# Supplementary material for: Photochemical Deracemization of 4,7-Diaza-1-isoindolinones by Unidirectional Hydrogen Atom Shuttling
Source: J Am Chem Soc. 2024 Dec 30;147(2):1434–9. doi: 10.1021/jacs.4c16053 (PMC11744763; doi:10.1021/jacs.4c16053)
Supplement: Supplementary file 3 — ja4c16053_si_003.zip [file ja4c16053_si_003.zip › to_zip/ent2b_1a/thermodynamics/t1/freq.out]

                                 *****************
                                 * O   R   C   A *
                                 *****************

                                            #,                                       
                                            ###                                      
                                            ####                                     
                                            #####                                    
                                            ######                                   
                                           ########,                                 
                                     ,,################,,,,,                         
                               ,,#################################,,                 
                          ,,##########################################,,             
                       ,#########################################, ''#####,          
                    ,#############################################,,   '####,        
                  ,##################################################,,,,####,       
                ,###########''''           ''''###############################       
              ,#####''   ,,,,##########,,,,          '''####'''          '####       
            ,##' ,,,,###########################,,,                        '##       
           ' ,,###''''                  '''############,,,                           
         ,,##''                                '''############,,,,        ,,,,,,###''
      ,#''                                            '''#######################'''  
     '                                                          ''''####''''         
             ,#######,   #######,   ,#######,      ##                                
            ,#'     '#,  ##    ##  ,#'     '#,    #''#        ######   ,####,        
            ##       ##  ##   ,#'  ##            #'  '#       #        #'  '#        
            ##       ##  #######   ##           ,######,      #####,   #    #        
            '#,     ,#'  ##    ##  '#,     ,#' ,#      #,         ##   #,  ,#        
             '#######'   ##     ##  '#######'  #'      '#     #####' # '####'        


                  #######################################################
                  #                        -***-                        #
                  #          Department of theory and spectroscopy      #
                  #    Directorship and core code : Frank Neese         #
                  #        Max Planck Institute fuer Kohlenforschung    #
                  #                Kaiser Wilhelm Platz 1               #
                  #                 D-45470 Muelheim/Ruhr               #
                  #                      Germany                        #
                  #                                                     #
                  #                  All rights reserved                #
                  #                        -***-                        #
                  #######################################################


                         Program Version 5.0.3 -  RELEASE  -


 With contributions from (in alphabetic order):
   Daniel Aravena         : Magnetic Suceptibility
   Michael Atanasov       : Ab Initio Ligand Field Theory (pilot matlab implementation)
   Alexander A. Auer      : GIAO ZORA, VPT2 properties, NMR spectrum
   Ute Becker             : Parallelization
   Giovanni Bistoni       : ED, misc. LED, open-shell LED, HFLD
   Martin Brehm           : Molecular dynamics
   Dmytro Bykov           : SCF Hessian
   Vijay G. Chilkuri      : MRCI spin determinant printing, contributions to CSF-ICE
   Dipayan Datta          : RHF DLPNO-CCSD density
   Achintya Kumar Dutta   : EOM-CC, STEOM-CC
   Dmitry Ganyushin       : Spin-Orbit,Spin-Spin,Magnetic field MRCI
   Miquel Garcia          : C-PCM and meta-GGA Hessian, CC/C-PCM, Gaussian charge scheme
   Yang Guo               : DLPNO-NEVPT2, F12-NEVPT2, CIM, IAO-localization
   Andreas Hansen         : Spin unrestricted coupled pair/coupled cluster methods
   Benjamin Helmich-Paris : MC-RPA, TRAH-SCF, COSX integrals
   Lee Huntington         : MR-EOM, pCC
   Robert Izsak           : Overlap fitted RIJCOSX, COSX-SCS-MP3, EOM
   Marcus Kettner         : VPT2
   Christian Kollmar      : KDIIS, OOCD, Brueckner-CCSD(T), CCSD density, CASPT2, CASPT2-K
   Simone Kossmann        : Meta GGA functionals, TD-DFT gradient, OOMP2, MP2 Hessian
   Martin Krupicka        : Initial AUTO-CI
   Lucas Lang             : DCDCAS
   Marvin Lechner         : AUTO-CI (C++ implementation), FIC-MRCC
   Dagmar Lenk            : GEPOL surface, SMD
   Dimitrios Liakos       : Extrapolation schemes; Compound Job, initial MDCI parallelization
   Dimitrios Manganas     : Further ROCIS development; embedding schemes
   Dimitrios Pantazis     : SARC Basis sets
   Anastasios Papadopoulos: AUTO-CI, single reference methods and gradients
   Taras Petrenko         : DFT Hessian,TD-DFT gradient, ASA, ECA, R-Raman, ABS, FL, XAS/XES, NRVS
   Peter Pinski           : DLPNO-MP2, DLPNO-MP2 Gradient
   Christoph Reimann      : Effective Core Potentials
   Marius Retegan         : Local ZFS, SOC
   Christoph Riplinger    : Optimizer, TS searches, QM/MM, DLPNO-CCSD(T), (RO)-DLPNO pert. Triples
   Tobias Risthaus        : Range-separated hybrids, TD-DFT gradient, RPA, STAB
   Michael Roemelt        : Original ROCIS implementation
   Masaaki Saitow         : Open-shell DLPNO-CCSD energy and density
   Barbara Sandhoefer     : DKH picture change effects
   Avijit Sen             : IP-ROCIS
   Kantharuban Sivalingam : CASSCF convergence, NEVPT2, FIC-MRCI
   Bernardo de Souza      : ESD, SOC TD-DFT
   Georgi Stoychev        : AutoAux, RI-MP2 NMR, DLPNO-MP2 response
   Willem Van den Heuvel  : Paramagnetic NMR
   Boris Wezisla          : Elementary symmetry handling
   Frank Wennmohs         : Technical directorship


 We gratefully acknowledge several colleagues who have allowed us to
 interface, adapt or use parts of their codes:
   Stefan Grimme, W. Hujo, H. Kruse, P. Pracht,  : VdW corrections, initial TS optimization,
                  C. Bannwarth, S. Ehlert          DFT functionals, gCP, sTDA/sTD-DF
   Ed Valeev, F. Pavosevic, A. Kumar             : LibInt (2-el integral package), F12 methods
   Garnet Chan, S. Sharma, J. Yang, R. Olivares  : DMRG
   Ulf Ekstrom                                   : XCFun DFT Library
   Mihaly Kallay                                 : mrcc  (arbitrary order and MRCC methods)
   Jiri Pittner, Ondrej Demel                    : Mk-CCSD
   Frank Weinhold                                : gennbo (NPA and NBO analysis)
   Christopher J. Cramer and Donald G. Truhlar   : smd solvation model
   Lars Goerigk                                  : TD-DFT with DH, B97 family of functionals
   V. Asgeirsson, H. Jonsson                     : NEB implementation
   FAccTs GmbH                                   : IRC, NEB, NEB-TS, DLPNO-Multilevel, CI-OPT
                                                   MM, QMMM, 2- and 3-layer-ONIOM, Crystal-QMMM,
                                                   LR-CPCM, SF, NACMEs, symmetry and pop. for TD-DFT,
                                                   nearIR, NL-DFT gradient (VV10), updates on ESD,
                                                   ML-optimized integration grids
   S Lehtola, MJT Oliveira, MAL Marques          : LibXC Library
   Liviu Ungur et al                             : ANISO software


 Your calculation uses the libint2 library for the computation of 2-el integrals
 For citations please refer to: http://libint.valeyev.net

 Your ORCA version has been built with support for libXC version: 5.1.0
 For citations please refer to: https://tddft.org/programs/libxc/

 This ORCA versions uses:
   CBLAS   interface :  Fast vector & matrix operations
   LAPACKE interface :  Fast linear algebra routines
   SCALAPACK package :  Parallel linear algebra routines
   Shared memory     :  Shared parallel matrices
   BLAS/LAPACK       :  OpenBLAS 0.3.15  USE64BITINT DYNAMIC_ARCH NO_AFFINITY SkylakeX SINGLE_THREADED
        Core in use  :  SkylakeX
   Copyright (c) 2011-2014, The OpenBLAS Project


***************************************
The coordinates will be read from file: coord.xyz
***************************************


Your calculation utilizes the geometrical counterpoise correction gCP
Please cite in your paper:
H.Kruse, S. Grimme J.Chem.Phys., 136, (2012), 154101 
   

Your calculation utilizes the atom-pairwise dispersion correction
with the Becke-Johnson damping scheme (D3BJ)
Cite in your paper:
S.Grimme, S.Ehrlich, L.Goerigk, J Comput Chem, (2011), 32, 1456–1465 
S.Grimme, J.Antony, S.Ehrlich and H.Krieg, J.Chem.Phys., 132, (2010), 154104 
   

Your calculation employs the composite approach PBEh-3c.
Please cite in your paper:
S. Grimme, J. G. Brandenburg, C. Bannwarth, A. Hansen J.Chem.Phys., 143, (2015), 054107 
   

================================================================================

----- Orbital basis set information -----
Your calculation utilizes the basis: def2-mSVP

----- AuxJ basis set information -----
Your calculation utilizes the auxiliary basis: def2/J
   F. Weigend, Phys. Chem. Chem. Phys. 8, 1057 (2006).

================================================================================
                                        WARNINGS
                       Please study these warnings very carefully!
================================================================================


WARNING: your system is open-shell and RHF/RKS was chosen
  ===> : WILL SWITCH to UHF/UKS


INFO   : the flag for use of the SHARK integral package has been found!

================================================================================
                                       INPUT FILE
================================================================================
NAME = orca.inp
|  1> ! PBEH-3c FREQ VERYTIGHTSCF CPCM(DCM)
|  2> %pal nprocs 12 end
|  3> * XYZFILE 0 3 coord.xyz
|  4> 
|  5> 
|  6>                          ****END OF INPUT****
================================================================================

                       ****************************
                       * Single Point Calculation *
                       ****************************

---------------------------------
CARTESIAN COORDINATES (ANGSTROEM)
---------------------------------
  C     -3.800823    0.624521    1.934982
  C     -5.204219    0.417367    1.370666
  C     -5.505751    1.603049    0.462792
  C     -4.546488    1.619771   -0.725042
  C     -3.106719    1.652171   -0.237591
  N     -2.844140    1.076028    0.941168
  C     -4.742468    0.330685   -1.548727
  C     -4.592817   -0.980464   -0.762378
  C     -5.365600   -0.879509    0.563910
  C     -3.146189   -1.336875   -0.576606
  N     -2.175266   -1.138849   -1.396282
  C     -1.079151   -1.739693   -0.802319
  C     -1.491446   -2.305466    0.396470
  O     -2.813959   -2.054405    0.524007
  C      0.240358   -1.848267   -1.210085
  C      1.127885   -2.541466   -0.367360
  C      0.671339   -3.073187    0.863524
  C     -0.648109   -2.980352    1.258575
  C     -5.194079   -2.130408   -1.594129
  C     -6.183362    0.371137    2.540642
  C     -4.830017    2.826406   -1.613435
  O     -2.214867    2.134718   -0.938567
  H     -6.426171   -0.950711    0.300811
  H     -5.162463   -1.745599    1.198531
  H     -6.533630    1.544625    0.089827
  H     -5.428015    2.539361    1.026764
  H     -5.764603    0.359601   -1.939786
  H     -4.077955    0.331037   -2.415198
  H     -4.192868    2.843552   -2.496282
  H     -5.867516    2.797186   -1.950071
  H     -4.684021    3.761734   -1.071272
  H     -7.204884    0.234213    2.183016
  H     -5.953614   -0.454196    3.218008
  H     -6.152751    1.296686    3.118381
  H     -1.863470    1.043528    1.208821
  H     -4.694725   -2.222192   -2.559170
  H     -5.107523   -3.084828   -1.072789
  H     -6.252784   -1.940063   -1.774288
  H      0.559339   -1.432243   -2.156411
  C      2.523950   -2.652910   -0.720481
  H      1.379108   -3.549389    1.527832
  H     -3.425939   -0.294927    2.387810
  H     -3.850671    1.368943    2.736947
  C      3.460552   -3.677089   -0.360050
  C      4.847843   -3.419330   -0.378051
  C      5.752334   -4.415595   -0.059047
  C      5.313827   -5.689617    0.285212
  C      3.947287   -5.961249    0.291492
  C      3.031907   -4.981301   -0.038113
  H      5.217834   -2.430353   -0.614011
  H      6.811388   -4.192427   -0.069159
  H      6.025740   -6.463345    0.539486
  H      3.594111   -6.953759    0.540097
  H      1.978875   -5.227133   -0.069894
  H     -0.985361   -3.394251    2.199004
  O      2.991005   -1.670985   -1.479469
  C      3.314083    0.164919    1.332971
  C      2.360609    0.734290    0.515325
  C      2.785025    1.266626   -0.686048
  N      4.044186    1.278300   -1.075896
  C      4.883270    0.705482   -0.219262
  N      4.586359    0.151210    0.951001
  C      0.896698    0.913331    0.620970
  N      0.528273    1.498793   -0.533649
  C      1.610813    1.816075   -1.437172
  C      1.727031    3.319248   -1.737889
  C      1.892495    4.150330   -0.498006
  C      3.160836    4.499328   -0.039419
  C      3.318254    5.235415    1.127227
  C      2.204787    5.634472    1.853834
  C      0.935259    5.296244    1.403756
  C      0.781789    4.559999    0.237210
  O      0.177542    0.601497    1.559059
  H     -0.449559    1.733905   -0.732336
  H      5.928705    0.689768   -0.505991
  H      4.034983    4.195911   -0.603139
  H      4.311856    5.499135    1.466173
  H      2.324964    6.209723    2.762786
  H      0.061222    5.607908    1.961135
  H     -0.213042    4.302583   -0.106798
  H      0.832064    3.621280   -2.285943
  H      2.574013    3.459669   -2.412035
  H      1.495641    1.281102   -2.386887
  H      3.069250   -0.282224    2.290275

----------------------------
CARTESIAN COORDINATES (A.U.)
----------------------------
  NO LB      ZA    FRAG     MASS         X           Y           Z
   0 C     6.0000    0    12.011   -7.182515    1.180174    3.656587
   1 C     6.0000    0    12.011   -9.834548    0.788709    2.590183
   2 C     6.0000    0    12.011  -10.404361    3.029324    0.874550
   3 C     6.0000    0    12.011   -8.591618    3.060923   -1.370130
   4 C     6.0000    0    12.011   -5.870848    3.122150   -0.448981
   5 N     7.0000    0    14.007   -5.374645    2.033398    1.778549
   6 C     6.0000    0    12.011   -8.961965    0.624903   -2.926670
   7 C     6.0000    0    12.011   -8.679166   -1.852809   -1.440686
   8 C     6.0000    0    12.011  -10.139515   -1.662030    1.065636
   9 C     6.0000    0    12.011   -5.945436   -2.526328   -1.089628
  10 N     7.0000    0    14.007   -4.110658   -2.152113   -2.638591
  11 C     6.0000    0    12.011   -2.039299   -3.287543   -1.516164
  12 C     6.0000    0    12.011   -2.818425   -4.356700    0.749220
  13 O     8.0000    0    15.999   -5.317611   -3.882264    0.990229
  14 C     6.0000    0    12.011    0.454211   -3.492718   -2.286729
  15 C     6.0000    0    12.011    2.131394   -4.802674   -0.694209
  16 C     6.0000    0    12.011    1.268646   -5.807482    1.631823
  17 C     6.0000    0    12.011   -1.224748   -5.632049    2.378362
  18 C     6.0000    0    12.011   -9.815386   -4.025888   -3.012468
  19 C     6.0000    0    12.011  -11.684860    0.701347    4.801118
  20 C     6.0000    0    12.011   -9.127409    5.341134   -3.048950
  21 O     8.0000    0    15.999   -4.185492    4.034033   -1.773634
  22 H     1.0000    0     1.008  -12.143703   -1.796584    0.568450
  23 H     1.0000    0     1.008   -9.755641   -3.298704    2.264895
  24 H     1.0000    0     1.008  -12.346772    2.918919    0.169748
  25 H     1.0000    0     1.008  -10.257461    4.798696    1.940302
  26 H     1.0000    0     1.008  -10.893522    0.679547   -3.665665
  27 H     1.0000    0     1.008   -7.706219    0.625569   -4.564062
  28 H     1.0000    0     1.008   -7.923373    5.373534   -4.717289
  29 H     1.0000    0     1.008  -11.087999    5.285915   -3.685101
  30 H     1.0000    0     1.008   -8.851518    7.108648   -2.024411
  31 H     1.0000    0     1.008  -13.615257    0.442599    4.125303
  32 H     1.0000    0     1.008  -11.250700   -0.858305    6.081154
  33 H     1.0000    0     1.008  -11.627015    2.450381    5.892886
  34 H     1.0000    0     1.008   -3.521449    1.971981    2.284340
  35 H     1.0000    0     1.008   -8.871745   -4.199334   -4.836130
  36 H     1.0000    0     1.008   -9.651820   -5.829480   -2.027278
  37 H     1.0000    0     1.008  -11.816050   -3.666188   -3.352918
  38 H     1.0000    0     1.008    1.056997   -2.706546   -4.075026
  39 C     6.0000    0    12.011    4.769575   -5.013274   -1.361512
  40 H     1.0000    0     1.008    2.606136   -6.707374    2.887183
  41 H     1.0000    0     1.008   -6.474086   -0.557330    4.512306
  42 H     1.0000    0     1.008   -7.276713    2.586928    5.172080
  43 C     6.0000    0    12.011    6.539495   -6.948690   -0.680396
  44 C     6.0000    0    12.011    9.161095   -6.461598   -0.714413
  45 C     6.0000    0    12.011   10.870335   -8.344265   -0.111583
  46 C     6.0000    0    12.011   10.041678  -10.751818    0.538973
  47 C     6.0000    0    12.011    7.459292  -11.265128    0.550840
  48 C     6.0000    0    12.011    5.729474   -9.413295   -0.072023
  49 H     1.0000    0     1.008    9.860278   -4.592702   -1.160312
  50 H     1.0000    0     1.008   12.871658   -7.922538   -0.130692
  51 H     1.0000    0     1.008   11.386997  -12.213952    1.019481
  52 H     1.0000    0     1.008    6.791885  -13.140700    1.020636
  53 H     1.0000    0     1.008    3.739532   -9.877851   -0.132081
  54 H     1.0000    0     1.008   -1.862063   -6.414205    4.155515
  55 O     8.0000    0    15.999    5.652180   -3.157703   -2.795791
  56 C     6.0000    0    12.011    6.262709    0.311652    2.518950
  57 C     6.0000    0    12.011    4.460905    1.387606    0.973823
  58 C     6.0000    0    12.011    5.262934    2.393576   -1.296443
  59 N     7.0000    0    14.007    7.642405    2.415637   -2.033149
  60 C     6.0000    0    12.011    9.228043    1.333168   -0.414346
  61 N     7.0000    0    14.007    8.666962    0.285745    1.797131
  62 C     6.0000    0    12.011    1.694513    1.725946    1.173464
  63 N     7.0000    0    14.007    0.998292    2.832308   -1.008450
  64 C     6.0000    0    12.011    3.043995    3.431885   -2.715862
  65 C     6.0000    0    12.011    3.263617    6.272470   -3.284134
  66 C     6.0000    0    12.011    3.576297    7.842986   -0.941095
  67 C     6.0000    0    12.011    5.973115    8.502498   -0.074492
  68 C     6.0000    0    12.011    6.270590    9.893501    2.130149
  69 C     6.0000    0    12.011    4.166444   10.647609    3.503239
  70 C     6.0000    0    12.011    1.767383   10.008451    2.652714
  71 C     6.0000    0    12.011    1.477367    8.617150    0.448261
  72 O     8.0000    0    15.999    0.335505    1.136664    2.946194
  73 H     1.0000    0     1.008   -0.849543    3.276605   -1.383915
  74 H     1.0000    0     1.008   11.203628    1.303472   -0.956184
  75 H     1.0000    0     1.008    7.625013    7.929122   -1.139768
  76 H     1.0000    0     1.008    8.148228   10.391859    2.770665
  77 H     1.0000    0     1.008    4.393546   11.734676    5.220908
  78 H     1.0000    0     1.008    0.115693   10.597410    3.706009
  79 H     1.0000    0     1.008   -0.402592    8.130704   -0.201819
  80 H     1.0000    0     1.008    1.572372    6.843227   -4.319806
  81 H     1.0000    0     1.008    4.864181    6.537827   -4.558085
  82 H     1.0000    0     1.008    2.826352    2.420932   -4.510562
  83 H     1.0000    0     1.008    5.800043   -0.533326    4.327992

--------------------------------
INTERNAL COORDINATES (ANGSTROEM)
--------------------------------
 C      0   0   0     0.000000000000     0.00000000     0.00000000
 C      1   0   0     1.526723384789     0.00000000     0.00000000
 C      2   1   0     1.523482802270   107.25363217     0.00000000
 C      3   2   1     1.526896110082   110.35094996    63.85260479
 C      4   3   2     1.520392835183   110.22744549   303.23248066
 N      5   4   3     1.338042932945   117.32915173    29.50432171
 C      4   3   2     1.542273966675   109.05591693    61.66346462
 C      7   4   3     1.536180842757   115.31737962   304.66557480
 C      2   1   3     1.535833368488   113.91143537   120.53613938
 C      8   7   4     1.501423353773   111.08829279   279.82830327
 N     10   8   7     1.285991408215   127.73622604   324.99073284
 C     11  10   8     1.383934329466   104.92590655   184.64182118
 C     12  11  10     1.388230678788   108.19969129     0.74815095
 O     13  12  11     1.352159891427   107.23308326     0.14810511
 C     12  11  10     1.385339161226   131.45952709   180.25998633
 C     15  12  11     1.406561410330   117.59888629   180.33909970
 C     16  15  12     1.416416587036   120.15120758   358.57121451
 C     17  16  15     1.380443906203   122.10876766     2.44643686
 C      8   7   4     1.541329800642   108.81720518   164.23003290
 C      2   1   3     1.526336596073   108.08698004   240.61239522
 C      4   3   2     1.524991676717   110.18514944   181.34161530
 O      5   4   3     1.232728392961   120.74012433   206.06801472
 H      9   2   1     1.095034572634   106.43248951   174.82654881
 H      9   2   1     1.092758178755   110.16118396    60.87364699
 H      3   2   1     1.095012799304   110.31838739   184.34139077
 H      3   2   1     1.095803948625   110.13632026   301.87543901
 H      7   4   3     1.094771823400   106.69861773    63.62450983
 H      7   4   3     1.091946657557   110.25454394   178.93687077
 H     21   4   3     1.088885326678   112.08577988   182.64936368
 H     21   4   3     1.091138253283   109.59211421   302.36530036
 H     21   4   3     1.090914274321   111.34564944    61.37900321
 H     20   2   1     1.090940620002   110.68331184   179.41478223
 H     20   2   1     1.092145567760   111.30622028   299.26164909
 H     20   2   1     1.091494318507   111.22650612    59.56309386
 H      6   5   4     1.017058067538   115.77359075   175.16328414
 H     19   8   7     1.090450266408   111.20656046    59.09515871
 H     19   8   7     1.090964950634   111.33807965   179.88924375
 H     19   8   7     1.090662859424   109.73037462   299.36894227
 H     15  12  11     1.081830485167   120.54252394   358.84777928
 C     16  15  12     1.444338299928   120.09576214   181.83584418
 H     17  16  15     1.081207573373   119.22722235   183.77611337
 H      1   2   3     1.091318009512   110.78249571   194.16397321
 H      1   2   3     1.095352335216   108.72372868    77.42987152
 C     40  16  15     1.433901451485   128.68290902   207.07706701
 C     44  40  16     1.411148392144   120.56188377   202.39826075
 C     45  44  40     1.382899502217   120.56152562   181.43730301
 C     46  45  44     1.390659544544   120.72120122     0.00000000
 C     47  46  45     1.393289379908   119.27423262     0.73849310
 C     48  47  46     1.380890194539   120.71296619   359.94275451
 H     45  44  40     1.081963980663   120.39270483     3.22249569
 H     46  45  44     1.082360055232   119.29294794   180.64927964
 H     47  46  45     1.081725140529   120.39436394   180.36293667
 H     48  47  46     1.082411216415   119.98824308   178.88709421
 H     49  48  47     1.081813662474   119.40670975   177.24960265
 H     18  17  16     1.081415131547   121.41350773   179.72659640
 O     40  16  15     1.326039243809   115.03973147    27.09263088
 C     56  40  16     3.374128059893    87.68163572    81.35341950
 C     57  56  40     1.379071843355    70.38162166   245.65509738
 C     58  57  56     1.380871965847   117.54774774   293.32742844
 N     59  58  57     1.318182871139   123.66311365   358.80677050
 C     60  59  58     1.328910885992   114.12169409     1.22911176
 N     57  56  40     1.328448507633    81.16564177   119.62416273
 C     58  57  56     1.478598512166   133.80064775   112.76150575
 N     63  58  57     1.345974396270   105.21150206   182.44739424
 C     64  63  58     1.445307839931   115.26053640   357.15468578
 C     65  64  63     1.537357102440   113.17546099   240.89001342
 C     66  65  64     1.501793770812   112.82535835    56.73372371
 C     67  66  65     1.393122942197   120.71131355    93.70914328
 C     68  67  66     1.388404369694   120.83994503   181.83852658
 C     69  68  67     1.388168752332   120.08535790     0.00000000
 C     70  69  68     1.388765668563   119.57720682   359.79878561
 C     71  70  69     1.387962546011   120.17565018     0.21781585
 O     63  58  57     1.222471479965   127.32802227     2.74681821
 H     64  63  58     1.025139218640   121.81050289   179.54614347
 H     61  60  59     1.084155473720   116.39914503   179.67878267
 H     68  67  66     1.083501212171   119.54451993     2.11011967
 H     69  68  67     1.082441176566   119.75939133   180.15472703
 H     70  69  68     1.082381380559   120.21738404   180.09738699
 H     71  70  69     1.082472358050   120.07422776   180.33615580
 H     72  71  70     1.083648286561   119.62537168   180.11325494
 H     66  65  64     1.092041032155   107.85679672   294.29854947
 H     66  65  64     1.091590205437   107.77247197   179.23515081
 H     65  64  63     1.096092183022   110.84318048   118.85599436
 H     57  56  40     1.084578166549   119.32601638     2.66928288

---------------------------
INTERNAL COORDINATES (A.U.)
---------------------------
 C      0   0   0     0.000000000000     0.00000000     0.00000000
 C      1   0   0     2.885089079505     0.00000000     0.00000000
 C      2   1   0     2.878965266029   107.25363217     0.00000000
 C      3   2   1     2.885415483005   110.35094996    63.85260479
 C      4   3   2     2.873126074473   110.22744549   303.23248066
 N      5   4   3     2.528534698695   117.32915173    29.50432171
 C      4   3   2     2.914475420491   109.05591693    61.66346462
 C      7   4   3     2.902961084987   115.31737962   304.66557480
 C      2   1   3     2.902304453780   113.91143537   120.53613938
 C      8   7   4     2.837278949705   111.08829279   279.82830327
 N     10   8   7     2.430171572103   127.73622604   324.99073284
 C     11  10   8     2.615256870023   104.92590655   184.64182118
 C     12  11  10     2.623375793618   108.19969129     0.74815095
 O     13  12  11     2.555211884071   107.23308326     0.14810511
 C     12  11  10     2.617911617314   131.45952709   180.25998633
 C     15  12  11     2.658015856067   117.59888629   180.33909970
 C     16  15  12     2.676639441042   120.15120758   358.57121451
 C     17  16  15     2.608660925964   122.10876766     2.44643686
 C      8   7   4     2.912691205265   108.81720518   164.23003290
 C      2   1   3     2.884358154759   108.08698004   240.61239522
 C      4   3   2     2.881816625505   110.18514944   181.34161530
 O      5   4   3     2.329519060205   120.74012433   206.06801472
 H      9   2   1     2.069315449454   106.43248951   174.82654881
 H      9   2   1     2.065013688449   110.16118396    60.87364699
 H      3   2   1     2.069274303823   110.31838739   184.34139077
 H      3   2   1     2.070769359372   110.13632026   301.87543901
 H      7   4   3     2.068818925359   106.69861773    63.62450983
 H      7   4   3     2.063480135633   110.25454394   178.93687077
 H     21   4   3     2.057695058666   112.08577988   182.64936368
 H     21   4   3     2.061952472950   109.59211421   302.36530036
 H     21   4   3     2.061529214052   111.34564944    61.37900321
 H     20   2   1     2.061579000174   110.68331184   179.41478223
 H     20   2   1     2.063856021443   111.30622028   299.26164909
 H     20   2   1     2.062625338709   111.22650612    59.56309386
 H      6   5   4     1.921961209942   115.77359075   175.16328414
 H     19   8   7     2.060652366173   111.20656046    59.09515871
 H     19   8   7     2.061624978404   111.33807965   179.88924375
 H     19   8   7     2.061054108751   109.73037462   299.36894227
 H     15  12  11     2.044363340292   120.54252394   358.84777928
 C     16  15  12     2.729403831597   120.09576214   181.83584418
 H     17  16  15     2.043186207596   119.22722235   183.77611337
 H      1   2   3     2.062292162993   110.78249571   194.16397321
 H      1   2   3     2.069915933710   108.72372868    77.42987152
 C     40  16  15     2.709681046340   128.68290902   207.07706701
 C     44  40  16     2.666683995476   120.56188377   202.39826075
 C     45  44  40     2.613301329926   120.56152562   181.43730301
 C     46  45  44     2.627965684711   120.72120122     0.00000000
 C     47  46  45     2.632935353328   119.27423262     0.73849310
 C     48  47  46     2.609504288695   120.71296619   359.94275451
 H     45  44  40     2.044615610221   120.39270483     3.22249569
 H     46  45  44     2.045364082684   119.29294794   180.64927964
 H     47  46  45     2.044164267778   120.39436394   180.36293667
 H     48  47  46     2.045460763308   119.98824308   178.88709421
 H     49  48  47     2.044331550011   119.40670975   177.24960265
 H     18  17  16     2.043578435703   121.41350773   179.72659640
 O     40  16  15     2.505851013630   115.03973147    27.09263088
 C     56  40  16     6.376177973976    87.68163572    81.35341950
 C     57  56  40     2.606068102942    70.38162166   245.65509738
 C     58  57  56     2.609469841460   117.54774774   293.32742844
 N     59  58  57     2.491004620879   123.66311365   358.80677050
 C     60  59  58     2.511277630911   114.12169409     1.22911176
 N     57  56  40     2.510403862443    81.16564177   119.62416273
 C     58  57  56     2.794146250018   133.80064775   112.76150575
 N     63  58  57     2.543522992219   105.21150206   182.44739424
 C     64  63  58     2.731235996679   115.26053640   357.15468578
 C     65  64  63     2.905183893651   113.17546099   240.89001342
 C     66  65  64     2.837978936464   112.82535835    56.73372371
 C     67  66  65     2.632620831635   120.71131355    93.70914328
 C     68  67  66     2.623704021861   120.83994503   181.83852658
 C     69  68  67     2.623258769575   120.08535790     0.00000000
 C     70  69  68     2.624386777775   119.57720682   359.79878561
 C     71  70  69     2.622869096100   120.17565018     0.21781585
 O     63  58  57     2.310136303664   127.32802227     2.74681821
 H     64  63  58     1.937232372371   121.81050289   179.54614347
 H     61  60  59     2.048756931922   116.39914503   179.67878267
 H     68  67  66     2.047520556775   119.54451993     2.11011967
 H     69  68  67     2.045517379790   119.75939133   180.15472703
 H     70  69  68     2.045404381712   120.21738404   180.09738699
 H     71  70  69     2.045576304255   120.07422776   180.33615580
 H     72  71  70     2.047798487093   119.62537168   180.11325494
 H     66  65  64     2.063658477777   107.85679672   294.29854947
 H     66  65  64     2.062806538747   107.77247197   179.23515081
 H     65  64  63     2.071314043443   110.84318048   118.85599436
 H     57  56  40     2.049555705607   119.32601638     2.66928288

---------------------
BASIS SET INFORMATION
---------------------
There are 4 groups of distinct atoms

 Group   1 Type C   : 8s4p1d contracted to 4s2p1d pattern {5111/31/1}
 Group   2 Type N   : 8s4p1d contracted to 4s2p1d pattern {5111/31/1}
 Group   3 Type O   : 8s4p1d contracted to 4s2p1d pattern {5111/31/1}
 Group   4 Type H   : 4s contracted to 2s pattern {31}

Atom   0C    basis set group =>   1
Atom   1C    basis set group =>   1
Atom   2C    basis set group =>   1
Atom   3C    basis set group =>   1
Atom   4C    basis set group =>   1
Atom   5N    basis set group =>   2
Atom   6C    basis set group =>   1
Atom   7C    basis set group =>   1
Atom   8C    basis set group =>   1
Atom   9C    basis set group =>   1
Atom  10N    basis set group =>   2
Atom  11C    basis set group =>   1
Atom  12C    basis set group =>   1
Atom  13O    basis set group =>   3
Atom  14C    basis set group =>   1
Atom  15C    basis set group =>   1
Atom  16C    basis set group =>   1
Atom  17C    basis set group =>   1
Atom  18C    basis set group =>   1
Atom  19C    basis set group =>   1
Atom  20C    basis set group =>   1
Atom  21O    basis set group =>   3
Atom  22H    basis set group =>   4
Atom  23H    basis set group =>   4
Atom  24H    basis set group =>   4
Atom  25H    basis set group =>   4
Atom  26H    basis set group =>   4
Atom  27H    basis set group =>   4
Atom  28H    basis set group =>   4
Atom  29H    basis set group =>   4
Atom  30H    basis set group =>   4
Atom  31H    basis set group =>   4
Atom  32H    basis set group =>   4
Atom  33H    basis set group =>   4
Atom  34H    basis set group =>   4
Atom  35H    basis set group =>   4
Atom  36H    basis set group =>   4
Atom  37H    basis set group =>   4
Atom  38H    basis set group =>   4
Atom  39C    basis set group =>   1
Atom  40H    basis set group =>   4
Atom  41H    basis set group =>   4
Atom  42H    basis set group =>   4
Atom  43C    basis set group =>   1
Atom  44C    basis set group =>   1
Atom  45C    basis set group =>   1
Atom  46C    basis set group =>   1
Atom  47C    basis set group =>   1
Atom  48C    basis set group =>   1
Atom  49H    basis set group =>   4
Atom  50H    basis set group =>   4
Atom  51H    basis set group =>   4
Atom  52H    basis set group =>   4
Atom  53H    basis set group =>   4
Atom  54H    basis set group =>   4
Atom  55O    basis set group =>   3
Atom  56C    basis set group =>   1
Atom  57C    basis set group =>   1
Atom  58C    basis set group =>   1
Atom  59N    basis set group =>   2
Atom  60C    basis set group =>   1
Atom  61N    basis set group =>   2
Atom  62C    basis set group =>   1
Atom  63N    basis set group =>   2
Atom  64C    basis set group =>   1
Atom  65C    basis set group =>   1
Atom  66C    basis set group =>   1
Atom  67C    basis set group =>   1
Atom  68C    basis set group =>   1
Atom  69C    basis set group =>   1
Atom  70C    basis set group =>   1
Atom  71C    basis set group =>   1
Atom  72O    basis set group =>   3
Atom  73H    basis set group =>   4
Atom  74H    basis set group =>   4
Atom  75H    basis set group =>   4
Atom  76H    basis set group =>   4
Atom  77H    basis set group =>   4
Atom  78H    basis set group =>   4
Atom  79H    basis set group =>   4
Atom  80H    basis set group =>   4
Atom  81H    basis set group =>   4
Atom  82H    basis set group =>   4
Atom  83H    basis set group =>   4
---------------------------------
AUXILIARY/J BASIS SET INFORMATION
---------------------------------
There are 4 groups of distinct atoms

 Group   1 Type C   : 12s5p4d2f1g contracted to 6s4p3d1f1g pattern {711111/2111/211/2/1}
 Group   2 Type N   : 12s5p4d2f1g contracted to 6s4p3d1f1g pattern {711111/2111/211/2/1}
 Group   3 Type O   : 12s5p4d2f1g contracted to 6s4p3d1f1g pattern {711111/2111/211/2/1}
 Group   4 Type H   : 5s2p1d contracted to 3s1p1d pattern {311/2/1}

Atom   0C    basis set group =>   1
Atom   1C    basis set group =>   1
Atom   2C    basis set group =>   1
Atom   3C    basis set group =>   1
Atom   4C    basis set group =>   1
Atom   5N    basis set group =>   2
Atom   6C    basis set group =>   1
Atom   7C    basis set group =>   1
Atom   8C    basis set group =>   1
Atom   9C    basis set group =>   1
Atom  10N    basis set group =>   2
Atom  11C    basis set group =>   1
Atom  12C    basis set group =>   1
Atom  13O    basis set group =>   3
Atom  14C    basis set group =>   1
Atom  15C    basis set group =>   1
Atom  16C    basis set group =>   1
Atom  17C    basis set group =>   1
Atom  18C    basis set group =>   1
Atom  19C    basis set group =>   1
Atom  20C    basis set group =>   1
Atom  21O    basis set group =>   3
Atom  22H    basis set group =>   4
Atom  23H    basis set group =>   4
Atom  24H    basis set group =>   4
Atom  25H    basis set group =>   4
Atom  26H    basis set group =>   4
Atom  27H    basis set group =>   4
Atom  28H    basis set group =>   4
Atom  29H    basis set group =>   4
Atom  30H    basis set group =>   4
Atom  31H    basis set group =>   4
Atom  32H    basis set group =>   4
Atom  33H    basis set group =>   4
Atom  34H    basis set group =>   4
Atom  35H    basis set group =>   4
Atom  36H    basis set group =>   4
Atom  37H    basis set group =>   4
Atom  38H    basis set group =>   4
Atom  39C    basis set group =>   1
Atom  40H    basis set group =>   4
Atom  41H    basis set group =>   4
Atom  42H    basis set group =>   4
Atom  43C    basis set group =>   1
Atom  44C    basis set group =>   1
Atom  45C    basis set group =>   1
Atom  46C    basis set group =>   1
Atom  47C    basis set group =>   1
Atom  48C    basis set group =>   1
Atom  49H    basis set group =>   4
Atom  50H    basis set group =>   4
Atom  51H    basis set group =>   4
Atom  52H    basis set group =>   4
Atom  53H    basis set group =>   4
Atom  54H    basis set group =>   4
Atom  55O    basis set group =>   3
Atom  56C    basis set group =>   1
Atom  57C    basis set group =>   1
Atom  58C    basis set group =>   1
Atom  59N    basis set group =>   2
Atom  60C    basis set group =>   1
Atom  61N    basis set group =>   2
Atom  62C    basis set group =>   1
Atom  63N    basis set group =>   2
Atom  64C    basis set group =>   1
Atom  65C    basis set group =>   1
Atom  66C    basis set group =>   1
Atom  67C    basis set group =>   1
Atom  68C    basis set group =>   1
Atom  69C    basis set group =>   1
Atom  70C    basis set group =>   1
Atom  71C    basis set group =>   1
Atom  72O    basis set group =>   3
Atom  73H    basis set group =>   4
Atom  74H    basis set group =>   4
Atom  75H    basis set group =>   4
Atom  76H    basis set group =>   4
Atom  77H    basis set group =>   4
Atom  78H    basis set group =>   4
Atom  79H    basis set group =>   4
Atom  80H    basis set group =>   4
Atom  81H    basis set group =>   4
Atom  82H    basis set group =>   4
Atom  83H    basis set group =>   4


           ************************************************************
           *        Program running with 12 parallel MPI-processes    *
           *              working on a common directory               *
           ************************************************************
------------------------------------------------------------------------------
                           ORCA GTO INTEGRAL CALCULATION
                           -- RI-GTO INTEGRALS CHOSEN --
------------------------------------------------------------------------------
------------------------------------------------------------------------------
                   ___                                                        
                  /   \      - P O W E R E D   B Y -                         
                 /     \                                                     
                 |  |  |   _    _      __       _____    __    __             
                 |  |  |  | |  | |    /  \     |  _  \  |  |  /  |          
                  \  \/   | |  | |   /    \    | | | |  |  | /  /          
                 / \  \   | |__| |  /  /\  \   | |_| |  |  |/  /          
                |  |  |   |  __  | /  /__\  \  |    /   |      \           
                |  |  |   | |  | | |   __   |  |    \   |  |\   \          
                \     /   | |  | | |  |  |  |  | |\  \  |  | \   \       
                 \___/    |_|  |_| |__|  |__|  |_| \__\ |__|  \__/        
                                                                              
                      - O R C A' S   B I G   F R I E N D -                    
                                      &                                       
                       - I N T E G R A L  F E E D E R -                       
                                                                              
 v1 FN, 2020, v2 2021                                                         
------------------------------------------------------------------------------


Reading SHARK input file orca.SHARKINP.tmp ... ok
----------------------
SHARK INTEGRAL PACKAGE
----------------------

Number of atoms                             ...     84
Number of basis functions                   ...    779
Number of shells                            ...    403
Maximum angular momentum                    ...      2
Integral batch strategy                     ... SHARK/LIBINT Hybrid
RI-J (if used) integral strategy            ... SPLIT-RIJ (Revised 2003 algorithm where possible)
Printlevel                                  ...      1
Contraction scheme used                     ... SEGMENTED contraction
Coulomb Range Separation                    ... NOT USED
Exchange Range Separation                   ... NOT USED
Finite Nucleus Model                        ... NOT USED
Auxiliary Coulomb fitting basis             ... AVAILABLE
   # of basis functions in Aux-J            ...   2710
   # of shells in Aux-J                     ...    890
   Maximum angular momentum in Aux-J        ...      4
Auxiliary J/K fitting basis                 ... NOT available
Auxiliary Correlation fitting basis         ... NOT available
Auxiliary 'external' fitting basis          ... NOT available
Integral threshold                          ...     1.000000e-12
Primitive cut-off                           ...     1.000000e-14
Primitive pair pre-selection threshold      ...     1.000000e-14

Calculating pre-screening integrals         ... done (  0.0 sec) Dimension = 403
Organizing shell pair data                  ... done (  0.3 sec)
Shell pair information
Total number of shell pairs                 ...     81406
Shell pairs after pre-screening             ...     43573
Total number of primitive shell pairs       ...    289142
Primitive shell pairs kept                  ...     91346
          la=0 lb=0:  15717 shell pairs
          la=1 lb=0:  15547 shell pairs
          la=1 lb=1:   3508 shell pairs
          la=2 lb=0:   5427 shell pairs
          la=2 lb=1:   2857 shell pairs
          la=2 lb=2:    517 shell pairs

Calculating one electron integrals          ... done (  0.1 sec)
Calculating RI/J V-Matrix + Cholesky decomp.... done (  0.3 sec)
Calculating Nuclear repulsion               ... done (  0.0 sec) ENN=   6121.683362537827 Eh

SHARK setup successfully completed in   1.1 seconds

Maximum memory used throughout the entire GTOINT-calculation: 65.6 MB


           ************************************************************
           *        Program running with 12 parallel MPI-processes    *
           *              working on a common directory               *
           ************************************************************
-------------------------------------------------------------------------------
                                 ORCA SCF
-------------------------------------------------------------------------------

------------
SCF SETTINGS
------------
Hamiltonian:
 Density Functional     Method          .... DFT(GTOs)
 Exchange Functional    Exchange        .... PBE
   PBE kappa parameter   XKappa         ....  1.024500
   PBE mue parameter    XMuePBE         ....  0.123457
 Correlation Functional Correlation     .... PBE
   PBE beta parameter  CBetaPBE         ....  0.030000
 LDA part of GGA corr.  LDAOpt          .... PW91-LDA
 Gradients option       PostSCFGGA      .... off
 Hybrid DFT is turned on
   Fraction HF Exchange ScalHFX         ....  0.420000
   Scaling of DF-GGA-X  ScalDFX         ....  0.580000
   Scaling of DF-GGA-C  ScalDFC         ....  1.000000
   Scaling of DF-LDA-C  ScalLDAC        ....  1.000000
   Perturbative correction              ....  0.000000
   Density functional embedding theory  .... OFF
 RI-approximation to the Coulomb term is turned on
   Number of AuxJ basis functions       .... 2710
   RIJ-ON(X) (HFX calculated with O(N)) .... on
   Number of AuxJ basis functions       .... 2710
   RIJ-COSX (HFX calculated with COS-X)).... on


General Settings:
 Integral files         IntName         .... orca
 Hartree-Fock type      HFTyp           .... UHF
 Total Charge           Charge          ....    0
 Multiplicity           Mult            ....    3
 Number of Electrons    NEL             ....  332
 Basis Dimension        Dim             ....  779
 Nuclear Repulsion      ENuc            ....   6121.6833625378 Eh

Convergence Acceleration:
 DIIS                   CNVDIIS         .... on
   Start iteration      DIISMaxIt       ....    12
   Startup error        DIISStart       ....  0.200000
   # of expansion vecs  DIISMaxEq       ....     5
   Bias factor          DIISBfac        ....   1.050
   Max. coefficient     DIISMaxC        ....  10.000
 Trust-Rad. Augm. Hess. CNVTRAH         .... auto
   Auto Start mean grad. ratio tolernc. ....  1.125000
   Auto Start start iteration           ....    20
   Auto Start num. interpolation iter.  ....    10
   Max. Number of Micro iterations      ....    16
   Max. Number of Macro iterations      .... Maxiter - #DIIS iter
   Number of Davidson start vectors     ....     2
   Converg. threshold I  (grad. norm)   ....   2.000e-06
   Converg. threshold II (energy diff.) ....   1.000e-09
   Grad. Scal. Fac. for Micro threshold ....   0.100
   Minimum threshold for Micro iter.    ....   0.010
   NR start threshold (gradient norm)   ....   0.001
   Initial trust radius                 ....   0.400
   Minimum AH scaling param. (alpha)    ....   1.000
   Maximum AH scaling param. (alpha)    .... 1000.000
   Orbital update algorithm             .... Taylor
   White noise on init. David. guess    .... on
   Maximum white noise                  ....   0.010
   Quad. conv. algorithm                .... NR
   COSX micro iterations for RIJONX calc.... off
 SOSCF                  CNVSOSCF        .... off
 Level Shifting         CNVShift        .... on
   Level shift para.    LevelShift      ....    0.2500
   Turn off err/grad.   ShiftErr        ....    0.0010
 Zerner damping         CNVZerner       .... off
 Static damping         CNVDamp         .... on
   Fraction old density DampFac         ....    0.7000
   Max. Damping (<1)    DampMax         ....    0.9800
   Min. Damping (>=0)   DampMin         ....    0.0000
   Turn off err/grad.   DampErr         ....    0.1000
 Fernandez-Rico         CNVRico         .... off

SCF Procedure:
 Maximum # iterations   MaxIter         ....   125
 SCF integral mode      SCFMode         .... Direct
   Integral package                     .... SHARK and LIBINT hybrid scheme
 Reset frequency        DirectResetFreq ....    20
 Integral Threshold     Thresh          ....  1.000e-12 Eh
 Primitive CutOff       TCut            ....  1.000e-14 Eh

Convergence Tolerance:
 Convergence Check Mode ConvCheckMode   .... Total+1el-Energy
 Convergence forced     ConvForced      .... 0
 Energy Change          TolE            ....  1.000e-09 Eh
 1-El. energy change                    ....  1.000e-06 Eh
 DIIS Error             TolErr          ....  1.000e-08


Diagonalization of the overlap matrix:
Smallest eigenvalue                        ... 4.053e-04
Time for diagonalization                   ...    0.110 sec
Threshold for overlap eigenvalues          ... 1.000e-08
Number of eigenvalues below threshold      ... 0
Time for construction of square roots      ...    0.080 sec
Total time needed                          ...    0.192 sec

--------------------------------
INITIAL GUESS: MINIMAL BASIS EHT
--------------------------------
The minimal basis has 272 functions
EHT matrix was diagonalized
Basis set overlap was calculated now projecting the orbitals
Using GuessMode=FMatrix for the initial guess
C*T matrix was formed
Effective Fockian was calculated
Effective Fockian was diagonalized
Initial density was built
                      ------------------
                      INITIAL GUESS DONE
                      ------------------
-------------------
DFT GRID GENERATION
-------------------

General Integration Accuracy     IntAcc      ... 4.159
Radial Grid Type                 RadialGrid  ... OptM3 with GC (2021)
Angular Grid (max. ang.)         AngularGrid ... 3 (Lebedev-194)
Angular grid pruning method      GridPruning ... 4 (adaptive)
Weight generation scheme         WeightScheme... Becke
Basis function cutoff            BFCut       ... 1.0000e-12
Integration weight cutoff        WCut        ... 1.0000e-14
Angular grids for H and He will be reduced by one unit
Partially contracted basis set               ... off
Rotationally invariant grid construction     ... off

Total number of grid points                  ...   200229
Total number of batches                      ...     3170
Average number of points per batch           ...       63
Average number of grid points per atom       ...     2384
Time for grid setup =    1.929 sec

--------------------
COSX GRID GENERATION
--------------------

GRIDX 1
-------
General Integration Accuracy     IntAcc      ... 3.816
Radial Grid Type                 RadialGrid  ... OptM3 with GC (2021)
Angular Grid (max. ang.)         AngularGrid ... 1 (Lebedev-50)
Angular grid pruning method      GridPruning ... 4 (adaptive)
Weight generation scheme         WeightScheme... Becke
Basis function cutoff            BFCut       ... 1.0000e-12
Integration weight cutoff        WCut        ... 1.0000e-14
Angular grids for H and He will be reduced by one unit
Partially contracted basis set               ... on
Rotationally invariant grid construction     ... off

Total number of grid points                  ...    49923
Total number of batches                      ...      821
Average number of points per batch           ...       60
Average number of grid points per atom       ...      594
UseSFitting                                  ... on

GRIDX 2
-------
General Integration Accuracy     IntAcc      ... 4.020
Radial Grid Type                 RadialGrid  ... OptM3 with GC (2021)
Angular Grid (max. ang.)         AngularGrid ... 2 (Lebedev-110)
Angular grid pruning method      GridPruning ... 4 (adaptive)
Weight generation scheme         WeightScheme... Becke
Basis function cutoff            BFCut       ... 1.0000e-12
Integration weight cutoff        WCut        ... 1.0000e-14
Angular grids for H and He will be reduced by one unit
Partially contracted basis set               ... on
Rotationally invariant grid construction     ... off

Total number of grid points                  ...   106832
Total number of batches                      ...     1707
Average number of points per batch           ...       62
Average number of grid points per atom       ...     1272
UseSFitting                                  ... on

GRIDX 3
-------
General Integration Accuracy     IntAcc      ... 4.338
Radial Grid Type                 RadialGrid  ... OptM3 with GC (2021)
Angular Grid (max. ang.)         AngularGrid ... 3 (Lebedev-194)
Angular grid pruning method      GridPruning ... 4 (adaptive)
Weight generation scheme         WeightScheme... Becke
Basis function cutoff            BFCut       ... 1.0000e-12
Integration weight cutoff        WCut        ... 1.0000e-14
Angular grids for H and He will be reduced by one unit
Partially contracted basis set               ... on
Rotationally invariant grid construction     ... off

Total number of grid points                  ...   232263
Total number of batches                      ...     3671
Average number of points per batch           ...       63
Average number of grid points per atom       ...     2765
UseSFitting                                  ... on

Time for X-Grid setup             =    4.573 sec


--------------------
CPCM SOLVATION MODEL
--------------------
CPCM parameters:
  Epsilon                                         ...       9.0800
  Refrac                                          ...       1.4240
  Rsolv                                           ...       1.3000
  Surface type                                    ... GAUSSIAN VDW
  Epsilon function type                           ...         CPCM
Radii:
 Radius for C  used is    3.8550 Bohr (=   2.0400 Ang.)
 Radius for N  used is    3.5149 Bohr (=   1.8600 Ang.)
 Radius for O  used is    3.4469 Bohr (=   1.8240 Ang.)
 Radius for H  used is    2.4944 Bohr (=   1.3200 Ang.)
Calculating surface                               ...        done! (  0.0s)
GEPOL surface points                              ...         4162
GEPOL Volume                                      ...    4819.7221
GEPOL Surface-area                                ...    2202.5730
Calculating surface distance matrix               ...        done! (  0.2s)
Performing Cholesky decomposition & store         ...        done! (  0.9s)
Overall time for CPCM initialization              ...                 1.1s
--------------
SCF ITERATIONS
--------------
ITER       Energy         Delta-E        Max-DP      RMS-DP      [F,P]     Damp
               ***  Starting incremental Fock matrix formation  ***
  0  -2034.3512524174   0.000000000000 0.15874577  0.00167152  0.3201281 0.7000
  1  -2036.5463220254  -2.195069608002 0.10384103  0.00097431  0.1561404 0.7000
                               ***Turning on DIIS***
  2  -2037.7154554156  -1.169133390196 0.06118913  0.00067925  0.1094555 0.7000
  3  -2038.5569956811  -0.841540265462 0.16766020  0.00176225  0.0765764 0.0000
  4  -2040.6414946450  -2.084498963873 0.03321062  0.00024580  0.0389167 0.0000
  5  -2040.6617475814  -0.020252936483 0.01247551  0.00009439  0.0228466 0.0000
  6  -2040.6744544601  -0.012706878608 0.00414010  0.00004471  0.0047772 0.0000
  7  -2040.6759588734  -0.001504413352 0.00300090  0.00002952  0.0028059 0.0000
  8  -2040.6767074614  -0.000748587948 0.00314079  0.00002401  0.0023188 0.0000
  9  -2040.6771116266  -0.000404165266 0.00231481  0.00001529  0.0018845 0.0000
 10  -2040.6773108766  -0.000199249932 0.00225350  0.00001280  0.0015854 0.0000
 11  -2040.6774399841  -0.000129107501 0.00215217  0.00001051  0.0013113 0.0000
 12  -2040.6775244848  -0.000084500705 0.00237483  0.00000896  0.0011379 0.0000
 13  -2040.6775855304  -0.000061045598 0.00422774  0.00001618  0.0009866 0.0000
               *** Restarting incremental Fock matrix formation ***
                                   *** Resetting DIIS ***
 14  -2040.6777351788  -0.000149648491 0.00177049  0.00000904  0.0008933 0.0000
 15  -2040.6777583310  -0.000023152135 0.00089753  0.00000305  0.0008283 0.0000
 16  -2040.6777691423  -0.000010811279 0.00263210  0.00000786  0.0007846 0.0000
 17  -2040.6777940984  -0.000024956172 0.00399670  0.00001143  0.0006564 0.0000
 18  -2040.6778205185  -0.000026420074 0.00321366  0.00000906  0.0004473 0.0000
 19  -2040.6778335973  -0.000013078786 0.00264392  0.00000724  0.0002697 0.0000
 20  -2040.6778388615  -0.000005264244 0.00071623  0.00000196  0.0001186 0.0000
 21  -2040.6778396112  -0.000000749645 0.00052248  0.00000151  0.0000722 0.0000
 22  -2040.6778399952  -0.000000383976 0.00022272  0.00000069  0.0000348 0.0000
 23  -2040.6778401092  -0.000000114055 0.00025984  0.00000076  0.0000220 0.0000
 24  -2040.6778401731  -0.000000063926 0.00011713  0.00000041  0.0000155 0.0000
 25  -2040.6778401937  -0.000000020557 0.00005249  0.00000021  0.0000109 0.0000
 26  -2040.6778401988  -0.000000005065 0.00002466  0.00000014  0.0000121 0.0000
 27  -2040.6778402037  -0.000000004899 0.00001622  0.00000009  0.0000136 0.0000
 28  -2040.6778402078  -0.000000004145 0.00001478  0.00000008  0.0000134 0.0000
 29  -2040.6778402093  -0.000000001477 0.00001511  0.00000006  0.0000125 0.0000
 30  -2040.6778402130  -0.000000003764 0.00002798  0.00000008  0.0000117 0.0000

 WARNING: the maximum gradient error descreased on average only by a factor   1.1
          during the last 20 iterations

                      *** Initiating the TRAH-SCF procedure ***


TRAH GRIDX
----------

General Integration Accuracy     IntAcc      ... 3.067
Radial Grid Type                 RadialGrid  ... OptM3 with GC (2021)
Angular Grid (max. ang.)         AngularGrid ... 1 (Lebedev-50)
Angular grid pruning method      GridPruning ... 4 (adaptive)
Weight generation scheme         WeightScheme... Becke
Basis function cutoff            BFCut       ... 1.0000e-12
Integration weight cutoff        WCut        ... 1.0000e-14
Angular grids for H and He will be reduced by one unit
Partially contracted basis set               ... on
Rotationally invariant grid construction     ... off

Total number of grid points                  ...    26571
Total number of batches                      ...      462
Average number of points per batch           ...       57
Average number of grid points per atom       ...      316


TRAH GRID
---------

General Integration Accuracy     IntAcc      ... 3.467
Radial Grid Type                 RadialGrid  ... OptM3 with GC (2021)
Angular Grid (max. ang.)         AngularGrid ... 1 (Lebedev-50)
Angular grid pruning method      GridPruning ... 4 (adaptive)
Weight generation scheme         WeightScheme... Becke
Basis function cutoff            BFCut       ... 1.0000e-12
Integration weight cutoff        WCut        ... 1.0000e-14
Angular grids for H and He will be reduced by one unit
Partially contracted basis set               ... off
Rotationally invariant grid construction     ... off

Total number of grid points                  ...    56852
Total number of batches                      ...      933
Average number of points per batch           ...       60
Average number of grid points per atom       ...      677

 --------------------------------------------------------------------------------------------
   Iter.        energy            ||Error||_2        Shift      TRadius  Mac/Mic        Rej.
 --------------------------------------------------------------------------------------------
    0      -2040.677840215887     2.182895e-05                     0.400 (TRAH MAcro)   No
    0     dE    -4.394761e-10     5.325459e-05    -4.4115e-10      0.000 (TRAH MIcro)
    0     dE    -8.214353e-09     8.169224e-05    -8.2144e-09      0.000 (TRAH MIcro)
    0     dE    -1.012203e-08     2.051486e-05    -1.0122e-08      0.001 (TRAH MIcro)
    0     dE    -1.020355e-08     1.083441e-05    -1.0204e-08      0.001 (TRAH MIcro)
    0     dE    -1.024209e-08     6.309997e-06    -1.0242e-08      0.001 (TRAH MIcro)
    0     dE    -1.025561e-08     5.461816e-06    -1.0256e-08      0.001 (TRAH MIcro)
    0     dE    -1.026354e-08     1.517647e-06    -1.0264e-08      0.001 (TRAH MIcro)
    0     dE    -1.026490e-08     1.110581e-06    -1.0265e-08      0.001 (TRAH MIcro)
    0     dE    -1.026531e-08     3.540746e-07    -1.0265e-08      0.001 (TRAH MIcro)
    0     dE    -1.026539e-08     2.312964e-07    -1.0265e-08      0.001 (TRAH MIcro)
    0     dE    -1.026542e-08     1.383954e-07    -1.0265e-08      0.001 (TRAH MIcro)
    1      -2040.677840224618     6.088193e-07                           (NR   MAcro)
    1     dE    -4.171331e-13     3.568821e-07                           (NR   MIcro)
    1     dE    -6.100740e-13     4.902082e-07                           (NR   MIcro)
    1     dE    -9.129115e-13     3.069320e-07                           (NR   MIcro)
    1     dE    -9.807474e-13     1.601769e-07                           (NR   MIcro)
    2      -2040.677840224627     1.589336e-07                           (NR   MAcro)

               *****************************************************
               *                     SUCCESS                       *
               *           SCF CONVERGED AFTER  49 CYCLES          *
               *****************************************************

Old exchange energy                            =   -116.105200176 Eh
New exchange energy                            =   -116.105099465 Eh
Exchange energy change after final integration =      0.000100712 Eh
Total energy after final integration           =  -2040.677739513 Eh
Final COS-X integration done in                =    41.214 sec

----------------
TOTAL SCF ENERGY
----------------

Total Energy       :        -2040.67773951 Eh          -55529.66437 eV

Components:
Nuclear Repulsion  :         6121.68336254 Eh          166579.47303 eV
Electronic Energy  :        -8162.36110205 Eh         -222109.13740 eV
One Electron Energy:       -14968.28400943 Eh         -407307.71502 eV
Two Electron Energy:         6805.92290738 Eh          185198.57762 eV
Max COSX asymmetry :            0.00000139 Eh               0.00004 eV
CPCM Dielectric    :           -0.03538670 Eh              -0.96292 eV

Virial components:
Potential Energy   :        -4065.95797082 Eh         -110640.34123 eV
Kinetic Energy     :         2025.28023131 Eh           55110.67687 eV
Virial Ratio       :            2.00760266


DFT components:
N(Alpha)           :      167.000143000372 electrons
N(Beta)            :      165.000146835256 electrons
N(Total)           :      332.000289835627 electrons
E(X)               :     -154.289238311728 Eh       
E(C)               :      -14.646208927441 Eh       
E(XC)              :     -168.935447239169 Eh       
DFET-embed. en.    :        0.000000000000 Eh       
CPCM Solvation Model Properties:
Surface-charge          :           -0.03264429
Charge-correction       :           -0.00033549 Eh              -0.00913 eV
Free-energy (cav+disp)  :  This term is not implemented in the current solvation scheme

---------------
SCF CONVERGENCE
---------------

  Last Energy change         ...   -9.0949e-12  Tolerance :   1.0000e-09
  Last Orbital Gradient      ...    1.5893e-07  Tolerance :   2.0000e-06
  Last Orbital Rotation      ...    4.9974e-06

             **** THE GBW FILE WAS UPDATED (orca.gbw) ****
             **** DENSITY orca.scfp WAS UPDATED ****
             **** ENERGY FILE WAS UPDATED (orca.en.tmp) ****
----------------------
UHF SPIN CONTAMINATION
----------------------

Warning: in a DFT calculation there is little theoretical justification to 
         calculate <S**2> as in Hartree-Fock theory. We will do it anyways
         but you should keep in mind that the values have only limited relevance

Expectation value of <S**2>     :     2.058476
Ideal value S*(S+1) for S=1.0   :     2.000000
Deviation                       :     0.058476

             **** THE GBW FILE WAS UPDATED (orca.gbw) ****
             **** DENSITY orca.scfp WAS UPDATED ****
----------------
ORBITAL ENERGIES
----------------
                 SPIN UP ORBITALS
  NO   OCC          E(Eh)            E(eV) 
   0   1.0000     -19.600243      -533.3497 
   1   1.0000     -19.584629      -532.9249 
   2   1.0000     -19.474280      -529.9221 
   3   1.0000     -19.467898      -529.7484 
   4   1.0000     -14.660226      -398.9250 
   5   1.0000     -14.660130      -398.9224 
   6   1.0000     -14.659663      -398.9097 
   7   1.0000     -14.657425      -398.8488 
   8   1.0000     -14.642415      -398.4404 
   9   1.0000     -10.560870      -287.3759 
  10   1.0000     -10.553333      -287.1708 
  11   1.0000     -10.550181      -287.0850 
  12   1.0000     -10.526527      -286.4414 
  13   1.0000     -10.519903      -286.2611 
  14   1.0000     -10.515312      -286.1362 
  15   1.0000     -10.514445      -286.1126 
  16   1.0000     -10.512137      -286.0498 
  17   1.0000     -10.500192      -285.7247 
  18   1.0000     -10.484648      -285.3018 
  19   1.0000     -10.482107      -285.2326 
  20   1.0000     -10.478443      -285.1329 
  21   1.0000     -10.476361      -285.0763 
  22   1.0000     -10.472678      -284.9761 
  23   1.0000     -10.468499      -284.8623 
  24   1.0000     -10.465033      -284.7680 
  25   1.0000     -10.464772      -284.7609 
  26   1.0000     -10.463886      -284.7368 
  27   1.0000     -10.461791      -284.6798 
  28   1.0000     -10.459409      -284.6150 
  29   1.0000     -10.457930      -284.5747 
  30   1.0000     -10.456494      -284.5357 
  31   1.0000     -10.456085      -284.5245 
  32   1.0000     -10.451721      -284.4058 
  33   1.0000     -10.451460      -284.3987 
  34   1.0000     -10.451188      -284.3913 
  35   1.0000     -10.450510      -284.3728 
  36   1.0000     -10.446832      -284.2727 
  37   1.0000     -10.446675      -284.2685 
  38   1.0000     -10.446003      -284.2502 
  39   1.0000     -10.445741      -284.2431 
  40   1.0000     -10.445593      -284.2390 
  41   1.0000     -10.444385      -284.2062 
  42   1.0000     -10.440391      -284.0975 
  43   1.0000     -10.435832      -283.9734 
  44   1.0000     -10.433816      -283.9186 
  45   1.0000     -10.425463      -283.6913 
  46   1.0000     -10.423523      -283.6385 
  47   1.0000      -1.267423       -34.4883 
  48   1.0000      -1.210302       -32.9340 
  49   1.0000      -1.159729       -31.5578 
  50   1.0000      -1.151782       -31.3416 
  51   1.0000      -1.115994       -30.3677 
  52   1.0000      -1.059968       -28.8432 
  53   1.0000      -1.043257       -28.3885 
  54   1.0000      -1.033864       -28.1329 
  55   1.0000      -1.007894       -27.4262 
  56   1.0000      -0.980006       -26.6673 
  57   1.0000      -0.968143       -26.3445 
  58   1.0000      -0.961792       -26.1717 
  59   1.0000      -0.956179       -26.0189 
  60   1.0000      -0.907399       -24.6916 
  61   1.0000      -0.905751       -24.6467 
  62   1.0000      -0.895064       -24.3559 
  63   1.0000      -0.886726       -24.1291 
  64   1.0000      -0.883024       -24.0283 
  65   1.0000      -0.860555       -23.4169 
  66   1.0000      -0.847444       -23.0601 
  67   1.0000      -0.841745       -22.9051 
  68   1.0000      -0.837181       -22.7808 
  69   1.0000      -0.827315       -22.5124 
  70   1.0000      -0.784787       -21.3551 
  71   1.0000      -0.778348       -21.1799 
  72   1.0000      -0.777190       -21.1484 
  73   1.0000      -0.771429       -20.9917 
  74   1.0000      -0.766671       -20.8622 
  75   1.0000      -0.763996       -20.7894 
  76   1.0000      -0.757561       -20.6143 
  77   1.0000      -0.728277       -19.8174 
  78   1.0000      -0.715370       -19.4662 
  79   1.0000      -0.711961       -19.3735 
  80   1.0000      -0.710581       -19.3359 
  81   1.0000      -0.693840       -18.8803 
  82   1.0000      -0.687389       -18.7048 
  83   1.0000      -0.683970       -18.6118 
  84   1.0000      -0.673232       -18.3196 
  85   1.0000      -0.658543       -17.9199 
  86   1.0000      -0.658222       -17.9111 
  87   1.0000      -0.646945       -17.6043 
  88   1.0000      -0.645184       -17.5564 
  89   1.0000      -0.618851       -16.8398 
  90   1.0000      -0.614232       -16.7141 
  91   1.0000      -0.598991       -16.2994 
  92   1.0000      -0.591111       -16.0850 
  93   1.0000      -0.588791       -16.0218 
  94   1.0000      -0.582710       -15.8563 
  95   1.0000      -0.579195       -15.7607 
  96   1.0000      -0.573539       -15.6068 
  97   1.0000      -0.569550       -15.4982 
  98   1.0000      -0.563613       -15.3367 
  99   1.0000      -0.562421       -15.3043 
 100   1.0000      -0.554125       -15.0785 
 101   1.0000      -0.550866       -14.9898 
 102   1.0000      -0.547258       -14.8917 
 103   1.0000      -0.540030       -14.6950 
 104   1.0000      -0.532925       -14.5016 
 105   1.0000      -0.526928       -14.3384 
 106   1.0000      -0.526552       -14.3282 
 107   1.0000      -0.522502       -14.2180 
 108   1.0000      -0.519973       -14.1492 
 109   1.0000      -0.518213       -14.1013 
 110   1.0000      -0.516092       -14.0436 
 111   1.0000      -0.514762       -14.0074 
 112   1.0000      -0.502218       -13.6660 
 113   1.0000      -0.497424       -13.5356 
 114   1.0000      -0.494430       -13.4541 
 115   1.0000      -0.492604       -13.4044 
 116   1.0000      -0.488736       -13.2992 
 117   1.0000      -0.486862       -13.2482 
 118   1.0000      -0.484843       -13.1932 
 119   1.0000      -0.481552       -13.1037 
 120   1.0000      -0.480319       -13.0701 
 121   1.0000      -0.477349       -12.9893 
 122   1.0000      -0.474425       -12.9098 
 123   1.0000      -0.469507       -12.7759 
 124   1.0000      -0.463247       -12.6056 
 125   1.0000      -0.457347       -12.4450 
 126   1.0000      -0.451227       -12.2785 
 127   1.0000      -0.450933       -12.2705 
 128   1.0000      -0.449889       -12.2421 
 129   1.0000      -0.447028       -12.1642 
 130   1.0000      -0.443191       -12.0598 
 131   1.0000      -0.437937       -11.9169 
 132   1.0000      -0.436008       -11.8644 
 133   1.0000      -0.429736       -11.6937 
 134   1.0000      -0.428648       -11.6641 
 135   1.0000      -0.425978       -11.5914 
 136   1.0000      -0.422788       -11.5046 
 137   1.0000      -0.419784       -11.4229 
 138   1.0000      -0.419025       -11.4023 
 139   1.0000      -0.417141       -11.3510 
 140   1.0000      -0.409387       -11.1400 
 141   1.0000      -0.405522       -11.0348 
 142   1.0000      -0.404554       -11.0085 
 143   1.0000      -0.399785       -10.8787 
 144   1.0000      -0.394939       -10.7468 
 145   1.0000      -0.391375       -10.6499 
 146   1.0000      -0.390804       -10.6343 
 147   1.0000      -0.384790       -10.4707 
 148   1.0000      -0.380182       -10.3453 
 149   1.0000      -0.375434       -10.2161 
 150   1.0000      -0.371519       -10.1095 
 151   1.0000      -0.358986        -9.7685 
 152   1.0000      -0.351642        -9.5687 
 153   1.0000      -0.347028        -9.4431 
 154   1.0000      -0.336469        -9.1558 
 155   1.0000      -0.333354        -9.0710 
 156   1.0000      -0.330097        -8.9824 
 157   1.0000      -0.322997        -8.7892 
 158   1.0000      -0.314237        -8.5508 
 159   1.0000      -0.309871        -8.4320 
 160   1.0000      -0.308546        -8.3960 
 161   1.0000      -0.304432        -8.2840 
 162   1.0000      -0.301655        -8.2084 
 163   1.0000      -0.293875        -7.9968 
 164   1.0000      -0.288678        -7.8553 
 165   1.0000      -0.286301        -7.7907 
 166   1.0000      -0.195882        -5.3302 
 167   0.0000      -0.034718        -0.9447 
 168   0.0000      -0.022998        -0.6258 
 169   0.0000      -0.012754        -0.3471 
 170   0.0000      -0.002410        -0.0656 
 171   0.0000       0.011764         0.3201 
 172   0.0000       0.015314         0.4167 
 173   0.0000       0.018024         0.4905 
 174   0.0000       0.052551         1.4300 
 175   0.0000       0.055562         1.5119 
 176   0.0000       0.074229         2.0199 
 177   0.0000       0.080853         2.2001 
 178   0.0000       0.114546         3.1170 
 179   0.0000       0.138191         3.7604 
 180   0.0000       0.143236         3.8977 
 181   0.0000       0.147009         4.0003 
 182   0.0000       0.150927         4.1069 
 183   0.0000       0.155590         4.2338 
 184   0.0000       0.158300         4.3076 
 185   0.0000       0.163754         4.4560 
 186   0.0000       0.167847         4.5673 
 187   0.0000       0.175279         4.7696 
 188   0.0000       0.176576         4.8049 
 189   0.0000       0.178363         4.8535 
 190   0.0000       0.179904         4.8954 
 191   0.0000       0.184285         5.0147 
 192   0.0000       0.188128         5.1192 
 193   0.0000       0.191921         5.2224 
 194   0.0000       0.192919         5.2496 
 195   0.0000       0.197113         5.3637 
 196   0.0000       0.197715         5.3801 
 197   0.0000       0.201455         5.4819 
 198   0.0000       0.202390         5.5073 
 199   0.0000       0.204754         5.5716 
 200   0.0000       0.206118         5.6088 
 201   0.0000       0.206860         5.6289 
 202   0.0000       0.211025         5.7423 
 203   0.0000       0.213523         5.8103 
 204   0.0000       0.215827         5.8730 
 205   0.0000       0.217787         5.9263 
 206   0.0000       0.218855         5.9553 
 207   0.0000       0.221447         6.0259 
 208   0.0000       0.222118         6.0441 
 209   0.0000       0.223649         6.0858 
 210   0.0000       0.227402         6.1879 
 211   0.0000       0.229837         6.2542 
 212   0.0000       0.232090         6.3155 
 213   0.0000       0.233620         6.3571 
 214   0.0000       0.235692         6.4135 
 215   0.0000       0.238046         6.4776 
 216   0.0000       0.242260         6.5922 
 217   0.0000       0.244168         6.6442 
 218   0.0000       0.246040         6.6951 
 219   0.0000       0.248735         6.7684 
 220   0.0000       0.250308         6.8112 
 221   0.0000       0.253259         6.8915 
 222   0.0000       0.260475         7.0879 
 223   0.0000       0.261724         7.1219 
 224   0.0000       0.264577         7.1995 
 225   0.0000       0.267091         7.2679 
 226   0.0000       0.269781         7.3411 
 227   0.0000       0.271817         7.3965 
 228   0.0000       0.280341         7.6285 
 229   0.0000       0.283810         7.7229 
 230   0.0000       0.287940         7.8353 
 231   0.0000       0.290496         7.9048 
 232   0.0000       0.293930         7.9982 
 233   0.0000       0.294711         8.0195 
 234   0.0000       0.295490         8.0407 
 235   0.0000       0.304130         8.2758 
 236   0.0000       0.306513         8.3406 
 237   0.0000       0.308986         8.4079 
 238   0.0000       0.310965         8.4618 
 239   0.0000       0.314523         8.5586 
 240   0.0000       0.316133         8.6024 
 241   0.0000       0.317176         8.6308 
 242   0.0000       0.322347         8.7715 
 243   0.0000       0.325549         8.8586 
 244   0.0000       0.329075         8.9546 
 245   0.0000       0.336265         9.1502 
 246   0.0000       0.337169         9.1748 
 247   0.0000       0.345174         9.3927 
 248   0.0000       0.346658         9.4330 
 249   0.0000       0.351232         9.5575 
 250   0.0000       0.356756         9.7078 
 251   0.0000       0.361518         9.8374 
 252   0.0000       0.369805        10.0629 
 253   0.0000       0.370600        10.0846 
 254   0.0000       0.372538        10.1373 
 255   0.0000       0.381479        10.3806 
 256   0.0000       0.387536        10.5454 
 257   0.0000       0.397826        10.8254 
 258   0.0000       0.408078        11.1044 
 259   0.0000       0.418606        11.3908 
 260   0.0000       0.421848        11.4791 
 261   0.0000       0.440368        11.9830 
 262   0.0000       0.444026        12.0825 
 263   0.0000       0.451035        12.2733 
 264   0.0000       0.457980        12.4623 
 265   0.0000       0.465522        12.6675 
 266   0.0000       0.471569        12.8320 
 267   0.0000       0.474757        12.9188 
 268   0.0000       0.483631        13.1603 
 269   0.0000       0.491177        13.3656 
 270   0.0000       0.494114        13.4455 
 271   0.0000       0.498667        13.5694 
 272   0.0000       0.507310        13.8046 
 273   0.0000       0.509601        13.8670 
 274   0.0000       0.510123        13.8811 
 275   0.0000       0.517518        14.0824 
 276   0.0000       0.520811        14.1720 
 277   0.0000       0.524096        14.2614 
 278   0.0000       0.530468        14.4348 
 279   0.0000       0.531967        14.4756 
 280   0.0000       0.534615        14.5476 
 281   0.0000       0.538967        14.6660 
 282   0.0000       0.541613        14.7380 
 283   0.0000       0.544903        14.8276 
 284   0.0000       0.551237        14.9999 
 285   0.0000       0.554816        15.0973 
 286   0.0000       0.557201        15.1622 
 287   0.0000       0.557350        15.1663 
 288   0.0000       0.565425        15.3860 
 289   0.0000       0.569074        15.4853 
 290   0.0000       0.573189        15.5973 
 291   0.0000       0.574493        15.6327 
 292   0.0000       0.578177        15.7330 
 293   0.0000       0.581143        15.8137 
 294   0.0000       0.586603        15.9623 
 295   0.0000       0.589200        16.0329 
 296   0.0000       0.593096        16.1390 
 297   0.0000       0.594328        16.1725 
 298   0.0000       0.598295        16.2804 
 299   0.0000       0.602358        16.3910 
 300   0.0000       0.604828        16.4582 
 301   0.0000       0.608303        16.5528 
 302   0.0000       0.608721        16.5641 
 303   0.0000       0.613530        16.6950 
 304   0.0000       0.614377        16.7181 
 305   0.0000       0.616160        16.7666 
 306   0.0000       0.617625        16.8064 
 307   0.0000       0.622896        16.9499 
 308   0.0000       0.625514        17.0211 
 309   0.0000       0.626375        17.0445 
 310   0.0000       0.629151        17.1201 
 311   0.0000       0.630958        17.1692 
 312   0.0000       0.634140        17.2558 
 313   0.0000       0.637460        17.3462 
 314   0.0000       0.642141        17.4736 
 315   0.0000       0.642828        17.4922 
 316   0.0000       0.647000        17.6058 
 317   0.0000       0.648226        17.6391 
 318   0.0000       0.654713        17.8156 
 319   0.0000       0.655721        17.8431 
 320   0.0000       0.659176        17.9371 
 321   0.0000       0.664039        18.0694 
 322   0.0000       0.669990        18.2313 
 323   0.0000       0.673790        18.3347 
 324   0.0000       0.677972        18.4485 
 325   0.0000       0.682372        18.5683 
 326   0.0000       0.683964        18.6116 
 327   0.0000       0.687478        18.7072 
 328   0.0000       0.690203        18.7814 
 329   0.0000       0.692922        18.8554 
 330   0.0000       0.700594        19.0641 
 331   0.0000       0.701872        19.0989 
 332   0.0000       0.703194        19.1349 
 333   0.0000       0.711006        19.3475 
 334   0.0000       0.712832        19.3971 
 335   0.0000       0.714880        19.4529 
 336   0.0000       0.721334        19.6285 
 337   0.0000       0.723330        19.6828 
 338   0.0000       0.725819        19.7505 
 339   0.0000       0.731737        19.9116 
 340   0.0000       0.736276        20.0351 
 341   0.0000       0.737199        20.0602 
 342   0.0000       0.744483        20.2584 
 343   0.0000       0.747060        20.3285 
 344   0.0000       0.749401        20.3922 
 345   0.0000       0.749656        20.3992 
 346   0.0000       0.759998        20.6806 
 347   0.0000       0.766544        20.8587 
 348   0.0000       0.769789        20.9470 
 349   0.0000       0.777676        21.1617 
 350   0.0000       0.782268        21.2866 
 351   0.0000       0.787720        21.4349 
 352   0.0000       0.791790        21.5457 
 353   0.0000       0.796282        21.6679 
 354   0.0000       0.800780        21.7903 
 355   0.0000       0.807338        21.9688 
 356   0.0000       0.811240        22.0750 
 357   0.0000       0.824062        22.4239 
 358   0.0000       0.836160        22.7531 
 359   0.0000       0.844044        22.9676 
 360   0.0000       0.847452        23.0603 
 361   0.0000       0.853968        23.2377 
 362   0.0000       0.862817        23.4785 
 363   0.0000       0.870078        23.6760 
 364   0.0000       0.876344        23.8465 
 365   0.0000       0.884811        24.0769 
 366   0.0000       0.889912        24.2157 
 367   0.0000       0.896680        24.3999 
 368   0.0000       0.902394        24.5554 
 369   0.0000       0.904219        24.6050 
 370   0.0000       0.911801        24.8114 
 371   0.0000       0.919063        25.0090 
 372   0.0000       0.926462        25.2103 
 373   0.0000       0.927028        25.2257 
 374   0.0000       0.931914        25.3587 
 375   0.0000       0.937953        25.5230 
 376   0.0000       0.943519        25.6744 
 377   0.0000       0.951964        25.9043 
 378   0.0000       0.952704        25.9244 
 379   0.0000       0.954303        25.9679 
 380   0.0000       0.960152        26.1271 
 381   0.0000       0.963028        26.2053 
 382   0.0000       0.966645        26.3037 
 383   0.0000       0.968938        26.3661 
 384   0.0000       0.971236        26.4287 
 385   0.0000       0.973896        26.5011 
 386   0.0000       0.979738        26.6600 
 387   0.0000       0.980352        26.6767 
 388   0.0000       0.984549        26.7909 
 389   0.0000       0.992762        27.0144 
 390   0.0000       0.994365        27.0580 
 391   0.0000       0.997303        27.1380 
 392   0.0000       0.999280        27.1918 
 393   0.0000       1.001597        27.2549 
 394   0.0000       1.005102        27.3502 
 395   0.0000       1.010368        27.4935 
 396   0.0000       1.014996        27.6195 
 397   0.0000       1.016967        27.6731 
 398   0.0000       1.023588        27.8532 
 399   0.0000       1.027896        27.9705 
 400   0.0000       1.028643        27.9908 
 401   0.0000       1.029358        28.0103 
 402   0.0000       1.034612        28.1532 
 403   0.0000       1.039525        28.2869 
 404   0.0000       1.042925        28.3794 
 405   0.0000       1.047723        28.5100 
 406   0.0000       1.048055        28.5190 
 407   0.0000       1.048801        28.5393 
 408   0.0000       1.054211        28.6865 
 409   0.0000       1.056583        28.7511 
 410   0.0000       1.057291        28.7703 
 411   0.0000       1.059178        28.8217 
 412   0.0000       1.061870        28.8950 
 413   0.0000       1.065004        28.9802 
 414   0.0000       1.067162        29.0390 
 415   0.0000       1.069794        29.1106 
 416   0.0000       1.074657        29.2429 
 417   0.0000       1.075853        29.2755 
 418   0.0000       1.079817        29.3833 
 419   0.0000       1.082179        29.4476 
 420   0.0000       1.085399        29.5352 
 421   0.0000       1.090286        29.6682 
 422   0.0000       1.097003        29.8510 
 423   0.0000       1.097239        29.8574 
 424   0.0000       1.100596        29.9487 
 425   0.0000       1.103403        30.0251 
 426   0.0000       1.110415        30.2159 
 427   0.0000       1.112827        30.2816 
 428   0.0000       1.116283        30.3756 
 429   0.0000       1.117182        30.4001 
 430   0.0000       1.122817        30.5534 
 431   0.0000       1.124582        30.6014 
 432   0.0000       1.129462        30.7342 
 433   0.0000       1.135499        30.8985 
 434   0.0000       1.137990        30.9663 
 435   0.0000       1.150195        31.2984 
 436   0.0000       1.155391        31.4398 
 437   0.0000       1.157623        31.5005 
 438   0.0000       1.161284        31.6001 
 439   0.0000       1.166665        31.7466 
 440   0.0000       1.168544        31.7977 
 441   0.0000       1.180109        32.1124 
 442   0.0000       1.184750        32.2387 
 443   0.0000       1.190240        32.3881 
 444   0.0000       1.198013        32.5996 
 445   0.0000       1.219420        33.1821 
 446   0.0000       1.221003        33.2252 
 447   0.0000       1.229228        33.4490 
 448   0.0000       1.233983        33.5784 
 449   0.0000       1.239609        33.7315 
 450   0.0000       1.249210        33.9927 
 451   0.0000       1.251242        34.0480 
 452   0.0000       1.266372        34.4597 
 453   0.0000       1.269493        34.5447 
 454   0.0000       1.272394        34.6236 
 455   0.0000       1.276643        34.7392 
 456   0.0000       1.283878        34.9361 
 457   0.0000       1.290401        35.1136 
 458   0.0000       1.295045        35.2400 
 459   0.0000       1.302578        35.4449 
 460   0.0000       1.307106        35.5682 
 461   0.0000       1.312933        35.7267 
 462   0.0000       1.314868        35.7794 
 463   0.0000       1.316484        35.8234 
 464   0.0000       1.326331        36.0913 
 465   0.0000       1.331427        36.2300 
 466   0.0000       1.335957        36.3532 
 467   0.0000       1.344769        36.5930 
 468   0.0000       1.350940        36.7610 
 469   0.0000       1.356148        36.9027 
 470   0.0000       1.364589        37.1324 
 471   0.0000       1.375495        37.4291 
 472   0.0000       1.385192        37.6930 
 473   0.0000       1.390107        37.8267 
 474   0.0000       1.400261        38.1030 
 475   0.0000       1.404150        38.2089 
 476   0.0000       1.418438        38.5977 
 477   0.0000       1.423846        38.7448 
 478   0.0000       1.425129        38.7797 
 479   0.0000       1.436030        39.0764 
 480   0.0000       1.441513        39.2256 
 481   0.0000       1.448068        39.4039 
 482   0.0000       1.454592        39.5815 
 483   0.0000       1.466374        39.9021 
 484   0.0000       1.470472        40.0136 
 485   0.0000       1.480733        40.2928 
 486   0.0000       1.481107        40.3030 
 487   0.0000       1.488101        40.4933 
 488   0.0000       1.494368        40.6638 
 489   0.0000       1.498864        40.7862 
 490   0.0000       1.502310        40.8799 
 491   0.0000       1.508078        41.0369 
 492   0.0000       1.511607        41.1329 
 493   0.0000       1.514450        41.2103 
 494   0.0000       1.525414        41.5086 
 495   0.0000       1.528974        41.6055 
 496   0.0000       1.534808        41.7642 
 497   0.0000       1.536289        41.8046 
 498   0.0000       1.538167        41.8556 
 499   0.0000       1.541487        41.9460 
 500   0.0000       1.547715        42.1155 
 501   0.0000       1.553045        42.2605 
 502   0.0000       1.557348        42.3776 
 503   0.0000       1.559655        42.4404 
 504   0.0000       1.563392        42.5421 
 505   0.0000       1.567226        42.6464 
 506   0.0000       1.568110        42.6704 
 507   0.0000       1.570302        42.7301 
 508   0.0000       1.576425        42.8967 
 509   0.0000       1.582749        43.0688 
 510   0.0000       1.599749        43.5314 
 511   0.0000       1.609217        43.7890 
 512   0.0000       1.618313        44.0365 
 513   0.0000       1.626782        44.2670 
 514   0.0000       1.629099        44.3300 
 515   0.0000       1.642572        44.6966 
 516   0.0000       1.654876        45.0315 
 517   0.0000       1.675009        45.5793 
 518   0.0000       1.700361        46.2692 
 519   0.0000       1.707440        46.4618 
 520   0.0000       1.725291        46.9476 
 521   0.0000       1.728692        47.0401 
 522   0.0000       1.748472        47.5783 
 523   0.0000       1.762210        47.9522 
 524   0.0000       1.764066        48.0027 
 525   0.0000       1.769434        48.1487 
 526   0.0000       1.778071        48.3838 
 527   0.0000       1.785803        48.5942 
 528   0.0000       1.791035        48.7365 
 529   0.0000       1.804130        49.0929 
 530   0.0000       1.812722        49.3267 
 531   0.0000       1.818263        49.4774 
 532   0.0000       1.825793        49.6823 
 533   0.0000       1.828638        49.7598 
 534   0.0000       1.832337        49.8604 
 535   0.0000       1.835460        49.9454 
 536   0.0000       1.842722        50.1430 
 537   0.0000       1.848098        50.2893 
 538   0.0000       1.853145        50.4266 
 539   0.0000       1.854910        50.4747 
 540   0.0000       1.862197        50.6729 
 541   0.0000       1.864960        50.7481 
 542   0.0000       1.872407        50.9508 
 543   0.0000       1.877033        51.0767 
 544   0.0000       1.887117        51.3511 
 545   0.0000       1.889753        51.4228 
 546   0.0000       1.892069        51.4858 
 547   0.0000       1.895583        51.5814 
 548   0.0000       1.899054        51.6759 
 549   0.0000       1.903385        51.7937 
 550   0.0000       1.911067        52.0028 
 551   0.0000       1.918209        52.1971 
 552   0.0000       1.920706        52.2651 
 553   0.0000       1.935675        52.6724 
 554   0.0000       1.939016        52.7633 
 555   0.0000       1.947481        52.9937 
 556   0.0000       1.950919        53.0872 
 557   0.0000       1.953705        53.1630 
 558   0.0000       1.956034        53.2264 
 559   0.0000       1.968752        53.5725 
 560   0.0000       1.975634        53.7597 
 561   0.0000       1.978731        53.8440 
 562   0.0000       1.982956        53.9590 
 563   0.0000       1.988700        54.1153 
 564   0.0000       1.993807        54.2543 
 565   0.0000       1.999981        54.4223 
 566   0.0000       2.007318        54.6219 
 567   0.0000       2.010824        54.7173 
 568   0.0000       2.017539        54.9000 
 569   0.0000       2.021259        55.0013 
 570   0.0000       2.026172        55.1350 
 571   0.0000       2.034209        55.3536 
 572   0.0000       2.041031        55.5393 
 573   0.0000       2.043950        55.6187 
 574   0.0000       2.061114        56.0858 
 575   0.0000       2.066555        56.2338 
 576   0.0000       2.067905        56.2706 
 577   0.0000       2.071310        56.3632 
 578   0.0000       2.073534        56.4237 
 579   0.0000       2.074836        56.4592 
 580   0.0000       2.077563        56.5334 
 581   0.0000       2.083006        56.6815 
 582   0.0000       2.100780        57.1651 
 583   0.0000       2.103721        57.2452 
 584   0.0000       2.107702        57.3535 
 585   0.0000       2.115980        57.5787 
 586   0.0000       2.119447        57.6731 
 587   0.0000       2.122034        57.7435 
 588   0.0000       2.132196        58.0200 
 589   0.0000       2.138930        58.2032 
 590   0.0000       2.144841        58.3641 
 591   0.0000       2.148876        58.4739 
 592   0.0000       2.153695        58.6050 
 593   0.0000       2.161835        58.8265 
 594   0.0000       2.171184        59.0809 
 595   0.0000       2.177054        59.2407 
 596   0.0000       2.184027        59.4304 
 597   0.0000       2.191798        59.6419 
 598   0.0000       2.197782        59.8047 
 599   0.0000       2.200502        59.8787 
 600   0.0000       2.205146        60.0051 
 601   0.0000       2.206872        60.0520 
 602   0.0000       2.212626        60.2086 
 603   0.0000       2.216001        60.3004 
 604   0.0000       2.222069        60.4656 
 605   0.0000       2.226188        60.5777 
 606   0.0000       2.231965        60.7348 
 607   0.0000       2.232868        60.7594 
 608   0.0000       2.241208        60.9864 
 609   0.0000       2.247241        61.1505 
 610   0.0000       2.250034        61.2266 
 611   0.0000       2.261619        61.5418 
 612   0.0000       2.267751        61.7087 
 613   0.0000       2.278692        62.0064 
 614   0.0000       2.280769        62.0629 
 615   0.0000       2.283221        62.1296 
 616   0.0000       2.287957        62.2585 
 617   0.0000       2.294031        62.4237 
 618   0.0000       2.299025        62.5596 
 619   0.0000       2.305383        62.7327 
 620   0.0000       2.306608        62.7660 
 621   0.0000       2.309103        62.8339 
 622   0.0000       2.317125        63.0522 
 623   0.0000       2.322153        63.1890 
 624   0.0000       2.328317        63.3567 
 625   0.0000       2.335858        63.5619 
 626   0.0000       2.337036        63.5940 
 627   0.0000       2.341513        63.7158 
 628   0.0000       2.347119        63.8684 
 629   0.0000       2.349576        63.9352 
 630   0.0000       2.353960        64.0545 
 631   0.0000       2.357740        64.1574 
 632   0.0000       2.360053        64.2203 
 633   0.0000       2.362142        64.2772 
 634   0.0000       2.364105        64.3306 
 635   0.0000       2.367249        64.4161 
 636   0.0000       2.372958        64.5715 
 637   0.0000       2.380034        64.7640 
 638   0.0000       2.381817        64.8125 
 639   0.0000       2.391522        65.0766 
 640   0.0000       2.401018        65.3350 
 641   0.0000       2.407267        65.5051 
 642   0.0000       2.411844        65.6296 
 643   0.0000       2.422755        65.9265 
 644   0.0000       2.426783        66.0361 
 645   0.0000       2.437604        66.3306 
 646   0.0000       2.451707        66.7143 
 647   0.0000       2.453246        66.7562 
 648   0.0000       2.466122        67.1066 
 649   0.0000       2.470864        67.2356 
 650   0.0000       2.481302        67.5197 
 651   0.0000       2.486813        67.6696 
 652   0.0000       2.492398        67.8216 
 653   0.0000       2.506208        68.1974 
 654   0.0000       2.511435        68.3396 
 655   0.0000       2.535565        68.9962 
 656   0.0000       2.541712        69.1635 
 657   0.0000       2.568183        69.8838 
 658   0.0000       2.579821        70.2005 
 659   0.0000       2.582313        70.2683 
 660   0.0000       2.591679        70.5232 
 661   0.0000       2.597441        70.6800 
 662   0.0000       2.610520        71.0358 
 663   0.0000       2.613864        71.1268 
 664   0.0000       2.627241        71.4909 
 665   0.0000       2.634841        71.6977 
 666   0.0000       2.639059        71.8124 
 667   0.0000       2.645099        71.9768 
 668   0.0000       2.648409        72.0669 
 669   0.0000       2.651102        72.1401 
 670   0.0000       2.656546        72.2883 
 671   0.0000       2.673156        72.7403 
 672   0.0000       2.683128        73.0116 
 673   0.0000       2.691917        73.2508 
 674   0.0000       2.697087        73.3915 
 675   0.0000       2.702725        73.5449 
 676   0.0000       2.721098        74.0448 
 677   0.0000       2.723010        74.0969 
 678   0.0000       2.730574        74.3027 
 679   0.0000       2.733468        74.3814 
 680   0.0000       2.739925        74.5572 
 681   0.0000       2.748294        74.7849 
 682   0.0000       2.752544        74.9005 
 683   0.0000       2.761828        75.1532 
 684   0.0000       2.763763        75.2058 
 685   0.0000       2.768773        75.3421 
 686   0.0000       2.773741        75.4773 
 687   0.0000       2.779663        75.6385 
 688   0.0000       2.789025        75.8932 
 689   0.0000       2.793925        76.0266 
 690   0.0000       2.800204        76.1974 
 691   0.0000       2.800782        76.2132 
 692   0.0000       2.813570        76.5611 
 693   0.0000       2.819853        76.7321 
 694   0.0000       2.826813        76.9215 
 695   0.0000       2.830639        77.0256 
 696   0.0000       2.835209        77.1500 
 697   0.0000       2.841621        77.3244 
 698   0.0000       2.851890        77.6039 
 699   0.0000       2.856600        77.7320 
 700   0.0000       2.861706        77.8710 
 701   0.0000       2.876765        78.2808 
 702   0.0000       2.886919        78.5570 
 703   0.0000       2.892212        78.7011 
 704   0.0000       2.897173        78.8361 
 705   0.0000       2.916414        79.3597 
 706   0.0000       2.923302        79.5471 
 707   0.0000       2.930212        79.7351 
 708   0.0000       2.938101        79.9498 
 709   0.0000       2.940264        80.0087 
 710   0.0000       2.968956        80.7894 
 711   0.0000       2.976890        81.0053 
 712   0.0000       2.997393        81.5632 
 713   0.0000       3.000892        81.6584 
 714   0.0000       3.028333        82.4051 
 715   0.0000       3.066576        83.4458 
 716   0.0000       3.097738        84.2937 
 717   0.0000       3.118351        84.8546 
 718   0.0000       3.132299        85.2342 
 719   0.0000       3.154467        85.8374 
 720   0.0000       3.156898        85.9036 
 721   0.0000       3.185002        86.6683 
 722   0.0000       3.203811        87.1801 
 723   0.0000       3.248901        88.4071 
 724   0.0000       3.268947        88.9526 
 725   0.0000       3.295503        89.6752 
 726   0.0000       3.338616        90.8484 
 727   0.0000       3.342373        90.9506 
 728   0.0000       3.484057        94.8060 
 729   0.0000       3.484224        94.8105 
 730   0.0000       3.561953        96.9257 
 731   0.0000       3.570014        97.1450 
 732   0.0000      13.235949       360.1685 
 733   0.0000      13.243498       360.3739 
 734   0.0000      13.410437       364.9165 
 735   0.0000      13.466725       366.4482 
 736   0.0000      13.498509       367.3131 
 737   0.0000      13.641186       371.1956 
 738   0.0000      13.656298       371.6068 
 739   0.0000      13.665348       371.8530 
 740   0.0000      13.671169       372.0114 
 741   0.0000      13.730031       373.6131 
 742   0.0000      13.747735       374.0949 
 743   0.0000      13.776512       374.8780 
 744   0.0000      13.809817       375.7842 
 745   0.0000      13.852750       376.9525 
 746   0.0000      13.897529       378.1710 
 747   0.0000      13.915085       378.6487 
 748   0.0000      13.925778       378.9397 
 749   0.0000      13.944726       379.4553 
 750   0.0000      13.987521       380.6198 
 751   0.0000      13.989790       380.6815 
 752   0.0000      14.030050       381.7771 
 753   0.0000      14.099039       383.6543 
 754   0.0000      14.112495       384.0205 
 755   0.0000      14.133159       384.5828 
 756   0.0000      14.135299       384.6410 
 757   0.0000      14.147958       384.9855 
 758   0.0000      14.154374       385.1601 
 759   0.0000      14.167562       385.5190 
 760   0.0000      14.197299       386.3281 
 761   0.0000      14.207647       386.6097 
 762   0.0000      14.238751       387.4561 
 763   0.0000      14.266044       388.1988 
 764   0.0000      14.288700       388.8153 
 765   0.0000      14.360794       390.7771 
 766   0.0000      14.386377       391.4732 
 767   0.0000      14.546136       395.8205 
 768   0.0000      14.573317       396.5601 
 769   0.0000      14.587129       396.9360 
 770   0.0000      19.394009       527.7378 
 771   0.0000      19.412435       528.2392 
 772   0.0000      19.431353       528.7540 
 773   0.0000      19.560516       532.2687 
 774   0.0000      19.594502       533.1935 
 775   0.0000      25.612858       696.9613 
 776   0.0000      25.820440       702.6099 
 777   0.0000      25.837414       703.0718 
 778   0.0000      25.873235       704.0465 

                 SPIN DOWN ORBITALS
  NO   OCC          E(Eh)            E(eV) 
   0   1.0000     -19.584301      -532.9159 
   1   1.0000     -19.568835      -532.4951 
   2   1.0000     -19.474282      -529.9221 
   3   1.0000     -19.467895      -529.7484 
   4   1.0000     -14.660242      -398.9255 
   5   1.0000     -14.660058      -398.9205 
   6   1.0000     -14.659582      -398.9075 
   7   1.0000     -14.657365      -398.8472 
   8   1.0000     -14.642018      -398.4296 
   9   1.0000     -10.560888      -287.3764 
  10   1.0000     -10.553709      -287.1810 
  11   1.0000     -10.550180      -287.0850 
  12   1.0000     -10.526551      -286.4420 
  13   1.0000     -10.514447      -286.1126 
  14   1.0000     -10.512920      -286.0711 
  15   1.0000     -10.512163      -286.0505 
  16   1.0000     -10.510178      -285.9965 
  17   1.0000     -10.500191      -285.7247 
  18   1.0000     -10.486049      -285.3399 
  19   1.0000     -10.483146      -285.2609 
  20   1.0000     -10.478422      -285.1324 
  21   1.0000     -10.477871      -285.1174 
  22   1.0000     -10.472677      -284.9760 
  23   1.0000     -10.468396      -284.8595 
  24   1.0000     -10.466307      -284.8027 
  25   1.0000     -10.461790      -284.6798 
  26   1.0000     -10.461555      -284.6734 
  27   1.0000     -10.461511      -284.6722 
  28   1.0000     -10.459409      -284.6150 
  29   1.0000     -10.457929      -284.5747 
  30   1.0000     -10.453588      -284.4566 
  31   1.0000     -10.453014      -284.4410 
  32   1.0000     -10.452955      -284.4394 
  33   1.0000     -10.452396      -284.4242 
  34   1.0000     -10.451462      -284.3987 
  35   1.0000     -10.447923      -284.3024 
  36   1.0000     -10.446832      -284.2727 
  37   1.0000     -10.446674      -284.2685 
  38   1.0000     -10.446002      -284.2502 
  39   1.0000     -10.445740      -284.2430 
  40   1.0000     -10.445593      -284.2390 
  41   1.0000     -10.444392      -284.2064 
  42   1.0000     -10.440397      -284.0977 
  43   1.0000     -10.435833      -283.9734 
  44   1.0000     -10.433842      -283.9193 
  45   1.0000     -10.425463      -283.6913 
  46   1.0000     -10.423523      -283.6385 
  47   1.0000      -1.266359       -34.4594 
  48   1.0000      -1.159728       -31.5578 
  49   1.0000      -1.151782       -31.3416 
  50   1.0000      -1.130445       -30.7610 
  51   1.0000      -1.115653       -30.3585 
  52   1.0000      -1.059870       -28.8405 
  53   1.0000      -1.043043       -28.3826 
  54   1.0000      -1.033866       -28.1329 
  55   1.0000      -1.007756       -27.4224 
  56   1.0000      -0.975657       -26.5490 
  57   1.0000      -0.963403       -26.2155 
  58   1.0000      -0.961788       -26.1716 
  59   1.0000      -0.955089       -25.9893 
  60   1.0000      -0.905582       -24.6422 
  61   1.0000      -0.905404       -24.6373 
  62   1.0000      -0.894842       -24.3499 
  63   1.0000      -0.886712       -24.1287 
  64   1.0000      -0.871565       -23.7165 
  65   1.0000      -0.855601       -23.2821 
  66   1.0000      -0.843817       -22.9614 
  67   1.0000      -0.838982       -22.8299 
  68   1.0000      -0.837179       -22.7808 
  69   1.0000      -0.827295       -22.5118 
  70   1.0000      -0.784784       -21.3550 
  71   1.0000      -0.778101       -21.1732 
  72   1.0000      -0.771485       -20.9932 
  73   1.0000      -0.769062       -20.9272 
  74   1.0000      -0.766514       -20.8579 
  75   1.0000      -0.758378       -20.6365 
  76   1.0000      -0.757472       -20.6119 
  77   1.0000      -0.717994       -19.5376 
  78   1.0000      -0.711986       -19.3741 
  79   1.0000      -0.711084       -19.3496 
  80   1.0000      -0.708265       -19.2729 
  81   1.0000      -0.691102       -18.8058 
  82   1.0000      -0.684851       -18.6357 
  83   1.0000      -0.683956       -18.6114 
  84   1.0000      -0.673154       -18.3174 
  85   1.0000      -0.658537       -17.9197 
  86   1.0000      -0.649946       -17.6859 
  87   1.0000      -0.646151       -17.5827 
  88   1.0000      -0.641120       -17.4458 
  89   1.0000      -0.614316       -16.7164 
  90   1.0000      -0.606488       -16.5034 
  91   1.0000      -0.596073       -16.2200 
  92   1.0000      -0.590548       -16.0696 
  93   1.0000      -0.586314       -15.9544 
  94   1.0000      -0.579655       -15.7732 
  95   1.0000      -0.573103       -15.5949 
  96   1.0000      -0.568287       -15.4639 
  97   1.0000      -0.565986       -15.4013 
  98   1.0000      -0.562948       -15.3186 
  99   1.0000      -0.560922       -15.2635 
 100   1.0000      -0.549269       -14.9464 
 101   1.0000      -0.546326       -14.8663 
 102   1.0000      -0.538591       -14.6558 
 103   1.0000      -0.533950       -14.5295 
 104   1.0000      -0.526591       -14.3293 
 105   1.0000      -0.522317       -14.2130 
 106   1.0000      -0.520956       -14.1759 
 107   1.0000      -0.519384       -14.1332 
 108   1.0000      -0.517477       -14.0813 
 109   1.0000      -0.515947       -14.0396 
 110   1.0000      -0.514019       -13.9872 
 111   1.0000      -0.499464       -13.5911 
 112   1.0000      -0.495437       -13.4815 
 113   1.0000      -0.493780       -13.4364 
 114   1.0000      -0.491481       -13.3739 
 115   1.0000      -0.488773       -13.3002 
 116   1.0000      -0.486097       -13.2274 
 117   1.0000      -0.484478       -13.1833 
 118   1.0000      -0.481121       -13.0920 
 119   1.0000      -0.480466       -13.0741 
 120   1.0000      -0.476545       -12.9675 
 121   1.0000      -0.474582       -12.9140 
 122   1.0000      -0.464050       -12.6274 
 123   1.0000      -0.460538       -12.5319 
 124   1.0000      -0.455817       -12.4034 
 125   1.0000      -0.453732       -12.3467 
 126   1.0000      -0.451116       -12.2755 
 127   1.0000      -0.450783       -12.2664 
 128   1.0000      -0.449464       -12.2305 
 129   1.0000      -0.445886       -12.1332 
 130   1.0000      -0.437912       -11.9162 
 131   1.0000      -0.429576       -11.6894 
 132   1.0000      -0.428799       -11.6682 
 133   1.0000      -0.424739       -11.5577 
 134   1.0000      -0.422402       -11.4942 
 135   1.0000      -0.419595       -11.4178 
 136   1.0000      -0.418876       -11.3982 
 137   1.0000      -0.417117       -11.3503 
 138   1.0000      -0.412016       -11.2115 
 139   1.0000      -0.410601       -11.1730 
 140   1.0000      -0.405533       -11.0351 
 141   1.0000      -0.404442       -11.0054 
 142   1.0000      -0.398762       -10.8509 
 143   1.0000      -0.394822       -10.7437 
 144   1.0000      -0.391361       -10.6495 
 145   1.0000      -0.388939       -10.5836 
 146   1.0000      -0.384662       -10.4672 
 147   1.0000      -0.379996       -10.3402 
 148   1.0000      -0.375367       -10.2142 
 149   1.0000      -0.370881       -10.0922 
 150   1.0000      -0.358494        -9.7551 
 151   1.0000      -0.350889        -9.5482 
 152   1.0000      -0.346914        -9.4400 
 153   1.0000      -0.335233        -9.1222 
 154   1.0000      -0.330074        -8.9818 
 155   1.0000      -0.322872        -8.7858 
 156   1.0000      -0.314558        -8.5595 
 157   1.0000      -0.312690        -8.5087 
 158   1.0000      -0.309832        -8.4310 
 159   1.0000      -0.302556        -8.2330 
 160   1.0000      -0.299931        -8.1615 
 161   1.0000      -0.294877        -8.0240 
 162   1.0000      -0.293438        -7.9848 
 163   1.0000      -0.288674        -7.8552 
 164   1.0000      -0.277218        -7.5435 
 165   0.0000      -0.134188        -3.6514 
 166   0.0000      -0.050467        -1.3733 
 167   0.0000      -0.033452        -0.9103 
 168   0.0000      -0.021468        -0.5842 
 169   0.0000      -0.004687        -0.1275 
 170   0.0000       0.010293         0.2801 
 171   0.0000       0.015349         0.4177 
 172   0.0000       0.018052         0.4912 
 173   0.0000       0.019765         0.5378 
 174   0.0000       0.052591         1.4311 
 175   0.0000       0.063314         1.7229 
 176   0.0000       0.081139         2.2079 
 177   0.0000       0.098961         2.6929 
 178   0.0000       0.114688         3.1208 
 179   0.0000       0.139124         3.7858 
 180   0.0000       0.145096         3.9483 
 181   0.0000       0.147206         4.0057 
 182   0.0000       0.152653         4.1539 
 183   0.0000       0.155975         4.2443 
 184   0.0000       0.159149         4.3307 
 185   0.0000       0.163980         4.4621 
 186   0.0000       0.168299         4.5797 
 187   0.0000       0.175687         4.7807 
 188   0.0000       0.177797         4.8381 
 189   0.0000       0.178842         4.8665 
 190   0.0000       0.183396         4.9905 
 191   0.0000       0.187245         5.0952 
 192   0.0000       0.188902         5.1403 
 193   0.0000       0.192541         5.2393 
 194   0.0000       0.193367         5.2618 
 195   0.0000       0.197315         5.3692 
 196   0.0000       0.198086         5.3902 
 197   0.0000       0.202889         5.5209 
 198   0.0000       0.203510         5.5378 
 199   0.0000       0.204980         5.5778 
 200   0.0000       0.206495         5.6190 
 201   0.0000       0.210668         5.7326 
 202   0.0000       0.211522         5.7558 
 203   0.0000       0.216248         5.8844 
 204   0.0000       0.218141         5.9359 
 205   0.0000       0.219537         5.9739 
 206   0.0000       0.220400         5.9974 
 207   0.0000       0.222076         6.0430 
 208   0.0000       0.222377         6.0512 
 209   0.0000       0.223929         6.0934 
 210   0.0000       0.227875         6.2008 
 211   0.0000       0.230208         6.2643 
 212   0.0000       0.232629         6.3302 
 213   0.0000       0.233915         6.3652 
 214   0.0000       0.236241         6.4284 
 215   0.0000       0.240452         6.5430 
 216   0.0000       0.242644         6.6027 
 217   0.0000       0.245328         6.6757 
 218   0.0000       0.247281         6.7289 
 219   0.0000       0.249079         6.7778 
 220   0.0000       0.250931         6.8282 
 221   0.0000       0.253814         6.9066 
 222   0.0000       0.260703         7.0941 
 223   0.0000       0.262019         7.1299 
 224   0.0000       0.265658         7.2289 
 225   0.0000       0.269716         7.3394 
 226   0.0000       0.270994         7.3741 
 227   0.0000       0.275873         7.5069 
 228   0.0000       0.281692         7.6652 
 229   0.0000       0.284226         7.7342 
 230   0.0000       0.289449         7.8763 
 231   0.0000       0.291923         7.9436 
 232   0.0000       0.294243         8.0068 
 233   0.0000       0.296052         8.0560 
 234   0.0000       0.300341         8.1727 
 235   0.0000       0.304773         8.2933 
 236   0.0000       0.307758         8.3745 
 237   0.0000       0.310137         8.4393 
 238   0.0000       0.313482         8.5303 
 239   0.0000       0.315228         8.5778 
 240   0.0000       0.316547         8.6137 
 241   0.0000       0.317779         8.6472 
 242   0.0000       0.324044         8.8177 
 243   0.0000       0.326175         8.8757 
 244   0.0000       0.329263         8.9597 
 245   0.0000       0.336783         9.1643 
 246   0.0000       0.338061         9.1991 
 247   0.0000       0.345474         9.4008 
 248   0.0000       0.349593         9.5129 
 249   0.0000       0.354919         9.6579 
 250   0.0000       0.359939         9.7944 
 251   0.0000       0.363875         9.9015 
 252   0.0000       0.370802        10.0900 
 253   0.0000       0.372837        10.1454 
 254   0.0000       0.379242        10.3197 
 255   0.0000       0.383725        10.4417 
 256   0.0000       0.388116        10.5612 
 257   0.0000       0.399109        10.8603 
 258   0.0000       0.415713        11.3121 
 259   0.0000       0.425575        11.5805 
 260   0.0000       0.431151        11.7322 
 261   0.0000       0.442321        12.0362 
 262   0.0000       0.447360        12.1733 
 263   0.0000       0.454431        12.3657 
 264   0.0000       0.460770        12.5382 
 265   0.0000       0.465767        12.6742 
 266   0.0000       0.472767        12.8646 
 267   0.0000       0.476276        12.9601 
 268   0.0000       0.485138        13.2013 
 269   0.0000       0.493642        13.4327 
 270   0.0000       0.497021        13.5246 
 271   0.0000       0.502127        13.6636 
 272   0.0000       0.510231        13.8841 
 273   0.0000       0.511011        13.9053 
 274   0.0000       0.512218        13.9382 
 275   0.0000       0.518336        14.1046 
 276   0.0000       0.524310        14.2672 
 277   0.0000       0.524508        14.2726 
 278   0.0000       0.532163        14.4809 
 279   0.0000       0.532651        14.4942 
 280   0.0000       0.535353        14.5677 
 281   0.0000       0.542434        14.7604 
 282   0.0000       0.544397        14.8138 
 283   0.0000       0.547163        14.8891 
 284   0.0000       0.551807        15.0154 
 285   0.0000       0.556393        15.1402 
 286   0.0000       0.557916        15.1817 
 287   0.0000       0.559321        15.2199 
 288   0.0000       0.566501        15.4153 
 289   0.0000       0.572148        15.5689 
 290   0.0000       0.575674        15.6649 
 291   0.0000       0.575973        15.6730 
 292   0.0000       0.579981        15.7821 
 293   0.0000       0.581886        15.8339 
 294   0.0000       0.587250        15.9799 
 295   0.0000       0.590307        16.0631 
 296   0.0000       0.593865        16.1599 
 297   0.0000       0.596482        16.2311 
 298   0.0000       0.598402        16.2834 
 299   0.0000       0.603545        16.4233 
 300   0.0000       0.607020        16.5178 
 301   0.0000       0.609636        16.5890 
 302   0.0000       0.611014        16.6265 
 303   0.0000       0.614891        16.7320 
 304   0.0000       0.615857        16.7583 
 305   0.0000       0.619602        16.8602 
 306   0.0000       0.621506        16.9120 
 307   0.0000       0.625436        17.0190 
 308   0.0000       0.626125        17.0377 
 309   0.0000       0.627450        17.0738 
 310   0.0000       0.631257        17.1774 
 311   0.0000       0.631596        17.1866 
 312   0.0000       0.637072        17.3356 
 313   0.0000       0.638397        17.3717 
 314   0.0000       0.643853        17.5201 
 315   0.0000       0.648531        17.6474 
 316   0.0000       0.649579        17.6759 
 317   0.0000       0.650597        17.7036 
 318   0.0000       0.655110        17.8265 
 319   0.0000       0.656913        17.8755 
 320   0.0000       0.661895        18.0111 
 321   0.0000       0.664848        18.0914 
 322   0.0000       0.670836        18.2544 
 323   0.0000       0.675868        18.3913 
 324   0.0000       0.678434        18.4611 
 325   0.0000       0.682959        18.5843 
 326   0.0000       0.687149        18.6983 
 327   0.0000       0.688806        18.7434 
 328   0.0000       0.690649        18.7935 
 329   0.0000       0.693263        18.8646 
 330   0.0000       0.701763        19.0959 
 331   0.0000       0.703127        19.1330 
 332   0.0000       0.705322        19.1928 
 333   0.0000       0.711882        19.3713 
 334   0.0000       0.715115        19.4593 
 335   0.0000       0.717650        19.5283 
 336   0.0000       0.722601        19.6630 
 337   0.0000       0.726030        19.7563 
 338   0.0000       0.728635        19.8272 
 339   0.0000       0.733820        19.9683 
 340   0.0000       0.737863        20.0783 
 341   0.0000       0.740828        20.1590 
 342   0.0000       0.745007        20.2727 
 343   0.0000       0.748390        20.3647 
 344   0.0000       0.750243        20.4152 
 345   0.0000       0.750594        20.4247 
 346   0.0000       0.761411        20.7191 
 347   0.0000       0.767012        20.8715 
 348   0.0000       0.772236        21.0136 
 349   0.0000       0.778095        21.1731 
 350   0.0000       0.785467        21.3737 
 351   0.0000       0.790034        21.4979 
 352   0.0000       0.793701        21.5977 
 353   0.0000       0.799512        21.7558 
 354   0.0000       0.801932        21.8217 
 355   0.0000       0.808080        21.9890 
 356   0.0000       0.813555        22.1380 
 357   0.0000       0.826400        22.4875 
 358   0.0000       0.837343        22.7853 
 359   0.0000       0.844496        22.9799 
 360   0.0000       0.849256        23.1094 
 361   0.0000       0.855703        23.2849 
 362   0.0000       0.864775        23.5317 
 363   0.0000       0.871567        23.7165 
 364   0.0000       0.877967        23.8907 
 365   0.0000       0.886073        24.1113 
 366   0.0000       0.890359        24.2279 
 367   0.0000       0.898534        24.4503 
 368   0.0000       0.903941        24.5975 
 369   0.0000       0.905441        24.6383 
 370   0.0000       0.912889        24.8410 
 371   0.0000       0.921733        25.0816 
 372   0.0000       0.927774        25.2460 
 373   0.0000       0.928064        25.2539 
 374   0.0000       0.932748        25.3814 
 375   0.0000       0.939146        25.5555 
 376   0.0000       0.946042        25.7431 
 377   0.0000       0.952673        25.9235 
 378   0.0000       0.954527        25.9740 
 379   0.0000       0.955261        25.9940 
 380   0.0000       0.961441        26.1621 
 381   0.0000       0.963559        26.2198 
 382   0.0000       0.968339        26.3498 
 383   0.0000       0.970595        26.4112 
 384   0.0000       0.972521        26.4637 
 385   0.0000       0.975636        26.5484 
 386   0.0000       0.980220        26.6731 
 387   0.0000       0.981522        26.7086 
 388   0.0000       0.985625        26.8202 
 389   0.0000       0.993209        27.0266 
 390   0.0000       0.996765        27.1234 
 391   0.0000       0.998585        27.1729 
 392   0.0000       1.000660        27.2294 
 393   0.0000       1.003151        27.2971 
 394   0.0000       1.006723        27.3943 
 395   0.0000       1.011012        27.5110 
 396   0.0000       1.015767        27.6404 
 397   0.0000       1.018270        27.7085 
 398   0.0000       1.024494        27.8779 
 399   0.0000       1.028957        27.9993 
 400   0.0000       1.029589        28.0165 
 401   0.0000       1.031288        28.0628 
 402   0.0000       1.035964        28.1900 
 403   0.0000       1.040785        28.3212 
 404   0.0000       1.043610        28.3981 
 405   0.0000       1.048321        28.5263 
 406   0.0000       1.048437        28.5294 
 407   0.0000       1.050192        28.5772 
 408   0.0000       1.056151        28.7393 
 409   0.0000       1.057430        28.7741 
 410   0.0000       1.058634        28.8069 
 411   0.0000       1.060536        28.8587 
 412   0.0000       1.063211        28.9314 
 413   0.0000       1.066396        29.0181 
 414   0.0000       1.070223        29.1223 
 415   0.0000       1.071170        29.1480 
 416   0.0000       1.075645        29.2698 
 417   0.0000       1.077598        29.3229 
 418   0.0000       1.080560        29.4035 
 419   0.0000       1.083594        29.4861 
 420   0.0000       1.086178        29.5564 
 421   0.0000       1.091300        29.6958 
 422   0.0000       1.097707        29.8701 
 423   0.0000       1.098941        29.9037 
 424   0.0000       1.103115        30.0173 
 425   0.0000       1.105085        30.0709 
 426   0.0000       1.111115        30.2350 
 427   0.0000       1.113252        30.2931 
 428   0.0000       1.117397        30.4059 
 429   0.0000       1.117840        30.4180 
 430   0.0000       1.123781        30.5796 
 431   0.0000       1.126714        30.6594 
 432   0.0000       1.130633        30.7661 
 433   0.0000       1.138212        30.9723 
 434   0.0000       1.139169        30.9984 
 435   0.0000       1.152512        31.3614 
 436   0.0000       1.157360        31.4934 
 437   0.0000       1.158990        31.5377 
 438   0.0000       1.162340        31.6289 
 439   0.0000       1.168463        31.7955 
 440   0.0000       1.170379        31.8476 
 441   0.0000       1.183149        32.1951 
 442   0.0000       1.186433        32.2845 
 443   0.0000       1.198519        32.6134 
 444   0.0000       1.199995        32.6535 
 445   0.0000       1.220655        33.2157 
 446   0.0000       1.223510        33.2934 
 447   0.0000       1.229925        33.4680 
 448   0.0000       1.234820        33.6012 
 449   0.0000       1.243430        33.8354 
 450   0.0000       1.252388        34.0792 
 451   0.0000       1.256284        34.1852 
 452   0.0000       1.269009        34.5315 
 453   0.0000       1.274452        34.6796 
 454   0.0000       1.278620        34.7930 
 455   0.0000       1.284091        34.9419 
 456   0.0000       1.290013        35.1030 
 457   0.0000       1.291225        35.1360 
 458   0.0000       1.296505        35.2797 
 459   0.0000       1.306319        35.5467 
 460   0.0000       1.308289        35.6003 
 461   0.0000       1.314227        35.7619 
 462   0.0000       1.316429        35.8219 
 463   0.0000       1.317996        35.8645 
 464   0.0000       1.330370        36.2012 
 465   0.0000       1.333168        36.2774 
 466   0.0000       1.336607        36.3709 
 467   0.0000       1.352225        36.7959 
 468   0.0000       1.355786        36.8928 
 469   0.0000       1.358600        36.9694 
 470   0.0000       1.366922        37.1958 
 471   0.0000       1.380291        37.5596 
 472   0.0000       1.390021        37.8244 
 473   0.0000       1.393555        37.9206 
 474   0.0000       1.402477        38.1633 
 475   0.0000       1.405962        38.2582 
 476   0.0000       1.420084        38.6425 
 477   0.0000       1.424316        38.7576 
 478   0.0000       1.427105        38.8335 
 479   0.0000       1.436304        39.0838 
 480   0.0000       1.443468        39.2788 
 481   0.0000       1.455047        39.5938 
 482   0.0000       1.455611        39.6092 
 483   0.0000       1.468529        39.9607 
 484   0.0000       1.478498        40.2320 
 485   0.0000       1.481329        40.3090 
 486   0.0000       1.484495        40.3952 
 487   0.0000       1.491057        40.5737 
 488   0.0000       1.496003        40.7083 
 489   0.0000       1.500231        40.8234 
 490   0.0000       1.506644        40.9979 
 491   0.0000       1.509391        41.0726 
 492   0.0000       1.513716        41.1903 
 493   0.0000       1.517506        41.2934 
 494   0.0000       1.528584        41.5949 
 495   0.0000       1.531523        41.6749 
 496   0.0000       1.536300        41.8049 
 497   0.0000       1.537648        41.8415 
 498   0.0000       1.539948        41.9041 
 499   0.0000       1.545532        42.0561 
 500   0.0000       1.548294        42.1312 
 501   0.0000       1.553494        42.2727 
 502   0.0000       1.558251        42.4022 
 503   0.0000       1.561497        42.4905 
 504   0.0000       1.565084        42.5881 
 505   0.0000       1.568197        42.6728 
 506   0.0000       1.569730        42.7145 
 507   0.0000       1.572936        42.8018 
 508   0.0000       1.582202        43.0539 
 509   0.0000       1.585079        43.1322 
 510   0.0000       1.601642        43.5829 
 511   0.0000       1.611679        43.8560 
 512   0.0000       1.619044        44.0564 
 513   0.0000       1.627401        44.2838 
 514   0.0000       1.629679        44.3458 
 515   0.0000       1.643410        44.7194 
 516   0.0000       1.655136        45.0385 
 517   0.0000       1.675324        45.5879 
 518   0.0000       1.703304        46.3493 
 519   0.0000       1.708955        46.5030 
 520   0.0000       1.726303        46.9751 
 521   0.0000       1.730363        47.0856 
 522   0.0000       1.749388        47.6033 
 523   0.0000       1.762770        47.9674 
 524   0.0000       1.764530        48.0153 
 525   0.0000       1.773628        48.2629 
 526   0.0000       1.787208        48.6324 
 527   0.0000       1.798169        48.9307 
 528   0.0000       1.811341        49.2891 
 529   0.0000       1.815144        49.3926 
 530   0.0000       1.821061        49.5536 
 531   0.0000       1.827562        49.7305 
 532   0.0000       1.830042        49.7980 
 533   0.0000       1.831396        49.8348 
 534   0.0000       1.840758        50.0896 
 535   0.0000       1.843228        50.1568 
 536   0.0000       1.848622        50.3036 
 537   0.0000       1.851096        50.3709 
 538   0.0000       1.854868        50.4735 
 539   0.0000       1.856905        50.5290 
 540   0.0000       1.864389        50.7326 
 541   0.0000       1.865808        50.7712 
 542   0.0000       1.874765        51.0150 
 543   0.0000       1.880844        51.1804 
 544   0.0000       1.888219        51.3810 
 545   0.0000       1.891120        51.4600 
 546   0.0000       1.893060        51.5128 
 547   0.0000       1.897492        51.6334 
 548   0.0000       1.900025        51.7023 
 549   0.0000       1.904184        51.8155 
 550   0.0000       1.912679        52.0466 
 551   0.0000       1.919062        52.2203 
 552   0.0000       1.922064        52.3020 
 553   0.0000       1.937993        52.7355 
 554   0.0000       1.940882        52.8141 
 555   0.0000       1.951727        53.1092 
 556   0.0000       1.953251        53.1507 
 557   0.0000       1.954918        53.1960 
 558   0.0000       1.961419        53.3729 
 559   0.0000       1.971082        53.6359 
 560   0.0000       1.978864        53.8476 
 561   0.0000       1.984621        54.0043 
 562   0.0000       1.987073        54.0710 
 563   0.0000       1.989262        54.1306 
 564   0.0000       1.995051        54.2881 
 565   0.0000       2.001245        54.4566 
 566   0.0000       2.011490        54.7354 
 567   0.0000       2.017562        54.9006 
 568   0.0000       2.020956        54.9930 
 569   0.0000       2.028898        55.2091 
 570   0.0000       2.035863        55.3986 
 571   0.0000       2.041226        55.5446 
 572   0.0000       2.043995        55.6199 
 573   0.0000       2.046729        55.6943 
 574   0.0000       2.064156        56.1685 
 575   0.0000       2.067582        56.2618 
 576   0.0000       2.068725        56.2929 
 577   0.0000       2.073501        56.4228 
 578   0.0000       2.076988        56.5177 
 579   0.0000       2.078138        56.5490 
 580   0.0000       2.081052        56.6283 
 581   0.0000       2.085727        56.7555 
 582   0.0000       2.101892        57.1954 
 583   0.0000       2.105479        57.2930 
 584   0.0000       2.109661        57.4068 
 585   0.0000       2.118536        57.6483 
 586   0.0000       2.119767        57.6818 
 587   0.0000       2.123449        57.7820 
 588   0.0000       2.134366        58.0791 
 589   0.0000       2.140026        58.2331 
 590   0.0000       2.147790        58.4443 
 591   0.0000       2.155104        58.6434 
 592   0.0000       2.161196        58.8091 
 593   0.0000       2.163659        58.8762 
 594   0.0000       2.174186        59.1626 
 595   0.0000       2.181405        59.3591 
 596   0.0000       2.184620        59.4465 
 597   0.0000       2.192302        59.6556 
 598   0.0000       2.200308        59.8734 
 599   0.0000       2.201564        59.9076 
 600   0.0000       2.206204        60.0339 
 601   0.0000       2.206956        60.0543 
 602   0.0000       2.214766        60.2669 
 603   0.0000       2.217268        60.3349 
 604   0.0000       2.222951        60.4896 
 605   0.0000       2.228132        60.6306 
 606   0.0000       2.235327        60.8264 
 607   0.0000       2.235842        60.8404 
 608   0.0000       2.243890        61.0593 
 609   0.0000       2.248405        61.1822 
 610   0.0000       2.251907        61.2775 
 611   0.0000       2.266257        61.6680 
 612   0.0000       2.270655        61.7877 
 613   0.0000       2.278971        62.0140 
 614   0.0000       2.281030        62.0700 
 615   0.0000       2.283540        62.1383 
 616   0.0000       2.290172        62.3188 
 617   0.0000       2.296610        62.4939 
 618   0.0000       2.299736        62.5790 
 619   0.0000       2.306743        62.7697 
 620   0.0000       2.308198        62.8093 
 621   0.0000       2.313253        62.9468 
 622   0.0000       2.322304        63.1931 
 623   0.0000       2.325565        63.2818 
 624   0.0000       2.328464        63.3607 
 625   0.0000       2.336279        63.5734 
 626   0.0000       2.340079        63.6768 
 627   0.0000       2.343338        63.7655 
 628   0.0000       2.347324        63.8739 
 629   0.0000       2.350373        63.9569 
 630   0.0000       2.354291        64.0635 
 631   0.0000       2.358609        64.1810 
 632   0.0000       2.361115        64.2492 
 633   0.0000       2.362801        64.2951 
 634   0.0000       2.367790        64.4308 
 635   0.0000       2.368752        64.4570 
 636   0.0000       2.378307        64.7170 
 637   0.0000       2.381985        64.8171 
 638   0.0000       2.383058        64.8463 
 639   0.0000       2.392254        65.0965 
 640   0.0000       2.401763        65.3553 
 641   0.0000       2.407932        65.5232 
 642   0.0000       2.414559        65.7035 
 643   0.0000       2.423366        65.9431 
 644   0.0000       2.432865        66.2016 
 645   0.0000       2.439483        66.3817 
 646   0.0000       2.452377        66.7326 
 647   0.0000       2.455300        66.8121 
 648   0.0000       2.468140        67.1615 
 649   0.0000       2.481140        67.5152 
 650   0.0000       2.481834        67.5341 
 651   0.0000       2.487075        67.6768 
 652   0.0000       2.492553        67.8258 
 653   0.0000       2.511591        68.3439 
 654   0.0000       2.514548        68.4243 
 655   0.0000       2.538135        69.0662 
 656   0.0000       2.544523        69.2400 
 657   0.0000       2.569189        69.9112 
 658   0.0000       2.581234        70.2389 
 659   0.0000       2.591550        70.5197 
 660   0.0000       2.596697        70.6597 
 661   0.0000       2.602935        70.8295 
 662   0.0000       2.610871        71.0454 
 663   0.0000       2.616373        71.1951 
 664   0.0000       2.627749        71.5047 
 665   0.0000       2.635205        71.7076 
 666   0.0000       2.639359        71.8206 
 667   0.0000       2.648371        72.0658 
 668   0.0000       2.650871        72.1339 
 669   0.0000       2.655029        72.2470 
 670   0.0000       2.657079        72.3028 
 671   0.0000       2.673519        72.7501 
 672   0.0000       2.684297        73.0434 
 673   0.0000       2.693160        73.2846 
 674   0.0000       2.698417        73.4277 
 675   0.0000       2.703216        73.5583 
 676   0.0000       2.723821        74.1189 
 677   0.0000       2.724690        74.1426 
 678   0.0000       2.731055        74.3158 
 679   0.0000       2.734777        74.4171 
 680   0.0000       2.743060        74.6425 
 681   0.0000       2.748310        74.7853 
 682   0.0000       2.754821        74.9625 
 683   0.0000       2.761999        75.1578 
 684   0.0000       2.765193        75.2447 
 685   0.0000       2.769587        75.3643 
 686   0.0000       2.774885        75.5084 
 687   0.0000       2.781988        75.7017 
 688   0.0000       2.789181        75.8975 
 689   0.0000       2.797035        76.1112 
 690   0.0000       2.800887        76.2160 
 691   0.0000       2.801655        76.2369 
 692   0.0000       2.814198        76.5782 
 693   0.0000       2.822654        76.8083 
 694   0.0000       2.827331        76.9356 
 695   0.0000       2.830800        77.0300 
 696   0.0000       2.837104        77.2015 
 697   0.0000       2.841646        77.3251 
 698   0.0000       2.852030        77.6077 
 699   0.0000       2.857222        77.7490 
 700   0.0000       2.862071        77.8809 
 701   0.0000       2.877381        78.2975 
 702   0.0000       2.887143        78.5632 
 703   0.0000       2.894022        78.7503 
 704   0.0000       2.903462        79.0072 
 705   0.0000       2.917716        79.3951 
 706   0.0000       2.924722        79.5857 
 707   0.0000       2.930483        79.7425 
 708   0.0000       2.938292        79.9550 
 709   0.0000       2.940711        80.0208 
 710   0.0000       2.972179        80.8771 
 711   0.0000       2.990591        81.3781 
 712   0.0000       2.998650        81.5974 
 713   0.0000       3.002605        81.7050 
 714   0.0000       3.029328        82.4322 
 715   0.0000       3.067288        83.4651 
 716   0.0000       3.097744        84.2939 
 717   0.0000       3.118357        84.8548 
 718   0.0000       3.132387        85.2366 
 719   0.0000       3.155533        85.8664 
 720   0.0000       3.162173        86.0471 
 721   0.0000       3.188879        86.7738 
 722   0.0000       3.204168        87.1899 
 723   0.0000       3.251355        88.4739 
 724   0.0000       3.268953        88.9527 
 725   0.0000       3.296853        89.7119 
 726   0.0000       3.338909        90.8563 
 727   0.0000       3.343813        90.9898 
 728   0.0000       3.484061        94.8061 
 729   0.0000       3.486167        94.8634 
 730   0.0000       3.563438        96.9661 
 731   0.0000       3.570072        97.1466 
 732   0.0000      13.236607       360.1864 
 733   0.0000      13.244658       360.4055 
 734   0.0000      13.411446       364.9440 
 735   0.0000      13.466788       366.4499 
 736   0.0000      13.498545       367.3141 
 737   0.0000      13.642915       371.2426 
 738   0.0000      13.657615       371.6426 
 739   0.0000      13.665370       371.8536 
 740   0.0000      13.671400       372.0177 
 741   0.0000      13.730092       373.6148 
 742   0.0000      13.748791       374.1236 
 743   0.0000      13.776688       374.8827 
 744   0.0000      13.811140       375.8202 
 745   0.0000      13.852769       376.9530 
 746   0.0000      13.897524       378.1708 
 747   0.0000      13.915086       378.6487 
 748   0.0000      13.925764       378.9393 
 749   0.0000      13.944664       379.4536 
 750   0.0000      13.987712       380.6250 
 751   0.0000      13.989744       380.6803 
 752   0.0000      14.035726       381.9315 
 753   0.0000      14.098994       383.6531 
 754   0.0000      14.112509       384.0209 
 755   0.0000      14.133196       384.5838 
 756   0.0000      14.135311       384.6414 
 757   0.0000      14.149264       385.0211 
 758   0.0000      14.154377       385.1602 
 759   0.0000      14.169911       385.5829 
 760   0.0000      14.197326       386.3289 
 761   0.0000      14.207770       386.6131 
 762   0.0000      14.239843       387.4858 
 763   0.0000      14.270282       388.3141 
 764   0.0000      14.288698       388.8153 
 765   0.0000      14.360750       390.7759 
 766   0.0000      14.386525       391.4772 
 767   0.0000      14.547238       395.8505 
 768   0.0000      14.573318       396.5601 
 769   0.0000      14.588102       396.9624 
 770   0.0000      19.394100       527.7403 
 771   0.0000      19.412443       528.2394 
 772   0.0000      19.431435       528.7562 
 773   0.0000      19.560624       532.2716 
 774   0.0000      19.594990       533.2068 
 775   0.0000      25.653923       698.0787 
 776   0.0000      25.820721       702.6175 
 777   0.0000      25.837766       703.0813 
 778   0.0000      25.873422       704.0516 

                    ********************************
                    * MULLIKEN POPULATION ANALYSIS *
                    ********************************

--------------------------------------------
MULLIKEN ATOMIC CHARGES AND SPIN POPULATIONS
--------------------------------------------
   0 C :   -0.241942    0.000260
   1 C :   -0.132970   -0.000134
   2 C :   -0.384432   -0.000007
   3 C :   -0.225133    0.000109
   4 C :    0.604592   -0.000116
   5 N :   -0.653356   -0.000420
   6 C :   -0.379731   -0.000304
   7 C :   -0.255426    0.001698
   8 C :   -0.377480   -0.000167
   9 C :    0.560530   -0.020841
  10 N :   -0.436007    0.019732
  11 C :    0.173760   -0.093153
  12 C :    0.334666    0.139746
  13 O :   -0.451482    0.005315
  14 C :   -0.362955    0.211915
  15 C :    0.000927   -0.104749
  16 C :   -0.317227    0.154188
  17 C :   -0.315223   -0.098040
  18 C :   -0.635404   -0.000653
  19 C :   -0.643314   -0.000003
  20 C :   -0.636270    0.000006
  21 O :   -0.514165    0.000096
  22 H :    0.239021    0.000061
  23 H :    0.248120    0.000026
  24 H :    0.238376    0.000001
  25 H :    0.241682    0.000002
  26 H :    0.245685   -0.000048
  27 H :    0.258755   -0.000006
  28 H :    0.237613    0.000000
  29 H :    0.226134   -0.000001
  30 H :    0.231925   -0.000004
  31 H :    0.231193    0.000000
  32 H :    0.230822    0.000000
  33 H :    0.231154   -0.000005
  34 H :    0.414748    0.000022
  35 H :    0.244240   -0.000005
  36 H :    0.241539    0.000087
  37 H :    0.240502   -0.000284
  38 H :    0.265159   -0.012267
  39 C :    0.271284    0.532568
  40 H :    0.272786   -0.008337
  41 H :    0.252041   -0.000031
  42 H :    0.244141    0.000035
  43 C :    0.014999   -0.137446
  44 C :   -0.291218    0.228460
  45 C :   -0.234789   -0.148976
  46 C :   -0.262436    0.240923
  47 C :   -0.234382   -0.136854
  48 C :   -0.319524    0.213455
  49 H :    0.257084   -0.013748
  50 H :    0.253788    0.007506
  51 H :    0.252711   -0.013942
  52 H :    0.254274    0.007255
  53 H :    0.263235   -0.011602
  54 H :    0.274612    0.005279
  55 O :   -0.210455    1.026210
  56 C :   -0.025854   -0.001981
  57 C :   -0.137957    0.006083
  58 C :    0.271996   -0.002789
  59 N :   -0.400329    0.003243
  60 C :    0.047651   -0.002016
  61 N :   -0.387686    0.002964
  62 C :    0.534834   -0.001069
  63 N :   -0.698499    0.002574
  64 C :   -0.093536    0.000144
  65 C :   -0.525751   -0.000043
  66 C :    0.124645    0.000021
  67 C :   -0.295236    0.000073
  68 C :   -0.236235   -0.000027
  69 C :   -0.263035    0.000058
  70 C :   -0.236549    0.000009
  71 C :   -0.295282    0.000040
  72 O :   -0.475496   -0.000041
  73 H :    0.439699   -0.000113
  74 H :    0.267157    0.000088
  75 H :    0.245341   -0.000002
  76 H :    0.247953    0.000001
  77 H :    0.248079   -0.000003
  78 H :    0.247518   -0.000001
  79 H :    0.243210   -0.000003
  80 H :    0.271740   -0.000006
  81 H :    0.266020    0.000016
  82 H :    0.294960   -0.000024
  83 H :    0.283867   -0.000007
Sum of atomic charges         :   -0.0000000
Sum of atomic spin populations:    2.0000000

-----------------------------------------------------
MULLIKEN REDUCED ORBITAL CHARGES AND SPIN POPULATIONS
-----------------------------------------------------
CHARGE
  0 C s       :     3.272312  s :     3.272312
      pz      :     0.925610  p :     2.911738
      px      :     0.866083
      py      :     1.120045
      dz2     :     0.006898  d :     0.057893
      dxz     :     0.014836
      dyz     :     0.016657
      dx2y2   :     0.010493
      dxy     :     0.009009
  1 C s       :     3.246790  s :     3.246790
      pz      :     0.944322  p :     2.831908
      px      :     0.939181
      py      :     0.948405
      dz2     :     0.007653  d :     0.054271
      dxz     :     0.011947
      dyz     :     0.013779
      dx2y2   :     0.013846
      dxy     :     0.007045
  2 C s       :     3.320633  s :     3.320633
      pz      :     0.953204  p :     3.020581
      px      :     1.050548
      py      :     1.016828
      dz2     :     0.005510  d :     0.043218
      dxz     :     0.009613
      dyz     :     0.012220
      dx2y2   :     0.013404
      dxy     :     0.002471
  3 C s       :     3.274250  s :     3.274250
      pz      :     0.977187  p :     2.898240
      px      :     0.940807
      py      :     0.980246
      dz2     :     0.008210  d :     0.052642
      dxz     :     0.011757
      dyz     :     0.012363
      dx2y2   :     0.014482
      dxy     :     0.005830
  4 C s       :     2.945481  s :     2.945481
      pz      :     0.734615  p :     2.328260
      px      :     0.858034
      py      :     0.735611
      dz2     :     0.035371  d :     0.121667
      dxz     :     0.025897
      dyz     :     0.022039
      dx2y2   :     0.023117
      dxy     :     0.015244
  5 N s       :     3.557823  s :     3.557823
      pz      :     1.218693  p :     4.060797
      px      :     1.286371
      py      :     1.555733
      dz2     :     0.009026  d :     0.034736
      dxz     :     0.008296
      dyz     :     0.006650
      dx2y2   :     0.008385
      dxy     :     0.002378
  6 C s       :     3.321917  s :     3.321917
      pz      :     1.017515  p :     3.015255
      px      :     1.150944
      py      :     0.846795
      dz2     :     0.005775  d :     0.042559
      dxz     :     0.010851
      dyz     :     0.009555
      dx2y2   :     0.013084
      dxy     :     0.003293
  7 C s       :     3.315748  s :     3.315748
      pz      :     0.993710  p :     2.886374
      px      :     0.914721
      py      :     0.977942
      dz2     :     0.010661  d :     0.053304
      dxz     :     0.008629
      dyz     :     0.011682
      dx2y2   :     0.013919
      dxy     :     0.008413
  8 C s       :     3.315818  s :     3.315818
      pz      :     0.940181  p :     3.019215
      px      :     1.069459
      py      :     1.009575
      dz2     :     0.007022  d :     0.042447
      dxz     :     0.007237
      dyz     :     0.012796
      dx2y2   :     0.012711
      dxy     :     0.002681
  9 C s       :     3.024838  s :     3.024838
      pz      :     0.705660  p :     2.313981
      px      :     0.796027
      py      :     0.812295
      dz2     :     0.025384  d :     0.100650
      dxz     :     0.024011
      dyz     :     0.019444
      dx2y2   :     0.016820
      dxy     :     0.014991
 10 N s       :     3.608472  s :     3.608472
      pz      :     1.462951  p :     3.781941
      px      :     1.018332
      py      :     1.300659
      dz2     :     0.008882  d :     0.045594
      dxz     :     0.014677
      dyz     :     0.008058
      dx2y2   :     0.004601
      dxy     :     0.009377
 11 C s       :     3.092511  s :     3.092511
      pz      :     0.882718  p :     2.667996
      px      :     0.829226
      py      :     0.956052
      dz2     :     0.013774  d :     0.065734
      dxz     :     0.016299
      dyz     :     0.007804
      dx2y2   :     0.013638
      dxy     :     0.014219
 12 C s       :     3.059573  s :     3.059573
      pz      :     0.879705  p :     2.530103
      px      :     0.686485
      py      :     0.963914
      dz2     :     0.016016  d :     0.075657
      dxz     :     0.017381
      dyz     :     0.007886
      dx2y2   :     0.018231
      dxy     :     0.016143
 13 O s       :     3.797586  s :     3.797586
      pz      :     1.570079  p :     4.613594
      px      :     1.431025
      py      :     1.612490
      dz2     :     0.009576  d :     0.040303
      dxz     :     0.007947
      dyz     :     0.007444
      dx2y2   :     0.009235
      dxy     :     0.006100
 14 C s       :     3.327888  s :     3.327888
      pz      :     1.045893  p :     2.996249
      px      :     0.950184
      py      :     1.000172
      dz2     :     0.008209  d :     0.038818
      dxz     :     0.010205
      dyz     :     0.005536
      dx2y2   :     0.007430
      dxy     :     0.007438
 15 C s       :     3.208760  s :     3.208760
      pz      :     0.916494  p :     2.742919
      px      :     0.825693
      py      :     1.000731
      dz2     :     0.010662  d :     0.047394
      dxz     :     0.013390
      dyz     :     0.006921
      dx2y2   :     0.009510
      dxy     :     0.006911
 16 C s       :     3.292253  s :     3.292253
      pz      :     0.961089  p :     2.985503
      px      :     0.997680
      py      :     1.026734
      dz2     :     0.007793  d :     0.039471
      dxz     :     0.012133
      dyz     :     0.005921
      dx2y2   :     0.005762
      dxy     :     0.007861
 17 C s       :     3.289043  s :     3.289043
      pz      :     1.028176  p :     2.985823
      px      :     0.960424
      py      :     0.997223
      dz2     :     0.007651  d :     0.040357
      dxz     :     0.012144
      dyz     :     0.005386
      dx2y2   :     0.006639
      dxy     :     0.008537
 18 C s       :     3.388698  s :     3.388698
      pz      :     1.080895  p :     3.209791
      px      :     1.110952
      py      :     1.017943
      dz2     :     0.007547  d :     0.036915
      dxz     :     0.006403
      dyz     :     0.008219
      dx2y2   :     0.011687
      dxy     :     0.003059
 19 C s       :     3.384179  s :     3.384179
      pz      :     1.021429  p :     3.222202
      px      :     1.060274
      py      :     1.140499
      dz2     :     0.003714  d :     0.036932
      dxz     :     0.007268
      dyz     :     0.012886
      dx2y2   :     0.011364
      dxy     :     0.001701
 20 C s       :     3.378748  s :     3.378748
      pz      :     1.082512  p :     3.220724
      px      :     1.131662
      py      :     1.006549
      dz2     :     0.005063  d :     0.036798
      dxz     :     0.008969
      dyz     :     0.009030
      dx2y2   :     0.011954
      dxy     :     0.001782
 21 O s       :     3.770776  s :     3.770776
      pz      :     1.639553  p :     4.717535
      px      :     1.546420
      py      :     1.531562
      dz2     :     0.004740  d :     0.025854
      dxz     :     0.006871
      dyz     :     0.003953
      dx2y2   :     0.004685
      dxy     :     0.005604
 22 H s       :     0.760979  s :     0.760979
 23 H s       :     0.751880  s :     0.751880
 24 H s       :     0.761624  s :     0.761624
 25 H s       :     0.758318  s :     0.758318
 26 H s       :     0.754315  s :     0.754315
 27 H s       :     0.741245  s :     0.741245
 28 H s       :     0.762387  s :     0.762387
 29 H s       :     0.773866  s :     0.773866
 30 H s       :     0.768075  s :     0.768075
 31 H s       :     0.768807  s :     0.768807
 32 H s       :     0.769178  s :     0.769178
 33 H s       :     0.768846  s :     0.768846
 34 H s       :     0.585252  s :     0.585252
 35 H s       :     0.755760  s :     0.755760
 36 H s       :     0.758461  s :     0.758461
 37 H s       :     0.759498  s :     0.759498
 38 H s       :     0.734841  s :     0.734841
 39 C s       :     3.138901  s :     3.138901
      pz      :     0.917013  p :     2.516458
      px      :     0.780685
      py      :     0.818760
      dz2     :     0.012740  d :     0.073358
      dxz     :     0.010210
      dyz     :     0.015354
      dx2y2   :     0.015066
      dxy     :     0.019988
 40 H s       :     0.727214  s :     0.727214
 41 H s       :     0.747959  s :     0.747959
 42 H s       :     0.755859  s :     0.755859
 43 C s       :     3.221926  s :     3.221926
      pz      :     1.007777  p :     2.715415
      px      :     0.844581
      py      :     0.863056
      dz2     :     0.004373  d :     0.047660
      dxz     :     0.008374
      dyz     :     0.006745
      dx2y2   :     0.013407
      dxy     :     0.014762
 44 C s       :     3.278629  s :     3.278629
      pz      :     1.005277  p :     2.973459
      px      :     0.897031
      py      :     1.071150
      dz2     :     0.003867  d :     0.039131
      dxz     :     0.006451
      dyz     :     0.003724
      dx2y2   :     0.013327
      dxy     :     0.011762
 45 C s       :     3.252699  s :     3.252699
      pz      :     0.976344  p :     2.941532
      px      :     1.058244
      py      :     0.906944
      dz2     :     0.004687  d :     0.040559
      dxz     :     0.003248
      dyz     :     0.006940
      dx2y2   :     0.014258
      dxy     :     0.011426
 46 C s       :     3.261448  s :     3.261448
      pz      :     0.999264  p :     2.961329
      px      :     0.971177
      py      :     0.990888
      dz2     :     0.003762  d :     0.039658
      dxz     :     0.005633
      dyz     :     0.004800
      dx2y2   :     0.011028
      dxy     :     0.014435
 47 C s       :     3.251540  s :     3.251540
      pz      :     0.983273  p :     2.942285
      px      :     0.912016
      py      :     1.046995
      dz2     :     0.003805  d :     0.040558
      dxz     :     0.007292
      dyz     :     0.003824
      dx2y2   :     0.013081
      dxy     :     0.012556
 48 C s       :     3.293212  s :     3.293212
      pz      :     0.993733  p :     2.986944
      px      :     1.096454
      py      :     0.896756
      dz2     :     0.004632  d :     0.039368
      dxz     :     0.003175
      dyz     :     0.006432
      dx2y2   :     0.014327
      dxy     :     0.010803
 49 H s       :     0.742916  s :     0.742916
 50 H s       :     0.746212  s :     0.746212
 51 H s       :     0.747289  s :     0.747289
 52 H s       :     0.745726  s :     0.745726
 53 H s       :     0.736765  s :     0.736765
 54 H s       :     0.725388  s :     0.725388
 55 O s       :     3.874247  s :     3.874247
      pz      :     1.651836  p :     4.311430
      px      :     1.275170
      py      :     1.384425
      dz2     :     0.005086  d :     0.024778
      dxz     :     0.003102
      dyz     :     0.006955
      dx2y2   :     0.004596
      dxy     :     0.005039
 56 C s       :     3.224755  s :     3.224755
      pz      :     0.989384  p :     2.739300
      px      :     0.873910
      py      :     0.876006
      dz2     :     0.012958  d :     0.061799
      dxz     :     0.018184
      dyz     :     0.006248
      dx2y2   :     0.012034
      dxy     :     0.012375
 57 C s       :     3.241966  s :     3.241966
      pz      :     0.874177  p :     2.854532
      px      :     0.965180
      py      :     1.015175
      dz2     :     0.010144  d :     0.041460
      dxz     :     0.010291
      dyz     :     0.005981
      dx2y2   :     0.008427
      dxy     :     0.006616
 58 C s       :     3.125677  s :     3.125677
      pz      :     0.846234  p :     2.534437
      px      :     0.826070
      py      :     0.862133
      dz2     :     0.013170  d :     0.067890
      dxz     :     0.021773
      dyz     :     0.006597
      dx2y2   :     0.012535
      dxy     :     0.013816
 59 N s       :     3.607750  s :     3.607750
      pz      :     1.457309  p :     3.749900
      px      :     1.083688
      py      :     1.208902
      dz2     :     0.008270  d :     0.042679
      dxz     :     0.012617
      dyz     :     0.007065
      dx2y2   :     0.007626
      dxy     :     0.007101
 60 C s       :     3.128243  s :     3.128243
      pz      :     0.866077  p :     2.742025
      px      :     1.022490
      py      :     0.853457
      dz2     :     0.021953  d :     0.082081
      dxz     :     0.022278
      dyz     :     0.014357
      dx2y2   :     0.014828
      dxy     :     0.008666
 61 N s       :     3.590988  s :     3.590988
      pz      :     1.225026  p :     3.755399
      px      :     1.309653
      py      :     1.220721
      dz2     :     0.011057  d :     0.041299
      dxz     :     0.006836
      dyz     :     0.007262
      dx2y2   :     0.009474
      dxy     :     0.006670
 62 C s       :     2.930753  s :     2.930753
      pz      :     0.767371  p :     2.407360
      px      :     0.866615
      py      :     0.773375
      dz2     :     0.040930  d :     0.127053
      dxz     :     0.026843
      dyz     :     0.026334
      dx2y2   :     0.020322
      dxy     :     0.012623
 63 N s       :     3.582308  s :     3.582308
      pz      :     1.224028  p :     4.081770
      px      :     1.306990
      py      :     1.550752
      dz2     :     0.008773  d :     0.034421
      dxz     :     0.008229
      dyz     :     0.005519
      dx2y2   :     0.007825
      dxy     :     0.004073
 64 C s       :     3.250363  s :     3.250363
      pz      :     0.983421  p :     2.779163
      px      :     0.815435
      py      :     0.980307
      dz2     :     0.010487  d :     0.064010
      dxz     :     0.016185
      dyz     :     0.013448
      dx2y2   :     0.011693
      dxy     :     0.012197
 65 C s       :     3.376235  s :     3.376235
      pz      :     0.999237  p :     3.107038
      px      :     1.216352
      py      :     0.891448
      dz2     :     0.005952  d :     0.042478
      dxz     :     0.012514
      dyz     :     0.008521
      dx2y2   :     0.011291
      dxy     :     0.004200
 66 C s       :     3.145837  s :     3.145837
      pz      :     0.864003  p :     2.683556
      px      :     0.853059
      py      :     0.966494
      dz2     :     0.008890  d :     0.045961
      dxz     :     0.013062
      dyz     :     0.006332
      dx2y2   :     0.008645
      dxy     :     0.009033
 67 C s       :     3.281149  s :     3.281149
      pz      :     0.977587  p :     2.974333
      px      :     1.016255
      py      :     0.980491
      dz2     :     0.007590  d :     0.039754
      dxz     :     0.012297
      dyz     :     0.005436
      dx2y2   :     0.007633
      dxy     :     0.006797
 68 C s       :     3.251884  s :     3.251884
      pz      :     0.937716  p :     2.944293
      px      :     1.030702
      py      :     0.975876
      dz2     :     0.009146  d :     0.040057
      dxz     :     0.010402
      dyz     :     0.005886
      dx2y2   :     0.008409
      dxy     :     0.006215
 69 C s       :     3.258969  s :     3.258969
      pz      :     1.047651  p :     2.964046
      px      :     0.901714
      py      :     1.014680
      dz2     :     0.007530  d :     0.040021
      dxz     :     0.010265
      dyz     :     0.006421
      dx2y2   :     0.007701
      dxy     :     0.008104
 70 C s       :     3.251595  s :     3.251595
      pz      :     0.965770  p :     2.944891
      px      :     0.999723
      py      :     0.979399
      dz2     :     0.007697  d :     0.040063
      dxz     :     0.012223
      dyz     :     0.005469
      dx2y2   :     0.007695
      dxy     :     0.006979
 71 C s       :     3.285703  s :     3.285703
      pz      :     0.938593  p :     2.969830
      px      :     1.056846
      py      :     0.974390
      dz2     :     0.008870  d :     0.039749
      dxz     :     0.010521
      dyz     :     0.005841
      dx2y2   :     0.008429
      dxy     :     0.006088
 72 O s       :     3.756905  s :     3.756905
      pz      :     1.514582  p :     4.690929
      px      :     1.626676
      py      :     1.549670
      dz2     :     0.007632  d :     0.027663
      dxz     :     0.007452
      dyz     :     0.005829
      dx2y2   :     0.002736
      dxy     :     0.004013
 73 H s       :     0.560301  s :     0.560301
 74 H s       :     0.732843  s :     0.732843
 75 H s       :     0.754659  s :     0.754659
 76 H s       :     0.752047  s :     0.752047
 77 H s       :     0.751921  s :     0.751921
 78 H s       :     0.752482  s :     0.752482
 79 H s       :     0.756790  s :     0.756790
 80 H s       :     0.728260  s :     0.728260
 81 H s       :     0.733980  s :     0.733980
 82 H s       :     0.705040  s :     0.705040
 83 H s       :     0.716133  s :     0.716133

SPIN
  0 C s       :     0.000038  s :     0.000038
      pz      :     0.000154  p :     0.000224
      px      :     0.000009
      py      :     0.000060
      dz2     :    -0.000001  d :    -0.000002
      dxz     :    -0.000001
      dyz     :     0.000001
      dx2y2   :    -0.000000
      dxy     :    -0.000001
  1 C s       :    -0.000025  s :    -0.000025
      pz      :    -0.000008  p :    -0.000108
      px      :    -0.000060
      py      :    -0.000041
      dz2     :    -0.000001  d :    -0.000001
      dxz     :     0.000000
      dyz     :    -0.000000
      dx2y2   :     0.000000
      dxy     :    -0.000000
  2 C s       :    -0.000001  s :    -0.000001
      pz      :    -0.000002  p :    -0.000006
      px      :    -0.000005
      py      :     0.000001
      dz2     :    -0.000000  d :     0.000000
      dxz     :     0.000000
      dyz     :     0.000000
      dx2y2   :     0.000000
      dxy     :    -0.000000
  3 C s       :     0.000021  s :     0.000021
      pz      :     0.000006  p :     0.000088
      px      :     0.000036
      py      :     0.000045
      dz2     :    -0.000000  d :     0.000000
      dxz     :     0.000000
      dyz     :     0.000000
      dx2y2   :    -0.000000
      dxy     :     0.000001
  4 C s       :    -0.000123  s :    -0.000123
      pz      :     0.000006  p :     0.000011
      px      :     0.000029
      py      :    -0.000025
      dz2     :     0.000001  d :    -0.000003
      dxz     :    -0.000000
      dyz     :    -0.000005
      dx2y2   :     0.000001
      dxy     :    -0.000000
  5 N s       :    -0.000026  s :    -0.000026
      pz      :    -0.000088  p :    -0.000395
      px      :    -0.000032
      py      :    -0.000275
      dz2     :    -0.000000  d :     0.000001
      dxz     :     0.000001
      dyz     :     0.000001
      dx2y2   :    -0.000001
      dxy     :     0.000000
  6 C s       :    -0.000064  s :    -0.000064
      pz      :    -0.000039  p :    -0.000238
      px      :    -0.000058
      py      :    -0.000140
      dz2     :    -0.000001  d :    -0.000002
      dxz     :    -0.000001
      dyz     :     0.000000
      dx2y2   :    -0.000000
      dxy     :     0.000001
  7 C s       :     0.000332  s :     0.000332
      pz      :     0.000016  p :     0.001465
      px      :     0.000868
      py      :     0.000582
      dz2     :     0.000000  d :    -0.000099
      dxz     :    -0.000029
      dyz     :    -0.000007
      dx2y2   :    -0.000004
      dxy     :    -0.000060
  8 C s       :    -0.000024  s :    -0.000024
      pz      :    -0.000090  p :    -0.000146
      px      :    -0.000016
      py      :    -0.000040
      dz2     :     0.000002  d :     0.000003
      dxz     :    -0.000000
      dyz     :    -0.000001
      dx2y2   :     0.000003
      dxy     :    -0.000000
  9 C s       :    -0.002067  s :    -0.002067
      pz      :    -0.004814  p :    -0.019019
      px      :    -0.001674
      py      :    -0.012531
      dz2     :     0.000113  d :     0.000244
      dxz     :    -0.000004
      dyz     :     0.000047
      dx2y2   :     0.000050
      dxy     :     0.000038
 10 N s       :     0.001319  s :     0.001319
      pz      :     0.004103  p :     0.018992
      px      :     0.004126
      py      :     0.010763
      dz2     :    -0.000005  d :    -0.000579
      dxz     :    -0.000096
      dyz     :    -0.000035
      dx2y2   :    -0.000079
      dxy     :    -0.000364
 11 C s       :    -0.015115  s :    -0.015115
      pz      :    -0.020248  p :    -0.080793
      px      :    -0.010631
      py      :    -0.049914
      dz2     :     0.000422  d :     0.002755
      dxz     :     0.000133
      dyz     :     0.000487
      dx2y2   :     0.000156
      dxy     :     0.001558
 12 C s       :     0.015337  s :     0.015337
      pz      :     0.033051  p :     0.125508
      px      :     0.007921
      py      :     0.084536
      dz2     :    -0.000308  d :    -0.001099
      dxz     :    -0.000084
      dyz     :    -0.000377
      dx2y2   :    -0.000241
      dxy     :    -0.000088
 13 O s       :     0.000043  s :     0.000043
      pz      :     0.002204  p :     0.004665
      px      :    -0.003253
      py      :     0.005715
      dz2     :     0.000019  d :     0.000607
      dxz     :     0.000158
      dyz     :    -0.000017
      dx2y2   :     0.000192
      dxy     :     0.000254
 14 C s       :     0.025868  s :     0.025868
      pz      :     0.031178  p :     0.187509
      px      :     0.008021
      py      :     0.148310
      dz2     :    -0.000237  d :    -0.001462
      dxz     :    -0.000129
      dyz     :    -0.000280
      dx2y2   :    -0.000353
      dxy     :    -0.000464
 15 C s       :    -0.020982  s :    -0.020982
      pz      :    -0.026930  p :    -0.090833
      px      :     0.002639
      py      :    -0.066543
      dz2     :     0.000758  d :     0.007067
      dxz     :     0.003252
      dyz     :     0.000602
      dx2y2   :     0.001158
      dxy     :     0.001297
 16 C s       :     0.018812  s :     0.018812
      pz      :     0.025324  p :     0.136452
      px      :     0.010296
      py      :     0.100832
      dz2     :    -0.000104  d :    -0.001076
      dxz     :    -0.000092
      dyz     :    -0.000396
      dx2y2   :    -0.000125
      dxy     :    -0.000360
 17 C s       :    -0.012882  s :    -0.012882
      pz      :    -0.019054  p :    -0.087375
      px      :    -0.011656
      py      :    -0.056665
      dz2     :     0.000178  d :     0.002217
      dxz     :     0.000339
      dyz     :     0.000147
      dx2y2   :     0.000430
      dxy     :     0.001123
 18 C s       :    -0.000159  s :    -0.000159
      pz      :     0.000021  p :    -0.000479
      px      :    -0.000089
      py      :    -0.000410
      dz2     :    -0.000004  d :    -0.000015
      dxz     :    -0.000002
      dyz     :    -0.000001
      dx2y2   :    -0.000008
      dxy     :    -0.000000
 19 C s       :    -0.000001  s :    -0.000001
      pz      :    -0.000005  p :    -0.000002
      px      :    -0.000001
      py      :     0.000004
      dz2     :     0.000000  d :    -0.000000
      dxz     :    -0.000000
      dyz     :    -0.000000
      dx2y2   :    -0.000000
      dxy     :    -0.000000
 20 C s       :     0.000001  s :     0.000001
      pz      :    -0.000001  p :     0.000005
      px      :     0.000000
      py      :     0.000006
      dz2     :     0.000000  d :    -0.000000
      dxz     :    -0.000000
      dyz     :    -0.000000
      dx2y2   :    -0.000000
      dxy     :    -0.000000
 21 O s       :     0.000004  s :     0.000004
      pz      :     0.000014  p :     0.000093
      px      :    -0.000002
      py      :     0.000080
      dz2     :    -0.000000  d :    -0.000001
      dxz     :    -0.000000
      dyz     :    -0.000000
      dx2y2   :    -0.000000
      dxy     :     0.000000
 22 H s       :     0.000061  s :     0.000061
 23 H s       :     0.000026  s :     0.000026
 24 H s       :     0.000001  s :     0.000001
 25 H s       :     0.000002  s :     0.000002
 26 H s       :    -0.000048  s :    -0.000048
 27 H s       :    -0.000006  s :    -0.000006
 28 H s       :     0.000000  s :     0.000000
 29 H s       :    -0.000001  s :    -0.000001
 30 H s       :    -0.000004  s :    -0.000004
 31 H s       :     0.000000  s :     0.000000
 32 H s       :     0.000000  s :     0.000000
 33 H s       :    -0.000005  s :    -0.000005
 34 H s       :     0.000022  s :     0.000022
 35 H s       :    -0.000005  s :    -0.000005
 36 H s       :     0.000087  s :     0.000087
 37 H s       :    -0.000284  s :    -0.000284
 38 H s       :    -0.012267  s :    -0.012267
 39 C s       :     0.055996  s :     0.055996
      pz      :     0.320739  p :     0.469952
      px      :     0.022026
      py      :     0.127187
      dz2     :     0.000154  d :     0.006620
      dxz     :     0.002139
      dyz     :    -0.000363
      dx2y2   :     0.003954
      dxy     :     0.000737
 40 H s       :    -0.008337  s :    -0.008337
 41 H s       :    -0.000031  s :    -0.000031
 42 H s       :     0.000035  s :     0.000035
 43 C s       :    -0.025219  s :    -0.025219
      pz      :    -0.087907  p :    -0.119972
      px      :    -0.016780
      py      :    -0.015285
      dz2     :     0.000866  d :     0.007746
      dxz     :     0.003058
      dyz     :     0.001650
      dx2y2   :     0.001642
      dxy     :     0.000529
 44 C s       :     0.026109  s :     0.026109
      pz      :     0.166710  p :     0.204225
      px      :     0.015861
      py      :     0.021655
      dz2     :    -0.000477  d :    -0.001875
      dxz     :    -0.000844
      dyz     :    -0.000258
      dx2y2   :    -0.000077
      dxy     :    -0.000219
 45 C s       :    -0.019427  s :    -0.019427
      pz      :    -0.100338  p :    -0.132761
      px      :    -0.011885
      py      :    -0.020539
      dz2     :     0.000793  d :     0.003212
      dxz     :     0.000241
      dyz     :     0.001922
      dx2y2   :     0.000148
      dxy     :     0.000107
 46 C s       :     0.026306  s :     0.026306
      pz      :     0.175403  p :     0.216351
      px      :     0.012618
      py      :     0.028330
      dz2     :    -0.000527  d :    -0.001734
      dxz     :    -0.000521
      dyz     :    -0.000504
      dx2y2   :    -0.000100
      dxy     :    -0.000082
 47 C s       :    -0.018157  s :    -0.018157
      pz      :    -0.095067  p :    -0.121810
      px      :    -0.012549
      py      :    -0.014194
      dz2     :     0.000382  d :     0.003113
      dxz     :     0.001987
      dyz     :     0.000366
      dx2y2   :     0.000082
      dxy     :     0.000296
 48 C s       :     0.025390  s :     0.025390
      pz      :     0.153270  p :     0.189542
      px      :     0.015483
      py      :     0.020789
      dz2     :    -0.000582  d :    -0.001477
      dxz     :    -0.000122
      dyz     :    -0.000664
      dx2y2   :    -0.000131
      dxy     :     0.000022
 49 H s       :    -0.013748  s :    -0.013748
 50 H s       :     0.007506  s :     0.007506
 51 H s       :    -0.013942  s :    -0.013942
 52 H s       :     0.007255  s :     0.007255
 53 H s       :    -0.011602  s :    -0.011602
 54 H s       :     0.005279  s :     0.005279
 55 O s       :     0.028060  s :     0.028060
      pz      :     0.118009  p :     0.997636
      px      :     0.597034
      py      :     0.282593
      dz2     :     0.000412  d :     0.000513
      dxz     :     0.000016
      dyz     :     0.000106
      dx2y2   :     0.000013
      dxy     :    -0.000034
 56 C s       :    -0.000712  s :    -0.000712
      pz      :    -0.001200  p :    -0.001348
      px      :    -0.000208
      py      :     0.000060
      dz2     :     0.000006  d :     0.000079
      dxz     :     0.000016
      dyz     :     0.000002
      dx2y2   :     0.000017
      dxy     :     0.000038
 57 C s       :     0.000531  s :     0.000531
      pz      :     0.000953  p :     0.005589
      px      :     0.001031
      py      :     0.003605
      dz2     :     0.000001  d :    -0.000037
      dxz     :    -0.000001
      dyz     :    -0.000016
      dx2y2   :    -0.000014
      dxy     :    -0.000006
 58 C s       :    -0.000268  s :    -0.000268
      pz      :    -0.000973  p :    -0.002586
      px      :    -0.000186
      py      :    -0.001427
      dz2     :     0.000005  d :     0.000065
      dxz     :     0.000007
      dyz     :     0.000030
      dx2y2   :     0.000004
      dxy     :     0.000019
 59 N s       :     0.000272  s :     0.000272
      pz      :     0.000470  p :     0.002980
      px      :     0.000297
      py      :     0.002214
      dz2     :    -0.000002  d :    -0.000009
      dxz     :    -0.000004
      dyz     :    -0.000002
      dx2y2   :    -0.000002
      dxy     :     0.000002
 60 C s       :    -0.000247  s :    -0.000247
      pz      :    -0.000465  p :    -0.001825
      px      :    -0.000271
      py      :    -0.001089
      dz2     :     0.000022  d :     0.000056
      dxz     :     0.000004
      dyz     :     0.000014
      dx2y2   :     0.000014
      dxy     :     0.000002
 61 N s       :     0.000251  s :     0.000251
      pz      :     0.000510  p :     0.002730
      px      :     0.000175
      py      :     0.002045
      dz2     :     0.000003  d :    -0.000017
      dxz     :    -0.000003
      dyz     :    -0.000002
      dx2y2   :    -0.000002
      dxy     :    -0.000013
 62 C s       :    -0.000349  s :    -0.000349
      pz      :    -0.000229  p :    -0.000775
      px      :    -0.000122
      py      :    -0.000423
      dz2     :     0.000005  d :     0.000054
      dxz     :     0.000013
      dyz     :    -0.000004
      dx2y2   :     0.000008
      dxy     :     0.000031
 63 N s       :     0.000188  s :     0.000188
      pz      :     0.000460  p :     0.002393
      px      :     0.000131
      py      :     0.001802
      dz2     :    -0.000003  d :    -0.000007
      dxz     :    -0.000001
      dyz     :    -0.000001
      dx2y2   :    -0.000001
      dxy     :    -0.000001
 64 C s       :     0.000029  s :     0.000029
      pz      :     0.000130  p :     0.000108
      px      :    -0.000043
      py      :     0.000021
      dz2     :    -0.000003  d :     0.000007
      dxz     :    -0.000002
      dyz     :     0.000002
      dx2y2   :    -0.000003
      dxy     :     0.000012
 65 C s       :     0.000002  s :     0.000002
      pz      :    -0.000005  p :    -0.000047
      px      :    -0.000006
      py      :    -0.000035
      dz2     :     0.000001  d :     0.000001
      dxz     :     0.000000
      dyz     :     0.000001
      dx2y2   :     0.000000
      dxy     :    -0.000000
 66 C s       :    -0.000003  s :    -0.000003
      pz      :    -0.000008  p :     0.000024
      px      :     0.000010
      py      :     0.000022
      dz2     :     0.000000  d :     0.000001
      dxz     :     0.000000
      dyz     :     0.000000
      dx2y2   :     0.000000
      dxy     :     0.000000
 67 C s       :     0.000007  s :     0.000007
      pz      :     0.000017  p :     0.000066
      px      :     0.000007
      py      :     0.000041
      dz2     :     0.000000  d :    -0.000000
      dxz     :    -0.000000
      dyz     :    -0.000000
      dx2y2   :    -0.000000
      dxy     :     0.000000
 68 C s       :    -0.000004  s :    -0.000004
      pz      :    -0.000009  p :    -0.000024
      px      :    -0.000003
      py      :    -0.000012
      dz2     :     0.000000  d :     0.000001
      dxz     :     0.000000
      dyz     :     0.000000
      dx2y2   :     0.000000
      dxy     :     0.000000
 69 C s       :     0.000006  s :     0.000006
      pz      :     0.000014  p :     0.000052
      px      :     0.000002
      py      :     0.000037
      dz2     :    -0.000000  d :    -0.000000
      dxz     :     0.000000
      dyz     :    -0.000000
      dx2y2   :    -0.000000
      dxy     :     0.000000
 70 C s       :     0.000000  s :     0.000000
      pz      :     0.000014  p :     0.000008
      px      :    -0.000002
      py      :    -0.000004
      dz2     :     0.000000  d :     0.000000
      dxz     :     0.000000
      dyz     :     0.000000
      dx2y2   :     0.000000
      dxy     :     0.000000
 71 C s       :    -0.000001  s :    -0.000001
      pz      :     0.000015  p :     0.000041
      px      :     0.000004
      py      :     0.000023
      dz2     :    -0.000000  d :     0.000000
      dxz     :     0.000000
      dyz     :     0.000000
      dx2y2   :     0.000000
      dxy     :     0.000000
 72 O s       :    -0.000002  s :    -0.000002
      pz      :    -0.000044  p :    -0.000041
      px      :     0.000010
      py      :    -0.000007
      dz2     :     0.000001  d :     0.000002
      dxz     :    -0.000001
      dyz     :    -0.000000
      dx2y2   :     0.000001
      dxy     :     0.000001
 73 H s       :    -0.000113  s :    -0.000113
 74 H s       :     0.000088  s :     0.000088
 75 H s       :    -0.000002  s :    -0.000002
 76 H s       :     0.000001  s :     0.000001
 77 H s       :    -0.000003  s :    -0.000003
 78 H s       :    -0.000001  s :    -0.000001
 79 H s       :    -0.000003  s :    -0.000003
 80 H s       :    -0.000006  s :    -0.000006
 81 H s       :     0.000016  s :     0.000016
 82 H s       :    -0.000024  s :    -0.000024
 83 H s       :    -0.000007  s :    -0.000007


                     *******************************
                     * LOEWDIN POPULATION ANALYSIS *
                     *******************************

-------------------------------------------
LOEWDIN ATOMIC CHARGES AND SPIN POPULATIONS
-------------------------------------------
   0 C :   -0.128545    0.000088
   1 C :   -0.102433   -0.000002
   2 C :   -0.204928   -0.000006
   3 C :   -0.113928    0.000018
   4 C :    0.128536   -0.000042
   5 N :   -0.205455   -0.000466
   6 C :   -0.191557   -0.000198
   7 C :   -0.101035    0.000433
   8 C :   -0.204922   -0.000190
   9 C :    0.136031   -0.015444
  10 N :   -0.189347    0.013327
  11 C :   -0.021787   -0.053269
  12 C :    0.046721    0.105465
  13 O :   -0.069530    0.010215
  14 C :   -0.131346    0.163650
  15 C :   -0.069934   -0.037708
  16 C :   -0.129008    0.118038
  17 C :   -0.143578   -0.063789
  18 C :   -0.330469   -0.000740
  19 C :   -0.340277   -0.000006
  20 C :   -0.336917    0.000005
  21 O :   -0.326151    0.000085
  22 H :    0.140148    0.000043
  23 H :    0.139812    0.000018
  24 H :    0.135348    0.000001
  25 H :    0.135725    0.000002
  26 H :    0.141713   -0.000031
  27 H :    0.145436   -0.000004
  28 H :    0.136933    0.000000
  29 H :    0.132569   -0.000001
  30 H :    0.134407   -0.000002
  31 H :    0.133912   -0.000000
  32 H :    0.133617    0.000000
  33 H :    0.132755   -0.000004
  34 H :    0.269155    0.000020
  35 H :    0.139368   -0.000012
  36 H :    0.138198    0.000048
  37 H :    0.137903   -0.000203
  38 H :    0.161423   -0.005786
  39 C :    0.006356    0.476008
  40 H :    0.158576   -0.003874
  41 H :    0.136233   -0.000002
  42 H :    0.129821    0.000024
  43 C :   -0.071893   -0.057270
  44 C :   -0.138698    0.174659
  45 C :   -0.137741   -0.095737
  46 C :   -0.148266    0.185385
  47 C :   -0.138469   -0.086649
  48 C :   -0.136854    0.162226
  49 H :    0.151109   -0.006152
  50 H :    0.149581    0.003672
  51 H :    0.148340   -0.006446
  52 H :    0.149591    0.003598
  53 H :    0.153324   -0.005413
  54 H :    0.164863    0.002801
  55 O :    0.005573    1.010671
  56 C :    0.008885   -0.000551
  57 C :   -0.121733    0.004137
  58 C :    0.060255   -0.000782
  59 N :   -0.154565    0.002658
  60 C :    0.009603   -0.001314
  61 N :   -0.168784    0.002411
  62 C :    0.113515   -0.000296
  63 N :   -0.204619    0.002527
  64 C :   -0.045803    0.000063
  65 C :   -0.217831   -0.000047
  66 C :   -0.059458    0.000013
  67 C :   -0.142090    0.000059
  68 C :   -0.143829   -0.000014
  69 C :   -0.148244    0.000046
  70 C :   -0.143672    0.000011
  71 C :   -0.139191    0.000037
  72 O :   -0.305658   -0.000026
  73 H :    0.272067   -0.000070
  74 H :    0.140612    0.000039
  75 H :    0.146050    0.000001
  76 H :    0.146343    0.000001
  77 H :    0.145790   -0.000001
  78 H :    0.146173   -0.000000
  79 H :    0.145236    0.000002
  80 H :    0.152326    0.000000
  81 H :    0.152878    0.000010
  82 H :    0.159610   -0.000017
  83 H :    0.156125    0.000053

----------------------------------------------------
LOEWDIN REDUCED ORBITAL CHARGES AND SPIN POPULATIONS
----------------------------------------------------
CHARGE
  0 C s       :     2.894431  s :     2.894431
      pz      :     1.007422  p :     3.113508
      px      :     0.999104
      py      :     1.106982
      dz2     :     0.015230  d :     0.120606
      dxz     :     0.032776
      dyz     :     0.031386
      dx2y2   :     0.022783
      dxy     :     0.018431
  1 C s       :     2.833840  s :     2.833840
      pz      :     1.047730  p :     3.141283
      px      :     1.041161
      py      :     1.052391
      dz2     :     0.016847  d :     0.127310
      dxz     :     0.028967
      dyz     :     0.033218
      dx2y2   :     0.032983
      dxy     :     0.015295
  2 C s       :     2.902251  s :     2.902251
      pz      :     1.054553  p :     3.212239
      px      :     1.081795
      py      :     1.075890
      dz2     :     0.012558  d :     0.090439
      dxz     :     0.020740
      dyz     :     0.025653
      dx2y2   :     0.025829
      dxy     :     0.005659
  3 C s       :     2.841797  s :     2.841797
      pz      :     1.057164  p :     3.149557
      px      :     1.038042
      py      :     1.054350
      dz2     :     0.017893  d :     0.122574
      dxz     :     0.028356
      dyz     :     0.029640
      dx2y2   :     0.034408
      dxy     :     0.012277
  4 C s       :     2.821210  s :     2.821210
      pz      :     0.932766  p :     2.771870
      px      :     1.035325
      py      :     0.803779
      dz2     :     0.082609  d :     0.278384
      dxz     :     0.058661
      dyz     :     0.051143
      dx2y2   :     0.053013
      dxy     :     0.032958
  5 N s       :     3.099741  s :     3.099741
      pz      :     1.265835  p :     4.023217
      px      :     1.236998
      py      :     1.520385
      dz2     :     0.022123  d :     0.082497
      dxz     :     0.023392
      dyz     :     0.015440
      dx2y2   :     0.015089
      dxy     :     0.006453
  6 C s       :     2.905130  s :     2.905130
      pz      :     1.073910  p :     3.198311
      px      :     1.115797
      py      :     1.008605
      dz2     :     0.011910  d :     0.088116
      dxz     :     0.019136
      dyz     :     0.022674
      dx2y2   :     0.027072
      dxy     :     0.007324
  7 C s       :     2.834450  s :     2.834450
      pz      :     1.067455  p :     3.142474
      px      :     1.019251
      py      :     1.055767
      dz2     :     0.023968  d :     0.124111
      dxz     :     0.020914
      dyz     :     0.027247
      dx2y2   :     0.033123
      dxy     :     0.018859
  8 C s       :     2.904474  s :     2.904474
      pz      :     1.046993  p :     3.212631
      px      :     1.090232
      py      :     1.075406
      dz2     :     0.015504  d :     0.087817
      dxz     :     0.015803
      dyz     :     0.026599
      dx2y2   :     0.024084
      dxy     :     0.005828
  9 C s       :     2.828686  s :     2.828686
      pz      :     0.894362  p :     2.811812
      px      :     1.049709
      py      :     0.867742
      dz2     :     0.058421  d :     0.223470
      dxz     :     0.054157
      dyz     :     0.044237
      dx2y2   :     0.036389
      dxy     :     0.030266
 10 N s       :     3.202914  s :     3.202914
      pz      :     1.469116  p :     3.892771
      px      :     1.131852
      py      :     1.291804
      dz2     :     0.013968  d :     0.093661
      dxz     :     0.035111
      dyz     :     0.010697
      dx2y2   :     0.012979
      dxy     :     0.020906
 11 C s       :     2.818605  s :     2.818605
      pz      :     1.024381  p :     3.047828
      px      :     1.032813
      py      :     0.990633
      dz2     :     0.034289  d :     0.155355
      dxz     :     0.039828
      dyz     :     0.018678
      dx2y2   :     0.030961
      dxy     :     0.031598
 12 C s       :     2.818075  s :     2.818075
      pz      :     1.065621  p :     2.957705
      px      :     0.869045
      py      :     1.023039
      dz2     :     0.037843  d :     0.177499
      dxz     :     0.042912
      dyz     :     0.017424
      dx2y2   :     0.042843
      dxy     :     0.036477
 13 O s       :     3.404514  s :     3.404514
      pz      :     1.567612  p :     4.578998
      px      :     1.422976
      py      :     1.588411
      dz2     :     0.018197  d :     0.086018
      dxz     :     0.019186
      dyz     :     0.014078
      dx2y2   :     0.020103
      dxy     :     0.014454
 14 C s       :     2.887821  s :     2.887821
      pz      :     1.071606  p :     3.156016
      px      :     1.058959
      py      :     1.025452
      dz2     :     0.017313  d :     0.087509
      dxz     :     0.025485
      dyz     :     0.009902
      dx2y2   :     0.017465
      dxy     :     0.017344
 15 C s       :     2.837359  s :     2.837359
      pz      :     1.070778  p :     3.117373
      px      :     1.019888
      py      :     1.026707
      dz2     :     0.026329  d :     0.115201
      dxz     :     0.033882
      dyz     :     0.016330
      dx2y2   :     0.022349
      dxy     :     0.016312
 16 C s       :     2.887945  s :     2.887945
      pz      :     1.051329  p :     3.152174
      px      :     1.080110
      py      :     1.020735
      dz2     :     0.018523  d :     0.088890
      dxz     :     0.029501
      dyz     :     0.011584
      dx2y2   :     0.013353
      dxy     :     0.015929
 17 C s       :     2.886906  s :     2.886906
      pz      :     1.068191  p :     3.164834
      px      :     1.076510
      py      :     1.020133
      dz2     :     0.016758  d :     0.091838
      dxz     :     0.028858
      dyz     :     0.010191
      dx2y2   :     0.016618
      dxy     :     0.019413
 18 C s       :     2.954931  s :     2.954931
      pz      :     1.106844  p :     3.306408
      px      :     1.118845
      py      :     1.080719
      dz2     :     0.013746  d :     0.069129
      dxz     :     0.011398
      dyz     :     0.016197
      dx2y2   :     0.021110
      dxy     :     0.006678
 19 C s       :     2.949243  s :     2.949243
      pz      :     1.086824  p :     3.321654
      px      :     1.100950
      py      :     1.133880
      dz2     :     0.008135  d :     0.069380
      dxz     :     0.015388
      dyz     :     0.022762
      dx2y2   :     0.019854
      dxy     :     0.003240
 20 C s       :     2.946498  s :     2.946498
      pz      :     1.110227  p :     3.320839
      px      :     1.131776
      py      :     1.078835
      dz2     :     0.009803  d :     0.069580
      dxz     :     0.015571
      dyz     :     0.018325
      dx2y2   :     0.021784
      dxy     :     0.004098
 21 O s       :     3.509769  s :     3.509769
      pz      :     1.643294  p :     4.764236
      px      :     1.588498
      py      :     1.532445
      dz2     :     0.009352  d :     0.052146
      dxz     :     0.014879
      dyz     :     0.007624
      dx2y2   :     0.009909
      dxy     :     0.010383
 22 H s       :     0.859852  s :     0.859852
 23 H s       :     0.860188  s :     0.860188
 24 H s       :     0.864652  s :     0.864652
 25 H s       :     0.864275  s :     0.864275
 26 H s       :     0.858287  s :     0.858287
 27 H s       :     0.854564  s :     0.854564
 28 H s       :     0.863067  s :     0.863067
 29 H s       :     0.867431  s :     0.867431
 30 H s       :     0.865593  s :     0.865593
 31 H s       :     0.866088  s :     0.866088
 32 H s       :     0.866383  s :     0.866383
 33 H s       :     0.867245  s :     0.867245
 34 H s       :     0.730845  s :     0.730845
 35 H s       :     0.860632  s :     0.860632
 36 H s       :     0.861802  s :     0.861802
 37 H s       :     0.862097  s :     0.862097
 38 H s       :     0.838577  s :     0.838577
 39 C s       :     2.839512  s :     2.839512
      pz      :     0.980934  p :     2.982770
      px      :     1.028141
      py      :     0.973694
      dz2     :     0.026938  d :     0.171362
      dxz     :     0.024180
      dyz     :     0.036400
      dx2y2   :     0.036990
      dxy     :     0.046853
 40 H s       :     0.841424  s :     0.841424
 41 H s       :     0.863767  s :     0.863767
 42 H s       :     0.870179  s :     0.870179
 43 C s       :     2.838827  s :     2.838827
      pz      :     0.992021  p :     3.116841
      px      :     1.067137
      py      :     1.057683
      dz2     :     0.008667  d :     0.116224
      dxz     :     0.017852
      dyz     :     0.014188
      dx2y2   :     0.036044
      dxy     :     0.039474
 44 C s       :     2.890522  s :     2.890522
      pz      :     1.004650  p :     3.159512
      px      :     1.064557
      py      :     1.090304
      dz2     :     0.006472  d :     0.088665
      dxz     :     0.013931
      dyz     :     0.006333
      dx2y2   :     0.032934
      dxy     :     0.028995
 45 C s       :     2.892382  s :     2.892382
      pz      :     0.982949  p :     3.152905
      px      :     1.087837
      py      :     1.082119
      dz2     :     0.008208  d :     0.092454
      dxz     :     0.005925
      dyz     :     0.015485
      dx2y2   :     0.033867
      dxy     :     0.028968
 46 C s       :     2.895425  s :     2.895425
      pz      :     0.995604  p :     3.162922
      px      :     1.086786
      py      :     1.080532
      dz2     :     0.006534  d :     0.089920
      dxz     :     0.011456
      dyz     :     0.009300
      dx2y2   :     0.028326
      dxy     :     0.034305
 47 C s       :     2.892271  s :     2.892271
      pz      :     0.984266  p :     3.153761
      px      :     1.089711
      py      :     1.079784
      dz2     :     0.006566  d :     0.092437
      dxz     :     0.015882
      dyz     :     0.006573
      dx2y2   :     0.032337
      dxy     :     0.031079
 48 C s       :     2.890481  s :     2.890481
      pz      :     1.002799  p :     3.157470
      px      :     1.094565
      py      :     1.060105
      dz2     :     0.007670  d :     0.088903
      dxz     :     0.005727
      dyz     :     0.014277
      dx2y2   :     0.034132
      dxy     :     0.027097
 49 H s       :     0.848891  s :     0.848891
 50 H s       :     0.850419  s :     0.850419
 51 H s       :     0.851660  s :     0.851660
 52 H s       :     0.850409  s :     0.850409
 53 H s       :     0.846676  s :     0.846676
 54 H s       :     0.835137  s :     0.835137
 55 O s       :     3.608482  s :     3.608482
      pz      :     1.662426  p :     4.337891
      px      :     1.269491
      py      :     1.405974
      dz2     :     0.009907  d :     0.048054
      dxz     :     0.006230
      dyz     :     0.013149
      dx2y2   :     0.009308
      dxy     :     0.009459
 56 C s       :     2.885569  s :     2.885569
      pz      :     1.043482  p :     2.968536
      px      :     1.022894
      py      :     0.902160
      dz2     :     0.027330  d :     0.137009
      dxz     :     0.042845
      dyz     :     0.010467
      dx2y2   :     0.029131
      dxy     :     0.027237
 57 C s       :     2.859853  s :     2.859853
      pz      :     1.068606  p :     3.154683
      px      :     1.058214
      py      :     1.027862
      dz2     :     0.027434  d :     0.107197
      dxz     :     0.028177
      dyz     :     0.014999
      dx2y2   :     0.021287
      dxy     :     0.015300
 58 C s       :     2.830666  s :     2.830666
      pz      :     1.027026  p :     2.947458
      px      :     1.029375
      py      :     0.891057
      dz2     :     0.031675  d :     0.161620
      dxz     :     0.055848
      dyz     :     0.014209
      dx2y2   :     0.029105
      dxy     :     0.030784
 59 N s       :     3.197319  s :     3.197319
      pz      :     1.462805  p :     3.864356
      px      :     1.193000
      py      :     1.208551
      dz2     :     0.015094  d :     0.092890
      dxz     :     0.030227
      dyz     :     0.010535
      dx2y2   :     0.019571
      dxy     :     0.017463
 60 C s       :     2.872924  s :     2.872924
      pz      :     0.991308  p :     2.936633
      px      :     1.052269
      py      :     0.893056
      dz2     :     0.050247  d :     0.180840
      dxz     :     0.049964
      dyz     :     0.035034
      dx2y2   :     0.028019
      dxy     :     0.017576
 61 N s       :     3.203264  s :     3.203264
      pz      :     1.293883  p :     3.875229
      px      :     1.369901
      py      :     1.211444
      dz2     :     0.024328  d :     0.090291
      dxz     :     0.019672
      dyz     :     0.014630
      dx2y2   :     0.019150
      dxy     :     0.012511
 62 C s       :     2.804341  s :     2.804341
      pz      :     0.957880  p :     2.789801
      px      :     1.008306
      py      :     0.823614
      dz2     :     0.096269  d :     0.292343
      dxz     :     0.062452
      dyz     :     0.059483
      dx2y2   :     0.047947
      dxy     :     0.026191
 63 N s       :     3.107029  s :     3.107029
      pz      :     1.262770  p :     4.016493
      px      :     1.244324
      py      :     1.509399
      dz2     :     0.021219  d :     0.081098
      dxz     :     0.023343
      dyz     :     0.013146
      dx2y2   :     0.013738
      dxy     :     0.009652
 64 C s       :     2.855367  s :     2.855367
      pz      :     1.036766  p :     3.049470
      px      :     0.950592
      py      :     1.062113
      dz2     :     0.022095  d :     0.140965
      dxz     :     0.037400
      dyz     :     0.026759
      dx2y2   :     0.028116
      dxy     :     0.026596
 65 C s       :     2.904068  s :     2.904068
      pz      :     1.072993  p :     3.225846
      px      :     1.126796
      py      :     1.026058
      dz2     :     0.013564  d :     0.087917
      dxz     :     0.022574
      dyz     :     0.019862
      dx2y2   :     0.023646
      dxy     :     0.008272
 66 C s       :     2.846845  s :     2.846845
      pz      :     1.023383  p :     3.101707
      px      :     1.098522
      py      :     0.979802
      dz2     :     0.021458  d :     0.110906
      dxz     :     0.032138
      dyz     :     0.014082
      dx2y2   :     0.022411
      dxy     :     0.020817
 67 C s       :     2.891749  s :     2.891749
      pz      :     1.060410  p :     3.159774
      px      :     1.079871
      py      :     1.019492
      dz2     :     0.017785  d :     0.090567
      dxz     :     0.028705
      dyz     :     0.012278
      dx2y2   :     0.016460
      dxy     :     0.015339
 68 C s       :     2.893133  s :     2.893133
      pz      :     1.059685  p :     3.159561
      px      :     1.087034
      py      :     1.012843
      dz2     :     0.021347  d :     0.091135
      dxz     :     0.025276
      dyz     :     0.014047
      dx2y2   :     0.017109
      dxy     :     0.013356
 69 C s       :     2.893925  s :     2.893925
      pz      :     1.057766  p :     3.163503
      px      :     1.091216
      py      :     1.014521
      dz2     :     0.016244  d :     0.090816
      dxz     :     0.025674
      dyz     :     0.010545
      dx2y2   :     0.019799
      dxy     :     0.018554
 70 C s       :     2.893139  s :     2.893139
      pz      :     1.059288  p :     3.159417
      px      :     1.087958
      py      :     1.012171
      dz2     :     0.018156  d :     0.091116
      dxz     :     0.028418
      dyz     :     0.012349
      dx2y2   :     0.016791
      dxy     :     0.015401
 71 C s       :     2.891891  s :     2.891891
      pz      :     1.057118  p :     3.156852
      px      :     1.083003
      py      :     1.016731
      dz2     :     0.020571  d :     0.090448
      dxz     :     0.025633
      dyz     :     0.013941
      dx2y2   :     0.016952
      dxy     :     0.013351
 72 O s       :     3.510865  s :     3.510865
      pz      :     1.548924  p :     4.741218
      px      :     1.651676
      py      :     1.540618
      dz2     :     0.013806  d :     0.053575
      dxz     :     0.017704
      dyz     :     0.009820
      dx2y2   :     0.006105
      dxy     :     0.006140
 73 H s       :     0.727933  s :     0.727933
 74 H s       :     0.859388  s :     0.859388
 75 H s       :     0.853950  s :     0.853950
 76 H s       :     0.853657  s :     0.853657
 77 H s       :     0.854210  s :     0.854210
 78 H s       :     0.853827  s :     0.853827
 79 H s       :     0.854764  s :     0.854764
 80 H s       :     0.847674  s :     0.847674
 81 H s       :     0.847122  s :     0.847122
 82 H s       :     0.840390  s :     0.840390
 83 H s       :     0.843875  s :     0.843875

SPIN
  0 C s       :     0.000016  s :     0.000016
      pz      :     0.000057  p :     0.000076
      px      :     0.000003
      py      :     0.000016
      dz2     :    -0.000001  d :    -0.000004
      dxz     :    -0.000003
      dyz     :     0.000002
      dx2y2   :     0.000001
      dxy     :    -0.000003
  1 C s       :    -0.000001  s :    -0.000001
      pz      :    -0.000003  p :     0.000002
      px      :     0.000004
      py      :     0.000000
      dz2     :    -0.000001  d :    -0.000003
      dxz     :    -0.000000
      dyz     :    -0.000002
      dx2y2   :     0.000000
      dxy     :    -0.000000
  2 C s       :    -0.000001  s :    -0.000001
      pz      :    -0.000001  p :    -0.000005
      px      :    -0.000004
      py      :    -0.000001
      dz2     :     0.000000  d :     0.000001
      dxz     :    -0.000000
      dyz     :     0.000000
      dx2y2   :     0.000000
      dxy     :     0.000000
  3 C s       :     0.000005  s :     0.000005
      pz      :     0.000005  p :     0.000013
      px      :    -0.000009
      py      :     0.000016
      dz2     :    -0.000001  d :    -0.000000
      dxz     :     0.000000
      dyz     :    -0.000000
      dx2y2   :    -0.000000
      dxy     :     0.000001
  4 C s       :    -0.000025  s :    -0.000025
      pz      :     0.000016  p :    -0.000001
      px      :     0.000006
      py      :    -0.000024
      dz2     :     0.000001  d :    -0.000016
      dxz     :    -0.000000
      dyz     :    -0.000018
      dx2y2   :     0.000001
      dxy     :     0.000000
  5 N s       :    -0.000041  s :    -0.000041
      pz      :    -0.000114  p :    -0.000426
      px      :    -0.000004
      py      :    -0.000308
      dz2     :     0.000001  d :     0.000001
      dxz     :     0.000001
      dyz     :     0.000001
      dx2y2   :    -0.000002
      dxy     :     0.000001
  6 C s       :    -0.000030  s :    -0.000030
      pz      :    -0.000040  p :    -0.000170
      px      :    -0.000028
      py      :    -0.000102
      dz2     :    -0.000003  d :     0.000001
      dxz     :    -0.000002
      dyz     :     0.000002
      dx2y2   :     0.000001
      dxy     :     0.000003
  7 C s       :     0.000094  s :     0.000094
      pz      :     0.000083  p :     0.000591
      px      :     0.000404
      py      :     0.000104
      dz2     :    -0.000008  d :    -0.000252
      dxz     :    -0.000079
      dyz     :    -0.000012
      dx2y2   :    -0.000018
      dxy     :    -0.000136
  8 C s       :    -0.000042  s :    -0.000042
      pz      :    -0.000077  p :    -0.000157
      px      :    -0.000060
      py      :    -0.000020
      dz2     :     0.000004  d :     0.000009
      dxz     :     0.000002
      dyz     :    -0.000005
      dx2y2   :     0.000007
      dxy     :     0.000001
  9 C s       :    -0.000758  s :    -0.000758
      pz      :    -0.003853  p :    -0.015366
      px      :    -0.000977
      py      :    -0.010535
      dz2     :     0.000297  d :     0.000681
      dxz     :     0.000027
      dyz     :     0.000140
      dx2y2   :     0.000066
      dxy     :     0.000150
 10 N s       :     0.000508  s :     0.000508
      pz      :     0.003162  p :     0.014477
      px      :     0.002347
      py      :     0.008968
      dz2     :    -0.000085  d :    -0.001659
      dxz     :    -0.000355
      dyz     :    -0.000081
      dx2y2   :    -0.000294
      dxy     :    -0.000844
 11 C s       :    -0.003571  s :    -0.003571
      pz      :    -0.013630  p :    -0.056222
      px      :    -0.005057
      py      :    -0.037535
      dz2     :     0.001064  d :     0.006525
      dxz     :     0.000432
      dyz     :     0.001096
      dx2y2   :     0.000408
      dxy     :     0.003524
 12 C s       :     0.004473  s :     0.004473
      pz      :     0.026426  p :     0.103462
      px      :     0.005853
      py      :     0.071183
      dz2     :    -0.000806  d :    -0.002471
      dxz     :    -0.000319
      dyz     :    -0.000649
      dx2y2   :    -0.000501
      dxy     :    -0.000195
 13 O s       :     0.000256  s :     0.000256
      pz      :     0.002450  p :     0.007889
      px      :    -0.001468
      py      :     0.006907
      dz2     :    -0.000038  d :     0.002070
      dxz     :     0.000537
      dyz     :    -0.000041
      dx2y2   :     0.000476
      dxy     :     0.001136
 14 C s       :     0.007338  s :     0.007338
      pz      :     0.026727  p :     0.159608
      px      :     0.007909
      py      :     0.124972
      dz2     :    -0.000618  d :    -0.003296
      dxz     :    -0.000457
      dyz     :    -0.000402
      dx2y2   :    -0.000724
      dxy     :    -0.001094
 15 C s       :    -0.000729  s :    -0.000729
      pz      :    -0.021772  p :    -0.053480
      px      :     0.015183
      py      :    -0.046892
      dz2     :     0.002099  d :     0.016501
      dxz     :     0.007736
      dyz     :     0.001332
      dx2y2   :     0.002666
      dxy     :     0.002668
 16 C s       :     0.006640  s :     0.006640
      pz      :     0.019743  p :     0.113820
      px      :     0.008189
      py      :     0.085888
      dz2     :    -0.000393  d :    -0.002423
      dxz     :    -0.000286
      dyz     :    -0.000766
      dx2y2   :    -0.000125
      dxy     :    -0.000853
 17 C s       :    -0.003070  s :    -0.003070
      pz      :    -0.013866  p :    -0.065951
      px      :    -0.006204
      py      :    -0.045882
      dz2     :     0.000448  d :     0.005232
      dxz     :     0.000853
      dyz     :     0.000271
      dx2y2   :     0.001091
      dxy     :     0.002569
 18 C s       :    -0.000217  s :    -0.000217
      pz      :     0.000016  p :    -0.000507
      px      :    -0.000201
      py      :    -0.000322
      dz2     :    -0.000010  d :    -0.000016
      dxz     :     0.000003
      dyz     :     0.000003
      dx2y2   :    -0.000014
      dxy     :     0.000002
 19 C s       :    -0.000002  s :    -0.000002
      pz      :    -0.000003  p :    -0.000004
      px      :    -0.000001
      py      :     0.000000
      dz2     :    -0.000000  d :    -0.000001
      dxz     :    -0.000000
      dyz     :    -0.000001
      dx2y2   :     0.000000
      dxy     :    -0.000000
 20 C s       :    -0.000001  s :    -0.000001
      pz      :     0.000001  p :     0.000005
      px      :     0.000000
      py      :     0.000004
      dz2     :     0.000000  d :    -0.000000
      dxz     :     0.000000
      dyz     :    -0.000000
      dx2y2   :    -0.000000
      dxy     :    -0.000000
 21 O s       :     0.000000  s :     0.000000
      pz      :     0.000014  p :     0.000084
      px      :    -0.000002
      py      :     0.000071
      dz2     :     0.000000  d :     0.000000
      dxz     :    -0.000000
      dyz     :    -0.000000
      dx2y2   :     0.000000
      dxy     :     0.000000
 22 H s       :     0.000043  s :     0.000043
 23 H s       :     0.000018  s :     0.000018
 24 H s       :     0.000001  s :     0.000001
 25 H s       :     0.000002  s :     0.000002
 26 H s       :    -0.000031  s :    -0.000031
 27 H s       :    -0.000004  s :    -0.000004
 28 H s       :     0.000000  s :     0.000000
 29 H s       :    -0.000001  s :    -0.000001
 30 H s       :    -0.000002  s :    -0.000002
 31 H s       :    -0.000000  s :    -0.000000
 32 H s       :     0.000000  s :     0.000000
 33 H s       :    -0.000004  s :    -0.000004
 34 H s       :     0.000020  s :     0.000020
 35 H s       :    -0.000012  s :    -0.000012
 36 H s       :     0.000048  s :     0.000048
 37 H s       :    -0.000203  s :    -0.000203
 38 H s       :    -0.005786  s :    -0.005786
 39 C s       :     0.013245  s :     0.013245
      pz      :     0.296338  p :     0.442817
      px      :     0.035434
      py      :     0.111046
      dz2     :     0.001983  d :     0.019946
      dxz     :     0.005290
      dyz     :     0.000713
      dx2y2   :     0.009624
      dxy     :     0.002337
 40 H s       :    -0.003874  s :    -0.003874
 41 H s       :    -0.000002  s :    -0.000002
 42 H s       :     0.000024  s :     0.000024
 43 C s       :    -0.002005  s :    -0.002005
      pz      :    -0.066029  p :    -0.073044
      px      :    -0.001020
      py      :    -0.005996
      dz2     :     0.001712  d :     0.017779
      dxz     :     0.006660
      dyz     :     0.003616
      dx2y2   :     0.004384
      dxy     :     0.001407
 44 C s       :     0.007769  s :     0.007769
      pz      :     0.149044  p :     0.171194
      px      :     0.008544
      py      :     0.013606
      dz2     :    -0.000585  d :    -0.004304
      dxz     :    -0.001993
      dyz     :    -0.000554
      dx2y2   :    -0.000414
      dxy     :    -0.000759
 45 C s       :    -0.005431  s :    -0.005431
      pz      :    -0.082353  p :    -0.098040
      px      :    -0.003926
      py      :    -0.011762
      dz2     :     0.001589  d :     0.007733
      dxz     :     0.000640
      dyz     :     0.004456
      dx2y2   :     0.000524
      dxy     :     0.000524
 46 C s       :     0.007753  s :     0.007753
      pz      :     0.157349  p :     0.181431
      px      :     0.005284
      py      :     0.018799
      dz2     :    -0.000665  d :    -0.003799
      dxz     :    -0.001241
      dyz     :    -0.001039
      dx2y2   :    -0.000482
      dxy     :    -0.000371
 47 C s       :    -0.004609  s :    -0.004609
      pz      :    -0.077427  p :    -0.089475
      px      :    -0.004862
      py      :    -0.007185
      dz2     :     0.000610  d :     0.007434
      dxz     :     0.004706
      dyz     :     0.000877
      dx2y2   :     0.000441
      dxy     :     0.000800
 48 C s       :     0.007971  s :     0.007971
      pz      :     0.137329  p :     0.157625
      px      :     0.006273
      py      :     0.014024
      dz2     :    -0.000911  d :    -0.003370
      dxz     :    -0.000424
      dyz     :    -0.001424
      dx2y2   :    -0.000494
      dxy     :    -0.000118
 49 H s       :    -0.006152  s :    -0.006152
 50 H s       :     0.003672  s :     0.003672
 51 H s       :    -0.006446  s :    -0.006446
 52 H s       :     0.003598  s :     0.003598
 53 H s       :    -0.005413  s :    -0.005413
 54 H s       :     0.002801  s :     0.002801
 55 O s       :     0.016595  s :     0.016595
      pz      :     0.122998  p :     0.986673
      px      :     0.583630
      py      :     0.280045
      dz2     :     0.004688  d :     0.007403
      dxz     :     0.000074
      dyz     :     0.000845
      dx2y2   :     0.000713
      dxy     :     0.001083
 56 C s       :    -0.000100  s :    -0.000100
      pz      :    -0.000279  p :    -0.000614
      px      :    -0.000119
      py      :    -0.000217
      dz2     :     0.000015  d :     0.000163
      dxz     :     0.000039
      dyz     :     0.000003
      dx2y2   :     0.000023
      dxy     :     0.000084
 57 C s       :     0.000168  s :     0.000168
      pz      :     0.001126  p :     0.004048
      px      :     0.000176
      py      :     0.002746
      dz2     :    -0.000007  d :    -0.000080
      dxz     :    -0.000007
      dyz     :    -0.000030
      dx2y2   :    -0.000021
      dxy     :    -0.000015
 58 C s       :     0.000062  s :     0.000062
      pz      :    -0.000387  p :    -0.000994
      px      :    -0.000053
      py      :    -0.000554
      dz2     :     0.000020  d :     0.000151
      dxz     :     0.000021
      dyz     :     0.000057
      dx2y2   :     0.000009
      dxy     :     0.000043
 59 N s       :     0.000086  s :     0.000086
      pz      :     0.000457  p :     0.002611
      px      :     0.000136
      py      :     0.002019
      dz2     :    -0.000007  d :    -0.000039
      dxz     :    -0.000013
      dyz     :    -0.000006
      dx2y2   :    -0.000002
      dxy     :    -0.000011
 60 C s       :    -0.000059  s :    -0.000059
      pz      :    -0.000320  p :    -0.001391
      px      :    -0.000079
      py      :    -0.000992
      dz2     :     0.000061  d :     0.000135
      dxz     :     0.000015
      dyz     :     0.000021
      dx2y2   :     0.000031
      dxy     :     0.000007
 61 N s       :     0.000072  s :     0.000072
      pz      :     0.000430  p :     0.002383
      px      :     0.000075
      py      :     0.001879
      dz2     :    -0.000008  d :    -0.000045
      dxz     :    -0.000005
      dyz     :    -0.000011
      dx2y2   :    -0.000005
      dxy     :    -0.000016
 62 C s       :    -0.000018  s :    -0.000018
      pz      :    -0.000059  p :    -0.000403
      px      :    -0.000139
      py      :    -0.000206
      dz2     :     0.000023  d :     0.000126
      dxz     :     0.000024
      dyz     :    -0.000008
      dx2y2   :     0.000024
      dxy     :     0.000063
 63 N s       :     0.000141  s :     0.000141
      pz      :     0.000412  p :     0.002395
      px      :     0.000089
      py      :     0.001894
      dz2     :    -0.000005  d :    -0.000009
      dxz     :    -0.000004
      dyz     :    -0.000000
      dx2y2   :     0.000001
      dxy     :    -0.000000
 64 C s       :     0.000001  s :     0.000001
      pz      :     0.000022  p :     0.000051
      px      :    -0.000036
      py      :     0.000065
      dz2     :    -0.000005  d :     0.000011
      dxz     :    -0.000002
      dyz     :     0.000007
      dx2y2   :    -0.000010
      dxy     :     0.000021
 65 C s       :    -0.000014  s :    -0.000014
      pz      :    -0.000004  p :    -0.000034
      px      :     0.000002
      py      :    -0.000031
      dz2     :    -0.000000  d :     0.000001
      dxz     :     0.000000
      dyz     :     0.000002
      dx2y2   :    -0.000001
      dxy     :    -0.000000
 66 C s       :     0.000005  s :     0.000005
      pz      :    -0.000012  p :     0.000007
      px      :     0.000002
      py      :     0.000017
      dz2     :     0.000001  d :     0.000001
      dxz     :     0.000000
      dyz     :    -0.000001
      dx2y2   :     0.000000
      dxy     :     0.000000
 67 C s       :     0.000003  s :     0.000003
      pz      :     0.000015  p :     0.000056
      px      :     0.000005
      py      :     0.000036
      dz2     :    -0.000000  d :    -0.000000
      dxz     :    -0.000000
      dyz     :    -0.000000
      dx2y2   :    -0.000000
      dxy     :     0.000001
 68 C s       :    -0.000001  s :    -0.000001
      pz      :    -0.000006  p :    -0.000015
      px      :    -0.000001
      py      :    -0.000008
      dz2     :     0.000001  d :     0.000002
      dxz     :     0.000000
      dyz     :     0.000001
      dx2y2   :     0.000000
      dxy     :     0.000000
 69 C s       :     0.000002  s :     0.000002
      pz      :     0.000013  p :     0.000044
      px      :     0.000001
      py      :     0.000031
      dz2     :    -0.000000  d :    -0.000000
      dxz     :     0.000000
      dyz     :    -0.000000
      dx2y2   :    -0.000000
      dxy     :     0.000000
 70 C s       :     0.000000  s :     0.000000
      pz      :     0.000008  p :     0.000009
      px      :    -0.000000
      py      :     0.000001
      dz2     :     0.000000  d :     0.000001
      dxz     :     0.000000
      dyz     :     0.000000
      dx2y2   :     0.000000
      dxy     :     0.000000
 71 C s       :     0.000003  s :     0.000003
      pz      :     0.000011  p :     0.000033
      px      :     0.000001
      py      :     0.000021
      dz2     :    -0.000001  d :     0.000001
      dxz     :     0.000000
      dyz     :     0.000001
      dx2y2   :     0.000000
      dxy     :     0.000000
 72 O s       :    -0.000007  s :    -0.000007
      pz      :    -0.000040  p :    -0.000012
      px      :     0.000015
      py      :     0.000012
      dz2     :    -0.000003  d :    -0.000007
      dxz     :    -0.000001
      dyz     :    -0.000003
      dx2y2   :    -0.000000
      dxy     :     0.000001
 73 H s       :    -0.000070  s :    -0.000070
 74 H s       :     0.000039  s :     0.000039
 75 H s       :     0.000001  s :     0.000001
 76 H s       :     0.000001  s :     0.000001
 77 H s       :    -0.000001  s :    -0.000001
 78 H s       :    -0.000000  s :    -0.000000
 79 H s       :     0.000002  s :     0.000002
 80 H s       :     0.000000  s :     0.000000
 81 H s       :     0.000010  s :     0.000010
 82 H s       :    -0.000017  s :    -0.000017
 83 H s       :     0.000053  s :     0.000053


                      *****************************
                      * MAYER POPULATION ANALYSIS *
                      *****************************

  NA   - Mulliken gross atomic population
  ZA   - Total nuclear charge
  QA   - Mulliken gross atomic charge
  VA   - Mayer's total valence
  BVA  - Mayer's bonded valence
  FA   - Mayer's free valence

  ATOM       NA         ZA         QA         VA         BVA        FA
  0 C      6.2419     6.0000    -0.2419     3.6253     3.6253     0.0000
  1 C      6.1330     6.0000    -0.1330     3.8066     3.8066     0.0000
  2 C      6.3844     6.0000    -0.3844     3.5730     3.5730    -0.0000
  3 C      6.2251     6.0000    -0.2251     3.7651     3.7651     0.0000
  4 C      5.3954     6.0000     0.6046     3.9059     3.9059     0.0000
  5 N      7.6534     7.0000    -0.6534     3.0319     3.0319     0.0000
  6 C      6.3797     6.0000    -0.3797     3.5949     3.5949     0.0000
  7 C      6.2554     6.0000    -0.2554     3.8192     3.8192     0.0000
  8 C      6.3775     6.0000    -0.3775     3.5908     3.5908     0.0000
  9 C      5.4395     6.0000     0.5605     3.6307     3.6304     0.0003
 10 N      7.4360     7.0000    -0.4360     3.0599     3.0596     0.0002
 11 C      5.8262     6.0000     0.1738     3.8903     3.8859     0.0043
 12 C      5.6653     6.0000     0.3347     3.6691     3.6559     0.0131
 13 O      8.4515     8.0000    -0.4515     2.2497     2.2495     0.0001
 14 C      6.3630     6.0000    -0.3630     3.7550     3.7258     0.0292
 15 C      5.9991     6.0000     0.0009     3.7196     3.7098     0.0098
 16 C      6.3172     6.0000    -0.3172     3.7974     3.7830     0.0144
 17 C      6.3152     6.0000    -0.3152     3.7858     3.7803     0.0055
 18 C      6.6354     6.0000    -0.6354     3.6710     3.6710     0.0000
 19 C      6.6433     6.0000    -0.6433     3.6926     3.6926     0.0000
 20 C      6.6363     6.0000    -0.6363     3.7111     3.7111     0.0000
 21 O      8.5142     8.0000    -0.5142     2.1222     2.1222     0.0000
 22 H      0.7610     1.0000     0.2390     0.9060     0.9060     0.0000
 23 H      0.7519     1.0000     0.2481     0.9084     0.9084     0.0000
 24 H      0.7616     1.0000     0.2384     0.9109     0.9109     0.0000
 25 H      0.7583     1.0000     0.2417     0.9057     0.9057     0.0000
 26 H      0.7543     1.0000     0.2457     0.9044     0.9044     0.0000
 27 H      0.7412     1.0000     0.2588     0.9067     0.9067    -0.0000
 28 H      0.7624     1.0000     0.2376     0.9145     0.9145     0.0000
 29 H      0.7739     1.0000     0.2261     0.9114     0.9114     0.0000
 30 H      0.7681     1.0000     0.2319     0.9114     0.9114     0.0000
 31 H      0.7688     1.0000     0.2312     0.9122     0.9122     0.0000
 32 H      0.7692     1.0000     0.2308     0.9101     0.9101     0.0000
 33 H      0.7688     1.0000     0.2312     0.9128     0.9128     0.0000
 34 H      0.5853     1.0000     0.4147     0.8395     0.8395     0.0000
 35 H      0.7558     1.0000     0.2442     0.9073     0.9073     0.0000
 36 H      0.7585     1.0000     0.2415     0.9066     0.9066     0.0000
 37 H      0.7595     1.0000     0.2405     0.9105     0.9105     0.0000
 38 H      0.7348     1.0000     0.2652     0.9067     0.9065     0.0002
 39 C      5.7287     6.0000     0.2713     3.6891     3.4367     0.2524
 40 H      0.7272     1.0000     0.2728     0.8911     0.8910     0.0001
 41 H      0.7480     1.0000     0.2520     0.8997     0.8997     0.0000
 42 H      0.7559     1.0000     0.2441     0.8958     0.8958     0.0000
 43 C      5.9850     6.0000     0.0150     3.7071     3.6936     0.0135
 44 C      6.2912     6.0000    -0.2912     3.7779     3.7450     0.0330
 45 C      6.2348     6.0000    -0.2348     3.8000     3.7883     0.0117
 46 C      6.2624     6.0000    -0.2624     3.7917     3.7544     0.0373
 47 C      6.2344     6.0000    -0.2344     3.8075     3.7974     0.0101
 48 C      6.3195     6.0000    -0.3195     3.7803     3.7523     0.0280
 49 H      0.7429     1.0000     0.2571     0.9043     0.9041     0.0002
 50 H      0.7462     1.0000     0.2538     0.8991     0.8990     0.0001
 51 H      0.7473     1.0000     0.2527     0.8998     0.8997     0.0002
 52 H      0.7457     1.0000     0.2543     0.8987     0.8987     0.0001
 53 H      0.7368     1.0000     0.2632     0.8945     0.8943     0.0001
 54 H      0.7254     1.0000     0.2746     0.8912     0.8912     0.0000
 55 O      8.2105     8.0000    -0.2105     2.2426     1.4387     0.8038
 56 C      6.0259     6.0000    -0.0259     3.7472     3.7471     0.0000
 57 C      6.1380     6.0000    -0.1380     3.6647     3.6647     0.0000
 58 C      5.7280     6.0000     0.2720     3.7077     3.7077     0.0000
 59 N      7.4003     7.0000    -0.4003     3.0818     3.0818     0.0000
 60 C      5.9523     6.0000     0.0477     3.9473     3.9473     0.0000
 61 N      7.3877     7.0000    -0.3877     3.0786     3.0786     0.0000
 62 C      5.4652     6.0000     0.5348     4.0746     4.0746     0.0000
 63 N      7.6985     7.0000    -0.6985     2.9798     2.9798     0.0000
 64 C      6.0935     6.0000    -0.0935     3.6723     3.6723     0.0000
 65 C      6.5258     6.0000    -0.5258     3.6706     3.6706     0.0000
 66 C      5.8754     6.0000     0.1246     3.6794     3.6794     0.0000
 67 C      6.2952     6.0000    -0.2952     3.8024     3.8024     0.0000
 68 C      6.2362     6.0000    -0.2362     3.7955     3.7955     0.0000
 69 C      6.2630     6.0000    -0.2630     3.8013     3.8013     0.0000
 70 C      6.2365     6.0000    -0.2365     3.7964     3.7964     0.0000
 71 C      6.2953     6.0000    -0.2953     3.7967     3.7967     0.0000
 72 O      8.4755     8.0000    -0.4755     2.1769     2.1769     0.0000
 73 H      0.5603     1.0000     0.4397     0.8352     0.8352     0.0000
 74 H      0.7328     1.0000     0.2672     0.8933     0.8933     0.0000
 75 H      0.7547     1.0000     0.2453     0.9106     0.9106     0.0000
 76 H      0.7520     1.0000     0.2480     0.9011     0.9011     0.0000
 77 H      0.7519     1.0000     0.2481     0.9015     0.9015     0.0000
 78 H      0.7525     1.0000     0.2475     0.9013     0.9013     0.0000
 79 H      0.7568     1.0000     0.2432     0.9164     0.9164     0.0000
 80 H      0.7283     1.0000     0.2717     0.8885     0.8885     0.0000
 81 H      0.7340     1.0000     0.2660     0.8933     0.8933     0.0000
 82 H      0.7050     1.0000     0.2950     0.8680     0.8680     0.0000
 83 H      0.7161     1.0000     0.2839     0.8853     0.8853     0.0000

  Mayer bond orders larger than 0.100000
B(  0-C ,  1-C ) :   0.9607 B(  0-C ,  5-N ) :   0.9339 B(  0-C , 41-H ) :   0.8992 
B(  0-C , 42-H ) :   0.8980 B(  1-C ,  2-C ) :   0.9534 B(  1-C ,  8-C ) :   0.9697 
B(  1-C , 19-C ) :   1.0021 B(  2-C ,  3-C ) :   0.9516 B(  2-C , 24-H ) :   0.9120 
B(  2-C , 25-H ) :   0.9134 B(  3-C ,  4-C ) :   0.9052 B(  3-C ,  6-C ) :   0.9632 
B(  3-C , 20-C ) :   1.0056 B(  4-C ,  5-N ) :   1.2523 B(  4-C , 21-O ) :   1.7930 
B(  5-N , 34-H ) :   0.7219 B(  6-C ,  7-C ) :   0.9667 B(  6-C , 26-H ) :   0.9015 
B(  6-C , 27-H ) :   0.8972 B(  7-C ,  8-C ) :   0.9696 B(  7-C ,  9-C ) :   0.9162 
B(  7-C , 18-C ) :   1.0005 B(  8-C , 22-H ) :   0.9032 B(  8-C , 23-H ) :   0.9046 
B(  9-C , 10-N ) :   1.7064 B(  9-C , 13-O ) :   1.0547 B( 10-N , 11-C ) :   1.2390 
B( 11-C , 12-C ) :   1.2761 B( 11-C , 14-C ) :   1.3333 B( 12-C , 13-O ) :   1.0108 
B( 12-C , 17-C ) :   1.3094 B( 14-C , 15-C ) :   1.3264 B( 14-C , 38-H ) :   0.9014 
B( 15-C , 16-C ) :   1.2878 B( 15-C , 39-C ) :   1.0772 B( 16-C , 17-C ) :   1.4954 
B( 16-C , 40-H ) :   0.8991 B( 17-C , 54-H ) :   0.8984 B( 18-C , 35-H ) :   0.9152 
B( 18-C , 36-H ) :   0.9161 B( 18-C , 37-H ) :   0.9123 B( 19-C , 31-H ) :   0.9208 
B( 19-C , 32-H ) :   0.9209 B( 19-C , 33-H ) :   0.9199 B( 20-C , 28-H ) :   0.9180 
B( 20-C , 29-H ) :   0.9187 B( 20-C , 30-H ) :   0.9242 B( 21-O , 73-H ) :   0.1369 
B( 39-C , 43-C ) :   1.1063 B( 39-C , 55-O ) :   1.2147 B( 43-C , 44-C ) :   1.2804 
B( 43-C , 48-C ) :   1.2928 B( 44-C , 45-C ) :   1.4511 B( 44-C , 49-H ) :   0.9037 
B( 45-C , 46-C ) :   1.3948 B( 45-C , 50-H ) :   0.9075 B( 46-C , 47-C ) :   1.3781 
B( 46-C , 51-H ) :   0.9076 B( 47-C , 48-C ) :   1.4711 B( 47-C , 52-H ) :   0.9072 
B( 48-C , 53-H ) :   0.9037 B( 56-C , 57-C ) :   1.3102 B( 56-C , 61-N ) :   1.4706 
B( 56-C , 83-H ) :   0.9072 B( 57-C , 58-C ) :   1.3097 B( 57-C , 62-C ) :   0.9499 
B( 58-C , 59-N ) :   1.4775 B( 58-C , 64-C ) :   0.9502 B( 59-N , 60-C ) :   1.4921 
B( 60-C , 61-N ) :   1.4841 B( 60-C , 74-H ) :   0.8938 B( 62-C , 63-N ) :   1.2142 
B( 62-C , 72-O ) :   1.9165 B( 63-N , 64-C ) :   0.9614 B( 63-N , 72-O ) :   0.1001 
B( 63-N , 73-H ) :   0.6572 B( 64-C , 65-C ) :   0.9607 B( 64-C , 82-H ) :   0.8670 
B( 65-C , 66-C ) :   0.9443 B( 65-C , 80-H ) :   0.9029 B( 65-C , 81-H ) :   0.8997 
B( 66-C , 67-C ) :   1.4002 B( 66-C , 71-C ) :   1.3910 B( 67-C , 68-C ) :   1.4242 
B( 67-C , 75-H ) :   0.9075 B( 68-C , 69-C ) :   1.4221 B( 68-C , 76-H ) :   0.9100 
B( 69-C , 70-C ) :   1.4182 B( 69-C , 77-H ) :   0.9096 B( 70-C , 71-C ) :   1.4274 
B( 70-C , 78-H ) :   0.9103 B( 71-C , 79-H ) :   0.9064 

-------
TIMINGS
-------

Total SCF time: 0 days 0 hours 13 min 50 sec 

Total time                  ....     830.541 sec
Sum of individual times     ....     824.451 sec  ( 99.3%)

Fock matrix formation       ....     754.724 sec  ( 90.9%)
  Split-RI-J                ....      78.377 sec  ( 10.4% of F)
  Chain of spheres X        ....     564.848 sec  ( 74.8% of F)
  XC integration            ....      41.149 sec  (  5.5% of F)
    Basis function eval.    ....       5.921 sec  ( 14.4% of XC)
    Density eval.           ....      18.270 sec  ( 44.4% of XC)
    XC-Functional eval.     ....       0.510 sec  (  1.2% of XC)
    XC-Potential eval.      ....      13.717 sec  ( 33.3% of XC)
Diagonalization             ....      11.070 sec  (  1.3%)
Density matrix formation    ....       0.954 sec  (  0.1%)
Population analysis         ....       0.337 sec  (  0.0%)
Initial guess               ....       0.412 sec  (  0.0%)
Orbital Transformation      ....       2.801 sec  (  0.3%)
Orbital Orthonormalization  ....       0.000 sec  (  0.0%)
DIIS solution               ....       4.511 sec  (  0.5%)
Grid generation             ....       6.502 sec  (  0.8%)

Maximum memory used throughout the entire SCF-calculation: 370.5 MB


-------------------------------------------------------------------------------
                          DFT DISPERSION CORRECTION                            
                                                                               
                              DFTD3 V3.1  Rev 1                                
                          USING Becke-Johnson damping                          
-------------------------------------------------------------------------------
The PBEh-3c composite method is recognized
Using three-body term ABC
Active option DFTDOPT                   ...         4   

molecular C6(AA) [au] = 77909.960811 


            DFT-D V3
 parameters
 s6 scaling factor         :     1.0000 
 a1 scaling factor         :     0.4860 
 s8 scaling factor         :     0.0000 
 a2 scaling factor         :     4.5000 
 Damping factor alpha9(ATM):    16.0000 
 ad hoc parameters k1-k3   :    16.0000     1.3333    -4.0000 

 Edisp/kcal,au: -48.884919106383  -0.077903069057 
 E6   /kcal   : -49.903796156 
 E8   /kcal   :  -0.000000000 
 E6(ABC)      :   1.018877050 
 % E8         :   0.000000000 
 % E6(ABC)    :  -2.084235932 

-------------------------   ----------------
Dispersion correction           -0.077903069
-------------------------   ----------------

------------------   -----------------
gCP correction             0.154572686
------------------   -----------------

-------------------------   --------------------
FINAL SINGLE POINT ENERGY     -2040.601069896349
-------------------------   --------------------


                            ***************************************
                            *     ORCA property calculations      *
                            ***************************************

                                    ---------------------
                                    Active property flags
                                    ---------------------
   (+) Dipole Moment


------------------------------------------------------------------------------
                       ORCA ELECTRIC PROPERTIES CALCULATION
------------------------------------------------------------------------------

Dipole Moment Calculation                       ... on
Quadrupole Moment Calculation                   ... off
Polarizability Calculation                      ... off
GBWName                                         ... orca.gbw
Electron density                                ... orca.scfp
The origin for moment calculation is the CENTER OF MASS  = (-0.000001,  0.000003  0.000001)

-------------
DIPOLE MOMENT
-------------
                                X             Y             Z
Electronic contribution:     38.77977     -10.27962      -2.48932
Nuclear contribution   :    -41.37122       9.48025       3.30464
                        -----------------------------------------
Total Dipole Moment    :     -2.59145      -0.79938       0.81532
                        -----------------------------------------
Magnitude (a.u.)       :      2.83185
Magnitude (Debye)      :      7.19798


--------------------
Rotational spectrum 
--------------------
 
Rotational constants in cm-1:     0.002987     0.001924     0.001314 
Rotational constants in MHz :    89.548449    57.674222    39.401160 

 Dipole components along the rotational axes: 
x,y,z [a.u.] :    -2.254967    -1.494803     0.836685 
x,y,z [Debye]:    -5.731670    -3.799487     2.126685 

 


           ************************************************************
           *        Program running with 12 parallel MPI-processes    *
           *              working on a common directory               *
           ************************************************************

-------------------------------------------------------------------------------
                               ORCA SCF HESSIAN
-------------------------------------------------------------------------------

                   --------- SHARK INITIALIZATION DONE ---------

Hessian of the Kohn-Sham DFT energy:
Kohn-Sham wavefunction type                      ... UKS
Hartree-Fock exchange scaling                    ...    0.420
Number of operators                              ...    2
Number of atoms                                  ...   84
Basis set dimensions                             ...  779
Integral neglect threshold                       ... 1.0e-12
Integral primitive cutoff                        ... 1.0e-14

Setting up DFT Hessian calculations              ... 

HESS GRID
---------

General Integration Accuracy     IntAcc      ... 4.388
Radial Grid Type                 RadialGrid  ... OptM3 with GC (2021)
Angular Grid (max. ang.)         AngularGrid ... 4 (Lebedev-302)
Angular grid pruning method      GridPruning ... 4 (adaptive)
Weight generation scheme         WeightScheme... Becke
Basis function cutoff            BFCut       ... 1.0000e-12
Integration weight cutoff        WCut        ... 1.0000e-14
Angular grids for H and He will be reduced by one unit
Partially contracted basis set               ... off
Rotationally invariant grid construction     ... off

Total number of grid points                  ...   394261
Total number of batches                      ...     6201
Average number of points per batch           ...       63
Average number of grid points per atom       ...     4694

Building densities                               ... done   (      0.2 sec)
Calculating rho(r) on the grid                   ... done   (      1.4 sec)
Building xc-kernel on the grid                   ... done   (      0.1 sec)
                                                     done   (      6.1 sec)

Nuclear repulsion Hessian  (SHARK)               ... done   (      0.0 sec)

----------------------------------------------
Forming right-hand sides of CP-SCF equations     ...
----------------------------------------------
One electron integral derivatives  (SHARK)       ... done   (      2.4 sec)
C-PCM contribution to the Fock matrix derivative ... done   (    161.5 sec)

Transforming the overlap derivative matrices     ... 
IBatch  1 (of  4):                                                37.1 sec
IBatch  2 (of  4):                                                36.9 sec
IBatch  3 (of  4):                                                36.9 sec
IBatch  4 (of  4):                                                19.6 sec
                                                 ... done   (    130.5 sec)
Adding tr(S(x)F(y) C-PCM term to the hessian     ... done   (      6.4 sec)

Making the Q(x) pseudodensities                  ... 
IBatch  1 (of  4):                                                 1.0 sec
IBatch  2 (of  4):                                                 1.0 sec
IBatch  3 (of  4):                                                 1.0 sec
IBatch  4 (of  4):                                                 0.5 sec
                                                 ... done   (      3.6 sec)

Adding the E*S(x)*S(y) terms to the Hessian      ... done   (      6.5 sec)

Calculating energy weighted overlap derivatives  ... done   (      0.5 sec)

Two electron integral derivatives (SHARK-RI)     ... 
IBatch  1 (of  3):                                               282.0 sec
IBatch  2 (of  3):                                               275.8 sec
IBatch  3 (of  3):                                                62.8 sec
                                                 ... done   (    620.7 sec)

Exchange-correlation integral derivatives        ... 
IBatch  1 (of  2):                                               330.9 sec
IBatch  2 (of  2):                                               160.4 sec
                                                 ... done   (    491.3 sec)

tr(F(y)Q(x)) contribution to the Hessian         ... done   (     11.4 sec)

Response fock operator R(S(x)) (SHARK-RI)        ... 
IBatch  1 (of  7):                                              1206.9 sec
IBatch  2 (of  7):                                              1228.0 sec
IBatch  3 (of  7):                                               989.2 sec
IBatch  4 (of  7):                                              1126.6 sec
IBatch  5 (of  7):                                              1157.1 sec
IBatch  6 (of  7):                                              1136.9 sec
IBatch  7 (of  7):                                              1080.8 sec
                                                 ... done   (   7925.6 sec)

XC Response fock operator R(S(x))                ... 
IBatch  1 (of  3):                                                94.7 sec
IBatch  2 (of  3):                                                84.4 sec
IBatch  3 (of  3):                                                89.4 sec
                                                 ... done   (    268.4 sec)

tr(F(y)S(x)) contribution to the Hessian         ... 
                                                 ... done   (      0.9 sec)

Transforming and finalizing RHSs                 ... done   (     42.7 sec)

----------------------------------------------
Solving the CP-SCF equations (RI)                ...
----------------------------------------------
IBatch 1 (of 14)
     CP-SCF ITERATION   0:   3.4908e-01 (  83.1 sec   0/ 19 done)
     CP-SCF ITERATION   1:   4.6492e-02 (  83.9 sec   0/ 19 done)
     CP-SCF ITERATION   2:   1.9844e-02 (  84.5 sec   0/ 19 done)
     CP-SCF ITERATION   3:   7.1511e-03 (  84.7 sec   0/ 19 done)
     CP-SCF ITERATION   4:   2.5101e-03 (  85.7 sec   0/ 19 done)
     CP-SCF ITERATION   5:   7.5616e-04 (  85.8 sec   0/ 19 done)
     CP-SCF ITERATION   6:   3.6926e-04 (  85.8 sec   0/ 19 done)
     CP-SCF ITERATION   7:   2.0043e-04 (  84.7 sec   5/ 19 done)
     CP-SCF ITERATION   8:   1.7608e-04 (  62.7 sec   9/ 19 done)
     CP-SCF ITERATION   9:   1.3209e-04 (  46.0 sec  10/ 19 done)
     CP-SCF ITERATION  10:   8.7237e-05 (  42.0 sec  13/ 19 done)
     CP-SCF ITERATION  11:   6.7375e-05 (  30.0 sec  16/ 19 done)
     CP-SCF ITERATION  12:   4.1561e-05 (  18.0 sec  16/ 19 done)
     CP-SCF ITERATION  13:   2.7095e-05 (  18.0 sec  19/ 19 done)
                    *** THE CP-SCF HAS CONVERGED ***
IBatch 2 (of 14)
     CP-SCF ITERATION   0:   2.8879e-01 (  83.3 sec   0/ 19 done)
     CP-SCF ITERATION   1:   7.4030e-02 (  84.0 sec   0/ 19 done)
     CP-SCF ITERATION   2:   4.9830e-02 (  84.4 sec   0/ 19 done)
     CP-SCF ITERATION   3:   1.8973e-02 (  84.5 sec   0/ 19 done)
     CP-SCF ITERATION   4:   8.3529e-03 (  84.8 sec   0/ 19 done)
     CP-SCF ITERATION   5:   6.9043e-03 (  84.8 sec   0/ 19 done)
     CP-SCF ITERATION   6:   5.2775e-03 (  84.8 sec   0/ 19 done)
     CP-SCF ITERATION   7:   4.8362e-03 (  85.1 sec   0/ 19 done)
     CP-SCF ITERATION   8:   2.5932e-03 (  85.0 sec   2/ 19 done)
     CP-SCF ITERATION   9:   1.4517e-03 (  76.2 sec   2/ 19 done)
     CP-SCF ITERATION  10:   8.1790e-04 (  76.2 sec   3/ 19 done)
     CP-SCF ITERATION  11:   4.8102e-04 (  71.7 sec   5/ 19 done)
     CP-SCF ITERATION  12:   3.7842e-04 (  63.2 sec   8/ 19 done)
     CP-SCF ITERATION  13:   2.1222e-04 (  50.5 sec   8/ 19 done)
     CP-SCF ITERATION  14:   1.3940e-04 (  50.7 sec  10/ 19 done)
     CP-SCF ITERATION  15:   7.0629e-05 (  42.4 sec  14/ 19 done)
     CP-SCF ITERATION  16:   3.9007e-05 (  26.2 sec  18/ 19 done)
     CP-SCF ITERATION  17:   1.8755e-05 (  11.8 sec  19/ 19 done)
                    *** THE CP-SCF HAS CONVERGED ***
IBatch 3 (of 14)
     CP-SCF ITERATION   0:   2.4552e-01 (  83.4 sec   0/ 19 done)
     CP-SCF ITERATION   1:   1.0387e-01 (  84.2 sec   0/ 19 done)
     CP-SCF ITERATION   2:   8.0868e-02 (  84.5 sec   0/ 19 done)
     CP-SCF ITERATION   3:   4.6339e-02 (  84.5 sec   0/ 19 done)
     CP-SCF ITERATION   4:   3.6199e-02 (  84.8 sec   0/ 19 done)
     CP-SCF ITERATION   5:   2.3894e-02 (  84.9 sec   0/ 19 done)
     CP-SCF ITERATION   6:   1.4876e-02 (  84.9 sec   0/ 19 done)
     CP-SCF ITERATION   7:   1.5092e-02 (  85.1 sec   0/ 19 done)
     CP-SCF ITERATION   8:   9.6246e-03 (  85.1 sec   0/ 19 done)
     CP-SCF ITERATION   9:   6.6310e-03 (  85.3 sec   0/ 19 done)
     CP-SCF ITERATION  10:   3.5141e-03 (  85.2 sec   1/ 19 done)
     CP-SCF ITERATION  11:   1.7152e-03 (  80.8 sec   2/ 19 done)
     CP-SCF ITERATION  12:   9.3420e-04 (  76.5 sec   3/ 19 done)
     CP-SCF ITERATION  13:   4.5146e-04 (  72.0 sec   3/ 19 done)
     CP-SCF ITERATION  14:   2.8701e-04 (  72.2 sec   3/ 19 done)
     CP-SCF ITERATION  15:   1.1956e-04 (  72.4 sec   5/ 19 done)
     CP-SCF ITERATION  16:   7.3140e-05 (  63.6 sec  15/ 19 done)
     CP-SCF ITERATION  17:   3.6439e-05 (  22.0 sec  18/ 19 done)
     CP-SCF ITERATION  18:   1.9008e-05 (  11.9 sec  19/ 19 done)
                    *** THE CP-SCF HAS CONVERGED ***
IBatch 4 (of 14)
     CP-SCF ITERATION   0:   1.7765e-01 (  82.7 sec   0/ 19 done)
     CP-SCF ITERATION   1:   3.4687e-02 (  83.8 sec   0/ 19 done)
     CP-SCF ITERATION   2:   1.3427e-02 (  84.2 sec   0/ 19 done)
     CP-SCF ITERATION   3:   4.3410e-03 (  84.3 sec   0/ 19 done)
     CP-SCF ITERATION   4:   1.7353e-03 (  84.4 sec   0/ 19 done)
     CP-SCF ITERATION   5:   4.9158e-04 (  84.7 sec   0/ 19 done)
     CP-SCF ITERATION   6:   2.1044e-04 (  84.8 sec   4/ 19 done)
     CP-SCF ITERATION   7:   9.9222e-05 (  67.0 sec  12/ 19 done)
     CP-SCF ITERATION   8:   9.6622e-05 (  33.9 sec  14/ 19 done)
     CP-SCF ITERATION   9:   8.2815e-05 (  25.8 sec  15/ 19 done)
     CP-SCF ITERATION  10:   5.4542e-05 (  21.8 sec  17/ 19 done)
     CP-SCF ITERATION  11:   3.1346e-05 (  14.6 sec  17/ 19 done)
     CP-SCF ITERATION  12:   2.2233e-05 (  14.6 sec  19/ 19 done)
                    *** THE CP-SCF HAS CONVERGED ***
IBatch 5 (of 14)
     CP-SCF ITERATION   0:   1.2171e-01 (  81.8 sec   0/ 19 done)
     CP-SCF ITERATION   1:   2.0457e-02 (  83.5 sec   0/ 19 done)
     CP-SCF ITERATION   2:   7.4682e-03 (  83.9 sec   0/ 19 done)
     CP-SCF ITERATION   3:   1.9481e-03 (  84.2 sec   0/ 19 done)
     CP-SCF ITERATION   4:   6.9451e-04 (  84.2 sec   0/ 19 done)
     CP-SCF ITERATION   5:   2.0155e-04 (  84.5 sec   0/ 19 done)
     CP-SCF ITERATION   6:   8.4344e-05 (  84.8 sec   7/ 19 done)
     CP-SCF ITERATION   7:   4.8653e-05 (  54.2 sec  16/ 19 done)
     CP-SCF ITERATION   8:   4.1069e-05 (  17.8 sec  18/ 19 done)
     CP-SCF ITERATION   9:   2.5437e-05 (  11.7 sec  19/ 19 done)
                    *** THE CP-SCF HAS CONVERGED ***
IBatch 6 (of 14)
     CP-SCF ITERATION   0:   2.5199e-01 (  82.4 sec   0/ 19 done)
     CP-SCF ITERATION   1:   3.1480e-02 (  83.9 sec   0/ 19 done)
     CP-SCF ITERATION   2:   1.0833e-02 (  84.5 sec   0/ 19 done)
     CP-SCF ITERATION   3:   2.4730e-03 (  84.6 sec   0/ 19 done)
     CP-SCF ITERATION   4:   8.3223e-04 (  84.6 sec   0/ 19 done)
     CP-SCF ITERATION   5:   2.6954e-04 (  84.9 sec   0/ 19 done)
     CP-SCF ITERATION   6:   1.2839e-04 (  84.8 sec   5/ 19 done)
     CP-SCF ITERATION   7:   7.5672e-05 (  62.7 sec  12/ 19 done)
     CP-SCF ITERATION   8:   5.6163e-05 (  34.0 sec  15/ 19 done)
     CP-SCF ITERATION   9:   3.8749e-05 (  21.7 sec  16/ 19 done)
     CP-SCF ITERATION  10:   2.4765e-05 (  18.0 sec  19/ 19 done)
                    *** THE CP-SCF HAS CONVERGED ***
IBatch 7 (of 14)
     CP-SCF ITERATION   0:   2.9475e-01 (  83.0 sec   0/ 19 done)
     CP-SCF ITERATION   1:   1.2475e-01 (  84.2 sec   0/ 19 done)
     CP-SCF ITERATION   2:   8.8284e-02 (  84.6 sec   0/ 19 done)
     CP-SCF ITERATION   3:   4.0439e-02 (  84.6 sec   0/ 19 done)
     CP-SCF ITERATION   4:   3.1773e-02 (  84.9 sec   0/ 19 done)
     CP-SCF ITERATION   5:   2.2235e-02 (  84.9 sec   0/ 19 done)
     CP-SCF ITERATION   6:   1.2323e-02 (  85.1 sec   1/ 19 done)
     CP-SCF ITERATION   7:   1.0938e-02 (  80.6 sec   4/ 19 done)
     CP-SCF ITERATION   8:   8.2426e-03 (  67.3 sec   5/ 19 done)
     CP-SCF ITERATION   9:   4.9684e-03 (  62.9 sec   5/ 19 done)
     CP-SCF ITERATION  10:   2.9669e-03 (  62.9 sec   6/ 19 done)
     CP-SCF ITERATION  11:   2.2408e-03 (  58.9 sec   6/ 19 done)
     CP-SCF ITERATION  12:   1.3908e-03 (  58.9 sec   7/ 19 done)
     CP-SCF ITERATION  13:   6.9660e-04 (  54.8 sec  12/ 19 done)
     CP-SCF ITERATION  14:   3.6366e-04 (  34.2 sec  12/ 19 done)
     CP-SCF ITERATION  15:   1.3817e-04 (  34.2 sec  12/ 19 done)
     CP-SCF ITERATION  16:   7.8738e-05 (  34.3 sec  13/ 19 done)
     CP-SCF ITERATION  17:   5.0420e-05 (  30.2 sec  14/ 19 done)
     CP-SCF ITERATION  18:   2.7663e-05 (  26.2 sec  19/ 19 done)
                    *** THE CP-SCF HAS CONVERGED ***
IBatch 8 (of 14)
     CP-SCF ITERATION   0:   2.3353e-01 (  81.6 sec   0/ 19 done)
     CP-SCF ITERATION   1:   8.2963e-02 (  82.9 sec   0/ 19 done)
     CP-SCF ITERATION   2:   5.1659e-02 (  83.4 sec   0/ 19 done)
     CP-SCF ITERATION   3:   2.6049e-02 (  83.8 sec   0/ 19 done)
     CP-SCF ITERATION   4:   2.0537e-02 (  83.9 sec   0/ 19 done)
     CP-SCF ITERATION   5:   1.6997e-02 (  84.2 sec   0/ 19 done)
     CP-SCF ITERATION   6:   1.0583e-02 (  84.5 sec   0/ 19 done)
     CP-SCF ITERATION   7:   8.0412e-03 (  84.6 sec   0/ 19 done)
     CP-SCF ITERATION   8:   4.9993e-03 (  84.8 sec   0/ 19 done)
     CP-SCF ITERATION   9:   4.4641e-03 (  84.9 sec   0/ 19 done)
     CP-SCF ITERATION  10:   2.7236e-03 (  85.1 sec   1/ 19 done)
     CP-SCF ITERATION  11:   1.3303e-03 (  80.6 sec   1/ 19 done)
     CP-SCF ITERATION  12:   5.9543e-04 (  80.8 sec   4/ 19 done)
     CP-SCF ITERATION  13:   2.6922e-04 (  67.4 sec   5/ 19 done)
     CP-SCF ITERATION  14:   1.6238e-04 (  63.1 sec   7/ 19 done)
     CP-SCF ITERATION  15:   8.1887e-05 (  54.7 sec  12/ 19 done)
     CP-SCF ITERATION  16:   4.8129e-05 (  34.2 sec  16/ 19 done)
     CP-SCF ITERATION  17:   3.1126e-05 (  18.1 sec  18/ 19 done)
     CP-SCF ITERATION  18:   1.9815e-05 (  11.8 sec  19/ 19 done)
                    *** THE CP-SCF HAS CONVERGED ***
IBatch 9 (of 14)
     CP-SCF ITERATION   0:   2.8264e-01 (  82.7 sec   0/ 19 done)
     CP-SCF ITERATION   1:   8.6377e-02 (  83.9 sec   0/ 19 done)
     CP-SCF ITERATION   2:   4.3438e-02 (  84.4 sec   0/ 19 done)
     CP-SCF ITERATION   3:   1.8706e-02 (  84.6 sec   0/ 19 done)
     CP-SCF ITERATION   4:   1.2339e-02 (  84.9 sec   0/ 19 done)
     CP-SCF ITERATION   5:   7.7027e-03 (  84.8 sec   0/ 19 done)
     CP-SCF ITERATION   6:   7.1975e-03 (  86.0 sec   0/ 19 done)
     CP-SCF ITERATION   7:   6.0183e-03 (  86.0 sec   0/ 19 done)
     CP-SCF ITERATION   8:   4.2342e-03 (  86.0 sec   0/ 19 done)
     CP-SCF ITERATION   9:   2.0847e-03 (  84.8 sec   1/ 19 done)
     CP-SCF ITERATION  10:   1.1071e-03 (  80.4 sec   1/ 19 done)
     CP-SCF ITERATION  11:   7.5353e-04 (  80.4 sec   2/ 19 done)
     CP-SCF ITERATION  12:   4.2997e-04 (  76.3 sec   8/ 19 done)
     CP-SCF ITERATION  13:   2.9177e-04 (  50.6 sec  16/ 19 done)
     CP-SCF ITERATION  14:   1.5069e-04 (  18.0 sec  16/ 19 done)
     CP-SCF ITERATION  15:   7.6312e-05 (  18.1 sec  16/ 19 done)
     CP-SCF ITERATION  16:   3.2189e-05 (  18.1 sec  17/ 19 done)
     CP-SCF ITERATION  17:   1.4304e-05 (  14.7 sec  19/ 19 done)
                    *** THE CP-SCF HAS CONVERGED ***
IBatch 10 (of 14)
     CP-SCF ITERATION   0:   4.8031e-01 (  83.3 sec   0/ 19 done)
     CP-SCF ITERATION   1:   6.2416e-02 (  83.8 sec   0/ 19 done)
     CP-SCF ITERATION   2:   3.2977e-02 (  84.4 sec   0/ 19 done)
     CP-SCF ITERATION   3:   1.0597e-02 (  84.4 sec   0/ 19 done)
     CP-SCF ITERATION   4:   3.5185e-03 (  84.5 sec   0/ 19 done)
     CP-SCF ITERATION   5:   1.3470e-03 (  84.6 sec   0/ 19 done)
     CP-SCF ITERATION   6:   1.2460e-03 (  84.8 sec   0/ 19 done)
     CP-SCF ITERATION   7:   1.2465e-03 (  84.8 sec   0/ 19 done)
     CP-SCF ITERATION   8:   8.5664e-04 (  84.9 sec   0/ 19 done)
     CP-SCF ITERATION   9:   3.5473e-04 (  85.2 sec   0/ 19 done)
     CP-SCF ITERATION  10:   2.1243e-04 (  85.2 sec   1/ 19 done)
     CP-SCF ITERATION  11:   1.5043e-04 (  80.7 sec   3/ 19 done)
     CP-SCF ITERATION  12:   8.4661e-05 (  71.8 sec   4/ 19 done)
     CP-SCF ITERATION  13:   5.0656e-05 (  67.6 sec  12/ 19 done)
     CP-SCF ITERATION  14:   3.0524e-05 (  34.3 sec  18/ 19 done)
     CP-SCF ITERATION  15:   2.0177e-05 (  11.8 sec  19/ 19 done)
                    *** THE CP-SCF HAS CONVERGED ***
IBatch 11 (of 14)
     CP-SCF ITERATION   0:   2.3629e-01 (  82.9 sec   0/ 19 done)
     CP-SCF ITERATION   1:   5.5190e-02 (  83.8 sec   0/ 19 done)
     CP-SCF ITERATION   2:   2.6780e-02 (  84.3 sec   0/ 19 done)
     CP-SCF ITERATION   3:   7.7880e-03 (  84.3 sec   0/ 19 done)
     CP-SCF ITERATION   4:   2.8478e-03 (  84.4 sec   0/ 19 done)
     CP-SCF ITERATION   5:   7.7483e-04 (  84.6 sec   0/ 19 done)
     CP-SCF ITERATION   6:   3.3911e-04 (  84.8 sec   0/ 19 done)
     CP-SCF ITERATION   7:   3.0521e-04 (  84.6 sec   1/ 19 done)
     CP-SCF ITERATION   8:   2.9844e-04 (  80.4 sec  12/ 19 done)
     CP-SCF ITERATION   9:   1.8197e-04 (  34.0 sec  13/ 19 done)
     CP-SCF ITERATION  10:   1.0365e-04 (  30.0 sec  14/ 19 done)
     CP-SCF ITERATION  11:   5.4557e-05 (  26.0 sec  16/ 19 done)
     CP-SCF ITERATION  12:   3.8305e-05 (  18.1 sec  16/ 19 done)
     CP-SCF ITERATION  13:   2.2974e-05 (  18.1 sec  19/ 19 done)
                    *** THE CP-SCF HAS CONVERGED ***
IBatch 12 (of 14)
     CP-SCF ITERATION   0:   2.8293e-01 (  83.1 sec   0/ 19 done)
     CP-SCF ITERATION   1:   4.8046e-02 (  83.9 sec   0/ 19 done)
     CP-SCF ITERATION   2:   2.5823e-02 (  84.4 sec   0/ 19 done)
     CP-SCF ITERATION   3:   8.0536e-03 (  84.5 sec   0/ 19 done)
     CP-SCF ITERATION   4:   2.7874e-03 (  84.6 sec   0/ 19 done)
     CP-SCF ITERATION   5:   7.4427e-04 (  84.7 sec   0/ 19 done)
     CP-SCF ITERATION   6:   3.5630e-04 (  84.8 sec   0/ 19 done)
     CP-SCF ITERATION   7:   3.5503e-04 (  84.9 sec   4/ 19 done)
     CP-SCF ITERATION   8:   2.9930e-04 (  67.1 sec  14/ 19 done)
     CP-SCF ITERATION   9:   1.6263e-04 (  25.9 sec  14/ 19 done)
     CP-SCF ITERATION  10:   9.9482e-05 (  25.9 sec  14/ 19 done)
     CP-SCF ITERATION  11:   6.2385e-05 (  25.9 sec  15/ 19 done)
     CP-SCF ITERATION  12:   3.7724e-05 (  22.0 sec  16/ 19 done)
     CP-SCF ITERATION  13:   1.8833e-05 (  18.1 sec  19/ 19 done)
                    *** THE CP-SCF HAS CONVERGED ***
IBatch 13 (of 14)
     CP-SCF ITERATION   0:   1.6623e-01 (  81.8 sec   0/ 19 done)
     CP-SCF ITERATION   1:   2.2926e-02 (  83.5 sec   0/ 19 done)
     CP-SCF ITERATION   2:   8.6744e-03 (  84.0 sec   0/ 19 done)
     CP-SCF ITERATION   3:   2.1049e-03 (  84.2 sec   0/ 19 done)
     CP-SCF ITERATION   4:   1.0382e-03 (  84.3 sec   0/ 19 done)
     CP-SCF ITERATION   5:   2.8025e-04 (  84.4 sec   0/ 19 done)
     CP-SCF ITERATION   6:   1.0561e-04 (  84.6 sec   1/ 19 done)
     CP-SCF ITERATION   7:   5.3008e-05 (  80.1 sec  12/ 19 done)
     CP-SCF ITERATION   8:   5.3985e-05 (  33.8 sec  16/ 19 done)
     CP-SCF ITERATION   9:   3.9197e-05 (  17.9 sec  17/ 19 done)
     CP-SCF ITERATION  10:   1.9512e-05 (  14.6 sec  19/ 19 done)
                    *** THE CP-SCF HAS CONVERGED ***
IBatch 14 (of 14)
     CP-SCF ITERATION   0:   1.5220e-01 (  24.4 sec   0/  5 done)
     CP-SCF ITERATION   1:   2.4292e-02 (  25.2 sec   0/  5 done)
     CP-SCF ITERATION   2:   1.0155e-02 (  25.5 sec   0/  5 done)
     CP-SCF ITERATION   3:   3.0181e-03 (  25.5 sec   0/  5 done)
     CP-SCF ITERATION   4:   1.2788e-03 (  25.5 sec   0/  5 done)
     CP-SCF ITERATION   5:   4.9149e-04 (  25.5 sec   0/  5 done)
     CP-SCF ITERATION   6:   1.7384e-04 (  25.6 sec   0/  5 done)
     CP-SCF ITERATION   7:   1.3191e-04 (  25.6 sec   0/  5 done)
     CP-SCF ITERATION   8:   1.2834e-04 (  25.7 sec   1/  5 done)
     CP-SCF ITERATION   9:   9.9525e-05 (  21.8 sec   1/  5 done)
     CP-SCF ITERATION  10:   4.0967e-05 (  21.8 sec   3/  5 done)
     CP-SCF ITERATION  11:   1.9663e-05 (  14.6 sec   5/  5 done)
                    *** THE CP-SCF HAS CONVERGED ***

                                                 ... done   (  13391.5 sec)
Forming perturbed density Hessian contributions  ... done   (      7.9 sec)
Calculating [Q*(d^2 A/dXdY)*Q  ] C-PCM term      ... done   (      0.1 sec)
Calculating [d^2(V_N)/(dXdY)*Q ] C-PCM term      ... done   (      0.0 sec)
Calculating [d^2(V_el)/(dXdY)*Q] C-PCM term      ... done   (      5.5 sec)
Calculating C-PCM term that depends on dQ/dX     ... done   (      4.6 sec)
2nd integral derivative contribs (SHARK-RI)      ... done   (    839.8 sec)
Exchange-correlation Hessian                     ... done   (    150.3 sec)
Dispersion correction in the Hessian             ... done   (      4.2 sec)
gCP correction in the Hessian                    ... done   (      2.8 sec)
Dipole derivatives                               ... (center of mass: -0.000001,  0.000003  0.000001)done   (      0.3 sec)

Total SCF Hessian time: 0 days 6 hours 42 min 26 sec 

Writing the Hessian file to the disk             ... done


Maximum memory used throughout the entire SCFHESS-calculation: 1066.1 MB

-----------------------
VIBRATIONAL FREQUENCIES
-----------------------

Scaling factor for frequencies =  1.000000000  (already applied!)

   0:         0.00 cm**-1
   1:         0.00 cm**-1
   2:         0.00 cm**-1
   3:         0.00 cm**-1
   4:         0.00 cm**-1
   5:         0.00 cm**-1
   6:        11.47 cm**-1
   7:        15.57 cm**-1
   8:        22.45 cm**-1
   9:        24.18 cm**-1
  10:        29.46 cm**-1
  11:        38.08 cm**-1
  12:        41.42 cm**-1
  13:        44.89 cm**-1
  14:        48.73 cm**-1
  15:        57.41 cm**-1
  16:        64.48 cm**-1
  17:        72.83 cm**-1
  18:        77.74 cm**-1
  19:        90.99 cm**-1
  20:        99.74 cm**-1
  21:       120.05 cm**-1
  22:       124.32 cm**-1
  23:       131.51 cm**-1
  24:       144.00 cm**-1
  25:       152.71 cm**-1
  26:       169.50 cm**-1
  27:       173.37 cm**-1
  28:       186.06 cm**-1
  29:       196.74 cm**-1
  30:       225.15 cm**-1
  31:       242.43 cm**-1
  32:       246.86 cm**-1
  33:       251.93 cm**-1
  34:       252.82 cm**-1
  35:       253.96 cm**-1
  36:       260.47 cm**-1
  37:       265.26 cm**-1
  38:       278.84 cm**-1
  39:       280.83 cm**-1
  40:       286.65 cm**-1
  41:       296.36 cm**-1
  42:       310.92 cm**-1
  43:       311.93 cm**-1
  44:       321.13 cm**-1
  45:       340.11 cm**-1
  46:       359.31 cm**-1
  47:       378.32 cm**-1
  48:       386.55 cm**-1
  49:       395.84 cm**-1
  50:       403.33 cm**-1
  51:       404.36 cm**-1
  52:       427.14 cm**-1
  53:       430.53 cm**-1
  54:       437.78 cm**-1
  55:       447.52 cm**-1
  56:       451.54 cm**-1
  57:       457.41 cm**-1
  58:       474.19 cm**-1
  59:       490.30 cm**-1
  60:       498.67 cm**-1
  61:       510.69 cm**-1
  62:       515.58 cm**-1
  63:       530.36 cm**-1
  64:       545.02 cm**-1
  65:       560.96 cm**-1
  66:       570.48 cm**-1
  67:       573.77 cm**-1
  68:       584.55 cm**-1
  69:       603.67 cm**-1
  70:       609.70 cm**-1
  71:       638.05 cm**-1
  72:       646.43 cm**-1
  73:       649.55 cm**-1
  74:       653.33 cm**-1
  75:       660.48 cm**-1
  76:       661.75 cm**-1
  77:       670.79 cm**-1
  78:       694.64 cm**-1
  79:       718.04 cm**-1
  80:       737.28 cm**-1
  81:       744.14 cm**-1
  82:       747.22 cm**-1
  83:       749.99 cm**-1
  84:       772.21 cm**-1
  85:       775.69 cm**-1
  86:       788.95 cm**-1
  87:       790.96 cm**-1
  88:       792.21 cm**-1
  89:       801.62 cm**-1
  90:       806.56 cm**-1
  91:       808.35 cm**-1
  92:       828.03 cm**-1
  93:       833.45 cm**-1
  94:       854.83 cm**-1
  95:       858.68 cm**-1
  96:       861.30 cm**-1
  97:       869.78 cm**-1
  98:       873.66 cm**-1
  99:       902.86 cm**-1
 100:       909.56 cm**-1
 101:       911.58 cm**-1
 102:       917.96 cm**-1
 103:       923.69 cm**-1
 104:       929.80 cm**-1
 105:       934.53 cm**-1
 106:       946.80 cm**-1
 107:       952.48 cm**-1
 108:       969.62 cm**-1
 109:       971.01 cm**-1
 110:       976.50 cm**-1
 111:       987.38 cm**-1
 112:      1002.71 cm**-1
 113:      1004.56 cm**-1
 114:      1005.23 cm**-1
 115:      1010.78 cm**-1
 116:      1022.24 cm**-1
 117:      1027.46 cm**-1
 118:      1031.14 cm**-1
 119:      1036.02 cm**-1
 120:      1037.49 cm**-1
 121:      1041.99 cm**-1
 122:      1043.11 cm**-1
 123:      1045.00 cm**-1
 124:      1047.85 cm**-1
 125:      1056.99 cm**-1
 126:      1057.53 cm**-1
 127:      1057.57 cm**-1
 128:      1077.24 cm**-1
 129:      1085.92 cm**-1
 130:      1109.59 cm**-1
 131:      1122.47 cm**-1
 132:      1127.18 cm**-1
 133:      1141.27 cm**-1
 134:      1145.61 cm**-1
 135:      1147.37 cm**-1
 136:      1150.70 cm**-1
 137:      1159.56 cm**-1
 138:      1166.53 cm**-1
 139:      1174.42 cm**-1
 140:      1182.46 cm**-1
 141:      1194.92 cm**-1
 142:      1202.86 cm**-1
 143:      1203.83 cm**-1
 144:      1216.01 cm**-1
 145:      1230.10 cm**-1
 146:      1231.78 cm**-1
 147:      1234.47 cm**-1
 148:      1239.42 cm**-1
 149:      1245.85 cm**-1
 150:      1267.04 cm**-1
 151:      1270.03 cm**-1
 152:      1282.37 cm**-1
 153:      1287.26 cm**-1
 154:      1293.57 cm**-1
 155:      1298.51 cm**-1
 156:      1299.16 cm**-1
 157:      1307.47 cm**-1
 158:      1328.40 cm**-1
 159:      1332.27 cm**-1
 160:      1339.18 cm**-1
 161:      1340.92 cm**-1
 162:      1353.89 cm**-1
 163:      1355.68 cm**-1
 164:      1365.48 cm**-1
 165:      1376.57 cm**-1
 166:      1381.22 cm**-1
 167:      1387.31 cm**-1
 168:      1388.94 cm**-1
 169:      1399.83 cm**-1
 170:      1403.80 cm**-1
 171:      1404.88 cm**-1
 172:      1409.04 cm**-1
 173:      1418.58 cm**-1
 174:      1421.37 cm**-1
 175:      1427.72 cm**-1
 176:      1432.15 cm**-1
 177:      1444.44 cm**-1
 178:      1452.93 cm**-1
 179:      1455.50 cm**-1
 180:      1458.02 cm**-1
 181:      1462.48 cm**-1
 182:      1485.68 cm**-1
 183:      1500.76 cm**-1
 184:      1512.53 cm**-1
 185:      1517.41 cm**-1
 186:      1524.13 cm**-1
 187:      1524.35 cm**-1
 188:      1526.86 cm**-1
 189:      1532.41 cm**-1
 190:      1533.06 cm**-1
 191:      1534.46 cm**-1
 192:      1534.73 cm**-1
 193:      1535.43 cm**-1
 194:      1537.76 cm**-1
 195:      1538.41 cm**-1
 196:      1541.13 cm**-1
 197:      1548.65 cm**-1
 198:      1553.13 cm**-1
 199:      1562.03 cm**-1
 200:      1562.81 cm**-1
 201:      1570.04 cm**-1
 202:      1584.44 cm**-1
 203:      1598.13 cm**-1
 204:      1654.26 cm**-1
 205:      1669.90 cm**-1
 206:      1677.73 cm**-1
 207:      1693.39 cm**-1
 208:      1700.08 cm**-1
 209:      1714.89 cm**-1
 210:      1718.88 cm**-1
 211:      1723.91 cm**-1
 212:      1731.58 cm**-1
 213:      1783.33 cm**-1
 214:      1845.84 cm**-1
 215:      3091.63 cm**-1
 216:      3093.72 cm**-1
 217:      3103.89 cm**-1
 218:      3105.43 cm**-1
 219:      3108.00 cm**-1
 220:      3111.41 cm**-1
 221:      3115.49 cm**-1
 222:      3119.17 cm**-1
 223:      3132.61 cm**-1
 224:      3142.03 cm**-1
 225:      3161.50 cm**-1
 226:      3164.77 cm**-1
 227:      3176.27 cm**-1
 228:      3186.96 cm**-1
 229:      3188.68 cm**-1
 230:      3196.21 cm**-1
 231:      3197.00 cm**-1
 232:      3203.37 cm**-1
 233:      3207.91 cm**-1
 234:      3216.09 cm**-1
 235:      3260.10 cm**-1
 236:      3260.75 cm**-1
 237:      3262.02 cm**-1
 238:      3264.57 cm**-1
 239:      3268.32 cm**-1
 240:      3270.87 cm**-1
 241:      3273.06 cm**-1
 242:      3278.93 cm**-1
 243:      3282.30 cm**-1
 244:      3285.54 cm**-1
 245:      3287.96 cm**-1
 246:      3288.20 cm**-1
 247:      3289.81 cm**-1
 248:      3293.62 cm**-1
 249:      3300.96 cm**-1
 250:      3369.36 cm**-1
 251:      3532.15 cm**-1


------------
NORMAL MODES
------------

These modes are the Cartesian displacements weighted by the diagonal matrix
M(i,i)=1/sqrt(m[i]) where m[i] is the mass of the displaced atom
Thus, these vectors are normalized but *not* orthogonal

                  0          1          2          3          4          5    
      0       0.000000   0.000000   0.000000   0.000000   0.000000   0.000000
      1       0.000000   0.000000   0.000000   0.000000   0.000000   0.000000
      2       0.000000   0.000000   0.000000   0.000000   0.000000   0.000000
      3       0.000000   0.000000   0.000000   0.000000   0.000000   0.000000
      4       0.000000   0.000000   0.000000   0.000000   0.000000   0.000000
      5       0.000000   0.000000   0.000000   0.000000   0.000000   0.000000
      6       0.000000   0.000000   0.000000   0.000000   0.000000   0.000000
      7       0.000000   0.000000   0.000000   0.000000   0.000000   0.000000
      8       0.000000   0.000000   0.000000   0.000000   0.000000   0.000000
      9       0.000000   0.000000   0.000000   0.000000   0.000000   0.000000
     10       0.000000   0.000000   0.000000   0.000000   0.000000   0.000000
     11       0.000000   0.000000   0.000000   0.000000   0.000000   0.000000
     12       0.000000   0.000000   0.000000   0.000000   0.000000   0.000000
     13       0.000000   0.000000   0.000000   0.000000   0.000000   0.000000
     14       0.000000   0.000000   0.000000   0.000000   0.000000   0.000000
     15       0.000000   0.000000   0.000000   0.000000   0.000000   0.000000
     16       0.000000   0.000000   0.000000   0.000000   0.000000   0.000000
     17       0.000000   0.000000   0.000000   0.000000   0.000000   0.000000
     18       0.000000   0.000000   0.000000   0.000000   0.000000   0.000000
     19       0.000000   0.000000   0.000000   0.000000   0.000000   0.000000
     20       0.000000   0.000000   0.000000   0.000000   0.000000   0.000000
     21       0.000000   0.000000   0.000000   0.000000   0.000000   0.000000
     22       0.000000   0.000000   0.000000   0.000000   0.000000   0.000000
     23       0.000000   0.000000   0.000000   0.000000   0.000000   0.000000
     24       0.000000   0.000000   0.000000   0.000000   0.000000   0.000000
     25       0.000000   0.000000   0.000000   0.000000   0.000000   0.000000
     26       0.000000   0.000000   0.000000   0.000000   0.000000   0.000000
     27       0.000000   0.000000   0.000000   0.000000   0.000000   0.000000
     28       0.000000   0.000000   0.000000   0.000000   0.000000   0.000000
     29       0.000000   0.000000   0.000000   0.000000   0.000000   0.000000
     30       0.000000   0.000000   0.000000   0.000000   0.000000   0.000000
     31       0.000000   0.000000   0.000000   0.000000   0.000000   0.000000
     32       0.000000   0.000000   0.000000   0.000000   0.000000   0.000000
     33       0.000000   0.000000   0.000000   0.000000   0.000000   0.000000
     34       0.000000   0.000000   0.000000   0.000000   0.000000   0.000000
     35       0.000000   0.000000   0.000000   0.000000   0.000000   0.000000
     36       0.000000   0.000000   0.000000   0.000000   0.000000   0.000000
     37       0.000000   0.000000   0.000000   0.000000   0.000000   0.000000
     38       0.000000   0.000000   0.000000   0.000000   0.000000   0.000000
     39       0.000000   0.000000   0.000000   0.000000   0.000000   0.000000
     40       0.000000   0.000000   0.000000   0.000000   0.000000   0.000000
     41       0.000000   0.000000   0.000000   0.000000   0.000000   0.000000
     42       0.000000   0.000000   0.000000   0.000000   0.000000   0.000000
     43       0.000000   0.000000   0.000000   0.000000   0.000000   0.000000
     44       0.000000   0.000000   0.000000   0.000000   0.000000   0.000000
     45       0.000000   0.000000   0.000000   0.000000   0.000000   0.000000
     46       0.000000   0.000000   0.000000   0.000000   0.000000   0.000000
     47       0.000000   0.000000   0.000000   0.000000   0.000000   0.000000
     48       0.000000   0.000000   0.000000   0.000000   0.000000   0.000000
     49       0.000000   0.000000   0.000000   0.000000   0.000000   0.000000
     50       0.000000   0.000000   0.000000   0.000000   0.000000   0.000000
     51       0.000000   0.000000   0.000000   0.000000   0.000000   0.000000
     52       0.000000   0.000000   0.000000   0.000000   0.000000   0.000000
     53       0.000000   0.000000   0.000000   0.000000   0.000000   0.000000
     54       0.000000   0.000000   0.000000   0.000000   0.000000   0.000000
     55       0.000000   0.000000   0.000000   0.000000   0.000000   0.000000
     56       0.000000   0.000000   0.000000   0.000000   0.000000   0.000000
     57       0.000000   0.000000   0.000000   0.000000   0.000000   0.000000
     58       0.000000   0.000000   0.000000   0.000000   0.000000   0.000000
     59       0.000000   0.000000   0.000000   0.000000   0.000000   0.000000
     60       0.000000   0.000000   0.000000   0.000000   0.000000   0.000000
     61       0.000000   0.000000   0.000000   0.000000   0.000000   0.000000
     62       0.000000   0.000000   0.000000   0.000000   0.000000   0.000000
     63       0.000000   0.000000   0.000000   0.000000   0.000000   0.000000
     64       0.000000   0.000000   0.000000   0.000000   0.000000   0.000000
     65       0.000000   0.000000   0.000000   0.000000   0.000000   0.000000
     66       0.000000   0.000000   0.000000   0.000000   0.000000   0.000000
     67       0.000000   0.000000   0.000000   0.000000   0.000000   0.000000
     68       0.000000   0.000000   0.000000   0.000000   0.000000   0.000000
     69       0.000000   0.000000   0.000000   0.000000   0.000000   0.000000
     70       0.000000   0.000000   0.000000   0.000000   0.000000   0.000000
     71       0.000000   0.000000   0.000000   0.000000   0.000000   0.000000
     72       0.000000   0.000000   0.000000   0.000000   0.000000   0.000000
     73       0.000000   0.000000   0.000000   0.000000   0.000000   0.000000
     74       0.000000   0.000000   0.000000   0.000000   0.000000   0.000000
     75       0.000000   0.000000   0.000000   0.000000   0.000000   0.000000
     76       0.000000   0.000000   0.000000   0.000000   0.000000   0.000000
     77       0.000000   0.000000   0.000000   0.000000   0.000000   0.000000
     78       0.000000   0.000000   0.000000   0.000000   0.000000   0.000000
     79       0.000000   0.000000   0.000000   0.000000   0.000000   0.000000
     80       0.000000   0.000000   0.000000   0.000000   0.000000   0.000000
     81       0.000000   0.000000   0.000000   0.000000   0.000000   0.000000
     82       0.000000   0.000000   0.000000   0.000000   0.000000   0.000000
     83       0.000000   0.000000   0.000000   0.000000   0.000000   0.000000
     84       0.000000   0.000000   0.000000   0.000000   0.000000   0.000000
     85       0.000000   0.000000   0.000000   0.000000   0.000000   0.000000
     86       0.000000   0.000000   0.000000   0.000000   0.000000   0.000000
     87       0.000000   0.000000   0.000000   0.000000   0.000000   0.000000
     88       0.000000   0.000000   0.000000   0.000000   0.000000   0.000000
     89       0.000000   0.000000   0.000000   0.000000   0.000000   0.000000
     90       0.000000   0.000000   0.000000   0.000000   0.000000   0.000000
     91       0.000000   0.000000   0.000000   0.000000   0.000000   0.000000
     92       0.000000   0.000000   0.000000   0.000000   0.000000   0.000000
     93       0.000000   0.000000   0.000000   0.000000   0.000000   0.000000
     94       0.000000   0.000000   0.000000   0.000000   0.000000   0.000000
     95       0.000000   0.000000   0.000000   0.000000   0.000000   0.000000
     96       0.000000   0.000000   0.000000   0.000000   0.000000   0.000000
     97       0.000000   0.000000   0.000000   0.000000   0.000000   0.000000
     98       0.000000   0.000000   0.000000   0.000000   0.000000   0.000000
     99       0.000000   0.000000   0.000000   0.000000   0.000000   0.000000
    100       0.000000   0.000000   0.000000   0.000000   0.000000   0.000000
    101       0.000000   0.000000   0.000000   0.000000   0.000000   0.000000
    102       0.000000   0.000000   0.000000   0.000000   0.000000   0.000000
    103       0.000000   0.000000   0.000000   0.000000   0.000000   0.000000
    104       0.000000   0.000000   0.000000   0.000000   0.000000   0.000000
    105       0.000000   0.000000   0.000000   0.000000   0.000000   0.000000
    106       0.000000   0.000000   0.000000   0.000000   0.000000   0.000000
    107       0.000000   0.000000   0.000000   0.000000   0.000000   0.000000
    108       0.000000   0.000000   0.000000   0.000000   0.000000   0.000000
    109       0.000000   0.000000   0.000000   0.000000   0.000000   0.000000
    110       0.000000   0.000000   0.000000   0.000000   0.000000   0.000000
    111       0.000000   0.000000   0.000000   0.000000   0.000000   0.000000
    112       0.000000   0.000000   0.000000   0.000000   0.000000   0.000000
    113       0.000000   0.000000   0.000000   0.000000   0.000000   0.000000
    114       0.000000   0.000000   0.000000   0.000000   0.000000   0.000000
    115       0.000000   0.000000   0.000000   0.000000   0.000000   0.000000
    116       0.000000   0.000000   0.000000   0.000000   0.000000   0.000000
    117       0.000000   0.000000   0.000000   0.000000   0.000000   0.000000
    118       0.000000   0.000000   0.000000   0.000000   0.000000   0.000000
    119       0.000000   0.000000   0.000000   0.000000   0.000000   0.000000
    120       0.000000   0.000000   0.000000   0.000000   0.000000   0.000000
    121       0.000000   0.000000   0.000000   0.000000   0.000000   0.000000
    122       0.000000   0.000000   0.000000   0.000000   0.000000   0.000000
    123       0.000000   0.000000   0.000000   0.000000   0.000000   0.000000
    124       0.000000   0.000000   0.000000   0.000000   0.000000   0.000000
    125       0.000000   0.000000   0.000000   0.000000   0.000000   0.000000
    126       0.000000   0.000000   0.000000   0.000000   0.000000   0.000000
    127       0.000000   0.000000   0.000000   0.000000   0.000000   0.000000
    128       0.000000   0.000000   0.000000   0.000000   0.000000   0.000000
    129       0.000000   0.000000   0.000000   0.000000   0.000000   0.000000
    130       0.000000   0.000000   0.000000   0.000000   0.000000   0.000000
    131       0.000000   0.000000   0.000000   0.000000   0.000000   0.000000
    132       0.000000   0.000000   0.000000   0.000000   0.000000   0.000000
    133       0.000000   0.000000   0.000000   0.000000   0.000000   0.000000
    134       0.000000   0.000000   0.000000   0.000000   0.000000   0.000000
    135       0.000000   0.000000   0.000000   0.000000   0.000000   0.000000
    136       0.000000   0.000000   0.000000   0.000000   0.000000   0.000000
    137       0.000000   0.000000   0.000000   0.000000   0.000000   0.000000
    138       0.000000   0.000000   0.000000   0.000000   0.000000   0.000000
    139       0.000000   0.000000   0.000000   0.000000   0.000000   0.000000
    140       0.000000   0.000000   0.000000   0.000000   0.000000   0.000000
    141       0.000000   0.000000   0.000000   0.000000   0.000000   0.000000
    142       0.000000   0.000000   0.000000   0.000000   0.000000   0.000000
    143       0.000000   0.000000   0.000000   0.000000   0.000000   0.000000
    144       0.000000   0.000000   0.000000   0.000000   0.000000   0.000000
    145       0.000000   0.000000   0.000000   0.000000   0.000000   0.000000
    146       0.000000   0.000000   0.000000   0.000000   0.000000   0.000000
    147       0.000000   0.000000   0.000000   0.000000   0.000000   0.000000
    148       0.000000   0.000000   0.000000   0.000000   0.000000   0.000000
    149       0.000000   0.000000   0.000000   0.000000   0.000000   0.000000
    150       0.000000   0.000000   0.000000   0.000000   0.000000   0.000000
    151       0.000000   0.000000   0.000000   0.000000   0.000000   0.000000
    152       0.000000   0.000000   0.000000   0.000000   0.000000   0.000000
    153       0.000000   0.000000   0.000000   0.000000   0.000000   0.000000
    154       0.000000   0.000000   0.000000   0.000000   0.000000   0.000000
    155       0.000000   0.000000   0.000000   0.000000   0.000000   0.000000
    156       0.000000   0.000000   0.000000   0.000000   0.000000   0.000000
    157       0.000000   0.000000   0.000000   0.000000   0.000000   0.000000
    158       0.000000   0.000000   0.000000   0.000000   0.000000   0.000000
    159       0.000000   0.000000   0.000000   0.000000   0.000000   0.000000
    160       0.000000   0.000000   0.000000   0.000000   0.000000   0.000000
    161       0.000000   0.000000   0.000000   0.000000   0.000000   0.000000
    162       0.000000   0.000000   0.000000   0.000000   0.000000   0.000000
    163       0.000000   0.000000   0.000000   0.000000   0.000000   0.000000
    164       0.000000   0.000000   0.000000   0.000000   0.000000   0.000000
    165       0.000000   0.000000   0.000000   0.000000   0.000000   0.000000
    166       0.000000   0.000000   0.000000   0.000000   0.000000   0.000000
    167       0.000000   0.000000   0.000000   0.000000   0.000000   0.000000
    168       0.000000   0.000000   0.000000   0.000000   0.000000   0.000000
    169       0.000000   0.000000   0.000000   0.000000   0.000000   0.000000
    170       0.000000   0.000000   0.000000   0.000000   0.000000   0.000000
    171       0.000000   0.000000   0.000000   0.000000   0.000000   0.000000
    172       0.000000   0.000000   0.000000   0.000000   0.000000   0.000000
    173       0.000000   0.000000   0.000000   0.000000   0.000000   0.000000
    174       0.000000   0.000000   0.000000   0.000000   0.000000   0.000000
    175       0.000000   0.000000   0.000000   0.000000   0.000000   0.000000
    176       0.000000   0.000000   0.000000   0.000000   0.000000   0.000000
    177       0.000000   0.000000   0.000000   0.000000   0.000000   0.000000
    178       0.000000   0.000000   0.000000   0.000000   0.000000   0.000000
    179       0.000000   0.000000   0.000000   0.000000   0.000000   0.000000
    180       0.000000   0.000000   0.000000   0.000000   0.000000   0.000000
    181       0.000000   0.000000   0.000000   0.000000   0.000000   0.000000
    182       0.000000   0.000000   0.000000   0.000000   0.000000   0.000000
    183       0.000000   0.000000   0.000000   0.000000   0.000000   0.000000
    184       0.000000   0.000000   0.000000   0.000000   0.000000   0.000000
    185       0.000000   0.000000   0.000000   0.000000   0.000000   0.000000
    186       0.000000   0.000000   0.000000   0.000000   0.000000   0.000000
    187       0.000000   0.000000   0.000000   0.000000   0.000000   0.000000
    188       0.000000   0.000000   0.000000   0.000000   0.000000   0.000000
    189       0.000000   0.000000   0.000000   0.000000   0.000000   0.000000
    190       0.000000   0.000000   0.000000   0.000000   0.000000   0.000000
    191       0.000000   0.000000   0.000000   0.000000   0.000000   0.000000
    192       0.000000   0.000000   0.000000   0.000000   0.000000   0.000000
    193       0.000000   0.000000   0.000000   0.000000   0.000000   0.000000
    194       0.000000   0.000000   0.000000   0.000000   0.000000   0.000000
    195       0.000000   0.000000   0.000000   0.000000   0.000000   0.000000
    196       0.000000   0.000000   0.000000   0.000000   0.000000   0.000000
    197       0.000000   0.000000   0.000000   0.000000   0.000000   0.000000
    198       0.000000   0.000000   0.000000   0.000000   0.000000   0.000000
    199       0.000000   0.000000   0.000000   0.000000   0.000000   0.000000
    200       0.000000   0.000000   0.000000   0.000000   0.000000   0.000000
    201       0.000000   0.000000   0.000000   0.000000   0.000000   0.000000
    202       0.000000   0.000000   0.000000   0.000000   0.000000   0.000000
    203       0.000000   0.000000   0.000000   0.000000   0.000000   0.000000
    204       0.000000   0.000000   0.000000   0.000000   0.000000   0.000000
    205       0.000000   0.000000   0.000000   0.000000   0.000000   0.000000
    206       0.000000   0.000000   0.000000   0.000000   0.000000   0.000000
    207       0.000000   0.000000   0.000000   0.000000   0.000000   0.000000
    208       0.000000   0.000000   0.000000   0.000000   0.000000   0.000000
    209       0.000000   0.000000   0.000000   0.000000   0.000000   0.000000
    210       0.000000   0.000000   0.000000   0.000000   0.000000   0.000000
    211       0.000000   0.000000   0.000000   0.000000   0.000000   0.000000
    212       0.000000   0.000000   0.000000   0.000000   0.000000   0.000000
    213       0.000000   0.000000   0.000000   0.000000   0.000000   0.000000
    214       0.000000   0.000000   0.000000   0.000000   0.000000   0.000000
    215       0.000000   0.000000   0.000000   0.000000   0.000000   0.000000
    216       0.000000   0.000000   0.000000   0.000000   0.000000   0.000000
    217       0.000000   0.000000   0.000000   0.000000   0.000000   0.000000
    218       0.000000   0.000000   0.000000   0.000000   0.000000   0.000000
    219       0.000000   0.000000   0.000000   0.000000   0.000000   0.000000
    220       0.000000   0.000000   0.000000   0.000000   0.000000   0.000000
    221       0.000000   0.000000   0.000000   0.000000   0.000000   0.000000
    222       0.000000   0.000000   0.000000   0.000000   0.000000   0.000000
    223       0.000000   0.000000   0.000000   0.000000   0.000000   0.000000
    224       0.000000   0.000000   0.000000   0.000000   0.000000   0.000000
    225       0.000000   0.000000   0.000000   0.000000   0.000000   0.000000
    226       0.000000   0.000000   0.000000   0.000000   0.000000   0.000000
    227       0.000000   0.000000   0.000000   0.000000   0.000000   0.000000
    228       0.000000   0.000000   0.000000   0.000000   0.000000   0.000000
    229       0.000000   0.000000   0.000000   0.000000   0.000000   0.000000
    230       0.000000   0.000000   0.000000   0.000000   0.000000   0.000000
    231       0.000000   0.000000   0.000000   0.000000   0.000000   0.000000
    232       0.000000   0.000000   0.000000   0.000000   0.000000   0.000000
    233       0.000000   0.000000   0.000000   0.000000   0.000000   0.000000
    234       0.000000   0.000000   0.000000   0.000000   0.000000   0.000000
    235       0.000000   0.000000   0.000000   0.000000   0.000000   0.000000
    236       0.000000   0.000000   0.000000   0.000000   0.000000   0.000000
    237       0.000000   0.000000   0.000000   0.000000   0.000000   0.000000
    238       0.000000   0.000000   0.000000   0.000000   0.000000   0.000000
    239       0.000000   0.000000   0.000000   0.000000   0.000000   0.000000
    240       0.000000   0.000000   0.000000   0.000000   0.000000   0.000000
    241       0.000000   0.000000   0.000000   0.000000   0.000000   0.000000
    242       0.000000   0.000000   0.000000   0.000000   0.000000   0.000000
    243       0.000000   0.000000   0.000000   0.000000   0.000000   0.000000
    244       0.000000   0.000000   0.000000   0.000000   0.000000   0.000000
    245       0.000000   0.000000   0.000000   0.000000   0.000000   0.000000
    246       0.000000   0.000000   0.000000   0.000000   0.000000   0.000000
    247       0.000000   0.000000   0.000000   0.000000   0.000000   0.000000
    248       0.000000   0.000000   0.000000   0.000000   0.000000   0.000000
    249       0.000000   0.000000   0.000000   0.000000   0.000000   0.000000
    250       0.000000   0.000000   0.000000   0.000000   0.000000   0.000000
    251       0.000000   0.000000   0.000000   0.000000   0.000000   0.000000
                  6          7          8          9         10         11    
      0       0.029061  -0.030292  -0.045071   0.039443   0.052575  -0.023268
      1       0.099191  -0.009402  -0.004995  -0.047735   0.013198   0.016896
      2      -0.018809  -0.006401  -0.008994   0.020894  -0.032908   0.013083
      3       0.023571  -0.026538  -0.040742   0.026842   0.031623  -0.013188
      4       0.074138  -0.019970  -0.019448  -0.000787   0.047961   0.021018
      5       0.005843  -0.012169  -0.013306   0.034677   0.006013  -0.012800
      6       0.012237  -0.035081  -0.042371   0.042058   0.051143   0.002444
      7       0.038080  -0.018497  -0.030553   0.031334   0.032332   0.030267
      8      -0.037788  -0.007387  -0.027555   0.071833  -0.020908  -0.005973
      9      -0.002133  -0.030618  -0.037416   0.025316   0.022963   0.020053
     10      -0.008151  -0.002710  -0.038352   0.040601  -0.035748   0.039165
     11      -0.050138  -0.003515  -0.023898   0.058463  -0.044769   0.008863
     12       0.004643  -0.033076  -0.038773   0.033481   0.034400   0.013861
     13       0.007353   0.010036  -0.027102  -0.009388  -0.060375   0.018469
     14      -0.069951   0.002188  -0.017704   0.037531  -0.074544   0.026255
     15       0.017106  -0.030879  -0.042616   0.036489   0.042934  -0.005951
     16       0.054467   0.002887  -0.014734  -0.043367  -0.034817   0.014859
     17      -0.049866  -0.001695  -0.010609   0.020034  -0.063623   0.028639
     18      -0.015337  -0.012407  -0.033231  -0.018280  -0.042806   0.025208
     19      -0.040238  -0.001088  -0.047337   0.068783  -0.053490   0.049774
     20       0.003246  -0.010632  -0.010759   0.024777  -0.001461  -0.008565
     21       0.000091  -0.005093  -0.025723  -0.038304  -0.067713   0.017351
     22      -0.009057  -0.003784  -0.038334   0.042862  -0.035497   0.041572
     23       0.052825  -0.016331   0.003062  -0.013981   0.032311  -0.019945
     24       0.019480  -0.012208  -0.027274  -0.016658  -0.032797   0.001921
     25       0.040868  -0.017090  -0.030186   0.025599   0.029645   0.028063
     26       0.060279  -0.019582   0.001305   0.000282   0.048258  -0.027816
     27       0.005101  -0.003428  -0.022157  -0.043743  -0.073635   0.016301
     28       0.003885   0.004934  -0.022533   0.005804  -0.067415   0.039475
     29       0.040856  -0.010954   0.003648  -0.040991   0.010484  -0.009910
     30      -0.016849  -0.002735  -0.032225  -0.047635  -0.073559   0.015434
     31      -0.036842   0.002634  -0.028614   0.005756  -0.055755   0.019310
     32       0.005010  -0.010959  -0.009609  -0.045800   0.014137  -0.015976
     33      -0.000004  -0.001988  -0.020320  -0.049364  -0.073950   0.014082
     34      -0.002619   0.007352  -0.003038  -0.013701  -0.062858   0.025682
     35       0.007715  -0.006599  -0.007378  -0.061284   0.006440  -0.007026
     36       0.034004  -0.002094  -0.001468  -0.048087  -0.077183   0.015674
     37       0.061197   0.015551   0.018139  -0.027597  -0.092051   0.054207
     38       0.049141  -0.002930   0.009042  -0.067517  -0.008009   0.006479
     39       0.036098  -0.002996  -0.003796  -0.045190  -0.077238   0.016465
     40       0.063207   0.013013   0.004414  -0.018111  -0.093135   0.060573
     41       0.070311  -0.006247   0.015765  -0.056474  -0.004516   0.003840
     42      -0.011304  -0.001986  -0.024262  -0.050129  -0.068170   0.011910
     43      -0.021748   0.003973   0.002402  -0.010875  -0.031699   0.009058
     44      -0.022966  -0.005926  -0.020154  -0.064916   0.017478  -0.009507
     45       0.012939  -0.000777  -0.007341  -0.045466  -0.065143   0.011707
     46       0.025844   0.011695   0.029954  -0.014973  -0.034471   0.026952
     47      -0.010435   0.000381  -0.016008  -0.070614   0.011657   0.003930
     48       0.049028  -0.001453   0.013633  -0.046945  -0.071989   0.014531
     49       0.092490   0.023340   0.053968  -0.031088  -0.081057   0.058004
     50       0.031027   0.005801   0.001572  -0.076789  -0.010777   0.017819
     51       0.059827  -0.001462   0.016687  -0.046971  -0.077507   0.016210
     52       0.111564   0.025298   0.048028  -0.038824  -0.109856   0.071866
     53       0.062810   0.003955   0.014641  -0.077000  -0.020907   0.019773
     54      -0.009808   0.007824  -0.016915  -0.077676  -0.123704   0.026703
     55      -0.043554  -0.004097  -0.051560   0.080719  -0.041937   0.050695
     56       0.107720  -0.025373   0.015082  -0.037216   0.082265  -0.039081
     57       0.036136  -0.029861  -0.046880   0.042661   0.058007  -0.033575
     58       0.119260  -0.034975  -0.012069  -0.010456   0.116905   0.009793
     59       0.018060  -0.015557  -0.018173   0.047609   0.030930  -0.030377
     60      -0.011670  -0.040145  -0.038530   0.042311   0.040452   0.043241
     61      -0.042329  -0.001798  -0.048644   0.073593  -0.054158   0.052943
     62      -0.093312   0.000798  -0.037418   0.097696  -0.075577   0.020126
     63      -0.001858  -0.035977  -0.036540   0.035177   0.032387   0.028605
     64      -0.025834   0.025842  -0.029313  -0.016931  -0.095627   0.002235
     65      -0.101279   0.009445  -0.016330   0.034306  -0.101104   0.033620
     66       0.016077  -0.010433  -0.026308  -0.022232  -0.041508   0.005371
     67       0.023968  -0.024038  -0.043979   0.060042   0.057305   0.027438
     68       0.078595  -0.024876   0.001225   0.013376   0.075911  -0.041453
     69       0.033794  -0.008407  -0.018940  -0.029902  -0.046109  -0.003586
     70       0.067694  -0.018875  -0.020840   0.002585   0.041863   0.022682
     71       0.092480  -0.023290   0.011579  -0.026946   0.069262  -0.033332
     72       0.007850  -0.033029  -0.040423   0.035291   0.039957   0.008011
     73       0.023252  -0.027232  -0.039145   0.066340   0.057349   0.036199
     74      -0.023436  -0.011663  -0.031658   0.085024   0.006066  -0.022173
     75       0.018449  -0.046857  -0.049530   0.072884   0.097497  -0.003935
     76       0.060113  -0.020429  -0.024534   0.014071   0.045946   0.024514
     77      -0.075203  -0.002555  -0.036536   0.096250  -0.049878   0.004423
     78      -0.022075  -0.010071  -0.034034  -0.023271  -0.052302   0.028963
     79      -0.056606  -0.009052  -0.055628   0.104397  -0.029167   0.055297
     80       0.019538  -0.017315  -0.009348   0.040464   0.025117  -0.017903
     81      -0.029970  -0.006697  -0.034608  -0.030598  -0.066108   0.033741
     82      -0.073819   0.009514  -0.053715   0.077052  -0.101154   0.058046
     83      -0.007929  -0.006306  -0.011722   0.015304  -0.019167  -0.001974
     84      -0.022592  -0.036952  -0.034405   0.029188   0.019254   0.057252
     85      -0.077524   0.009038  -0.055200   0.083397  -0.102859   0.059693
     86      -0.101873   0.003306  -0.034606   0.088460  -0.091828   0.030421
     87      -0.015898  -0.038528  -0.036844   0.036432   0.031231   0.048274
     88      -0.053636  -0.011606  -0.056240   0.109630  -0.030931   0.065279
     89      -0.079368  -0.003305  -0.042013   0.112690  -0.049223   0.003589
     90      -0.003470  -0.052416  -0.044825   0.074204   0.084348   0.041835
     91      -0.021485  -0.002646  -0.042429   0.054050  -0.041665   0.044531
     92      -0.131439   0.005538  -0.046445   0.122867  -0.108989   0.035060
     93       0.032403  -0.027407  -0.044293   0.034247   0.044735  -0.027476
     94       0.104331  -0.042693  -0.020677   0.023349   0.140870   0.015403
     95       0.034428  -0.019608  -0.022281   0.058697   0.059697  -0.049917
     96       0.044060  -0.024384  -0.046627   0.033301   0.046042  -0.046932
     97       0.146134  -0.036264  -0.003884  -0.034707   0.129776   0.002116
     98       0.048135  -0.018992  -0.008269   0.021232   0.050683  -0.035221
     99       0.041477  -0.040398  -0.054458   0.072663   0.103556  -0.042266
    100       0.141986  -0.037597  -0.005917  -0.027277   0.133499   0.003542
    101      -0.018624  -0.010797  -0.027619   0.072982   0.001923  -0.019894
    102       0.021641  -0.031344  -0.043515   0.039497   0.046135  -0.009700
    103       0.047317   0.008458  -0.008276  -0.069618  -0.038651  -0.000901
    104      -0.065542  -0.000933  -0.004960   0.007568  -0.074961   0.037820
    105      -0.025734   0.012607  -0.016210  -0.092952  -0.147372   0.036928
    106      -0.079659   0.005546  -0.058190   0.095056  -0.090043   0.062062
    107       0.102946  -0.023783   0.016117  -0.046502   0.074429  -0.034785
    108       0.002436   0.013800  -0.009609  -0.093643  -0.145249   0.022392
    109      -0.022834  -0.006311  -0.045282   0.064294  -0.028029   0.044912
    110       0.143712  -0.030385   0.025433  -0.064650   0.111135  -0.048870
    111      -0.013544   0.006941  -0.018368  -0.075501  -0.121002   0.028367
    112      -0.054486  -0.012027  -0.061542   0.111332  -0.011851   0.051693
    113       0.118104  -0.028586   0.013086  -0.017745   0.098198  -0.047852
    114      -0.038294  -0.002728  -0.040548  -0.052203  -0.063882   0.011037
    115      -0.071645  -0.003499  -0.015373   0.002051  -0.001456  -0.013925
    116      -0.053921  -0.009508  -0.033431  -0.059963   0.032360  -0.019822
    117       0.004751  -0.002319  -0.010750  -0.045219  -0.055745   0.012222
    118       0.011619   0.009135   0.037817   0.009139   0.015109   0.016108
    119      -0.045358   0.003052  -0.036442  -0.063776   0.032285   0.000798
    120       0.068949  -0.001720   0.026861  -0.047191  -0.072270   0.015624
    121       0.130616   0.031917   0.077283  -0.032910  -0.091311   0.071696
    122       0.037236   0.012078   0.004260  -0.078152  -0.017693   0.026588
    123       0.034518  -0.023505  -0.043084   0.024660   0.033481  -0.032813
    124       0.119027  -0.007407   0.002878  -0.067765   0.008897   0.015421
    125       0.016966  -0.008279   0.005438  -0.007672  -0.025102   0.017601
    126       0.038049  -0.039982  -0.052665   0.066946   0.096780  -0.035170
    127       0.134311  -0.012442   0.005762  -0.067455   0.029047   0.016304
    128      -0.050742  -0.004195  -0.019358   0.040935  -0.044915   0.012813
    129       0.013966   0.009865   0.006545  -0.004492  -0.037283   0.003350
    130       0.025849   0.033573   0.052031   0.063338   0.023618   0.008667
    131      -0.036505   0.050120  -0.048593  -0.002987   0.005757  -0.007308
    132       0.015525   0.005156   0.005293  -0.018080  -0.043857   0.007780
    133       0.015396   0.056923   0.057843   0.134788   0.061891  -0.013266
    134      -0.117393   0.070143  -0.117410   0.037174   0.050523  -0.048038
    135       0.024418   0.016036   0.024510   0.022795  -0.024773   0.000792
    136       0.027077   0.082079   0.070985   0.193429   0.070283  -0.022782
    137      -0.107080   0.118961  -0.132346   0.105096   0.022070  -0.059036
    138       0.033166   0.030848   0.046346   0.076413   0.000939  -0.009425
    139       0.048517   0.085201   0.077990   0.183025   0.041316  -0.011168
    140      -0.015848   0.148261  -0.077991   0.133217  -0.052111  -0.027892
    141       0.031606   0.035659   0.047802   0.090806   0.007852  -0.013775
    142       0.057695   0.061407   0.071798   0.110963   0.004929   0.010748
    143       0.064005   0.127356  -0.009424   0.089767  -0.095154   0.014548
    144       0.021764   0.025711   0.027792   0.051688  -0.010746  -0.007761
    145       0.045336   0.035970   0.058100   0.052040  -0.002875   0.019679
    146       0.055058   0.078589   0.005741   0.021673  -0.066521   0.025243
    147       0.011370  -0.007309  -0.009080  -0.061122  -0.065455   0.017242
    148      -0.000953   0.056480   0.052059   0.145587   0.084026  -0.022648
    149      -0.192503   0.049823  -0.164335   0.016746   0.109219  -0.073731
    150       0.025380   0.012325   0.022990   0.011371  -0.030450   0.004058
    151       0.019696   0.100303   0.075735   0.248883   0.098875  -0.039649
    152      -0.171327   0.134547  -0.187365   0.136824   0.058040  -0.092191
    153       0.040519   0.038926   0.061526   0.107326   0.015677  -0.014472
    154       0.057912   0.105244   0.088187   0.229282   0.047335  -0.018607
    155      -0.007897   0.186704  -0.089545   0.187487  -0.075078  -0.036468
    156       0.037141   0.047598   0.063793   0.133573   0.028793  -0.022441
    157       0.073379   0.062682   0.076682   0.100755  -0.016654   0.020076
    158       0.134552   0.149309   0.032817   0.109579  -0.151570   0.039585
    159       0.018942   0.030687   0.027943   0.065878  -0.004034  -0.012306
    160       0.049376   0.016738   0.050838  -0.004492  -0.027724   0.035016
    161       0.119062   0.062973   0.059181  -0.011235  -0.100589   0.058355
    162       0.087173  -0.001315   0.032578  -0.045755  -0.080958   0.017706
    163       0.162216   0.033787   0.065321  -0.048729  -0.140156   0.095048
    164       0.094930   0.007758   0.027956  -0.080912  -0.035499   0.030521
    165      -0.023339  -0.004186  -0.040216  -0.062142  -0.065409   0.011898
    166      -0.009793  -0.024116   0.038407  -0.014443   0.061310   0.019798
    167      -0.090509  -0.041212  -0.053741  -0.105420   0.085406   0.004970
    168      -0.046421  -0.001483  -0.085491   0.016588   0.056896   0.051758
    169      -0.070270  -0.015924  -0.028160  -0.067365   0.119745   0.055931
    170      -0.013613  -0.114899   0.114471   0.020115   0.033094   0.054012
    171      -0.022035  -0.019486  -0.057182   0.022868   0.054462   0.026070
    172      -0.048215  -0.005395  -0.019554  -0.062109   0.075109  -0.015864
    173      -0.026600  -0.086526   0.087497   0.016633   0.005239   0.034162
    174       0.011440  -0.044991  -0.020607   0.030660   0.057772   0.005190
    175      -0.026428   0.013116  -0.032540  -0.061003   0.054425  -0.024159
    176      -0.004800  -0.087498   0.094777   0.020042  -0.002832   0.022636
    177       0.021717  -0.053960  -0.009588   0.033493   0.061750   0.006654
    178      -0.024629   0.015401  -0.044671  -0.059152   0.070073   0.031232
    179       0.028193  -0.116533   0.130069   0.028911   0.011356   0.029262
    180      -0.003434  -0.035693  -0.038073   0.027883   0.063579   0.032211
    181      -0.046784   0.002146  -0.047145  -0.060078   0.109267   0.098301
    182       0.038087  -0.143351   0.156056   0.033530   0.036063   0.049069
    183      -0.036710  -0.009811  -0.075427   0.019260   0.061770   0.054845
    184      -0.069666  -0.010789  -0.042627  -0.066115   0.136215   0.112635
    185       0.018839  -0.142979   0.148878   0.028618   0.048342   0.061587
    186      -0.023326  -0.017268  -0.056798   0.022997   0.048229   0.016579
    187      -0.042904  -0.004332  -0.000478  -0.058902   0.037369  -0.083559
    188      -0.060675  -0.051061   0.051072   0.008795  -0.021645   0.025060
    189       0.007724  -0.040666  -0.020683   0.030260   0.048613  -0.006767
    190      -0.024054   0.016048   0.006570  -0.056290  -0.007584  -0.138536
    191      -0.061316  -0.033507   0.043094   0.008105  -0.044382   0.004723
    192       0.033463  -0.058662   0.003089   0.034682   0.056685  -0.019395
    193      -0.005780   0.041052  -0.032885  -0.067225   0.022039  -0.101882
    194      -0.024332  -0.045681   0.056913   0.009402  -0.024650   0.004064
    195       0.046145  -0.054839   0.033811   0.035588   0.028459  -0.101296
    196       0.001974   0.053803  -0.045545  -0.072808   0.030226  -0.100275
    197       0.017820   0.013762   0.012545  -0.014025  -0.003094  -0.019940
    198      -0.005309   0.021336   0.092306   0.004140   0.027577  -0.085362
    199      -0.030758  -0.007909  -0.012414  -0.048424   0.006321  -0.085998
    200       0.046692   0.045018  -0.017748  -0.026293   0.013195  -0.032092
    201      -0.024595   0.050275   0.115367  -0.007731   0.026448  -0.081182
    202      -0.052088  -0.020283   0.009888  -0.052357   0.044841   0.037562
    203       0.116109  -0.025258  -0.098036   0.009314  -0.012676  -0.138498
    204      -0.074833   0.126093   0.175374  -0.040080   0.030442  -0.053691
    205      -0.084439  -0.087901   0.044730  -0.025144   0.009468   0.037154
    206       0.143400   0.007073  -0.128413  -0.003445   0.009009  -0.142203
    207      -0.106417   0.173796   0.212687  -0.060838   0.035433  -0.030401
    208      -0.095660  -0.145452   0.056857   0.007318  -0.066647  -0.092427
    209       0.101106   0.111802  -0.077824  -0.053093   0.058456  -0.035476
    210      -0.087525   0.145285   0.190155  -0.049087   0.036296  -0.035262
    211      -0.074761  -0.131374   0.034629   0.010468  -0.102978  -0.213751
    212       0.031998   0.181680   0.002413  -0.088588   0.083402   0.069643
    213      -0.037196   0.069252   0.129765  -0.016608   0.032064  -0.063321
    214      -0.042665  -0.062506   0.000603  -0.017681  -0.065583  -0.207401
    215       0.005198   0.147961   0.031551  -0.074924   0.060209   0.069378
    216      -0.047153   0.001830  -0.083808   0.017988   0.043070   0.027710
    217      -0.052160  -0.018334   0.008235  -0.057977   0.041797  -0.085419
    218      -0.082172  -0.041478   0.033527   0.005541  -0.023923   0.032493
    219       0.013806  -0.044039  -0.015394   0.032093   0.044875  -0.008274
    220      -0.018234   0.023187   0.000539  -0.049476  -0.038908  -0.139658
    221      -0.081959  -0.009145   0.012152   0.007215  -0.064553   0.012727
    222       0.003924  -0.042411  -0.029901   0.030271   0.066952   0.034800
    223      -0.046464   0.002840  -0.055327  -0.057077   0.121488   0.146941
    224       0.064854  -0.167942   0.186190   0.041957   0.047685   0.055828
    225       0.000186   0.013055   0.085585   0.008498   0.022376  -0.100138
    226      -0.042960   0.021031  -0.001621  -0.075592   0.100320   0.130554
    227       0.149548  -0.105108  -0.137778   0.046967  -0.048855  -0.217942
    228      -0.089051   0.147543   0.192333  -0.048874   0.029459  -0.050894
    229      -0.100774  -0.097244   0.062116  -0.028362   0.039491   0.134585
    230       0.197779  -0.048530  -0.191627   0.024839  -0.011486  -0.226237
    231      -0.145403   0.232524   0.258798  -0.085823   0.038297  -0.009331
    232      -0.120836  -0.199866   0.084001   0.029526  -0.096568  -0.097009
    233       0.122195   0.138487  -0.101097  -0.063850   0.077011  -0.035374
    234      -0.111764   0.181842   0.219103  -0.064963   0.039828  -0.018236
    235      -0.083605  -0.174083   0.044830   0.034775  -0.160595  -0.312342
    236      -0.001070   0.262887   0.042115  -0.127074   0.121143   0.151475
    237      -0.022635   0.047319   0.112296  -0.007524   0.032460  -0.067933
    238      -0.027374  -0.051153  -0.013984  -0.015777  -0.093005  -0.295864
    239      -0.048504   0.203044   0.092649  -0.102568   0.079708   0.150631
    240       0.068365  -0.079218   0.028297   0.046581   0.018186  -0.138374
    241       0.016408   0.089304  -0.037992  -0.085497   0.024172  -0.148779
    242      -0.010423   0.072958   0.025458  -0.038849   0.010233   0.013381
    243       0.073559  -0.087076   0.020568   0.049577   0.020727  -0.135079
    244       0.019113   0.074098  -0.088200  -0.082194   0.056603  -0.066669
    245       0.055736  -0.022317  -0.012758   0.001502  -0.007168  -0.054985
    246       0.058289  -0.082996   0.013343   0.039736   0.085192   0.012440
    247       0.018176   0.078711  -0.059355  -0.081185   0.028366  -0.125535
    248      -0.040666  -0.063600   0.070238   0.016377  -0.030910   0.013510
    249      -0.073869   0.019734  -0.116314   0.009988   0.055557   0.070200
    250      -0.088970  -0.027847  -0.023329  -0.072335   0.142053   0.068270
    251      -0.029345  -0.115038   0.108857   0.016072   0.043145   0.064511
                 12         13         14         15         16         17    
      0      -0.040142  -0.088444   0.023081   0.049341   0.068676  -0.125719
      1      -0.068840   0.079403   0.051113  -0.034264   0.027976   0.045306
      2      -0.004921   0.003305  -0.004967  -0.014350  -0.018210   0.041361
      3      -0.035008  -0.067282   0.020979   0.038201   0.060988  -0.104247
      4      -0.035711   0.076602   0.047328  -0.008680   0.030486  -0.002971
      5      -0.030726  -0.047277   0.004753   0.001741   0.003843   0.003799
      6       0.008133  -0.029047   0.021804   0.034936   0.053357  -0.116749
      7      -0.021492   0.055118   0.029495   0.015733   0.020149  -0.020657
      8      -0.026761  -0.088688  -0.019282   0.035473  -0.007216  -0.015165
      9       0.024176   0.016471   0.016466   0.023269   0.034502  -0.082143
     10      -0.039600   0.022984   0.000976   0.041056  -0.002184   0.003811
     11      -0.014142  -0.051578  -0.023751   0.026587  -0.022492   0.012704
     12       0.019589  -0.004304   0.017791   0.026447   0.039216  -0.092464
     13      -0.082194   0.034366   0.002761   0.026234  -0.001794   0.051072
     14       0.006902   0.007305  -0.029260   0.010480  -0.039383   0.049099
     15      -0.011730  -0.050498   0.019268   0.040526   0.054840  -0.111061
     16      -0.096275   0.058453   0.025603  -0.011393   0.016108   0.058009
     17       0.008754   0.030038  -0.018974  -0.012904  -0.035223   0.059515
     18      -0.012464   0.040712   0.005628   0.027857   0.011801  -0.022072
     19      -0.025325   0.002732  -0.015350   0.058246  -0.009479  -0.009083
     20      -0.027282  -0.025281   0.004204  -0.002146  -0.004888   0.018690
     21      -0.046522   0.011460   0.009110   0.008784   0.016032  -0.000326
     22      -0.034961   0.021731   0.000850   0.036183  -0.000780   0.001503
     23      -0.036423   0.011097   0.029838  -0.032696   0.007419   0.031624
     24      -0.053094  -0.031203   0.019496   0.006878   0.044478  -0.031981
     25      -0.027903   0.053574   0.029397   0.016663   0.020389  -0.017122
     26      -0.041195  -0.016301   0.034471  -0.032737   0.023480   0.013790
     27      -0.051218   0.005854   0.010788  -0.000833   0.017187   0.005213
     28      -0.045829   0.017246  -0.001345  -0.002939  -0.013111   0.031916
     29      -0.028190   0.048164   0.016976  -0.024218  -0.024429   0.046915
     30      -0.057088   0.020067   0.001560   0.019569   0.000858  -0.002171
     31      -0.073568   0.031352  -0.007343  -0.018548  -0.032527   0.033135
     32      -0.041479   0.069158   0.004330  -0.003770  -0.049158   0.038471
     33      -0.046843   0.001911   0.005122  -0.006636   0.007183  -0.004138
     34      -0.023597  -0.006404  -0.018540  -0.053568  -0.043885   0.002112
     35      -0.012350   0.061141  -0.013040   0.011108  -0.070907   0.009643
     36      -0.034161  -0.019814   0.016277  -0.042701   0.025859   0.005289
     37       0.033004  -0.043417  -0.018898  -0.056868  -0.028123  -0.008096
     38       0.018872   0.035990  -0.009680  -0.003102  -0.056433   0.008129
     39      -0.039793  -0.018415   0.020377  -0.038827   0.033471   0.012100
     40       0.010432  -0.019888  -0.004876  -0.028284  -0.008042   0.018953
     41       0.004412   0.032803   0.011658  -0.027853  -0.026789   0.036888
     42      -0.046990   0.001299  -0.000504   0.000650  -0.002494  -0.018885
     43      -0.022698  -0.012125  -0.025883  -0.074596  -0.068059  -0.033648
     44      -0.011213   0.065562  -0.030815   0.042265  -0.100018  -0.027647
     45      -0.033741  -0.011198   0.005059  -0.024853   0.007077  -0.016592
     46       0.039947  -0.058320  -0.037954  -0.084582  -0.073130  -0.078631
     47       0.023830   0.042171  -0.045894   0.062746  -0.112200  -0.064585
     48      -0.016021  -0.033025   0.013639  -0.060463   0.026693  -0.005848
     49       0.111595  -0.111364  -0.046690  -0.083110  -0.044598  -0.088120
     50       0.060138   0.012013  -0.045818   0.048948  -0.091896  -0.063173
     51      -0.017013  -0.035727   0.020792  -0.071938   0.036415   0.006730
     52       0.106331  -0.102471  -0.034841  -0.072792  -0.026682  -0.053628
     53       0.058744   0.007416  -0.026907   0.013072  -0.065812  -0.028282
     54      -0.059244   0.031066  -0.003660  -0.007439  -0.014124   0.048546
     55      -0.018463   0.004195  -0.015169   0.069594  -0.006089  -0.021900
     56      -0.048247   0.019591   0.060653  -0.067408   0.036049   0.026357
     57      -0.055928  -0.117086   0.024154   0.057660   0.079525  -0.142518
     58      -0.020194   0.112010   0.076839  -0.030579   0.051770  -0.025191
     59      -0.047470  -0.087587   0.008399   0.017003   0.019992  -0.028536
     60       0.074198   0.057615   0.019741   0.012988   0.031433  -0.100516
     61      -0.022292   0.000028  -0.016594   0.061646  -0.011158  -0.013676
     62      -0.006780  -0.096099  -0.048572   0.057782  -0.034176  -0.004718
     63       0.042195   0.023548   0.018361   0.015690   0.030904  -0.083341
     64      -0.097919   0.025206  -0.016507   0.045234  -0.008357   0.069929
     65       0.026808   0.037317  -0.042558   0.007912  -0.056558   0.077343
     66      -0.052486  -0.022051   0.017832   0.005422   0.039159  -0.023244
     67      -0.005475   0.035345   0.019154   0.051222   0.018303  -0.065831
     68      -0.049513  -0.047839   0.044054  -0.036484   0.045750  -0.007987
     69      -0.074671  -0.042148   0.027848  -0.016806   0.055687  -0.008020
     70      -0.036259   0.074206   0.044741  -0.006174   0.028699  -0.001506
     71      -0.045472   0.015748   0.052875  -0.056732   0.031188   0.027695
     72       0.011767  -0.014855   0.019970   0.030568   0.046993  -0.103360
     73       0.008765   0.048066   0.025528   0.030233   0.021327  -0.059040
     74      -0.041384  -0.126584  -0.013549   0.045186   0.010415  -0.046397
     75       0.025335  -0.048835   0.027639   0.046363   0.068483  -0.167028
     76      -0.027876   0.068492   0.040893   0.001931   0.027372  -0.014082
     77      -0.018523  -0.108214  -0.039015   0.056817  -0.021344  -0.019165
     78      -0.011791   0.053109   0.002218   0.032853   0.005539  -0.013764
     79       0.007189  -0.002986  -0.019765   0.070571  -0.005740  -0.043581
     80      -0.026629  -0.057990   0.012806  -0.014230   0.011941  -0.005665
     81      -0.012200   0.067382  -0.002147   0.037982  -0.002684  -0.001981
     82      -0.036883  -0.020446  -0.034927   0.075196  -0.023679   0.004048
     83      -0.026847  -0.004456  -0.001672   0.005316  -0.016001   0.034161
     84       0.086846   0.094924   0.016430   0.002022   0.016721  -0.072420
     85      -0.034528  -0.026941  -0.039526   0.083185  -0.029348   0.004352
     86       0.002098  -0.069752  -0.051410   0.050350  -0.045114   0.015780
     87       0.077887   0.071651   0.018305   0.008830   0.025595  -0.088546
     88       0.013228  -0.005909  -0.018169   0.069984  -0.006814  -0.055768
     89      -0.021179  -0.138784  -0.044000   0.069909  -0.016469  -0.038074
     90       0.096140   0.038076   0.027040   0.019811   0.048690  -0.153829
     91      -0.031788   0.014526  -0.005547   0.048507  -0.004919  -0.004125
     92       0.003664  -0.115921  -0.069611   0.078641  -0.049698  -0.006801
     93      -0.053266  -0.102364   0.022524   0.050473   0.073067  -0.125761
     94       0.009389   0.108719   0.073347  -0.014620   0.050106  -0.058040
     95      -0.066321  -0.128340   0.014416   0.031344   0.039190  -0.063910
     96      -0.089095  -0.151552   0.022577   0.063761   0.087894  -0.141995
     97      -0.031918   0.128619   0.090991  -0.049255   0.061513  -0.014071
     98      -0.050538  -0.055680   0.026176  -0.007819   0.029014  -0.015162
     99      -0.041976  -0.136444   0.029909   0.073994   0.092864  -0.190780
    100      -0.025879   0.127221   0.089584  -0.045341   0.060621  -0.020539
    101      -0.039103  -0.110958  -0.012312   0.039795   0.005076  -0.033433
    102      -0.019799  -0.063554   0.020397   0.046779   0.052878  -0.114895
    103      -0.094958   0.071326   0.004461  -0.033609   0.042268   0.083520
    104       0.031752   0.071088  -0.027005  -0.030279  -0.022925   0.067938
    105      -0.052790   0.060550  -0.013490  -0.005667  -0.037417   0.068568
    106      -0.021212  -0.021851  -0.038809   0.090059  -0.023993  -0.012565
    107      -0.044541   0.037311   0.057791  -0.068469   0.025705   0.035926
    108      -0.078920   0.008947  -0.002791  -0.024739  -0.011688   0.067219
    109      -0.022863   0.016303  -0.003947   0.052751   0.000093  -0.016418
    110      -0.052928   0.045358   0.081044  -0.095439   0.046937   0.033412
    111      -0.054636   0.037821  -0.004606  -0.003698  -0.016344   0.046104
    112       0.000287   0.006070  -0.014772   0.092298   0.002149  -0.054319
    113      -0.055636  -0.017964   0.066637  -0.065276   0.058053   0.006533
    114      -0.058491   0.009773  -0.008455   0.026823  -0.018380  -0.033444
    115      -0.072515   0.022072  -0.020625  -0.075867  -0.081362  -0.026880
    116      -0.036843   0.083472  -0.031321   0.050723  -0.111253  -0.029509
    117      -0.035658  -0.011428   0.002469  -0.014968  -0.001143  -0.029278
    118       0.023644  -0.028793  -0.038962  -0.071901  -0.103912  -0.102430
    119       0.006713   0.041069  -0.050128   0.081495  -0.138103  -0.100125
    120      -0.002701  -0.048902   0.016891  -0.083129   0.034273  -0.007176
    121       0.170491  -0.157184  -0.060422  -0.086544  -0.036746  -0.122876
    122       0.088104  -0.003754  -0.059147   0.070364  -0.095241  -0.087217
    123      -0.071247  -0.110436   0.020620   0.049854   0.071337  -0.113013
    124      -0.075550   0.082328   0.056822  -0.047977   0.029099   0.059630
    125       0.006254   0.028453   0.009151  -0.043179  -0.017685   0.060650
    126      -0.037069  -0.111698   0.032571   0.064464   0.086183  -0.169218
    127      -0.063115   0.091541   0.066317  -0.056220   0.034398   0.052884
    128      -0.010147  -0.009659  -0.018491   0.007040  -0.023227   0.031742
    129      -0.045203   0.032678   0.003666   0.011859   0.000820  -0.011118
    130       0.020167  -0.001633  -0.031762  -0.051656  -0.082791  -0.076481
    131       0.002807   0.009174  -0.021359   0.050825  -0.080133  -0.062696
    132      -0.036144   0.021373  -0.000114   0.012221   0.001302  -0.017291
    133      -0.029316   0.059415  -0.012712  -0.047825  -0.086895  -0.045615
    134      -0.129596  -0.019459   0.057166  -0.126114  -0.109352  -0.060565
    135      -0.044220   0.074862  -0.004838   0.057096   0.001082   0.002727
    136      -0.036321   0.089205  -0.003268  -0.024327  -0.053402  -0.004155
    137      -0.130986  -0.079692   0.102317  -0.184926  -0.003434   0.012629
    138      -0.058326   0.139777  -0.007384   0.107238   0.001764   0.028837
    139       0.004379   0.059106  -0.012103  -0.006754  -0.016336   0.006321
    140       0.003574  -0.109664   0.065463  -0.054293   0.135332   0.084157
    141      -0.067252   0.151436  -0.003637   0.108716   0.002811   0.036204
    142       0.051455   0.001453  -0.031984  -0.010307  -0.018758  -0.028951
    143       0.134798  -0.073460  -0.017665   0.131905   0.149898   0.070385
    144      -0.061202   0.097856   0.002477   0.061145   0.003433   0.016965
    145       0.056247  -0.027794  -0.040406  -0.036969  -0.054583  -0.070962
    146       0.134372  -0.014251  -0.060597   0.182964   0.039863  -0.004619
    147      -0.020086  -0.027837  -0.001510  -0.016959   0.003443  -0.037234
    148      -0.060752   0.082970  -0.004777  -0.061635  -0.112099  -0.050310
    149      -0.236753   0.003463   0.089061  -0.230594  -0.213192  -0.112026
    150      -0.037411   0.064764  -0.007352   0.054592   0.000868  -0.002818
    151      -0.073277   0.135865   0.011556  -0.018989  -0.053401   0.022236
    152      -0.237567  -0.104376   0.167158  -0.333340  -0.025420   0.016827
    153      -0.063529   0.180390  -0.011340   0.142137   0.001622   0.043710
    154      -0.000106   0.080440  -0.004183   0.011201   0.013361   0.040603
    155       0.004338  -0.158441   0.100772  -0.097599   0.226064   0.146896
    156      -0.080883   0.202047  -0.004294   0.143480   0.001947   0.056578
    157       0.082142  -0.021264  -0.039386   0.003441   0.006532  -0.023614
    158       0.238098  -0.092353  -0.048202   0.236348   0.249601   0.120564
    159      -0.070661   0.107469   0.006865   0.061191   0.005284   0.024115
    160       0.084987  -0.072516  -0.051925  -0.053339  -0.063531  -0.100730
    161       0.235835   0.010230  -0.122053   0.321116   0.055079  -0.011422
    162      -0.004742  -0.048285   0.029461  -0.100459   0.052961   0.018065
    163       0.157544  -0.142155  -0.038459  -0.073375  -0.007036  -0.064882
    164       0.085677  -0.014539  -0.025366   0.002594  -0.051319  -0.029178
    165      -0.058206  -0.038175   0.011151  -0.049362  -0.010073  -0.038889
    166       0.009463  -0.017562  -0.044574  -0.043119  -0.119799  -0.116835
    167      -0.025798   0.036915  -0.052294   0.094202  -0.164241  -0.127346
    168       0.135740   0.051705  -0.021131  -0.075846   0.001433   0.058582
    169      -0.028512  -0.031792  -0.151548  -0.001623   0.145449   0.061244
    170      -0.050018  -0.021332  -0.059251  -0.018903   0.083889   0.020625
    171       0.103020   0.019678  -0.017339  -0.048769  -0.029081   0.071338
    172      -0.006260  -0.026329  -0.082744   0.017285   0.095105   0.035104
    173       0.003121   0.019431  -0.015822  -0.036536   0.085013  -0.012804
    174       0.057543  -0.027468  -0.012411  -0.015259  -0.074238   0.094219
    175       0.021980  -0.035904   0.016895   0.031179   0.015368   0.019549
    176      -0.000671  -0.001864   0.029427  -0.018607   0.033313  -0.010644
    177       0.042190  -0.044945  -0.009231  -0.005595  -0.091701   0.103241
    178       0.029873  -0.048998   0.057133   0.023066  -0.025087   0.020306
    179      -0.050797  -0.058636   0.040431   0.013079  -0.022591   0.016782
    180       0.075593  -0.012244  -0.011878  -0.032834  -0.060052   0.090090
    181       0.006883  -0.053973  -0.007139   0.002692   0.022857   0.045216
    182      -0.098877  -0.094383   0.000418   0.027148  -0.021277   0.047135
    183       0.120807   0.034538  -0.018151  -0.066694  -0.014613   0.068387
    184      -0.021591  -0.045839  -0.111354  -0.008599   0.108018   0.067095
    185      -0.101098  -0.078735  -0.050651   0.013021   0.029895   0.051703
    186       0.102707   0.023740  -0.019454  -0.048539  -0.023701   0.067393
    187      -0.020883  -0.013417  -0.102426   0.021569   0.114785   0.030254
    188       0.056674   0.081095  -0.012046  -0.072723   0.131274  -0.043284
    189       0.062630  -0.018237  -0.014338  -0.019410  -0.065647   0.087410
    190       0.010740  -0.017645  -0.009907   0.030963   0.032632   0.010613
    191       0.084355   0.092033   0.033474  -0.075640   0.105589  -0.063576
    192       0.028251  -0.054838  -0.015567   0.005867  -0.097279   0.110633
    193       0.027613  -0.033008   0.038775   0.048890  -0.000452   0.021146
    194       0.050159   0.044658   0.050462  -0.039864   0.059878  -0.037122
    195       0.006380  -0.061200  -0.049648   0.013624  -0.106197   0.133051
    196       0.029193  -0.036340   0.043224   0.054840  -0.001573   0.025322
    197       0.052451   0.026244   0.073837  -0.009343   0.038505  -0.015738
    198       0.005926  -0.038969  -0.036728   0.001955  -0.065210   0.077143
    199       0.040249  -0.023615   0.059064   0.039645   0.005084   0.017336
    200       0.045398   0.014641   0.062243   0.002948   0.029298  -0.002149
    201       0.004609  -0.029869  -0.034763  -0.003689  -0.047489   0.050347
    202       0.044848  -0.056941   0.186226   0.086435  -0.024045   0.084663
    203       0.045536   0.014650  -0.040639  -0.017223   0.002551   0.020574
    204       0.000329  -0.011678  -0.015218  -0.011218  -0.004837  -0.009884
    205       0.074060  -0.044328   0.253862   0.084245  -0.029366   0.086976
    206       0.027944   0.004219  -0.085592  -0.014596  -0.000066   0.028166
    207      -0.002478  -0.002231   0.002307  -0.013284   0.020207  -0.043156
    208       0.099294   0.003772   0.187059   0.030939  -0.003514   0.015564
    209       0.009795  -0.007663  -0.022262   0.011387   0.024174   0.016085
    210      -0.001102  -0.011069  -0.000046  -0.007975   0.002564  -0.016946
    211       0.091307   0.037088   0.049910  -0.018366   0.028531  -0.054980
    212       0.011666  -0.007763   0.086923   0.033399   0.049926  -0.005012
    213       0.003458  -0.028949  -0.020054  -0.000742  -0.039834   0.042938
    214       0.061215   0.022316  -0.010972  -0.011864   0.032375  -0.050585
    215       0.030063   0.003929   0.127835   0.028349   0.052665  -0.014939
    216       0.132047   0.058152  -0.024924  -0.071304   0.008914   0.053026
    217      -0.055235  -0.000701  -0.180818   0.014109   0.185591   0.043325
    218       0.066305   0.111085  -0.042293  -0.091082   0.182209  -0.053354
    219       0.051349  -0.022675  -0.016097  -0.015855  -0.071228   0.095419
    220      -0.022147  -0.009667  -0.016140   0.047593   0.030186   0.013595
    221       0.102374   0.119654   0.028382  -0.081603   0.108658  -0.062613
    222       0.064018  -0.025288  -0.009114  -0.026042  -0.073289   0.096578
    223       0.011471  -0.066131   0.026945  -0.004745  -0.010275   0.049178
    224      -0.141433  -0.141481   0.008766   0.052351  -0.067591   0.070690
    225       0.006983  -0.036902  -0.049287  -0.002218  -0.066415   0.076543
    226       0.028871  -0.091725   0.237414   0.124962  -0.043715   0.136567
    227       0.057643   0.022462  -0.091098  -0.035931  -0.016247   0.032870
    228      -0.000668  -0.004767  -0.014068  -0.015475   0.008809  -0.030192
    229       0.078733  -0.071042   0.359231   0.122981  -0.054034   0.142528
    230       0.027258   0.004751  -0.170917  -0.032263  -0.020909   0.044482
    231      -0.005689   0.012185   0.016883  -0.019335   0.053378  -0.089661
    232       0.124205   0.014835   0.241236   0.028001  -0.008104   0.014800
    233      -0.005541  -0.016566  -0.058476   0.014044   0.022696   0.022707
    234      -0.003246  -0.003604   0.012698  -0.010083   0.021835  -0.043483
    235       0.109210   0.073886  -0.004107  -0.059909   0.049404  -0.111218
    236      -0.001687  -0.016620   0.137152   0.053318   0.068478  -0.015218
    237       0.004829  -0.035159  -0.022863   0.002479  -0.052985   0.061596
    238       0.055447   0.045964  -0.103693  -0.044232   0.055484  -0.099060
    239       0.029852   0.004106   0.205850   0.043957   0.073380  -0.032229
    240      -0.003055  -0.072716  -0.066724   0.021150  -0.126193   0.161096
    241       0.017165  -0.042406   0.027941   0.065259  -0.008000   0.035866
    242       0.061262   0.041859   0.092573  -0.016182   0.067724  -0.055866
    243      -0.003240  -0.075182  -0.068824   0.021795  -0.129333   0.165760
    244       0.039857  -0.042249   0.065292   0.064297  -0.005103   0.025394
    245       0.042390   0.007342   0.054456   0.002962   0.008740   0.025375
    246      -0.000867  -0.097358  -0.003442   0.030565  -0.136744   0.133371
    247       0.034463  -0.040499   0.060941   0.068467  -0.015289   0.033158
    248       0.049479   0.053804   0.035443  -0.053660   0.073735  -0.045872
    249       0.173662   0.091245  -0.027001  -0.105188   0.040007   0.041079
    250      -0.053642  -0.025394  -0.240195  -0.011568   0.216739   0.079415
    251      -0.052026  -0.008242  -0.102139  -0.031039   0.126979   0.024583
                 18         19         20         21         22         23    
      0       0.022181  -0.066518  -0.023605  -0.047861  -0.032303  -0.060237
      1      -0.021795  -0.044489  -0.007604   0.077061   0.037344   0.078048
      2      -0.016302   0.064483   0.031095   0.044779   0.035785   0.063771
      3       0.016282  -0.044513  -0.015948  -0.029871  -0.020117  -0.039881
      4      -0.019769   0.011444   0.020855   0.032517   0.022601   0.018297
      5      -0.004578  -0.012794   0.001262   0.022459   0.013381   0.039224
      6       0.009083   0.048479   0.022613  -0.046229  -0.016976  -0.041661
      7      -0.017751   0.026784   0.011878   0.010982   0.010975   0.016212
      8       0.000623  -0.024819  -0.024824   0.000889  -0.002472   0.041496
      9      -0.000931   0.107674   0.047219  -0.026829   0.000704  -0.056209
     10      -0.016113  -0.011863  -0.023694   0.020629   0.007672  -0.001597
     11      -0.008211   0.026126  -0.003671   0.017859   0.013640   0.030722
     12       0.002223   0.080356   0.031233  -0.031010  -0.006236  -0.028215
     13      -0.001739  -0.090280  -0.020237   0.031062   0.003457  -0.165793
     14      -0.014360   0.099295   0.042079   0.030741   0.030979  -0.044933
     15       0.012816   0.007625   0.000349  -0.037970  -0.018727  -0.048683
     16      -0.002642  -0.103429  -0.008396   0.038497   0.015596   0.002632
     17      -0.016806   0.105926   0.054058   0.036912   0.038843   0.039758
     18      -0.006808   0.073906   0.032871   0.001597   0.010276  -0.133015
     19      -0.015354   0.005049  -0.034219   0.014675   0.005044   0.033321
     20      -0.007745   0.009473   0.015467   0.020556   0.015420   0.003364
     21      -0.005726   0.006341   0.009832   0.010366   0.009276  -0.008289
     22      -0.015842  -0.004718  -0.021722   0.015172   0.006007   0.047234
     23      -0.010155   0.008370   0.035306   0.023349   0.018403  -0.002138
     24       0.001048  -0.035819  -0.004989   0.031557   0.017326   0.023861
     25      -0.016503   0.012895   0.004823   0.013613   0.009835   0.013376
     26      -0.006860  -0.018166   0.026277   0.040382   0.026203   0.027181
     27      -0.005776  -0.002565   0.008859   0.012750   0.010561   0.020635
     28      -0.007317  -0.031702  -0.014373  -0.022428  -0.014900   0.119754
     29      -0.007988   0.031910   0.036200  -0.030187  -0.011720  -0.034218
     30       0.001636  -0.020635   0.028689  -0.026177  -0.004033   0.030698
     31       0.023357  -0.083950   0.123729  -0.141630  -0.041569   0.143418
     32       0.008729  -0.001560   0.094121  -0.108628  -0.037259  -0.020029
     33       0.003041  -0.010601   0.025803  -0.015622   0.001393   0.032624
     34       0.033065  -0.049939   0.074288  -0.146004  -0.054550   0.126621
     35       0.014598   0.006910   0.044481  -0.125299  -0.057016  -0.021878
     36      -0.004299   0.018617   0.003796   0.023564   0.015872   0.008603
     37       0.004338   0.021399  -0.100982  -0.031241  -0.038134   0.090913
     38      -0.000807   0.050756  -0.045699  -0.057346  -0.044404  -0.046813
     39      -0.010345   0.018436  -0.008387   0.048236   0.024436   0.016444
     40      -0.021582   0.030707  -0.155724   0.048251  -0.014473   0.102167
     41      -0.016346   0.066600  -0.050452   0.004622  -0.015912  -0.045455
     42       0.008753  -0.023588   0.037596  -0.020710   0.004007   0.043489
     43       0.058604  -0.068816   0.164687  -0.191371  -0.048509   0.094725
     44       0.028014  -0.026009   0.060332  -0.148429  -0.059926  -0.001050
     45       0.006460   0.000466   0.034833  -0.002739   0.014602   0.005643
     46       0.050324  -0.022487   0.077741  -0.099133  -0.009319   0.005276
     47       0.023527  -0.016028  -0.009512  -0.095127  -0.041800  -0.023403
     48       0.001569   0.034462   0.018898   0.024169   0.024221  -0.039383
     49       0.029836   0.039409  -0.068849  -0.017670  -0.001250  -0.047755
     50       0.013400   0.023876  -0.077364  -0.056136  -0.037635  -0.064181
     51      -0.004485   0.046347   0.003415   0.034842   0.023381  -0.037339
     52       0.004547   0.067674  -0.176277   0.017764  -0.020719  -0.000847
     53       0.000048   0.061900  -0.106170  -0.032124  -0.039404  -0.077035
     54      -0.004731  -0.000563   0.009866  -0.031707  -0.016180   0.038462
     55      -0.016918   0.018286  -0.037249   0.022653   0.009361  -0.004395
     56      -0.008809  -0.017340   0.056212   0.040495   0.030709   0.038215
     57       0.029725  -0.122826  -0.051839  -0.058498  -0.048609  -0.069887
     58      -0.022157   0.051986   0.063686   0.024583   0.027929  -0.022235
     59       0.006681  -0.076667  -0.026895  -0.000972  -0.009703   0.013474
     60      -0.014370   0.234479   0.092937  -0.031594   0.018295   0.017481
     61      -0.018073   0.014088  -0.039688   0.014973   0.006214   0.073041
     62      -0.006865   0.021303  -0.039773   0.011592   0.006102   0.108728
     63      -0.005901   0.123384   0.046945  -0.025025   0.001933   0.004728
     64       0.018613  -0.120653  -0.006754   0.019525  -0.010903  -0.463294
     65      -0.010809   0.131211   0.071270   0.031495   0.031011  -0.206198
     66      -0.001004  -0.027403  -0.001427   0.031804   0.018420   0.022698
     67      -0.007680   0.027292  -0.008326  -0.039286  -0.022144  -0.039703
     68      -0.001073  -0.055520   0.015732   0.054826   0.031073   0.045705
     69      -0.001491  -0.070072  -0.004856   0.075552   0.041363   0.077082
     70      -0.020225   0.011348   0.020796   0.033655   0.023662   0.021703
     71      -0.011228  -0.008322   0.048645   0.053426   0.037396   0.020549
     72       0.005724   0.064467   0.028944  -0.037805  -0.010685  -0.045097
     73      -0.016616   0.071334   0.021592  -0.021498  -0.001646   0.031385
     74       0.009751  -0.075842  -0.043758  -0.017431  -0.017954   0.048808
     75       0.014689   0.059571   0.025409  -0.082002  -0.034419  -0.023848
     76      -0.018598   0.020383   0.018955   0.020212   0.016372   0.014960
     77       0.001258  -0.015644  -0.036918  -0.009572  -0.009038   0.041020
     78      -0.008706   0.084367   0.034710   0.005829   0.012802  -0.172699
     79      -0.013050   0.050249  -0.021594   0.000979   0.002655   0.010121
     80      -0.002633  -0.014512   0.011632   0.008852   0.008843   0.105224
     81      -0.011228   0.095221   0.035457   0.010709   0.015485  -0.212373
     82      -0.015610  -0.017341  -0.056969   0.020819   0.004858   0.058661
     83      -0.011140   0.026487   0.018067   0.027354   0.019478  -0.058012
     84      -0.022343   0.282096   0.117665  -0.018191   0.032539  -0.006256
     85      -0.016224  -0.022613  -0.075241   0.024873   0.002291   0.078180
     86      -0.012627   0.055202  -0.022648   0.021472   0.016390   0.092489
     87      -0.017211   0.250051   0.101646  -0.025953   0.023541   0.004972
     88      -0.023582   0.088115  -0.028386  -0.001800   0.008863   0.181194
     89       0.002382  -0.033184  -0.067674  -0.004363  -0.010377   0.137379
     90      -0.014006   0.270380   0.096447  -0.055299   0.012507   0.109196
     91      -0.016567  -0.000424  -0.028307   0.017400   0.006830   0.024930
     92      -0.009643   0.036773  -0.060468   0.013822   0.006648   0.167992
     93       0.025742  -0.105678  -0.043725  -0.046198  -0.038956  -0.056899
     94      -0.024045   0.109641   0.079966  -0.000088   0.022642  -0.037114
     95       0.018822  -0.147902  -0.056363  -0.026652  -0.035308  -0.017853
     96       0.039625  -0.213800  -0.092238  -0.060035  -0.064564  -0.071781
     97      -0.022418   0.034756   0.072409   0.037769   0.034685  -0.028895
     98       0.003028  -0.066910  -0.002579   0.015544   0.003887   0.005921
     99       0.034767  -0.113202  -0.048605  -0.092732  -0.065983  -0.106076
    100      -0.022747   0.046324   0.074964   0.032552   0.033378  -0.031333
    101       0.007322  -0.068023  -0.045118  -0.011893  -0.017465   0.030101
    102       0.011550   0.002147  -0.003304  -0.040554  -0.018184  -0.038239
    103       0.038688  -0.142162  -0.013651   0.047933   0.007692  -0.095222
    104      -0.005964   0.135505   0.069081   0.043400   0.038550  -0.007062
    105      -0.005792   0.028920   0.025087  -0.064354  -0.030342   0.008748
    106      -0.016366   0.007645  -0.071934   0.014925  -0.002643   0.016183
    107      -0.009480  -0.000847   0.067124   0.024554   0.024557   0.020782
    108      -0.002754  -0.045648  -0.012982  -0.028090  -0.021940   0.122025
    109      -0.016630   0.013510  -0.023362   0.021740   0.011051   0.008434
    110      -0.008710  -0.018320   0.085150   0.038561   0.034880   0.047662
    111      -0.005199   0.011012   0.015676  -0.034802  -0.016009   0.018811
    112      -0.018427   0.050477  -0.028082   0.037446   0.022278  -0.079204
    113      -0.007661  -0.051487   0.031802   0.075284   0.043842   0.074112
    114       0.012577  -0.052246   0.043038  -0.025732   0.004475   0.078950
    115       0.077241  -0.117301   0.290136  -0.260601  -0.053245   0.124871
    116       0.037532  -0.056920   0.117222  -0.180603  -0.061784   0.023720
    117       0.003056  -0.008331   0.030846   0.044071   0.038699   0.017445
    118       0.047429  -0.025260   0.083128  -0.010793   0.040525  -0.037280
    119       0.022457  -0.044441  -0.023631  -0.027565  -0.002798   0.017947
    120       0.000930   0.053909   0.013950   0.041985   0.034138  -0.074761
    121       0.028506   0.065115  -0.108450   0.039876   0.028502  -0.122402
    122       0.013101   0.022402  -0.102427  -0.034023  -0.027299  -0.080647
    123       0.029509  -0.134530  -0.048599  -0.044488  -0.038741  -0.054316
    124      -0.025341  -0.056579  -0.023726   0.099201   0.044162   0.113302
    125      -0.029511   0.095803   0.021631   0.087590   0.056047   0.132591
    126       0.025572  -0.074223  -0.021637  -0.071024  -0.044432  -0.089036
    127      -0.031922  -0.030632  -0.020027   0.111615   0.052075   0.134730
    128      -0.006753   0.051089   0.042589   0.011503   0.021441   0.009054
    129      -0.002342   0.001690   0.000514   0.035470   0.023917   0.013419
    130       0.037347  -0.012545   0.048322  -0.010416   0.029293  -0.043026
    131       0.014612  -0.027921  -0.046535  -0.072984  -0.033667   0.030647
    132      -0.001423  -0.004064   0.014473   0.045413   0.033266   0.013908
    133       0.027980   0.014370  -0.030957  -0.034189  -0.006504  -0.031665
    134       0.020929   0.039604  -0.121424  -0.061754  -0.040094   0.007457
    135      -0.009356  -0.000943  -0.031672   0.022147   0.005543   0.036215
    136       0.014638   0.022187  -0.051711  -0.026614  -0.018728  -0.019507
    137       0.002349   0.056936  -0.054124   0.022749  -0.001763  -0.018334
    138      -0.020040   0.004997  -0.089563   0.001289  -0.025751   0.062612
    139       0.011405   0.004087   0.008478  -0.002752   0.003067  -0.025057
    140      -0.024609  -0.003110   0.096010   0.094418   0.044117  -0.006368
    141      -0.022004   0.009526  -0.101855  -0.001714  -0.031857   0.065114
    142       0.021653  -0.021067   0.076077   0.008894   0.032512  -0.036127
    143      -0.030172  -0.070739   0.136604   0.047935   0.029612   0.032454
    144      -0.013672   0.007119  -0.054500   0.018989  -0.004829   0.041843
    145       0.035602  -0.025567   0.089317  -0.001268   0.041460  -0.048827
    146      -0.010849  -0.078406   0.051100  -0.036424  -0.012935   0.050167
    147       0.005838  -0.014164   0.064585   0.069281   0.061953   0.001744
    148       0.029390   0.028544  -0.074541  -0.054641  -0.024773  -0.028612
    149       0.039961   0.083311  -0.226032  -0.111305  -0.072951   0.001288
    150      -0.007588  -0.004431  -0.019699   0.024977   0.011129   0.032615
    151       0.006288   0.041349  -0.111195  -0.038076  -0.044767  -0.003567
    152       0.007778   0.115516  -0.110267   0.039239  -0.003505  -0.047415
    153      -0.026303   0.007277  -0.123938  -0.014298  -0.045665   0.077612
    154       0.000334   0.008878   0.000494   0.009382  -0.002195  -0.017492
    155      -0.040735   0.005243   0.167756   0.174563   0.083550  -0.025326
    156      -0.029743   0.016851  -0.150104  -0.021306  -0.057927   0.081514
    157       0.019260  -0.034737   0.117232   0.025537   0.047867  -0.038202
    158      -0.050869  -0.114945   0.232171   0.087247   0.054129   0.047719
    159      -0.015567   0.010015  -0.062482   0.018097  -0.008760   0.045680
    160       0.044861  -0.034550   0.126435   0.004431   0.060540  -0.068808
    161      -0.017693  -0.122898   0.072148  -0.053770  -0.020179   0.076892
    162      -0.009519   0.076376  -0.004712   0.055126   0.031084  -0.074739
    163      -0.014506   0.118658  -0.304393   0.102479  -0.006772  -0.042573
    164      -0.010182   0.095156  -0.165564   0.012301  -0.030598  -0.108837
    165       0.008294  -0.022180   0.045102   0.009654   0.034464   0.065240
    166       0.021922  -0.044649   0.085200   0.259791   0.160052  -0.013137
    167      -0.005245  -0.077901  -0.010924   0.306378   0.154277   0.077404
    168      -0.014073  -0.085877  -0.032760  -0.000376   0.000675   0.001207
    169      -0.050791   0.028194  -0.043470  -0.109021   0.149605   0.024692
    170       0.003270  -0.006660  -0.020890  -0.033692   0.040764   0.008607
    171       0.013092  -0.057899  -0.019013   0.020717  -0.021528  -0.001789
    172       0.032737   0.040484  -0.011671   0.015325  -0.001261   0.028961
    173       0.029370  -0.027944  -0.014427   0.027666  -0.037661   0.015169
    174       0.020164  -0.028384  -0.004242   0.028355  -0.031596  -0.008469
    175      -0.039322   0.028246   0.020368   0.075326  -0.117939   0.009926
    176      -0.000452  -0.023194   0.004822   0.055968  -0.092043   0.004115
    177       0.008983  -0.020778   0.002761   0.029651  -0.042220  -0.014855
    178      -0.155925   0.005137   0.038507   0.076193  -0.173758  -0.018633
    179      -0.039622   0.001557   0.027495   0.061158  -0.124322  -0.016322
    180      -0.018175  -0.047293  -0.009579   0.011793  -0.031227  -0.013740
    181      -0.232847  -0.005093   0.015253  -0.027542  -0.082189  -0.032250
    182      -0.064285   0.021554   0.024181   0.009936  -0.075148  -0.026635
    183      -0.031464  -0.078708  -0.027364  -0.005467  -0.005668  -0.005508
    184      -0.193971   0.005008  -0.030650  -0.138465   0.107799  -0.007502
    185      -0.048930   0.018018  -0.001875  -0.046696   0.021683  -0.013103
    186       0.028052  -0.054281  -0.017551   0.025158  -0.027942  -0.004384
    187       0.136521   0.061976  -0.007604   0.034408  -0.027544   0.017086
    188       0.058008  -0.057071  -0.023090   0.042250  -0.064179   0.010989
    189       0.031272  -0.027780  -0.005686   0.026585  -0.032991  -0.002918
    190       0.058624   0.054296   0.020789   0.070025  -0.128693   0.044025
    191       0.017642  -0.064165  -0.010898   0.058738  -0.113200   0.025971
    192       0.035821  -0.008600  -0.000677   0.021016  -0.017906  -0.008250
    193      -0.000940   0.044885   0.015057   0.049097  -0.083617   0.018970
    194       0.002045  -0.043679  -0.007368   0.040771  -0.075861   0.012068
    195       0.086598   0.019011  -0.007672  -0.023552   0.048790   0.026088
    196      -0.006245   0.046513   0.009191   0.029899  -0.053073   0.013616
    197      -0.014435  -0.035485  -0.034051  -0.062637   0.092107  -0.009689
    198       0.027224   0.008378  -0.007315  -0.022094   0.042341   0.022832
    199      -0.000815   0.033742   0.013935   0.065285  -0.113935   0.019713
    200      -0.010615  -0.025707  -0.039331  -0.092736   0.143201  -0.014464
    201      -0.004764   0.003291  -0.005792  -0.017012   0.032377   0.017383
    202       0.154017   0.038748  -0.001402   0.030208  -0.055950   0.024984
    203      -0.044615  -0.015718  -0.032874  -0.083273   0.131865  -0.003750
    204      -0.064619  -0.007411  -0.002747  -0.005280   0.008281   0.003694
    205       0.157494   0.009275  -0.034789  -0.066222   0.101645   0.007794
    206      -0.036934   0.004615  -0.012596  -0.025109   0.037365   0.009647
    207      -0.092086  -0.012969  -0.001301   0.001023  -0.005056  -0.003930
    208      -0.015659  -0.027282  -0.051602  -0.124136   0.193164  -0.016983
    209       0.014940   0.016059  -0.001149   0.016417  -0.033271   0.011440
    210      -0.062544  -0.008330  -0.003203  -0.005672   0.007969   0.001049
    211      -0.176996  -0.027899  -0.027513  -0.056587   0.077780  -0.016847
    212       0.051558   0.003394  -0.013849  -0.015610   0.017238  -0.003597
    213      -0.003485   0.002400  -0.006366  -0.017926   0.032795   0.014873
    214      -0.158715   0.004611   0.005267   0.039509  -0.078152   0.003166
    215       0.034162  -0.018234  -0.033827  -0.073965   0.111400  -0.017413
    216       0.034414  -0.073026  -0.024736   0.026200  -0.031442  -0.011118
    217       0.257762   0.076446  -0.024554   0.018807   0.017840  -0.025636
    218       0.103397  -0.063194  -0.033206   0.037754  -0.051654  -0.006822
    219       0.035896  -0.038125  -0.008826   0.025860  -0.028827  -0.029760
    220       0.069686   0.048082   0.021852   0.058266  -0.096380  -0.092514
    221       0.012751  -0.055226  -0.005165   0.057633  -0.096788  -0.029616
    222      -0.030566  -0.042053  -0.003929   0.011726  -0.041117  -0.020145
    223      -0.344768  -0.024278   0.033582  -0.030193  -0.154416  -0.066495
    224      -0.103620   0.041745   0.043790   0.009566  -0.107692  -0.048253
    225       0.016828   0.007881  -0.007455  -0.023429   0.044957   0.023378
    226       0.269547   0.061625   0.005916   0.053929  -0.093422   0.038001
    227      -0.074708  -0.021058  -0.039152  -0.105661   0.170817  -0.001648
    228      -0.088750  -0.011099  -0.001675  -0.001645   0.000708  -0.000739
    229       0.286418   0.012017  -0.050244  -0.106282   0.169609   0.010468
    230      -0.066554   0.013312  -0.003720  -0.004667   0.006782   0.020610
    231      -0.137605  -0.021022   0.001333   0.011096  -0.025282  -0.014066
    232      -0.023669  -0.054164  -0.081542  -0.214697   0.341811  -0.034938
    233       0.026009   0.034142   0.017450   0.072387  -0.124661   0.024154
    234      -0.085596  -0.013035  -0.001727   0.000388  -0.004019  -0.004732
    235      -0.311420  -0.054505  -0.037329  -0.089324   0.127278  -0.033620
    236       0.090524   0.010898  -0.006051   0.012166  -0.029201  -0.003276
    237       0.017022   0.005784  -0.007127  -0.020816   0.038938   0.019969
    238      -0.265753   0.004017   0.017772   0.071465  -0.133218  -0.000116
    239       0.057415  -0.026454  -0.040461  -0.089375   0.134591  -0.030697
    240       0.121974   0.033307  -0.010082  -0.041126   0.078842   0.040061
    241       0.003926   0.062334  -0.001490  -0.024160   0.034647   0.025379
    242      -0.067097  -0.050090  -0.035930  -0.063645   0.091235  -0.025744
    243       0.126851   0.033874  -0.008754  -0.036279   0.071707   0.039428
    244      -0.029192   0.037876   0.002505   0.011036  -0.020476  -0.013744
    245       0.031632  -0.018630  -0.036705  -0.082326   0.127203   0.001286
    246       0.007911   0.002244   0.008517   0.031468  -0.020734  -0.027216
    247      -0.009292   0.051533  -0.001778  -0.015930   0.018986   0.009532
    248       0.010831  -0.048587   0.000187   0.074667  -0.130378   0.019523
    249      -0.024181  -0.113186  -0.049023  -0.017030   0.025488   0.008780
    250      -0.013605   0.036532  -0.079585  -0.196319   0.306910   0.043570
    251       0.018020  -0.009744  -0.041880  -0.078579   0.120572   0.019375
                 24         25         26         27         28         29    
      0      -0.048094  -0.020258   0.008440  -0.007654  -0.031015   0.000679
      1       0.069559   0.021653  -0.122541   0.017725  -0.054023  -0.028224
      2       0.053000   0.018400  -0.024942  -0.004153  -0.074744  -0.020764
      3      -0.032579  -0.013731  -0.016553  -0.007265  -0.066481  -0.010906
      4       0.049962   0.001843   0.001870   0.006855   0.041537   0.009798
      5       0.032151   0.006501   0.009629  -0.001135  -0.006655   0.003433
      6      -0.039153  -0.017046   0.034508  -0.015665  -0.038296   0.005378
      7       0.024168  -0.002746   0.019959   0.003860   0.068702   0.022372
      8       0.002356   0.003024   0.008608  -0.000767   0.026592   0.013302
      9      -0.023971  -0.011088   0.002523  -0.009158  -0.063859  -0.010371
     10       0.013151  -0.000006  -0.039522   0.019536   0.076069   0.014396
     11       0.017833   0.008126  -0.017640   0.005265   0.012771   0.001114
     12      -0.031004  -0.008515  -0.003481  -0.007620  -0.049526  -0.004590
     13       0.019317  -0.010079  -0.035645   0.018404  -0.027573  -0.024935
     14       0.038246   0.004962   0.019491  -0.003760  -0.055878  -0.012276
     15      -0.039340  -0.014927   0.008298  -0.007369  -0.026759   0.006384
     16       0.024076   0.021947  -0.241972   0.006153  -0.258857  -0.155922
     17       0.042897   0.022262  -0.075937  -0.009656  -0.168237  -0.074148
     18      -0.021393  -0.012340  -0.096928   0.023041  -0.020709  -0.020156
     19       0.007008   0.004017  -0.046687   0.014273   0.062670   0.005011
     20       0.024687   0.003444   0.007945   0.005305   0.020946   0.011408
     21      -0.029377  -0.002311  -0.059000   0.010415  -0.016798   0.056334
     22       0.000569   0.003411  -0.023579   0.007458   0.043007   0.033044
     23       0.019313   0.001138   0.017801   0.004103   0.020102   0.035407
     24       0.026170   0.005444  -0.056747   0.001753  -0.098053  -0.005230
     25       0.022845  -0.001714   0.001671   0.005588   0.054347   0.013027
     26       0.063789   0.007278   0.026278  -0.001080  -0.020426  -0.002167
     27      -0.021095  -0.000288  -0.027548   0.004651  -0.010383   0.054352
     28      -0.071989   0.002399   0.063364  -0.022722  -0.035387   0.096796
     29      -0.079429  -0.007770  -0.031859   0.011502   0.055926   0.056430
     30      -0.028302   0.001257  -0.034371   0.006069  -0.002127   0.017533
     31      -0.074967   0.005789   0.114748  -0.027099  -0.049083  -0.003226
     32      -0.097065  -0.005593  -0.038109   0.013601   0.061230  -0.009734
     33      -0.005804   0.000984   0.001066   0.002268   0.006685  -0.005685
     34      -0.076885  -0.000259   0.148219  -0.034139  -0.042448  -0.073680
     35      -0.114345  -0.008406  -0.043951   0.010268   0.059313  -0.051478
     36      -0.004557  -0.002949   0.010126   0.002356   0.009728   0.010890
     37      -0.086497  -0.008331   0.139116  -0.041227  -0.057496  -0.028147
     38      -0.118141  -0.013415  -0.044129   0.006346   0.052574  -0.023050
     39      -0.005546  -0.002290   0.007077  -0.000339  -0.007554   0.047646
     40      -0.099654  -0.006833   0.084395  -0.038762  -0.070345   0.103206
     41      -0.105439  -0.013025  -0.040833   0.006001   0.049300   0.054857
     42       0.026840   0.004619   0.009564   0.002534   0.017827  -0.025375
     43      -0.011727   0.005679   0.101648  -0.013094   0.003671  -0.118186
     44      -0.066476  -0.002006  -0.045172   0.011412   0.057249  -0.081751
     45       0.050263   0.005707  -0.017113   0.014092   0.064059  -0.026144
     46       0.069614   0.010251   0.023796   0.008088   0.022958  -0.069667
     47      -0.010715   0.001731  -0.064211   0.014698   0.028834  -0.048374
     48       0.031965  -0.000050  -0.030931   0.019551   0.070540  -0.024807
     49       0.084585   0.005311   0.034099   0.004518   0.013522  -0.101463
     50      -0.010636  -0.001480  -0.069695   0.015959   0.030118  -0.061776
     51       0.010764  -0.003837  -0.016734   0.014810   0.061248  -0.016459
     52      -0.004259  -0.007779   0.102174  -0.023673  -0.029176  -0.090976
     53      -0.070695  -0.011283  -0.055028   0.009626   0.036839  -0.052381
     54      -0.167151  -0.007714  -0.054436  -0.001125  -0.028355   0.253916
     55       0.034169   0.003128  -0.093070   0.029691   0.103919  -0.076329
     56       0.069404   0.005176   0.111783  -0.018681  -0.054812   0.045125
     57      -0.069235  -0.028048  -0.008593  -0.007700  -0.045525  -0.005150
     58       0.073151  -0.009136   0.099978   0.000867   0.115966   0.038903
     59       0.004164  -0.005143   0.019231  -0.001741   0.012512   0.007571
     60      -0.014296  -0.005632   0.039243  -0.029676  -0.100836  -0.005244
     61       0.004423   0.008505  -0.070494   0.018929   0.106025   0.021948
     62       0.002384   0.017803  -0.067617   0.010889   0.066398   0.012288
     63      -0.024657  -0.002479  -0.012871  -0.006953  -0.058286  -0.008018
     64       0.022316  -0.046744   0.168256   0.002663  -0.022106   0.019147
     65       0.049031  -0.011568   0.153139  -0.013206  -0.058695   0.017072
     66       0.021226   0.005200  -0.056325   0.003116  -0.085926   0.006039
     67      -0.040530  -0.017029   0.012191   0.001999   0.096742   0.013481
     68       0.102292   0.012554   0.020610  -0.005503  -0.082245  -0.049860
     69       0.088181   0.019468  -0.066588   0.001497  -0.161866  -0.027193
     70       0.052912   0.002441   0.004724   0.006960   0.042431   0.011156
     71       0.084448   0.008243   0.034632   0.000922  -0.014507   0.002970
     72      -0.033149  -0.014499   0.019044  -0.012377  -0.047128  -0.000542
     73      -0.001143  -0.009507   0.080437  -0.008477   0.114480   0.048757
     74      -0.010511  -0.003126   0.041984  -0.008231   0.043157   0.025588
     75      -0.063279  -0.026179   0.107643  -0.031643   0.003998   0.033261
     76       0.036974  -0.001355   0.015526   0.003995   0.051515   0.015492
     77      -0.015505   0.001968   0.006346   0.001197   0.049606   0.021100
     78      -0.020593  -0.014413  -0.128043   0.032075  -0.016100  -0.037419
     79       0.015256   0.000806  -0.017739   0.004396   0.025468  -0.033691
     80       0.023737   0.008603   0.090759  -0.019002   0.005487   0.052354
     81      -0.022385  -0.016267  -0.165299   0.042432  -0.008922  -0.051237
     82       0.004506   0.008313  -0.072402   0.019575   0.078353   0.013499
     83       0.023823   0.000394  -0.045044   0.020256   0.029579  -0.012955
     84      -0.003290  -0.002672   0.027423  -0.024868  -0.134583  -0.014041
     85      -0.002751   0.016078  -0.148742   0.041406   0.159083   0.022759
     86       0.010169   0.020177  -0.078313   0.014800   0.043106   0.005878
     87      -0.010088  -0.004755   0.033767  -0.027114  -0.113555  -0.008908
     88      -0.000552   0.014820  -0.045719  -0.001122   0.113013   0.036197
     89      -0.010343   0.014384  -0.052963   0.004699   0.104783   0.022349
     90      -0.023069  -0.005073   0.087741  -0.054029  -0.091391   0.010271
     91       0.009801   0.002505  -0.045088   0.017341   0.080052   0.015915
     92      -0.004575   0.028196  -0.125557   0.020412   0.109181   0.018488
     93      -0.057343  -0.021861  -0.026420  -0.006553  -0.067649  -0.013370
     94       0.064704  -0.018051   0.205622  -0.004627   0.244263   0.093152
     95      -0.026656  -0.019449   0.029318  -0.003028   0.025474   0.009909
     96      -0.092506  -0.029806  -0.088648  -0.004055  -0.131538  -0.042366
     97       0.091811  -0.008216   0.081700   0.001864   0.076946   0.020817
     98       0.034688  -0.003425   0.023838  -0.001777  -0.006488  -0.002142
     99      -0.088390  -0.044870   0.094219  -0.013751   0.071107   0.041996
    100       0.089177  -0.009816   0.101632   0.000873   0.102492   0.031641
    101      -0.020350  -0.003155   0.011453  -0.001384   0.028438   0.016986
    102      -0.041085  -0.013265   0.005956  -0.003511  -0.020092   0.008255
    103       0.028762   0.035239  -0.195269  -0.040195  -0.323830  -0.166406
    104       0.046425   0.019539  -0.059064  -0.031496  -0.196827  -0.078553
    105      -0.236814  -0.015071  -0.075632   0.004649   0.004752   0.305762
    106      -0.022812   0.003734  -0.168819   0.040426   0.137931  -0.019446
    107       0.038547   0.001272   0.108116  -0.016767  -0.041022   0.067035
    108      -0.211531  -0.003506  -0.029188  -0.018910  -0.083630   0.396578
    109       0.035947   0.002880  -0.047112   0.018551   0.071965  -0.048484
    110       0.080038   0.004021   0.191921  -0.036127  -0.104245   0.073194
    111      -0.162984  -0.009129  -0.061679   0.003077  -0.014147   0.227516
    112       0.116272   0.002769  -0.125360   0.048678   0.152319  -0.261121
    113       0.133182   0.013193   0.119995  -0.023183  -0.086504   0.002866
    114       0.042649   0.008092   0.032980  -0.005480  -0.010925  -0.023890
    115       0.000091   0.013843   0.096766  -0.008304   0.029297  -0.130898
    116      -0.056742   0.003016  -0.040041   0.010855   0.058313  -0.086669
    117       0.073095   0.007079  -0.001558   0.009797   0.070145  -0.012626
    118       0.056937   0.008304  -0.074102   0.021239   0.025608   0.052025
    119       0.081464   0.010972  -0.018666   0.003190  -0.014198   0.030871
    120       0.038264  -0.001713  -0.048141   0.026281   0.078898  -0.024345
    121       0.167825   0.010027  -0.014785   0.022168   0.024147  -0.090954
    122       0.042336   0.003625  -0.086738   0.021577   0.029988  -0.056948
    123      -0.058653  -0.015030  -0.074765  -0.004657  -0.110827  -0.043653
    124       0.077785   0.028293  -0.150497   0.023129  -0.056700  -0.017529
    125       0.081281   0.028379  -0.014319   0.004428  -0.015934   0.035884
    126      -0.051697  -0.036515   0.113115  -0.010134   0.085005   0.052371
    127       0.095635   0.027113  -0.096194   0.025456   0.020191   0.030818
    128       0.028924   0.012324  -0.041808  -0.011294  -0.135379  -0.071536
    129       0.052905   0.005591  -0.014838   0.012517   0.079727  -0.009518
    130       0.047902   0.008060  -0.081789   0.023102   0.000706   0.097803
    131       0.173064   0.026190   0.019525   0.004226  -0.065021   0.111664
    132       0.061307   0.006251  -0.017823   0.014288   0.091323  -0.008023
    133       0.004136   0.002540  -0.039488   0.008363  -0.042556   0.065582
    134       0.145054   0.022992   0.019723   0.007357  -0.052384   0.097413
    135       0.049966   0.004894   0.030759   0.000565   0.056843  -0.036397
    136      -0.065623  -0.007691  -0.000619  -0.005936  -0.054131  -0.001904
    137      -0.027404  -0.002849  -0.001411   0.004699   0.024971  -0.030688
    138       0.028644   0.002093   0.090672  -0.016691   0.016902  -0.073905
    139      -0.087250  -0.011349  -0.021908  -0.002645  -0.028225  -0.009913
    140      -0.141850  -0.021453  -0.005593  -0.005364   0.071460  -0.108546
    141       0.015270   0.000334   0.098877  -0.019710   0.012352  -0.086753
    142      -0.017253  -0.001716  -0.065235   0.013388  -0.002531   0.058384
    143      -0.014329  -0.003045   0.022901  -0.009919  -0.003141   0.009034
    144       0.028960   0.002235   0.046692  -0.004613   0.049840  -0.054673
    145       0.050499   0.008372  -0.100185   0.027599   0.008747   0.115313
    146       0.149207   0.021773   0.041813  -0.004809  -0.076814   0.117413
    147       0.083194   0.008642  -0.051094   0.026146   0.128336   0.013205
    148       0.012672   0.004048  -0.025612   0.004109  -0.062188   0.066349
    149       0.214620   0.033621   0.025989   0.008267  -0.077492   0.133124
    150       0.057710   0.005954   0.020167   0.003682   0.062219  -0.025467
    151      -0.105405  -0.013205   0.049500  -0.020636  -0.077828  -0.056533
    152      -0.088559  -0.011295  -0.015260   0.008255   0.056021  -0.084775
    153       0.018138   0.000832   0.123595  -0.026636  -0.011424  -0.089674
    154      -0.151431  -0.020880   0.002211  -0.013413  -0.028667  -0.067618
    155      -0.307472  -0.046860  -0.024281  -0.010278   0.149722  -0.240376
    156      -0.008675  -0.002859   0.139811  -0.032890  -0.023105  -0.116709
    157      -0.020980  -0.002710  -0.076867   0.015706   0.012275   0.062985
    158      -0.063490  -0.011633   0.035410  -0.019555   0.005549  -0.015893
    159       0.018633   0.000928   0.055387  -0.007503   0.045757  -0.062896
    160       0.088661   0.013376  -0.145373   0.041775   0.030542   0.154392
    161       0.212261   0.029614   0.076154  -0.012017  -0.114786   0.144825
    162       0.006431  -0.006902  -0.037128   0.022544   0.096702  -0.019744
    163       0.013748  -0.012643   0.101800  -0.027349  -0.046345  -0.087180
    164      -0.064389  -0.014563  -0.062585   0.010855   0.042297  -0.052078
    165       0.151034   0.015684   0.082274  -0.006488   0.068234  -0.048901
    166      -0.131808  -0.028287  -0.000481  -0.015145   0.011352   0.003100
    167      -0.115407  -0.032206   0.127908  -0.052615  -0.034757  -0.053671
    168       0.001481  -0.020242   0.000088   0.026477   0.005700   0.000985
    169      -0.009614  -0.073756   0.030596   0.183934  -0.020201  -0.001076
    170      -0.006597  -0.024629   0.022453   0.125705  -0.012168  -0.000060
    171      -0.006970   0.043481   0.009925   0.047268   0.001152  -0.000077
    172      -0.017925   0.029314   0.020231   0.134863  -0.004620   0.003419
    173      -0.003165  -0.025671   0.004442   0.068636   0.002418   0.004264
    174      -0.012166   0.096156   0.016857   0.054490  -0.002240  -0.001840
    175      -0.006882   0.047339   0.004411   0.043315   0.000002   0.001675
    176       0.000445  -0.000959  -0.000756   0.027915   0.003444   0.002866
    177      -0.011422   0.120944   0.016026   0.037608  -0.001842  -0.002644
    178       0.018427   0.031100  -0.042077  -0.182916   0.022544   0.004834
    179       0.002966   0.067899  -0.006305  -0.039637   0.005759   0.001108
    180      -0.001700   0.064085   0.003638   0.001290   0.003726  -0.000969
    181       0.037302  -0.043712  -0.054016  -0.246359   0.022654   0.004528
    182       0.005124   0.078560  -0.000522  -0.041924  -0.000641  -0.001146
    183       0.003941  -0.007347  -0.001480   0.007414   0.005145   0.000207
    184       0.021998  -0.124623  -0.006830  -0.011811  -0.008226  -0.001038
    185      -0.000757   0.022446   0.020657   0.071145  -0.014903  -0.003442
    186      -0.004974   0.045094   0.007996   0.027711   0.001452   0.000233
    187      -0.001790   0.043532  -0.002483  -0.007634   0.008891   0.005231
    188       0.011548  -0.066104  -0.012563  -0.009871   0.010691   0.005541
    189      -0.005647   0.053390   0.013022   0.045205  -0.001816  -0.001032
    190       0.030187  -0.156000  -0.006493   0.031078  -0.005748  -0.000089
    191       0.026470  -0.164391  -0.015555   0.006401   0.003214   0.003386
    192      -0.010984   0.091422   0.016641   0.049896  -0.002749  -0.001593
    193       0.005136  -0.019040   0.006968   0.058963  -0.009012  -0.000912
    194       0.010289  -0.070375  -0.006926   0.019737   0.001382   0.002324
    195       0.035129  -0.176318  -0.028701  -0.078291   0.006005   0.003034
    196      -0.001503   0.018451   0.011485   0.067273  -0.010667  -0.001699
    197      -0.007902   0.028318  -0.002814  -0.020668   0.004285   0.000319
    198       0.028769  -0.154158  -0.030393  -0.082740   0.007423   0.003461
    199       0.005836  -0.021343   0.012528   0.105185  -0.016380  -0.000724
    200      -0.012708   0.056500  -0.003171  -0.047360   0.007965  -0.000415
    201       0.020365  -0.110070  -0.023487  -0.063186   0.005973   0.002603
    202       0.018550  -0.091711   0.000834   0.064125  -0.012976   0.000768
    203       0.000703  -0.011240  -0.014528  -0.073706   0.009688   0.001063
    204      -0.001214   0.005185  -0.003628  -0.005823   0.001024  -0.000041
    205       0.010671  -0.064295  -0.010179  -0.028740   0.001328   0.001199
    206       0.009487  -0.049423  -0.011238  -0.025290   0.001464   0.001264
    207      -0.013000   0.067890   0.007484   0.026378  -0.001904  -0.001464
    208      -0.013173   0.055322  -0.006123  -0.066175   0.010119  -0.000371
    209       0.004317  -0.018202   0.003600   0.044940  -0.007878  -0.000032
    210      -0.004667   0.023537  -0.000235   0.002573   0.000197  -0.000441
    211      -0.021964   0.111159   0.010621   0.025009  -0.002312  -0.001784
    212      -0.012764   0.065974   0.012944   0.042640  -0.004361  -0.001718
    213       0.016832  -0.091494  -0.020208  -0.055105   0.005143   0.002187
    214      -0.009799   0.058088   0.019034   0.111369  -0.016318  -0.001618
    215      -0.022123   0.108068   0.009213  -0.007410   0.004137  -0.001993
    216      -0.000672   0.042468   0.000669  -0.010271   0.002897   0.000343
    217      -0.005674   0.212788  -0.028582  -0.211341   0.035130   0.010038
    218       0.012933  -0.012982  -0.027444  -0.107477   0.020191   0.007796
    219      -0.006212   0.066773   0.021871   0.039132  -0.000582   0.000532
    220       0.030725  -0.100672   0.033261  -0.035403  -0.017472   0.004754
    221       0.033984  -0.152265   0.004824  -0.032852  -0.007053   0.005489
    222       0.000822   0.077363  -0.000753  -0.030239   0.005733  -0.001013
    223       0.067867  -0.053802  -0.103573  -0.502340   0.046781   0.007667
    224       0.012890   0.127619  -0.013845  -0.143213   0.005436  -0.001469
    225       0.029820  -0.160550  -0.032320  -0.088663   0.008094   0.003781
    226       0.032272  -0.158494  -0.003404   0.071911  -0.016075   0.001772
    227       0.008043  -0.053317  -0.026205  -0.118794   0.014829   0.002373
    228      -0.008056   0.041839   0.002529   0.011854  -0.000523  -0.000859
    229       0.020429  -0.121807  -0.022529  -0.084208   0.007928   0.002600
    230       0.022011  -0.112460  -0.019778  -0.034211   0.000870   0.002573
    231      -0.028796   0.151766   0.022195   0.069576  -0.005740  -0.003327
    232      -0.023550   0.098697  -0.015440  -0.157223   0.024941  -0.000379
    233       0.012975  -0.056753   0.007545   0.096852  -0.016756   0.000215
    234      -0.014263   0.074502   0.008630   0.028598  -0.001932  -0.001624
    235      -0.038577   0.195745   0.015111   0.013378   0.001357  -0.002885
    236      -0.018549   0.098735   0.024360   0.090071  -0.009781  -0.002976
    237       0.023179  -0.126162  -0.026514  -0.071282   0.006555   0.002838
    238      -0.016039   0.095505   0.028498   0.152852  -0.021792  -0.002029
    239      -0.035353   0.177677   0.020699   0.007213   0.003902  -0.003454
    240       0.056045  -0.293471  -0.048470  -0.136972   0.010240   0.005325
    241       0.018205  -0.101689  -0.016803  -0.036877  -0.001386   0.000972
    242      -0.031037   0.152477   0.013520   0.016886   0.002619  -0.001909
    243       0.054318  -0.281565  -0.045621  -0.127769   0.009541   0.004947
    244      -0.036593   0.221362   0.042125   0.129235  -0.014738  -0.006305
    245       0.008967  -0.061833  -0.017705  -0.070271   0.007960   0.001785
    246      -0.032851   0.225981   0.028107   0.068698  -0.001956  -0.002045
    247      -0.001284   0.012444   0.008153   0.044363  -0.011422  -0.002357
    248       0.016307  -0.103511  -0.009076   0.025256   0.002810   0.003362
    249       0.007809  -0.088087  -0.008718   0.017676   0.009686   0.003263
    250      -0.021760  -0.133558   0.064773   0.355274  -0.042084  -0.004737
    251      -0.010692  -0.069886   0.036189   0.203486  -0.021385  -0.001240
                 30         31         32         33         34         35    
      0       0.020596  -0.022770  -0.004562   0.002864   0.005125  -0.017659
      1      -0.156344   0.056179   0.002429   0.010473   0.000166  -0.032123
      2      -0.030043   0.003841  -0.007200  -0.028880   0.026630  -0.018233
      3      -0.019382  -0.012480  -0.000415   0.000639   0.007647  -0.020611
      4      -0.010970  -0.006088  -0.004315  -0.009930   0.008164   0.001339
      5      -0.010688   0.005760  -0.010582  -0.021617   0.020484  -0.016171
      6       0.053196  -0.048509   0.000588  -0.009409   0.015331  -0.023179
      7       0.056472  -0.033238   0.016752  -0.028201   0.028325  -0.003067
      8       0.050691  -0.029823   0.002899  -0.030744   0.031225  -0.019781
      9      -0.003869   0.002814   0.001362   0.017742  -0.006727  -0.008557
     10      -0.001521  -0.006443  -0.002147   0.010405  -0.001196  -0.002373
     11       0.006496   0.003500  -0.012938  -0.009860   0.011931  -0.011624
     12      -0.006258   0.001616   0.000128   0.018904  -0.009061  -0.011950
     13       0.020125  -0.010482   0.000810   0.016966  -0.000999  -0.005685
     14      -0.002875   0.010866  -0.005539  -0.017155   0.015630   0.006728
     15      -0.020228   0.001331  -0.002556   0.013931  -0.004667  -0.016973
     16       0.175881  -0.055916   0.005894  -0.000606  -0.000452   0.015396
     17       0.073832  -0.013686  -0.003070  -0.027318   0.016984   0.014333
     18      -0.031513   0.044984  -0.026373   0.077016  -0.038445  -0.015044
     19      -0.004616  -0.004585   0.004338   0.004332  -0.000838   0.002322
     20       0.023577   0.020624  -0.021864  -0.032840   0.034650  -0.031831
     21      -0.045226  -0.012112  -0.036551   0.005062   0.001508  -0.010840
     22      -0.008285  -0.007231   0.003817  -0.002926   0.003616   0.004347
     23       0.012042   0.015706  -0.024649   0.000480   0.005060  -0.016766
     24      -0.147419  -0.006520  -0.016214  -0.009047   0.021937  -0.038437
     25       0.027044  -0.028800   0.023616   0.008458  -0.002671   0.013567
     26      -0.057744   0.024828  -0.029750  -0.022562   0.021443  -0.028296
     27      -0.039694  -0.018407  -0.021350  -0.006941   0.008434  -0.005533
     28       0.002475  -0.018701   0.016901  -0.023645   0.012579   0.015328
     29       0.069976   0.038835  -0.010940   0.038103  -0.023334  -0.011452
     30      -0.056840  -0.033031  -0.018102  -0.016582   0.016716   0.000397
     31      -0.000515  -0.020602  -0.049890  -0.007708   0.016517   0.009315
     32       0.049257   0.023170  -0.027524   0.034646  -0.015075  -0.008068
     33      -0.036827  -0.010199  -0.000965  -0.004635   0.010169  -0.005876
     34      -0.014035   0.028697   0.022581   0.015282   0.003980  -0.009467
     35       0.001315   0.022540   0.031874   0.019955  -0.006545  -0.008225
     36      -0.005590   0.015909  -0.006098   0.019293  -0.003632  -0.017089
     37      -0.010841   0.041697   0.099316   0.008655   0.002151  -0.007528
     38       0.013974   0.038667   0.063422   0.026445  -0.013435  -0.012033
     39      -0.007633   0.015506   0.002300   0.014321  -0.002484  -0.016889
     40      -0.003070   0.037628   0.152732  -0.010051   0.002584   0.001265
     41       0.063215   0.067044   0.073531   0.044111  -0.028659  -0.017885
     42      -0.041328  -0.018547   0.007547  -0.018443   0.014200   0.000099
     43      -0.011138   0.039093  -0.009651   0.028735  -0.015132  -0.018988
     44      -0.050830  -0.015120   0.040684  -0.024380   0.013359   0.004748
     45       0.002806  -0.007193   0.015338  -0.008194   0.004654   0.004297
     46       0.006599   0.004242  -0.042874   0.007725  -0.013013  -0.003676
     47      -0.076868  -0.056566   0.016186  -0.058316   0.029439   0.017613
     48       0.026927   0.004202  -0.048755   0.023410  -0.010840  -0.009853
     49       0.015598  -0.047917  -0.146148  -0.006375  -0.001239   0.011728
     50      -0.064744  -0.075541  -0.043913  -0.055152   0.030190   0.020493
     51       0.039670   0.024726  -0.038219   0.040652  -0.018924  -0.018071
     52       0.002292  -0.021284  -0.050017  -0.006019   0.004693   0.007562
     53      -0.018067  -0.020460  -0.016643  -0.006651   0.003808   0.001703
     54       0.043134  -0.036197  -0.152454  -0.051648   0.004305   0.017730
     55       0.000861   0.112501   0.004913  -0.023425   0.039870  -0.055838
     56      -0.066347  -0.129384   0.060017   0.070882  -0.045507   0.042486
     57       0.005241   0.063746   0.015072  -0.003856  -0.014097   0.050852
     58       0.036358  -0.004386  -0.142426  -0.051076  -0.005347   0.023608
     59       0.013323   0.071883  -0.003361  -0.029473   0.003280   0.044650
     60      -0.017365   0.021246   0.050391  -0.020039   0.007909   0.040801
     61      -0.037549  -0.057538  -0.015414   0.062553  -0.069882   0.045291
     62      -0.040643  -0.068771  -0.049810   0.072413  -0.085091   0.034727
     63      -0.001490   0.007197  -0.000043   0.019498  -0.010318  -0.006480
     64      -0.036626  -0.019164   0.023817   0.004634   0.007776   0.002863
     65      -0.039646   0.013086   0.009460  -0.027537   0.020715   0.019578
     66      -0.135051  -0.010349  -0.019553  -0.008392   0.019588  -0.032688
     67       0.169337  -0.043551   0.052510   0.024073  -0.022726   0.045376
     68      -0.149169   0.047307  -0.025199  -0.031172   0.037124  -0.060232
     69      -0.300412   0.019037  -0.038993  -0.026078   0.043875  -0.076715
     70      -0.017286  -0.022289   0.008533  -0.003040   0.009468  -0.002693
     71      -0.066060   0.025517  -0.042954  -0.031983   0.030177  -0.037194
     72       0.025304  -0.029480  -0.002311   0.003409   0.005294  -0.021184
     73       0.174158  -0.095519   0.034924  -0.063580   0.055338  -0.004010
     74       0.110967  -0.073732   0.008995  -0.061610   0.055633  -0.025507
     75       0.182473  -0.122204   0.022663  -0.057147   0.052173  -0.025464
     76       0.029140  -0.020507   0.013810  -0.021063   0.021969  -0.001258
     77       0.078669  -0.041744   0.004755  -0.036451   0.037208  -0.023048
     78      -0.037758   0.068060  -0.029274   0.108803  -0.057073  -0.014892
     79       0.000215   0.003507   0.027709   0.010313  -0.002942   0.004413
     80       0.039008  -0.038370  -0.011846  -0.112726   0.081576  -0.031763
     81      -0.044963   0.090520  -0.033907   0.145642  -0.080322  -0.012085
     82      -0.005298  -0.024765   0.002689  -0.003730   0.005838   0.005159
     83       0.013741   0.055930  -0.027833   0.020812   0.001877  -0.029498
     84      -0.055937   0.095258  -0.010686   0.115862  -0.086112   0.066046
     85      -0.102898  -0.081192  -0.134169   0.274393  -0.247866   0.077152
     86      -0.069979  -0.015801  -0.096613   0.175633  -0.157334   0.054016
     87      -0.032482   0.051754   0.024040   0.035926  -0.029947   0.048649
     88      -0.038112  -0.122745   0.070232  -0.046951  -0.019985   0.095087
     89       0.006162  -0.157129   0.024233  -0.090347   0.027037   0.006406
     90       0.025377  -0.064812   0.186749  -0.245953   0.154302   0.053738
     91      -0.008328  -0.020647   0.002644   0.012745  -0.010676   0.010560
     92      -0.102980  -0.109496  -0.118605   0.220977  -0.228249   0.091673
     93      -0.016870   0.069589   0.003509  -0.008771  -0.022309   0.074217
     94       0.142324  -0.338503  -0.037456   0.041128   0.143466  -0.461767
     95       0.035522   0.184900  -0.010524  -0.051323  -0.030690   0.165805
     96      -0.053934   0.328488  -0.005485  -0.057136  -0.117021   0.398861
     97      -0.005906   0.197486  -0.282389  -0.131664  -0.101595   0.330541
     98      -0.018138   0.228883  -0.166511  -0.109595  -0.079321   0.301561
     99       0.107539  -0.120782   0.061988   0.043265   0.074810  -0.235127
    100       0.015548   0.124376  -0.255060  -0.109589  -0.069399   0.224491
    101       0.040919  -0.124424   0.173925   0.061490   0.101081  -0.261607
    102      -0.019909   0.000370  -0.005242   0.013734   0.000624  -0.018607
    103       0.182048  -0.067840   0.025719  -0.027243  -0.017128   0.025699
    104       0.069757  -0.010127   0.007864  -0.027204  -0.001449   0.020774
    105       0.120039  -0.085736  -0.118278   0.130940  -0.125840   0.095899
    106       0.056646   0.308257  -0.204861  -0.333817   0.236484  -0.185545
    107      -0.031680  -0.174053   0.098084   0.195537  -0.132053   0.095604
    108       0.035228   0.007501  -0.344428  -0.373996   0.189039  -0.059152
    109      -0.017203   0.013370   0.059179   0.066657  -0.026315   0.001802
    110      -0.098245  -0.319275   0.191546   0.290184  -0.198056   0.161352
    111       0.050663  -0.047579  -0.110512   0.028252  -0.043234   0.038940
    112      -0.025666   0.133555   0.161837   0.173023  -0.053524  -0.041728
    113      -0.139954  -0.039680  -0.019882  -0.190726   0.135314  -0.067776
    114      -0.077993  -0.041310   0.008081  -0.045053   0.027681   0.005360
    115       0.003501   0.061289  -0.004798   0.044182  -0.029949  -0.025954
    116      -0.057530  -0.013425   0.042427  -0.026685   0.011660   0.003399
    117       0.027687  -0.001841   0.045085  -0.013452   0.003719   0.012431
    118       0.001588  -0.004294   0.054165  -0.021860   0.001095   0.010351
    119      -0.034225  -0.029902   0.040154  -0.046762   0.014187   0.015167
    120       0.047232   0.007403  -0.101260   0.042681  -0.022667  -0.016984
    121       0.036464  -0.093266  -0.270651  -0.011518  -0.002454   0.020889
    122      -0.071941  -0.112951  -0.077752  -0.080610   0.042421   0.035357
    123       0.054033  -0.037171  -0.000697   0.010106   0.005732  -0.033517
    124      -0.277808   0.102918   0.010285   0.023420  -0.002701  -0.062598
    125      -0.305771   0.110347   0.003485  -0.009450   0.020862  -0.066529
    126       0.057257  -0.050823  -0.017032  -0.008305   0.012324  -0.010237
    127      -0.392241   0.138979   0.009286   0.024522  -0.001211  -0.078434
    128       0.188092  -0.073233  -0.014301  -0.042856   0.028357   0.025833
    129       0.021710  -0.017366   0.100587  -0.040914   0.027060   0.031068
    130       0.004919   0.001748   0.068670  -0.014978   0.008904   0.009501
    131       0.026726   0.028387  -0.000753   0.025344  -0.004521  -0.010944
    132       0.028462  -0.018988   0.120931  -0.048331   0.031146   0.037409
    133      -0.011239   0.008988  -0.012278   0.013203  -0.009256  -0.012015
    134       0.039122   0.034376  -0.007339   0.038129  -0.002571  -0.012221
    135       0.025630  -0.009286   0.058798  -0.024737   0.016707   0.022161
    136      -0.029460   0.003842  -0.076797   0.023191  -0.021297  -0.022821
    137       0.000026  -0.012758   0.004720  -0.010475   0.013033   0.009453
    138       0.022572   0.001468  -0.014570   0.002769   0.001534   0.005088
    139      -0.034725  -0.004988  -0.046310   0.005879  -0.016767  -0.014542
    140      -0.025063  -0.034233   0.027614  -0.042581   0.012262   0.019880
    141       0.017583   0.000237  -0.027591   0.004603  -0.000554   0.002717
    142      -0.007474   0.002263   0.032274  -0.005428  -0.002751  -0.000230
    143       0.017318   0.020841   0.000791   0.019065  -0.008834  -0.008304
    144       0.021960  -0.009452   0.045037  -0.021594   0.016111   0.020155
    145       0.007426   0.002796   0.084970  -0.016610   0.011251   0.011169
    146       0.044419   0.048998  -0.029186   0.055320  -0.013268  -0.023218
    147       0.042066  -0.024311   0.187875  -0.070468   0.044822   0.054656
    148      -0.012633   0.014680  -0.040988   0.026454  -0.015652  -0.020432
    149       0.053786   0.050168  -0.025169   0.059884  -0.008510  -0.021229
    150       0.027257  -0.010022   0.073410  -0.028917   0.019424   0.024996
    151      -0.037505   0.006185  -0.145785   0.041967  -0.033374  -0.035503
    152      -0.016457  -0.035677  -0.002637  -0.027895   0.022534   0.018393
    153       0.018650   0.008810  -0.061430   0.021143  -0.008864  -0.007180
    154      -0.052243  -0.013643  -0.082746   0.005053  -0.023076  -0.018747
    155      -0.067284  -0.081252   0.048227  -0.096737   0.022407   0.041633
    156       0.005863   0.005870  -0.097372   0.026644  -0.016601  -0.014485
    157      -0.002712   0.002206   0.054762  -0.010990   0.000320   0.004380
    158       0.019820   0.028642  -0.009455   0.028401  -0.019428  -0.014399
    159       0.020768  -0.007391   0.037117  -0.018027   0.013543   0.017624
    160       0.010742  -0.006320   0.129967  -0.034995   0.023316   0.023204
    161       0.063762   0.066787  -0.076666   0.084664  -0.023617  -0.035935
    162       0.088864   0.049407  -0.053996   0.072707  -0.039943  -0.024924
    163       0.006700  -0.055852  -0.110819  -0.018928   0.009120   0.016382
    164       0.001414  -0.026973  -0.048873  -0.001018  -0.001666   0.003224
    165       0.086262   0.052795  -0.005215   0.038685  -0.062493  -0.014941
    166       0.015992   0.008154   0.004401   0.008848  -0.006794  -0.002227
    167       0.020235   0.018780  -0.057194   0.024205  -0.037499  -0.018137
    168       0.001370  -0.001427  -0.003685   0.008904   0.027487   0.004347
    169       0.003254   0.000618  -0.001349   0.018646   0.063566   0.009817
    170       0.002020  -0.000398   0.000755   0.004599   0.016876   0.002884
    171       0.001264  -0.000222  -0.001737   0.005815   0.020225   0.003236
    172       0.002177   0.003792  -0.015211   0.062847   0.202926   0.028286
    173       0.001243   0.000597  -0.010558   0.037261   0.117249   0.016260
    174       0.001508   0.000218  -0.000248   0.002702   0.011135   0.002146
    175       0.001377   0.002591  -0.012917   0.049714   0.159857   0.022268
    176       0.000935   0.000180  -0.008963   0.030376   0.095850   0.013357
    177       0.001321   0.000274   0.001844  -0.003577  -0.007294  -0.000268
    178      -0.001501   0.002059  -0.013186   0.044494   0.141791   0.019448
    179      -0.000034   0.000505  -0.003449   0.012950   0.043570   0.006258
    180       0.000295  -0.000892   0.000865  -0.004981  -0.013770  -0.001350
    181      -0.006112  -0.001219   0.000470  -0.008431  -0.026507  -0.004417
    182      -0.002138  -0.000546   0.007223  -0.023105  -0.068670  -0.009464
    183       0.000552  -0.001943  -0.000398  -0.003064  -0.009540  -0.000767
    184      -0.002637  -0.002961   0.010520  -0.034609  -0.108061  -0.014851
    185      -0.000377  -0.001623   0.011925  -0.035531  -0.107773  -0.014470
    186       0.000288  -0.000126   0.001688  -0.005577  -0.016112  -0.002203
    187      -0.000836   0.003246  -0.004990   0.021938   0.065218   0.007952
    188      -0.000261  -0.000539  -0.003213   0.009583   0.027567   0.003243
    189       0.000065   0.000220   0.000381   0.000528   0.001022   0.000095
    190      -0.002241   0.002171   0.001588   0.008168   0.016900  -0.000214
    191      -0.001270  -0.000584   0.000494   0.001399  -0.001875  -0.001836
    192       0.001135   0.000058  -0.000721   0.003513   0.012966   0.002358
    193       0.000747   0.000486  -0.000573   0.006220   0.020765   0.002852
    194       0.000516  -0.001034  -0.002657   0.007818   0.022043   0.002712
    195       0.000333  -0.000266  -0.001159   0.001787   0.007079   0.001304
    196       0.001157  -0.000150   0.001797  -0.004526  -0.011709  -0.001201
    197      -0.000060  -0.000572   0.000272  -0.003637  -0.012388  -0.001717
    198       0.000703  -0.000213  -0.003448   0.008106   0.028017   0.004347
    199       0.002800  -0.003846   0.007499  -0.034449  -0.103209  -0.012640
    200      -0.001197   0.001624  -0.002347   0.011231   0.032713   0.003790
    201       0.000697  -0.000104  -0.003129   0.007950   0.027144   0.004137
    202       0.002749  -0.004902   0.009162  -0.045208  -0.136405  -0.016861
    203      -0.000886   0.001810  -0.004399   0.017795   0.054782   0.007045
    204       0.000613  -0.000167  -0.000475   0.000634   0.002746   0.000540
    205       0.000279  -0.001020   0.001876  -0.010733  -0.032761  -0.004155
    206       0.000728  -0.000721  -0.000080  -0.003721  -0.009533  -0.000747
    207       0.000522  -0.000330   0.001373  -0.005166  -0.016263  -0.002186
    208      -0.001424   0.002866  -0.005030   0.023938   0.072513   0.008973
    209       0.001570  -0.003137   0.006474  -0.031571  -0.096100  -0.012051
    210       0.000484  -0.000252   0.000322  -0.002148  -0.006266  -0.000729
    211       0.000838  -0.000959   0.002928  -0.013345  -0.040900  -0.005228
    212      -0.000112  -0.000469   0.003296  -0.011518  -0.037179  -0.005201
    213       0.000566  -0.000189  -0.002301   0.004919   0.017328   0.002757
    214       0.002937  -0.004885   0.010565  -0.048897  -0.148584  -0.018650
    215      -0.001507   0.002092  -0.001554   0.011551   0.032563   0.003458
    216       0.000587  -0.000890   0.007906  -0.026315  -0.078133  -0.010770
    217      -0.002718   0.001528   0.001699  -0.018043  -0.062697  -0.009170
    218      -0.000964  -0.001397   0.003640  -0.019201  -0.062656  -0.009294
    219      -0.002264  -0.001372   0.002469  -0.002800  -0.008567  -0.001322
    220      -0.012855  -0.003546   0.014752  -0.019506  -0.068646  -0.010901
    221      -0.006905  -0.000941   0.007249  -0.018316  -0.052118  -0.006058
    222      -0.000658  -0.000990   0.002748  -0.012221  -0.036420  -0.004622
    223      -0.012861  -0.003166   0.006646  -0.042157  -0.135404  -0.020615
    224      -0.005274  -0.000773   0.013780  -0.047727  -0.145551  -0.020562
    225       0.000779  -0.000169  -0.004073   0.009949   0.034197   0.005264
    226       0.003427  -0.006458   0.011633  -0.058548  -0.176423  -0.021744
    227      -0.001151   0.002576  -0.007284   0.028437   0.088367   0.011560
    228       0.000597  -0.000210   0.000391  -0.001915  -0.005643  -0.000672
    229      -0.000767   0.000085  -0.000724   0.000173  -0.000044  -0.000152
    230       0.001602  -0.001467  -0.000599  -0.004785  -0.010532  -0.000318
    231       0.000443  -0.000455   0.003411  -0.011081  -0.035837  -0.005037
    232      -0.004117   0.007862  -0.014656   0.070190   0.212742   0.026422
    233       0.003289  -0.006286   0.012302  -0.060088  -0.182345  -0.022728
    234       0.000429  -0.000189   0.001288  -0.004299  -0.013766  -0.001911
    235       0.000268   0.000210   0.001228  -0.004734  -0.015408  -0.002195
    236       0.000126  -0.001028   0.005780  -0.019780  -0.063434  -0.008785
    237       0.000767  -0.000114  -0.003362   0.008136   0.027642   0.004217
    238       0.003056  -0.006311   0.014632  -0.066008  -0.202026  -0.025772
    239      -0.002464   0.003059  -0.001598   0.015812   0.044799   0.004798
    240      -0.000026  -0.000370  -0.001703   0.002218   0.008668   0.001507
    241       0.000226   0.001030  -0.001595   0.007286   0.025485   0.003621
    242       0.000028   0.000287  -0.000856   0.002713   0.007210   0.000834
    243      -0.000030  -0.000214  -0.001654   0.002881   0.010378   0.001668
    244       0.000739   0.001345   0.003054  -0.003046  -0.008652  -0.001157
    245      -0.000652  -0.000167  -0.000145  -0.001622  -0.006652  -0.001144
    246       0.003156   0.000422  -0.008447   0.025963   0.089349   0.014429
    247       0.001312  -0.001027   0.005337  -0.019140  -0.056486  -0.006929
    248      -0.000061  -0.000245  -0.005066   0.019361   0.056450   0.006798
    249       0.001702  -0.002134  -0.007447   0.019373   0.057609   0.008502
    250       0.007382   0.000041   0.005801   0.006029   0.025878   0.005687
    251       0.004054  -0.000856   0.003097   0.001359   0.006872   0.002005
                 36         37         38         39         40         41    
      0      -0.018828  -0.027135  -0.008503  -0.002966   0.004546  -0.013928
      1       0.039404   0.024084   0.039702   0.029225  -0.021434   0.049334
      2      -0.009207   0.004275  -0.019502  -0.023860   0.029811   0.008489
      3      -0.014376  -0.025333  -0.005254  -0.000945   0.005370  -0.009796
      4       0.011723   0.042629   0.006637  -0.003609   0.014304  -0.009075
      5      -0.006961   0.009300  -0.018526  -0.020124   0.020054   0.010915
      6      -0.025685  -0.022339  -0.011560  -0.013946   0.030612  -0.068332
      7       0.018995   0.084918   0.008356  -0.013419   0.041027  -0.070732
      8      -0.003703   0.033049  -0.018329  -0.030246   0.047872  -0.051286
      9      -0.005166  -0.020063   0.001773   0.006034  -0.005935  -0.007538
     10       0.017119   0.038981   0.006169  -0.000005   0.007178  -0.030141
     11       0.000973   0.007555  -0.015867  -0.018924   0.022113  -0.005040
     12      -0.007627  -0.015287   0.006064   0.007542  -0.006838  -0.012204
     13       0.006389   0.000584   0.010303   0.010728  -0.000300  -0.010492
     14      -0.007850   0.009184  -0.016186  -0.016127   0.023659   0.017548
     15      -0.005265  -0.021584   0.003837   0.006369  -0.006129  -0.003174
     16      -0.014381  -0.041409   0.023407   0.020563  -0.007071   0.016898
     17      -0.019872  -0.009932  -0.013565  -0.016342   0.024668   0.021636
     18       0.004705  -0.016212  -0.038310  -0.025684   0.010250   0.010182
     19       0.010902   0.027277  -0.004364  -0.008527   0.011061  -0.015555
     20       0.003110   0.021698  -0.012536  -0.016800   0.015725  -0.022395
     21       0.003962   0.012093  -0.024080  -0.025990   0.028955  -0.021676
     22       0.008792   0.039775  -0.008800  -0.013653   0.013145  -0.009224
     23       0.007853   0.011278   0.000403   0.000129  -0.006991  -0.005409
     24      -0.004908  -0.020021  -0.020162  -0.012339   0.006011  -0.014539
     25       0.014869   0.063989   0.004242  -0.009887   0.027896  -0.034812
     26      -0.008761  -0.021257  -0.008185  -0.000064  -0.016001   0.022880
     27      -0.002239   0.006872  -0.029949  -0.027960   0.022571  -0.023804
     28      -0.005005   0.028453  -0.010431  -0.008362  -0.007359   0.012960
     29       0.024936   0.009638   0.017444   0.018524  -0.034363  -0.000002
     30      -0.005574   0.009780  -0.044501  -0.032179  -0.007873  -0.028832
     31       0.005958   0.039546  -0.060878  -0.015499  -0.159287   0.008264
     32       0.026854   0.015782  -0.007809   0.015676  -0.111093  -0.008355
     33      -0.008585  -0.007313  -0.036704  -0.026099   0.002403  -0.028876
     34      -0.014888  -0.023752  -0.040171  -0.006529  -0.079816  -0.004396
     35       0.003708  -0.016546   0.000069   0.014717  -0.049111  -0.017215
     36      -0.001106  -0.016463  -0.030524  -0.020901   0.002627  -0.034355
     37      -0.034842  -0.052034  -0.020166  -0.004921   0.000585  -0.002915
     38      -0.001990  -0.032464   0.012788   0.017310  -0.009587  -0.018507
     39      -0.004367  -0.016583  -0.025283  -0.022707   0.031265  -0.029978
     40      -0.040876  -0.046196   0.016842  -0.000730   0.114445   0.008071
     41       0.006331  -0.031922   0.038514   0.027921   0.031261  -0.008274
     42      -0.013491  -0.006297  -0.024059  -0.023839   0.038873  -0.019876
     43       0.002211  -0.025330   0.020999   0.016073   0.044508  -0.000276
     44      -0.014321  -0.013655   0.012651   0.004819   0.048611  -0.005046
     45      -0.001371   0.000711   0.000604  -0.001638   0.016752  -0.010041
     46       0.014595   0.008219   0.043206   0.020395   0.082395   0.016060
     47      -0.020705   0.006828   0.005862  -0.013108   0.089410   0.006190
     48       0.022868   0.011747  -0.009660  -0.002237  -0.033403  -0.028271
     49       0.035278   0.061045   0.004699   0.006778  -0.055958   0.023154
     50      -0.004920   0.032228  -0.013610  -0.018193   0.014197   0.003466
     51       0.023178  -0.001007  -0.012412  -0.000766  -0.044408  -0.035440
     52       0.001947   0.015132  -0.019638  -0.006297  -0.064795   0.011136
     53       0.003842   0.005023  -0.004732  -0.001721  -0.020671  -0.011335
     54       0.020087   0.040155   0.035484   0.000358   0.060305   0.071102
     55      -0.004554   0.013668  -0.064269  -0.049587  -0.001546  -0.014473
     56       0.015904   0.032353   0.028746   0.026068  -0.008014  -0.070660
     57       0.011563   0.046456   0.018913   0.016382  -0.012975   0.081384
     58      -0.083740  -0.138541  -0.055057  -0.037904   0.028287   0.080127
     59       0.011606   0.064923  -0.001385  -0.008340   0.006374   0.095195
     60       0.057445   0.040389   0.074950   0.071356  -0.065660   0.052550
     61       0.024992  -0.044921   0.067444   0.067304  -0.056014   0.000317
     62      -0.014071  -0.127691   0.039872   0.048200  -0.042166   0.019326
     63      -0.017849   0.005619   0.001857   0.002946   0.000832  -0.016850
     64       0.018357  -0.034807   0.036331   0.043221  -0.019982  -0.000642
     65      -0.012526   0.014449  -0.005171  -0.002151   0.020867   0.019140
     66      -0.003281  -0.012972  -0.021890  -0.016201   0.012571  -0.022397
     67       0.014411   0.090446   0.021956  -0.006556   0.054527  -0.065356
     68      -0.015878  -0.059765  -0.003949   0.017498  -0.053369   0.057881
     69      -0.010987  -0.065074  -0.034282  -0.006990  -0.035415   0.035009
     70       0.017246   0.056944   0.006882  -0.004081   0.014432  -0.029860
     71      -0.003251  -0.015712  -0.000020   0.006061  -0.020881   0.012373
     72      -0.018675  -0.031557  -0.007510  -0.005483   0.013123  -0.040914
     73       0.008615   0.133005   0.009138  -0.034613   0.098547  -0.193595
     74      -0.020318   0.051753  -0.029550  -0.050668   0.087975  -0.108688
     75      -0.041245   0.035406  -0.016274  -0.043294   0.101537  -0.196663
     76       0.019128   0.076372   0.007439  -0.010343   0.030775  -0.036946
     77      -0.001645   0.038839  -0.016458  -0.031697   0.055982  -0.090706
     78       0.009964  -0.025920  -0.051373  -0.032355   0.009045   0.027353
     79       0.004618   0.009690  -0.002840  -0.002332   0.002020  -0.001101
     80      -0.012368   0.046701   0.019192  -0.001153   0.019004  -0.064486
     81       0.017232  -0.037155  -0.063666  -0.038144   0.008103   0.047120
     82       0.013954   0.047881  -0.022064  -0.032759   0.044548  -0.030970
     83       0.013181   0.005305  -0.031984  -0.026228   0.013602   0.006338
     84      -0.267207   0.329241   0.202841   0.160256  -0.124986   0.070206
     85      -0.285310   0.012693   0.174173   0.158296  -0.123598  -0.005914
     86      -0.255883   0.082885   0.135511   0.115178  -0.087203   0.032398
     87      -0.077582   0.157718   0.123337   0.103889  -0.086444   0.057188
     88       0.339740  -0.253668   0.075523   0.102395  -0.106189   0.060243
     89       0.375125  -0.471045  -0.109362  -0.054639   0.025844  -0.000109
     90       0.579980  -0.305346  -0.026567   0.018196  -0.048328   0.088806
     91       0.036011   0.013632   0.016362   0.012439  -0.005260  -0.021799
     92      -0.175885  -0.135100   0.156873   0.158567  -0.135518   0.047833
     93       0.011620   0.023894   0.008179   0.005775   0.000232  -0.000677
     94      -0.138235  -0.132643  -0.011626   0.019921  -0.045738   0.443712
     95       0.032765   0.128003   0.012814  -0.000252  -0.002871   0.190095
     96       0.086419   0.142364   0.024358   0.001113   0.016528  -0.086671
     97      -0.103109  -0.240227  -0.117830  -0.095033   0.085576  -0.091798
     98      -0.036966  -0.090579  -0.079463  -0.072586   0.066035  -0.057359
     99      -0.035763   0.052593   0.046314   0.056203  -0.069354   0.423269
    100      -0.111699  -0.234169  -0.106352  -0.081235   0.068766  -0.019688
    101       0.058575   0.217171   0.078901   0.058605  -0.055097   0.236784
    102      -0.006909  -0.019638  -0.001077   0.003767  -0.001738  -0.005176
    103      -0.017805  -0.066394   0.040087   0.034884  -0.016491   0.038163
    104      -0.014839  -0.020005   0.003347  -0.002485   0.010267   0.030458
    105       0.076965   0.114364  -0.203947  -0.253887   0.265487   0.298987
    106      -0.062670  -0.065856   0.189651   0.198585  -0.186236  -0.109162
    107       0.051002   0.078459  -0.119466  -0.129378   0.116273   0.056417
    108      -0.040141  -0.031707   0.439414   0.382145  -0.175867  -0.125344
    109       0.016263   0.045485  -0.107292  -0.099432   0.053710   0.010313
    110       0.064334   0.102803  -0.116716  -0.128471   0.133152   0.007259
    111       0.036611   0.060247  -0.066994  -0.098513   0.124845   0.129739
    112       0.018064   0.034042  -0.331993  -0.284440   0.109857   0.056807
    113      -0.057549  -0.064815   0.347323   0.358764  -0.270675  -0.341318
    114      -0.027601  -0.004884  -0.033880  -0.040690   0.088732  -0.016951
    115       0.010729  -0.031080   0.052122   0.037131   0.088955   0.003267
    116      -0.015389  -0.015641   0.022304   0.008240   0.084834  -0.002805
    117      -0.005367   0.000891   0.011795   0.008618   0.004897   0.007271
    118      -0.011337  -0.004043   0.027386   0.008539   0.066684   0.017098
    119      -0.022058   0.000171   0.024021  -0.007006   0.124367   0.022847
    120       0.043011   0.025959  -0.008639   0.001057  -0.060662  -0.034528
    121       0.070151   0.121232  -0.003119   0.001828  -0.123225   0.030096
    122      -0.001403   0.061098  -0.019895  -0.025134  -0.004651   0.015746
    123      -0.024023  -0.056495  -0.000946   0.006394  -0.003575  -0.008359
    124       0.061073   0.023555   0.061119   0.048062  -0.038192   0.082139
    125       0.039659   0.029238   0.017008   0.006332   0.001234   0.071526
    126      -0.031425  -0.009529  -0.032584  -0.024787   0.020853  -0.047161
    127       0.079067   0.047745   0.066079   0.049769  -0.041406   0.091987
    128      -0.046170  -0.015773  -0.045406  -0.044202   0.049670  -0.034112
    129      -0.025073  -0.000726  -0.010155   0.006902  -0.087498   0.023817
    130      -0.016264  -0.009143  -0.010037  -0.001317  -0.036246   0.006589
    131       0.002918  -0.008751  -0.010652  -0.002652  -0.016363  -0.006074
    132      -0.029714  -0.000673  -0.009579   0.010638  -0.107533   0.032352
    133       0.003221  -0.006057  -0.006760  -0.009023   0.023436  -0.016371
    134       0.008085  -0.007823  -0.031921  -0.001368  -0.107807  -0.015382
    135      -0.013533   0.002695  -0.000579   0.010847  -0.066028   0.023100
    136       0.017492   0.001887   0.009195  -0.010219   0.094740  -0.023007
    137      -0.003066   0.006884  -0.015484  -0.000455  -0.067900   0.004994
    138       0.005201   0.007302   0.006201   0.011149  -0.033933   0.013223
    139       0.008884   0.000470   0.018724  -0.008248   0.120147  -0.014584
    140      -0.012763   0.007868   0.025250   0.005870   0.058898   0.024062
    141       0.007667   0.008469   0.009095   0.010317  -0.017504   0.011587
    142      -0.006937  -0.007734   0.000859  -0.003212   0.020043  -0.004120
    143       0.004725  -0.007621  -0.000323   0.003591  -0.011660  -0.007648
    144      -0.011151   0.003814  -0.001257   0.010883  -0.069128   0.023080
    145      -0.019408  -0.011606  -0.017212  -0.003098  -0.056750   0.003335
    146       0.015580  -0.010182  -0.030519  -0.003151  -0.090246  -0.023172
    147      -0.045429  -0.003774  -0.013554   0.016826  -0.162544   0.049622
    148       0.010945  -0.005444  -0.007243  -0.010964   0.037718  -0.025284
    149       0.016525  -0.010181  -0.038451   0.000473  -0.125878  -0.026363
    150      -0.017129   0.001245  -0.002688   0.010710  -0.074636   0.024683
    151       0.034302   0.009359   0.018508  -0.009473   0.131757  -0.029886
    152      -0.004717   0.016989  -0.020012  -0.002436  -0.085578   0.008449
    153       0.017032   0.009179   0.009235   0.009191  -0.006890   0.003546
    154       0.015410   0.005973   0.034703  -0.008366   0.184351  -0.014690
    155      -0.026118   0.019435   0.065334   0.011123   0.177649   0.051124
    156       0.024599   0.012540   0.019432   0.006486   0.050159  -0.002697
    157      -0.011561  -0.009832  -0.000063  -0.000900   0.003038  -0.000438
    158       0.010563  -0.010001   0.010726   0.007501   0.016265  -0.013162
    159      -0.009098   0.003343   0.001405   0.011362  -0.059087   0.021885
    160      -0.031158  -0.011959  -0.027970  -0.005463  -0.094878   0.008755
    161       0.031658  -0.005635  -0.040134  -0.002828  -0.128640  -0.033157
    162       0.045058   0.003302   0.006851   0.020076  -0.083222  -0.039156
    163       0.012192   0.045555  -0.033597  -0.018888  -0.103402   0.015470
    164       0.016145   0.020005  -0.003944   0.000215  -0.051623  -0.010743
    165       0.030387  -0.004376   0.117195   0.048524   0.244947   0.013749
    166       0.001928  -0.000333  -0.032331  -0.005657  -0.125778  -0.009036
    167       0.016992   0.002400   0.009401  -0.003022   0.019696  -0.007362
    168       0.001427   0.001823  -0.029019   0.049975   0.024257  -0.000103
    169      -0.001207  -0.003471  -0.006395   0.017001   0.009738   0.002278
    170      -0.000093  -0.000727  -0.011765   0.021341   0.009619   0.000938
    171       0.000656  -0.001068   0.002768  -0.001645   0.001484   0.000575
    172      -0.002321  -0.007558  -0.009443   0.028160   0.024832   0.003213
    173      -0.000337  -0.000598  -0.044149   0.076523   0.038993   0.000820
    174       0.000538  -0.002059   0.014963  -0.019073  -0.004605   0.000628
    175      -0.001595  -0.006698  -0.002635   0.017620   0.018441   0.002749
    176      -0.000081  -0.000903  -0.035241   0.062603   0.031947   0.000889
    177       0.000526  -0.002466   0.027211  -0.038839  -0.012704   0.000941
    178      -0.001586  -0.002993  -0.028480   0.051171   0.027677   0.002430
    179      -0.000303  -0.001522  -0.006519   0.013555   0.009044   0.001383
    180       0.001071   0.000217   0.006840  -0.008471  -0.000861  -0.000165
    181      -0.000508   0.002675  -0.003509  -0.001793  -0.004237  -0.001686
    182      -0.000151  -0.000607   0.035579  -0.060709  -0.028069  -0.000240
    183       0.001533   0.002264  -0.015863   0.026866   0.012756  -0.000652
    184       0.000217   0.002840   0.014858  -0.029838  -0.020181  -0.002073
    185       0.000341  -0.000110   0.039590  -0.066689  -0.032963  -0.000500
    186       0.000528  -0.001490   0.021957  -0.035269  -0.015926   0.000248
    187      -0.000965  -0.004434   0.030097  -0.038106  -0.005176  -0.000765
    188       0.000704  -0.000107  -0.007150   0.013662   0.007293  -0.000392
    189       0.000318  -0.001968   0.022407  -0.028420  -0.007074  -0.000746
    190      -0.000798  -0.014570   0.143610  -0.193998  -0.059590  -0.002669
    191       0.000302  -0.005202   0.054848  -0.074210  -0.024371  -0.001551
    192       0.000587  -0.000967   0.002252   0.001108   0.003875   0.000068
    193      -0.000486  -0.004624   0.038778  -0.050615  -0.013360   0.000499
    194       0.000368  -0.000199  -0.009623   0.019085   0.010033  -0.000329
    195       0.000042   0.000991  -0.006016   0.007589   0.001536  -0.000125
    196      -0.000248  -0.001532   0.023460  -0.033472  -0.010466   0.000495
    197       0.000376   0.002538  -0.021764   0.029401   0.008718  -0.000190
    198      -0.000355   0.002359  -0.032371   0.044040   0.013821   0.001192
    199       0.001131   0.008801  -0.039605   0.046174   0.009096   0.000029
    200      -0.000367  -0.003232   0.017009  -0.020919  -0.004800  -0.000163
    201      -0.000315   0.001625  -0.025812   0.035593   0.011628   0.001079
    202       0.001537   0.014004  -0.076876   0.093183   0.020547  -0.000082
    203      -0.000723  -0.003481   0.013057  -0.014916  -0.002245   0.000475
    204       0.000034   0.000525  -0.005919   0.007893   0.002550   0.000207
    205       0.000315   0.004253  -0.026205   0.031894   0.006900  -0.000061
    206       0.000006   0.003278  -0.025087   0.031853   0.008673   0.000633
    207       0.000266   0.000462   0.002060  -0.003854  -0.001818  -0.000325
    208      -0.000902  -0.007113   0.039445  -0.048685  -0.011173   0.000175
    209       0.001025   0.009583  -0.050805   0.060701   0.012745  -0.000257
    210       0.000116   0.000804  -0.004862   0.005785   0.001316  -0.000015
    211       0.000530   0.003428  -0.016591   0.019180   0.003720  -0.000272
    212       0.000340   0.000799   0.008731  -0.014434  -0.006233  -0.000721
    213      -0.000252   0.002044  -0.025474   0.034279   0.010555   0.000840
    214       0.001732   0.013228  -0.064985   0.076791   0.015305  -0.000588
    215      -0.000439  -0.005838   0.042559  -0.054904  -0.014570  -0.000543
    216       0.000949  -0.002294   0.043865  -0.080461  -0.045363   0.001635
    217       0.000801   0.009279  -0.032604   0.036237   0.011757  -0.002895
    218       0.001321   0.003970  -0.011654   0.003765  -0.009618  -0.000338
    219       0.001857  -0.003579   0.019632  -0.019571  -0.006795  -0.000779
    220       0.002309  -0.018770   0.129314  -0.158562  -0.062995  -0.003372
    221      -0.000633  -0.002654   0.051291  -0.070953  -0.028514  -0.000015
    222       0.001049   0.000494   0.016060  -0.025275  -0.009311  -0.000586
    223       0.000099   0.008063   0.007892  -0.033720  -0.025410  -0.005187
    224      -0.000257   0.000075   0.068915  -0.120650  -0.057744  -0.001563
    225      -0.000439   0.002566  -0.037155   0.050808   0.016211   0.001447
    226       0.001974   0.018989  -0.108609   0.132804   0.030295   0.000041
    227      -0.001162  -0.004778   0.012820  -0.012920  -0.000402   0.000983
    228       0.000144   0.000312  -0.000573   0.000293  -0.000046  -0.000057
    229      -0.000098   0.002174  -0.020011   0.025467   0.006049   0.000005
    230       0.000004   0.005568  -0.045979   0.059640   0.017077   0.001362
    231       0.000522  -0.000039   0.014041  -0.020727  -0.007509  -0.000927
    232      -0.002571  -0.020909   0.114331  -0.139610  -0.031110   0.000535
    233       0.002048   0.018389  -0.099822   0.120517   0.026119  -0.000406
    234       0.000253  -0.000087   0.006349  -0.009363  -0.003290  -0.000378
    235       0.000324   0.000619  -0.001582   0.001040  -0.000131  -0.000400
    236       0.000671   0.000981   0.017978  -0.028153  -0.011358  -0.001225
    237      -0.000400   0.002152  -0.030422   0.041432   0.013224   0.001108
    238       0.002293   0.017173  -0.080051   0.093382   0.017148  -0.001395
    239      -0.000556  -0.009351   0.070003  -0.090218  -0.024240  -0.000810
    240      -0.000095   0.001711  -0.009074   0.010260   0.000607  -0.000342
    241      -0.001163  -0.002568   0.021910  -0.032512  -0.011468   0.001184
    242       0.000069   0.000719  -0.017557   0.025561   0.009814   0.000562
    243      -0.000075   0.000926  -0.001686   0.000791  -0.001791  -0.000545
    244      -0.000241  -0.005916   0.062352  -0.084744  -0.024501  -0.000021
    245       0.000225   0.001408  -0.007426   0.009253   0.001437  -0.000840
    246       0.000355   0.002871  -0.072210   0.112765   0.048432   0.002350
    247      -0.000036   0.001915   0.008077  -0.017437  -0.009793   0.000428
    248       0.000149  -0.004267   0.016057  -0.012465   0.002724  -0.000533
    249       0.001800   0.004197  -0.066697   0.110736   0.050344  -0.000631
    250      -0.001095  -0.004171  -0.001618   0.011943   0.004937   0.003712
    251       0.000066  -0.000433  -0.019133   0.034438   0.013965   0.001468
                 42         43         44         45         46         47    
      0       0.020245  -0.019618  -0.003718   0.040085   0.041171   0.004788
      1       0.090833  -0.087102   0.057788  -0.093529  -0.118831   0.001220
      2       0.017881  -0.017182   0.039416  -0.030186  -0.046790   0.005266
      3       0.033572  -0.033914   0.013912   0.017494  -0.008420   0.004666
      4      -0.017808   0.012243   0.020193  -0.064040  -0.039887   0.000817
      5       0.003426  -0.000088   0.015001  -0.000335   0.014270   0.003444
      6       0.071489  -0.069508   0.029705  -0.023412  -0.049830   0.001354
      7       0.013806  -0.020604  -0.013578  -0.110957  -0.055560   0.000035
      8       0.039727  -0.038951  -0.006848  -0.057195  -0.016827   0.004303
      9       0.030973  -0.026031   0.044162   0.019671   0.007991  -0.002505
     10      -0.006374   0.004863  -0.018736  -0.001063   0.060871  -0.003221
     11       0.014993  -0.012396   0.003099  -0.018469   0.029464   0.003005
     12       0.048112  -0.041532   0.051644   0.018515   0.003770  -0.004735
     13       0.007243  -0.006994  -0.005438   0.001027   0.050134  -0.002065
     14      -0.020403   0.022518   0.027096  -0.019864  -0.012435   0.001688
     15       0.043952  -0.042828   0.025663   0.018787   0.017766   0.003256
     16      -0.002790   0.008180  -0.040513  -0.009807   0.005055  -0.002813
     17      -0.021093   0.023710   0.022438  -0.024325  -0.038851   0.000658
     18      -0.090589   0.088122   0.152022   0.020986   0.106568   0.006724
     19      -0.011054   0.009940   0.001741   0.016809   0.040320  -0.000399
     20       0.054390  -0.047705  -0.059363   0.001250   0.063334  -0.002876
     21      -0.028005   0.024908   0.002156  -0.001534   0.022012   0.001260
     22      -0.025642   0.024480   0.023934   0.057207   0.052900   0.000482
     23       0.011914  -0.006852  -0.020627   0.047572   0.098312  -0.002446
     24       0.029900  -0.028927  -0.038281   0.047435   0.034314   0.001630
     25      -0.048017   0.039099   0.073324  -0.068879  -0.055828   0.004189
     26       0.031270  -0.023685  -0.052479   0.066009   0.088684  -0.002452
     27      -0.041028   0.037005  -0.031343   0.002804  -0.012857  -0.000560
     28       0.001645   0.002496   0.020470   0.133578   0.029707  -0.000278
     29       0.023259  -0.018621   0.011124   0.069636   0.054784  -0.001041
     30      -0.049728   0.044934  -0.039512   0.031324  -0.082144   0.000271
     31       0.008448   0.001412   0.023625   0.219819  -0.065376   0.000765
     32       0.021373  -0.016206   0.005067   0.126409  -0.047221   0.000527
     33      -0.049282   0.043800  -0.047352  -0.031850  -0.055362  -0.000996
     34      -0.003338   0.005888   0.002828  -0.010262  -0.037284   0.000634
     35       0.007466  -0.009029  -0.010314   0.011249  -0.075465   0.001750
     36      -0.048221   0.042824  -0.057221  -0.057961  -0.023833  -0.002289
     37      -0.010907   0.009486  -0.001870  -0.038056  -0.035556   0.001135
     38       0.005430  -0.008431  -0.014841  -0.010965  -0.061556   0.001523
     39      -0.047925   0.043294  -0.054400  -0.045034   0.018095  -0.002920
     40      -0.012042   0.008085   0.007943   0.008648   0.068563  -0.000312
     41       0.017631  -0.018594  -0.001366   0.001075   0.052741  -0.000744
     42      -0.048221   0.041737  -0.043886  -0.070341  -0.018982  -0.001779
     43       0.006341  -0.011203   0.013570  -0.211034   0.122444  -0.000732
     44      -0.007896   0.002457  -0.015658  -0.086660   0.001679  -0.000120
     45      -0.018543   0.014136  -0.023953  -0.035299  -0.016285  -0.000935
     46       0.017462  -0.023167   0.026632  -0.088232   0.139273  -0.000239
     47      -0.020725   0.015759  -0.016732  -0.027594   0.033911  -0.001130
     48      -0.023206   0.019253  -0.042805  -0.037325  -0.027692  -0.002013
     49       0.031401  -0.027642   0.042248   0.041899   0.071762   0.000266
     50      -0.016013   0.014893  -0.016627   0.035340  -0.009744  -0.001003
     51      -0.025044   0.020522  -0.047767  -0.047234  -0.046319  -0.001650
     52       0.010192  -0.006458   0.021120   0.026538  -0.042104   0.001375
     53      -0.004254   0.002866  -0.016374   0.025403  -0.066399   0.000877
     54       0.059973  -0.055454   0.032636  -0.068257   0.058470   0.001092
     55      -0.015237   0.018379  -0.037520   0.105547   0.072324  -0.000932
     56      -0.071969   0.065791   0.044655   0.059233   0.081810  -0.000430
     57      -0.063205   0.055981   0.007502  -0.041634  -0.074377  -0.002997
     58      -0.032941   0.031780  -0.022022  -0.018424  -0.034657   0.001311
     59      -0.080575   0.078927   0.007923  -0.052173  -0.038056  -0.003104
     60      -0.014307   0.011360  -0.173736   0.011353   0.054578   0.006782
     61      -0.017964   0.012436  -0.067203  -0.014327   0.015306  -0.003582
     62       0.019899  -0.018808   0.015599  -0.033236  -0.055775   0.000687
     63       0.036795  -0.025493   0.085514   0.018468  -0.018253  -0.014244
     64       0.044451  -0.048183  -0.046284  -0.007826  -0.004514   0.002746
     65      -0.012561   0.014718   0.041808  -0.028979  -0.084016  -0.005709
     66       0.018560  -0.018550  -0.033056   0.037222   0.033101   0.001599
     67      -0.083490   0.066515   0.203584  -0.185009  -0.182706   0.012675
     68       0.085506  -0.072112  -0.109885   0.145801   0.134511  -0.004718
     69       0.082348  -0.071506  -0.166985   0.193587   0.164756  -0.006160
     70      -0.023610   0.016898   0.013667  -0.050870  -0.021546   0.000246
     71       0.046266  -0.038866  -0.091744   0.042093   0.093633  -0.005351
     72       0.058462  -0.054800   0.038017   0.006719  -0.017890  -0.000766
     73       0.097634  -0.106460  -0.035006  -0.248878  -0.182019  -0.000005
     74       0.062727  -0.066901  -0.026699  -0.121479  -0.087492   0.010251
     75       0.144033  -0.147994   0.011786  -0.185044  -0.209301   0.005457
     76      -0.015344   0.007741   0.013596  -0.096151  -0.056193   0.001122
     77       0.079457  -0.076432  -0.048888  -0.061850   0.003578   0.001994
     78      -0.149440   0.144939   0.231297   0.033749   0.163895   0.011951
     79       0.011542  -0.009861   0.030688   0.030931   0.035206  -0.000859
     80       0.208747  -0.196707  -0.263238  -0.028553  -0.084321  -0.016334
     81      -0.221477   0.214014   0.324944   0.045565   0.226539   0.018377
     82      -0.027536   0.021537   0.006287  -0.042203  -0.002648   0.003822
     83      -0.046540   0.049368   0.074700   0.020210   0.156776   0.006126
     84       0.001362  -0.010654  -0.363389   0.011764   0.102184   0.014577
     85       0.027343  -0.036253  -0.052388  -0.039206  -0.073754  -0.006260
     86       0.032057  -0.035790  -0.123410  -0.033733  -0.022688   0.006466
     87      -0.006477   0.001063  -0.241341   0.012315   0.072972   0.009697
     88      -0.072326   0.065693  -0.174272  -0.027355   0.013286  -0.001618
     89       0.000389   0.008115   0.232626  -0.035194  -0.111469  -0.008436
     90      -0.078450   0.079656  -0.147147   0.009580   0.053854   0.004450
     91      -0.015342   0.012317  -0.029187   0.001001   0.055064  -0.003357
     92       0.033099  -0.037366  -0.058734  -0.059753  -0.124331   0.000922
     93      -0.004152   0.000016   0.013357  -0.010781  -0.033902   0.000650
     94      -0.185421   0.176185  -0.054587  -0.059575  -0.107360  -0.001450
     95      -0.190939   0.183307   0.003867  -0.125395  -0.127173  -0.012498
     96      -0.046701   0.038461   0.036703  -0.079961  -0.094001  -0.008248
     97       0.049421  -0.043634  -0.025606   0.022036   0.002964   0.004027
     98       0.013689  -0.006455  -0.006240   0.009967   0.014192   0.001894
     99      -0.246609   0.230403  -0.028829  -0.105878  -0.178293  -0.010387
    100       0.019597  -0.015660  -0.030924   0.015097  -0.008402   0.003602
    101      -0.154729   0.145479   0.024141  -0.102669  -0.074960  -0.006346
    102       0.045499  -0.032043   0.025051   0.022443   0.025074   0.002217
    103      -0.008895  -0.020145  -0.071785  -0.034591  -0.065975   0.005133
    104      -0.015757  -0.009195   0.026296  -0.038003  -0.069676   0.002191
    105       0.285380  -0.256828  -0.077057  -0.137528   0.076143   0.000567
    106      -0.091180   0.086467   0.026984   0.099705   0.084616  -0.001673
    107       0.052092  -0.045087  -0.018190   0.024106   0.090521  -0.000642
    108      -0.136023   0.115475   0.222679  -0.103249   0.062419   0.002367
    109      -0.000484   0.003719  -0.027857   0.088151   0.070297  -0.000222
    110      -0.012455   0.010616   0.031271   0.031900   0.078249   0.000654
    111       0.117981  -0.106392  -0.015645  -0.066466   0.058850   0.000811
    112       0.060265  -0.044496  -0.175128   0.182288   0.059811  -0.002035
    113      -0.335619   0.301064   0.182226   0.131842   0.067665   0.000041
    114      -0.070763   0.062512  -0.057762  -0.079146  -0.005766  -0.003347
    115       0.019492  -0.029140   0.028345  -0.284008   0.179474  -0.000720
    116      -0.010325   0.001895  -0.014308  -0.123024   0.031773  -0.000648
    117       0.004665  -0.005051   0.002098   0.018375  -0.013209   0.000039
    118       0.010770  -0.011627   0.016475   0.026852   0.050364   0.000240
    119      -0.006499   0.004993   0.007045   0.073090   0.048940  -0.000574
    120      -0.018522   0.014920  -0.044483  -0.021685  -0.021183  -0.002244
    121       0.044458  -0.036747   0.054421   0.153893   0.072860  -0.000055
    122      -0.011189   0.012574  -0.005565   0.101133  -0.016286  -0.000978
    123       0.059206  -0.053560  -0.014633   0.055314   0.049337   0.004705
    124       0.175069  -0.167180   0.102248  -0.132202  -0.196038   0.002590
    125       0.155837  -0.150149   0.139015  -0.121987  -0.213102   0.008020
    126      -0.050043   0.043849  -0.039174   0.079254   0.126981   0.005147
    127       0.204153  -0.199242   0.136227  -0.165602  -0.245563   0.004573
    128      -0.089700   0.089453  -0.034595   0.037792   0.074070   0.002166
    129       0.029222  -0.019918   0.027472   0.022612  -0.009489   0.000070
    130       0.009902  -0.004973   0.009562   0.031718  -0.014396   0.000025
    131      -0.004884   0.004171  -0.004666   0.004551   0.011183  -0.000192
    132       0.041484  -0.029325   0.040585   0.026903   0.003732   0.000167
    133      -0.020360   0.017763  -0.022927   0.029650  -0.061984  -0.000002
    134       0.001566   0.000576  -0.006334  -0.051058  -0.014097   0.000213
    135       0.030935  -0.023678   0.031122   0.005193   0.021345   0.000232
    136      -0.034757   0.026145  -0.034420   0.018364  -0.042528  -0.000247
    137       0.011435  -0.007737   0.010554  -0.042937   0.034799  -0.000661
    138       0.022043  -0.019562   0.023658  -0.037137   0.059425   0.000178
    139      -0.031222   0.023260  -0.029084   0.053619  -0.053468   0.000055
    140       0.013523  -0.012612   0.021032   0.035872   0.038481   0.000249
    141       0.018102  -0.016991   0.020435  -0.037543   0.061016   0.000148
    142      -0.006754   0.006976  -0.008435   0.044985  -0.054614   0.000271
    143      -0.001126   0.000737  -0.005886  -0.020301  -0.020079   0.000532
    144       0.032438  -0.025270   0.033482  -0.014421   0.042303   0.000178
    145       0.008001  -0.002028   0.004988   0.035662  -0.042363  -0.000072
    146      -0.007108   0.007146  -0.014491  -0.074307   0.012571  -0.000747
    147       0.066176  -0.047318   0.065632   0.037775   0.019669   0.000337
    148      -0.030229   0.025245  -0.034244   0.022230  -0.075993   0.000155
    149      -0.002797   0.004663  -0.016087  -0.061297  -0.051635   0.001335
    150       0.032749  -0.024469   0.032536   0.012712   0.013685   0.000251
    151      -0.042305   0.029133  -0.040030  -0.019001  -0.004363  -0.000357
    152       0.014028  -0.009116   0.013483  -0.062111   0.047398  -0.001189
    153       0.010740  -0.012041   0.012446  -0.056008   0.066199   0.000084
    154      -0.039297   0.027361  -0.033596   0.060392  -0.039538   0.000109
    155       0.021047  -0.021572   0.039204   0.108617   0.063130   0.000688
    156      -0.003833  -0.002033  -0.000683  -0.040721   0.052794   0.000052
    157      -0.000015   0.002235  -0.002785   0.047079  -0.061075   0.000518
    158      -0.005181   0.002810  -0.013051  -0.017675  -0.055794   0.001383
    159       0.030976  -0.024659   0.032261  -0.019153   0.046835   0.000223
    160       0.013374  -0.003627   0.009089   0.063986  -0.071049  -0.000222
    161      -0.007636   0.006849  -0.017065  -0.127197   0.045401  -0.001197
    162      -0.001686  -0.002028  -0.035301  -0.031512  -0.069094  -0.000389
    163       0.009889  -0.002374   0.023912   0.100709  -0.082583   0.001245
    164       0.004014  -0.003436  -0.010751   0.063911  -0.092847   0.001273
    165       0.013496  -0.027332   0.012248   0.197748  -0.119303   0.003839
    166       0.009708  -0.000571   0.001758  -0.096414   0.040667  -0.001459
    167      -0.003612   0.007930  -0.007226   0.027786  -0.030247  -0.001052
    168       0.082353   0.104952  -0.004365  -0.001216  -0.002021  -0.018129
    169      -0.035718  -0.051361   0.001197   0.003146  -0.004249   0.034962
    170       0.001637  -0.001669  -0.000621   0.001080  -0.002636   0.012500
    171       0.003610   0.007642  -0.002136   0.000388   0.000812  -0.007503
    172      -0.067493  -0.088979   0.001634   0.006091   0.001010   0.023075
    173       0.044008   0.050506  -0.001351   0.001357  -0.001648   0.000627
[truncated: 712,922 more chars]
