# Supplementary material for: Photochemical Deracemization of 4,7-Diaza-1-isoindolinones by Unidirectional Hydrogen Atom Shuttling
Source: J Am Chem Soc. 2024 Dec 30;147(2):1434–9. doi: 10.1021/jacs.4c16053 (PMC11744763; doi:10.1021/jacs.4c16053)
Supplement: Supplementary file 3 — ja4c16053_si_003.zip [file ja4c16053_si_003.zip › to_zip/ent2b_1a/thermodynamics/t1/solv.out]

      -----------------------------------------------------------      
     |                   =====================                   |     
     |                           x T B                           |     
     |                   =====================                   |     
     |                         S. Grimme                         |     
     |          Mulliken Center for Theoretical Chemistry        |     
     |                    University of Bonn                     |     
      -----------------------------------------------------------      

   * xtb version 6.6.1 (47b0e9d) compiled by 'pisteinbach@jtc-cluster' on 2024-02-06

   xtb is free software: you can redistribute it and/or modify it under
   the terms of the GNU Lesser General Public License as published by
   the Free Software Foundation, either version 3 of the License, or
   (at your option) any later version.
   
   xtb is distributed in the hope that it will be useful,
   but WITHOUT ANY WARRANTY; without even the implied warranty of
   MERCHANTABILITY or FITNESS FOR A PARTICULAR PURPOSE.  See the
   GNU Lesser General Public License for more details.
   
   Cite this work as:
   * C. Bannwarth, E. Caldeweyher, S. Ehlert, A. Hansen, P. Pracht,
     J. Seibert, S. Spicher, S. Grimme, WIREs Comput. Mol. Sci., 2020, 11,
     e01493. DOI: 10.1002/wcms.1493
   
   for GFN2-xTB:
   * C. Bannwarth, S. Ehlert and S. Grimme., J. Chem. Theory Comput., 2019,
     15, 1652-1671. DOI: 10.1021/acs.jctc.8b01176
   for GFN1-xTB:
   * S. Grimme, C. Bannwarth, P. Shushkov, J. Chem. Theory Comput., 2017,
     13, 1989-2009. DOI: 10.1021/acs.jctc.7b00118
   for GFN0-xTB:
   * P. Pracht, E. Caldeweyher, S. Ehlert, S. Grimme, ChemRxiv, 2019, preprint.
     DOI: 10.26434/chemrxiv.8326202.v1
   for GFN-FF:
   * S. Spicher and S. Grimme, Angew. Chem. Int. Ed., 2020, 59, 15665-15673.
     DOI: 10.1002/anie.202004239
   
   for ALPB and GBSA implicit solvation:
   * S. Ehlert, M. Stahn, S. Spicher, S. Grimme, J. Chem. Theory Comput.,
     2021, 17, 4250-4261. DOI: 10.1021/acs.jctc.1c00471
   
   for ddCOSMO and CPCM-X implicit solvation:
   * M. Stahn, S. Ehlert, S. Grimme, J. Phys. Chem. A,
     2023, XX, XXXX-XXXX. DOI: 10.1021/acs.jpca.3c04382
   
   for DFT-D4:
   * E. Caldeweyher, C. Bannwarth and S. Grimme, J. Chem. Phys., 2017,
     147, 034112. DOI: 10.1063/1.4993215
   * E. Caldeweyher, S. Ehlert, A. Hansen, H. Neugebauer, S. Spicher,
     C. Bannwarth and S. Grimme, J. Chem. Phys., 2019, 150, 154122.
     DOI: 10.1063/1.5090222
   * E. Caldeweyher, J.-M. Mewes, S. Ehlert and S. Grimme, Phys. Chem. Chem. Phys.
     2020, 22, 8499-8512. DOI: 10.1039/D0CP00502A
   
   for sTDA-xTB:
   * S. Grimme and C. Bannwarth, J. Chem. Phys., 2016, 145, 054103.
     DOI: 10.1063/1.4959605
   
   in the mass-spec context:
   * V. Asgeirsson, C. Bauer and S. Grimme, Chem. Sci., 2017, 8, 4879.
     DOI: 10.1039/c7sc00601b
   * J. Koopman and S. Grimme, ACS Omega 2019, 4, 12, 15120-15133.
     DOI: 10.1021/acsomega.9b02011
   
   for metadynamics refer to:
   * S. Grimme, J. Chem. Theory Comput., 2019, 155, 2847-2862
     DOI: 10.1021/acs.jctc.9b00143
   
   for SPH calculations refer to:
   * S. Spicher and S. Grimme, J. Chem. Theory Comput., 2021, 17, 1701-1714
     DOI: 10.1021/acs.jctc.0c01306
   
   for ONIOM refer to:
   * C. Plett, A. Katbashev, S. Ehlert, S. Grimme, M. Bursch,
     Phys. Chem. Chem. Phys., 2023, 25, 17860-17868. DOI: 10.1039/D3CP02178E
   
   for DIPRO refer to:
   * J. Kohn, N. Gildemeister, S. Grimme, D. Fazzi, A. Hansen,
     J. Chem. Phys., 2023, just accepted.
   
   with help from (in alphabetical order)
   P. Atkinson, C. Bannwarth, F. Bohle, G. Brandenburg, E. Caldeweyher
   M. Checinski, S. Dohm, S. Ehlert, S. Ehrlich, I. Gerasimov, C. Hölzer
   A. Katbashev, J. Kohn, J. Koopman, C. Lavigne, S. Lehtola, F. März, M. Müller,
   F. Musil, H. Neugebauer, J. Pisarek, C. Plett, P. Pracht, F. Pultar,
   J. Seibert, P. Shushkov, S. Spicher, M. Stahn, M. Steiner, T. Strunk,
   J. Stückrath, T. Rose, and J. Unsleber
   
 * started run on 2024/12/09 at 13:08:46.351     

           -------------------------------------------------
          |                Calculation Setup                |
           -------------------------------------------------

          program call               : xtb coord.xyz --uhf 2 --gfn 2 --grad --alpb ch2cl2 bar1M
          hostname                   : hpz101
          coordinate file            : coord.xyz
          omp threads                :                     2

   ID    Z sym.   atoms
    1    6 C      1-5, 7-10, 12, 13, 15-21, 40, 44-49, 57-59, 61, 63, 65-72
    2    7 N      6, 11, 60, 62, 64
    3    8 O      14, 22, 56, 73
    4    1 H      23-39, 41-43, 50-55, 74-84

molecular fragmentation (1/2 indicates fragments):
111111111111111111111111111111111111111111111111111111112222222222222222
222222222222
# atoms in fragment 1/2:    56    28
 fragment masses (1/2) :      402.49      225.25
CMA distance (Bohr)    :   9.841
constraining FC (au)   :  0.0500

           -------------------------------------------------
          |                 G F N 2 - x T B                 |
           -------------------------------------------------

        Reference                      10.1021/acs.jctc.8b01176
      * Hamiltonian:
        H0-scaling (s, p, d)           1.850000    2.230000    2.230000
        zeta-weighting                 0.500000
      * Dispersion:
        s8                             2.700000
        a1                             0.520000
        a2                             5.000000
        s9                             5.000000
      * Repulsion:
        kExp                           1.500000    1.000000
        rExp                           1.000000
      * Coulomb:
        alpha                          2.000000
        third order                    shell-resolved
        anisotropic                    true
        a3                             3.000000
        a5                             4.000000
        cn-shift                       1.200000
        cn-exp                         4.000000
        max-rad                        5.000000

      * Solvation model:               ALPB
        Solvent                        ch2cl2
        Parameter file                 internal GFN2-xTB/ALPB
        Dielectric constant                8.9300E+00
        Reference state                gsolv [1 bar gas/1 M solution]
        Free energy shift                  7.1799E-03 Eh       4.5055E+00 kcal/mol
        Temperature                        2.9815E+02 K
        Density                            1.3300E+00 kg/L
        Solvent mass                       8.4930E+01 g/mol
        Interaction kernel             P16
        Born radius scaling (c1)           1.5691E+00
        Born radii integrator          GBOBC
        Born offset                        0.0000E+00 a0       0.0000E+00 AA
        H-bond correction              false
        Ion screening                  false
        Surface tension                    1.0000E-05 Eh       1.5569E+01 dyn/cm
        Grid points                               230 per atom
q/qsh data taken from xtbrestart
CAMM data taken from xtbrestart

          ...................................................
          :                      SETUP                      :
          :.................................................:
          :  # basis functions                 225          :
          :  # atomic orbitals                 225          :
          :  # shells                          131          :
          :  # electrons                       238          :
          :  max. iterations                   250          :
          :  Hamiltonian                  GFN2-xTB          :
          :  restarted?                       true          :
          :  GBSA solvation                   true          :
          :  PC potential                    false          :
          :  electronic temp.          300.0000000     K    :
          :  accuracy                    1.0000000          :
          :  -> integral cutoff          0.2500000E+02      :
          :  -> integral neglect         0.1000000E-07      :
          :  -> SCF convergence          0.1000000E-05 Eh   :
          :  -> wf. convergence          0.1000000E-03 e    :
          :  Broyden damping             0.4000000          :
          :  net charge                          0          :
          :  unpaired electrons                  2          :
          ...................................................

 iter      E             dE          RMSdq      gap      omega  full diag
   1   -133.0538836 -0.133054E+03  0.719E-01    0.26       0.0  T
   2   -132.8487398  0.205144E+00  0.146E+00    0.16       1.0  T
   3   -133.0733683 -0.224628E+00  0.637E-01    0.08       1.0  T
   4   -133.1133871 -0.400188E-01  0.241E-01    0.13       1.0  T
   5   -133.1135513 -0.164148E-03  0.211E-01    0.18       1.0  T
   6   -133.1159292 -0.237791E-02  0.181E-01    0.12       1.0  T
   7   -133.1140645  0.186467E-02  0.222E-01    0.12       1.0  T
   8   -133.1204712 -0.640673E-02  0.290E-02    0.15       1.0  T
   9   -133.1188701  0.160119E-02  0.107E-01    0.13       1.0  T
  10   -133.1194018 -0.531774E-03  0.890E-02    0.15       1.0  T
  11   -133.1204274 -0.102560E-02  0.276E-02    0.14       1.0  T
  12   -133.1205229 -0.954449E-04  0.784E-03    0.14       1.4  T
  13   -133.1205220  0.868918E-06  0.826E-03    0.14       1.3  T
  14   -133.1205317 -0.966111E-05  0.201E-03    0.14       5.4  T
  15   -133.1205319 -0.265797E-06  0.137E-03    0.14       7.9  T
  16   -133.1205322 -0.268784E-06  0.159E-04    0.14      68.5  T
  17   -133.1205322 -0.211682E-08  0.111E-04    0.14      98.2  T

   *** convergence criteria satisfied after 17 iterations ***

         #    Occupation            Energy/Eh            Energy/eV
      -------------------------------------------------------------
         1        2.0000           -0.7553738             -20.5548
       ...           ...                  ...                  ...
       114        1.9996           -0.4036024             -10.9826
       115        1.9956           -0.4013227             -10.9205
       116        1.9899           -0.4005373             -10.8992
       117        1.9475           -0.3989311             -10.8555
       118        1.6732           -0.3968693             -10.7994
       119        1.3943           -0.3957749             -10.7696
       120        0.9389           -0.2974573              -8.0942 (HOMO)
       121        0.0611           -0.2922664              -7.9530 (LUMO)
       122        0.0001           -0.2856319              -7.7724
       123                         -0.2541574              -6.9160
       124                         -0.2305199              -6.2728
       125                         -0.2299749              -6.2579
       ...                                ...                  ...
       225                          0.7154885              19.4694
      -------------------------------------------------------------
                  HL-Gap            0.0051909 Eh            0.1413 eV
             Fermi-level           -0.3455225 Eh           -9.4021 eV
 
 transition dipole moment (au) for excitation:         119         120
     X       Y       Z   
  -0.0430  -0.1318   0.0608  total (au/Debye):    0.151   0.385
 dE (eV)             :    2.675
 oscillator strength :  0.21251E-02

 SCC (total)                   0 d,  0 h,  0 min,  0.338 sec
 SCC setup                      ...        0 min,  0.040 sec ( 11.755%)
 Dispersion                     ...        0 min,  0.003 sec (  0.744%)
 classical contributions        ...        0 min,  0.000 sec (  0.131%)
 integral evaluation            ...        0 min,  0.047 sec ( 13.797%)
 iterations                     ...        0 min,  0.161 sec ( 47.534%)
 molecular gradient             ...        0 min,  0.065 sec ( 19.303%)
 printout                       ...        0 min,  0.023 sec (  6.720%)

         :::::::::::::::::::::::::::::::::::::::::::::::::::::
         ::                     SUMMARY                     ::
         :::::::::::::::::::::::::::::::::::::::::::::::::::::
         :: total energy            -131.197142283955 Eh    ::
         :: total w/o Gsasa/hb      -131.149561932141 Eh    ::
         :: gradient norm              0.089203806920 Eh/a0 ::
         :: HOMO-LUMO gap              0.141251840043 eV    ::
         ::.................................................::
         :: SCC energy              -133.116765341071 Eh    ::
         :: -> isotropic ES            0.166636353497 Eh    ::
         :: -> anisotropic ES         -0.003171935840 Eh    ::
         :: -> anisotropic XC          0.063349813831 Eh    ::
         :: -> dispersion             -0.117559848144 Eh    ::
         :: -> Gsolv                  -0.062795328544 Eh    ::
         ::    -> Gelec               -0.015214976731 Eh    ::
         ::    -> Gsasa               -0.054760295511 Eh    ::
         ::    -> Ghb                  0.000000000000 Eh    ::
         ::    -> Gshift               0.007179943697 Eh    ::
         :: repulsion energy           1.919623057116 Eh    ::
         :: add. restraining           0.000000000000 Eh    ::
         :: total charge              -0.000000000006 e     ::
         :::::::::::::::::::::::::::::::::::::::::::::::::::::

           -------------------------------------------------
          |                Property Printout                |
           -------------------------------------------------

    * Orbital Energies and Occupations

         #    Occupation            Energy/Eh            Energy/eV
      -------------------------------------------------------------
         1        2.0000           -0.7553738             -20.5548
       ...           ...                  ...                  ...
       108        2.0000           -0.4139833             -11.2651
       109        2.0000           -0.4105023             -11.1703
       110        2.0000           -0.4100183             -11.1572
       111        2.0000           -0.4083774             -11.1125
       112        2.0000           -0.4067738             -11.0689
       113        1.9999           -0.4052383             -11.0271
       114        1.9996           -0.4036024             -10.9826
       115        1.9956           -0.4013227             -10.9205
       116        1.9899           -0.4005373             -10.8992
       117        1.9475           -0.3989311             -10.8555
       118        1.6732           -0.3968693             -10.7994
       119        1.3943           -0.3957749             -10.7696
       120        0.9389           -0.2974573              -8.0942 (HOMO)
       121        0.0611           -0.2922664              -7.9530 (LUMO)
       122        0.0001           -0.2856319              -7.7724
       123                         -0.2541574              -6.9160
       124                         -0.2305199              -6.2728
       125                         -0.2299749              -6.2579
       126                         -0.2285453              -6.2190
       127                         -0.2245771              -6.1111
       128                         -0.2220116              -6.0412
       129                         -0.2124803              -5.7819
       130                         -0.1991370              -5.4188
       131                         -0.1762231              -4.7953
       ...                                ...                  ...
       225                          0.7154885              19.4694
      -------------------------------------------------------------
                  HL-Gap            0.0051909 Eh            0.1413 eV
             Fermi-level           -0.3455225 Eh           -9.4021 eV

     #   Z          covCN         q      C6AA      α(0)
     1   6 C        3.749     0.003    20.597     6.473
     2   6 C        3.905     0.022    20.155     6.381
     3   6 C        3.825    -0.074    21.895     6.658
     4   6 C        3.907     0.008    20.394     6.419
     5   6 C        2.758     0.279    22.277     7.729
     6   7 N        2.685    -0.170    24.675     7.378
     7   6 C        3.820    -0.070    21.832     6.650
     8   6 C        3.901     0.015    20.271     6.400
     9   6 C        3.817    -0.076    21.941     6.666
    10   6 C        3.229     0.230    22.511     7.706
    11   7 N        1.873    -0.309    28.861     7.963
    12   6 C        3.174     0.065    26.173     8.356
    13   6 C        3.120     0.115    25.318     8.241
    14   8 O        1.727    -0.226    17.743     5.688
    15   6 C        2.917    -0.048    29.189     8.860
    16   6 C        2.970    -0.000    28.030     8.684
    17   6 C        2.935    -0.043    29.080     8.844
    18   6 C        2.904    -0.052    29.298     8.875
    19   6 C        3.767    -0.109    22.623     6.779
    20   6 C        3.763    -0.117    22.786     6.804
    21   6 C        3.760    -0.106    22.573     6.773
    22   8 O        0.859    -0.485    23.448     6.492
    23   1 H        0.924     0.061     2.190     2.314
    24   1 H        0.924     0.052     2.293     2.368
    25   1 H        0.924     0.058     2.226     2.333
    26   1 H        0.924     0.045     2.385     2.415
    27   1 H        0.924     0.064     2.154     2.295
    28   1 H        0.924     0.059     2.215     2.328
    29   1 H        0.925     0.054     2.274     2.358
    30   1 H        0.924     0.049     2.330     2.387
    31   1 H        0.924     0.043     2.411     2.428
    32   1 H        0.924     0.053     2.283     2.363
    33   1 H        0.924     0.046     2.371     2.408
    34   1 H        0.924     0.046     2.365     2.405
    35   1 H        0.860     0.200     1.104     1.646
    36   1 H        0.924     0.050     2.321     2.383
    37   1 H        0.924     0.046     2.368     2.406
    38   1 H        0.924     0.059     2.213     2.326
    39   1 H        0.925     0.046     2.372     2.409
    40   6 C        2.837     0.157    24.587     8.126
    41   1 H        0.926     0.049     2.333     2.388
    42   1 H        0.924     0.059     2.210     2.325
    43   1 H        0.924     0.057     2.240     2.340
    44   6 C        2.965     0.006    27.878     8.660
    45   6 C        2.919    -0.025    28.633     8.775
    46   6 C        2.914    -0.029    28.729     8.789
    47   6 C        2.915    -0.036    28.893     8.814
    48   6 C        2.914    -0.028    28.704     8.785
    49   6 C        2.918    -0.040    28.999     8.831
    50   1 H        0.925     0.035     2.513     2.479
    51   1 H        0.925     0.040     2.452     2.449
    52   1 H        0.925     0.039     2.463     2.454
    53   1 H        0.925     0.039     2.468     2.457
    54   1 H        0.925     0.035     2.519     2.482
    55   1 H        0.925     0.056     2.252     2.347
    56   8 O        0.858    -0.456    22.823     6.405
    57   6 C        2.916     0.079    26.229     8.398
    58   6 C        3.039    -0.031    28.737     8.793
    59   6 C        3.091     0.126    25.139     8.218
    60   7 N        1.833    -0.189    25.913     7.544
    61   6 C        2.936     0.148    24.790     8.166
    62   7 N        1.838    -0.190    25.941     7.548
    63   6 C        2.814     0.274    22.366     7.749
    64   7 N        2.760    -0.184    24.971     7.422
    65   6 C        3.843     0.047    19.760     6.323
    66   6 C        3.809    -0.069    21.819     6.649
    67   6 C        2.966     0.012    27.743     8.640
    68   6 C        2.922    -0.039    28.972     8.827
    69   6 C        2.916    -0.030    28.757     8.794
    70   6 C        2.917    -0.030    28.757     8.794
    71   6 C        2.916    -0.030    28.740     8.791
    72   6 C        2.922    -0.037    28.910     8.817
    73   8 O        0.857    -0.490    23.564     6.508
    74   1 H        0.859     0.230     0.967     1.541
    75   1 H        0.925     0.076     2.016     2.220
    76   1 H        0.925     0.036     2.500     2.472
    77   1 H        0.925     0.037     2.489     2.467
    78   1 H        0.925     0.037     2.488     2.467
    79   1 H        0.925     0.036     2.502     2.474
    80   1 H        0.925     0.042     2.424     2.435
    81   1 H        0.924     0.072     2.058     2.244
    82   1 H        0.924     0.072     2.062     2.246
    83   1 H        0.924     0.087     1.906     2.159
    84   1 H        0.925     0.070     2.086     2.259

 Mol. C6AA /au·bohr⁶  :      83993.902190
 Mol. C8AA /au·bohr⁸  :    2016896.247495
 Mol. α(0) /au        :        450.261288


Wiberg/Mayer (AO) data.
largest (>0.10) Wiberg bond orders for each atom

 ---------------------------------------------------------------------------
     #   Z sym  total        # sym  WBO       # sym  WBO       # sym  WBO
 ---------------------------------------------------------------------------
     1   6 C    3.960 --     6 N    0.986     2 C    0.982    42 H    0.966
                            43 H    0.960
     2   6 C    3.989 --    20 C    0.995     3 C    0.987     9 C    0.985
                             1 C    0.982
     3   6 C    3.991 --     2 C    0.987     4 C    0.984    26 H    0.973
                            25 H    0.968
     4   6 C    3.970 --    21 C    0.994     3 C    0.984     7 C    0.961
                             5 C    0.939
     5   6 C    3.930 --    22 O    1.582     6 N    1.324     4 C    0.939
     6   7 N    3.476 --     5 C    1.324     1 C    0.986    35 H    0.906
                            22 O    0.187
     7   6 C    3.986 --     8 C    0.980    28 H    0.972    27 H    0.965
                             4 C    0.961
     8   6 C    3.986 --    10 C    0.987     9 C    0.981     7 C    0.980
                            19 C    0.966
     9   6 C    3.991 --     2 C    0.985     8 C    0.981    24 H    0.972
                            23 H    0.969
    10   6 C    3.906 --    11 N    1.619    14 O    1.095     8 C    0.987
    11   7 N    3.008 --    10 C    1.619    12 C    1.163    14 O    0.104
    12   6 C    3.973 --    15 C    1.358    13 C    1.280    11 N    1.163
    13   6 C    3.895 --    18 C    1.332    12 C    1.280    14 O    1.064
    14   8 O    2.387 --    10 C    1.095    13 C    1.064    11 N    0.104
    15   6 C    3.943 --    12 C    1.358    16 C    1.347    39 H    0.967
    16   6 C    3.929 --    15 C    1.347    17 C    1.292    40 C    1.089
    17   6 C    3.964 --    18 C    1.502    16 C    1.292    41 H    0.966
    18   6 C    3.974 --    17 C    1.502    13 C    1.332    55 H    0.964
    19   6 C    3.985 --    37 H    0.985    36 H    0.985    38 H    0.979
                             8 C    0.966
    20   6 C    3.991 --     2 C    0.995    33 H    0.984    34 H    0.983
                            32 H    0.983
    21   6 C    3.990 --     4 C    0.994    31 H    0.985    29 H    0.983
                            30 H    0.983
    22   8 O    1.946 --     5 C    1.582     6 N    0.187
    23   1 H    0.996 --     9 C    0.969
    24   1 H    0.997 --     9 C    0.972
    25   1 H    0.992 --     3 C    0.968
    26   1 H    0.997 --     3 C    0.973
    27   1 H    0.993 --     7 C    0.965
    28   1 H    0.996 --     7 C    0.972
    29   1 H    0.997 --    21 C    0.983
    30   1 H    0.996 --    21 C    0.983
    31   1 H    0.997 --    21 C    0.985
    32   1 H    0.997 --    20 C    0.983
    33   1 H    0.997 --    20 C    0.984
    34   1 H    0.997 --    20 C    0.983
    35   1 H    0.957 --     6 N    0.906
    36   1 H    0.997 --    19 C    0.985
    37   1 H    0.997 --    19 C    0.985
    38   1 H    0.996 --    19 C    0.979
    39   1 H    0.997 --    15 C    0.967
    40   6 C    3.802 --    56 O    1.388    44 C    1.108    16 C    1.089
    41   1 H    0.996 --    17 C    0.966
    42   1 H    0.995 --     1 C    0.966
    43   1 H    0.996 --     1 C    0.960
    44   6 C    3.927 --    49 C    1.309    45 C    1.307    40 C    1.108
    45   6 C    3.959 --    46 C    1.475    44 C    1.307    50 H    0.969
    46   6 C    3.984 --    45 C    1.475    47 C    1.413    51 H    0.966
    47   6 C    3.941 --    46 C    1.413    48 C    1.400    52 H    0.968
    48   6 C    3.979 --    49 C    1.477    47 C    1.400    53 H    0.968
    49   6 C    3.960 --    48 C    1.477    44 C    1.309    54 H    0.965
    50   1 H    0.999 --    45 C    0.969
    51   1 H    0.995 --    46 C    0.966
    52   1 H    0.994 --    47 C    0.968
    53   1 H    0.995 --    48 C    0.968
    54   1 H    0.997 --    49 C    0.965
    55   1 H    0.994 --    18 C    0.964
    56   8 O    1.679 --    40 C    1.388
    57   6 C    3.930 --    62 N    1.425    58 C    1.365    84 H    0.950
    58   6 C    3.923 --    57 C    1.365    59 C    1.328    63 C    0.997
    59   6 C    3.957 --    60 N    1.417    58 C    1.328    65 C    0.994
    60   7 N    3.019 --    59 C    1.417    61 C    1.381
    61   6 C    3.911 --    62 N    1.425    60 N    1.381    75 H    0.954
    62   7 N    3.049 --    57 C    1.425    61 C    1.425
    63   6 C    3.945 --    73 O    1.588    64 N    1.284    58 C    0.997
    64   7 N    3.464 --    63 C    1.284    65 C    0.999    74 H    0.866
                            73 O    0.199
    65   6 C    3.958 --    64 N    0.999    59 C    0.994    66 C    0.942
                            83 H    0.927
    66   6 C    3.980 --    67 C    1.014    82 H    0.966    81 H    0.963
                            65 C    0.942
    67   6 C    3.979 --    68 C    1.409    72 C    1.407    66 C    1.014
                            70 C    0.105
    68   6 C    3.988 --    69 C    1.447    67 C    1.409    76 H    0.969
                            71 C    0.110
    69   6 C    3.990 --    68 C    1.447    70 C    1.435    77 H    0.971
                            72 C    0.110
    70   6 C    3.979 --    69 C    1.435    71 C    1.435    78 H    0.971
                            67 C    0.105
    71   6 C    3.990 --    72 C    1.448    70 C    1.435    79 H    0.971
                            68 C    0.110
    72   6 C    3.986 --    71 C    1.448    67 C    1.407    80 H    0.968
                            69 C    0.110
    73   8 O    1.942 --    63 C    1.588    64 N    0.199
    74   1 H    0.946 --    64 N    0.866
    75   1 H    0.994 --    61 C    0.954
    76   1 H    0.999 --    68 C    0.969
    77   1 H    0.998 --    69 C    0.971
    78   1 H    0.998 --    70 C    0.971
    79   1 H    0.998 --    71 C    0.971
    80   1 H    0.998 --    72 C    0.968
    81   1 H    0.990 --    66 C    0.963
    82   1 H    0.994 --    66 C    0.966
    83   1 H    0.991 --    65 C    0.927
    84   1 H    0.980 --    57 C    0.950
 ---------------------------------------------------------------------------

Topologies differ in total number of bonds
Writing topology from bond orders to xtbtopo.mol

molecular dipole:
                 x           y           z       tot (Debye)
 q only:       -2.830       1.071       0.732
   full:       -3.016       0.704       1.119       8.371
molecular quadrupole (traceless):
                xx          xy          yy          xz          yz          zz
 q only:       32.954       5.906      -9.350      -0.100      -8.123     -23.604
  q+dip:       31.624       5.594      -8.144      -0.626      -6.283     -23.480
   full:       26.133       6.749      -3.459      -0.549      -3.420     -22.674


           -------------------------------------------------
          | TOTAL ENERGY             -131.197142283955 Eh   |
          | GRADIENT NORM               0.089203806920 Eh/α |
          | HOMO-LUMO GAP               0.141251840043 eV   |
           -------------------------------------------------

------------------------------------------------------------------------
 * finished run on 2024/12/09 at 13:08:46.745     
------------------------------------------------------------------------
 total:
 * wall-time:     0 d,  0 h,  0 min,  0.394 sec
 *  cpu-time:     0 d,  0 h,  0 min,  0.651 sec
 * ratio c/w:     1.652 speedup
 SCF:
 * wall-time:     0 d,  0 h,  0 min,  0.343 sec
 *  cpu-time:     0 d,  0 h,  0 min,  0.580 sec
 * ratio c/w:     1.692 speedup
