# Supplementary material for: Photochemical Deracemization of 4,7-Diaza-1-isoindolinones by Unidirectional Hydrogen Atom Shuttling
Source: J Am Chem Soc. 2024 Dec 30;147(2):1434–9. doi: 10.1021/jacs.4c16053 (PMC11744763; doi:10.1021/jacs.4c16053)
Supplement: Supplementary file 3 — ja4c16053_si_003.zip [file ja4c16053_si_003.zip › to_zip/ent2b_1a/thermodynamics/t1/gas.out]

      -----------------------------------------------------------      
     |                   =====================                   |     
     |                           x T B                           |     
     |                   =====================                   |     
     |                         S. Grimme                         |     
     |          Mulliken Center for Theoretical Chemistry        |     
     |                    University of Bonn                     |     
      -----------------------------------------------------------      

   * xtb version 6.6.1 (47b0e9d) compiled by 'pisteinbach@jtc-cluster' on 2024-02-06

   xtb is free software: you can redistribute it and/or modify it under
   the terms of the GNU Lesser General Public License as published by
   the Free Software Foundation, either version 3 of the License, or
   (at your option) any later version.
   
   xtb is distributed in the hope that it will be useful,
   but WITHOUT ANY WARRANTY; without even the implied warranty of
   MERCHANTABILITY or FITNESS FOR A PARTICULAR PURPOSE.  See the
   GNU Lesser General Public License for more details.
   
   Cite this work as:
   * C. Bannwarth, E. Caldeweyher, S. Ehlert, A. Hansen, P. Pracht,
     J. Seibert, S. Spicher, S. Grimme, WIREs Comput. Mol. Sci., 2020, 11,
     e01493. DOI: 10.1002/wcms.1493
   
   for GFN2-xTB:
   * C. Bannwarth, S. Ehlert and S. Grimme., J. Chem. Theory Comput., 2019,
     15, 1652-1671. DOI: 10.1021/acs.jctc.8b01176
   for GFN1-xTB:
   * S. Grimme, C. Bannwarth, P. Shushkov, J. Chem. Theory Comput., 2017,
     13, 1989-2009. DOI: 10.1021/acs.jctc.7b00118
   for GFN0-xTB:
   * P. Pracht, E. Caldeweyher, S. Ehlert, S. Grimme, ChemRxiv, 2019, preprint.
     DOI: 10.26434/chemrxiv.8326202.v1
   for GFN-FF:
   * S. Spicher and S. Grimme, Angew. Chem. Int. Ed., 2020, 59, 15665-15673.
     DOI: 10.1002/anie.202004239
   
   for ALPB and GBSA implicit solvation:
   * S. Ehlert, M. Stahn, S. Spicher, S. Grimme, J. Chem. Theory Comput.,
     2021, 17, 4250-4261. DOI: 10.1021/acs.jctc.1c00471
   
   for ddCOSMO and CPCM-X implicit solvation:
   * M. Stahn, S. Ehlert, S. Grimme, J. Phys. Chem. A,
     2023, XX, XXXX-XXXX. DOI: 10.1021/acs.jpca.3c04382
   
   for DFT-D4:
   * E. Caldeweyher, C. Bannwarth and S. Grimme, J. Chem. Phys., 2017,
     147, 034112. DOI: 10.1063/1.4993215
   * E. Caldeweyher, S. Ehlert, A. Hansen, H. Neugebauer, S. Spicher,
     C. Bannwarth and S. Grimme, J. Chem. Phys., 2019, 150, 154122.
     DOI: 10.1063/1.5090222
   * E. Caldeweyher, J.-M. Mewes, S. Ehlert and S. Grimme, Phys. Chem. Chem. Phys.
     2020, 22, 8499-8512. DOI: 10.1039/D0CP00502A
   
   for sTDA-xTB:
   * S. Grimme and C. Bannwarth, J. Chem. Phys., 2016, 145, 054103.
     DOI: 10.1063/1.4959605
   
   in the mass-spec context:
   * V. Asgeirsson, C. Bauer and S. Grimme, Chem. Sci., 2017, 8, 4879.
     DOI: 10.1039/c7sc00601b
   * J. Koopman and S. Grimme, ACS Omega 2019, 4, 12, 15120-15133.
     DOI: 10.1021/acsomega.9b02011
   
   for metadynamics refer to:
   * S. Grimme, J. Chem. Theory Comput., 2019, 155, 2847-2862
     DOI: 10.1021/acs.jctc.9b00143
   
   for SPH calculations refer to:
   * S. Spicher and S. Grimme, J. Chem. Theory Comput., 2021, 17, 1701-1714
     DOI: 10.1021/acs.jctc.0c01306
   
   for ONIOM refer to:
   * C. Plett, A. Katbashev, S. Ehlert, S. Grimme, M. Bursch,
     Phys. Chem. Chem. Phys., 2023, 25, 17860-17868. DOI: 10.1039/D3CP02178E
   
   for DIPRO refer to:
   * J. Kohn, N. Gildemeister, S. Grimme, D. Fazzi, A. Hansen,
     J. Chem. Phys., 2023, just accepted.
   
   with help from (in alphabetical order)
   P. Atkinson, C. Bannwarth, F. Bohle, G. Brandenburg, E. Caldeweyher
   M. Checinski, S. Dohm, S. Ehlert, S. Ehrlich, I. Gerasimov, C. Hölzer
   A. Katbashev, J. Kohn, J. Koopman, C. Lavigne, S. Lehtola, F. März, M. Müller,
   F. Musil, H. Neugebauer, J. Pisarek, C. Plett, P. Pracht, F. Pultar,
   J. Seibert, P. Shushkov, S. Spicher, M. Stahn, M. Steiner, T. Strunk,
   J. Stückrath, T. Rose, and J. Unsleber
   
 * started run on 2024/12/09 at 13:08:45.175     

           -------------------------------------------------
          |                Calculation Setup                |
           -------------------------------------------------

          program call               : xtb coord.xyz --uhf 2 --gfn 2 --grad
          hostname                   : hpz101
          coordinate file            : coord.xyz
          omp threads                :                     2

   ID    Z sym.   atoms
    1    6 C      1-5, 7-10, 12, 13, 15-21, 40, 44-49, 57-59, 61, 63, 65-72
    2    7 N      6, 11, 60, 62, 64
    3    8 O      14, 22, 56, 73
    4    1 H      23-39, 41-43, 50-55, 74-84

molecular fragmentation (1/2 indicates fragments):
111111111111111111111111111111111111111111111111111111112222222222222222
222222222222
# atoms in fragment 1/2:    56    28
 fragment masses (1/2) :      402.49      225.25
CMA distance (Bohr)    :   9.841
constraining FC (au)   :  0.0500

           -------------------------------------------------
          |                 G F N 2 - x T B                 |
           -------------------------------------------------

        Reference                      10.1021/acs.jctc.8b01176
      * Hamiltonian:
        H0-scaling (s, p, d)           1.850000    2.230000    2.230000
        zeta-weighting                 0.500000
      * Dispersion:
        s8                             2.700000
        a1                             0.520000
        a2                             5.000000
        s9                             5.000000
      * Repulsion:
        kExp                           1.500000    1.000000
        rExp                           1.000000
      * Coulomb:
        alpha                          2.000000
        third order                    shell-resolved
        anisotropic                    true
        a3                             3.000000
        a5                             4.000000
        cn-shift                       1.200000
        cn-exp                         4.000000
        max-rad                        5.000000


          ...................................................
          :                      SETUP                      :
          :.................................................:
          :  # basis functions                 225          :
          :  # atomic orbitals                 225          :
          :  # shells                          131          :
          :  # electrons                       238          :
          :  max. iterations                   250          :
          :  Hamiltonian                  GFN2-xTB          :
          :  restarted?                      false          :
          :  GBSA solvation                  false          :
          :  PC potential                    false          :
          :  electronic temp.          300.0000000     K    :
          :  accuracy                    1.0000000          :
          :  -> integral cutoff          0.2500000E+02      :
          :  -> integral neglect         0.1000000E-07      :
          :  -> SCF convergence          0.1000000E-05 Eh   :
          :  -> wf. convergence          0.1000000E-03 e    :
          :  Broyden damping             0.4000000          :
          :  net charge                          0          :
          :  unpaired electrons                  2          :
          ...................................................

 iter      E             dE          RMSdq      gap      omega  full diag
   1   -132.7135071 -0.132714E+03  0.407E+00    1.00       0.0  T
   2   -132.6950584  0.184488E-01  0.276E+00    0.12       1.0  T
   3   -132.7994217 -0.104363E+00  0.204E+00    2.08       1.0  T
   4   -132.9773232 -0.177901E+00  0.892E-01    0.20       1.0  T
   5   -132.8466102  0.130713E+00  0.116E+00    0.12       1.0  T
   6   -132.9258806 -0.792704E-01  0.897E-01    0.87       1.0  T
   7   -133.0421283 -0.116248E+00  0.540E-01    0.25       1.0  T
   8   -133.0446238 -0.249550E-02  0.418E-01    0.15       1.0  T
   9   -133.0206082  0.240156E-01  0.453E-01    0.32       1.0  T
  10   -133.0232659 -0.265772E-02  0.484E-01    0.10       1.0  T
  11   -133.0495399 -0.262739E-01  0.324E-01    0.16       1.0  T
  12   -133.0554080 -0.586814E-02  0.208E-01    0.15       1.0  T
  13   -133.0545953  0.812658E-03  0.220E-01    0.15       1.0  T
  14   -133.0594589 -0.486354E-02  0.948E-02    0.15       1.0  T
  15   -133.0591413  0.317592E-03  0.894E-02    0.14       1.0  T
  16   -133.0600983 -0.956988E-03  0.448E-02    0.16       1.0  T
  17   -133.0604877 -0.389400E-03  0.128E-02    0.15       1.0  T
  18   -133.0604945 -0.685080E-05  0.554E-03    0.15       2.0  T
  19   -133.0605005 -0.592794E-05  0.133E-03    0.15       8.2  T
  20   -133.0604996  0.818116E-06  0.255E-03    0.15       4.3  T
  21   -133.0605007 -0.108988E-05  0.739E-04    0.15      14.8  T
  22   -133.0605007  0.327490E-07  0.808E-04    0.15      13.5  T
  23   -133.0605008 -0.101051E-06  0.286E-04    0.15      38.2  T

   *** convergence criteria satisfied after 23 iterations ***

         #    Occupation            Energy/Eh            Energy/eV
      -------------------------------------------------------------
         1        2.0000           -0.7469187             -20.3247
       ...           ...                  ...                  ...
       114        2.0000           -0.3956318             -10.7657
       115        1.9983           -0.3920306             -10.6677
       116        1.9949           -0.3909729             -10.6389
       117        1.9646           -0.3891045             -10.5881
       118        1.7060           -0.3867954             -10.5252
       119        1.3362           -0.3853171             -10.4850
       120        0.9472           -0.2871992              -7.8151 (HOMO)
       121        0.0527           -0.2817133              -7.6658 (LUMO)
       122        0.0001           -0.2758495              -7.5062
       123                         -0.2449946              -6.6666
       124                         -0.2257158              -6.1420
       125                         -0.2241435              -6.0993
       ...                                ...                  ...
       225                          0.7280721              19.8119
      -------------------------------------------------------------
                  HL-Gap            0.0054859 Eh            0.1493 eV
             Fermi-level           -0.3352103 Eh           -9.1215 eV
 
 transition dipole moment (au) for excitation:         119         120
     X       Y       Z   
  -0.0642  -0.1255   0.0606  total (au/Debye):    0.153   0.390
 dE (eV)             :    2.670
 oscillator strength :  0.21786E-02

 SCC (total)                   0 d,  0 h,  0 min,  0.874 sec
 SCC setup                      ...        0 min,  0.017 sec (  1.954%)
 Dispersion                     ...        0 min,  0.004 sec (  0.493%)
 classical contributions        ...        0 min,  0.001 sec (  0.099%)
 integral evaluation            ...        0 min,  0.050 sec (  5.690%)
 iterations                     ...        0 min,  0.446 sec ( 51.054%)
 molecular gradient             ...        0 min,  0.285 sec ( 32.560%)
 printout                       ...        0 min,  0.071 sec (  8.140%)

         :::::::::::::::::::::::::::::::::::::::::::::::::::::
         ::                     SUMMARY                     ::
         :::::::::::::::::::::::::::::::::::::::::::::::::::::
         :: total energy            -131.137110881119 Eh    ::
         :: gradient norm              0.094003313090 Eh/a0 ::
         :: HOMO-LUMO gap              0.149277878750 eV    ::
         ::.................................................::
         :: SCC energy              -133.056733938235 Eh    ::
         :: -> isotropic ES            0.147240015520 Eh    ::
         :: -> anisotropic ES          0.000989130693 Eh    ::
         :: -> anisotropic XC          0.063242485549 Eh    ::
         :: -> dispersion             -0.117644246954 Eh    ::
         :: repulsion energy           1.919623057116 Eh    ::
         :: add. restraining           0.000000000000 Eh    ::
         :: total charge              -0.000000000060 e     ::
         :::::::::::::::::::::::::::::::::::::::::::::::::::::

           -------------------------------------------------
          |                Property Printout                |
           -------------------------------------------------

    * Orbital Energies and Occupations

         #    Occupation            Energy/Eh            Energy/eV
      -------------------------------------------------------------
         1        2.0000           -0.7469187             -20.3247
       ...           ...                  ...                  ...
       108        2.0000           -0.4041555             -10.9976
       109        2.0000           -0.4037539             -10.9867
       110        2.0000           -0.4015061             -10.9255
       111        2.0000           -0.4004335             -10.8964
       112        2.0000           -0.3975574             -10.8181
       113        2.0000           -0.3973997             -10.8138
       114        2.0000           -0.3956318             -10.7657
       115        1.9983           -0.3920306             -10.6677
       116        1.9949           -0.3909729             -10.6389
       117        1.9646           -0.3891045             -10.5881
       118        1.7060           -0.3867954             -10.5252
       119        1.3362           -0.3853171             -10.4850
       120        0.9472           -0.2871992              -7.8151 (HOMO)
       121        0.0527           -0.2817133              -7.6658 (LUMO)
       122        0.0001           -0.2758495              -7.5062
       123                         -0.2449946              -6.6666
       124                         -0.2257158              -6.1420
       125                         -0.2241435              -6.0993
       126                         -0.2203617              -5.9963
       127                         -0.2153174              -5.8591
       128                         -0.2134326              -5.8078
       129                         -0.2007870              -5.4637
       130                         -0.1900288              -5.1709
       131                         -0.1664162              -4.5284
       ...                                ...                  ...
       225                          0.7280721              19.8119
      -------------------------------------------------------------
                  HL-Gap            0.0054859 Eh            0.1493 eV
             Fermi-level           -0.3352103 Eh           -9.1215 eV

     #   Z          covCN         q      C6AA      α(0)
     1   6 C        3.749     0.004    20.569     6.468
     2   6 C        3.905     0.021    20.164     6.383
     3   6 C        3.825    -0.068    21.786     6.642
     4   6 C        3.907     0.006    20.422     6.423
     5   6 C        2.758     0.275    22.355     7.743
     6   7 N        2.685    -0.175    24.785     7.394
     7   6 C        3.820    -0.069    21.802     6.645
     8   6 C        3.901     0.016    20.259     6.398
     9   6 C        3.817    -0.071    21.838     6.651
    10   6 C        3.229     0.226    22.593     7.720
    11   7 N        1.873    -0.298    28.576     7.924
    12   6 C        3.174     0.066    26.144     8.351
    13   6 C        3.120     0.116    25.280     8.235
    14   8 O        1.727    -0.228    17.781     5.694
    15   6 C        2.917    -0.045    29.114     8.848
    16   6 C        2.970     0.003    27.958     8.673
    17   6 C        2.935    -0.041    29.015     8.834
    18   6 C        2.904    -0.050    29.229     8.865
    19   6 C        3.767    -0.107    22.578     6.772
    20   6 C        3.763    -0.114    22.717     6.794
    21   6 C        3.760    -0.104    22.536     6.767
    22   8 O        0.859    -0.462    22.954     6.423
    23   1 H        0.924     0.047     2.361     2.403
    24   1 H        0.924     0.048     2.341     2.393
    25   1 H        0.924     0.043     2.415     2.430
    26   1 H        0.924     0.037     2.486     2.466
    27   1 H        0.924     0.049     2.335     2.390
    28   1 H        0.924     0.065     2.146     2.291
    29   1 H        0.925     0.060     2.204     2.322
    30   1 H        0.924     0.037     2.495     2.470
    31   1 H        0.924     0.042     2.428     2.437
    32   1 H        0.924     0.044     2.396     2.420
    33   1 H        0.924     0.042     2.426     2.436
    34   1 H        0.924     0.041     2.439     2.443
    35   1 H        0.860     0.212     1.045     1.601
    36   1 H        0.924     0.052     2.297     2.370
    37   1 H        0.924     0.044     2.393     2.419
    38   1 H        0.924     0.045     2.379     2.412
    39   1 H        0.925     0.058     2.224     2.332
    40   6 C        2.837     0.159    24.565     8.122
    41   1 H        0.926     0.047     2.358     2.401
    42   1 H        0.924     0.058     2.226     2.333
    43   1 H        0.924     0.046     2.367     2.406
    44   6 C        2.965     0.010    27.791     8.647
    45   6 C        2.919    -0.024    28.607     8.771
    46   6 C        2.914    -0.029    28.718     8.788
    47   6 C        2.915    -0.037    28.908     8.817
    48   6 C        2.914    -0.028    28.705     8.786
    49   6 C        2.918    -0.039    28.981     8.828
    50   1 H        0.925     0.044     2.401     2.423
    51   1 H        0.925     0.035     2.523     2.484
    52   1 H        0.925     0.031     2.575     2.510
    53   1 H        0.925     0.031     2.575     2.509
    54   1 H        0.925     0.033     2.540     2.492
    55   1 H        0.925     0.049     2.335     2.389
    56   8 O        0.858    -0.407    21.812     6.262
    57   6 C        2.916     0.082    26.163     8.388
    58   6 C        3.039    -0.030    28.707     8.788
    59   6 C        3.091     0.125    25.163     8.222
    60   7 N        1.833    -0.188    25.892     7.540
    61   6 C        2.936     0.150    24.748     8.159
    62   7 N        1.838    -0.189    25.913     7.544
    63   6 C        2.814     0.274    22.366     7.749
    64   7 N        2.760    -0.188    25.067     7.436
    65   6 C        3.843     0.046    19.774     6.326
    66   6 C        3.809    -0.069    21.811     6.648
    67   6 C        2.966     0.011    27.762     8.642
    68   6 C        2.922    -0.039    28.970     8.827
    69   6 C        2.916    -0.030    28.754     8.793
    70   6 C        2.917    -0.031    28.772     8.796
    71   6 C        2.916    -0.029    28.721     8.788
    72   6 C        2.922    -0.037    28.920     8.819
    73   8 O        0.857    -0.460    22.911     6.418
    74   1 H        0.859     0.233     0.952     1.528
    75   1 H        0.925     0.067     2.114     2.274
    76   1 H        0.925     0.032     2.558     2.501
    77   1 H        0.925     0.032     2.558     2.501
    78   1 H        0.925     0.032     2.559     2.502
    79   1 H        0.925     0.033     2.549     2.497
    80   1 H        0.925     0.044     2.390     2.418
    81   1 H        0.924     0.064     2.148     2.292
    82   1 H        0.924     0.063     2.166     2.301
    83   1 H        0.924     0.085     1.930     2.173
    84   1 H        0.925     0.071     2.078     2.254

 Mol. C6AA /au·bohr⁶  :      84164.513198
 Mol. C8AA /au·bohr⁸  :    2018696.252903
 Mol. α(0) /au        :        450.772326


Wiberg/Mayer (AO) data.
largest (>0.10) Wiberg bond orders for each atom

 ---------------------------------------------------------------------------
     #   Z sym  total        # sym  WBO       # sym  WBO       # sym  WBO
 ---------------------------------------------------------------------------
     1   6 C    3.968 --     6 N    0.992     2 C    0.983    42 H    0.967
                            43 H    0.961
     2   6 C    3.991 --    20 C    0.995     3 C    0.987     9 C    0.985
                             1 C    0.983
     3   6 C    3.995 --     2 C    0.987     4 C    0.985    26 H    0.974
                            25 H    0.971
     4   6 C    3.980 --    21 C    0.995     3 C    0.985     7 C    0.963
                             5 C    0.943
     5   6 C    3.940 --    22 O    1.602     6 N    1.314     4 C    0.943
     6   7 N    3.471 --     5 C    1.314     1 C    0.992    35 H    0.901
                            22 O    0.192
     7   6 C    3.989 --     8 C    0.981    28 H    0.972    27 H    0.968
                             4 C    0.963
     8   6 C    3.988 --    10 C    0.986     9 C    0.982     7 C    0.981
                            19 C    0.969
     9   6 C    3.992 --     2 C    0.985     8 C    0.982    24 H    0.972
                            23 H    0.970
    10   6 C    3.913 --    11 N    1.626    14 O    1.095     8 C    0.986
    11   7 N    3.014 --    10 C    1.626    12 C    1.161    14 O    0.107
    12   6 C    3.974 --    15 C    1.358    13 C    1.280    11 N    1.161
    13   6 C    3.893 --    18 C    1.331    12 C    1.280    14 O    1.062
    14   8 O    2.386 --    10 C    1.095    13 C    1.062    11 N    0.107
    15   6 C    3.945 --    12 C    1.358    16 C    1.346    39 H    0.966
    16   6 C    3.930 --    15 C    1.346    17 C    1.291    40 C    1.085
    17   6 C    3.968 --    18 C    1.503    16 C    1.291    41 H    0.966
    18   6 C    3.976 --    17 C    1.503    13 C    1.331    55 H    0.965
    19   6 C    3.987 --    37 H    0.986    36 H    0.985    38 H    0.981
                             8 C    0.969
    20   6 C    3.993 --     2 C    0.995    33 H    0.985    32 H    0.984
                            34 H    0.984
    21   6 C    3.992 --     4 C    0.995    31 H    0.985    30 H    0.984
                            29 H    0.983
    22   8 O    1.974 --     5 C    1.602     6 N    0.192
    23   1 H    0.997 --     9 C    0.970
    24   1 H    0.997 --     9 C    0.972
    25   1 H    0.996 --     3 C    0.971
    26   1 H    0.998 --     3 C    0.974
    27   1 H    0.996 --     7 C    0.968
    28   1 H    0.995 --     7 C    0.972
    29   1 H    0.996 --    21 C    0.983
    30   1 H    0.998 --    21 C    0.984
    31   1 H    0.998 --    21 C    0.985
    32   1 H    0.998 --    20 C    0.984
    33   1 H    0.998 --    20 C    0.985
    34   1 H    0.998 --    20 C    0.984
    35   1 H    0.953 --     6 N    0.901
    36   1 H    0.997 --    19 C    0.985
    37   1 H    0.998 --    19 C    0.986
    38   1 H    0.997 --    19 C    0.981
    39   1 H    0.996 --    15 C    0.966
    40   6 C    3.811 --    56 O    1.401    44 C    1.106    16 C    1.085
    41   1 H    0.997 --    17 C    0.966
    42   1 H    0.996 --     1 C    0.967
    43   1 H    0.998 --     1 C    0.961
    44   6 C    3.930 --    49 C    1.309    45 C    1.306    40 C    1.106
    45   6 C    3.960 --    46 C    1.476    44 C    1.306    50 H    0.969
    46   6 C    3.985 --    45 C    1.476    47 C    1.412    51 H    0.966
    47   6 C    3.943 --    46 C    1.412    48 C    1.400    52 H    0.969
    48   6 C    3.981 --    49 C    1.477    47 C    1.400    53 H    0.968
    49   6 C    3.962 --    48 C    1.477    44 C    1.309    54 H    0.965
    50   1 H    0.998 --    45 C    0.969
    51   1 H    0.996 --    46 C    0.966
    52   1 H    0.995 --    47 C    0.969
    53   1 H    0.996 --    48 C    0.968
    54   1 H    0.997 --    49 C    0.965
    55   1 H    0.995 --    18 C    0.965
    56   8 O    1.713 --    40 C    1.401
    57   6 C    3.933 --    62 N    1.424    58 C    1.369    84 H    0.950
    58   6 C    3.924 --    57 C    1.369    59 C    1.330    63 C    0.992
    59   6 C    3.958 --    60 N    1.416    58 C    1.330    65 C    0.993
    60   7 N    3.020 --    59 C    1.416    61 C    1.384
    61   6 C    3.918 --    62 N    1.426    60 N    1.384    75 H    0.955
    62   7 N    3.048 --    61 C    1.426    57 C    1.424
    63   6 C    3.948 --    73 O    1.607    64 N    1.276    58 C    0.992
    64   7 N    3.459 --    63 C    1.276    65 C    1.001    74 H    0.864
                            73 O    0.202
    65   6 C    3.963 --    64 N    1.001    59 C    0.993    66 C    0.945
                            83 H    0.928
    66   6 C    3.985 --    67 C    1.013    82 H    0.968    81 H    0.965
                            65 C    0.945
    67   6 C    3.986 --    68 C    1.412    72 C    1.410    66 C    1.013
                            70 C    0.108
    68   6 C    3.990 --    69 C    1.445    67 C    1.412    76 H    0.969
                            71 C    0.111
    69   6 C    3.992 --    68 C    1.445    70 C    1.438    77 H    0.971
                            72 C    0.111
    70   6 C    3.988 --    69 C    1.438    71 C    1.437    78 H    0.971
                            67 C    0.108
    71   6 C    3.992 --    72 C    1.446    70 C    1.437    79 H    0.971
                            68 C    0.111
    72   6 C    3.989 --    71 C    1.446    67 C    1.410    80 H    0.968
                            69 C    0.111
    73   8 O    1.966 --    63 C    1.607    64 N    0.202
    74   1 H    0.944 --    64 N    0.864
    75   1 H    0.995 --    61 C    0.955
    76   1 H    0.999 --    68 C    0.969
    77   1 H    0.999 --    69 C    0.971
    78   1 H    0.998 --    70 C    0.971
    79   1 H    0.999 --    71 C    0.971
    80   1 H    0.998 --    72 C    0.968
    81   1 H    0.993 --    66 C    0.965
    82   1 H    0.995 --    66 C    0.968
    83   1 H    0.991 --    65 C    0.928
    84   1 H    0.980 --    57 C    0.950
 ---------------------------------------------------------------------------

Topologies differ in total number of bonds
Writing topology from bond orders to xtbtopo.mol

molecular dipole:
                 x           y           z       tot (Debye)
 q only:       -1.958       0.804       0.504
   full:       -2.326       0.420       0.960       6.484
molecular quadrupole (traceless):
                xx          xy          yy          xz          yz          zz
 q only:       23.149       5.573      -7.770      -0.030      -6.872     -15.378
  q+dip:       25.186       5.098      -7.376      -1.053      -5.398     -17.810
   full:       19.748       6.216      -2.698      -0.920      -2.486     -17.051


           -------------------------------------------------
          | TOTAL ENERGY             -131.137110881119 Eh   |
          | GRADIENT NORM               0.094003313090 Eh/α |
          | HOMO-LUMO GAP               0.149277878750 eV   |
           -------------------------------------------------

------------------------------------------------------------------------
 * finished run on 2024/12/09 at 13:08:46.264     
------------------------------------------------------------------------
 total:
 * wall-time:     0 d,  0 h,  0 min,  1.088 sec
 *  cpu-time:     0 d,  0 h,  0 min,  1.114 sec
 * ratio c/w:     1.024 speedup
 SCF:
 * wall-time:     0 d,  0 h,  0 min,  0.879 sec
 *  cpu-time:     0 d,  0 h,  0 min,  0.953 sec
 * ratio c/w:     1.085 speedup
