# Supplementary material for: Photochemical Deracemization of 4,7-Diaza-1-isoindolinones by Unidirectional Hydrogen Atom Shuttling
Source: J Am Chem Soc. 2024 Dec 30;147(2):1434–9. doi: 10.1021/jacs.4c16053 (PMC11744763; doi:10.1021/jacs.4c16053)
Supplement: Supplementary file 3 — ja4c16053_si_003.zip [file ja4c16053_si_003.zip › to_zip/ent2b_1a/thermodynamics/t1min/freq.out]

                                 *****************
                                 * O   R   C   A *
                                 *****************

                                            #,                                       
                                            ###                                      
                                            ####                                     
                                            #####                                    
                                            ######                                   
                                           ########,                                 
                                     ,,################,,,,,                         
                               ,,#################################,,                 
                          ,,##########################################,,             
                       ,#########################################, ''#####,          
                    ,#############################################,,   '####,        
                  ,##################################################,,,,####,       
                ,###########''''           ''''###############################       
              ,#####''   ,,,,##########,,,,          '''####'''          '####       
            ,##' ,,,,###########################,,,                        '##       
           ' ,,###''''                  '''############,,,                           
         ,,##''                                '''############,,,,        ,,,,,,###''
      ,#''                                            '''#######################'''  
     '                                                          ''''####''''         
             ,#######,   #######,   ,#######,      ##                                
            ,#'     '#,  ##    ##  ,#'     '#,    #''#        ######   ,####,        
            ##       ##  ##   ,#'  ##            #'  '#       #        #'  '#        
            ##       ##  #######   ##           ,######,      #####,   #    #        
            '#,     ,#'  ##    ##  '#,     ,#' ,#      #,         ##   #,  ,#        
             '#######'   ##     ##  '#######'  #'      '#     #####' # '####'        


                  #######################################################
                  #                        -***-                        #
                  #          Department of theory and spectroscopy      #
                  #    Directorship and core code : Frank Neese         #
                  #        Max Planck Institute fuer Kohlenforschung    #
                  #                Kaiser Wilhelm Platz 1               #
                  #                 D-45470 Muelheim/Ruhr               #
                  #                      Germany                        #
                  #                                                     #
                  #                  All rights reserved                #
                  #                        -***-                        #
                  #######################################################


                         Program Version 5.0.3 -  RELEASE  -


 With contributions from (in alphabetic order):
   Daniel Aravena         : Magnetic Suceptibility
   Michael Atanasov       : Ab Initio Ligand Field Theory (pilot matlab implementation)
   Alexander A. Auer      : GIAO ZORA, VPT2 properties, NMR spectrum
   Ute Becker             : Parallelization
   Giovanni Bistoni       : ED, misc. LED, open-shell LED, HFLD
   Martin Brehm           : Molecular dynamics
   Dmytro Bykov           : SCF Hessian
   Vijay G. Chilkuri      : MRCI spin determinant printing, contributions to CSF-ICE
   Dipayan Datta          : RHF DLPNO-CCSD density
   Achintya Kumar Dutta   : EOM-CC, STEOM-CC
   Dmitry Ganyushin       : Spin-Orbit,Spin-Spin,Magnetic field MRCI
   Miquel Garcia          : C-PCM and meta-GGA Hessian, CC/C-PCM, Gaussian charge scheme
   Yang Guo               : DLPNO-NEVPT2, F12-NEVPT2, CIM, IAO-localization
   Andreas Hansen         : Spin unrestricted coupled pair/coupled cluster methods
   Benjamin Helmich-Paris : MC-RPA, TRAH-SCF, COSX integrals
   Lee Huntington         : MR-EOM, pCC
   Robert Izsak           : Overlap fitted RIJCOSX, COSX-SCS-MP3, EOM
   Marcus Kettner         : VPT2
   Christian Kollmar      : KDIIS, OOCD, Brueckner-CCSD(T), CCSD density, CASPT2, CASPT2-K
   Simone Kossmann        : Meta GGA functionals, TD-DFT gradient, OOMP2, MP2 Hessian
   Martin Krupicka        : Initial AUTO-CI
   Lucas Lang             : DCDCAS
   Marvin Lechner         : AUTO-CI (C++ implementation), FIC-MRCC
   Dagmar Lenk            : GEPOL surface, SMD
   Dimitrios Liakos       : Extrapolation schemes; Compound Job, initial MDCI parallelization
   Dimitrios Manganas     : Further ROCIS development; embedding schemes
   Dimitrios Pantazis     : SARC Basis sets
   Anastasios Papadopoulos: AUTO-CI, single reference methods and gradients
   Taras Petrenko         : DFT Hessian,TD-DFT gradient, ASA, ECA, R-Raman, ABS, FL, XAS/XES, NRVS
   Peter Pinski           : DLPNO-MP2, DLPNO-MP2 Gradient
   Christoph Reimann      : Effective Core Potentials
   Marius Retegan         : Local ZFS, SOC
   Christoph Riplinger    : Optimizer, TS searches, QM/MM, DLPNO-CCSD(T), (RO)-DLPNO pert. Triples
   Tobias Risthaus        : Range-separated hybrids, TD-DFT gradient, RPA, STAB
   Michael Roemelt        : Original ROCIS implementation
   Masaaki Saitow         : Open-shell DLPNO-CCSD energy and density
   Barbara Sandhoefer     : DKH picture change effects
   Avijit Sen             : IP-ROCIS
   Kantharuban Sivalingam : CASSCF convergence, NEVPT2, FIC-MRCI
   Bernardo de Souza      : ESD, SOC TD-DFT
   Georgi Stoychev        : AutoAux, RI-MP2 NMR, DLPNO-MP2 response
   Willem Van den Heuvel  : Paramagnetic NMR
   Boris Wezisla          : Elementary symmetry handling
   Frank Wennmohs         : Technical directorship


 We gratefully acknowledge several colleagues who have allowed us to
 interface, adapt or use parts of their codes:
   Stefan Grimme, W. Hujo, H. Kruse, P. Pracht,  : VdW corrections, initial TS optimization,
                  C. Bannwarth, S. Ehlert          DFT functionals, gCP, sTDA/sTD-DF
   Ed Valeev, F. Pavosevic, A. Kumar             : LibInt (2-el integral package), F12 methods
   Garnet Chan, S. Sharma, J. Yang, R. Olivares  : DMRG
   Ulf Ekstrom                                   : XCFun DFT Library
   Mihaly Kallay                                 : mrcc  (arbitrary order and MRCC methods)
   Jiri Pittner, Ondrej Demel                    : Mk-CCSD
   Frank Weinhold                                : gennbo (NPA and NBO analysis)
   Christopher J. Cramer and Donald G. Truhlar   : smd solvation model
   Lars Goerigk                                  : TD-DFT with DH, B97 family of functionals
   V. Asgeirsson, H. Jonsson                     : NEB implementation
   FAccTs GmbH                                   : IRC, NEB, NEB-TS, DLPNO-Multilevel, CI-OPT
                                                   MM, QMMM, 2- and 3-layer-ONIOM, Crystal-QMMM,
                                                   LR-CPCM, SF, NACMEs, symmetry and pop. for TD-DFT,
                                                   nearIR, NL-DFT gradient (VV10), updates on ESD,
                                                   ML-optimized integration grids
   S Lehtola, MJT Oliveira, MAL Marques          : LibXC Library
   Liviu Ungur et al                             : ANISO software


 Your calculation uses the libint2 library for the computation of 2-el integrals
 For citations please refer to: http://libint.valeyev.net

 Your ORCA version has been built with support for libXC version: 5.1.0
 For citations please refer to: https://tddft.org/programs/libxc/

 This ORCA versions uses:
   CBLAS   interface :  Fast vector & matrix operations
   LAPACKE interface :  Fast linear algebra routines
   SCALAPACK package :  Parallel linear algebra routines
   Shared memory     :  Shared parallel matrices
   BLAS/LAPACK       :  OpenBLAS 0.3.15  USE64BITINT DYNAMIC_ARCH NO_AFFINITY Zen SINGLE_THREADED
        Core in use  :  Zen
   Copyright (c) 2011-2014, The OpenBLAS Project


***************************************
The coordinates will be read from file: coord.xyz
***************************************


Your calculation utilizes the geometrical counterpoise correction gCP
Please cite in your paper:
H.Kruse, S. Grimme J.Chem.Phys., 136, (2012), 154101 
   

Your calculation utilizes the atom-pairwise dispersion correction
with the Becke-Johnson damping scheme (D3BJ)
Cite in your paper:
S.Grimme, S.Ehrlich, L.Goerigk, J Comput Chem, (2011), 32, 1456–1465 
S.Grimme, J.Antony, S.Ehrlich and H.Krieg, J.Chem.Phys., 132, (2010), 154104 
   

Your calculation employs the composite approach PBEh-3c.
Please cite in your paper:
S. Grimme, J. G. Brandenburg, C. Bannwarth, A. Hansen J.Chem.Phys., 143, (2015), 054107 
   

================================================================================

----- Orbital basis set information -----
Your calculation utilizes the basis: def2-mSVP

----- AuxJ basis set information -----
Your calculation utilizes the auxiliary basis: def2/J
   F. Weigend, Phys. Chem. Chem. Phys. 8, 1057 (2006).

================================================================================
                                        WARNINGS
                       Please study these warnings very carefully!
================================================================================


INFO   : the flag for use of the SHARK integral package has been found!

================================================================================
                                       INPUT FILE
================================================================================
NAME = orca.inp
|  1> ! PBEH-3c FREQ VERYTIGHTSCF CPCM(DCM)
|  2> %pal nprocs 12 end
|  3> * XYZFILE 0 1 coord.xyz
|  4> 
|  5> 
|  6>                          ****END OF INPUT****
================================================================================

                       ****************************
                       * Single Point Calculation *
                       ****************************

---------------------------------
CARTESIAN COORDINATES (ANGSTROEM)
---------------------------------
  C     -3.435672    0.086749    2.009952
  C     -4.812624   -0.432563    1.607024
  C     -5.456426    0.647669    0.747635
  C     -4.676089    0.818230   -0.553206
  C     -3.207344    1.104545   -0.263539
  N     -2.735632    0.755886    0.932728
  C     -4.770944   -0.495538   -1.347762
  C     -4.239321   -1.737718   -0.609783
  C     -4.775792   -1.760353    0.830237
  C     -2.741642   -1.810809   -0.645430
  N     -1.917603   -2.143787    0.281190
  C     -0.671174   -2.102913   -0.318250
  C     -0.839238   -1.750500   -1.651266
  O     -2.159356   -1.570492   -1.851144
  C      0.600020   -2.321315    0.187996
  C      1.673996   -2.184147   -0.689805
  C      1.464456   -1.838802   -2.037611
  C      0.199784   -1.621954   -2.551892
  C     -4.739108   -2.998990   -1.341302
  C     -5.620304   -0.662058    2.882375
  C     -5.270527    1.951234   -1.384129
  O     -2.480960    1.608055   -1.127471
  H     -5.812730   -2.104160    0.759063
  H     -4.246517   -2.517829    1.413849
  H     -6.492538    0.383568    0.511271
  H     -5.491977    1.593226    1.300214
  H     -5.833223   -0.668442   -1.547797
  H     -4.294738   -0.386308   -2.324215
  H     -4.764148    2.062276   -2.341664
  H     -6.323830    1.746111   -1.582296
  H     -5.212228    2.903940   -0.855427
  H     -5.728840    0.262803    3.451666
  H     -6.620554   -1.029476    2.647765
  H     -5.138666   -1.398630    3.529337
  H     -1.737707    0.890949    1.087076
  H     -4.392592   -3.905084   -0.842279
  H     -5.829542   -3.010855   -1.344776
  H     -4.400973   -3.028197   -2.377503
  H      0.742338   -2.559526    1.233198
  C      3.079147   -2.319826   -0.224539
  H      2.320089   -1.741305   -2.691852
  H     -2.807517   -0.730645    2.369008
  H     -3.551230    0.791844    2.839702
  C      3.380135   -3.130097    0.987777
  C      2.724257   -4.332111    1.248886
  C      3.083762   -5.099781    2.347134
  C      4.085304   -4.662814    3.202755
  C      4.742277   -3.464795    2.948197
  C      4.403823   -2.709702    1.837551
  H      1.947714   -4.686070    0.582892
  H      2.579995   -6.038923    2.534113
  H      4.356957   -5.256527    4.065956
  H      5.523613   -3.122541    3.613996
  H      4.924942   -1.782033    1.637170
  H      0.043222   -1.357770   -3.588802
  O      3.982848   -1.769292   -0.821468
  C      3.358807    0.874452    1.268814
  C      2.343189    1.102356    0.365269
  C      2.697558    1.444239   -0.924591
  N      3.945797    1.552217   -1.332515
  C      4.850229    1.297396   -0.391248
  N      4.624125    0.975816    0.876859
  C      0.869985    1.080131    0.458883
  N      0.429208    1.378376   -0.777435
  C      1.463356    1.697407   -1.736743
  C      1.374169    3.141977   -2.258325
  C      1.428377    4.162635   -1.157864
  C      2.639254    4.738708   -0.779796
  C      2.698314    5.648447    0.267131
  C      1.542683    5.996334    0.953242
  C      0.329149    5.432980    0.581442
  C      0.273819    4.524186   -0.466124
  O      0.195713    0.842265    1.451142
  H     -0.566698    1.485255   -0.983553
  H      5.889519    1.366368   -0.691301
  H      3.545622    4.474619   -1.311706
  H      3.648100    6.087203    0.545100
  H      1.586401    6.705964    1.769409
  H     -0.578029    5.702538    1.107057
  H     -0.678861    4.091471   -0.748740
  H      0.444650    3.235951   -2.823940
  H      2.191570    3.290058   -2.966452
  H      1.424435    1.014714   -2.591375
  H      3.169820    0.611193    2.303942

----------------------------
CARTESIAN COORDINATES (A.U.)
----------------------------
  NO LB      ZA    FRAG     MASS         X           Y           Z
   0 C     6.0000    0    12.011   -6.492479    0.163931    3.798259
   1 C     6.0000    0    12.011   -9.094541   -0.817426    3.036835
   2 C     6.0000    0    12.011  -10.311152    1.223917    1.412825
   3 C     6.0000    0    12.011   -8.836528    1.546231   -1.045407
   4 C     6.0000    0    12.011   -6.061003    2.087287   -0.498017
   5 N     7.0000    0    14.007   -5.169595    1.428418    1.762601
   6 C     6.0000    0    12.011   -9.015777   -0.936432   -2.546901
   7 C     6.0000    0    12.011   -8.011155   -3.283810   -1.152324
   8 C     6.0000    0    12.011   -9.024939   -3.326585    1.568921
   9 C     6.0000    0    12.011   -5.180953   -3.421933   -1.219687
  10 N     7.0000    0    14.007   -3.623745   -4.051170    0.531373
  11 C     6.0000    0    12.011   -1.268335   -3.973930   -0.601405
  12 C     6.0000    0    12.011   -1.585930   -3.307966   -3.120441
  13 O     8.0000    0    15.999   -4.080591   -2.967799   -3.498155
  14 C     6.0000    0    12.011    1.133874   -4.386651    0.355261
  15 C     6.0000    0    12.011    3.163394   -4.127441   -1.303543
  16 C     6.0000    0    12.011    2.767421   -3.474832   -3.850526
  17 C     6.0000    0    12.011    0.377537   -3.065048   -4.822377
  18 C     6.0000    0    12.011   -8.955616   -5.667269   -2.534693
  19 C     6.0000    0    12.011  -10.620835   -1.251109    5.446900
  20 C     6.0000    0    12.011   -9.959853    3.687297   -2.615625
  21 O     8.0000    0    15.999   -4.688335    3.038784   -2.130610
  22 H     1.0000    0     1.008  -10.984467   -3.976285    1.434422
  23 H     1.0000    0     1.008   -8.024754   -4.758007    2.671787
  24 H     1.0000    0     1.008  -12.269119    0.724838    0.966163
  25 H     1.0000    0     1.008  -10.378332    3.010760    2.457047
  26 H     1.0000    0     1.008  -11.023194   -1.263172   -2.924913
  27 H     1.0000    0     1.008   -8.115879   -0.730016   -4.392130
  28 H     1.0000    0     1.008   -9.002936    3.897137   -4.425104
  29 H     1.0000    0     1.008  -11.950307    3.299672   -2.990106
  30 H     1.0000    0     1.008   -9.849684    5.487651   -1.616523
  31 H     1.0000    0     1.008  -10.825938    0.496626    6.522703
  32 H     1.0000    0     1.008  -12.511034   -1.945428    5.003550
  33 H     1.0000    0     1.008   -9.710671   -2.643027    6.669481
  34 H     1.0000    0     1.008   -3.283790    1.683649    2.054276
  35 H     1.0000    0     1.008   -8.300795   -7.379540   -1.591678
  36 H     1.0000    0     1.008  -11.016238   -5.689691   -2.541259
  37 H     1.0000    0     1.008   -8.316633   -5.722463   -4.492829
  38 H     1.0000    0     1.008    1.402816   -4.836802    2.330406
  39 C     6.0000    0    12.011    5.818744   -4.383837   -0.424318
  40 H     1.0000    0     1.008    4.384333   -3.290589   -5.086863
  41 H     1.0000    0     1.008   -5.305438   -1.380719    4.476776
  42 H     1.0000    0     1.008   -6.710851    1.496368    5.366259
  43 C     6.0000    0    12.011    6.387529   -5.915026    1.866628
  44 C     6.0000    0    12.011    5.148100   -8.186503    2.360052
  45 C     6.0000    0    12.011    5.827466   -9.637189    4.435441
  46 C     6.0000    0    12.011    7.720106   -8.811442    6.052329
  47 C     6.0000    0    12.011    8.961606   -6.547515    5.571285
  48 C     6.0000    0    12.011    8.322019   -5.120595    3.472468
  49 H     1.0000    0     1.008    3.680647   -8.855389    1.101506
  50 H     1.0000    0     1.008    4.875485  -11.411911    4.788779
  51 H     1.0000    0     1.008    8.233455   -9.933396    7.683542
  52 H     1.0000    0     1.008   10.438116   -5.900747    6.829462
  53 H     1.0000    0     1.008    9.306791   -3.367555    3.093802
  54 H     1.0000    0     1.008    0.081677   -2.565813   -6.781853
  55 O     8.0000    0    15.999    7.526493   -3.343478   -1.552350
  56 C     6.0000    0    12.011    6.347225    1.652475    2.397710
  57 C     6.0000    0    12.011    4.427985    2.083151    0.690258
  58 C     6.0000    0    12.011    5.097645    2.729215   -1.747224
  59 N     7.0000    0    14.007    7.456475    2.933266   -2.518089
  60 C     6.0000    0    12.011    9.165604    2.451724   -0.739352
  61 N     7.0000    0    14.007    8.738330    1.844025    1.657024
  62 C     6.0000    0    12.011    1.644033    2.041153    0.867163
  63 N     7.0000    0    14.007    0.811085    2.604753   -1.469140
  64 C     6.0000    0    12.011    2.765343    3.207634   -3.281969
  65 C     6.0000    0    12.011    2.596802    5.937476   -4.267616
  66 C     6.0000    0    12.011    2.699240    7.866241   -2.188045
  67 C     6.0000    0    12.011    4.987468    8.954860   -1.473600
  68 C     6.0000    0    12.011    5.099074   10.674018    0.504803
  69 C     6.0000    0    12.011    2.915248   11.331429    1.801366
  70 C     6.0000    0    12.011    0.622001   10.266844    1.098765
  71 C     6.0000    0    12.011    0.517442    8.549472   -0.880846
  72 O     8.0000    0    15.999    0.369844    1.591651    2.742260
  73 H     1.0000    0     1.008   -1.070904    2.806726   -1.858647
  74 H     1.0000    0     1.008   11.129579    2.582061   -1.306370
  75 H     1.0000    0     1.008    6.700255    8.455804   -2.478765
  76 H     1.0000    0     1.008    6.893909   11.503147    1.030090
  77 H     1.0000    0     1.008    2.997863   12.672436    3.343699
  78 H     1.0000    0     1.008   -1.092316   10.776235    2.092035
  79 H     1.0000    0     1.008   -1.282861    7.731760   -1.414913
  80 H     1.0000    0     1.008    0.840267    6.115061   -5.336473
  81 H     1.0000    0     1.008    4.141468    6.217309   -5.605781
  82 H     1.0000    0     1.008    2.691791    1.917532   -4.896990
  83 H     1.0000    0     1.008    5.990092    1.154987    4.353820

--------------------------------
INTERNAL COORDINATES (ANGSTROEM)
--------------------------------
 C      0   0   0     0.000000000000     0.00000000     0.00000000
 C      1   0   0     1.525789538545     0.00000000     0.00000000
 C      2   1   0     1.523132506206   106.80195848     0.00000000
 C      3   2   1     1.526500370115   110.11994533    65.43081286
 C      4   3   2     1.524169924420   110.58761311   304.84877261
 N      5   4   3     1.332340303605   117.55851343    20.75187148
 C      4   3   2     1.538279633847   108.25330734    63.63879493
 C      7   4   3     1.539559865045   114.84708506   301.76974062
 C      8   7   4     1.536871518270   109.90636232    45.97684520
 C      8   7   4     1.499884545950   111.88386292   281.25148542
 N     10   8   7     1.283955068507   129.51936945   138.92469914
 C     11  10   8     1.383685605758   104.94082081   176.94934916
 C     12  11  10     1.389018775633   108.31587067   358.88057301
 O     13  12  11     1.347243554846   107.14775705     0.51472176
 C     12  11  10     1.385611352861   131.56604258   177.66136161
 C     15  12  11     1.393834381654   117.47022988   180.80391674
 C     16  15  12     1.407036110292   120.84180536   359.89881998
 C     13  12  11     1.381020487330   123.94774694   180.33933182
 C      8   7   4     1.541335161709   108.70957142   164.75025336
 C      2   1   3     1.526937035381   107.93529838   240.87548354
 C      4   3   2     1.525610338069   110.36095065   183.09947465
 O      5   4   3     1.235934722616   120.66591024   198.79444156
 H      9   8   7     1.094763912127   105.92258771    77.33408199
 H      9   8   7     1.092933621547   109.96830726   191.46049775
 H      3   2   1     1.095054913266   110.52833890   186.00723049
 H      3   2   1     1.095757423525   109.94893930   303.46552533
 H      7   4   3     1.094690771869   106.80513020    60.43698118
 H      7   4   3     1.091862682401   110.46243547   175.27091210
 H     21   4   3     1.088863483145   111.93116978   182.89113309
 H     21   4   3     1.091234028736   109.59713629   302.64024647
 H     21   4   3     1.091133965378   111.32842747    61.65786226
 H     20   2   1     1.091439606575   111.15530312    59.70855706
 H     20   2   1     1.091118254316   110.85000233   179.63399050
 H     20   2   1     1.092278712843   111.27379089   299.49941617
 H      6   5   4     1.018783305208   116.62413986   175.66819934
 H     19   8   7     1.090919021143   111.07365779   180.63061049
 H     19   8   7     1.090504043576   109.55129500   299.93390208
 H     19   8   7     1.090367244014   111.86294203    59.48923713
 H     15  12  11     1.081408943254   120.56955886   359.02639720
 C     16  15  12     1.486381108857   121.48636467   176.38612262
 H     17  16  15     1.081501677204   118.93244178   180.04319463
 H      1   2   3     1.091618801462   110.56728843   196.73813596
 H      1   2   3     1.094987405493   108.90729209    79.34776085
 C     40  16  15     1.488906883308   119.71277435    25.32733735
 C     44  40  16     1.393983669074   121.78013026    39.64691174
 C     45  44  40     1.387339676585   120.23141444   176.27058193
 C     46  45  44     1.387844412530   120.05467761     0.99693567
 C     47  46  45     1.389842582689   119.97372243   359.04995347
 C     48  47  46     1.385010153664   120.08632093   359.64968975
 H     45  44  40     1.082521738564   120.27991925   357.80557614
 H     46  45  44     1.082002782065   119.76408706   180.93627210
 H     47  46  45     1.082314922946   120.00744749   179.26425498
 H     48  47  46     1.082086626670   120.08341199   180.01603592
 H     49  48  47     1.082722244039   119.86171406   180.62515095
 H     18  13  12     1.081428069164   122.62349036   179.24674226
 O     40  16  15     1.214943860910   120.53175908   205.70996023
 C     54  49  48     3.105700951666   120.80406985   234.77009144
 C     57  54  49     1.378336891651   126.21057595   304.66588869
 C     58  57  54     1.380651885884   117.66135985   276.51402253
 N     59  58  57     1.317635020157   123.55051133     0.53275606
 C     60  59  58     1.330005898747   114.16745390     0.23678585
 N     61  60  59     1.327641728368   127.34245941   358.97462555
 C     58  57  54     1.476342955111   133.72678558    97.33761898
 N     63  58  57     1.346000221941   105.37869554   180.54643438
 C     64  63  58     1.446207283595   115.08652500   356.25770733
 C     65  64  63     1.538435697357   112.99022135   243.43527414
 C     66  65  64     1.501898037093   112.80575684    57.03931251
 C     67  66  65     1.393204899008   120.74380300    93.45348943
 C     68  67  66     1.388224931722   120.83677359   182.19870773
 C     69  68  67     1.388256466167   120.10087706     0.00000000
 C     70  69  68     1.388621111178   119.56977138   359.72692094
 C     71  70  69     1.387934000888   120.16990092     0.24712526
 O     63  58  57     1.223028965647   127.19382574     0.61833828
 H     64  63  58     1.022612198951   121.81739547   183.65209970
 H     61  60  59     1.083934277054   116.35379847   179.41486424
 H     68  67  66     1.083593352175   119.53805356     2.34735657
 H     69  68  67     1.082528173476   119.77419345   180.12910381
 H     70  69  68     1.082412157568   120.22030777   180.04110459
 H     71  70  69     1.082545413520   120.08753821   180.34564251
 H     72  71  70     1.083841243839   119.55544095   180.07324099
 H     66  65  64     1.092133633313   107.80164953   294.64494061
 H     66  65  64     1.091566389424   107.69260863   179.69728944
 H     65  64  63     1.094523050638   110.78851044   121.32186785
 H     57  54  49     1.084671510389    76.53039665    65.29231251

---------------------------
INTERNAL COORDINATES (A.U.)
---------------------------
 C      0   0   0     0.000000000000     0.00000000     0.00000000
 C      1   0   0     2.883324365852     0.00000000     0.00000000
 C      2   1   0     2.878303302402   106.80195848     0.00000000
 C      3   2   1     2.884667642846   110.11994533    65.43081286
 C      4   3   2     2.880263738713   110.58761311   304.84877261
 N      5   4   3     2.517758290998   117.55851343    20.75187148
 C      4   3   2     2.906927225360   108.25330734    63.63879493
 C      7   4   3     2.909346511711   114.84708506   301.76974062
 C      8   7   4     2.904266272553   109.90636232    45.97684520
 C      8   7   4     2.834371024347   111.88386292   281.25148542
 N     10   8   7     2.426323447738   129.51936945   138.92469914
 C     11  10   8     2.614786850331   104.94082081   176.94934916
 C     12  11  10     2.624865080820   108.31587067   358.88057301
 O     13  12  11     2.545921354350   107.14775705     0.51472176
 C     12  11  10     2.618425984959   131.56604258   177.66136161
 C     15  12  11     2.633965257370   117.47022988   180.80391674
 C     16  15  12     2.658912908989   120.84180536   359.89881998
 C     13  12  11     2.609750506388   123.94774694   180.33933182
 C      8   7   4     2.912701336213   108.70957142   164.75025336
 C      2   1   3     2.885492820612   107.93529838   240.87548354
 C      4   3   2     2.882985726029   110.36095065   183.09947465
 O      5   4   3     2.335578145148   120.66591024   198.79444156
 H      9   8   7     2.068803975220   105.92258771    77.33408199
 H      9   8   7     2.065345227279   109.96830726   191.46049775
 H      3   2   1     2.069353887678   110.52833890   186.00723049
 H      3   2   1     2.070681439673   109.94893930   303.46552533
 H      7   4   3     2.068665760162   106.80513020    60.43698118
 H      7   4   3     2.063321445587   110.46243547   175.27091210
 H     21   4   3     2.057653780372   111.93116978   182.89113309
 H     21   4   3     2.062133462327   109.59713629   302.64024647
 H     21   4   3     2.061944369984   111.32842747    61.65786226
 H     20   2   1     2.062521948142   111.15530312    59.70855706
 H     20   2   1     2.061914680380   110.85000233   179.63399050
 H     20   2   1     2.064107629185   111.27379089   299.49941617
 H      6   5   4     1.925221436654   116.62413986   175.66819934
 H     19   8   7     2.061538184246   111.07365779   180.63061049
 H     19   8   7     2.060753990293   109.55129500   299.93390208
 H     19   8   7     2.060495476585   111.86294203    59.48923713
 H     15  12  11     2.043566741523   120.56955886   359.02639720
 C     16  15  12     2.808853226374   121.48636467   176.38612262
 H     17  16  15     2.043741983293   118.93244178   180.04319463
 H      1   2   3     2.062860577403   110.56728843   196.73813596
 H      1   2   3     2.069226316475   108.90729209    79.34776085
 C     40  16  15     2.813626248362   119.71277435    25.32733735
 C     44  40  16     2.634247369709   121.78013026    39.64691174
 C     45  44  40     2.621692043469   120.23141444   176.27058193
 C     46  45  44     2.622645856174   120.05467761     0.99693567
 C     47  46  45     2.626421850544   119.97372243   359.04995347
 C     48  47  46     2.617289883124   120.08632093   359.64968975
 H     45  44  40     2.045669619903   120.27991925   357.80557614
 H     46  45  44     2.044688934243   119.76408706   180.93627210
 H     47  46  45     2.045278795023   120.00744749   179.26425498
 H     48  47  46     2.044847377586   120.08341199   180.01603592
 H     49  48  47     2.046048520337   119.86171406   180.62515095
 H     18  13  12     2.043602884256   122.62349036   179.24674226
 O     40  16  15     2.295911165209   120.53175908   205.70996023
 C     54  49  48     5.868924252507   120.80406985   234.77009144
 C     57  54  49     2.604679245500   126.21057595   304.66588869
 C     58  57  54     2.609053950603   117.66135985   276.51402253
 N     59  58  57     2.489969332561   123.55051133     0.53275606
 C     60  59  58     2.513346905131   114.16745390     0.23678585
 N     61  60  59     2.508879270581   127.34245941   358.97462555
 C     58  57  54     2.789883864904   133.72678558    97.33761898
 N     63  58  57     2.543571795666   105.37869554   180.54643438
 C     64  63  58     2.732935698877   115.08652500   356.25770733
 C     65  64  63     2.907222142653   112.99022135   243.43527414
 C     66  65  64     2.838175971180   112.80575684    57.03931251
 C     67  66  65     2.632775707563   120.74380300    93.45348943
 C     68  67  66     2.623364933236   120.83677359   182.19870773
 C     69  68  67     2.623424524702   120.10087706     0.00000000
 C     70  69  68     2.624113603908   119.56977138   359.72692094
 C     71  70  69     2.622815153636   120.16990092     0.24712526
 O     63  58  57     2.311189798926   127.19382574     0.61833828
 H     64  63  58     1.932456997225   121.81739547   183.65209970
 H     61  60  59     2.048338930801   116.35379847   179.41486424
 H     68  67  66     2.047694676148   119.53805356     2.34735657
 H     69  68  67     2.045681780123   119.77419345   180.12910381
 H     70  69  68     2.045462541831   120.22030777   180.04110459
 H     71  70  69     2.045714359086   120.08753821   180.34564251
 H     72  71  70     2.048163123504   119.55544095   180.07324099
 H     66  65  64     2.063833468605   107.80164953   294.64494061
 H     66  65  64     2.062761533004   107.69260863   179.69728944
 H     65  64  63     2.068348812970   110.78851044   121.32186785
 H     57  54  49     2.049732099901    76.53039665    65.29231251

---------------------
BASIS SET INFORMATION
---------------------
There are 4 groups of distinct atoms

 Group   1 Type C   : 8s4p1d contracted to 4s2p1d pattern {5111/31/1}
 Group   2 Type N   : 8s4p1d contracted to 4s2p1d pattern {5111/31/1}
 Group   3 Type O   : 8s4p1d contracted to 4s2p1d pattern {5111/31/1}
 Group   4 Type H   : 4s contracted to 2s pattern {31}

Atom   0C    basis set group =>   1
Atom   1C    basis set group =>   1
Atom   2C    basis set group =>   1
Atom   3C    basis set group =>   1
Atom   4C    basis set group =>   1
Atom   5N    basis set group =>   2
Atom   6C    basis set group =>   1
Atom   7C    basis set group =>   1
Atom   8C    basis set group =>   1
Atom   9C    basis set group =>   1
Atom  10N    basis set group =>   2
Atom  11C    basis set group =>   1
Atom  12C    basis set group =>   1
Atom  13O    basis set group =>   3
Atom  14C    basis set group =>   1
Atom  15C    basis set group =>   1
Atom  16C    basis set group =>   1
Atom  17C    basis set group =>   1
Atom  18C    basis set group =>   1
Atom  19C    basis set group =>   1
Atom  20C    basis set group =>   1
Atom  21O    basis set group =>   3
Atom  22H    basis set group =>   4
Atom  23H    basis set group =>   4
Atom  24H    basis set group =>   4
Atom  25H    basis set group =>   4
Atom  26H    basis set group =>   4
Atom  27H    basis set group =>   4
Atom  28H    basis set group =>   4
Atom  29H    basis set group =>   4
Atom  30H    basis set group =>   4
Atom  31H    basis set group =>   4
Atom  32H    basis set group =>   4
Atom  33H    basis set group =>   4
Atom  34H    basis set group =>   4
Atom  35H    basis set group =>   4
Atom  36H    basis set group =>   4
Atom  37H    basis set group =>   4
Atom  38H    basis set group =>   4
Atom  39C    basis set group =>   1
Atom  40H    basis set group =>   4
Atom  41H    basis set group =>   4
Atom  42H    basis set group =>   4
Atom  43C    basis set group =>   1
Atom  44C    basis set group =>   1
Atom  45C    basis set group =>   1
Atom  46C    basis set group =>   1
Atom  47C    basis set group =>   1
Atom  48C    basis set group =>   1
Atom  49H    basis set group =>   4
Atom  50H    basis set group =>   4
Atom  51H    basis set group =>   4
Atom  52H    basis set group =>   4
Atom  53H    basis set group =>   4
Atom  54H    basis set group =>   4
Atom  55O    basis set group =>   3
Atom  56C    basis set group =>   1
Atom  57C    basis set group =>   1
Atom  58C    basis set group =>   1
Atom  59N    basis set group =>   2
Atom  60C    basis set group =>   1
Atom  61N    basis set group =>   2
Atom  62C    basis set group =>   1
Atom  63N    basis set group =>   2
Atom  64C    basis set group =>   1
Atom  65C    basis set group =>   1
Atom  66C    basis set group =>   1
Atom  67C    basis set group =>   1
Atom  68C    basis set group =>   1
Atom  69C    basis set group =>   1
Atom  70C    basis set group =>   1
Atom  71C    basis set group =>   1
Atom  72O    basis set group =>   3
Atom  73H    basis set group =>   4
Atom  74H    basis set group =>   4
Atom  75H    basis set group =>   4
Atom  76H    basis set group =>   4
Atom  77H    basis set group =>   4
Atom  78H    basis set group =>   4
Atom  79H    basis set group =>   4
Atom  80H    basis set group =>   4
Atom  81H    basis set group =>   4
Atom  82H    basis set group =>   4
Atom  83H    basis set group =>   4
---------------------------------
AUXILIARY/J BASIS SET INFORMATION
---------------------------------
There are 4 groups of distinct atoms

 Group   1 Type C   : 12s5p4d2f1g contracted to 6s4p3d1f1g pattern {711111/2111/211/2/1}
 Group   2 Type N   : 12s5p4d2f1g contracted to 6s4p3d1f1g pattern {711111/2111/211/2/1}
 Group   3 Type O   : 12s5p4d2f1g contracted to 6s4p3d1f1g pattern {711111/2111/211/2/1}
 Group   4 Type H   : 5s2p1d contracted to 3s1p1d pattern {311/2/1}

Atom   0C    basis set group =>   1
Atom   1C    basis set group =>   1
Atom   2C    basis set group =>   1
Atom   3C    basis set group =>   1
Atom   4C    basis set group =>   1
Atom   5N    basis set group =>   2
Atom   6C    basis set group =>   1
Atom   7C    basis set group =>   1
Atom   8C    basis set group =>   1
Atom   9C    basis set group =>   1
Atom  10N    basis set group =>   2
Atom  11C    basis set group =>   1
Atom  12C    basis set group =>   1
Atom  13O    basis set group =>   3
Atom  14C    basis set group =>   1
Atom  15C    basis set group =>   1
Atom  16C    basis set group =>   1
Atom  17C    basis set group =>   1
Atom  18C    basis set group =>   1
Atom  19C    basis set group =>   1
Atom  20C    basis set group =>   1
Atom  21O    basis set group =>   3
Atom  22H    basis set group =>   4
Atom  23H    basis set group =>   4
Atom  24H    basis set group =>   4
Atom  25H    basis set group =>   4
Atom  26H    basis set group =>   4
Atom  27H    basis set group =>   4
Atom  28H    basis set group =>   4
Atom  29H    basis set group =>   4
Atom  30H    basis set group =>   4
Atom  31H    basis set group =>   4
Atom  32H    basis set group =>   4
Atom  33H    basis set group =>   4
Atom  34H    basis set group =>   4
Atom  35H    basis set group =>   4
Atom  36H    basis set group =>   4
Atom  37H    basis set group =>   4
Atom  38H    basis set group =>   4
Atom  39C    basis set group =>   1
Atom  40H    basis set group =>   4
Atom  41H    basis set group =>   4
Atom  42H    basis set group =>   4
Atom  43C    basis set group =>   1
Atom  44C    basis set group =>   1
Atom  45C    basis set group =>   1
Atom  46C    basis set group =>   1
Atom  47C    basis set group =>   1
Atom  48C    basis set group =>   1
Atom  49H    basis set group =>   4
Atom  50H    basis set group =>   4
Atom  51H    basis set group =>   4
Atom  52H    basis set group =>   4
Atom  53H    basis set group =>   4
Atom  54H    basis set group =>   4
Atom  55O    basis set group =>   3
Atom  56C    basis set group =>   1
Atom  57C    basis set group =>   1
Atom  58C    basis set group =>   1
Atom  59N    basis set group =>   2
Atom  60C    basis set group =>   1
Atom  61N    basis set group =>   2
Atom  62C    basis set group =>   1
Atom  63N    basis set group =>   2
Atom  64C    basis set group =>   1
Atom  65C    basis set group =>   1
Atom  66C    basis set group =>   1
Atom  67C    basis set group =>   1
Atom  68C    basis set group =>   1
Atom  69C    basis set group =>   1
Atom  70C    basis set group =>   1
Atom  71C    basis set group =>   1
Atom  72O    basis set group =>   3
Atom  73H    basis set group =>   4
Atom  74H    basis set group =>   4
Atom  75H    basis set group =>   4
Atom  76H    basis set group =>   4
Atom  77H    basis set group =>   4
Atom  78H    basis set group =>   4
Atom  79H    basis set group =>   4
Atom  80H    basis set group =>   4
Atom  81H    basis set group =>   4
Atom  82H    basis set group =>   4
Atom  83H    basis set group =>   4


           ************************************************************
           *        Program running with 12 parallel MPI-processes    *
           *              working on a common directory               *
           ************************************************************
------------------------------------------------------------------------------
                           ORCA GTO INTEGRAL CALCULATION
                           -- RI-GTO INTEGRALS CHOSEN --
------------------------------------------------------------------------------
------------------------------------------------------------------------------
                   ___                                                        
                  /   \      - P O W E R E D   B Y -                         
                 /     \                                                     
                 |  |  |   _    _      __       _____    __    __             
                 |  |  |  | |  | |    /  \     |  _  \  |  |  /  |          
                  \  \/   | |  | |   /    \    | | | |  |  | /  /          
                 / \  \   | |__| |  /  /\  \   | |_| |  |  |/  /          
                |  |  |   |  __  | /  /__\  \  |    /   |      \           
                |  |  |   | |  | | |   __   |  |    \   |  |\   \          
                \     /   | |  | | |  |  |  |  | |\  \  |  | \   \       
                 \___/    |_|  |_| |__|  |__|  |_| \__\ |__|  \__/        
                                                                              
                      - O R C A' S   B I G   F R I E N D -                    
                                      &                                       
                       - I N T E G R A L  F E E D E R -                       
                                                                              
 v1 FN, 2020, v2 2021                                                         
------------------------------------------------------------------------------


Reading SHARK input file orca.SHARKINP.tmp ... ok
----------------------
SHARK INTEGRAL PACKAGE
----------------------

Number of atoms                             ...     84
Number of basis functions                   ...    779
Number of shells                            ...    403
Maximum angular momentum                    ...      2
Integral batch strategy                     ... SHARK/LIBINT Hybrid
RI-J (if used) integral strategy            ... SPLIT-RIJ (Revised 2003 algorithm where possible)
Printlevel                                  ...      1
Contraction scheme used                     ... SEGMENTED contraction
Coulomb Range Separation                    ... NOT USED
Exchange Range Separation                   ... NOT USED
Finite Nucleus Model                        ... NOT USED
Auxiliary Coulomb fitting basis             ... AVAILABLE
   # of basis functions in Aux-J            ...   2710
   # of shells in Aux-J                     ...    890
   Maximum angular momentum in Aux-J        ...      4
Auxiliary J/K fitting basis                 ... NOT available
Auxiliary Correlation fitting basis         ... NOT available
Auxiliary 'external' fitting basis          ... NOT available
Integral threshold                          ...     1.000000e-12
Primitive cut-off                           ...     1.000000e-14
Primitive pair pre-selection threshold      ...     1.000000e-14

Calculating pre-screening integrals         ... done (  0.1 sec) Dimension = 403
Organizing shell pair data                  ... done (  0.4 sec)
Shell pair information
Total number of shell pairs                 ...     81406
Shell pairs after pre-screening             ...     44816
Total number of primitive shell pairs       ...    289142
Primitive shell pairs kept                  ...     93605
          la=0 lb=0:  16166 shell pairs
          la=1 lb=0:  16008 shell pairs
          la=1 lb=1:   3596 shell pairs
          la=2 lb=0:   5577 shell pairs
          la=2 lb=1:   2940 shell pairs
          la=2 lb=2:    529 shell pairs

Calculating one electron integrals          ... done (  0.1 sec)
Calculating RI/J V-Matrix + Cholesky decomp.... done (  0.4 sec)
Calculating Nuclear repulsion               ... done (  0.0 sec) ENN=   6193.594293957328 Eh

SHARK setup successfully completed in   1.3 seconds

Maximum memory used throughout the entire GTOINT-calculation: 66.5 MB


           ************************************************************
           *        Program running with 12 parallel MPI-processes    *
           *              working on a common directory               *
           ************************************************************
-------------------------------------------------------------------------------
                                 ORCA SCF
-------------------------------------------------------------------------------

------------
SCF SETTINGS
------------
Hamiltonian:
 Density Functional     Method          .... DFT(GTOs)
 Exchange Functional    Exchange        .... PBE
   PBE kappa parameter   XKappa         ....  1.024500
   PBE mue parameter    XMuePBE         ....  0.123457
 Correlation Functional Correlation     .... PBE
   PBE beta parameter  CBetaPBE         ....  0.030000
 LDA part of GGA corr.  LDAOpt          .... PW91-LDA
 Gradients option       PostSCFGGA      .... off
 Hybrid DFT is turned on
   Fraction HF Exchange ScalHFX         ....  0.420000
   Scaling of DF-GGA-X  ScalDFX         ....  0.580000
   Scaling of DF-GGA-C  ScalDFC         ....  1.000000
   Scaling of DF-LDA-C  ScalLDAC        ....  1.000000
   Perturbative correction              ....  0.000000
   Density functional embedding theory  .... OFF
 RI-approximation to the Coulomb term is turned on
   Number of AuxJ basis functions       .... 2710
   RIJ-ON(X) (HFX calculated with O(N)) .... on
   Number of AuxJ basis functions       .... 2710
   RIJ-COSX (HFX calculated with COS-X)).... on


General Settings:
 Integral files         IntName         .... orca
 Hartree-Fock type      HFTyp           .... RHF
 Total Charge           Charge          ....    0
 Multiplicity           Mult            ....    1
 Number of Electrons    NEL             ....  332
 Basis Dimension        Dim             ....  779
 Nuclear Repulsion      ENuc            ....   6193.5942939573 Eh

Convergence Acceleration:
 DIIS                   CNVDIIS         .... on
   Start iteration      DIISMaxIt       ....    12
   Startup error        DIISStart       ....  0.200000
   # of expansion vecs  DIISMaxEq       ....     5
   Bias factor          DIISBfac        ....   1.050
   Max. coefficient     DIISMaxC        ....  10.000
 Trust-Rad. Augm. Hess. CNVTRAH         .... auto
   Auto Start mean grad. ratio tolernc. ....  1.125000
   Auto Start start iteration           ....    20
   Auto Start num. interpolation iter.  ....    10
   Max. Number of Micro iterations      ....    16
   Max. Number of Macro iterations      .... Maxiter - #DIIS iter
   Number of Davidson start vectors     ....     2
   Converg. threshold I  (grad. norm)   ....   2.000e-06
   Converg. threshold II (energy diff.) ....   1.000e-09
   Grad. Scal. Fac. for Micro threshold ....   0.100
   Minimum threshold for Micro iter.    ....   0.010
   NR start threshold (gradient norm)   ....   0.001
   Initial trust radius                 ....   0.400
   Minimum AH scaling param. (alpha)    ....   1.000
   Maximum AH scaling param. (alpha)    .... 1000.000
   Orbital update algorithm             .... Taylor
   White noise on init. David. guess    .... on
   Maximum white noise                  ....   0.010
   Quad. conv. algorithm                .... NR
   COSX micro iterations for RIJONX calc.... off
 SOSCF                  CNVSOSCF        .... on
   Start iteration      SOSCFMaxIt      ....   150
   Startup grad/error   SOSCFStart      ....  0.003300
 Level Shifting         CNVShift        .... on
   Level shift para.    LevelShift      ....    0.2500
   Turn off err/grad.   ShiftErr        ....    0.0010
 Zerner damping         CNVZerner       .... off
 Static damping         CNVDamp         .... on
   Fraction old density DampFac         ....    0.7000
   Max. Damping (<1)    DampMax         ....    0.9800
   Min. Damping (>=0)   DampMin         ....    0.0000
   Turn off err/grad.   DampErr         ....    0.1000
 Fernandez-Rico         CNVRico         .... off

SCF Procedure:
 Maximum # iterations   MaxIter         ....   125
 SCF integral mode      SCFMode         .... Direct
   Integral package                     .... SHARK and LIBINT hybrid scheme
 Reset frequency        DirectResetFreq ....    20
 Integral Threshold     Thresh          ....  1.000e-12 Eh
 Primitive CutOff       TCut            ....  1.000e-14 Eh

Convergence Tolerance:
 Convergence Check Mode ConvCheckMode   .... Total+1el-Energy
 Convergence forced     ConvForced      .... 0
 Energy Change          TolE            ....  1.000e-09 Eh
 1-El. energy change                    ....  1.000e-06 Eh
 Orbital Gradient       TolG            ....  2.000e-06
 Orbital Rotation angle TolX            ....  2.000e-06
 DIIS Error             TolErr          ....  1.000e-08


Diagonalization of the overlap matrix:
Smallest eigenvalue                        ... 4.011e-04
Time for diagonalization                   ...    0.206 sec
Threshold for overlap eigenvalues          ... 1.000e-08
Number of eigenvalues below threshold      ... 0
Time for construction of square roots      ...    0.203 sec
Total time needed                          ...    0.414 sec

--------------------------------
INITIAL GUESS: MINIMAL BASIS EHT
--------------------------------
The minimal basis has 272 functions
EHT matrix was diagonalized
Basis set overlap was calculated now projecting the orbitals
Using GuessMode=FMatrix for the initial guess
C*T matrix was formed
Effective Fockian was calculated
Effective Fockian was diagonalized
Initial density was built
                      ------------------
                      INITIAL GUESS DONE
                      ------------------
-------------------
DFT GRID GENERATION
-------------------

General Integration Accuracy     IntAcc      ... 4.159
Radial Grid Type                 RadialGrid  ... OptM3 with GC (2021)
Angular Grid (max. ang.)         AngularGrid ... 3 (Lebedev-194)
Angular grid pruning method      GridPruning ... 4 (adaptive)
Weight generation scheme         WeightScheme... Becke
Basis function cutoff            BFCut       ... 1.0000e-12
Integration weight cutoff        WCut        ... 1.0000e-14
Angular grids for H and He will be reduced by one unit
Partially contracted basis set               ... off
Rotationally invariant grid construction     ... off

Total number of grid points                  ...   200002
Total number of batches                      ...     3168
Average number of points per batch           ...       63
Average number of grid points per atom       ...     2381
Time for grid setup =    2.521 sec

--------------------
COSX GRID GENERATION
--------------------

GRIDX 1
-------
General Integration Accuracy     IntAcc      ... 3.816
Radial Grid Type                 RadialGrid  ... OptM3 with GC (2021)
Angular Grid (max. ang.)         AngularGrid ... 1 (Lebedev-50)
Angular grid pruning method      GridPruning ... 4 (adaptive)
Weight generation scheme         WeightScheme... Becke
Basis function cutoff            BFCut       ... 1.0000e-12
Integration weight cutoff        WCut        ... 1.0000e-14
Angular grids for H and He will be reduced by one unit
Partially contracted basis set               ... on
Rotationally invariant grid construction     ... off

Total number of grid points                  ...    49886
Total number of batches                      ...      818
Average number of points per batch           ...       60
Average number of grid points per atom       ...      594
UseSFitting                                  ... on

GRIDX 2
-------
General Integration Accuracy     IntAcc      ... 4.020
Radial Grid Type                 RadialGrid  ... OptM3 with GC (2021)
Angular Grid (max. ang.)         AngularGrid ... 2 (Lebedev-110)
Angular grid pruning method      GridPruning ... 4 (adaptive)
Weight generation scheme         WeightScheme... Becke
Basis function cutoff            BFCut       ... 1.0000e-12
Integration weight cutoff        WCut        ... 1.0000e-14
Angular grids for H and He will be reduced by one unit
Partially contracted basis set               ... on
Rotationally invariant grid construction     ... off

Total number of grid points                  ...   106719
Total number of batches                      ...     1712
Average number of points per batch           ...       62
Average number of grid points per atom       ...     1270
UseSFitting                                  ... on

GRIDX 3
-------
General Integration Accuracy     IntAcc      ... 4.338
Radial Grid Type                 RadialGrid  ... OptM3 with GC (2021)
Angular Grid (max. ang.)         AngularGrid ... 3 (Lebedev-194)
Angular grid pruning method      GridPruning ... 4 (adaptive)
Weight generation scheme         WeightScheme... Becke
Basis function cutoff            BFCut       ... 1.0000e-12
Integration weight cutoff        WCut        ... 1.0000e-14
Angular grids for H and He will be reduced by one unit
Partially contracted basis set               ... on
Rotationally invariant grid construction     ... off

Total number of grid points                  ...   231892
Total number of batches                      ...     3663
Average number of points per batch           ...       63
Average number of grid points per atom       ...     2761
UseSFitting                                  ... on

Time for X-Grid setup             =    5.299 sec


--------------------
CPCM SOLVATION MODEL
--------------------
CPCM parameters:
  Epsilon                                         ...       9.0800
  Refrac                                          ...       1.4240
  Rsolv                                           ...       1.3000
  Surface type                                    ... GAUSSIAN VDW
  Epsilon function type                           ...         CPCM
Radii:
 Radius for C  used is    3.8550 Bohr (=   2.0400 Ang.)
 Radius for N  used is    3.5149 Bohr (=   1.8600 Ang.)
 Radius for O  used is    3.4469 Bohr (=   1.8240 Ang.)
 Radius for H  used is    2.4944 Bohr (=   1.3200 Ang.)
Calculating surface                               ...        done! (  0.0s)
GEPOL surface points                              ...         4157
GEPOL Volume                                      ...    4813.8599
GEPOL Surface-area                                ...    2156.0095
Calculating surface distance matrix               ...        done! (  0.2s)
Performing Cholesky decomposition & store         ...        done! (  1.1s)
Overall time for CPCM initialization              ...                 1.3s
--------------
SCF ITERATIONS
--------------
ITER       Energy         Delta-E        Max-DP      RMS-DP      [F,P]     Damp
               ***  Starting incremental Fock matrix formation  ***
  0  -2034.6604803248   0.000000000000 0.22464321  0.00301941  0.5620852 0.7000
  1  -2036.7660939970  -2.105613672162 0.14011502  0.00192401  0.3133515 0.7000
  2  -2037.9496102377  -1.183516240753 0.11707891  0.00128406  0.2197038 0.7000
                               ***Turning on DIIS***
  3  -2038.7745358364  -0.824925598663 0.09449883  0.00092380  0.1530572 0.7000
  4  -2039.3661925487  -0.591656712347 0.07046644  0.00069175  0.1064490 0.7000
  5  -2039.7853768159  -0.419184267225 0.16348929  0.00167964  0.0749196 0.0000
  6  -2040.7823062224  -0.996929406473 0.00703770  0.00007459  0.0047690 0.0000
                      *** Initiating the SOSCF procedure ***
                           *** Shutting down DIIS ***
                      *** Re-Reading the Fockian *** 
                      *** Removing any level shift *** 
ITER      Energy       Delta-E        Grad      Rot      Max-DP    RMS-DP
  7  -2040.78294019  -0.0006339648  0.000872  0.000872  0.002120  0.000034
               *** Restarting incremental Fock matrix formation ***
  8  -2040.78307810  -0.0001379119  0.000908  0.003229  0.002915  0.000030
  9  -2040.78311898  -0.0000408816  0.000246  0.001163  0.002307  0.000026
 10  -2040.78312919  -0.0000102102  0.000159  0.000553  0.000988  0.000012
 11  -2040.78313464  -0.0000054501  0.000052  0.000131  0.000217  0.000002
 12  -2040.78313460   0.0000000373  0.000060  0.000073  0.000116  0.000001
 13  -2040.78313481  -0.0000002097  0.000006  0.000021  0.000032  0.000000
 14  -2040.78313481   0.0000000001  0.000008  0.000012  0.000017  0.000000
 15  -2040.78313482  -0.0000000020  0.000001  0.000002  0.000003  0.000000
 16  -2040.78313481   0.0000000004  0.000001  0.000001  0.000002  0.000000
                  ***Gradient check signals convergence***
              ***Rediagonalizing the Fockian in SOSCF/NRSCF***

               *****************************************************
               *                     SUCCESS                       *
               *           SCF CONVERGED AFTER  17 CYCLES          *
               *****************************************************

Old exchange energy                            =   -116.114431961 Eh
New exchange energy                            =   -116.114561292 Eh
Exchange energy change after final integration =     -0.000129331 Eh
Total energy after final integration           =  -2040.783264146 Eh
Final COS-X integration done in                =    42.095 sec

----------------
TOTAL SCF ENERGY
----------------

Total Energy       :        -2040.78326415 Eh          -55532.53584 eV

Components:
Nuclear Repulsion  :         6193.59429396 Eh          168536.26896 eV
Electronic Energy  :        -8234.37755810 Eh         -224068.80479 eV
One Electron Energy:       -15112.06453959 Eh         -411220.18215 eV
Two Electron Energy:         6877.68698149 Eh          187151.37736 eV
Max COSX asymmetry :            0.00001113 Eh               0.00030 eV
CPCM Dielectric    :           -0.03517550 Eh              -0.95717 eV

Virial components:
Potential Energy   :        -4066.13096445 Eh         -110645.04863 eV
Kinetic Energy     :         2025.34770031 Eh           55112.51279 eV
Virial Ratio       :            2.00762119


DFT components:
N(Alpha)           :      166.001103985125 electrons
N(Beta)            :      166.001103985125 electrons
N(Total)           :      332.002207970251 electrons
E(X)               :     -154.309668111323 Eh       
E(C)               :      -14.660848239281 Eh       
E(XC)              :     -168.970516350605 Eh       
DFET-embed. en.    :        0.000000000000 Eh       
CPCM Solvation Model Properties:
Surface-charge          :           -0.03176830
Charge-correction       :           -0.00032184 Eh              -0.00876 eV
Free-energy (cav+disp)  :  This term is not implemented in the current solvation scheme

---------------
SCF CONVERGENCE
---------------

  Last Energy change         ...   -1.9440e-10  Tolerance :   1.0000e-09
  Last MAX-Density change    ...    3.3307e-15  Tolerance :   1.0000e-08
  Last RMS-Density change    ...    2.8347e-17  Tolerance :   1.0000e-09
  Last Orbital Gradient      ...    1.5409e-07  Tolerance :   2.0000e-06
  Last Orbital Rotation      ...    6.3230e-07  Tolerance :   2.0000e-06

             **** THE GBW FILE WAS UPDATED (orca.gbw) ****
             **** DENSITY orca.scfp WAS UPDATED ****
             **** ENERGY FILE WAS UPDATED (orca.en.tmp) ****
             **** THE GBW FILE WAS UPDATED (orca.gbw) ****
             **** DENSITY orca.scfp WAS UPDATED ****
----------------
ORBITAL ENERGIES
----------------

  NO   OCC          E(Eh)            E(eV) 
   0   2.0000     -19.587323      -532.9982 
   1   2.0000     -19.495720      -530.5055 
   2   2.0000     -19.477702      -530.0152 
   3   2.0000     -19.464266      -529.6496 
   4   2.0000     -14.664284      -399.0355 
   5   2.0000     -14.660318      -398.9275 
   6   2.0000     -14.657215      -398.8431 
   7   2.0000     -14.655606      -398.7993 
   8   2.0000     -14.647761      -398.5859 
   9   2.0000     -10.563765      -287.4546 
  10   2.0000     -10.555812      -287.2382 
  11   2.0000     -10.548442      -287.0377 
  12   2.0000     -10.547380      -287.0088 
  13   2.0000     -10.526371      -286.4371 
  14   2.0000     -10.522422      -286.3297 
  15   2.0000     -10.514951      -286.1264 
  16   2.0000     -10.512185      -286.0511 
  17   2.0000     -10.500807      -285.7415 
  18   2.0000     -10.488615      -285.4097 
  19   2.0000     -10.479760      -285.1688 
  20   2.0000     -10.470718      -284.9227 
  21   2.0000     -10.469757      -284.8966 
  22   2.0000     -10.468673      -284.8671 
  23   2.0000     -10.468140      -284.8526 
  24   2.0000     -10.467250      -284.8283 
  25   2.0000     -10.466295      -284.8024 
  26   2.0000     -10.465477      -284.7801 
  27   2.0000     -10.461864      -284.6818 
  28   2.0000     -10.461393      -284.6690 
  29   2.0000     -10.459271      -284.6112 
  30   2.0000     -10.458479      -284.5897 
  31   2.0000     -10.458399      -284.5875 
  32   2.0000     -10.457973      -284.5759 
  33   2.0000     -10.455613      -284.5117 
  34   2.0000     -10.454964      -284.4940 
  35   2.0000     -10.452502      -284.4271 
  36   2.0000     -10.447131      -284.2809 
  37   2.0000     -10.446997      -284.2772 
  38   2.0000     -10.446382      -284.2605 
  39   2.0000     -10.446175      -284.2549 
  40   2.0000     -10.445933      -284.2483 
  41   2.0000     -10.445594      -284.2391 
  42   2.0000     -10.439295      -284.0677 
  43   2.0000     -10.434690      -283.9423 
  44   2.0000     -10.434528      -283.9379 
  45   2.0000     -10.424456      -283.6639 
  46   2.0000     -10.424354      -283.6611 
  47   2.0000      -1.270731       -34.5783 
  48   2.0000      -1.165562       -31.7166 
  49   2.0000      -1.163135       -31.6505 
  50   2.0000      -1.147641       -31.2289 
  51   2.0000      -1.116103       -30.3707 
  52   2.0000      -1.062418       -28.9099 
  53   2.0000      -1.048108       -28.5205 
  54   2.0000      -1.030527       -28.0421 
  55   2.0000      -1.008055       -27.4306 
  56   2.0000      -0.980949       -26.6930 
  57   2.0000      -0.970630       -26.4122 
  58   2.0000      -0.962225       -26.1835 
  59   2.0000      -0.956440       -26.0261 
  60   2.0000      -0.906795       -24.6751 
  61   2.0000      -0.906370       -24.6636 
  62   2.0000      -0.893514       -24.3137 
  63   2.0000      -0.887411       -24.1477 
  64   2.0000      -0.879815       -23.9410 
  65   2.0000      -0.853784       -23.2326 
  66   2.0000      -0.848495       -23.0887 
  67   2.0000      -0.846364       -23.0307 
  68   2.0000      -0.837542       -22.7907 
  69   2.0000      -0.828026       -22.5317 
  70   2.0000      -0.783302       -21.3147 
  71   2.0000      -0.779088       -21.2001 
  72   2.0000      -0.772287       -21.0150 
  73   2.0000      -0.769129       -20.9291 
  74   2.0000      -0.765946       -20.8425 
  75   2.0000      -0.758871       -20.6499 
  76   2.0000      -0.758099       -20.6289 
  77   2.0000      -0.730425       -19.8759 
  78   2.0000      -0.712985       -19.4013 
  79   2.0000      -0.709164       -19.2973 
  80   2.0000      -0.703608       -19.1462 
  81   2.0000      -0.697161       -18.9707 
  82   2.0000      -0.691040       -18.8041 
  83   2.0000      -0.684347       -18.6220 
  84   2.0000      -0.674322       -18.3492 
  85   2.0000      -0.659097       -17.9349 
  86   2.0000      -0.651186       -17.7197 
  87   2.0000      -0.646927       -17.6038 
  88   2.0000      -0.642558       -17.4849 
  89   2.0000      -0.615317       -16.7436 
  90   2.0000      -0.608135       -16.5482 
  91   2.0000      -0.598578       -16.2881 
  92   2.0000      -0.591028       -16.0827 
  93   2.0000      -0.587221       -15.9791 
  94   2.0000      -0.579586       -15.7713 
  95   2.0000      -0.573650       -15.6098 
  96   2.0000      -0.568933       -15.4815 
  97   2.0000      -0.566853       -15.4248 
  98   2.0000      -0.561614       -15.2823 
  99   2.0000      -0.561378       -15.2759 
 100   2.0000      -0.550531       -14.9807 
 101   2.0000      -0.548980       -14.9385 
 102   2.0000      -0.540012       -14.6945 
 103   2.0000      -0.533304       -14.5119 
 104   2.0000      -0.529660       -14.4128 
 105   2.0000      -0.527259       -14.3475 
 106   2.0000      -0.523867       -14.2552 
 107   2.0000      -0.520841       -14.1728 
 108   2.0000      -0.518480       -14.1086 
 109   2.0000      -0.514910       -14.0114 
 110   2.0000      -0.514217       -13.9926 
 111   2.0000      -0.502918       -13.6851 
 112   2.0000      -0.497792       -13.5456 
 113   2.0000      -0.496897       -13.5213 
 114   2.0000      -0.493132       -13.4188 
 115   2.0000      -0.491552       -13.3758 
 116   2.0000      -0.489028       -13.3071 
 117   2.0000      -0.487480       -13.2650 
 118   2.0000      -0.482608       -13.1324 
 119   2.0000      -0.481265       -13.0959 
 120   2.0000      -0.477306       -12.9882 
 121   2.0000      -0.474972       -12.9247 
 122   2.0000      -0.465559       -12.6685 
 123   2.0000      -0.463413       -12.6101 
 124   2.0000      -0.459052       -12.4914 
 125   2.0000      -0.455378       -12.3915 
 126   2.0000      -0.452515       -12.3136 
 127   2.0000      -0.452110       -12.3026 
 128   2.0000      -0.449677       -12.2363 
 129   2.0000      -0.446012       -12.1366 
 130   2.0000      -0.437723       -11.9111 
 131   2.0000      -0.433713       -11.8019 
 132   2.0000      -0.430263       -11.7080 
 133   2.0000      -0.428805       -11.6684 
 134   2.0000      -0.424896       -11.5620 
 135   2.0000      -0.420859       -11.4522 
 136   2.0000      -0.419674       -11.4199 
 137   2.0000      -0.419071       -11.4035 
 138   2.0000      -0.417843       -11.3701 
 139   2.0000      -0.414037       -11.2665 
 140   2.0000      -0.407896       -11.0994 
 141   2.0000      -0.404148       -10.9974 
 142   2.0000      -0.402246       -10.9457 
 143   2.0000      -0.396092       -10.7782 
 144   2.0000      -0.392302       -10.6751 
 145   2.0000      -0.390205       -10.6180 
 146   2.0000      -0.385381       -10.4868 
 147   2.0000      -0.381039       -10.3686 
 148   2.0000      -0.372798       -10.1443 
 149   2.0000      -0.371438       -10.1073 
 150   2.0000      -0.361556        -9.8384 
 151   2.0000      -0.351393        -9.5619 
 152   2.0000      -0.346345        -9.4245 
 153   2.0000      -0.336194        -9.1483 
 154   2.0000      -0.332031        -9.0350 
 155   2.0000      -0.326065        -8.8727 
 156   2.0000      -0.322782        -8.7833 
 157   2.0000      -0.315754        -8.5921 
 158   2.0000      -0.308651        -8.3988 
 159   2.0000      -0.306860        -8.3501 
 160   2.0000      -0.303374        -8.2552 
 161   2.0000      -0.301480        -8.2037 
 162   2.0000      -0.297911        -8.1066 
 163   2.0000      -0.293946        -7.9987 
 164   2.0000      -0.289330        -7.8731 
 165   2.0000      -0.282204        -7.6792 
 166   0.0000      -0.047456        -1.2914 
 167   0.0000      -0.034731        -0.9451 
 168   0.0000      -0.026466        -0.7202 
 169   0.0000      -0.012328        -0.3355 
 170   0.0000       0.007667         0.2086 
 171   0.0000       0.010587         0.2881 
 172   0.0000       0.015193         0.4134 
 173   0.0000       0.017714         0.4820 
 174   0.0000       0.048786         1.3275 
 175   0.0000       0.066079         1.7981 
 176   0.0000       0.079286         2.1575 
 177   0.0000       0.091762         2.4970 
 178   0.0000       0.115804         3.1512 
 179   0.0000       0.137569         3.7434 
 180   0.0000       0.141276         3.8443 
 181   0.0000       0.147133         4.0037 
 182   0.0000       0.150169         4.0863 
 183   0.0000       0.156762         4.2657 
 184   0.0000       0.160259         4.3609 
 185   0.0000       0.166341         4.5264 
 186   0.0000       0.171496         4.6666 
 187   0.0000       0.173873         4.7313 
 188   0.0000       0.177668         4.8346 
 189   0.0000       0.178887         4.8678 
 190   0.0000       0.182192         4.9577 
 191   0.0000       0.187003         5.0886 
 192   0.0000       0.189660         5.1609 
 193   0.0000       0.192038         5.2256 
 194   0.0000       0.194567         5.2944 
 195   0.0000       0.195470         5.3190 
 196   0.0000       0.197940         5.3862 
 197   0.0000       0.201642         5.4870 
 198   0.0000       0.202602         5.5131 
 199   0.0000       0.206578         5.6213 
 200   0.0000       0.208740         5.6801 
 201   0.0000       0.210182         5.7193 
 202   0.0000       0.212414         5.7801 
 203   0.0000       0.214625         5.8403 
 204   0.0000       0.216039         5.8787 
 205   0.0000       0.218185         5.9371 
 206   0.0000       0.218986         5.9589 
 207   0.0000       0.220377         5.9968 
 208   0.0000       0.224194         6.1006 
 209   0.0000       0.224742         6.1155 
 210   0.0000       0.226745         6.1701 
 211   0.0000       0.229269         6.2387 
 212   0.0000       0.232057         6.3146 
 213   0.0000       0.233887         6.3644 
 214   0.0000       0.236504         6.4356 
 215   0.0000       0.240673         6.5491 
 216   0.0000       0.242308         6.5935 
 217   0.0000       0.243669         6.6306 
 218   0.0000       0.245862         6.6903 
 219   0.0000       0.248049         6.7498 
 220   0.0000       0.250943         6.8285 
 221   0.0000       0.253848         6.9076 
 222   0.0000       0.257825         7.0158 
 223   0.0000       0.259278         7.0553 
 224   0.0000       0.261722         7.1218 
 225   0.0000       0.267644         7.2830 
 226   0.0000       0.268668         7.3108 
 227   0.0000       0.272896         7.4259 
 228   0.0000       0.281758         7.6670 
 229   0.0000       0.282199         7.6790 
 230   0.0000       0.288919         7.8619 
 231   0.0000       0.292961         7.9719 
 232   0.0000       0.294375         8.0104 
 233   0.0000       0.297525         8.0961 
 234   0.0000       0.301594         8.2068 
 235   0.0000       0.302506         8.2316 
 236   0.0000       0.308515         8.3951 
 237   0.0000       0.309109         8.4113 
 238   0.0000       0.312653         8.5077 
 239   0.0000       0.315552         8.5866 
 240   0.0000       0.318884         8.6773 
 241   0.0000       0.322095         8.7647 
 242   0.0000       0.325792         8.8652 
 243   0.0000       0.327663         8.9162 
 244   0.0000       0.329424         8.9641 
 245   0.0000       0.333974         9.0879 
 246   0.0000       0.336938         9.1686 
 247   0.0000       0.343698         9.3525 
 248   0.0000       0.346248         9.4219 
 249   0.0000       0.349222         9.5028 
 250   0.0000       0.357069         9.7163 
 251   0.0000       0.363002         9.8778 
 252   0.0000       0.370406        10.0793 
 253   0.0000       0.372290        10.1305 
 254   0.0000       0.376854        10.2547 
 255   0.0000       0.386585        10.5195 
 256   0.0000       0.393136        10.6978 
 257   0.0000       0.401849        10.9349 
 258   0.0000       0.408277        11.1098 
 259   0.0000       0.413159        11.2426 
 260   0.0000       0.414399        11.2764 
 261   0.0000       0.437363        11.9012 
 262   0.0000       0.444081        12.0841 
 263   0.0000       0.450171        12.2498 
 264   0.0000       0.459277        12.4976 
 265   0.0000       0.463048        12.6002 
 266   0.0000       0.469972        12.7886 
 267   0.0000       0.477323        12.9886 
 268   0.0000       0.485712        13.2169 
 269   0.0000       0.492119        13.3912 
 270   0.0000       0.498696        13.5702 
 271   0.0000       0.505841        13.7646 
 272   0.0000       0.508905        13.8480 
 273   0.0000       0.511565        13.9204 
 274   0.0000       0.514340        13.9959 
 275   0.0000       0.517306        14.0766 
 276   0.0000       0.523222        14.2376 
 277   0.0000       0.525914        14.3109 
 278   0.0000       0.528323        14.3764 
 279   0.0000       0.529862        14.4183 
 280   0.0000       0.534577        14.5466 
 281   0.0000       0.538028        14.6405 
 282   0.0000       0.539987        14.6938 
 283   0.0000       0.546987        14.8843 
 284   0.0000       0.548359        14.9216 
 285   0.0000       0.552156        15.0249 
 286   0.0000       0.559543        15.2260 
 287   0.0000       0.561347        15.2750 
 288   0.0000       0.566466        15.4143 
 289   0.0000       0.568211        15.4618 
 290   0.0000       0.572879        15.5888 
 291   0.0000       0.574683        15.6379 
 292   0.0000       0.578384        15.7386 
 293   0.0000       0.579865        15.7789 
 294   0.0000       0.585350        15.9282 
 295   0.0000       0.587087        15.9755 
 296   0.0000       0.594076        16.1656 
 297   0.0000       0.597139        16.2490 
 298   0.0000       0.598500        16.2860 
 299   0.0000       0.600394        16.3376 
 300   0.0000       0.603116        16.4116 
 301   0.0000       0.606483        16.5032 
 302   0.0000       0.610102        16.6017 
 303   0.0000       0.613335        16.6897 
 304   0.0000       0.616412        16.7734 
 305   0.0000       0.619033        16.8447 
 306   0.0000       0.624333        16.9890 
 307   0.0000       0.624979        17.0065 
 308   0.0000       0.626633        17.0515 
 309   0.0000       0.628567        17.1042 
 310   0.0000       0.632274        17.2051 
 311   0.0000       0.634796        17.2737 
 312   0.0000       0.637953        17.3596 
 313   0.0000       0.638822        17.3832 
 314   0.0000       0.642718        17.4892 
 315   0.0000       0.648855        17.6562 
 316   0.0000       0.649789        17.6817 
 317   0.0000       0.652730        17.7617 
 318   0.0000       0.655123        17.8268 
 319   0.0000       0.656274        17.8581 
 320   0.0000       0.664517        18.0824 
 321   0.0000       0.668535        18.1918 
 322   0.0000       0.672030        18.2869 
 323   0.0000       0.677718        18.4416 
 324   0.0000       0.683079        18.5875 
 325   0.0000       0.685246        18.6465 
 326   0.0000       0.687939        18.7198 
 327   0.0000       0.691599        18.8194 
 328   0.0000       0.695972        18.9384 
 329   0.0000       0.700375        19.0582 
 330   0.0000       0.702351        19.1119 
 331   0.0000       0.706878        19.2351 
 332   0.0000       0.711933        19.3727 
 333   0.0000       0.716785        19.5047 
 334   0.0000       0.718878        19.5617 
 335   0.0000       0.722532        19.6611 
 336   0.0000       0.725253        19.7351 
 337   0.0000       0.728495        19.8234 
 338   0.0000       0.733595        19.9621 
 339   0.0000       0.734958        19.9992 
 340   0.0000       0.742427        20.2025 
 341   0.0000       0.745029        20.2733 
 342   0.0000       0.746855        20.3230 
 343   0.0000       0.751000        20.4358 
 344   0.0000       0.755321        20.5533 
 345   0.0000       0.758614        20.6429 
 346   0.0000       0.763181        20.7672 
 347   0.0000       0.771074        20.9820 
 348   0.0000       0.771877        21.0038 
 349   0.0000       0.776237        21.1225 
 350   0.0000       0.791035        21.5252 
 351   0.0000       0.793934        21.6040 
 352   0.0000       0.798700        21.7337 
 353   0.0000       0.803124        21.8541 
 354   0.0000       0.811541        22.0831 
 355   0.0000       0.818398        22.2697 
 356   0.0000       0.829012        22.5586 
 357   0.0000       0.831510        22.6265 
 358   0.0000       0.842846        22.9350 
 359   0.0000       0.847691        23.0669 
 360   0.0000       0.848762        23.0960 
 361   0.0000       0.854197        23.2439 
 362   0.0000       0.861073        23.4310 
 363   0.0000       0.864462        23.5232 
 364   0.0000       0.871165        23.7056 
 365   0.0000       0.880669        23.9642 
 366   0.0000       0.887421        24.1479 
 367   0.0000       0.893460        24.3123 
 368   0.0000       0.903636        24.5892 
 369   0.0000       0.906675        24.6719 
 370   0.0000       0.916742        24.9458 
 371   0.0000       0.918210        24.9858 
 372   0.0000       0.921663        25.0797 
 373   0.0000       0.923933        25.1415 
 374   0.0000       0.929252        25.2862 
 375   0.0000       0.938861        25.5477 
 376   0.0000       0.944395        25.6983 
 377   0.0000       0.948149        25.8005 
 378   0.0000       0.954533        25.9742 
 379   0.0000       0.956225        26.0202 
 380   0.0000       0.962614        26.1941 
 381   0.0000       0.963674        26.2229 
 382   0.0000       0.968039        26.3417 
 383   0.0000       0.974702        26.5230 
 384   0.0000       0.977146        26.5895 
 385   0.0000       0.979388        26.6505 
 386   0.0000       0.984415        26.7873 
 387   0.0000       0.986104        26.8332 
 388   0.0000       0.987069        26.8595 
 389   0.0000       0.988229        26.8911 
 390   0.0000       0.990444        26.9514 
 391   0.0000       0.995995        27.1024 
 392   0.0000       1.001583        27.2545 
 393   0.0000       1.005201        27.3529 
 394   0.0000       1.007780        27.4231 
 395   0.0000       1.009126        27.4597 
 396   0.0000       1.012595        27.5541 
 397   0.0000       1.013792        27.5867 
 398   0.0000       1.021755        27.8034 
 399   0.0000       1.024311        27.8729 
 400   0.0000       1.031304        28.0632 
 401   0.0000       1.035223        28.1699 
 402   0.0000       1.039105        28.2755 
 403   0.0000       1.044391        28.4193 
 404   0.0000       1.046250        28.4699 
 405   0.0000       1.049472        28.5576 
 406   0.0000       1.053656        28.6714 
 407   0.0000       1.055089        28.7104 
 408   0.0000       1.056358        28.7450 
 409   0.0000       1.058501        28.8033 
 410   0.0000       1.060926        28.8693 
 411   0.0000       1.063118        28.9289 
 412   0.0000       1.065565        28.9955 
 413   0.0000       1.068098        29.0644 
 414   0.0000       1.068764        29.0825 
 415   0.0000       1.070669        29.1344 
 416   0.0000       1.075303        29.2605 
 417   0.0000       1.078237        29.3403 
 418   0.0000       1.083517        29.4840 
 419   0.0000       1.087174        29.5835 
 420   0.0000       1.088738        29.6261 
 421   0.0000       1.092381        29.7252 
 422   0.0000       1.097907        29.8756 
 423   0.0000       1.100903        29.9571 
 424   0.0000       1.104814        30.0635 
 425   0.0000       1.110608        30.2212 
 426   0.0000       1.113389        30.2968 
 427   0.0000       1.117088        30.3975 
 428   0.0000       1.119754        30.4700 
 429   0.0000       1.125750        30.6332 
 430   0.0000       1.129349        30.7311 
 431   0.0000       1.131835        30.7988 
 432   0.0000       1.134981        30.8844 
 433   0.0000       1.138303        30.9748 
 434   0.0000       1.140715        31.0404 
 435   0.0000       1.151078        31.3224 
 436   0.0000       1.155273        31.4366 
 437   0.0000       1.163024        31.6475 
 438   0.0000       1.167287        31.7635 
 439   0.0000       1.177247        32.0345 
 440   0.0000       1.179010        32.0825 
 441   0.0000       1.186326        32.2816 
 442   0.0000       1.193270        32.4705 
 443   0.0000       1.195894        32.5419 
 444   0.0000       1.206193        32.8222 
 445   0.0000       1.210923        32.9509 
 446   0.0000       1.216318        33.0977 
 447   0.0000       1.218523        33.1577 
 448   0.0000       1.234553        33.5939 
 449   0.0000       1.236771        33.6542 
 450   0.0000       1.240867        33.7657 
 451   0.0000       1.248025        33.9605 
 452   0.0000       1.256908        34.2022 
 453   0.0000       1.265747        34.4427 
 454   0.0000       1.268867        34.5276 
 455   0.0000       1.275577        34.7102 
 456   0.0000       1.280400        34.8415 
 457   0.0000       1.284123        34.9428 
 458   0.0000       1.295166        35.2433 
 459   0.0000       1.300529        35.3892 
 460   0.0000       1.308862        35.6160 
 461   0.0000       1.311975        35.7007 
 462   0.0000       1.316060        35.8118 
 463   0.0000       1.320772        35.9400 
 464   0.0000       1.330754        36.2116 
 465   0.0000       1.334393        36.3107 
 466   0.0000       1.336968        36.3808 
 467   0.0000       1.347790        36.6752 
 468   0.0000       1.351765        36.7834 
 469   0.0000       1.356620        36.9155 
 470   0.0000       1.366009        37.1710 
 471   0.0000       1.375123        37.4190 
 472   0.0000       1.384095        37.6631 
 473   0.0000       1.392190        37.8834 
 474   0.0000       1.397350        38.0238 
 475   0.0000       1.400107        38.0988 
 476   0.0000       1.410590        38.3841 
 477   0.0000       1.428367        38.8678 
 478   0.0000       1.432256        38.9737 
 479   0.0000       1.440897        39.2088 
 480   0.0000       1.446973        39.3741 
 481   0.0000       1.463117        39.8134 
 482   0.0000       1.467946        39.9448 
 483   0.0000       1.471268        40.0352 
 484   0.0000       1.476485        40.1772 
 485   0.0000       1.478444        40.2305 
 486   0.0000       1.484426        40.3933 
 487   0.0000       1.487095        40.4659 
 488   0.0000       1.493441        40.6386 
 489   0.0000       1.494847        40.6769 
 490   0.0000       1.502228        40.8777 
 491   0.0000       1.510288        41.0970 
 492   0.0000       1.514991        41.2250 
 493   0.0000       1.521614        41.4052 
 494   0.0000       1.528541        41.5937 
 495   0.0000       1.531411        41.6718 
 496   0.0000       1.534395        41.7530 
 497   0.0000       1.539054        41.8798 
 498   0.0000       1.541719        41.9523 
 499   0.0000       1.545893        42.0659 
 500   0.0000       1.548564        42.1386 
 501   0.0000       1.550519        42.1918 
 502   0.0000       1.552974        42.2586 
 503   0.0000       1.556981        42.3676 
 504   0.0000       1.559985        42.4493 
 505   0.0000       1.567801        42.6620 
 506   0.0000       1.570492        42.7352 
 507   0.0000       1.571897        42.7735 
 508   0.0000       1.590483        43.2792 
 509   0.0000       1.592666        43.3386 
 510   0.0000       1.599670        43.5292 
 511   0.0000       1.605216        43.6801 
 512   0.0000       1.611216        43.8434 
 513   0.0000       1.626114        44.2488 
 514   0.0000       1.633108        44.4391 
 515   0.0000       1.650626        44.9158 
 516   0.0000       1.664873        45.3035 
 517   0.0000       1.695864        46.1468 
 518   0.0000       1.703462        46.3536 
 519   0.0000       1.708186        46.4821 
 520   0.0000       1.717182        46.7269 
 521   0.0000       1.726665        46.9849 
 522   0.0000       1.744745        47.4769 
 523   0.0000       1.749224        47.5988 
 524   0.0000       1.766016        48.0557 
 525   0.0000       1.769584        48.1528 
 526   0.0000       1.779747        48.4294 
 527   0.0000       1.789345        48.6906 
 528   0.0000       1.797767        48.9197 
 529   0.0000       1.814401        49.3724 
 530   0.0000       1.821075        49.5540 
 531   0.0000       1.826148        49.6920 
 532   0.0000       1.830352        49.8064 
 533   0.0000       1.836761        49.9808 
 534   0.0000       1.839965        50.0680 
 535   0.0000       1.844007        50.1780 
 536   0.0000       1.849366        50.3238 
 537   0.0000       1.849766        50.3347 
 538   0.0000       1.854443        50.4620 
 539   0.0000       1.858509        50.5726 
 540   0.0000       1.861001        50.6404 
 541   0.0000       1.863846        50.7178 
 542   0.0000       1.871888        50.9367 
 543   0.0000       1.874091        50.9966 
 544   0.0000       1.880057        51.1590 
 545   0.0000       1.889139        51.4061 
 546   0.0000       1.897173        51.6247 
 547   0.0000       1.897982        51.6467 
 548   0.0000       1.902163        51.7605 
 549   0.0000       1.904283        51.8182 
 550   0.0000       1.909187        51.9516 
 551   0.0000       1.918838        52.2142 
 552   0.0000       1.925151        52.3860 
 553   0.0000       1.942986        52.8713 
 554   0.0000       1.944813        52.9210 
 555   0.0000       1.947306        52.9889 
 556   0.0000       1.957368        53.2627 
 557   0.0000       1.960724        53.3540 
 558   0.0000       1.968498        53.5655 
 559   0.0000       1.970283        53.6141 
 560   0.0000       1.975055        53.7440 
 561   0.0000       1.980686        53.8972 
 562   0.0000       1.985341        54.0239 
 563   0.0000       1.988112        54.0993 
 564   0.0000       1.992566        54.2205 
 565   0.0000       2.007257        54.6202 
 566   0.0000       2.009630        54.6848 
 567   0.0000       2.020758        54.9876 
 568   0.0000       2.026957        55.1563 
 569   0.0000       2.030416        55.2504 
 570   0.0000       2.035568        55.3906 
 571   0.0000       2.043007        55.5930 
 572   0.0000       2.046016        55.6749 
 573   0.0000       2.055838        55.9422 
 574   0.0000       2.063145        56.1410 
 575   0.0000       2.066572        56.2343 
 576   0.0000       2.070734        56.3475 
 577   0.0000       2.075556        56.4788 
 578   0.0000       2.079591        56.5885 
 579   0.0000       2.082185        56.6591 
 580   0.0000       2.083873        56.7051 
 581   0.0000       2.101486        57.1843 
 582   0.0000       2.105186        57.2850 
 583   0.0000       2.110636        57.4333 
 584   0.0000       2.119257        57.6679 
 585   0.0000       2.122770        57.7635 
 586   0.0000       2.126222        57.8574 
 587   0.0000       2.129400        57.9439 
 588   0.0000       2.136761        58.1442 
 589   0.0000       2.139489        58.2184 
 590   0.0000       2.145203        58.3739 
 591   0.0000       2.157514        58.7089 
 592   0.0000       2.170315        59.0573 
 593   0.0000       2.174635        59.1748 
 594   0.0000       2.182941        59.4008 
 595   0.0000       2.185121        59.4602 
 596   0.0000       2.187652        59.5290 
 597   0.0000       2.193774        59.6956 
 598   0.0000       2.196381        59.7666 
 599   0.0000       2.202488        59.9327 
 600   0.0000       2.205231        60.0074 
 601   0.0000       2.209329        60.1189 
 602   0.0000       2.214107        60.2489 
 603   0.0000       2.218339        60.3641 
 604   0.0000       2.223434        60.5027 
 605   0.0000       2.224437        60.5300 
 606   0.0000       2.232898        60.7603 
 607   0.0000       2.235505        60.8312 
 608   0.0000       2.246466        61.1294 
 609   0.0000       2.247795        61.1656 
 610   0.0000       2.264166        61.6111 
 611   0.0000       2.271241        61.8036 
 612   0.0000       2.276256        61.9401 
 613   0.0000       2.281528        62.0835 
 614   0.0000       2.285518        62.1921 
 615   0.0000       2.287767        62.2533 
 616   0.0000       2.288676        62.2780 
 617   0.0000       2.303636        62.6851 
 618   0.0000       2.306265        62.7567 
 619   0.0000       2.312102        62.9155 
 620   0.0000       2.316059        63.0232 
 621   0.0000       2.324607        63.2558 
 622   0.0000       2.330730        63.4224 
 623   0.0000       2.331670        63.4480 
 624   0.0000       2.336462        63.5784 
 625   0.0000       2.339292        63.6554 
 626   0.0000       2.342604        63.7455 
 627   0.0000       2.349652        63.9373 
 628   0.0000       2.350863        63.9702 
 629   0.0000       2.353668        64.0466 
 630   0.0000       2.358482        64.1776 
 631   0.0000       2.359334        64.2007 
 632   0.0000       2.363088        64.3029 
 633   0.0000       2.364134        64.3314 
 634   0.0000       2.369292        64.4717 
 635   0.0000       2.374188        64.6050 
 636   0.0000       2.375866        64.6506 
 637   0.0000       2.380150        64.7672 
 638   0.0000       2.391037        65.0634 
 639   0.0000       2.397127        65.2291 
 640   0.0000       2.399577        65.2958 
 641   0.0000       2.410739        65.5995 
 642   0.0000       2.417758        65.7906 
 643   0.0000       2.427082        66.0443 
 644   0.0000       2.439278        66.3761 
 645   0.0000       2.443563        66.4927 
 646   0.0000       2.453202        66.7550 
 647   0.0000       2.462832        67.0171 
 648   0.0000       2.477773        67.4236 
 649   0.0000       2.481431        67.5232 
 650   0.0000       2.488630        67.7191 
 651   0.0000       2.491007        67.7837 
 652   0.0000       2.497329        67.9558 
 653   0.0000       2.509501        68.2870 
 654   0.0000       2.528591        68.8065 
 655   0.0000       2.555600        69.5414 
 656   0.0000       2.558293        69.6147 
 657   0.0000       2.577509        70.1376 
 658   0.0000       2.581283        70.2403 
 659   0.0000       2.588689        70.4418 
 660   0.0000       2.598736        70.7152 
 661   0.0000       2.610228        71.0279 
 662   0.0000       2.612371        71.0862 
 663   0.0000       2.629249        71.5455 
 664   0.0000       2.632370        71.6304 
 665   0.0000       2.638174        71.7884 
 666   0.0000       2.640068        71.8399 
 667   0.0000       2.644256        71.9539 
 668   0.0000       2.652917        72.1896 
 669   0.0000       2.653404        72.2028 
 670   0.0000       2.671356        72.6913 
 671   0.0000       2.678658        72.8900 
 672   0.0000       2.684100        73.0381 
 673   0.0000       2.691722        73.2455 
 674   0.0000       2.700265        73.4779 
 675   0.0000       2.707154        73.6654 
 676   0.0000       2.719027        73.9885 
 677   0.0000       2.726188        74.1833 
 678   0.0000       2.731832        74.3369 
 679   0.0000       2.732769        74.3624 
 680   0.0000       2.748361        74.7867 
 681   0.0000       2.752465        74.8984 
 682   0.0000       2.760357        75.1131 
 683   0.0000       2.763883        75.2091 
 684   0.0000       2.766706        75.2859 
 685   0.0000       2.769441        75.3603 
 686   0.0000       2.772815        75.4521 
 687   0.0000       2.784062        75.7582 
 688   0.0000       2.789636        75.9098 
 689   0.0000       2.800336        76.2010 
 690   0.0000       2.801467        76.2318 
 691   0.0000       2.807928        76.4076 
 692   0.0000       2.812636        76.5357 
 693   0.0000       2.819614        76.7256 
 694   0.0000       2.829515        76.9950 
 695   0.0000       2.841159        77.3119 
 696   0.0000       2.842787        77.3562 
 697   0.0000       2.848411        77.5092 
 698   0.0000       2.849008        77.5254 
 699   0.0000       2.853639        77.6515 
 700   0.0000       2.866757        78.0084 
 701   0.0000       2.875066        78.2345 
 702   0.0000       2.882852        78.4464 
 703   0.0000       2.900485        78.9262 
 704   0.0000       2.902664        78.9855 
 705   0.0000       2.908123        79.1341 
 706   0.0000       2.928662        79.6930 
 707   0.0000       2.932208        79.7894 
 708   0.0000       2.939977        80.0008 
 709   0.0000       2.942995        80.0830 
 710   0.0000       2.980306        81.0983 
 711   0.0000       2.999222        81.6130 
 712   0.0000       3.011334        81.9426 
 713   0.0000       3.027378        82.3791 
 714   0.0000       3.033984        82.5589 
 715   0.0000       3.066787        83.4515 
 716   0.0000       3.113813        84.7312 
 717   0.0000       3.119820        84.8946 
 718   0.0000       3.128621        85.1341 
 719   0.0000       3.139214        85.4224 
 720   0.0000       3.159112        85.9638 
 721   0.0000       3.201607        87.1202 
 722   0.0000       3.219510        87.6073 
 723   0.0000       3.237601        88.0996 
 724   0.0000       3.282222        89.3138 
 725   0.0000       3.295065        89.6633 
 726   0.0000       3.336485        90.7904 
 727   0.0000       3.342038        90.9415 
 728   0.0000       3.483731        94.7971 
 729   0.0000       3.488389        94.9239 
 730   0.0000       3.565755        97.0291 
 731   0.0000       3.571053        97.1733 
 732   0.0000      13.237571       360.2126 
 733   0.0000      13.251859       360.6014 
 734   0.0000      13.410056       364.9062 
 735   0.0000      13.467459       366.4682 
 736   0.0000      13.500556       367.3688 
 737   0.0000      13.649801       371.4300 
 738   0.0000      13.665293       371.8515 
 739   0.0000      13.669749       371.9728 
 740   0.0000      13.682103       372.3089 
 741   0.0000      13.731881       373.6635 
 742   0.0000      13.761770       374.4768 
 743   0.0000      13.782122       375.0306 
 744   0.0000      13.782336       375.0364 
 745   0.0000      13.848948       376.8490 
 746   0.0000      13.895437       378.1141 
 747   0.0000      13.914291       378.6271 
 748   0.0000      13.918015       378.7284 
 749   0.0000      13.944843       379.4585 
 750   0.0000      13.984999       380.5512 
 751   0.0000      13.992871       380.7654 
 752   0.0000      14.034972       381.9110 
 753   0.0000      14.100640       383.6979 
 754   0.0000      14.118104       384.1731 
 755   0.0000      14.127564       384.4306 
 756   0.0000      14.131982       384.5508 
 757   0.0000      14.140758       384.7896 
 758   0.0000      14.156337       385.2135 
 759   0.0000      14.157741       385.2517 
 760   0.0000      14.200298       386.4098 
 761   0.0000      14.208109       386.6223 
 762   0.0000      14.234675       387.3452 
 763   0.0000      14.240411       387.5013 
 764   0.0000      14.284598       388.7037 
 765   0.0000      14.364889       390.8885 
 766   0.0000      14.385098       391.4384 
 767   0.0000      14.558451       396.1556 
 768   0.0000      14.573180       396.5564 
 769   0.0000      14.587825       396.9549 
 770   0.0000      19.391387       527.6665 
 771   0.0000      19.419097       528.4205 
 772   0.0000      19.433580       528.8146 
 773   0.0000      19.553897       532.0886 
 774   0.0000      19.584534       532.9223 
 775   0.0000      25.779119       701.4855 
 776   0.0000      25.804698       702.1815 
 777   0.0000      25.844861       703.2744 
 778   0.0000      25.915262       705.1901 

                    ********************************
                    * MULLIKEN POPULATION ANALYSIS *
                    ********************************

-----------------------
MULLIKEN ATOMIC CHARGES
-----------------------
   0 C :   -0.230407
   1 C :   -0.138985
   2 C :   -0.382686
   3 C :   -0.221032
   4 C :    0.577401
   5 N :   -0.647629
   6 C :   -0.385258
   7 C :   -0.251722
   8 C :   -0.370288
   9 C :    0.558861
  10 N :   -0.432664
  11 C :    0.171927
  12 C :    0.349499
  13 O :   -0.446050
  14 C :   -0.350093
  15 C :   -0.061862
  16 C :   -0.273028
  17 C :   -0.325945
  18 C :   -0.640558
  19 C :   -0.644302
  20 C :   -0.637115
  21 O :   -0.521905
  22 H :    0.237195
  23 H :    0.247401
  24 H :    0.236885
  25 H :    0.241209
  26 H :    0.247080
  27 H :    0.257963
  28 H :    0.237140
  29 H :    0.226737
  30 H :    0.232745
  31 H :    0.230357
  32 H :    0.230078
  33 H :    0.230849
  34 H :    0.425137
  35 H :    0.243795
  36 H :    0.242516
  37 H :    0.243671
  38 H :    0.280395
  39 C :    0.361203
  40 H :    0.271124
  41 H :    0.249445
  42 H :    0.239680
  43 C :   -0.026492
  44 C :   -0.280226
  45 C :   -0.236553
  46 C :   -0.243899
  47 C :   -0.239285
  48 C :   -0.273438
  49 H :    0.268608
  50 H :    0.258791
  51 H :    0.259456
  52 H :    0.258348
  53 H :    0.262921
  54 H :    0.277264
  55 O :   -0.380122
  56 C :   -0.027326
  57 C :   -0.132291
  58 C :    0.273832
  59 N :   -0.401583
  60 C :    0.059389
  61 N :   -0.390112
  62 C :    0.541929
  63 N :   -0.690092
  64 C :   -0.092669
  65 C :   -0.522245
  66 C :    0.122332
  67 C :   -0.294299
  68 C :   -0.235568
  69 C :   -0.263330
  70 C :   -0.236079
  71 C :   -0.296374
  72 O :   -0.483666
  73 H :    0.433163
  74 H :    0.266638
  75 H :    0.245729
  76 H :    0.248229
  77 H :    0.248536
  78 H :    0.248088
  79 H :    0.243315
  80 H :    0.272088
  81 H :    0.267273
  82 H :    0.295513
  83 H :    0.285442
Sum of atomic charges:   -0.0000000

--------------------------------
MULLIKEN REDUCED ORBITAL CHARGES
--------------------------------
  0 C s       :     3.266350  s :     3.266350
      pz      :     0.906805  p :     2.906027
      px      :     0.944765
      py      :     1.054457
      dz2     :     0.009250  d :     0.058030
      dxz     :     0.012084
      dyz     :     0.017488
      dx2y2   :     0.007287
      dxy     :     0.011920
  1 C s       :     3.250315  s :     3.250315
      pz      :     0.949189  p :     2.834474
      px      :     0.938389
      py      :     0.946896
      dz2     :     0.009042  d :     0.054197
      dxz     :     0.010430
      dyz     :     0.013091
      dx2y2   :     0.011677
      dxy     :     0.009956
  2 C s       :     3.319950  s :     3.319950
      pz      :     0.934585  p :     3.019530
      px      :     1.044476
      py      :     1.040469
      dz2     :     0.007338  d :     0.043206
      dxz     :     0.007859
      dyz     :     0.011638
      dx2y2   :     0.011927
      dxy     :     0.004444
  3 C s       :     3.273428  s :     3.273428
      pz      :     0.978654  p :     2.894975
      px      :     0.943685
      py      :     0.972636
      dz2     :     0.010063  d :     0.052629
      dxz     :     0.009617
      dyz     :     0.012008
      dx2y2   :     0.013601
      dxy     :     0.007341
  4 C s       :     2.949823  s :     2.949823
      pz      :     0.735829  p :     2.351162
      px      :     0.861342
      py      :     0.753991
      dz2     :     0.038566  d :     0.121615
      dxz     :     0.028362
      dyz     :     0.024058
      dx2y2   :     0.016973
      dxy     :     0.013655
  5 N s       :     3.557329  s :     3.557329
      pz      :     1.192057  p :     4.055288
      px      :     1.321676
      py      :     1.541555
      dz2     :     0.010395  d :     0.035013
      dxz     :     0.007123
      dyz     :     0.007098
      dx2y2   :     0.007497
      dxy     :     0.002899
  6 C s       :     3.324409  s :     3.324409
      pz      :     1.035628  p :     3.018151
      px      :     1.125847
      py      :     0.856676
      dz2     :     0.009702  d :     0.042698
      dxz     :     0.006651
      dyz     :     0.008850
      dx2y2   :     0.012407
      dxy     :     0.005088
  7 C s       :     3.315721  s :     3.315721
      pz      :     0.992242  p :     2.882581
      px      :     0.911093
      py      :     0.979247
      dz2     :     0.012384  d :     0.053420
      dxz     :     0.006745
      dyz     :     0.011306
      dx2y2   :     0.015248
      dxy     :     0.007736
  8 C s       :     3.313491  s :     3.313491
      pz      :     0.910856  p :     3.014545
      px      :     1.105855
      py      :     0.997833
      dz2     :     0.009587  d :     0.042252
      dxz     :     0.005907
      dyz     :     0.010795
      dx2y2   :     0.008589
      dxy     :     0.007374
  9 C s       :     3.019726  s :     3.019726
      pz      :     0.679760  p :     2.321612
      px      :     0.780363
      py      :     0.861489
      dz2     :     0.028809  d :     0.099800
      dxz     :     0.030330
      dyz     :     0.016554
      dx2y2   :     0.011931
      dxy     :     0.012176
 10 N s       :     3.615612  s :     3.615612
      pz      :     1.496847  p :     3.771004
      px      :     1.048200
      py      :     1.225957
      dz2     :     0.008964  d :     0.046047
      dxz     :     0.016001
      dyz     :     0.009389
      dx2y2   :     0.005267
      dxy     :     0.006427
 11 C s       :     3.086833  s :     3.086833
      pz      :     0.862553  p :     2.676412
      px      :     0.798015
      py      :     1.015844
      dz2     :     0.016281  d :     0.064828
      dxz     :     0.017456
      dyz     :     0.006671
      dx2y2   :     0.012142
      dxy     :     0.012277
 12 C s       :     3.059952  s :     3.059952
      pz      :     0.856046  p :     2.513430
      px      :     0.684266
      py      :     0.973119
      dz2     :     0.018308  d :     0.077118
      dxz     :     0.019029
      dyz     :     0.007494
      dx2y2   :     0.016477
      dxy     :     0.015810
 13 O s       :     3.797538  s :     3.797538
      pz      :     1.550316  p :     4.608373
      px      :     1.357753
      py      :     1.700304
      dz2     :     0.010840  d :     0.040139
      dxz     :     0.009481
      dyz     :     0.006358
      dx2y2   :     0.006277
      dxy     :     0.007183
 14 C s       :     3.336374  s :     3.336374
      pz      :     1.070590  p :     2.973836
      px      :     0.937886
      py      :     0.965360
      dz2     :     0.011404  d :     0.039884
      dxz     :     0.010915
      dyz     :     0.003681
      dx2y2   :     0.006208
      dxy     :     0.007675
 15 C s       :     3.212789  s :     3.212789
      pz      :     0.892960  p :     2.806368
      px      :     0.865817
      py      :     1.047591
      dz2     :     0.011025  d :     0.042705
      dxz     :     0.013058
      dyz     :     0.006719
      dx2y2   :     0.007165
      dxy     :     0.004739
 16 C s       :     3.282048  s :     3.282048
      pz      :     0.979812  p :     2.951123
      px      :     1.019579
      py      :     0.951732
      dz2     :     0.009067  d :     0.039857
      dxz     :     0.013888
      dyz     :     0.005234
      dx2y2   :     0.006518
      dxy     :     0.005150
 17 C s       :     3.293679  s :     3.293679
      pz      :     1.032635  p :     2.992461
      px      :     0.938204
      py      :     1.021622
      dz2     :     0.010087  d :     0.039805
      dxz     :     0.012822
      dyz     :     0.004130
      dx2y2   :     0.005799
      dxy     :     0.006967
 18 C s       :     3.389034  s :     3.389034
      pz      :     1.101370  p :     3.214698
      px      :     1.124993
      py      :     0.988334
      dz2     :     0.010341  d :     0.036827
      dxz     :     0.003598
      dyz     :     0.007230
      dx2y2   :     0.011474
      dxy     :     0.004184
 19 C s       :     3.383787  s :     3.383787
      pz      :     0.999971  p :     3.223511
      px      :     1.087146
      py      :     1.136393
      dz2     :     0.005073  d :     0.037005
      dxz     :     0.006853
      dyz     :     0.011702
      dx2y2   :     0.007874
      dxy     :     0.005502
 20 C s       :     3.380056  s :     3.380056
      pz      :     1.092112  p :     3.220235
      px      :     1.105276
      py      :     1.022847
      dz2     :     0.007423  d :     0.036824
      dxz     :     0.006389
      dyz     :     0.008441
      dx2y2   :     0.011423
      dxy     :     0.003149
 21 O s       :     3.770065  s :     3.770065
      pz      :     1.586249  p :     4.726014
      px      :     1.618520
      py      :     1.521244
      dz2     :     0.005836  d :     0.025826
      dxz     :     0.006731
      dyz     :     0.005635
      dx2y2   :     0.003782
      dxy     :     0.003842
 22 H s       :     0.762805  s :     0.762805
 23 H s       :     0.752599  s :     0.752599
 24 H s       :     0.763115  s :     0.763115
 25 H s       :     0.758791  s :     0.758791
 26 H s       :     0.752920  s :     0.752920
 27 H s       :     0.742037  s :     0.742037
 28 H s       :     0.762860  s :     0.762860
 29 H s       :     0.773263  s :     0.773263
 30 H s       :     0.767255  s :     0.767255
 31 H s       :     0.769643  s :     0.769643
 32 H s       :     0.769922  s :     0.769922
 33 H s       :     0.769151  s :     0.769151
 34 H s       :     0.574863  s :     0.574863
 35 H s       :     0.756205  s :     0.756205
 36 H s       :     0.757484  s :     0.757484
 37 H s       :     0.756329  s :     0.756329
 38 H s       :     0.719605  s :     0.719605
 39 C s       :     3.128276  s :     3.128276
      pz      :     0.812576  p :     2.410672
      px      :     0.839010
      py      :     0.759087
      dz2     :     0.020942  d :     0.099849
      dxz     :     0.021623
      dyz     :     0.014251
      dx2y2   :     0.024438
      dxy     :     0.018596
 40 H s       :     0.728876  s :     0.728876
 41 H s       :     0.750555  s :     0.750555
 42 H s       :     0.760320  s :     0.760320
 43 C s       :     3.208392  s :     3.208392
      pz      :     0.926311  p :     2.775090
      px      :     0.945341
      py      :     0.903438
      dz2     :     0.007918  d :     0.043009
      dxz     :     0.007434
      dyz     :     0.010632
      dx2y2   :     0.008911
      dxy     :     0.008114
 44 C s       :     3.290104  s :     3.290104
      pz      :     0.998496  p :     2.949975
      px      :     1.031859
      py      :     0.919620
      dz2     :     0.007058  d :     0.040147
      dxz     :     0.008960
      dyz     :     0.008793
      dx2y2   :     0.007352
      dxy     :     0.007983
 45 C s       :     3.252831  s :     3.252831
      pz      :     0.924655  p :     2.943979
      px      :     0.970397
      py      :     1.048927
      dz2     :     0.009418  d :     0.039742
      dxz     :     0.007273
      dyz     :     0.007955
      dx2y2   :     0.006614
      dxy     :     0.008483
 46 C s       :     3.266201  s :     3.266201
      pz      :     1.034022  p :     2.937496
      px      :     0.938707
      py      :     0.964767
      dz2     :     0.007107  d :     0.040202
      dxz     :     0.006607
      dyz     :     0.010568
      dx2y2   :     0.008221
      dxy     :     0.007699
 47 C s       :     3.256731  s :     3.256731
      pz      :     0.988797  p :     2.942755
      px      :     1.025885
      py      :     0.928073
      dz2     :     0.007034  d :     0.039798
      dxz     :     0.008766
      dyz     :     0.009030
      dx2y2   :     0.007292
      dxy     :     0.007676
 48 C s       :     3.285235  s :     3.285235
      pz      :     0.937732  p :     2.948279
      px      :     0.947117
      py      :     1.063430
      dz2     :     0.009367  d :     0.039923
      dxz     :     0.007700
      dyz     :     0.007910
      dx2y2   :     0.006562
      dxy     :     0.008383
 49 H s       :     0.731392  s :     0.731392
 50 H s       :     0.741209  s :     0.741209
 51 H s       :     0.740544  s :     0.740544
 52 H s       :     0.741652  s :     0.741652
 53 H s       :     0.737079  s :     0.737079
 54 H s       :     0.722736  s :     0.722736
 55 O s       :     3.767203  s :     3.767203
      pz      :     1.564147  p :     4.583654
      px      :     1.583906
      py      :     1.435601
      dz2     :     0.005178  d :     0.029265
      dxz     :     0.007339
      dyz     :     0.003328
      dx2y2   :     0.006230
      dxy     :     0.007190
 56 C s       :     3.226408  s :     3.226408
      pz      :     1.018169  p :     2.739002
      px      :     0.872136
      py      :     0.848697
      dz2     :     0.016159  d :     0.061916
      dxz     :     0.019394
      dyz     :     0.004569
      dx2y2   :     0.010821
      dxy     :     0.010974
 57 C s       :     3.238852  s :     3.238852
      pz      :     0.846111  p :     2.852005
      px      :     0.952145
      py      :     1.053749
      dz2     :     0.011867  d :     0.041434
      dxz     :     0.011240
      dyz     :     0.005161
      dx2y2   :     0.007921
      dxy     :     0.005245
 58 C s       :     3.123929  s :     3.123929
      pz      :     0.853818  p :     2.534315
      px      :     0.828952
      py      :     0.851545
      dz2     :     0.014017  d :     0.067924
      dxz     :     0.023374
      dyz     :     0.007177
      dx2y2   :     0.011911
      dxy     :     0.011445
 59 N s       :     3.607069  s :     3.607069
      pz      :     1.505475  p :     3.751860
      px      :     1.064936
      py      :     1.181448
      dz2     :     0.008410  d :     0.042653
      dxz     :     0.014255
      dyz     :     0.007097
      dx2y2   :     0.006325
      dxy     :     0.006566
 60 C s       :     3.124516  s :     3.124516
      pz      :     0.866127  p :     2.734101
      px      :     1.019649
      py      :     0.848325
      dz2     :     0.025664  d :     0.081995
      dxz     :     0.026318
      dyz     :     0.012919
      dx2y2   :     0.011254
      dxy     :     0.005840
 61 N s       :     3.595073  s :     3.595073
      pz      :     1.247957  p :     3.753746
      px      :     1.340094
      py      :     1.165696
      dz2     :     0.012887  d :     0.041293
      dxz     :     0.006923
      dyz     :     0.006500
      dx2y2   :     0.008259
      dxy     :     0.006723
 62 C s       :     2.931344  s :     2.931344
      pz      :     0.765730  p :     2.399735
      px      :     0.868178
      py      :     0.765828
      dz2     :     0.043064  d :     0.126992
      dxz     :     0.029983
      dyz     :     0.027944
      dx2y2   :     0.015283
      dxy     :     0.010717
 63 N s       :     3.580412  s :     3.580412
      pz      :     1.174829  p :     4.074935
      px      :     1.300837
      py      :     1.599269
      dz2     :     0.009497  d :     0.034744
      dxz     :     0.009033
      dyz     :     0.005571
      dx2y2   :     0.007810
      dxy     :     0.002834
 64 C s       :     3.253154  s :     3.253154
      pz      :     0.941137  p :     2.775746
      px      :     0.816254
      py      :     1.018356
      dz2     :     0.008011  d :     0.063768
      dxz     :     0.017646
      dyz     :     0.015866
      dx2y2   :     0.012390
      dxy     :     0.009855
 65 C s       :     3.375208  s :     3.375208
      pz      :     1.007379  p :     3.104579
      px      :     1.220656
      py      :     0.876544
      dz2     :     0.004661  d :     0.042458
      dxz     :     0.013042
      dyz     :     0.009282
      dx2y2   :     0.012418
      dxy     :     0.003054
 66 C s       :     3.146629  s :     3.146629
      pz      :     0.878891  p :     2.685089
      px      :     0.856330
      py      :     0.949869
      dz2     :     0.007538  d :     0.045950
      dxz     :     0.011735
      dyz     :     0.006686
      dx2y2   :     0.009901
      dxy     :     0.010090
 67 C s       :     3.281068  s :     3.281068
      pz      :     0.986157  p :     2.973473
      px      :     1.026069
      py      :     0.961247
      dz2     :     0.006652  d :     0.039758
      dxz     :     0.010825
      dyz     :     0.005600
      dx2y2   :     0.009052
      dxy     :     0.007629
 68 C s       :     3.251913  s :     3.251913
      pz      :     0.944432  p :     2.943602
      px      :     1.021176
      py      :     0.977993
      dz2     :     0.008460  d :     0.040053
      dxz     :     0.008821
      dyz     :     0.005824
      dx2y2   :     0.008218
      dxy     :     0.008731
 69 C s       :     3.259216  s :     3.259216
      pz      :     1.037194  p :     2.964085
      px      :     0.902134
      py      :     1.024757
      dz2     :     0.005718  d :     0.040028
      dxz     :     0.009363
      dyz     :     0.007465
      dx2y2   :     0.008862
      dxy     :     0.008621
 70 C s       :     3.251663  s :     3.251663
      pz      :     0.973020  p :     2.944352
      px      :     1.009861
      py      :     0.961471
      dz2     :     0.006757  d :     0.040064
      dxz     :     0.010775
      dyz     :     0.005600
      dx2y2   :     0.009228
      dxy     :     0.007704
 71 C s       :     3.285309  s :     3.285309
      pz      :     0.945809  p :     2.971317
      px      :     1.046923
      py      :     0.978585
      dz2     :     0.008198  d :     0.039749
      dxz     :     0.008917
      dyz     :     0.005800
      dx2y2   :     0.008284
      dxy     :     0.008550
 72 O s       :     3.760616  s :     3.760616
      pz      :     1.520464  p :     4.695430
      px      :     1.647092
      py      :     1.527874
      dz2     :     0.007646  d :     0.027619
      dxz     :     0.007596
      dyz     :     0.006846
      dx2y2   :     0.002363
      dxy     :     0.003167
 73 H s       :     0.566837  s :     0.566837
 74 H s       :     0.733362  s :     0.733362
 75 H s       :     0.754271  s :     0.754271
 76 H s       :     0.751771  s :     0.751771
 77 H s       :     0.751464  s :     0.751464
 78 H s       :     0.751912  s :     0.751912
 79 H s       :     0.756685  s :     0.756685
 80 H s       :     0.727912  s :     0.727912
 81 H s       :     0.732727  s :     0.732727
 82 H s       :     0.704487  s :     0.704487
 83 H s       :     0.714558  s :     0.714558


                     *******************************
                     * LOEWDIN POPULATION ANALYSIS *
                     *******************************

----------------------
LOEWDIN ATOMIC CHARGES
----------------------
   0 C :   -0.128426
   1 C :   -0.101720
   2 C :   -0.205726
   3 C :   -0.114878
   4 C :    0.116548
   5 N :   -0.201497
   6 C :   -0.195586
   7 C :   -0.101235
   8 C :   -0.200418
   9 C :    0.137591
  10 N :   -0.177709
  11 C :   -0.026777
  12 C :    0.062698
  13 O :   -0.067356
  14 C :   -0.104709
  15 C :   -0.106010
  16 C :   -0.104314
  17 C :   -0.148968
  18 C :   -0.332476
  19 C :   -0.340491
  20 C :   -0.336060
  21 O :   -0.341004
  22 H :    0.139197
  23 H :    0.141995
  24 H :    0.134621
  25 H :    0.135546
  26 H :    0.142423
  27 H :    0.143195
  28 H :    0.136679
  29 H :    0.132925
  30 H :    0.134550
  31 H :    0.132252
  32 H :    0.132833
  33 H :    0.133658
  34 H :    0.267828
  35 H :    0.139209
  36 H :    0.139036
  37 H :    0.138519
  38 H :    0.166729
  39 C :    0.128545
  40 H :    0.160596
  41 H :    0.136559
  42 H :    0.128120
  43 C :   -0.095174
  44 C :   -0.119224
  45 C :   -0.140042
  46 C :   -0.123069
  47 C :   -0.139206
  48 C :   -0.108690
  49 H :    0.155976
  50 H :    0.151632
  51 H :    0.151630
  52 H :    0.151584
  53 H :    0.155096
  54 H :    0.165587
  55 O :   -0.217879
  56 C :    0.006990
  57 C :   -0.120367
  58 C :    0.064864
  59 N :   -0.154022
  60 C :    0.015630
  61 N :   -0.168794
  62 C :    0.116961
  63 N :   -0.197467
  64 C :   -0.045503
  65 C :   -0.217074
  66 C :   -0.060149
  67 C :   -0.141695
  68 C :   -0.143312
  69 C :   -0.147768
  70 C :   -0.143207
  71 C :   -0.139654
  72 O :   -0.304649
  73 H :    0.271815
  74 H :    0.140948
  75 H :    0.146236
  76 H :    0.146517
  77 H :    0.145964
  78 H :    0.146431
  79 H :    0.145173
  80 H :    0.152456
  81 H :    0.153343
  82 H :    0.159138
  83 H :    0.156481

-------------------------------
LOEWDIN REDUCED ORBITAL CHARGES
-------------------------------
  0 C s       :     2.893716  s :     2.893716
      pz      :     0.993028  p :     3.113718
      px      :     1.044123
      py      :     1.076566
      dz2     :     0.020002  d :     0.120992
      dxz     :     0.026340
      dyz     :     0.034257
      dx2y2   :     0.015866
      dxy     :     0.024527
  1 C s       :     2.834112  s :     2.834112
      pz      :     1.047495  p :     3.140641
      px      :     1.044522
      py      :     1.048624
      dz2     :     0.020470  d :     0.126967
      dxz     :     0.024970
      dyz     :     0.031354
      dx2y2   :     0.027588
      dxy     :     0.022585
  2 C s       :     2.901995  s :     2.901995
      pz      :     1.048633  p :     3.213300
      px      :     1.082304
      py      :     1.082363
      dz2     :     0.016481  d :     0.090431
      dxz     :     0.017850
      dyz     :     0.024282
      dx2y2   :     0.022310
      dxy     :     0.009509
  3 C s       :     2.841952  s :     2.841952
      pz      :     1.059003  p :     3.150314
      px      :     1.038566
      py      :     1.052745
      dz2     :     0.022726  d :     0.122613
      dxz     :     0.023145
      dyz     :     0.028348
      dx2y2   :     0.032010
      dxy     :     0.016384
  4 C s       :     2.822072  s :     2.822072
      pz      :     0.954168  p :     2.782716
      px      :     1.024700
      py      :     0.803848
      dz2     :     0.092253  d :     0.278664
      dxz     :     0.064316
      dyz     :     0.053929
      dx2y2   :     0.038447
      dxy     :     0.029719
  5 N s       :     3.098390  s :     3.098390
      pz      :     1.250806  p :     4.019617
      px      :     1.263541
      py      :     1.505270
      dz2     :     0.025847  d :     0.083490
      dxz     :     0.021762
      dyz     :     0.015715
      dx2y2   :     0.013824
      dxy     :     0.006342
  6 C s       :     2.906028  s :     2.906028
      pz      :     1.080076  p :     3.201127
      px      :     1.107622
      py      :     1.013429
      dz2     :     0.018585  d :     0.088430
      dxz     :     0.012160
      dyz     :     0.020801
      dx2y2   :     0.025523
      dxy     :     0.011360
  7 C s       :     2.834683  s :     2.834683
      pz      :     1.070827  p :     3.142219
      px      :     1.013888
      py      :     1.057503
      dz2     :     0.028785  d :     0.124333
      dxz     :     0.016026
      dyz     :     0.025716
      dx2y2   :     0.036089
      dxy     :     0.017718
  8 C s       :     2.903753  s :     2.903753
      pz      :     1.035781  p :     3.209252
      px      :     1.101974
      py      :     1.071496
      dz2     :     0.021226  d :     0.087414
      dxz     :     0.012623
      dyz     :     0.023363
      dx2y2   :     0.016645
      dxy     :     0.013558
  9 C s       :     2.828927  s :     2.828927
      pz      :     0.901547  p :     2.811430
      px      :     1.032389
      py      :     0.877494
      dz2     :     0.069491  d :     0.222052
      dxz     :     0.068688
      dyz     :     0.035787
      dx2y2   :     0.024921
      dxy     :     0.023165
 10 N s       :     3.203728  s :     3.203728
      pz      :     1.512646  p :     3.879673
      px      :     1.141830
      py      :     1.225197
      dz2     :     0.015640  d :     0.094308
      dxz     :     0.037273
      dyz     :     0.011995
      dx2y2   :     0.013230
      dxy     :     0.016169
 11 C s       :     2.817951  s :     2.817951
      pz      :     1.034478  p :     3.055122
      px      :     1.015933
      py      :     1.004712
      dz2     :     0.042666  d :     0.153704
      dxz     :     0.043763
      dyz     :     0.014621
      dx2y2   :     0.028590
      dxy     :     0.024063
 12 C s       :     2.819401  s :     2.819401
      pz      :     1.073866  p :     2.937828
      px      :     0.886881
      py      :     0.977081
      dz2     :     0.044947  d :     0.180073
      dxz     :     0.046759
      dyz     :     0.015798
      dx2y2   :     0.039406
      dxy     :     0.033163
 13 O s       :     3.404501  s :     3.404501
      pz      :     1.555757  p :     4.577343
      px      :     1.355674
      py      :     1.665912
      dz2     :     0.021142  d :     0.085512
      dxz     :     0.024439
      dyz     :     0.009495
      dx2y2   :     0.014312
      dxy     :     0.016124
 14 C s       :     2.889365  s :     2.889365
      pz      :     1.092267  p :     3.125356
      px      :     1.065916
      py      :     0.967173
      dz2     :     0.024099  d :     0.089988
      dxz     :     0.028402
      dyz     :     0.005947
      dx2y2   :     0.015168
      dxy     :     0.016372
 15 C s       :     2.851015  s :     2.851015
      pz      :     1.081124  p :     3.149240
      px      :     1.048428
      py      :     1.019689
      dz2     :     0.029272  d :     0.105754
      dxz     :     0.035517
      dyz     :     0.014424
      dx2y2   :     0.016591
      dxy     :     0.009949
 16 C s       :     2.888362  s :     2.888362
      pz      :     1.073563  p :     3.125674
      px      :     1.088127
      py      :     0.963984
      dz2     :     0.022551  d :     0.090277
      dxz     :     0.033326
      dyz     :     0.011247
      dx2y2   :     0.013028
      dxy     :     0.010126
 17 C s       :     2.887252  s :     2.887252
      pz      :     1.084538  p :     3.171201
      px      :     1.072852
      py      :     1.013811
      dz2     :     0.021915  d :     0.090515
      dxz     :     0.032599
      dyz     :     0.006467
      dx2y2   :     0.014552
      dxy     :     0.014981
 18 C s       :     2.954577  s :     2.954577
      pz      :     1.116635  p :     3.308926
      px      :     1.125629
      py      :     1.066663
      dz2     :     0.018284  d :     0.068973
      dxz     :     0.006278
      dyz     :     0.014614
      dx2y2   :     0.021272
      dxy     :     0.008526
 19 C s       :     2.949715  s :     2.949715
      pz      :     1.078273  p :     3.321314
      px      :     1.110624
      py      :     1.132418
      dz2     :     0.010985  d :     0.069462
      dxz     :     0.014343
      dyz     :     0.021143
      dx2y2   :     0.013562
      dxy     :     0.009428
 20 C s       :     2.946844  s :     2.946844
      pz      :     1.114392  p :     3.319567
      px      :     1.119729
      py      :     1.085446
      dz2     :     0.013671  d :     0.069649
      dxz     :     0.011630
      dyz     :     0.016746
      dx2y2   :     0.020668
      dxy     :     0.006934
 21 O s       :     3.513648  s :     3.513648
      pz      :     1.604941  p :     4.775419
      px      :     1.643297
      py      :     1.527182
      dz2     :     0.011538  d :     0.051936
      dxz     :     0.014985
      dyz     :     0.010676
      dx2y2   :     0.006970
      dxy     :     0.007767
 22 H s       :     0.860803  s :     0.860803
 23 H s       :     0.858005  s :     0.858005
 24 H s       :     0.865379  s :     0.865379
 25 H s       :     0.864454  s :     0.864454
 26 H s       :     0.857577  s :     0.857577
 27 H s       :     0.856805  s :     0.856805
 28 H s       :     0.863321  s :     0.863321
 29 H s       :     0.867075  s :     0.867075
 30 H s       :     0.865450  s :     0.865450
 31 H s       :     0.867748  s :     0.867748
 32 H s       :     0.867167  s :     0.867167
 33 H s       :     0.866342  s :     0.866342
 34 H s       :     0.732172  s :     0.732172
 35 H s       :     0.860791  s :     0.860791
 36 H s       :     0.860964  s :     0.860964
 37 H s       :     0.861481  s :     0.861481
 38 H s       :     0.833271  s :     0.833271
 39 C s       :     2.849189  s :     2.849189
      pz      :     0.934632  p :     2.794234
      px      :     1.026931
      py      :     0.832671
      dz2     :     0.048608  d :     0.228032
      dxz     :     0.047442
      dyz     :     0.034003
      dx2y2   :     0.058374
      dxy     :     0.039606
 40 H s       :     0.839404  s :     0.839404
 41 H s       :     0.863441  s :     0.863441
 42 H s       :     0.871880  s :     0.871880
 43 C s       :     2.852774  s :     2.852774
      pz      :     1.036287  p :     3.136319
      px      :     1.042292
      py      :     1.057739
      dz2     :     0.019483  d :     0.106080
      dxz     :     0.018439
      dyz     :     0.025997
      dx2y2   :     0.020798
      dxy     :     0.021363
 44 C s       :     2.891775  s :     2.891775
      pz      :     1.052610  p :     3.136345
      px      :     1.028915
      py      :     1.054820
      dz2     :     0.016128  d :     0.091103
      dxz     :     0.017424
      dyz     :     0.022888
      dx2y2   :     0.017081
      dxy     :     0.017581
 45 C s       :     2.892697  s :     2.892697
      pz      :     1.053379  p :     3.156693
      px      :     1.039150
      py      :     1.064164
      dz2     :     0.021522  d :     0.090652
      dxz     :     0.018790
      dyz     :     0.019245
      dx2y2   :     0.013960
      dxy     :     0.017134
 46 C s       :     2.896831  s :     2.896831
      pz      :     1.049322  p :     3.135432
      px      :     1.028200
      py      :     1.057911
      dz2     :     0.015507  d :     0.090805
      dxz     :     0.014902
      dyz     :     0.022188
      dx2y2   :     0.018643
      dxy     :     0.019566
 47 C s       :     2.893018  s :     2.893018
      pz      :     1.056923  p :     3.155582
      px      :     1.037496
      py      :     1.061163
      dz2     :     0.016406  d :     0.090606
      dxz     :     0.017072
      dyz     :     0.023043
      dx2y2   :     0.016819
      dxy     :     0.017266
 48 C s       :     2.891404  s :     2.891404
      pz      :     1.046921  p :     3.126654
      px      :     1.014857
      py      :     1.064877
      dz2     :     0.021308  d :     0.090631
      dxz     :     0.019648
      dyz     :     0.018793
      dx2y2   :     0.014134
      dxy     :     0.016748
 49 H s       :     0.844024  s :     0.844024
 50 H s       :     0.848368  s :     0.848368
 51 H s       :     0.848370  s :     0.848370
 52 H s       :     0.848416  s :     0.848416
 53 H s       :     0.844904  s :     0.844904
 54 H s       :     0.834413  s :     0.834413
 55 O s       :     3.510891  s :     3.510891
      pz      :     1.576133  p :     4.649901
      px      :     1.625171
      py      :     1.448597
      dz2     :     0.008981  d :     0.057087
      dxz     :     0.014577
      dyz     :     0.007872
      dx2y2   :     0.012214
      dxy     :     0.013443
 56 C s       :     2.885394  s :     2.885394
      pz      :     1.079224  p :     2.970616
      px      :     1.028529
      py      :     0.862863
      dz2     :     0.033747  d :     0.137000
      dxz     :     0.046583
      dyz     :     0.007250
      dx2y2   :     0.027075
      dxy     :     0.022344
 57 C s       :     2.857958  s :     2.857958
      pz      :     1.079136  p :     3.155039
      px      :     1.058413
      py      :     1.017490
      dz2     :     0.033437  d :     0.107371
      dxz     :     0.031813
      dyz     :     0.011696
      dx2y2   :     0.019788
      dxy     :     0.010636
 58 C s       :     2.829738  s :     2.829738
      pz      :     1.054432  p :     2.943791
      px      :     1.031573
      py      :     0.857786
      dz2     :     0.034893  d :     0.161607
      dxz     :     0.060388
      dyz     :     0.014968
      dx2y2   :     0.027647
      dxy     :     0.023711
 59 N s       :     3.197830  s :     3.197830
      pz      :     1.515760  p :     3.863468
      px      :     1.181231
      py      :     1.166477
      dz2     :     0.016640  d :     0.092724
      dxz     :     0.034683
      dyz     :     0.008708
      dx2y2   :     0.017692
      dxy     :     0.015001
 60 C s       :     2.872693  s :     2.872693
      pz      :     1.015214  p :     2.931118
      px      :     1.054213
      py      :     0.861690
      dz2     :     0.062361  d :     0.180559
      dxz     :     0.060446
      dyz     :     0.027515
      dx2y2   :     0.019926
      dxy     :     0.010312
 61 N s       :     3.202557  s :     3.202557
      pz      :     1.329581  p :     3.875865
      px      :     1.396606
      py      :     1.149679
      dz2     :     0.029719  d :     0.090371
      dxz     :     0.020708
      dyz     :     0.012218
      dx2y2   :     0.016554
      dxy     :     0.011172
 62 C s       :     2.803742  s :     2.803742
      pz      :     0.978529  p :     2.787387
      px      :     1.011412
      py      :     0.797447
      dz2     :     0.104853  d :     0.291910
      dxz     :     0.069943
      dyz     :     0.059489
      dx2y2   :     0.035952
      dxy     :     0.021673
 63 N s       :     3.105781  s :     3.105781
      pz      :     1.218136  p :     4.010286
      px      :     1.237021
      py      :     1.555129
      dz2     :     0.024117  d :     0.081400
      dxz     :     0.026417
      dyz     :     0.011868
      dx2y2   :     0.012752
      dxy     :     0.006247
 64 C s       :     2.855900  s :     2.855900
      pz      :     1.024523  p :     3.049368
      px      :     0.954217
      py      :     1.070627
      dz2     :     0.016674  d :     0.140235
      dxz     :     0.041112
      dyz     :     0.032632
      dx2y2   :     0.029175
      dxy     :     0.020642
 65 C s       :     2.903999  s :     2.903999
      pz      :     1.073998  p :     3.225147
      px      :     1.127799
      py      :     1.023350
      dz2     :     0.010319  d :     0.087928
      dxz     :     0.023288
      dyz     :     0.022204
      dx2y2   :     0.025821
      dxy     :     0.006296
 66 C s       :     2.846862  s :     2.846862
      pz      :     1.011350  p :     3.102404
      px      :     1.096108
      py      :     0.994946
      dz2     :     0.017657  d :     0.110884
      dxz     :     0.028290
      dyz     :     0.015109
      dx2y2   :     0.025696
      dxy     :     0.024133
 67 C s       :     2.891695  s :     2.891695
      pz      :     1.047677  p :     3.159425
      px      :     1.077986
      py      :     1.033762
      dz2     :     0.014794  d :     0.090576
      dxz     :     0.024134
      dyz     :     0.013359
      dx2y2   :     0.019908
      dxy     :     0.018381
 68 C s       :     2.893119  s :     2.893119
      pz      :     1.045096  p :     3.159059
      px      :     1.085025
      py      :     1.028938
      dz2     :     0.018604  d :     0.091133
      dxz     :     0.021495
      dyz     :     0.014111
      dx2y2   :     0.018111
      dxy     :     0.018812
 69 C s       :     2.893969  s :     2.893969
      pz      :     1.044386  p :     3.162990
      px      :     1.088962
      py      :     1.029642
      dz2     :     0.012453  d :     0.090809
      dxz     :     0.023045
      dyz     :     0.012483
      dx2y2   :     0.022300
      dxy     :     0.020528
 70 C s       :     2.893129  s :     2.893129
      pz      :     1.044686  p :     3.158950
      px      :     1.085460
      py      :     1.028804
      dz2     :     0.015149  d :     0.091129
      dxz     :     0.023954
      dyz     :     0.013398
      dx2y2   :     0.020353
      dxy     :     0.018275
 71 C s       :     2.891891  s :     2.891891
      pz      :     1.044055  p :     3.157305
      px      :     1.080517
      py      :     1.032733
      dz2     :     0.017873  d :     0.090458
      dxz     :     0.021786
      dyz     :     0.014005
      dx2y2   :     0.017955
      dxy     :     0.018840
 72 O s       :     3.509628  s :     3.509628
      pz      :     1.559466  p :     4.741518
      px      :     1.664688
      py      :     1.517365
      dz2     :     0.015338  d :     0.053503
      dxz     :     0.017971
      dyz     :     0.010325
      dx2y2   :     0.005193
      dxy     :     0.004676
 73 H s       :     0.728185  s :     0.728185
 74 H s       :     0.859052  s :     0.859052
 75 H s       :     0.853764  s :     0.853764
 76 H s       :     0.853483  s :     0.853483
 77 H s       :     0.854036  s :     0.854036
 78 H s       :     0.853569  s :     0.853569
 79 H s       :     0.854827  s :     0.854827
 80 H s       :     0.847544  s :     0.847544
 81 H s       :     0.846657  s :     0.846657
 82 H s       :     0.840862  s :     0.840862
 83 H s       :     0.843519  s :     0.843519


                      *****************************
                      * MAYER POPULATION ANALYSIS *
                      *****************************

  NA   - Mulliken gross atomic population
  ZA   - Total nuclear charge
  QA   - Mulliken gross atomic charge
  VA   - Mayer's total valence
  BVA  - Mayer's bonded valence
  FA   - Mayer's free valence

  ATOM       NA         ZA         QA         VA         BVA        FA
  0 C      6.2304     6.0000    -0.2304     3.6265     3.6265    -0.0000
  1 C      6.1390     6.0000    -0.1390     3.8121     3.8121    -0.0000
  2 C      6.3827     6.0000    -0.3827     3.5728     3.5728    -0.0000
  3 C      6.2210     6.0000    -0.2210     3.7620     3.7620     0.0000
  4 C      5.4226     6.0000     0.5774     3.9260     3.9260    -0.0000
  5 N      7.6476     7.0000    -0.6476     3.0375     3.0375    -0.0000
  6 C      6.3853     6.0000    -0.3853     3.5907     3.5907     0.0000
  7 C      6.2517     6.0000    -0.2517     3.8149     3.8149    -0.0000
  8 C      6.3703     6.0000    -0.3703     3.5982     3.5982     0.0000
  9 C      5.4411     6.0000     0.5589     3.6336     3.6336     0.0000
 10 N      7.4327     7.0000    -0.4327     3.0798     3.0798     0.0000
 11 C      5.8281     6.0000     0.1719     3.9004     3.9004    -0.0000
 12 C      5.6505     6.0000     0.3495     3.6793     3.6793     0.0000
 13 O      8.4460     8.0000    -0.4460     2.2442     2.2442     0.0000
 14 C      6.3501     6.0000    -0.3501     3.7411     3.7411    -0.0000
 15 C      6.0619     6.0000    -0.0619     3.6501     3.6501    -0.0000
 16 C      6.2730     6.0000    -0.2730     3.8182     3.8182    -0.0000
 17 C      6.3259     6.0000    -0.3259     3.7678     3.7678    -0.0000
 18 C      6.6406     6.0000    -0.6406     3.6706     3.6706     0.0000
 19 C      6.6443     6.0000    -0.6443     3.6947     3.6947    -0.0000
 20 C      6.6371     6.0000    -0.6371     3.7097     3.7097    -0.0000
 21 O      8.5219     8.0000    -0.5219     2.1095     2.1095    -0.0000
 22 H      0.7628     1.0000     0.2372     0.9058     0.9058    -0.0000
 23 H      0.7526     1.0000     0.2474     0.9101     0.9101     0.0000
 24 H      0.7631     1.0000     0.2369     0.9113     0.9113    -0.0000
 25 H      0.7588     1.0000     0.2412     0.9061     0.9061    -0.0000
 26 H      0.7529     1.0000     0.2471     0.9043     0.9043     0.0000
 27 H      0.7420     1.0000     0.2580     0.9049     0.9049    -0.0000
 28 H      0.7629     1.0000     0.2371     0.9149     0.9149     0.0000
 29 H      0.7733     1.0000     0.2267     0.9113     0.9113     0.0000
 30 H      0.7673     1.0000     0.2327     0.9106     0.9106    -0.0000
 31 H      0.7696     1.0000     0.2304     0.9131     0.9131     0.0000
 32 H      0.7699     1.0000     0.2301     0.9127     0.9127    -0.0000
 33 H      0.7692     1.0000     0.2308     0.9098     0.9098     0.0000
 34 H      0.5749     1.0000     0.4251     0.8333     0.8333     0.0000
 35 H      0.7562     1.0000     0.2438     0.9056     0.9056     0.0000
 36 H      0.7575     1.0000     0.2425     0.9100     0.9100     0.0000
 37 H      0.7563     1.0000     0.2437     0.9074     0.9074     0.0000
 38 H      0.7196     1.0000     0.2804     0.8911     0.8911    -0.0000
 39 C      5.6388     6.0000     0.3612     3.9399     3.9399    -0.0000
 40 H      0.7289     1.0000     0.2711     0.9030     0.9030     0.0000
 41 H      0.7506     1.0000     0.2494     0.9061     0.9061     0.0000
 42 H      0.7603     1.0000     0.2397     0.8970     0.8970     0.0000
 43 C      6.0265     6.0000    -0.0265     3.6366     3.6366     0.0000
 44 C      6.2802     6.0000    -0.2802     3.7663     3.7663     0.0000
 45 C      6.2366     6.0000    -0.2366     3.8008     3.8008    -0.0000
 46 C      6.2439     6.0000    -0.2439     3.7892     3.7892     0.0000
 47 C      6.2393     6.0000    -0.2393     3.7838     3.7838    -0.0000
 48 C      6.2734     6.0000    -0.2734     3.8048     3.8048     0.0000
 49 H      0.7314     1.0000     0.2686     0.8937     0.8937     0.0000
 50 H      0.7412     1.0000     0.2588     0.8969     0.8969    -0.0000
 51 H      0.7405     1.0000     0.2595     0.8966     0.8966     0.0000
 52 H      0.7417     1.0000     0.2583     0.8973     0.8973     0.0000
 53 H      0.7371     1.0000     0.2629     0.9092     0.9092    -0.0000
 54 H      0.7227     1.0000     0.2773     0.8902     0.8902     0.0000
 55 O      8.3801     8.0000    -0.3801     2.2127     2.2127    -0.0000
 56 C      6.0273     6.0000    -0.0273     3.7371     3.7371    -0.0000
 57 C      6.1323     6.0000    -0.1323     3.6742     3.6742    -0.0000
 58 C      5.7262     6.0000     0.2738     3.7143     3.7143     0.0000
 59 N      7.4016     7.0000    -0.4016     3.0840     3.0840     0.0000
 60 C      5.9406     6.0000     0.0594     3.9448     3.9448     0.0000
 61 N      7.3901     7.0000    -0.3901     3.0774     3.0774    -0.0000
 62 C      5.4581     6.0000     0.5419     4.0591     4.0591    -0.0000
 63 N      7.6901     7.0000    -0.6901     2.9974     2.9974    -0.0000
 64 C      6.0927     6.0000    -0.0927     3.6609     3.6609    -0.0000
 65 C      6.5222     6.0000    -0.5222     3.6675     3.6675     0.0000
 66 C      5.8777     6.0000     0.1223     3.6795     3.6795    -0.0000
 67 C      6.2943     6.0000    -0.2943     3.8022     3.8022    -0.0000
 68 C      6.2356     6.0000    -0.2356     3.7956     3.7956    -0.0000
 69 C      6.2633     6.0000    -0.2633     3.8009     3.8009    -0.0000
 70 C      6.2361     6.0000    -0.2361     3.7970     3.7970    -0.0000
 71 C      6.2964     6.0000    -0.2964     3.7969     3.7969     0.0000
 72 O      8.4837     8.0000    -0.4837     2.1681     2.1681    -0.0000
 73 H      0.5668     1.0000     0.4332     0.8396     0.8396     0.0000
 74 H      0.7334     1.0000     0.2666     0.8933     0.8933     0.0000
 75 H      0.7543     1.0000     0.2457     0.9103     0.9103    -0.0000
 76 H      0.7518     1.0000     0.2482     0.9010     0.9010    -0.0000
 77 H      0.7515     1.0000     0.2485     0.9013     0.9013    -0.0000
 78 H      0.7519     1.0000     0.2481     0.9011     0.9011     0.0000
 79 H      0.7567     1.0000     0.2433     0.9164     0.9164    -0.0000
 80 H      0.7279     1.0000     0.2721     0.8882     0.8882    -0.0000
 81 H      0.7327     1.0000     0.2673     0.8927     0.8927     0.0000
 82 H      0.7045     1.0000     0.2955     0.8684     0.8684    -0.0000
 83 H      0.7146     1.0000     0.2854     0.8852     0.8852    -0.0000

  Mayer bond orders larger than 0.100000
B(  0-C ,  1-C ) :   0.9622 B(  0-C ,  5-N ) :   0.9368 B(  0-C , 41-H ) :   0.8953 
B(  0-C , 42-H ) :   0.8990 B(  1-C ,  2-C ) :   0.9526 B(  1-C ,  8-C ) :   0.9717 
B(  1-C , 19-C ) :   1.0018 B(  2-C ,  3-C ) :   0.9516 B(  2-C , 24-H ) :   0.9125 
B(  2-C , 25-H ) :   0.9135 B(  3-C ,  4-C ) :   0.9022 B(  3-C ,  6-C ) :   0.9615 
B(  3-C , 20-C ) :   1.0048 B(  4-C ,  5-N ) :   1.2818 B(  4-C , 21-O ) :   1.7902 
B(  5-N , 21-O ) :   0.1014 B(  5-N , 34-H ) :   0.6959 B(  6-C ,  7-C ) :   0.9604 
B(  6-C , 26-H ) :   0.9015 B(  6-C , 27-H ) :   0.9003 B(  7-C ,  8-C ) :   0.9706 
B(  7-C ,  9-C ) :   0.9204 B(  7-C , 18-C ) :   1.0005 B(  8-C , 22-H ) :   0.9042 
B(  8-C , 23-H ) :   0.9026 B(  9-C , 10-N ) :   1.7344 B(  9-C , 13-O ) :   1.0296 
B( 10-N , 11-C ) :   1.2285 B( 11-C , 12-C ) :   1.2770 B( 11-C , 14-C ) :   1.3429 
B( 12-C , 13-O ) :   1.0345 B( 12-C , 17-C ) :   1.3256 B( 14-C , 15-C ) :   1.3815 
B( 14-C , 38-H ) :   0.8942 B( 15-C , 16-C ) :   1.3308 B( 15-C , 39-C ) :   0.9611 
B( 16-C , 17-C ) :   1.4677 B( 16-C , 40-H ) :   0.8957 B( 17-C , 54-H ) :   0.8976 
B( 18-C , 35-H ) :   0.9161 B( 18-C , 36-H ) :   0.9120 B( 18-C , 37-H ) :   0.9143 
B( 19-C , 31-H ) :   0.9202 B( 19-C , 32-H ) :   0.9210 B( 19-C , 33-H ) :   0.9209 
B( 20-C , 28-H ) :   0.9176 B( 20-C , 29-H ) :   0.9189 B( 20-C , 30-H ) :   0.9239 
B( 21-O , 73-H ) :   0.1226 B( 34-H , 72-O ) :   0.1036 B( 39-C , 43-C ) :   0.9465 
B( 39-C , 55-O ) :   2.0556 B( 43-C , 44-C ) :   1.3598 B( 43-C , 48-C ) :   1.3709 
B( 44-C , 45-C ) :   1.4329 B( 44-C , 49-H ) :   0.9016 B( 45-C , 46-C ) :   1.4195 
B( 45-C , 50-H ) :   0.9059 B( 46-C , 47-C ) :   1.4060 B( 46-C , 51-H ) :   0.9055 
B( 47-C , 48-C ) :   1.4327 B( 47-C , 52-H ) :   0.9064 B( 48-C , 53-H ) :   0.8948 
B( 56-C , 57-C ) :   1.3167 B( 56-C , 61-N ) :   1.4566 B( 56-C , 83-H ) :   0.9059 
B( 57-C , 58-C ) :   1.3069 B( 57-C , 62-C ) :   0.9563 B( 58-C , 59-N ) :   1.4866 
B( 58-C , 64-C ) :   0.9519 B( 59-N , 60-C ) :   1.4846 B( 60-C , 61-N ) :   1.4886 
B( 60-C , 74-H ) :   0.8939 B( 62-C , 63-N ) :   1.2202 B( 62-C , 72-O ) :   1.8846 
B( 63-N , 64-C ) :   0.9556 B( 63-N , 73-H ) :   0.6759 B( 64-C , 65-C ) :   0.9581 
B( 64-C , 82-H ) :   0.8631 B( 65-C , 66-C ) :   0.9441 B( 65-C , 80-H ) :   0.9026 
B( 65-C , 81-H ) :   0.8994 B( 66-C , 67-C ) :   1.3994 B( 66-C , 71-C ) :   1.3910 
B( 67-C , 68-C ) :   1.4250 B( 67-C , 75-H ) :   0.9074 B( 68-C , 69-C ) :   1.4213 
B( 68-C , 76-H ) :   0.9099 B( 69-C , 70-C ) :   1.4186 B( 69-C , 77-H ) :   0.9094 
B( 70-C , 71-C ) :   1.4275 B( 70-C , 78-H ) :   0.9101 B( 71-C , 79-H ) :   0.9062 


-------
TIMINGS
-------

Total SCF time: 0 days 0 hours 5 min 46 sec 

Total time                  ....     346.443 sec
Sum of individual times     ....     342.869 sec  ( 99.0%)

Fock matrix formation       ....     328.248 sec  ( 94.7%)
  Split-RI-J                ....      27.512 sec  (  8.4% of F)
  Chain of spheres X        ....     248.657 sec  ( 75.8% of F)
  XC integration            ....       9.017 sec  (  2.7% of F)
    Basis function eval.    ....       1.987 sec  ( 22.0% of XC)
    Density eval.           ....       2.974 sec  ( 33.0% of XC)
    XC-Functional eval.     ....       0.167 sec  (  1.8% of XC)
    XC-Potential eval.      ....       2.227 sec  ( 24.7% of XC)
Diagonalization             ....       2.061 sec  (  0.6%)
Density matrix formation    ....       0.218 sec  (  0.1%)
Population analysis         ....       0.243 sec  (  0.1%)
Initial guess               ....       0.681 sec  (  0.2%)
Orbital Transformation      ....       0.000 sec  (  0.0%)
Orbital Orthonormalization  ....       0.000 sec  (  0.0%)
DIIS solution               ....       0.927 sec  (  0.3%)
SOSCF solution              ....       2.672 sec  (  0.8%)
Grid generation             ....       7.819 sec  (  2.3%)

Maximum memory used throughout the entire SCF-calculation: 361.9 MB


-------------------------------------------------------------------------------
                          DFT DISPERSION CORRECTION                            
                                                                               
                              DFTD3 V3.1  Rev 1                                
                          USING Becke-Johnson damping                          
-------------------------------------------------------------------------------
The PBEh-3c composite method is recognized
Using three-body term ABC
Active option DFTDOPT                   ...         4   

molecular C6(AA) [au] = 77896.398800 


            DFT-D V3
 parameters
 s6 scaling factor         :     1.0000 
 a1 scaling factor         :     0.4860 
 s8 scaling factor         :     0.0000 
 a2 scaling factor         :     4.5000 
 Damping factor alpha9(ATM):    16.0000 
 ad hoc parameters k1-k3   :    16.0000     1.3333    -4.0000 

 Edisp/kcal,au: -49.598930004489  -0.079040917729 
 E6   /kcal   : -50.762226963 
 E8   /kcal   :  -0.000000000 
 E6(ABC)      :   1.163296959 
 % E8         :   0.000000000 
 % E6(ABC)    :  -2.345407367 

-------------------------   ----------------
Dispersion correction           -0.079040918
-------------------------   ----------------

------------------   -----------------
gCP correction             0.154638217
------------------   -----------------

-------------------------   --------------------
FINAL SINGLE POINT ENERGY     -2040.707666846922
-------------------------   --------------------


                            ***************************************
                            *     ORCA property calculations      *
                            ***************************************

                                    ---------------------
                                    Active property flags
                                    ---------------------
   (+) Dipole Moment


------------------------------------------------------------------------------
                       ORCA ELECTRIC PROPERTIES CALCULATION
------------------------------------------------------------------------------

Dipole Moment Calculation                       ... on
Quadrupole Moment Calculation                   ... off
Polarizability Calculation                      ... off
GBWName                                         ... orca.gbw
Electron density                                ... orca.scfp
The origin for moment calculation is the CENTER OF MASS  = ( 0.022722,  0.012598  0.032292)

-------------
DIPOLE MOMENT
-------------
                                X             Y             Z
Electronic contribution:     40.79928      -4.04128      -6.36617
Nuclear contribution   :    -43.71144       2.93575       6.58331
                        -----------------------------------------
Total Dipole Moment    :     -2.91216      -1.10553       0.21713
                        -----------------------------------------
Magnitude (a.u.)       :      3.12250
Magnitude (Debye)      :      7.93678


--------------------
Rotational spectrum 
--------------------
 
Rotational constants in cm-1:     0.002861     0.002090     0.001460 
Rotational constants in MHz :    85.769774    62.657349    43.767550 

 Dipole components along the rotational axes: 
x,y,z [a.u.] :    -2.875833    -1.200132     0.198251 
x,y,z [Debye]:    -7.309786    -3.050494     0.503914 

 


           ************************************************************
           *        Program running with 12 parallel MPI-processes    *
           *              working on a common directory               *
           ************************************************************

-------------------------------------------------------------------------------
                               ORCA SCF HESSIAN
-------------------------------------------------------------------------------

                   --------- SHARK INITIALIZATION DONE ---------

Hessian of the Kohn-Sham DFT energy:
Kohn-Sham wavefunction type                      ... RKS
Hartree-Fock exchange scaling                    ...    0.420
Number of operators                              ...    1
Number of atoms                                  ...   84
Basis set dimensions                             ...  779
Integral neglect threshold                       ... 1.0e-12
Integral primitive cutoff                        ... 1.0e-14

Setting up DFT Hessian calculations              ... 

HESS GRID
---------

General Integration Accuracy     IntAcc      ... 4.388
Radial Grid Type                 RadialGrid  ... OptM3 with GC (2021)
Angular Grid (max. ang.)         AngularGrid ... 4 (Lebedev-302)
Angular grid pruning method      GridPruning ... 4 (adaptive)
Weight generation scheme         WeightScheme... Becke
Basis function cutoff            BFCut       ... 1.0000e-12
Integration weight cutoff        WCut        ... 1.0000e-14
Angular grids for H and He will be reduced by one unit
Partially contracted basis set               ... off
Rotationally invariant grid construction     ... off

Total number of grid points                  ...   393988
Total number of batches                      ...     6200
Average number of points per batch           ...       63
Average number of grid points per atom       ...     4690

Building densities                               ... done   (      0.1 sec)
Calculating rho(r) on the grid                   ... done   (      0.9 sec)
Building xc-kernel on the grid                   ... done   (      0.1 sec)
                                                     done   (      5.8 sec)

Nuclear repulsion Hessian  (SHARK)               ... done   (      0.0 sec)

----------------------------------------------
Forming right-hand sides of CP-SCF equations     ...
----------------------------------------------
One electron integral derivatives  (SHARK)       ... done   (      2.2 sec)
C-PCM contribution to the Fock matrix derivative ... done   (    128.8 sec)

Transforming the overlap derivative matrices     ... 
IBatch  1 (of  2):                                                54.8 sec
IBatch  2 (of  2):                                                50.1 sec
                                                 ... done   (    104.9 sec)
Adding tr(S(x)F(y) C-PCM term to the hessian     ... done   (      1.5 sec)

Making the Q(x) pseudodensities                  ... 
IBatch  1 (of  2):                                                 1.1 sec
IBatch  2 (of  2):                                                 1.0 sec
                                                 ... done   (      2.1 sec)

Adding the E*S(x)*S(y) terms to the Hessian      ... done   (      1.5 sec)

Calculating energy weighted overlap derivatives  ... done   (      0.3 sec)

Two electron integral derivatives (SHARK-RI)     ... 
IBatch  1 (of  2):                                               251.6 sec
IBatch  2 (of  2):                                               138.5 sec
                                                 ... done   (    390.1 sec)
Exchange-correlation integral derivatives        ... done   (    199.7 sec)
tr(F(y)Q(x)) contribution to the Hessian         ... done   (      3.3 sec)

Response fock operator R(S(x)) (SHARK-RI)        ... 
IBatch  1 (of  6):                                               405.2 sec
IBatch  2 (of  6):                                               384.3 sec
IBatch  3 (of  6):                                               381.1 sec
IBatch  4 (of  6):                                               400.9 sec
IBatch  5 (of  6):                                               370.4 sec
IBatch  6 (of  6):                                                69.4 sec
                                                 ... done   (   2011.3 sec)

XC Response fock operator R(S(x))                ... 
IBatch  1 (of  2):                                                96.0 sec
IBatch  2 (of  2):                                                36.9 sec
                                                 ... done   (    132.9 sec)

tr(F(y)S(x)) contribution to the Hessian         ... 
                                                 ... done   (      0.2 sec)

Transforming and finalizing RHSs                 ... done   (     23.0 sec)

----------------------------------------------
Solving the CP-SCF equations (RI)                ...
----------------------------------------------
IBatch 1 (of 8)
     CP-SCF ITERATION   0:   2.8643e-01 (  70.2 sec   0/ 35 done)
     CP-SCF ITERATION   1:   3.9641e-02 (  70.9 sec   0/ 35 done)
     CP-SCF ITERATION   2:   2.3233e-02 (  70.9 sec   0/ 35 done)
     CP-SCF ITERATION   3:   7.4759e-03 (  70.2 sec   0/ 35 done)
     CP-SCF ITERATION   4:   2.2223e-03 (  70.7 sec   0/ 35 done)
     CP-SCF ITERATION   5:   7.7687e-04 (  71.2 sec   0/ 35 done)
     CP-SCF ITERATION   6:   2.9714e-04 (  70.5 sec   0/ 35 done)
     CP-SCF ITERATION   7:   9.1072e-05 (  69.3 sec  16/ 35 done)
     CP-SCF ITERATION   8:   3.0886e-05 (  36.0 sec  34/ 35 done)
     CP-SCF ITERATION   9:   1.0575e-05 (   9.4 sec  35/ 35 done)
                    *** THE CP-SCF HAS CONVERGED ***
IBatch 2 (of 8)
     CP-SCF ITERATION   0:   1.9899e-01 (  68.9 sec   0/ 35 done)
     CP-SCF ITERATION   1:   4.1636e-02 (  67.8 sec   0/ 35 done)
     CP-SCF ITERATION   2:   2.2029e-02 (  66.8 sec   0/ 35 done)
     CP-SCF ITERATION   3:   6.6469e-03 (  68.8 sec   0/ 35 done)
     CP-SCF ITERATION   4:   2.2948e-03 (  69.5 sec   0/ 35 done)
     CP-SCF ITERATION   5:   7.6173e-04 (  69.1 sec   0/ 35 done)
     CP-SCF ITERATION   6:   2.8166e-04 (  71.1 sec   8/ 35 done)
     CP-SCF ITERATION   7:   1.1565e-04 (  55.4 sec  16/ 35 done)
     CP-SCF ITERATION   8:   5.0383e-05 (  36.8 sec  31/ 35 done)
     CP-SCF ITERATION   9:   1.8281e-05 (  13.2 sec  35/ 35 done)
                    *** THE CP-SCF HAS CONVERGED ***
IBatch 3 (of 8)
     CP-SCF ITERATION   0:   1.8469e-01 (  74.3 sec   0/ 35 done)
     CP-SCF ITERATION   1:   2.2721e-02 (  98.0 sec   0/ 35 done)
     CP-SCF ITERATION   2:   7.4879e-03 (  97.5 sec   0/ 35 done)
     CP-SCF ITERATION   3:   1.8301e-03 ( 101.4 sec   0/ 35 done)
     CP-SCF ITERATION   4:   6.1947e-04 (  94.9 sec   0/ 35 done)
     CP-SCF ITERATION   5:   2.2081e-04 (  77.5 sec   2/ 35 done)
     CP-SCF ITERATION   6:   6.9397e-05 (  70.9 sec  25/ 35 done)
     CP-SCF ITERATION   7:   2.4630e-05 (  23.0 sec  35/ 35 done)
                    *** THE CP-SCF HAS CONVERGED ***
IBatch 4 (of 8)
     CP-SCF ITERATION   0:   3.1486e-01 (  73.8 sec   0/ 35 done)
     CP-SCF ITERATION   1:   4.1193e-02 (  75.7 sec   0/ 35 done)
     CP-SCF ITERATION   2:   2.1546e-02 (  75.8 sec   0/ 35 done)
     CP-SCF ITERATION   3:   7.1191e-03 (  76.7 sec   0/ 35 done)
     CP-SCF ITERATION   4:   2.5477e-03 (  76.4 sec   0/ 35 done)
     CP-SCF ITERATION   5:   7.9746e-04 (  77.6 sec   0/ 35 done)
     CP-SCF ITERATION   6:   3.4289e-04 (  75.0 sec   9/ 35 done)
     CP-SCF ITERATION   7:   1.2751e-04 (  55.2 sec  20/ 35 done)
     CP-SCF ITERATION   8:   5.9356e-05 (  41.2 sec  32/ 35 done)
     CP-SCF ITERATION   9:   1.9361e-05 (  12.6 sec  35/ 35 done)
                    *** THE CP-SCF HAS CONVERGED ***
IBatch 5 (of 8)
     CP-SCF ITERATION   0:   2.1414e-01 (  75.0 sec   0/ 35 done)
     CP-SCF ITERATION   1:   4.3281e-02 (  74.7 sec   0/ 35 done)
     CP-SCF ITERATION   2:   2.5890e-02 (  74.7 sec   0/ 35 done)
     CP-SCF ITERATION   3:   7.5981e-03 (  75.6 sec   0/ 35 done)
     CP-SCF ITERATION   4:   2.5681e-03 (  75.8 sec   0/ 35 done)
     CP-SCF ITERATION   5:   7.3889e-04 (  75.2 sec   0/ 35 done)
     CP-SCF ITERATION   6:   2.7089e-04 (  75.2 sec   5/ 35 done)
     CP-SCF ITERATION   7:   9.0655e-05 (  64.0 sec  18/ 35 done)
     CP-SCF ITERATION   8:   3.2257e-05 (  35.5 sec  32/ 35 done)
     CP-SCF ITERATION   9:   1.4024e-05 (  12.6 sec  35/ 35 done)
                    *** THE CP-SCF HAS CONVERGED ***
IBatch 6 (of 8)
     CP-SCF ITERATION   0:   3.5595e-01 (  76.0 sec   0/ 35 done)
     CP-SCF ITERATION   1:   4.7481e-02 (  77.0 sec   0/ 35 done)
     CP-SCF ITERATION   2:   2.3972e-02 (  77.8 sec   0/ 35 done)
     CP-SCF ITERATION   3:   7.5147e-03 (  78.2 sec   0/ 35 done)
     CP-SCF ITERATION   4:   2.3811e-03 (  74.4 sec   0/ 35 done)
     CP-SCF ITERATION   5:   7.1836e-04 (  77.4 sec   0/ 35 done)
     CP-SCF ITERATION   6:   2.5166e-04 (  77.6 sec   0/ 35 done)
     CP-SCF ITERATION   7:   6.5912e-05 (  75.2 sec   6/ 35 done)
     CP-SCF ITERATION   8:   2.4753e-05 (  62.2 sec  35/ 35 done)
                    *** THE CP-SCF HAS CONVERGED ***
IBatch 7 (of 8)
     CP-SCF ITERATION   0:   2.0250e-01 (  74.9 sec   0/ 35 done)
     CP-SCF ITERATION   1:   3.2868e-02 (  76.7 sec   0/ 35 done)
     CP-SCF ITERATION   2:   1.7035e-02 (  76.8 sec   0/ 35 done)
     CP-SCF ITERATION   3:   5.5273e-03 (  76.4 sec   0/ 35 done)
     CP-SCF ITERATION   4:   1.9460e-03 (  76.9 sec   0/ 35 done)
     CP-SCF ITERATION   5:   5.3304e-04 (  75.9 sec   0/ 35 done)
     CP-SCF ITERATION   6:   1.8868e-04 (  76.7 sec   3/ 35 done)
     CP-SCF ITERATION   7:   5.6135e-05 (  68.1 sec  26/ 35 done)
     CP-SCF ITERATION   8:   2.0197e-05 (  21.7 sec  35/ 35 done)
                    *** THE CP-SCF HAS CONVERGED ***
IBatch 8 (of 8)
     CP-SCF ITERATION   0:   1.1675e-01 (  17.4 sec   0/  7 done)
     CP-SCF ITERATION   1:   1.7056e-02 (  25.5 sec   0/  7 done)
     CP-SCF ITERATION   2:   6.5504e-03 (  22.0 sec   0/  7 done)
     CP-SCF ITERATION   3:   2.0041e-03 (  20.8 sec   0/  7 done)
     CP-SCF ITERATION   4:   7.7137e-04 (  18.3 sec   0/  7 done)
     CP-SCF ITERATION   5:   2.9604e-04 (  18.6 sec   0/  7 done)
     CP-SCF ITERATION   6:   1.0330e-04 (  18.7 sec   1/  7 done)
     CP-SCF ITERATION   7:   4.0901e-05 (  16.9 sec   6/  7 done)
     CP-SCF ITERATION   8:   1.2510e-05 (   9.5 sec   7/  7 done)
                    *** THE CP-SCF HAS CONVERGED ***

                                                 ... done   (   4585.1 sec)
Forming perturbed density Hessian contributions  ... done   (      3.5 sec)
Calculating [Q*(d^2 A/dXdY)*Q  ] C-PCM term      ... done   (      0.1 sec)
Calculating [d^2(V_N)/(dXdY)*Q ] C-PCM term      ... done   (      0.0 sec)
Calculating [d^2(V_el)/(dXdY)*Q] C-PCM term      ... done   (      3.6 sec)
Calculating C-PCM term that depends on dQ/dX     ... done   (      4.0 sec)
2nd integral derivative contribs (SHARK-RI)      ... done   (    608.5 sec)
Exchange-correlation Hessian                     ... done   (     73.4 sec)
Dispersion correction in the Hessian             ... done   (      2.8 sec)
gCP correction in the Hessian                    ... done   (      2.7 sec)
Dipole derivatives                               ... (center of mass:  0.022722,  0.012598  0.032292)done   (      0.3 sec)

Total SCF Hessian time: 0 days 2 hours 18 min 38 sec 

Writing the Hessian file to the disk             ... done


Maximum memory used throughout the entire SCFHESS-calculation: 1033.8 MB

-----------------------
VIBRATIONAL FREQUENCIES
-----------------------

Scaling factor for frequencies =  1.000000000  (already applied!)

   0:         0.00 cm**-1
   1:         0.00 cm**-1
   2:         0.00 cm**-1
   3:         0.00 cm**-1
   4:         0.00 cm**-1
   5:         0.00 cm**-1
   6:        17.71 cm**-1
   7:        20.54 cm**-1
   8:        25.80 cm**-1
   9:        29.46 cm**-1
  10:        32.78 cm**-1
  11:        37.54 cm**-1
  12:        47.03 cm**-1
  13:        49.89 cm**-1
  14:        58.15 cm**-1
  15:        61.00 cm**-1
  16:        69.20 cm**-1
  17:        75.84 cm**-1
  18:        79.84 cm**-1
  19:        81.09 cm**-1
  20:        87.57 cm**-1
  21:       117.84 cm**-1
  22:       122.64 cm**-1
  23:       134.70 cm**-1
  24:       154.90 cm**-1
  25:       158.86 cm**-1
  26:       169.93 cm**-1
  27:       173.14 cm**-1
  28:       189.86 cm**-1
  29:       205.72 cm**-1
  30:       229.89 cm**-1
  31:       236.73 cm**-1
  32:       243.89 cm**-1
  33:       252.85 cm**-1
  34:       253.68 cm**-1
  35:       255.07 cm**-1
  36:       262.46 cm**-1
  37:       264.24 cm**-1
  38:       284.07 cm**-1
  39:       288.17 cm**-1
  40:       300.45 cm**-1
  41:       307.45 cm**-1
  42:       315.77 cm**-1
  43:       316.43 cm**-1
  44:       324.40 cm**-1
  45:       349.23 cm**-1
  46:       369.05 cm**-1
  47:       380.47 cm**-1
  48:       389.79 cm**-1
  49:       403.42 cm**-1
  50:       407.97 cm**-1
  51:       411.56 cm**-1
  52:       428.06 cm**-1
  53:       431.00 cm**-1
  54:       442.92 cm**-1
  55:       451.79 cm**-1
  56:       456.76 cm**-1
  57:       458.72 cm**-1
  58:       475.84 cm**-1
  59:       491.19 cm**-1
  60:       501.01 cm**-1
  61:       512.49 cm**-1
  62:       534.35 cm**-1
  63:       545.77 cm**-1
  64:       566.65 cm**-1
  65:       574.04 cm**-1
  66:       584.44 cm**-1
  67:       589.08 cm**-1
  68:       602.27 cm**-1
  69:       606.35 cm**-1
  70:       628.97 cm**-1
  71:       641.90 cm**-1
  72:       646.25 cm**-1
  73:       653.13 cm**-1
  74:       660.14 cm**-1
  75:       666.58 cm**-1
  76:       691.43 cm**-1
  77:       697.47 cm**-1
  78:       734.18 cm**-1
  79:       737.19 cm**-1
  80:       742.94 cm**-1
  81:       759.04 cm**-1
  82:       765.97 cm**-1
  83:       767.01 cm**-1
  84:       773.36 cm**-1
  85:       784.57 cm**-1
  86:       793.21 cm**-1
  87:       795.48 cm**-1
  88:       805.10 cm**-1
  89:       808.54 cm**-1
  90:       812.40 cm**-1
  91:       833.28 cm**-1
  92:       840.40 cm**-1
  93:       843.19 cm**-1
  94:       858.68 cm**-1
  95:       870.86 cm**-1
  96:       874.76 cm**-1
  97:       882.04 cm**-1
  98:       904.25 cm**-1
  99:       905.34 cm**-1
 100:       910.42 cm**-1
 101:       916.09 cm**-1
 102:       930.69 cm**-1
 103:       931.59 cm**-1
 104:       937.51 cm**-1
 105:       952.86 cm**-1
 106:       959.48 cm**-1
 107:       969.52 cm**-1
 108:       972.16 cm**-1
 109:       976.63 cm**-1
 110:       988.33 cm**-1
 111:       996.93 cm**-1
 112:      1006.47 cm**-1
 113:      1006.94 cm**-1
 114:      1010.43 cm**-1
 115:      1020.35 cm**-1
 116:      1027.93 cm**-1
 117:      1034.94 cm**-1
 118:      1038.68 cm**-1
 119:      1041.31 cm**-1
 120:      1042.46 cm**-1
 121:      1042.86 cm**-1
 122:      1046.52 cm**-1
 123:      1047.56 cm**-1
 124:      1057.71 cm**-1
 125:      1058.36 cm**-1
 126:      1059.80 cm**-1
 127:      1065.97 cm**-1
 128:      1085.04 cm**-1
 129:      1085.75 cm**-1
 130:      1111.73 cm**-1
 131:      1121.14 cm**-1
 132:      1133.62 cm**-1
 133:      1141.88 cm**-1
 134:      1143.04 cm**-1
 135:      1145.25 cm**-1
 136:      1153.98 cm**-1
 137:      1160.95 cm**-1
 138:      1172.66 cm**-1
 139:      1179.03 cm**-1
 140:      1189.43 cm**-1
 141:      1196.77 cm**-1
 142:      1203.85 cm**-1
 143:      1207.18 cm**-1
 144:      1216.57 cm**-1
 145:      1228.84 cm**-1
 146:      1233.82 cm**-1
 147:      1235.45 cm**-1
 148:      1236.03 cm**-1
 149:      1241.83 cm**-1
 150:      1266.35 cm**-1
 151:      1271.30 cm**-1
 152:      1282.34 cm**-1
 153:      1287.59 cm**-1
 154:      1297.50 cm**-1
 155:      1298.38 cm**-1
 156:      1305.07 cm**-1
 157:      1311.81 cm**-1
 158:      1325.19 cm**-1
 159:      1331.61 cm**-1
 160:      1335.95 cm**-1
 161:      1346.08 cm**-1
 162:      1358.33 cm**-1
 163:      1371.11 cm**-1
 164:      1371.76 cm**-1
 165:      1384.38 cm**-1
 166:      1387.08 cm**-1
 167:      1389.49 cm**-1
 168:      1399.61 cm**-1
 169:      1401.71 cm**-1
 170:      1404.61 cm**-1
 171:      1410.97 cm**-1
 172:      1420.31 cm**-1
 173:      1421.89 cm**-1
 174:      1429.43 cm**-1
 175:      1440.20 cm**-1
 176:      1444.67 cm**-1
 177:      1453.82 cm**-1
 178:      1455.78 cm**-1
 179:      1457.55 cm**-1
 180:      1463.38 cm**-1
 181:      1485.56 cm**-1
 182:      1507.72 cm**-1
 183:      1514.11 cm**-1
 184:      1523.36 cm**-1
 185:      1524.67 cm**-1
 186:      1525.27 cm**-1
 187:      1527.45 cm**-1
 188:      1533.49 cm**-1
 189:      1534.31 cm**-1
 190:      1534.38 cm**-1
 191:      1534.58 cm**-1
 192:      1536.02 cm**-1
 193:      1536.90 cm**-1
 194:      1539.13 cm**-1
 195:      1543.13 cm**-1
 196:      1550.72 cm**-1
 197:      1555.84 cm**-1
 198:      1562.00 cm**-1
 199:      1568.02 cm**-1
 200:      1580.37 cm**-1
 201:      1584.28 cm**-1
 202:      1603.27 cm**-1
 203:      1685.36 cm**-1
 204:      1693.72 cm**-1
 205:      1699.94 cm**-1
 206:      1714.08 cm**-1
 207:      1717.03 cm**-1
 208:      1718.10 cm**-1
 209:      1723.95 cm**-1
 210:      1733.99 cm**-1
 211:      1738.60 cm**-1
 212:      1776.27 cm**-1
 213:      1822.67 cm**-1
 214:      1844.90 cm**-1
 215:      3092.65 cm**-1
 216:      3095.31 cm**-1
 217:      3104.12 cm**-1
 218:      3108.08 cm**-1
 219:      3112.81 cm**-1
 220:      3116.65 cm**-1
 221:      3118.15 cm**-1
 222:      3123.00 cm**-1
 223:      3134.27 cm**-1
 224:      3141.99 cm**-1
 225:      3161.24 cm**-1
 226:      3163.80 cm**-1
 227:      3174.29 cm**-1
 228:      3187.30 cm**-1
 229:      3188.06 cm**-1
 230:      3195.16 cm**-1
 231:      3195.57 cm**-1
 232:      3205.09 cm**-1
 233:      3208.47 cm**-1
 234:      3216.87 cm**-1
 235:      3258.63 cm**-1
 236:      3260.30 cm**-1
 237:      3261.34 cm**-1
 238:      3266.05 cm**-1
 239:      3268.81 cm**-1
 240:      3269.99 cm**-1
 241:      3273.79 cm**-1
 242:      3277.90 cm**-1
 243:      3278.97 cm**-1
 244:      3286.25 cm**-1
 245:      3287.62 cm**-1
 246:      3288.76 cm**-1
 247:      3293.04 cm**-1
 248:      3296.63 cm**-1
 249:      3301.11 cm**-1
 250:      3424.96 cm**-1
 251:      3487.76 cm**-1


------------
NORMAL MODES
------------

These modes are the Cartesian displacements weighted by the diagonal matrix
M(i,i)=1/sqrt(m[i]) where m[i] is the mass of the displaced atom
Thus, these vectors are normalized but *not* orthogonal

                  0          1          2          3          4          5    
      0       0.000000   0.000000   0.000000   0.000000   0.000000   0.000000
      1       0.000000   0.000000   0.000000   0.000000   0.000000   0.000000
      2       0.000000   0.000000   0.000000   0.000000   0.000000   0.000000
      3       0.000000   0.000000   0.000000   0.000000   0.000000   0.000000
      4       0.000000   0.000000   0.000000   0.000000   0.000000   0.000000
      5       0.000000   0.000000   0.000000   0.000000   0.000000   0.000000
      6       0.000000   0.000000   0.000000   0.000000   0.000000   0.000000
      7       0.000000   0.000000   0.000000   0.000000   0.000000   0.000000
      8       0.000000   0.000000   0.000000   0.000000   0.000000   0.000000
      9       0.000000   0.000000   0.000000   0.000000   0.000000   0.000000
     10       0.000000   0.000000   0.000000   0.000000   0.000000   0.000000
     11       0.000000   0.000000   0.000000   0.000000   0.000000   0.000000
     12       0.000000   0.000000   0.000000   0.000000   0.000000   0.000000
     13       0.000000   0.000000   0.000000   0.000000   0.000000   0.000000
     14       0.000000   0.000000   0.000000   0.000000   0.000000   0.000000
     15       0.000000   0.000000   0.000000   0.000000   0.000000   0.000000
     16       0.000000   0.000000   0.000000   0.000000   0.000000   0.000000
     17       0.000000   0.000000   0.000000   0.000000   0.000000   0.000000
     18       0.000000   0.000000   0.000000   0.000000   0.000000   0.000000
     19       0.000000   0.000000   0.000000   0.000000   0.000000   0.000000
     20       0.000000   0.000000   0.000000   0.000000   0.000000   0.000000
     21       0.000000   0.000000   0.000000   0.000000   0.000000   0.000000
     22       0.000000   0.000000   0.000000   0.000000   0.000000   0.000000
     23       0.000000   0.000000   0.000000   0.000000   0.000000   0.000000
     24       0.000000   0.000000   0.000000   0.000000   0.000000   0.000000
     25       0.000000   0.000000   0.000000   0.000000   0.000000   0.000000
     26       0.000000   0.000000   0.000000   0.000000   0.000000   0.000000
     27       0.000000   0.000000   0.000000   0.000000   0.000000   0.000000
     28       0.000000   0.000000   0.000000   0.000000   0.000000   0.000000
     29       0.000000   0.000000   0.000000   0.000000   0.000000   0.000000
     30       0.000000   0.000000   0.000000   0.000000   0.000000   0.000000
     31       0.000000   0.000000   0.000000   0.000000   0.000000   0.000000
     32       0.000000   0.000000   0.000000   0.000000   0.000000   0.000000
     33       0.000000   0.000000   0.000000   0.000000   0.000000   0.000000
     34       0.000000   0.000000   0.000000   0.000000   0.000000   0.000000
     35       0.000000   0.000000   0.000000   0.000000   0.000000   0.000000
     36       0.000000   0.000000   0.000000   0.000000   0.000000   0.000000
     37       0.000000   0.000000   0.000000   0.000000   0.000000   0.000000
     38       0.000000   0.000000   0.000000   0.000000   0.000000   0.000000
     39       0.000000   0.000000   0.000000   0.000000   0.000000   0.000000
     40       0.000000   0.000000   0.000000   0.000000   0.000000   0.000000
     41       0.000000   0.000000   0.000000   0.000000   0.000000   0.000000
     42       0.000000   0.000000   0.000000   0.000000   0.000000   0.000000
     43       0.000000   0.000000   0.000000   0.000000   0.000000   0.000000
     44       0.000000   0.000000   0.000000   0.000000   0.000000   0.000000
     45       0.000000   0.000000   0.000000   0.000000   0.000000   0.000000
     46       0.000000   0.000000   0.000000   0.000000   0.000000   0.000000
     47       0.000000   0.000000   0.000000   0.000000   0.000000   0.000000
     48       0.000000   0.000000   0.000000   0.000000   0.000000   0.000000
     49       0.000000   0.000000   0.000000   0.000000   0.000000   0.000000
     50       0.000000   0.000000   0.000000   0.000000   0.000000   0.000000
     51       0.000000   0.000000   0.000000   0.000000   0.000000   0.000000
     52       0.000000   0.000000   0.000000   0.000000   0.000000   0.000000
     53       0.000000   0.000000   0.000000   0.000000   0.000000   0.000000
     54       0.000000   0.000000   0.000000   0.000000   0.000000   0.000000
     55       0.000000   0.000000   0.000000   0.000000   0.000000   0.000000
     56       0.000000   0.000000   0.000000   0.000000   0.000000   0.000000
     57       0.000000   0.000000   0.000000   0.000000   0.000000   0.000000
     58       0.000000   0.000000   0.000000   0.000000   0.000000   0.000000
     59       0.000000   0.000000   0.000000   0.000000   0.000000   0.000000
     60       0.000000   0.000000   0.000000   0.000000   0.000000   0.000000
     61       0.000000   0.000000   0.000000   0.000000   0.000000   0.000000
     62       0.000000   0.000000   0.000000   0.000000   0.000000   0.000000
     63       0.000000   0.000000   0.000000   0.000000   0.000000   0.000000
     64       0.000000   0.000000   0.000000   0.000000   0.000000   0.000000
     65       0.000000   0.000000   0.000000   0.000000   0.000000   0.000000
     66       0.000000   0.000000   0.000000   0.000000   0.000000   0.000000
     67       0.000000   0.000000   0.000000   0.000000   0.000000   0.000000
     68       0.000000   0.000000   0.000000   0.000000   0.000000   0.000000
     69       0.000000   0.000000   0.000000   0.000000   0.000000   0.000000
     70       0.000000   0.000000   0.000000   0.000000   0.000000   0.000000
     71       0.000000   0.000000   0.000000   0.000000   0.000000   0.000000
     72       0.000000   0.000000   0.000000   0.000000   0.000000   0.000000
     73       0.000000   0.000000   0.000000   0.000000   0.000000   0.000000
     74       0.000000   0.000000   0.000000   0.000000   0.000000   0.000000
     75       0.000000   0.000000   0.000000   0.000000   0.000000   0.000000
     76       0.000000   0.000000   0.000000   0.000000   0.000000   0.000000
     77       0.000000   0.000000   0.000000   0.000000   0.000000   0.000000
     78       0.000000   0.000000   0.000000   0.000000   0.000000   0.000000
     79       0.000000   0.000000   0.000000   0.000000   0.000000   0.000000
     80       0.000000   0.000000   0.000000   0.000000   0.000000   0.000000
     81       0.000000   0.000000   0.000000   0.000000   0.000000   0.000000
     82       0.000000   0.000000   0.000000   0.000000   0.000000   0.000000
     83       0.000000   0.000000   0.000000   0.000000   0.000000   0.000000
     84       0.000000   0.000000   0.000000   0.000000   0.000000   0.000000
     85       0.000000   0.000000   0.000000   0.000000   0.000000   0.000000
     86       0.000000   0.000000   0.000000   0.000000   0.000000   0.000000
     87       0.000000   0.000000   0.000000   0.000000   0.000000   0.000000
     88       0.000000   0.000000   0.000000   0.000000   0.000000   0.000000
     89       0.000000   0.000000   0.000000   0.000000   0.000000   0.000000
     90       0.000000   0.000000   0.000000   0.000000   0.000000   0.000000
     91       0.000000   0.000000   0.000000   0.000000   0.000000   0.000000
     92       0.000000   0.000000   0.000000   0.000000   0.000000   0.000000
     93       0.000000   0.000000   0.000000   0.000000   0.000000   0.000000
     94       0.000000   0.000000   0.000000   0.000000   0.000000   0.000000
     95       0.000000   0.000000   0.000000   0.000000   0.000000   0.000000
     96       0.000000   0.000000   0.000000   0.000000   0.000000   0.000000
     97       0.000000   0.000000   0.000000   0.000000   0.000000   0.000000
     98       0.000000   0.000000   0.000000   0.000000   0.000000   0.000000
     99       0.000000   0.000000   0.000000   0.000000   0.000000   0.000000
    100       0.000000   0.000000   0.000000   0.000000   0.000000   0.000000
    101       0.000000   0.000000   0.000000   0.000000   0.000000   0.000000
    102       0.000000   0.000000   0.000000   0.000000   0.000000   0.000000
    103       0.000000   0.000000   0.000000   0.000000   0.000000   0.000000
    104       0.000000   0.000000   0.000000   0.000000   0.000000   0.000000
    105       0.000000   0.000000   0.000000   0.000000   0.000000   0.000000
    106       0.000000   0.000000   0.000000   0.000000   0.000000   0.000000
    107       0.000000   0.000000   0.000000   0.000000   0.000000   0.000000
    108       0.000000   0.000000   0.000000   0.000000   0.000000   0.000000
    109       0.000000   0.000000   0.000000   0.000000   0.000000   0.000000
    110       0.000000   0.000000   0.000000   0.000000   0.000000   0.000000
    111       0.000000   0.000000   0.000000   0.000000   0.000000   0.000000
    112       0.000000   0.000000   0.000000   0.000000   0.000000   0.000000
    113       0.000000   0.000000   0.000000   0.000000   0.000000   0.000000
    114       0.000000   0.000000   0.000000   0.000000   0.000000   0.000000
    115       0.000000   0.000000   0.000000   0.000000   0.000000   0.000000
    116       0.000000   0.000000   0.000000   0.000000   0.000000   0.000000
    117       0.000000   0.000000   0.000000   0.000000   0.000000   0.000000
    118       0.000000   0.000000   0.000000   0.000000   0.000000   0.000000
    119       0.000000   0.000000   0.000000   0.000000   0.000000   0.000000
    120       0.000000   0.000000   0.000000   0.000000   0.000000   0.000000
    121       0.000000   0.000000   0.000000   0.000000   0.000000   0.000000
    122       0.000000   0.000000   0.000000   0.000000   0.000000   0.000000
    123       0.000000   0.000000   0.000000   0.000000   0.000000   0.000000
    124       0.000000   0.000000   0.000000   0.000000   0.000000   0.000000
    125       0.000000   0.000000   0.000000   0.000000   0.000000   0.000000
    126       0.000000   0.000000   0.000000   0.000000   0.000000   0.000000
    127       0.000000   0.000000   0.000000   0.000000   0.000000   0.000000
    128       0.000000   0.000000   0.000000   0.000000   0.000000   0.000000
    129       0.000000   0.000000   0.000000   0.000000   0.000000   0.000000
    130       0.000000   0.000000   0.000000   0.000000   0.000000   0.000000
    131       0.000000   0.000000   0.000000   0.000000   0.000000   0.000000
    132       0.000000   0.000000   0.000000   0.000000   0.000000   0.000000
    133       0.000000   0.000000   0.000000   0.000000   0.000000   0.000000
    134       0.000000   0.000000   0.000000   0.000000   0.000000   0.000000
    135       0.000000   0.000000   0.000000   0.000000   0.000000   0.000000
    136       0.000000   0.000000   0.000000   0.000000   0.000000   0.000000
    137       0.000000   0.000000   0.000000   0.000000   0.000000   0.000000
    138       0.000000   0.000000   0.000000   0.000000   0.000000   0.000000
    139       0.000000   0.000000   0.000000   0.000000   0.000000   0.000000
    140       0.000000   0.000000   0.000000   0.000000   0.000000   0.000000
    141       0.000000   0.000000   0.000000   0.000000   0.000000   0.000000
    142       0.000000   0.000000   0.000000   0.000000   0.000000   0.000000
    143       0.000000   0.000000   0.000000   0.000000   0.000000   0.000000
    144       0.000000   0.000000   0.000000   0.000000   0.000000   0.000000
    145       0.000000   0.000000   0.000000   0.000000   0.000000   0.000000
    146       0.000000   0.000000   0.000000   0.000000   0.000000   0.000000
    147       0.000000   0.000000   0.000000   0.000000   0.000000   0.000000
    148       0.000000   0.000000   0.000000   0.000000   0.000000   0.000000
    149       0.000000   0.000000   0.000000   0.000000   0.000000   0.000000
    150       0.000000   0.000000   0.000000   0.000000   0.000000   0.000000
    151       0.000000   0.000000   0.000000   0.000000   0.000000   0.000000
    152       0.000000   0.000000   0.000000   0.000000   0.000000   0.000000
    153       0.000000   0.000000   0.000000   0.000000   0.000000   0.000000
    154       0.000000   0.000000   0.000000   0.000000   0.000000   0.000000
    155       0.000000   0.000000   0.000000   0.000000   0.000000   0.000000
    156       0.000000   0.000000   0.000000   0.000000   0.000000   0.000000
    157       0.000000   0.000000   0.000000   0.000000   0.000000   0.000000
    158       0.000000   0.000000   0.000000   0.000000   0.000000   0.000000
    159       0.000000   0.000000   0.000000   0.000000   0.000000   0.000000
    160       0.000000   0.000000   0.000000   0.000000   0.000000   0.000000
    161       0.000000   0.000000   0.000000   0.000000   0.000000   0.000000
    162       0.000000   0.000000   0.000000   0.000000   0.000000   0.000000
    163       0.000000   0.000000   0.000000   0.000000   0.000000   0.000000
    164       0.000000   0.000000   0.000000   0.000000   0.000000   0.000000
    165       0.000000   0.000000   0.000000   0.000000   0.000000   0.000000
    166       0.000000   0.000000   0.000000   0.000000   0.000000   0.000000
    167       0.000000   0.000000   0.000000   0.000000   0.000000   0.000000
    168       0.000000   0.000000   0.000000   0.000000   0.000000   0.000000
    169       0.000000   0.000000   0.000000   0.000000   0.000000   0.000000
    170       0.000000   0.000000   0.000000   0.000000   0.000000   0.000000
    171       0.000000   0.000000   0.000000   0.000000   0.000000   0.000000
    172       0.000000   0.000000   0.000000   0.000000   0.000000   0.000000
    173       0.000000   0.000000   0.000000   0.000000   0.000000   0.000000
    174       0.000000   0.000000   0.000000   0.000000   0.000000   0.000000
    175       0.000000   0.000000   0.000000   0.000000   0.000000   0.000000
    176       0.000000   0.000000   0.000000   0.000000   0.000000   0.000000
    177       0.000000   0.000000   0.000000   0.000000   0.000000   0.000000
    178       0.000000   0.000000   0.000000   0.000000   0.000000   0.000000
    179       0.000000   0.000000   0.000000   0.000000   0.000000   0.000000
    180       0.000000   0.000000   0.000000   0.000000   0.000000   0.000000
    181       0.000000   0.000000   0.000000   0.000000   0.000000   0.000000
    182       0.000000   0.000000   0.000000   0.000000   0.000000   0.000000
    183       0.000000   0.000000   0.000000   0.000000   0.000000   0.000000
    184       0.000000   0.000000   0.000000   0.000000   0.000000   0.000000
    185       0.000000   0.000000   0.000000   0.000000   0.000000   0.000000
    186       0.000000   0.000000   0.000000   0.000000   0.000000   0.000000
    187       0.000000   0.000000   0.000000   0.000000   0.000000   0.000000
    188       0.000000   0.000000   0.000000   0.000000   0.000000   0.000000
    189       0.000000   0.000000   0.000000   0.000000   0.000000   0.000000
    190       0.000000   0.000000   0.000000   0.000000   0.000000   0.000000
    191       0.000000   0.000000   0.000000   0.000000   0.000000   0.000000
    192       0.000000   0.000000   0.000000   0.000000   0.000000   0.000000
    193       0.000000   0.000000   0.000000   0.000000   0.000000   0.000000
    194       0.000000   0.000000   0.000000   0.000000   0.000000   0.000000
    195       0.000000   0.000000   0.000000   0.000000   0.000000   0.000000
    196       0.000000   0.000000   0.000000   0.000000   0.000000   0.000000
    197       0.000000   0.000000   0.000000   0.000000   0.000000   0.000000
    198       0.000000   0.000000   0.000000   0.000000   0.000000   0.000000
    199       0.000000   0.000000   0.000000   0.000000   0.000000   0.000000
    200       0.000000   0.000000   0.000000   0.000000   0.000000   0.000000
    201       0.000000   0.000000   0.000000   0.000000   0.000000   0.000000
    202       0.000000   0.000000   0.000000   0.000000   0.000000   0.000000
    203       0.000000   0.000000   0.000000   0.000000   0.000000   0.000000
    204       0.000000   0.000000   0.000000   0.000000   0.000000   0.000000
    205       0.000000   0.000000   0.000000   0.000000   0.000000   0.000000
    206       0.000000   0.000000   0.000000   0.000000   0.000000   0.000000
    207       0.000000   0.000000   0.000000   0.000000   0.000000   0.000000
    208       0.000000   0.000000   0.000000   0.000000   0.000000   0.000000
    209       0.000000   0.000000   0.000000   0.000000   0.000000   0.000000
    210       0.000000   0.000000   0.000000   0.000000   0.000000   0.000000
    211       0.000000   0.000000   0.000000   0.000000   0.000000   0.000000
    212       0.000000   0.000000   0.000000   0.000000   0.000000   0.000000
    213       0.000000   0.000000   0.000000   0.000000   0.000000   0.000000
    214       0.000000   0.000000   0.000000   0.000000   0.000000   0.000000
    215       0.000000   0.000000   0.000000   0.000000   0.000000   0.000000
    216       0.000000   0.000000   0.000000   0.000000   0.000000   0.000000
    217       0.000000   0.000000   0.000000   0.000000   0.000000   0.000000
    218       0.000000   0.000000   0.000000   0.000000   0.000000   0.000000
    219       0.000000   0.000000   0.000000   0.000000   0.000000   0.000000
    220       0.000000   0.000000   0.000000   0.000000   0.000000   0.000000
    221       0.000000   0.000000   0.000000   0.000000   0.000000   0.000000
    222       0.000000   0.000000   0.000000   0.000000   0.000000   0.000000
    223       0.000000   0.000000   0.000000   0.000000   0.000000   0.000000
    224       0.000000   0.000000   0.000000   0.000000   0.000000   0.000000
    225       0.000000   0.000000   0.000000   0.000000   0.000000   0.000000
    226       0.000000   0.000000   0.000000   0.000000   0.000000   0.000000
    227       0.000000   0.000000   0.000000   0.000000   0.000000   0.000000
    228       0.000000   0.000000   0.000000   0.000000   0.000000   0.000000
    229       0.000000   0.000000   0.000000   0.000000   0.000000   0.000000
    230       0.000000   0.000000   0.000000   0.000000   0.000000   0.000000
    231       0.000000   0.000000   0.000000   0.000000   0.000000   0.000000
    232       0.000000   0.000000   0.000000   0.000000   0.000000   0.000000
    233       0.000000   0.000000   0.000000   0.000000   0.000000   0.000000
    234       0.000000   0.000000   0.000000   0.000000   0.000000   0.000000
    235       0.000000   0.000000   0.000000   0.000000   0.000000   0.000000
    236       0.000000   0.000000   0.000000   0.000000   0.000000   0.000000
    237       0.000000   0.000000   0.000000   0.000000   0.000000   0.000000
    238       0.000000   0.000000   0.000000   0.000000   0.000000   0.000000
    239       0.000000   0.000000   0.000000   0.000000   0.000000   0.000000
    240       0.000000   0.000000   0.000000   0.000000   0.000000   0.000000
    241       0.000000   0.000000   0.000000   0.000000   0.000000   0.000000
    242       0.000000   0.000000   0.000000   0.000000   0.000000   0.000000
    243       0.000000   0.000000   0.000000   0.000000   0.000000   0.000000
    244       0.000000   0.000000   0.000000   0.000000   0.000000   0.000000
    245       0.000000   0.000000   0.000000   0.000000   0.000000   0.000000
    246       0.000000   0.000000   0.000000   0.000000   0.000000   0.000000
    247       0.000000   0.000000   0.000000   0.000000   0.000000   0.000000
    248       0.000000   0.000000   0.000000   0.000000   0.000000   0.000000
    249       0.000000   0.000000   0.000000   0.000000   0.000000   0.000000
    250       0.000000   0.000000   0.000000   0.000000   0.000000   0.000000
    251       0.000000   0.000000   0.000000   0.000000   0.000000   0.000000
                  6          7          8          9         10         11    
      0       0.036688  -0.011596  -0.015363   0.041908  -0.022987   0.081643
      1       0.052018  -0.042512   0.111593  -0.008906   0.011248  -0.067632
      2       0.004692   0.004996  -0.045232  -0.015625   0.012419  -0.024375
      3       0.029178  -0.010384  -0.013231   0.037354  -0.006386   0.053670
      4       0.066144  -0.046893   0.078330  -0.010066  -0.027436  -0.039009
      5       0.012821   0.005933  -0.006745   0.000355   0.006477   0.032897
      6       0.042471  -0.017408  -0.027994   0.023064  -0.039343   0.044736
      7       0.066096  -0.046650   0.023497  -0.010562  -0.040263  -0.028862
      8       0.002713   0.011405  -0.065273   0.010412   0.015109   0.052214
      9       0.041414  -0.019408  -0.036524   0.010360  -0.041054  -0.000553
     10       0.039811  -0.034240  -0.040320   0.002310   0.000422  -0.049418
     11      -0.001307   0.011549  -0.079117   0.004265   0.019172   0.021399
     12       0.047125  -0.022661  -0.039546   0.007294  -0.051668   0.013303
     13       0.018046  -0.017566   0.000623   0.024051   0.047664  -0.059324
     14      -0.008923   0.013547  -0.099709  -0.005653   0.024902  -0.030465
     15       0.043506  -0.017031  -0.027684   0.028269  -0.041081   0.051695
     16       0.030355  -0.033180   0.054134  -0.003687   0.040040  -0.079229
     17      -0.004123   0.007225  -0.088063  -0.021724   0.018667  -0.050651
     18       0.017128  -0.005933  -0.023397   0.027747   0.011386  -0.049989
     19       0.032810  -0.032853  -0.089550   0.001855   0.004856  -0.054342
     20       0.013323   0.007269  -0.000092   0.001851   0.005655   0.034568
     21       0.004525   0.001862  -0.000697   0.036740   0.044683  -0.046744
     22       0.033907  -0.031388  -0.038129   0.004187   0.014375  -0.058560
     23       0.024283   0.003581   0.068890  -0.001573  -0.002598   0.024122
     24       0.010643  -0.005379   0.000762   0.030355   0.037086  -0.009673
     25       0.057018  -0.042985   0.034398  -0.006346  -0.017859  -0.043327
     26       0.027135   0.000196   0.070181  -0.004867  -0.006387   0.037599
     27       0.003647   0.002488   0.000639   0.037234   0.046639  -0.048823
     28       0.015673  -0.017791  -0.015405   0.011759   0.048075  -0.066933
     29       0.017137   0.013157   0.065559   0.012193   0.003936  -0.003912
     30       0.005223  -0.003178   0.011058   0.021734   0.048307  -0.040561
     31       0.016089  -0.040695  -0.000346  -0.033952   0.043155  -0.097921
     32       0.015954   0.010165   0.062298   0.009695   0.000946  -0.022761
     33       0.002883   0.001368   0.006192   0.029834   0.046879  -0.045301
     34       0.001136  -0.014167   0.004508  -0.016193   0.039811  -0.053939
     35       0.009730   0.021697   0.050617   0.029130  -0.002260  -0.027067
     36      -0.000591   0.010010  -0.008530   0.052066   0.044787  -0.055587
     37      -0.007698   0.025037  -0.004687   0.042403   0.048410  -0.003230
     38       0.007716   0.030742   0.049915   0.042113   0.000412  -0.012216
     39      -0.000220   0.010415  -0.011525   0.055647   0.045559  -0.059599
     40      -0.000282   0.022069  -0.019526   0.061295   0.059846  -0.015788
     41       0.012202   0.025423   0.059671   0.031297   0.005692   0.001176
     42       0.003860  -0.001231   0.013644   0.020146   0.046426  -0.041033
     43      -0.003610  -0.024230   0.010762  -0.049439   0.015945  -0.045077
     44       0.005341   0.024030   0.036207   0.038298  -0.010666  -0.036710
     45       0.000749   0.003981   0.002675   0.034007   0.043506  -0.044268
     46      -0.011975   0.009606   0.014387  -0.023842  -0.007149   0.007155
     47       0.000265   0.035844   0.023176   0.059866  -0.018146  -0.032253
     48      -0.002574   0.013231  -0.012754   0.057317   0.040567  -0.053432
     49      -0.019756   0.049969   0.013058   0.037823   0.004240   0.054624
     50      -0.000993   0.045217   0.025433   0.071890  -0.015075  -0.018998
     51      -0.003899   0.015622  -0.019530   0.066892   0.041789  -0.058431
     52      -0.019233   0.057490   0.002266   0.071937   0.035446   0.052888
     53       0.002321   0.042183   0.038567   0.063091  -0.004758  -0.008197
     54      -0.015043   0.018783   0.020737   0.053273   0.084569  -0.075782
     55       0.032217  -0.032557  -0.089257   0.003006   0.006835  -0.055921
     56       0.040790  -0.005887   0.142019  -0.010886  -0.018324   0.041198
     57       0.028475  -0.006843  -0.005080   0.054139  -0.001003   0.100460
     58       0.090660  -0.056073   0.144641  -0.015474  -0.065637  -0.013986
     59       0.016789   0.006479   0.010146   0.009862   0.002918   0.067108
     60       0.058478  -0.032970  -0.058722  -0.014773  -0.080845  -0.018871
     61       0.041434  -0.038878  -0.100176  -0.007098  -0.013988  -0.049369
     62      -0.011378   0.015154  -0.144374   0.009800   0.028376   0.034869
     63       0.054224  -0.030067  -0.051189  -0.012100  -0.067402  -0.013490
     64      -0.009714   0.008049  -0.018708   0.060419   0.085963  -0.047915
     65      -0.019345   0.022781  -0.119984  -0.000624   0.034355  -0.045229
     66       0.006328  -0.004176   0.005476   0.028821   0.047783  -0.021827
     67       0.068347  -0.045413   0.015775  -0.000963  -0.048222  -0.013160
     68       0.035385  -0.006313   0.091059  -0.009996  -0.015614   0.066791
     69       0.004194  -0.005518   0.012549   0.025891   0.056728  -0.015130
     70       0.057414  -0.044724   0.075029  -0.012237  -0.008205  -0.057256
     71       0.033547  -0.001948   0.112401  -0.008626  -0.011746   0.024373
     72       0.037866  -0.015760  -0.026229   0.023053  -0.029645   0.030372
     73       0.078966  -0.052522  -0.001122  -0.017675  -0.072970  -0.008465
     74       0.008550   0.010653  -0.045606   0.018320   0.008903   0.092193
     75       0.058085  -0.023518  -0.036017   0.020586  -0.073294   0.084999
     76       0.072584  -0.049583   0.053822  -0.012931  -0.046972  -0.025735
     77      -0.007398   0.016053  -0.117682   0.014333   0.024437   0.049485
     78       0.013402  -0.004083  -0.022778   0.030057   0.019266  -0.060022
     79       0.045711  -0.041154  -0.116177  -0.008885  -0.028843  -0.037922
     80       0.021974   0.004506   0.019554  -0.001216  -0.007102   0.073329
     81       0.012578  -0.005157  -0.034195   0.028632   0.017715  -0.082885
     82       0.015124  -0.025399  -0.140588   0.009803   0.030891  -0.069537
     83       0.009180   0.008485  -0.010873   0.003071   0.011528   0.016810
     84       0.057863  -0.034482  -0.063280  -0.024946  -0.081827  -0.053629
     85       0.022907  -0.029997  -0.148522   0.001611   0.014547  -0.063125
     86      -0.013854   0.015377  -0.152411   0.005446   0.031153   0.014818
     87       0.054420  -0.030572  -0.055688  -0.013096  -0.072484  -0.028760
     88       0.057534  -0.050774  -0.130241  -0.024242  -0.051617  -0.038507
     89      -0.006489   0.014710  -0.129404   0.018769   0.022830   0.076127
     90       0.076233  -0.044116  -0.073627  -0.025711  -0.118345   0.012367
     91       0.045852  -0.039692  -0.067526  -0.006315  -0.016993  -0.045531
     92      -0.021263   0.017816  -0.201617   0.009521   0.037912   0.024488
     93       0.042027  -0.010887  -0.011754   0.057190  -0.031220   0.142112
     94       0.098212  -0.058830   0.176826  -0.016915  -0.074794  -0.007951
     95       0.007111   0.010186  -0.043378   0.012796   0.012052   0.065231
     96       0.023064  -0.005244  -0.002498   0.052824   0.010980   0.083585
     97       0.101592  -0.060667   0.120935  -0.019413  -0.094991   0.004003
     98       0.022746   0.006806   0.036169   0.021588  -0.002287   0.110776
     99       0.019838  -0.001676   0.005155   0.065372   0.021381   0.112540
    100       0.091162  -0.055942   0.187266  -0.014553  -0.056900  -0.018975
    101       0.023803   0.002772   0.051065   0.002506  -0.003811   0.052446
    102       0.046591  -0.020051  -0.028562   0.027300  -0.044147   0.055043
    103       0.013816  -0.015005   0.071375   0.010904   0.063219  -0.071479
    104      -0.008305   0.011717  -0.097086  -0.027486   0.019335  -0.075671
    105      -0.024673   0.023088   0.034272   0.057016   0.109529  -0.077230
    106       0.033363  -0.031554  -0.053991   0.004016   0.011659  -0.057034
    107       0.049557  -0.007137   0.196549  -0.011797  -0.026861   0.040005
    108      -0.015213   0.018889   0.020896   0.053356   0.084937  -0.076044
    109       0.046301  -0.042319  -0.106839  -0.006348  -0.025150  -0.042985
    110       0.045437  -0.014760   0.139715  -0.020513  -0.021687   0.060360
    111      -0.019756   0.027655   0.024266   0.063013   0.088453  -0.093855
    112       0.016071  -0.024730  -0.145098   0.010711   0.027902  -0.065475
    113       0.039698  -0.003282   0.144648  -0.008044  -0.017603   0.035382
    114       0.008023  -0.006318   0.028556   0.001805   0.047507  -0.037604
    115       0.000714  -0.059497   0.011455  -0.095698   0.009923  -0.078174
    116       0.005859   0.016863   0.034527   0.030176  -0.012245  -0.045027
    117       0.001404  -0.000234   0.008893   0.023463   0.046019  -0.044250
    118      -0.012654   0.000685   0.016759  -0.060378  -0.049189   0.011915
    119      -0.002139   0.044200   0.004554   0.077962  -0.036464  -0.032359
    120      -0.004619   0.017918  -0.020059   0.068025   0.037609  -0.056253
    121      -0.027395   0.074411   0.017648   0.058995  -0.012028   0.095934
    122      -0.004901   0.054851   0.016619   0.089037  -0.021143  -0.016627
    123       0.026371  -0.007124  -0.007229   0.047664   0.001154   0.079117
    124       0.047338  -0.041395   0.136405  -0.008672   0.027584  -0.080637
    125       0.012294  -0.000179  -0.002112  -0.025457   0.007521  -0.049594
    126       0.047943  -0.013034  -0.014339   0.050953  -0.045614   0.129145
    127       0.062572  -0.047280   0.158193  -0.011280   0.001276  -0.065890
    128      -0.002726   0.008929  -0.084532  -0.012291   0.017861  -0.019071
    129       0.004720  -0.007932   0.031253  -0.017615   0.038303  -0.054166
    130      -0.038844  -0.065400  -0.008312  -0.082300  -0.015603   0.028319
    131      -0.020880   0.001434  -0.018243   0.074305  -0.011489  -0.017922
    132      -0.001466   0.004155   0.040023  -0.015487   0.013335  -0.024198
    133      -0.040074  -0.090237  -0.017014  -0.094918   0.008803   0.008989
    134      -0.041997  -0.083019  -0.036743   0.021418   0.038078  -0.031179
    135       0.002567   0.000889   0.067653  -0.058386   0.007940  -0.049942
    136      -0.066970  -0.155103  -0.046920  -0.110000   0.038939   0.038292
    137      -0.062112  -0.127281  -0.066605   0.024870   0.061025  -0.002604
    138       0.012833  -0.016157   0.086292  -0.105942   0.028496  -0.107497
    139      -0.092728  -0.195101  -0.068099  -0.111465   0.044745   0.087423
    140      -0.060997  -0.086845  -0.077663   0.081557   0.034000   0.039919
    141       0.018172  -0.030953   0.075340  -0.109021   0.054145  -0.134491
    142      -0.090932  -0.168590  -0.057693  -0.098578   0.019902   0.104032
    143      -0.039238  -0.000960  -0.057595   0.134397  -0.016081   0.050371
    144       0.013734  -0.026801   0.047555  -0.064192   0.058822  -0.105792
    145      -0.063857  -0.103005  -0.027321  -0.083815  -0.010638   0.074072
    146      -0.019384   0.042304  -0.028384   0.130239  -0.038316   0.020799
    147      -0.009462   0.016874   0.026106   0.019161  -0.002166   0.017599
    148      -0.019855  -0.057527  -0.000530  -0.090815   0.002967  -0.026365
    149      -0.043377  -0.115299  -0.029269  -0.021365   0.059219  -0.061267
    150      -0.002117   0.011767   0.075074  -0.055448  -0.012281  -0.026668
    151      -0.067765  -0.174083  -0.053883  -0.119709   0.057483   0.023930
    152      -0.078738  -0.193278  -0.081569  -0.015894   0.099721  -0.011994
    153       0.016402  -0.018495   0.108734  -0.140588   0.024431  -0.130440
    154      -0.113941  -0.246323  -0.092170  -0.122634   0.068434   0.111944
    155      -0.076706  -0.121337  -0.101275   0.084771   0.051574   0.063989
    156       0.025598  -0.045606   0.088552  -0.146194   0.070361  -0.177355
    157      -0.110817  -0.199351  -0.073563  -0.099990   0.024717   0.141237
    158      -0.037738   0.032042  -0.064931   0.178743  -0.037561   0.081553
    159       0.017328  -0.039098   0.037688  -0.066028   0.076696  -0.123697
    160      -0.062282  -0.081816  -0.018410  -0.074016  -0.028610   0.085962
    161      -0.002713   0.107619  -0.013034   0.168865  -0.074823   0.029618
    162      -0.007125   0.021457  -0.033347   0.084570   0.040318  -0.064270
    163      -0.025996   0.086998  -0.001732   0.119053   0.043013   0.093749
    164       0.001098   0.048779   0.039652   0.072364  -0.002644   0.003103
    165      -0.001937   0.000866  -0.002470   0.045451   0.058318  -0.041570
    166       0.005435   0.042451   0.033858  -0.068797  -0.108407   0.007775
    167       0.009484   0.084821   0.003125   0.103990  -0.072670  -0.031838
    168       0.033331  -0.028061  -0.058255   0.035340  -0.066461   0.017647
    169      -0.005583   0.037104   0.004041   0.028072  -0.116805  -0.007439
    170       0.036302   0.053898   0.003530  -0.154889  -0.002609   0.003249
    171       0.041614  -0.018370  -0.038352   0.008720  -0.056238   0.040094
    172      -0.010142   0.043591   0.014041   0.037592  -0.046974   0.015005
    173       0.025687   0.044269  -0.016385  -0.122696   0.003382  -0.016139
    174       0.053167  -0.004861  -0.010132  -0.028935  -0.041449   0.071205
    175      -0.005137   0.039230   0.012600   0.048144  -0.050798   0.027958
    176       0.030365   0.046992  -0.008781  -0.129958   0.006654  -0.003588
    177       0.056980  -0.000143  -0.001313  -0.040386  -0.036579   0.081293
    178       0.010314   0.033777   0.002087   0.036897  -0.116564   0.018836
    179       0.045758   0.059542   0.015840  -0.169237   0.004065   0.024479
    180       0.048473  -0.010576  -0.022152  -0.012969  -0.047815   0.058180
    181       0.016373   0.032455  -0.008125   0.024305  -0.180183  -0.005734
    182       0.055460   0.069068   0.033058  -0.198505  -0.002270   0.039956
    183       0.036886  -0.023978  -0.049765   0.023833  -0.062143   0.027097
    184       0.006647   0.032361  -0.007021   0.023729  -0.183160  -0.018548
    185       0.051051   0.066820   0.028429  -0.192208  -0.005652   0.031313
    186       0.040899  -0.019017  -0.039894   0.011164  -0.056868   0.038773
    187      -0.022798   0.050173   0.029726   0.042151   0.029663   0.025817
    188       0.008574   0.031165  -0.044321  -0.079227   0.006565  -0.047725
    189       0.052031  -0.006908  -0.013620  -0.024488  -0.045017   0.066612
    190      -0.036615   0.062567   0.033105   0.059338   0.071375   0.060034
    191       0.001372   0.029787  -0.053258  -0.062240   0.012126  -0.049681
    192       0.060120   0.003886   0.008029  -0.052462  -0.029565   0.091386
    193      -0.030154   0.032080   0.035389   0.079127   0.018057   0.055947
    194       0.012160   0.030861  -0.029510  -0.084940   0.010012  -0.025821
    195       0.039733   0.017977   0.037173  -0.059447   0.045223   0.130047
    196      -0.040167   0.012615   0.049669   0.099865   0.018662   0.063641
    197      -0.010341  -0.020180   0.001591  -0.030789   0.001947  -0.011305
    198      -0.063197   0.036193   0.037276  -0.056034   0.024719   0.086388
    199      -0.023150   0.059743   0.018120   0.054863   0.025301   0.050149
    200      -0.021114  -0.065188   0.031202   0.011177  -0.003330   0.003709
    201      -0.103092   0.042962   0.041082  -0.053150   0.033446   0.076863
    202      -0.002261   0.076550  -0.013233   0.025248  -0.066442   0.006768
    203       0.073924  -0.112441   0.067186   0.046719   0.108306   0.100785
    204      -0.205923   0.059608   0.041512  -0.051917   0.000438   0.026684
    205       0.018549   0.133448  -0.052367  -0.023905  -0.050086  -0.003618
    206       0.061991  -0.162832   0.101089   0.089502   0.096186   0.112864
    207      -0.270353   0.069514   0.038146  -0.053313  -0.042017  -0.014750
    208       0.019688   0.174234  -0.060115  -0.043898   0.062467   0.032151
    209      -0.047234  -0.166811   0.099376   0.097241  -0.032310   0.024988
    210      -0.230989   0.063314   0.034183  -0.056458  -0.049612  -0.004886
    211      -0.002855   0.155554  -0.027149  -0.013443   0.151432   0.074708
    212      -0.141665  -0.118464   0.062525   0.061391  -0.142123  -0.071534
    213      -0.127662   0.046603   0.033823  -0.057457  -0.015251   0.046149
    214      -0.024568   0.098342   0.011811   0.035637   0.130426   0.082208
    215      -0.128010  -0.068127   0.028734   0.019057  -0.125657  -0.080668
    216       0.032230  -0.028577  -0.060645   0.038910  -0.064985   0.018534
    217      -0.019457   0.045491   0.038964   0.031359   0.048501   0.005331
    218       0.003607   0.023559  -0.056381  -0.062897   0.005353  -0.066709
    219       0.053946  -0.004993  -0.007690  -0.030601  -0.040828   0.071907
    220      -0.037549   0.050948   0.031046   0.068113   0.106756   0.044377
    221      -0.008076   0.017894  -0.077194  -0.031167   0.013017  -0.072231
    222       0.051341  -0.007352  -0.015668  -0.021844  -0.045009   0.065429
    223       0.029734   0.030365  -0.017887   0.014704  -0.236424  -0.015962
    224       0.068372   0.079702   0.053332  -0.231578  -0.005028   0.062784
    225      -0.053400   0.034699   0.044114  -0.051541   0.066000   0.108860
    226      -0.000101   0.045524  -0.008157   0.040971  -0.147356  -0.017166
    227       0.157380  -0.111041   0.069877   0.041495   0.203814   0.167185
    228      -0.235506   0.064386   0.044709  -0.049426   0.007835   0.020072
    229       0.035136   0.146556  -0.077212  -0.046883  -0.121951  -0.037813
    230       0.136905  -0.199844   0.129370   0.117256   0.184331   0.189432
    231      -0.350297   0.081973   0.038685  -0.051875  -0.067829  -0.053831
    232       0.036989   0.219766  -0.091313  -0.082793   0.078881   0.025919
    233      -0.057997  -0.207075   0.126478   0.130988  -0.045195   0.032504
    234      -0.280291   0.071275   0.031503  -0.057736  -0.081286  -0.036301
    235      -0.003961   0.186422  -0.032311  -0.028721   0.236211   0.101152
    236      -0.226177  -0.120554   0.060533   0.067023  -0.240271  -0.139330
    237      -0.097101   0.041708   0.030867  -0.059507  -0.019677   0.054568
    238      -0.044152   0.085502   0.036294   0.057139   0.194045   0.111046
    239      -0.201005  -0.032163   0.000960  -0.006957  -0.208981  -0.153942
    240       0.068322   0.017026   0.046642  -0.064698   0.074792   0.157620
    241      -0.079638   0.001326   0.077963   0.119448   0.049361   0.081246
    242      -0.063724  -0.020634  -0.009219  -0.018759  -0.041225  -0.053447
    243       0.074190   0.016214   0.050169  -0.065625   0.082621   0.164761
    244      -0.020608  -0.025312   0.055036   0.130285  -0.014079   0.063196
    245       0.033337  -0.030124   0.017759  -0.031642   0.037978   0.028521
    246       0.084909   0.007485   0.014812  -0.084560  -0.064638   0.098214
    247      -0.042320   0.006492   0.051735   0.108157   0.017580   0.065561
    248       0.020457   0.050829  -0.042709  -0.106480   0.012009  -0.034079
    249       0.023826  -0.039727  -0.080919   0.064897  -0.077925  -0.007926
    250      -0.012169   0.036416   0.005174   0.025111  -0.121225  -0.017153
    251       0.032881   0.051582  -0.000339  -0.150194  -0.005856  -0.003870
                 12         13         14         15         16         17    
      0       0.021057   0.041028   0.069798   0.012021   0.107517   0.136377
      1       0.028755   0.071323  -0.031530   0.012890  -0.006373  -0.041212
      2       0.023216  -0.003823  -0.042133  -0.001821  -0.016838  -0.067391
      3       0.035019   0.047703   0.044393   0.004356   0.094419   0.105526
      4      -0.018234   0.038271  -0.001161   0.043598   0.007312  -0.004930
      5       0.035900   0.021755   0.006480  -0.011282   0.012385  -0.007824
      6      -0.012619   0.021205   0.024746   0.036758   0.085166   0.100238
      7      -0.034276   0.006327   0.024691   0.051012   0.018693   0.010522
      8       0.052093   0.000951   0.053826  -0.027007   0.034451   0.015171
      9      -0.033982   0.004988  -0.017241   0.053171   0.057395   0.051505
     10       0.001855  -0.012887   0.056452   0.023189   0.017248  -0.015496
     11       0.043667  -0.011521   0.031792  -0.020130   0.017374  -0.018731
     12      -0.037210   0.004447  -0.011693   0.052924   0.065027   0.063936
     13       0.039007   0.011881   0.059875  -0.001645  -0.004360  -0.030029
     14       0.022881  -0.033514  -0.010748  -0.002682  -0.014150  -0.068745
     15      -0.014988   0.020131   0.038023   0.037128   0.083542   0.098220
     16       0.060919   0.049818  -0.019507  -0.013697   0.007529  -0.033538
     17       0.020144  -0.029202  -0.054653  -0.001232  -0.021985  -0.085307
     18      -0.000069   0.015040  -0.015732   0.033645   0.027466  -0.006540
     19       0.007840  -0.033760   0.070027   0.016740   0.027965  -0.017674
     20       0.030627   0.021701   0.007509  -0.007562   0.004550  -0.008446
     21       0.044272   0.049354  -0.015438   0.004551   0.012398  -0.011366
     22       0.017316  -0.004007   0.049124   0.012705   0.008228  -0.025540
     23       0.014293   0.044939  -0.025555   0.007079  -0.015255  -0.019813
     24       0.067038   0.069889  -0.010323  -0.009347   0.050780   0.023906
     25      -0.009848   0.020391   0.017980   0.035368   0.012614  -0.007902
     26       0.022870   0.053756  -0.025739   0.002460   0.000154  -0.007072
     27       0.044979   0.049931  -0.015129   0.004373   0.009498  -0.014010
     28       0.049945   0.018404   0.021865  -0.017948  -0.032750  -0.029768
     29      -0.003637   0.019030  -0.017823   0.009617  -0.041752  -0.032844
     30       0.055853   0.067999  -0.037577   0.002983   0.011257  -0.019340
     31       0.081769   0.027410  -0.081517  -0.058915   0.018263  -0.035074
     32      -0.002488   0.005832  -0.033677  -0.003078  -0.025892  -0.030884
     33       0.048415   0.054413  -0.027118   0.002869   0.006978  -0.013164
     34       0.072659   0.014003  -0.072048  -0.061394  -0.035794   0.025787
     35      -0.014688  -0.021940  -0.012057  -0.007799  -0.033869  -0.008093
     36       0.036606   0.030332   0.000320   0.000749   0.005943  -0.001624
     37       0.035809   0.004382   0.034758  -0.019742  -0.125107   0.053626
     38      -0.022943  -0.020997   0.012909   0.003096  -0.057198  -0.002165
     39       0.032632   0.026595   0.008478   0.003429   0.005021  -0.005306
     40       0.025357   0.008657   0.096833   0.003273  -0.124303   0.014560
     41      -0.015381   0.005024   0.009422   0.013816  -0.063474  -0.019469
     42       0.049885   0.060372  -0.036491   0.006817   0.003892  -0.017696
     43       0.083493  -0.003032  -0.125927  -0.080218  -0.007581   0.066724
     44      -0.018690  -0.048607  -0.005491  -0.021752  -0.016505   0.016323
     45       0.043378   0.044608  -0.018744   0.003193   0.005565  -0.004736
     46       0.063593  -0.031242  -0.070787  -0.037416  -0.069982   0.116547
     47      -0.028651  -0.072107   0.024410  -0.020805  -0.022530   0.041279
     48       0.036450   0.023304   0.003455  -0.002020   0.009221   0.009999
     49       0.026326  -0.029529   0.015196  -0.002425  -0.157802   0.140584
     50      -0.035946  -0.068437   0.041567  -0.010673  -0.045585   0.045493
     51       0.031083   0.015038   0.016314  -0.004700   0.009356   0.013198
     52       0.008771  -0.010710   0.071963   0.003977  -0.190387   0.112550
     53      -0.033814  -0.042059   0.036826   0.000471  -0.063692   0.023893
     54       0.066882   0.062908  -0.028137  -0.016134  -0.043986  -0.040649
     55       0.009201  -0.034221   0.074503   0.016312   0.029025  -0.019499
     56       0.012347   0.087066  -0.061108   0.014450  -0.011921  -0.006813
     57       0.061030   0.063765   0.096816  -0.016445   0.129731   0.162663
     58      -0.058592   0.054980  -0.016481   0.074876   0.006671   0.023404
     59       0.045256   0.034716   0.036499  -0.019114   0.034635   0.033117
     60      -0.080531  -0.019664  -0.059710   0.088134   0.055661   0.041532
     61      -0.007582  -0.042147   0.064305   0.027710   0.035918  -0.009049
     62       0.064202  -0.033410   0.073651  -0.039105   0.043439  -0.003146
     63      -0.058817  -0.007544  -0.049088   0.067781   0.051387   0.039495
     64       0.045120  -0.005466   0.116498  -0.006449  -0.021929  -0.024614
     65       0.008285  -0.054465  -0.009930   0.005275  -0.039718  -0.088542
     66       0.076406   0.077445  -0.022457  -0.013481   0.041350   0.006604
     67      -0.040752  -0.006935   0.054302   0.049360   0.035716   0.037919
     68       0.035475   0.076012  -0.027840  -0.004024   0.025860   0.020617
     69       0.098355   0.096046  -0.029580  -0.025597   0.049430   0.007311
     70       0.001123   0.047873  -0.015602   0.033751  -0.003012  -0.031340
     71       0.008349   0.065638  -0.052053   0.015420  -0.019309  -0.022748
     72      -0.006561   0.023201   0.015436   0.033295   0.076596   0.083006
     73      -0.067775  -0.016612   0.036134   0.071828   0.031547   0.038565
     74       0.062665   0.017867   0.081208  -0.034739   0.057588   0.059655
     75      -0.038058   0.010986   0.048044   0.052210   0.109122   0.150180
     76      -0.039170   0.019278   0.011741   0.055962   0.016746   0.014175
     77       0.058844  -0.021873   0.077611  -0.034494   0.039312   0.012102
     78       0.004226   0.014941  -0.016183   0.031152   0.023032  -0.017457
     79      -0.023640  -0.057171   0.070894   0.036066   0.048444   0.006142
     80       0.035090   0.042650   0.008612  -0.010913   0.010480   0.028840
     81      -0.008459  -0.002112  -0.021000   0.039466   0.022796  -0.037100
     82       0.032628  -0.049559   0.092540  -0.001660   0.030810  -0.034420
     83       0.029050   0.011617   0.007149  -0.006515   0.002217  -0.025343
     84      -0.096484  -0.029836  -0.093648   0.101268   0.031393   0.003620
     85       0.019295  -0.058110   0.090503   0.005685   0.035697  -0.028607
     86       0.058834  -0.040677   0.058698  -0.034639   0.030592  -0.025503
     87      -0.076756  -0.018293  -0.063862   0.085754   0.046321   0.028728
     88      -0.038303  -0.063037   0.055184   0.049353   0.057642   0.012344
     89       0.075763  -0.019082   0.105155  -0.048679   0.070624   0.043007
     90      -0.103417  -0.029376  -0.053698   0.103753   0.088043   0.084848
     91      -0.011850  -0.028269   0.054505   0.032193   0.029703  -0.005647
     92       0.074484  -0.057364   0.090649  -0.048958   0.051147  -0.014130
     93       0.035721   0.051941   0.131944  -0.001525   0.154017   0.211700
     94      -0.067680   0.067376  -0.026425   0.083339   0.004436   0.030462
     95       0.055210   0.012358   0.059390  -0.030012   0.042858   0.030930
     96       0.070897   0.068369   0.082448  -0.022220   0.119866   0.142949
     97      -0.092821   0.030283  -0.001240   0.096364   0.014688   0.042162
     98       0.056731   0.053770   0.073589  -0.028098   0.064138   0.087861
     99       0.097279   0.083941   0.117460  -0.042143   0.144920   0.180732
    100      -0.046872   0.080532  -0.034288   0.070063   0.000191   0.018984
    101       0.031627   0.048785   0.000862  -0.005484   0.016019   0.014687
    102      -0.014281   0.023832   0.046901   0.036255   0.088593   0.097000
    103       0.079749   0.043012  -0.032070  -0.021868   0.003698  -0.010826
    104       0.002739  -0.044402  -0.082709   0.018985  -0.029725  -0.086138
    105       0.101604   0.086941  -0.035623  -0.041267  -0.051873  -0.046097
    106       0.014457  -0.013265   0.056588   0.013949   0.014011  -0.022737
    107      -0.002109   0.108418  -0.088634   0.027521  -0.033534  -0.009138
    108       0.067185   0.063081  -0.028307  -0.016368  -0.044330  -0.040942
    109      -0.021701  -0.054853   0.084413   0.040520   0.057779  -0.003974
    110       0.032595   0.102234  -0.060682   0.003077   0.024111   0.008274
    111       0.048151   0.049415  -0.028773  -0.005724  -0.079559  -0.054810
    112       0.027875  -0.057603   0.102973  -0.001884   0.031375  -0.027046
    113       0.005776   0.083315  -0.062316   0.018315  -0.023500  -0.011438
    114       0.057410   0.076142  -0.057409   0.015769  -0.000236  -0.034725
    115       0.103808   0.001377  -0.194432  -0.118793   0.063362   0.054974
    116      -0.015047  -0.050176  -0.018005  -0.031382   0.000261   0.015676
    117       0.036652   0.045202  -0.018780   0.005246   0.001321  -0.009726
    118       0.067517  -0.077486  -0.052614   0.000878  -0.040447   0.115230
    119      -0.011344  -0.089663   0.034753  -0.017466  -0.000449   0.056554
    120       0.032592   0.011109   0.014481  -0.003981   0.010199   0.020202
    121       0.007753  -0.047858   0.051432   0.026229  -0.204213   0.182968
    122      -0.044338  -0.087267   0.061745  -0.008969  -0.051282   0.064981
    123       0.054674   0.057534   0.071548  -0.011116   0.113048   0.137414
    124       0.049137   0.091213  -0.048565  -0.000175  -0.014127  -0.058814
    125       0.010728   0.013407  -0.084186   0.009819  -0.044863  -0.110012
    126       0.004139   0.038123   0.115094   0.024008   0.131784   0.190291
    127       0.018426   0.092638  -0.047340   0.022626  -0.017884  -0.051425
    128       0.029698  -0.022256  -0.021974  -0.008468  -0.003731  -0.051352
    129      -0.004292   0.000957   0.018085   0.017711  -0.003351  -0.015769
    130       0.038417  -0.046304  -0.028339   0.014912  -0.036674   0.072735
    131      -0.021128  -0.056570   0.042731  -0.011936   0.003347   0.029416
    132       0.014689  -0.022542   0.080759   0.153669  -0.053172  -0.073550
    133       0.007494  -0.031570  -0.056962  -0.079092  -0.000694   0.103058
    134      -0.116198  -0.045889   0.065248  -0.109271   0.047338   0.026608
    135      -0.042491  -0.099564   0.150309   0.175150  -0.062961  -0.081629
    136      -0.022599   0.015874  -0.037805  -0.075813   0.006840   0.059126
    137      -0.119304   0.011786   0.057175  -0.113809   0.055802  -0.002105
    138      -0.125166  -0.154767   0.154773   0.042671  -0.015294  -0.020819
    139      -0.017665   0.050465   0.009815   0.031435  -0.025722  -0.021988
    140      -0.024692   0.059241   0.027547  -0.012959   0.016457  -0.032455
    141      -0.147319  -0.126735   0.087464  -0.103939   0.037506   0.042996
    142       0.014765   0.031350   0.042852   0.133434  -0.063960  -0.056812
    143       0.071240   0.044013   0.009143   0.089939  -0.028640  -0.032517
    144      -0.084203  -0.047256   0.019579  -0.108486   0.039292   0.041817
    145       0.043363  -0.017633   0.023320   0.124087  -0.068220  -0.007970
    146       0.070594  -0.014468   0.017214   0.084443  -0.031839   0.001214
    147       0.072005   0.013812   0.080454   0.246445  -0.086395  -0.112385
    148       0.012626  -0.052434  -0.097005  -0.148355   0.019647   0.155984
    149      -0.185987  -0.077343   0.086498  -0.181611   0.075654   0.044527
    150      -0.024532  -0.119124   0.201536   0.291157  -0.105888  -0.131952
    151      -0.046867   0.028502  -0.062239  -0.153588   0.036962   0.085737
    152      -0.192773   0.022591   0.072538  -0.191736   0.091354  -0.004201
    153      -0.172647  -0.218917   0.209752   0.053128  -0.019792  -0.022257
    154      -0.038905   0.091279   0.021989   0.035794  -0.020723  -0.058394
    155      -0.024360   0.107495   0.018611  -0.013277   0.021332  -0.057032
    156      -0.213007  -0.167881   0.089672  -0.209109   0.073925   0.092088
    157       0.018013   0.056703   0.082476   0.217704  -0.088994  -0.121133
    158       0.146657   0.079266  -0.013790   0.170075  -0.058534  -0.057060
    159      -0.100861  -0.027737  -0.028256  -0.208383   0.070670   0.086430
    160       0.068842  -0.030197   0.046452   0.195495  -0.092180  -0.032288
    161       0.144365  -0.022379   0.000743   0.154779  -0.061337   0.005043
    162       0.024166  -0.002539   0.037941  -0.011440   0.013828   0.027722
    163      -0.023247  -0.013191   0.150228   0.034039  -0.261378   0.135456
    164      -0.040970  -0.040024   0.053421   0.009106  -0.082344   0.027452
    165       0.047948   0.067231  -0.030413  -0.006079  -0.002495  -0.006842
    166       0.083947  -0.138236  -0.034448   0.027300  -0.021515   0.135524
    167       0.022334  -0.112034   0.032924  -0.009096   0.011059   0.079842
    168      -0.054409  -0.038953  -0.108721  -0.021886  -0.095037  -0.031626
    169       0.093768  -0.095102  -0.043997  -0.015219   0.101951  -0.069096
    170       0.055161   0.018035   0.019367   0.004263   0.032941   0.007111
    171      -0.031985  -0.027750  -0.063234  -0.036771  -0.085416  -0.038159
    172       0.025213  -0.044446  -0.033768  -0.018637   0.064963  -0.025222
    173       0.013186   0.018462  -0.028227   0.021121   0.013354   0.025858
    174      -0.002440  -0.014607  -0.005322  -0.059061  -0.076480  -0.048635
    175      -0.044540   0.021244   0.003920  -0.030044   0.046073  -0.060360
    176       0.003045   0.039229  -0.001652   0.011772   0.011399   0.013095
    177       0.006795  -0.009399   0.014570  -0.066496  -0.073092  -0.052537
    178      -0.054260   0.053277   0.034193  -0.049523   0.060551  -0.137091
    179       0.030166   0.062725   0.066820  -0.015020   0.026128  -0.016283
    180      -0.015581  -0.019918  -0.030552  -0.050602  -0.081498  -0.046578
    181       0.009612   0.010196   0.027048  -0.054014   0.102785  -0.186384
    182       0.068970   0.061623   0.108657  -0.031554   0.045558  -0.034921
    183      -0.045065  -0.034557  -0.090486  -0.028730  -0.092020  -0.035236
    184       0.084399  -0.069060  -0.012416  -0.033381   0.123690  -0.151703
    185       0.082831   0.039024   0.088216  -0.022495   0.049213  -0.024358
    186      -0.032616  -0.027423  -0.063217  -0.034347  -0.082888  -0.035575
    187       0.024216  -0.056920  -0.045006  -0.010998   0.055770   0.020252
    188      -0.020202   0.001145  -0.095447   0.047715  -0.001521   0.047449
    189      -0.006233  -0.015794  -0.013140  -0.056343  -0.078060  -0.046733
    190      -0.060343  -0.015454  -0.018428  -0.002772   0.037829  -0.003369
    191      -0.050845   0.007608  -0.106161   0.059221  -0.005057   0.047267
    192       0.015367  -0.007965   0.028687  -0.073052  -0.071688  -0.054912
    193      -0.081873   0.022364   0.003651  -0.018619   0.031157  -0.031000
    194      -0.036559   0.028646  -0.056022   0.037788  -0.000544   0.032054
    195       0.024576  -0.036976   0.037804  -0.071718  -0.067297  -0.048454
    196      -0.089338   0.023286   0.006878  -0.021239   0.033531  -0.033995
    197      -0.062353   0.040991  -0.046600   0.031869   0.000736   0.024427
    198       0.014699  -0.034599   0.013788  -0.037585  -0.027347  -0.039804
    199      -0.091838   0.031676  -0.004062  -0.011232   0.028544  -0.024751
    200      -0.061003   0.033735  -0.035854   0.020975   0.004754   0.014608
    201       0.014851  -0.051382  -0.005822  -0.015119   0.005629  -0.042770
    202      -0.109657   0.135957   0.054622  -0.058320  -0.063262   0.014608
    203      -0.034687  -0.072322  -0.063579   0.021382   0.042077  -0.038550
    204       0.011729  -0.042997  -0.022546   0.016428   0.046986  -0.030521
    205      -0.145867   0.170322   0.039016  -0.041490  -0.082170   0.035753
    206      -0.003568  -0.102282  -0.048970   0.004606   0.055299  -0.057369
    207       0.008391  -0.017019  -0.019067   0.025015   0.053964  -0.014513
    208      -0.164052   0.093299  -0.041030   0.026648   0.000718   0.010715
    209       0.000128  -0.019820  -0.002787  -0.015255   0.025563  -0.018060
    210       0.007276  -0.000356  -0.000378   0.003420   0.021421  -0.011656
    211      -0.140504  -0.015959  -0.099099   0.072946   0.098495  -0.033505
    212      -0.031377   0.090461   0.023916  -0.014661  -0.015290   0.038747
    213       0.010245  -0.010502   0.014816  -0.027183  -0.018132  -0.025115
    214      -0.104388  -0.043251  -0.077629   0.051609   0.108126  -0.048565
    215      -0.062537   0.114653   0.004966   0.004933  -0.022695   0.052831
    216      -0.052108  -0.035424  -0.099223  -0.017085  -0.084779  -0.028806
    217       0.087820  -0.093325  -0.068064  -0.015531   0.061810   0.060319
    218      -0.018394  -0.012855  -0.124663   0.059929   0.001197   0.063667
    219       0.000662  -0.013713  -0.003941  -0.062684  -0.081917  -0.048362
    220      -0.040011  -0.018488   0.008807   0.001511   0.030959   0.002708
    221      -0.064288  -0.006659  -0.131053   0.071222  -0.014562   0.042023
    222      -0.008391  -0.016462  -0.016066  -0.055902  -0.078686  -0.049604
    223       0.001863   0.038189   0.055744  -0.074600   0.122144  -0.261564
    224       0.092183   0.080250   0.165556  -0.054424   0.059776  -0.062431
    225       0.017989  -0.071720  -0.008136  -0.022375  -0.000077  -0.054928
    226      -0.099762   0.191594   0.110009  -0.106518  -0.121464   0.029424
    227      -0.034069  -0.134817  -0.095027   0.033024   0.061752  -0.067158
    228       0.012183  -0.056913  -0.037963   0.033732   0.073213  -0.033408
    229      -0.161762   0.255463   0.086487  -0.079273  -0.158926   0.069886
    230       0.019928  -0.189120  -0.071233   0.005110   0.086835  -0.101419
    231       0.006737  -0.010913  -0.031592   0.048911   0.085395  -0.004832
    232      -0.195119   0.118744  -0.056696   0.042741  -0.011182   0.025629
    233       0.027219  -0.042279   0.011495  -0.030523   0.034238  -0.031554
    234       0.004603   0.019013   0.001676   0.010616   0.027239   0.000577
    235      -0.152399  -0.075732  -0.159514   0.124928   0.163506  -0.053385
    236      -0.029925   0.154545   0.058416  -0.028871  -0.038567   0.070063
    237       0.010095  -0.000525   0.027458  -0.042672  -0.040918  -0.024432
    238      -0.090210  -0.115849  -0.116726   0.084350   0.174226  -0.075055
    239      -0.083394   0.192917   0.023284   0.006550  -0.048093   0.091666
    240       0.031913  -0.046464   0.050703  -0.083821  -0.078440  -0.051710
    241      -0.093031   0.008386   0.009146  -0.016859   0.046882  -0.035792
    242      -0.074934   0.053564  -0.067782   0.052651   0.021694   0.029153
    243       0.035823  -0.050917   0.053963  -0.086956  -0.080117  -0.052775
    244      -0.098560   0.037935   0.013628  -0.033190   0.024981  -0.040778
    245      -0.051151   0.028178  -0.026242   0.011640  -0.015946   0.018066
    246       0.037766   0.017173   0.073857  -0.098713  -0.067871  -0.081683
    247      -0.099270   0.032157   0.011612  -0.020838   0.025981  -0.031373
    248      -0.022194   0.018836  -0.064643   0.040893   0.003005   0.034673
    249      -0.079490  -0.051445  -0.159904  -0.004310  -0.104711  -0.023811
    250       0.157738  -0.159058  -0.076282   0.001095   0.119811  -0.044982
    251       0.066791  -0.000508   0.001803   0.011678   0.035577   0.014724
                 18         19         20         21         22         23    
      0      -0.030556   0.006716  -0.053620   0.004421  -0.014269  -0.064524
      1       0.025983   0.003820  -0.047964  -0.064605  -0.002040   0.127150
      2       0.051102  -0.004578   0.084505  -0.026708   0.014104   0.072380
      3      -0.012036   0.002524  -0.048649  -0.022273  -0.014609  -0.019994
      4      -0.000923   0.013828  -0.003960   0.005533   0.007806   0.042337
      5       0.021376   0.001687   0.008678  -0.021013   0.004960   0.039188
      6      -0.016159   0.011430   0.032765   0.011821  -0.003104  -0.052425
      7      -0.003016   0.013676   0.022996   0.013246   0.008503   0.003679
      8       0.023251  -0.006447  -0.019742  -0.040088  -0.003471   0.017677
      9       0.001718   0.009987   0.099254   0.040829   0.009464  -0.044039
     10       0.018151  -0.003687  -0.011898   0.020352   0.006483   0.003642
     11       0.037624  -0.009515   0.018135  -0.020649   0.004754   0.023909
     12       0.001847   0.013386   0.098942   0.005870   0.004819  -0.030222
     13      -0.003541  -0.017702  -0.093922   0.131458   0.008241  -0.048948
     14       0.048077  -0.014099   0.087378   0.048924   0.020775   0.004523
     15      -0.016716   0.014930   0.027598   0.027291   0.002221  -0.047415
     16       0.033506  -0.024917  -0.079769  -0.079554  -0.022175   0.066764
     17       0.063915  -0.016476   0.115916  -0.019846   0.012397   0.046599
     18       0.016240  -0.002550   0.052970   0.112994   0.019331  -0.049759
     19       0.032915  -0.013170  -0.004737  -0.005553   0.002261   0.008805
     20       0.012744   0.006164   0.013537   0.003489   0.009093   0.020474
     21       0.010631   0.009543   0.009301   0.022906   0.013054   0.027905
     22       0.020092  -0.000791  -0.016787  -0.028354   0.003574   0.043226
     23       0.000203   0.015705   0.024247   0.036388   0.015732   0.014244
     24       0.019720   0.001611  -0.031895  -0.048933  -0.002232   0.088307
     25       0.007611   0.007439  -0.005868  -0.005067   0.005623   0.037947
     26       0.005530   0.012944   0.009957   0.006043   0.010481   0.045445
     27       0.010616   0.010897   0.010107   0.019749   0.013459   0.029909
     28       0.002433   0.018544  -0.023145  -0.097369  -0.005626   0.049345
     29      -0.007742   0.018040   0.040469   0.068086   0.015568  -0.055647
     30       0.015446   0.010120   0.017564   0.025651   0.014380   0.022432
     31       0.108601  -0.036433  -0.030490  -0.159550  -0.055391  -0.084968
     32       0.025462  -0.000856   0.031582   0.041374  -0.002915  -0.098387
     33       0.013052   0.011300   0.017052   0.021346   0.011265   0.010928
     34       0.044770   0.013968   0.010096  -0.149213  -0.048910  -0.127172
     35       0.018348   0.004606   0.027960   0.020959  -0.011243  -0.115826
     36       0.010085   0.012946   0.005492   0.004156   0.007975   0.023805
     37      -0.102267   0.100364   0.042857  -0.104041   0.002403   0.005842
     38      -0.019842   0.027845   0.038014   0.035900   0.003339  -0.081141
     39       0.006693   0.012561   0.003792   0.007391   0.009546   0.027719
     40      -0.133785   0.102853   0.015536  -0.065979   0.032211   0.115630
     41      -0.038256   0.035981   0.045666   0.068801   0.020909  -0.047111
     42       0.013270   0.011126   0.025569   0.038427   0.013483  -0.005924
     43       0.110065  -0.003841   0.015803  -0.112862  -0.061357  -0.221534
     44       0.044570  -0.005195   0.009453  -0.007140  -0.024398  -0.121116
     45       0.013439   0.014096   0.016265   0.022602   0.011741   0.014825
     46       0.049251   0.054309   0.044046  -0.045779  -0.024883  -0.148120
     47       0.037885   0.007153   0.000472  -0.020597  -0.021457  -0.079276
     48       0.016614   0.014372   0.001683  -0.005104   0.006512   0.037206
     49      -0.089346   0.138170   0.090420  -0.036982   0.012910  -0.036944
     50       0.002453   0.028044   0.014911  -0.011569  -0.010630  -0.056088
     51       0.013097   0.015117  -0.004513  -0.020037   0.003966   0.046032
     52      -0.178632   0.166923   0.094286  -0.065196   0.028279   0.039038
     53      -0.029134   0.039708   0.034788   0.016207   0.002387  -0.056497
     54      -0.012231   0.031426   0.007889  -0.010053   0.016788   0.037725
     55       0.034596  -0.015126  -0.009921  -0.005416   0.001299   0.005691
     56      -0.009396   0.026231   0.014545   0.014999   0.016120   0.070858
     57      -0.030073  -0.000449  -0.138169  -0.049169  -0.033953  -0.046562
     58      -0.032677   0.031795   0.017808   0.067738   0.017503   0.000384
     59       0.004715   0.002595  -0.043931  -0.027469  -0.005636   0.015607
     60       0.017434   0.019892   0.216381  -0.004822   0.017427  -0.019350
     61       0.038565  -0.007922   0.033040  -0.052926   0.001131   0.030229
     62       0.053977  -0.021595  -0.003951  -0.086504  -0.007573   0.042166
     63       0.017215   0.017811   0.156857  -0.030208   0.006545  -0.002161
     64      -0.056214  -0.029765  -0.151084   0.395293   0.031373  -0.204455
     65       0.028704  -0.017410   0.099251   0.172829   0.035184  -0.060547
     66       0.025945   0.002020  -0.030844  -0.057511   0.000518   0.117662
     67      -0.011154   0.006655  -0.002027   0.029837  -0.000474  -0.058118
     68       0.007314   0.009571  -0.022003  -0.036971   0.000142   0.086630
     69       0.034356  -0.000725  -0.053978  -0.099743  -0.004323   0.174533
     70       0.012875   0.011911  -0.006784  -0.017121   0.010478   0.095536
     71      -0.001170   0.021037   0.029627   0.038006   0.018963   0.040466
     72      -0.009183   0.008444   0.032164   0.016559  -0.001361  -0.041067
     73      -0.014245   0.021939   0.067549   0.014783   0.010099  -0.033267
     74       0.004802  -0.002390  -0.066375  -0.063366  -0.013010   0.009615
     75      -0.037015   0.021531   0.048167   0.000332  -0.006863  -0.089578
     76      -0.008577   0.017832   0.022519   0.012153   0.008664   0.010708
     77       0.031465  -0.012871  -0.017895  -0.038797  -0.003912   0.003289
     78       0.020460  -0.005610   0.047963   0.124627   0.020890  -0.051814
     79       0.032563  -0.016259   0.033038   0.011370   0.001216  -0.025607
     80      -0.009272   0.025082   0.007614  -0.074159   0.001605   0.062726
     81       0.034770  -0.017978   0.062694   0.178590   0.025483  -0.087851
     82       0.051184  -0.025248  -0.023548  -0.017622   0.000282   0.019215
     83       0.023548  -0.002448   0.016877   0.034544   0.012071   0.003063
     84       0.028604   0.022040   0.270645   0.023122   0.029558  -0.016075
     85       0.056047  -0.022450   0.002392  -0.056946  -0.001970   0.037396
     86       0.061948  -0.022152   0.021467  -0.072135  -0.001451   0.044752
     87       0.018026   0.018523   0.211405   0.017364   0.020451  -0.023784
     88       0.050229  -0.001508   0.108648  -0.134841  -0.001974   0.056345
     89       0.038448  -0.020892  -0.055952  -0.119021  -0.020468   0.038108
     90       0.018113   0.026973   0.257938  -0.091000   0.008538  -0.000057
     91       0.026567  -0.002676   0.026094  -0.026092   0.003721   0.018383
     92       0.075788  -0.031839   0.004209  -0.126086  -0.011287   0.061787
     93      -0.053319   0.007092  -0.136232  -0.016450  -0.033850  -0.113033
     94      -0.043366   0.037949   0.017582   0.085987   0.020143  -0.004649
     95       0.017687  -0.005913  -0.043129  -0.050869  -0.009837   0.011318
     96      -0.020894  -0.003439  -0.138546  -0.062064  -0.033983  -0.020131
     97      -0.043337   0.038584   0.063194   0.107686   0.026696  -0.050928
     98      -0.017804   0.004692  -0.113489  -0.035590  -0.020066  -0.016262
     99      -0.030412  -0.007657  -0.212896  -0.093100  -0.051032  -0.029386
    100      -0.035976   0.033448  -0.008656   0.060783   0.014554   0.025833
    101       0.001256   0.009809  -0.018458  -0.002791   0.003670   0.031718
    102      -0.001404   0.022765   0.034986   0.010983   0.004553  -0.040293
    103      -0.034430  -0.069143  -0.121148  -0.012836  -0.027961   0.032205
    104       0.036367  -0.027082   0.140051   0.026440   0.013192   0.026543
    105      -0.010307   0.034658  -0.026336  -0.080899   0.007488   0.082352
    106       0.023510  -0.004178  -0.013748  -0.020805   0.003390   0.032826
    107      -0.030455   0.043657   0.031361   0.036352   0.026354   0.088978
    108      -0.012262   0.031504   0.007739  -0.010460   0.016768   0.037941
    109       0.043031  -0.026752   0.011792   0.052064   0.005084  -0.026988
    110       0.012362   0.010897  -0.021149  -0.034804   0.002265   0.106991
    111      -0.034263   0.047010   0.041204   0.035945   0.030099   0.005462
    112       0.047341  -0.025652  -0.023171  -0.029640  -0.006537  -0.017484
    113      -0.016684   0.031444   0.025818   0.030804   0.020646   0.060667
    114       0.016044   0.005991   0.038119   0.063406   0.015726  -0.038181
    115       0.214125  -0.057100  -0.011215  -0.111290  -0.084703  -0.293431
    116       0.068164  -0.017294   0.001341  -0.010904  -0.030396  -0.133682
    117       0.007409   0.014866   0.022672   0.036670   0.012549   0.002209
    118       0.131405   0.024555  -0.008053   0.055509   0.002589  -0.003426
    119       0.078414  -0.002685  -0.035121  -0.030329  -0.014777   0.012359
    120       0.019078   0.015496  -0.004846  -0.017174   0.004382   0.047961
    121      -0.135374   0.185273   0.119384   0.006645   0.040199   0.021054
    122      -0.001599   0.036436   0.010817  -0.020945  -0.009493  -0.034025
    123      -0.023303  -0.002705  -0.101308  -0.033741  -0.026604  -0.047496
    124       0.038989   0.002201  -0.068420  -0.099439  -0.005803   0.173925
    125       0.067072   0.008914   0.123049  -0.039961   0.028098   0.154026
    126      -0.064449   0.015990  -0.073601   0.049068  -0.013056  -0.128780
    127       0.025120   0.018923  -0.040105  -0.067216   0.007268   0.176848
    128       0.047191  -0.016016   0.074995  -0.017434   0.006619   0.021241
    129       0.005640   0.006882   0.011717   0.068433   0.019727   0.042428
    130       0.088654   0.006333  -0.007207   0.000761  -0.016119  -0.066560
    131       0.048540  -0.012487  -0.031932  -0.081857  -0.030631  -0.038369
    132       0.013404  -0.044084  -0.020639  -0.006629  -0.010541   0.017756
    133       0.066273   0.039482   0.013834   0.044004   0.004837  -0.043356
    134      -0.035128   0.014727  -0.015295  -0.066224  -0.008082   0.015276
    135       0.007908  -0.076521  -0.050441  -0.120285  -0.045828  -0.036476
    136      -0.002157   0.046801   0.025786   0.079852   0.027043   0.021654
    137      -0.082070   0.029923   0.002241  -0.007454   0.018262   0.078964
    138      -0.009460  -0.047760  -0.043411  -0.135572  -0.038522  -0.041817
    139      -0.044655   0.014557   0.014504   0.060181   0.020589   0.044602
    140      -0.040287   0.012610  -0.000168   0.020663   0.013070   0.074116
    141      -0.023077   0.014630  -0.005067  -0.020094   0.007141   0.020590
    142      -0.017853  -0.027238  -0.011377  -0.013284  -0.011764  -0.007046
    143       0.048820  -0.022332  -0.022084  -0.026086  -0.021268  -0.005958
    144      -0.013184   0.038700   0.021290   0.077132   0.031599   0.054951
    145       0.049206  -0.030800  -0.021438  -0.039139  -0.027780  -0.061279
    146       0.090897  -0.032114  -0.037302  -0.073731  -0.039382  -0.052455
    147       0.024733  -0.062626  -0.025764   0.002958  -0.014058   0.022292
    148       0.102974   0.058696   0.021915   0.060285   0.007023  -0.068097
    149      -0.067580   0.026615  -0.013440  -0.084827  -0.004721   0.023575
    150       0.017338  -0.123256  -0.079135  -0.198920  -0.078548  -0.077133
    151      -0.020833   0.076729   0.044311   0.127759   0.049543   0.054491
    152      -0.150620   0.054226   0.018017   0.020759   0.042991   0.134165
    153      -0.012617  -0.072361  -0.067134  -0.231042  -0.066835  -0.090857
    154      -0.097957   0.020717   0.025105   0.096584   0.039371   0.099379
    155      -0.075932   0.024582   0.014586   0.075753   0.034904   0.127284
    156      -0.038415   0.040895   0.001902  -0.019447   0.016489   0.027932
    157      -0.051223  -0.054617  -0.021634  -0.040895  -0.020063   0.005199
    158       0.083986  -0.039113  -0.024980  -0.012740  -0.028006  -0.020915
    159      -0.017097   0.081085   0.043252   0.139107   0.050823   0.078091
    160       0.065385  -0.059341  -0.036163  -0.077561  -0.042172  -0.083285
    161       0.155048  -0.053742  -0.048888  -0.089977  -0.055399  -0.091511
    162       0.013510   0.016658  -0.018790  -0.050149  -0.000664   0.074963
    163      -0.294324   0.237834   0.129557  -0.039537   0.067724   0.142045
    164      -0.058507   0.057410   0.045893   0.027341   0.013060  -0.034819
    165      -0.009779   0.020449   0.034567  -0.019980  -0.001146  -0.058714
    166       0.211924   0.023641  -0.059041   0.208282   0.058481   0.264605
    167       0.128072   0.003916  -0.064598   0.024538   0.015493   0.167727
    168      -0.053346  -0.001849  -0.111710   0.001823  -0.034113   0.013940
    169      -0.183586  -0.053204   0.002199  -0.068237   0.193272  -0.009002
    170      -0.077978  -0.013327   0.001033  -0.007811   0.012071   0.003171
    171      -0.028612  -0.011735  -0.072922   0.002335  -0.029854   0.004561
    172      -0.118205  -0.094345   0.039162  -0.019977  -0.015989   0.023528
    173      -0.088019  -0.012582  -0.030862   0.003098  -0.044615   0.020756
    174       0.002290  -0.027676  -0.026694   0.001757  -0.019182  -0.004753
    175      -0.010433   0.000889   0.028988   0.021516  -0.145162   0.019676
    176      -0.050111   0.008578  -0.020566   0.014183  -0.075040   0.017069
    177       0.012753  -0.032263  -0.010307   0.002397  -0.020521  -0.008633
    178       0.032812   0.125802  -0.001258   0.041800  -0.184188  -0.010152
    179      -0.006441   0.027169   0.021628   0.021559  -0.085212  -0.001258
    180      -0.012129  -0.020284  -0.048049   0.001155  -0.025240  -0.001694
    181      -0.038772   0.172654  -0.029985   0.008294  -0.032129  -0.046086
    182      -0.001438   0.028007   0.051127   0.013304  -0.040289  -0.018421
    183      -0.043974  -0.006275  -0.096517   0.001472  -0.032382   0.010161
    184      -0.141273   0.088787  -0.034002  -0.052853   0.193289  -0.043130
    185      -0.033319   0.009183   0.041441  -0.001991   0.015431  -0.015778
    186      -0.027912  -0.010354  -0.071707   0.003993  -0.031780   0.004125
    187      -0.127925  -0.173548   0.065216   0.010524  -0.049334   0.033721
    188      -0.122972  -0.014913  -0.077017   0.013422  -0.070691   0.032713
    189      -0.003647  -0.025202  -0.033270   0.000234  -0.019662  -0.002823
    190      -0.008572  -0.082396   0.066147   0.041357  -0.143057   0.067778
    191      -0.101307   0.013153  -0.085406   0.020724  -0.097817   0.043126
    192       0.019570  -0.039183  -0.000730   0.000866  -0.007020  -0.008276
    193       0.042072  -0.038960   0.043587   0.019624  -0.098286   0.029209
    194      -0.061766   0.013774  -0.059134   0.011782  -0.066460   0.024859
    195       0.044135  -0.096449   0.042249  -0.002635   0.074274   0.015670
    196       0.065496  -0.051341   0.042227   0.001883  -0.029468   0.013615
    197       0.001042   0.002497  -0.075232  -0.032972   0.101014  -0.024802
    198       0.034512  -0.043469   0.020145  -0.008926   0.070554   0.008596
    199       0.041552  -0.039451   0.030933   0.015542  -0.083691   0.030181
    200       0.026306  -0.013318  -0.065919  -0.048141   0.162795  -0.042901
    201       0.026005   0.002631   0.007111  -0.009200   0.047103   0.004119
    202       0.054250  -0.155716   0.045310   0.010840  -0.018241   0.030985
    203       0.036151   0.018860  -0.048003  -0.042364   0.144811  -0.031711
    204       0.006226   0.060743  -0.010523  -0.005656  -0.008350  -0.001514
    205       0.071371  -0.154449  -0.005946  -0.025875   0.124246  -0.005884
    206       0.023074   0.012267  -0.002120  -0.010989   0.026741   0.001029
    207      -0.005049   0.069972  -0.014203  -0.001436  -0.038343  -0.001710
    208       0.075905  -0.020643  -0.076512  -0.058962   0.194466  -0.045849
    209       0.001803  -0.039107   0.027172   0.012783  -0.059437   0.020813
    210       0.004927   0.025079  -0.003378  -0.003852  -0.004145  -0.000290
    211       0.056488   0.101289  -0.083226  -0.041969   0.077857  -0.033351
    212      -0.001510  -0.075857   0.001546  -0.004876   0.005926  -0.003418
    213       0.024868  -0.030033   0.013205  -0.008177   0.051619   0.004753
    214       0.039346   0.082515  -0.026433  -0.002751  -0.061405   0.007329
    215       0.011902  -0.058207  -0.047422  -0.037804   0.122609  -0.037793
    216      -0.043452   0.001625  -0.095630   0.006717  -0.043697   0.006782
    217      -0.221635  -0.282539   0.074680   0.017869  -0.005964   0.007669
    218      -0.155114  -0.032270  -0.087624   0.016883  -0.068189   0.028816
    219      -0.004251  -0.028645  -0.041286   0.005867  -0.017281  -0.007450
    220      -0.012338  -0.087521   0.030136   0.132870  -0.101457  -0.001154
    221      -0.103475   0.019754  -0.094959   0.049842  -0.089682   0.029343
    222      -0.004323  -0.022862  -0.036553   0.001419  -0.023466  -0.004517
    223      -0.006349   0.293778  -0.056149   0.032204  -0.076739  -0.079515
    224       0.033032   0.046700   0.085138   0.019579  -0.044529  -0.036206
    225       0.034243  -0.007304   0.011470  -0.011425   0.068105   0.005833
    226       0.055816  -0.247595   0.088690   0.026430  -0.041191   0.050050
    227       0.049430   0.048744  -0.062282  -0.053697   0.191301  -0.038357
    228      -0.000544   0.096629  -0.020256  -0.005295  -0.029438  -0.004468
    229       0.083684  -0.251339   0.003947  -0.033288   0.194823  -0.009251
    230       0.026870   0.042564   0.015543  -0.000524  -0.012472   0.016486
    231      -0.021420   0.113230  -0.026093   0.003274  -0.086503  -0.003699
    232       0.092805  -0.011929  -0.123655  -0.094636   0.327700  -0.083160
    233      -0.011994  -0.048998   0.068800   0.043544  -0.172678   0.053366
    234      -0.003799   0.034097  -0.006919  -0.001305  -0.026382  -0.001196
    235       0.057208   0.205769  -0.134369  -0.062603   0.111904  -0.058768
    236      -0.016904  -0.113829   0.021652   0.010088  -0.049899   0.008054
    237       0.031192  -0.059764   0.022125  -0.009004   0.068788   0.007978
    238       0.029107   0.160073  -0.034178   0.005134  -0.117652   0.010233
    239       0.006030  -0.078557  -0.064537  -0.045869   0.150954  -0.053130
    240       0.056792  -0.129818   0.064286  -0.000833   0.099289   0.025729
    241       0.098242  -0.072902   0.056050  -0.015789   0.070613   0.008122
    242      -0.014481   0.054201  -0.109085  -0.038967   0.076189  -0.042157
    243       0.058063  -0.138906   0.072110   0.000753   0.101591   0.030168
    244       0.081433  -0.048264   0.025836  -0.014555   0.006541  -0.017415
    245       0.020326  -0.045974  -0.044079  -0.032291   0.139689  -0.014535
    246       0.034665  -0.014594   0.013984   0.000390  -0.029853  -0.026815
    247       0.081445  -0.042293   0.037623  -0.006442  -0.000345   0.003273
    248      -0.095896   0.014696  -0.054854   0.031429  -0.140009   0.046072
    249      -0.082269   0.009205  -0.154020  -0.000078  -0.035988   0.023209
    250      -0.270449  -0.123868  -0.001085  -0.118063   0.375331  -0.010575
    251      -0.105036  -0.029185  -0.007581  -0.020723   0.057749   0.004535
                 24         25         26         27         28         29    
      0      -0.011949  -0.034226  -0.043626   0.001961  -0.031608  -0.001670
      1       0.001351   0.099784   0.070643  -0.037444  -0.054534   0.056654
      2       0.009169   0.074183  -0.008920  -0.003523  -0.018013   0.001225
      3      -0.009629   0.008454  -0.029165  -0.011699  -0.065720   0.017930
      4      -0.004110   0.030633   0.025792  -0.000264   0.031347  -0.004292
      5       0.001634   0.028844   0.002540   0.006348   0.027456  -0.015577
      6      -0.008203  -0.017640  -0.059162   0.007143  -0.026111  -0.009725
      7      -0.003407  -0.021220   0.009341   0.012115   0.061359  -0.021549
      8       0.002264  -0.015994   0.012893   0.005098   0.040504  -0.016347
      9      -0.003774   0.016946  -0.056181   0.001668  -0.057177   0.011906
     10      -0.000964  -0.013642   0.054511  -0.001283   0.038850   0.009639
     11       0.005405   0.008037   0.022152   0.000824   0.025858  -0.003961
     12      -0.002072  -0.001874  -0.045361   0.003291  -0.032414   0.006337
     13      -0.007532   0.050550   0.005053  -0.004138  -0.066090   0.031713
     14       0.005767   0.059825  -0.031361   0.006361  -0.029947  -0.004103
     15      -0.008945  -0.015890  -0.023768   0.020299   0.039659  -0.028687
     16       0.008601   0.070216  -0.002575  -0.094605  -0.315589   0.173283
     17       0.013927   0.071730  -0.043255  -0.025866  -0.131526   0.051832
     18      -0.004558   0.035492   0.021115  -0.011466  -0.061751   0.065969
     19       0.002478  -0.020432   0.071055  -0.013237   0.026020   0.018682
     20       0.001367   0.013482  -0.007230   0.015513   0.038813  -0.017517
     21      -0.000668   0.003810  -0.014521   0.012598   0.010665   0.044417
     22       0.003445  -0.032675   0.031452   0.003484   0.045702   0.022072
     23       0.000124   0.012239  -0.014078   0.019318   0.034652   0.002051
     24      -0.004766   0.107506  -0.013510  -0.009917  -0.047523   0.008421
     25      -0.002128   0.010139   0.030306  -0.000591   0.036277  -0.001806
     26      -0.002142   0.064422  -0.009084   0.011204   0.024441  -0.024875
     27      -0.000466  -0.000525  -0.000820   0.011699   0.029565   0.026139
     28       0.006144  -0.097357  -0.097810   0.040593   0.028990   0.004236
     29       0.005845  -0.100253   0.001581   0.011399   0.005142   0.075938
     30      -0.003765   0.014119  -0.008016   0.019824   0.041685  -0.003371
     31      -0.013062  -0.085416  -0.089272   0.026869  -0.051526  -0.153417
     32       0.002494  -0.114459   0.020253  -0.003999  -0.034062   0.048168
     33      -0.002610   0.003237   0.016736   0.007515   0.035315  -0.007714
     34      -0.014409  -0.062307  -0.095057   0.024581  -0.046978  -0.180406
     35       0.003278  -0.121973   0.042866  -0.021496  -0.051882   0.034079
     36      -0.000184   0.002669   0.023538  -0.001382   0.025254   0.000749
     37       0.004003  -0.047702  -0.110404   0.025663  -0.014285  -0.066200
     38       0.007716  -0.117013   0.037360  -0.019159  -0.041001   0.063500
     39       0.001844  -0.013019   0.022708  -0.002373   0.021964   0.026628
     40       0.018991  -0.102094  -0.158970   0.056342   0.054794   0.070136
     41       0.010565  -0.118272   0.002552   0.004906  -0.003591   0.103493
     42      -0.002593  -0.008366   0.038682   0.003426   0.043250  -0.003389
     43      -0.026377  -0.011760  -0.021287   0.013749  -0.006991  -0.158442
     44      -0.000428  -0.086850   0.052438  -0.028994  -0.052001   0.007676
     45      -0.002454   0.018426   0.052651  -0.003251   0.054925  -0.023109
     46      -0.016339   0.069417   0.070217  -0.022117  -0.000587  -0.063742
     47       0.000383  -0.034645   0.068654  -0.037075  -0.039712  -0.004789
     48      -0.002627   0.040772   0.040995  -0.005597   0.041956  -0.030646
     49      -0.003844   0.141361   0.118611  -0.060241  -0.055446  -0.057359
     50       0.004002  -0.022963   0.084366  -0.047759  -0.053159   0.003603
     51      -0.001571   0.040438   0.033065  -0.007039   0.033162  -0.033897
     52       0.006466   0.079482   0.017130  -0.031217  -0.053575  -0.036949
     53       0.007667  -0.063629   0.068582  -0.037178  -0.046292   0.037702
     54       0.009512  -0.151014  -0.148154   0.069992   0.049757   0.146908
     55       0.003046  -0.027605   0.116523  -0.028626   0.022648   0.028871
     56      -0.006311   0.107820  -0.071528   0.035958   0.047720  -0.081750
     57      -0.017549  -0.038684  -0.010611  -0.027189  -0.107084   0.058030
     58      -0.012677   0.025487   0.000885   0.027144   0.109316  -0.063246
     59      -0.004552  -0.000219   0.010296   0.000880   0.014321  -0.000839
     60       0.002713   0.010187  -0.096829   0.002620  -0.062731   0.002600
     61       0.007127  -0.047519   0.078853  -0.014905   0.067904   0.009689
     62       0.011751  -0.033581   0.082414  -0.016075   0.073080   0.000292
     63       0.002702  -0.000677  -0.046651  -0.004027  -0.055136   0.025607
     64      -0.025175   0.106144  -0.101243   0.057880  -0.026513  -0.070039
     65       0.000690   0.093593  -0.093844   0.037021  -0.024981  -0.046566
     66      -0.003977   0.136131  -0.013135  -0.008276  -0.042379   0.002228
     67      -0.003739  -0.090608   0.029040  -0.002254   0.030077   0.021060
     68      -0.006118   0.146893  -0.003979  -0.008131  -0.027512  -0.045834
     69      -0.005125   0.210359  -0.011617  -0.017844  -0.068496  -0.015331
     70      -0.002822   0.083322   0.029475  -0.000111   0.035822  -0.018231
     71      -0.002711   0.064379  -0.012141   0.019578   0.044068  -0.024634
     72      -0.007270   0.003535  -0.047955   0.000632  -0.045515   0.004937
     73      -0.003585  -0.079580  -0.022366   0.031671   0.115278  -0.058152
     74      -0.001821  -0.043891  -0.002310   0.011715   0.064757  -0.039650
     75      -0.010731  -0.084793  -0.097016   0.027968   0.033994  -0.054621
     76      -0.004613  -0.011568   0.002604   0.012333   0.059095  -0.024379
     77       0.004172  -0.036752   0.022077   0.006288   0.049065  -0.014958
     78      -0.004217   0.036287   0.038067  -0.015644  -0.064604   0.079338
     79      -0.000043   0.002201   0.051459  -0.019854  -0.018366   0.001093
     80       0.001605  -0.008448  -0.079753   0.042578   0.090697  -0.072753
     81      -0.004806   0.051513   0.080818  -0.034507  -0.107211   0.113113
     82       0.005036  -0.025194   0.104835  -0.021546   0.032762   0.032324
     83       0.001563   0.020885   0.025622   0.003255   0.016840   0.007829
     84       0.005581   0.040637  -0.118268   0.005499  -0.112120   0.036598
     85       0.012130  -0.052249   0.147810  -0.029404   0.078919   0.051619
     86       0.013872  -0.017990   0.079031  -0.016269   0.048251   0.023219
     87       0.002111   0.024118  -0.095749   0.003737  -0.079865   0.017503
     88       0.013707  -0.086652   0.063190  -0.019764   0.104622  -0.022390
     89       0.007894  -0.067306   0.092452  -0.017013   0.125621  -0.045403
     90       0.005955  -0.040168  -0.112210  -0.000667  -0.007082  -0.051114
     91       0.002824  -0.033880   0.049419  -0.005981   0.052702  -0.002391
     92       0.019286  -0.052915   0.137803  -0.031986   0.094558   0.028365
     93      -0.023152  -0.103621  -0.026113   0.001042  -0.011570  -0.018044
     94      -0.016586   0.035820  -0.004676   0.032167   0.123024  -0.071570
     95       0.000736  -0.029241   0.016492  -0.001742   0.010901  -0.002153
     96      -0.015342  -0.012718  -0.005031  -0.038583  -0.146350   0.089008
     97      -0.012428  -0.021091  -0.019746   0.063484   0.232566  -0.163695
     98      -0.014434  -0.037469   0.018688  -0.007925  -0.012957   0.025478
     99      -0.021579  -0.038797   0.012246  -0.059823  -0.213063   0.145654
    100      -0.016463   0.062117   0.007987   0.010804   0.051374  -0.013471
    101      -0.005861   0.041584   0.001266   0.006419   0.026440  -0.009000
    102      -0.011274  -0.022306  -0.010716   0.028726   0.047043  -0.029157
    103       0.032612   0.100090  -0.069576  -0.137169  -0.351988   0.173370
    104       0.012335   0.084257  -0.074235  -0.041839  -0.145312   0.054429
    105       0.012743  -0.204118  -0.218806   0.096757   0.069017   0.188259
    106       0.003067  -0.029252   0.048099  -0.002357   0.041915   0.021024
    107      -0.008521   0.141667  -0.147030   0.065325   0.069585  -0.124857
    108       0.009569  -0.152065  -0.149080   0.070418   0.050162   0.147682
    109      -0.003378   0.072761   0.220636  -0.071990  -0.009986  -0.043247
    110      -0.011151   0.173663  -0.036419   0.016368   0.032447  -0.126901
    111       0.014193  -0.214380  -0.187232   0.090551   0.065002   0.190628
    112       0.009312  -0.120934   0.156991  -0.041969   0.011751   0.116991
    113      -0.004974   0.089359  -0.085647   0.043183   0.053030  -0.069830
    114      -0.002257  -0.044575   0.045170   0.005016   0.036961   0.015870
    115      -0.039344  -0.032516  -0.035036   0.036064   0.024131  -0.156191
    116      -0.003224  -0.087263   0.048982  -0.024721  -0.044503   0.003530
    117       0.000303  -0.009175   0.090771  -0.019755   0.050293  -0.031021
    118      -0.001059   0.014709   0.017929  -0.000519   0.034618   0.043845
    119      -0.001635   0.032756  -0.019679   0.005246   0.010978  -0.002074
    120      -0.002699   0.057445   0.042143  -0.009809   0.034090  -0.033314
    121       0.001178   0.239404   0.220600  -0.105201  -0.077397  -0.023180
    122       0.004675   0.012569   0.101539  -0.060357  -0.067688   0.006098
    123      -0.010735  -0.023315  -0.040374  -0.025622  -0.120685   0.047400
    124       0.002339   0.135591   0.101484  -0.049099  -0.067396   0.072179
    125       0.009886   0.139919   0.055606   0.017487   0.108466  -0.047020
    126      -0.019892  -0.095948  -0.070907   0.028759   0.039756  -0.047471
    127      -0.002593   0.132183   0.121308  -0.009986   0.085855  -0.004810
    128       0.011377   0.038611  -0.055343  -0.022364  -0.125123   0.045702
    129       0.014811  -0.082194   0.116544  -0.047131  -0.004533  -0.079665
    130      -0.014738   0.059295  -0.003741   0.023799   0.101388   0.173011
    131      -0.014864   0.092594  -0.044438   0.030634   0.074497   0.078230
    132       0.012830  -0.065250   0.078589  -0.043540  -0.029583  -0.117370
    133      -0.012544   0.047153   0.012231   0.022229   0.106046   0.183355
    134      -0.008782   0.082910  -0.074148   0.034741   0.028427   0.019104
    135      -0.002345   0.017196  -0.022992  -0.004400  -0.023294  -0.081080
    136       0.002392  -0.014750   0.025604  -0.000576   0.024654   0.067497
    137       0.006585   0.014611  -0.034172   0.006364  -0.033229  -0.083481
    138      -0.013282   0.082469  -0.078210   0.033033   0.019572   0.015301
    139       0.013392  -0.067631   0.022492  -0.023683  -0.063242  -0.059465
    140       0.014041  -0.036178   0.031504  -0.026040  -0.041224  -0.135345
    141      -0.002019   0.027945  -0.000379   0.007926   0.019512   0.000571
    142       0.004159  -0.028136  -0.020042  -0.006810  -0.045878  -0.027372
    143       0.000529   0.007899   0.030125  -0.012200   0.033708  -0.031234
    144       0.012272  -0.057737   0.102260  -0.036799   0.005010  -0.058726
    145      -0.010300   0.035928  -0.032916   0.019794   0.042780   0.109424
    146      -0.013638   0.077271  -0.012456   0.019972   0.095181   0.078702
    147       0.017942  -0.092036   0.108115  -0.060458  -0.039057  -0.137800
    148      -0.018714   0.062178   0.027158   0.029537   0.152105   0.246849
    149      -0.011478   0.106361  -0.116075   0.050732   0.016165   0.012074
    150      -0.007829   0.042348  -0.068042   0.004411  -0.038599  -0.094143
    151       0.006985  -0.033866   0.047457  -0.006064   0.021943   0.062154
    152       0.014878  -0.013383  -0.046063   0.002627  -0.088556  -0.146956
    153      -0.029250   0.169092  -0.173438   0.076868   0.049417   0.096252
    154       0.027833  -0.132566   0.047559  -0.050787  -0.139146  -0.177150
    155       0.029011  -0.108117   0.078699  -0.058464  -0.102843  -0.241912
    156      -0.007284   0.066384  -0.028751   0.027673   0.043271   0.053667
    157       0.010561  -0.055479  -0.035718  -0.017603  -0.107918  -0.123497
    158       0.003420  -0.023066   0.071544  -0.029789   0.037860  -0.044168
    159       0.015789  -0.073171   0.142623  -0.052434   0.024697  -0.049854
    160      -0.013513   0.048975  -0.052263   0.030034   0.042664   0.116787
    161      -0.019011   0.097282   0.000564   0.027300   0.143056   0.133128
    162      -0.001758   0.073745   0.030673  -0.011115   0.036769  -0.067684
    163       0.020376   0.135193   0.050052  -0.053755  -0.065551   0.029227
    164       0.011268  -0.054654   0.077338  -0.042300  -0.050096   0.059899
    165      -0.014252   0.064625   0.083698  -0.003115   0.087247  -0.022059
    166       0.038595  -0.114491  -0.050272  -0.009098  -0.053821  -0.067377
    167       0.012857   0.025713  -0.094689   0.022612  -0.014603  -0.093008
    168      -0.012419  -0.003872   0.008620  -0.003348   0.007676   0.001720
    169      -0.077150  -0.004853   0.080696   0.195630  -0.052931   0.004168
    170      -0.012523  -0.000807   0.031403   0.077696  -0.019180   0.000709
    171       0.036120   0.002342   0.011693   0.024236  -0.002617   0.001076
    172       0.029155  -0.006322   0.062973   0.142587  -0.018268   0.004255
    173      -0.038549  -0.007714   0.022555   0.034141  -0.000003   0.001440
    174       0.088003   0.007711   0.015138   0.046904  -0.010335   0.000786
    175       0.054443  -0.000227   0.022562   0.056453  -0.002574   0.004863
    176      -0.019192  -0.004720   0.011644   0.015087   0.002470   0.001334
    177       0.114159   0.011041   0.017968   0.062299  -0.015351   0.000694
    178       0.052570   0.003035  -0.058285  -0.159017   0.049836   0.005372
    179       0.050603   0.004515  -0.002449   0.000317   0.002224   0.000664
    180       0.067181   0.005913   0.014287   0.035812  -0.005930   0.001474
    181      -0.029184   0.005681  -0.077828  -0.217391   0.055064   0.000970
    182       0.078002   0.011021  -0.003184   0.014171  -0.006605  -0.001259
    183       0.007772  -0.001411   0.010662   0.007890   0.003698   0.001603
    184      -0.122609   0.001045   0.008895   0.015500  -0.019269  -0.000768
    185       0.043990   0.008615   0.018311   0.068705  -0.023787  -0.001592
    186       0.035841   0.002664   0.010526   0.027155  -0.004112   0.000426
    187       0.042179  -0.005815   0.002555  -0.009633   0.022236   0.001240
    188      -0.082106  -0.011586   0.004398  -0.020450   0.014482   0.001415
    189       0.075587   0.005960   0.015004   0.041259  -0.007922   0.000923
    190      -0.171329  -0.019146   0.008379   0.022858  -0.005005   0.000565
    191      -0.143665  -0.015988   0.004387  -0.014772   0.008256   0.001128
    192       0.092908   0.008307   0.013576   0.043091  -0.009228   0.000571
    193      -0.020554  -0.002868   0.019366   0.061317  -0.015993   0.002447
    194      -0.074782  -0.009126   0.007211  -0.001204   0.003759   0.001343
    195      -0.175164  -0.011289  -0.027521  -0.088884   0.016430   0.000822
    196      -0.002406  -0.001512   0.013454   0.050056  -0.015386   0.002720
    197       0.029885  -0.000160  -0.006704  -0.026020   0.008463  -0.000741
    198      -0.150490  -0.010593  -0.029148  -0.096837   0.021048   0.001091
    199      -0.038832  -0.004417   0.023077   0.074070  -0.024147   0.005080
    200       0.068300   0.002081  -0.016757  -0.048752   0.016582  -0.002543
    201      -0.097617  -0.007002  -0.020788  -0.070718   0.016145   0.000731
    202      -0.111260  -0.009619   0.008639   0.030504  -0.015964   0.005538
    203       0.009911  -0.001902  -0.022944  -0.069779   0.020734  -0.001490
    204       0.013088   0.000214   0.000875  -0.000399   0.000386   0.000456
    205      -0.069755  -0.007125  -0.012847  -0.035529   0.005272   0.001619
    206      -0.038422  -0.005047  -0.006518  -0.019463   0.003763   0.002096
    207       0.058860   0.003036   0.011819   0.035787  -0.008320   0.000553
    208       0.065930   0.001814  -0.015873  -0.043781   0.014100  -0.001825
    209      -0.029420  -0.004757   0.013596   0.045993  -0.015451   0.004039
    210       0.008160  -0.000346   0.000504   0.000021   0.000083   0.000346
    211       0.123215   0.005769   0.010514   0.038480  -0.008629   0.001074
    212       0.050479   0.000488   0.010172   0.037397  -0.008087   0.000271
    213      -0.098621  -0.007401  -0.020805  -0.069241   0.015609   0.000703
    214       0.055484   0.001395   0.028951   0.095303  -0.028078   0.004830
    215       0.107233   0.004258  -0.005713  -0.011948   0.008868  -0.003041
    216       0.004700   0.002775   0.005626   0.018698  -0.005065   0.001274
    217       0.228832   0.009075  -0.073443  -0.218159   0.083610   0.001710
    218      -0.059825  -0.008494  -0.017736  -0.076376   0.028444   0.001965
    219       0.085452   0.007469   0.015311   0.041597  -0.006217  -0.000628
    220      -0.102323   0.015556  -0.050122  -0.027831   0.002125  -0.018249
    221      -0.143038  -0.002176  -0.020226  -0.034635   0.007300  -0.004835
    222       0.081618   0.007615   0.014528   0.041419  -0.008196   0.001285
    223      -0.034126   0.011284  -0.171210  -0.466371   0.118104  -0.002282
    224       0.126848   0.018368  -0.023538  -0.023155   0.000141  -0.002508
    225      -0.138591  -0.009827  -0.028990  -0.097218   0.022049   0.001001
    226      -0.191002  -0.014847   0.006085   0.022778  -0.017230   0.007503
    227      -0.020026  -0.004102  -0.036057  -0.112248   0.031762  -0.002029
    228       0.057251   0.003048   0.008847   0.025484  -0.005300   0.000412
    229      -0.129646  -0.011095  -0.029914  -0.088953   0.018380   0.000572
    230      -0.095235  -0.008521  -0.006932  -0.023888   0.002542   0.003908
    231       0.135450   0.008038   0.028733   0.090508  -0.021059   0.000634
    232       0.119816   0.005352  -0.036496  -0.107566   0.035986  -0.006132
    233      -0.080391  -0.008110   0.030615   0.098518  -0.033805   0.007779
    234       0.047254   0.002245   0.008957   0.027069  -0.005912   0.000089
    235       0.220171   0.012220   0.012683   0.045654  -0.006958  -0.000409
    236       0.068389   0.001653   0.023682   0.080550  -0.019360   0.000591
    237      -0.138031  -0.009947  -0.027254  -0.091541   0.020404   0.000897
    238       0.096030   0.003870   0.040779   0.134664  -0.037991   0.005765
    239       0.175260   0.009154  -0.002822   0.001946   0.007991  -0.005305
    240      -0.271905  -0.017915  -0.041561  -0.133296   0.024581   0.000965
    241      -0.112806  -0.010317  -0.019387  -0.048541   0.007167   0.001970
    242       0.169814   0.009188   0.010785   0.029911  -0.000929  -0.001036
    243      -0.303210  -0.020251  -0.045539  -0.146799   0.027427   0.001048
    244       0.172604   0.011026   0.027139   0.105280  -0.025834   0.000807
    245      -0.081591  -0.007903  -0.024776  -0.081704   0.019145  -0.000912
    246       0.217597   0.018832   0.022968   0.071139  -0.011537   0.002204
    247       0.024961   0.005545   0.015252   0.052319  -0.019710   0.001551
    248      -0.116183  -0.015709   0.010159   0.003502   0.007144   0.001660
    249      -0.070630  -0.011064   0.004440  -0.036435   0.019496   0.002545
    250      -0.147003  -0.008694   0.141525   0.356782  -0.104328   0.005964
    251      -0.040808  -0.003096   0.045973   0.112434  -0.030057   0.001315
                 30         31         32         33         34         35    
      0       0.055064   0.024211   0.009097   0.013331  -0.011258   0.012241
      1      -0.142798  -0.067031  -0.006223   0.028718   0.012132  -0.010245
      2      -0.015574  -0.016325  -0.025437   0.016364   0.002341  -0.004346
      3      -0.013304  -0.015757   0.003741   0.020963  -0.003754   0.005364
      4       0.005039   0.005132   0.001076   0.008339  -0.004100   0.000090
      5       0.004080   0.009269  -0.023117   0.009299  -0.000756   0.000735
      6       0.040817   0.013848   0.009269   0.031143  -0.008576   0.010446
      7       0.074754   0.030297   0.000943   0.032784  -0.016261   0.003383
      8       0.048967   0.026824  -0.011961   0.026569  -0.009429   0.004294
      9      -0.019456  -0.010123   0.002311   0.004848  -0.003319   0.004361
     10      -0.010021   0.015062   0.012351   0.008224  -0.012625   0.008265
     11       0.008242   0.021327  -0.013087   0.008798  -0.003074   0.001838
     12      -0.026926  -0.011814   0.001161   0.005610  -0.003800   0.008502
     13       0.005082   0.007678   0.015911   0.008538  -0.014366   0.005196
     14       0.017951   0.002764  -0.021267  -0.008846  -0.003159  -0.006097
     15      -0.065500  -0.015449  -0.002632   0.012146   0.000185   0.006145
     16       0.158418   0.032629   0.032731   0.004135  -0.015978   0.001820
     17       0.085078   0.013532  -0.015286  -0.009380  -0.005560  -0.004744
     18      -0.074280   0.043633   0.003229  -0.015458  -0.026402   0.032778
     19      -0.018648   0.011655   0.011058  -0.002411  -0.012076   0.011362
     20       0.023875   0.029308  -0.048370   0.035560   0.000402  -0.004124
     21      -0.037948   0.036601   0.010303   0.008807  -0.003468   0.002532
     22      -0.010161   0.007726   0.010598   0.002885  -0.006669   0.003186
     23      -0.004833   0.032042  -0.016837   0.011336  -0.002271   0.003358
     24      -0.112059  -0.073398  -0.010020   0.042305   0.010366  -0.007222
     25       0.017054  -0.001157   0.025330   0.003391  -0.015948   0.009304
     26      -0.027112  -0.003170  -0.036331   0.015266   0.008965  -0.004388
     27      -0.017626   0.034974   0.004396   0.004217  -0.004284   0.005092
     28       0.011382  -0.021300   0.004980   0.001858   0.005250  -0.011441
     29      -0.023571   0.063198  -0.000917   0.004293  -0.006975   0.011098
     30      -0.006262   0.065205  -0.004122   0.000579  -0.008061   0.010958
     31      -0.009875   0.030235   0.011768   0.001012   0.005846  -0.010928
     32      -0.040498   0.054709   0.008060   0.007638  -0.003959   0.007709
     33      -0.000257   0.037538  -0.006121  -0.000797  -0.007837   0.011831
     34      -0.017392  -0.030850  -0.031261  -0.008920  -0.009870   0.019419
     35      -0.043148  -0.008691   0.003841   0.007673  -0.002763   0.008100
     36      -0.004897  -0.002784  -0.001215   0.001033  -0.004460   0.006525
     37      -0.002533  -0.092646  -0.055031  -0.010807  -0.016499   0.030951
     38      -0.037419  -0.018549  -0.003822   0.006597  -0.005483   0.012404
     39      -0.011168  -0.010504   0.002163   0.002349  -0.003935   0.005740
     40       0.020671  -0.146474  -0.056905  -0.008422  -0.014149   0.023790
     41      -0.030432   0.015883  -0.011749   0.004558  -0.010429   0.018758
     42       0.004837   0.049708  -0.008702  -0.002332  -0.009591   0.016173
     43      -0.018693  -0.003238  -0.015437  -0.008218  -0.006488   0.013792
     44      -0.033930  -0.052533   0.011074   0.008803   0.004864  -0.005580
     45       0.032169   0.020008  -0.010317  -0.005234  -0.004798   0.008286
     46      -0.007824   0.051615   0.021259  -0.000060   0.004419  -0.009406
     47      -0.005551  -0.072361   0.015567   0.007217   0.011157  -0.018514
     48       0.021629   0.004165  -0.000575  -0.002283  -0.001287   0.000880
     49      -0.010654   0.139637   0.052783   0.006954   0.013371  -0.025703
     50      -0.008407  -0.048472   0.023940   0.009589   0.013491  -0.021896
     51       0.020166  -0.023972  -0.000621  -0.001336   0.000397  -0.002250
     52      -0.009638   0.040514   0.002244   0.000100  -0.001372   0.002790
     53      -0.018461  -0.026843   0.008519   0.007555   0.003531  -0.003094
     54      -0.015110   0.131432   0.085667   0.000445   0.039160  -0.060587
     55      -0.035116   0.048224  -0.107826   0.025551  -0.008765   0.018800
     56       0.019203  -0.105502   0.134001  -0.019560  -0.030803   0.022808
     57      -0.030058  -0.032827  -0.023505  -0.047561  -0.002830  -0.011649
     58       0.063282   0.113180  -0.049704  -0.063268   0.040835  -0.021488
     59       0.005066   0.018735  -0.052479  -0.047911   0.008479  -0.014671
     60      -0.016241  -0.070096   0.005854  -0.013756   0.030326  -0.051714
     61      -0.036830  -0.017782   0.111432  -0.037149   0.027741  -0.026619
     62      -0.034042   0.021028   0.114317  -0.039930   0.026183  -0.001825
     63      -0.013554  -0.006435  -0.010262  -0.002588  -0.016430   0.022416
     64      -0.030798  -0.048985   0.028139   0.006802   0.012510  -0.033898
     65       0.010980  -0.025405  -0.024795  -0.016967   0.002915  -0.017335
     66      -0.143107  -0.094646  -0.016454   0.051057   0.015882  -0.011477
     67       0.123618   0.079395   0.047040  -0.029368  -0.033673   0.022205
     68      -0.104314  -0.090364  -0.060177   0.047429   0.021179  -0.010607
     69      -0.225408  -0.171350  -0.037818   0.077050   0.030552  -0.020514
     70      -0.050144  -0.049693   0.003634   0.032106  -0.002354  -0.001427
     71      -0.009620   0.024852  -0.038692   0.019916   0.007832  -0.005891
     72      -0.002463  -0.001374   0.009163   0.019516  -0.003968   0.008365
     73       0.178080   0.068823   0.002842   0.061001  -0.027445   0.007472
     74       0.126150   0.050231  -0.013281   0.048105  -0.016819   0.007791
     75       0.177297   0.060317   0.009054   0.067884  -0.023212   0.015580
     76       0.080238   0.028919   0.000744   0.030854  -0.016555   0.003939
     77       0.048438   0.032219  -0.011352   0.033090  -0.009673   0.003369
     78      -0.087801   0.054950   0.006878  -0.022404  -0.029940   0.037673
     79      -0.017695  -0.019783   0.006138  -0.007936  -0.015963   0.015786
     80       0.092896  -0.006413  -0.062238   0.074400   0.019744  -0.029971
     81      -0.135774   0.072695   0.020033  -0.051490  -0.041583   0.054159
     82      -0.015995   0.028470   0.023758  -0.009424  -0.020683   0.018194
     83      -0.006288   0.045567  -0.038547   0.016886  -0.008113   0.007251
     84      -0.061616  -0.046440  -0.090942  -0.129851  -0.160177   0.216809
     85      -0.127867   0.049915   0.152833  -0.193761  -0.151390   0.273078
     86      -0.068919   0.041302   0.068045  -0.120216  -0.095892   0.175830
     87      -0.033957  -0.044529  -0.035307  -0.053905  -0.053616   0.068914
     88      -0.012370  -0.109334   0.223186   0.015324   0.217200  -0.297003
     89       0.034803  -0.020623   0.218129   0.119240   0.276932  -0.364260
     90       0.047365  -0.176329   0.148093   0.124633   0.333270  -0.490989
     91       0.000398  -0.025453   0.060611   0.025071   0.062936  -0.098561
     92      -0.108786   0.046808   0.191206  -0.168427  -0.071279   0.177520
     93       0.086237   0.003067   0.086636   0.263020  -0.134293   0.137346
     94       0.066757   0.164875  -0.112334  -0.196639   0.101881  -0.076235
     95       0.021319  -0.058173   0.069873   0.227195  -0.115309   0.102290
     96      -0.076220  -0.047878  -0.067605  -0.172223   0.049565  -0.071382
     97       0.190689   0.142609   0.108133   0.354799  -0.119219   0.165610
     98       0.000988   0.035697  -0.112997  -0.173625   0.036724  -0.054284
     99      -0.118075  -0.074581  -0.124700  -0.314794   0.080272  -0.123732
    100      -0.006865   0.144359  -0.199026  -0.426844   0.189359  -0.179744
    101      -0.009488   0.084854  -0.147404  -0.263602   0.115725  -0.111625
    102      -0.069587  -0.010629  -0.005056   0.013371  -0.008975   0.008149
    103       0.192088   0.013235   0.041595   0.000710   0.022694  -0.008846
    104       0.074220  -0.001144  -0.008634  -0.014274   0.011321  -0.008375
    105      -0.038110   0.270004  -0.076762   0.130510   0.194310  -0.238685
    106      -0.014296   0.009412   0.001925   0.002827  -0.012685   0.011214
    107       0.073047  -0.272076   0.447946  -0.151460  -0.145775   0.132604
    108      -0.015092   0.132810   0.085542   0.000893   0.040088  -0.061736
    109      -0.032835  -0.083569  -0.049634  -0.049723  -0.125734   0.160748
    110      -0.025536  -0.045300  -0.106143   0.126777   0.094007  -0.107293
    111       0.027773   0.071716   0.319652  -0.137895  -0.077294   0.059744
    112      -0.081132   0.254194  -0.397929   0.146990   0.112830  -0.102397
    113       0.034569  -0.130429   0.219415  -0.068412  -0.072415   0.065618
    114      -0.016208   0.088772  -0.007815  -0.001188  -0.015140   0.026413
    115      -0.023594  -0.003895  -0.016647  -0.008920  -0.007979   0.016827
    116      -0.031636  -0.059125   0.010565   0.008392   0.005478  -0.006439
    117       0.055002  -0.024817  -0.014972  -0.006910  -0.000342   0.002738
    118       0.012006  -0.012009   0.001176  -0.000329   0.002470  -0.003772
    119       0.004088  -0.011676   0.001465   0.000454   0.001959  -0.004437
    120       0.018112  -0.002533   0.007478  -0.000125   0.002293  -0.005790
    121      -0.003778   0.253250   0.105200   0.016659   0.030412  -0.055838
    122      -0.012630  -0.041740   0.042624   0.014081   0.020917  -0.035413
    123       0.076312   0.025110   0.019237   0.027647  -0.015132   0.015388
    124      -0.264326  -0.119263  -0.012453   0.052546   0.023898  -0.016170
    125      -0.328256  -0.138023  -0.058362   0.044814   0.035891  -0.023499
    126       0.194519   0.094961   0.017652  -0.002893  -0.027612   0.024999
    127      -0.369399  -0.148790  -0.029283   0.056583   0.035091  -0.020539
    128       0.192999   0.061593  -0.005358  -0.010047  -0.018898   0.005508
    129       0.072017  -0.105906  -0.018206  -0.007453   0.007699  -0.011184
    130       0.033161  -0.064638  -0.012594  -0.000407   0.003950  -0.001103
    131       0.023745  -0.019451  -0.011048  -0.002438  -0.000425   0.000838
    132       0.054297  -0.074075  -0.012470  -0.007196   0.007301  -0.011163
    133       0.037248  -0.072607  -0.014317  -0.000260   0.003566  -0.000236
    134      -0.010387   0.048996  -0.002372  -0.001120  -0.006442   0.006692
    135      -0.000256   0.014477  -0.000027  -0.002640   0.000712  -0.000846
    136       0.010233  -0.027839  -0.002568   0.001159   0.001948  -0.000337
    137      -0.012622   0.057651   0.002079  -0.002008  -0.005915   0.003530
    138      -0.022047   0.056947   0.001938   0.000456  -0.005857   0.008067
    139      -0.024803   0.016920   0.011798   0.003225   0.002129  -0.001460
    140       0.028516  -0.011565  -0.006798  -0.006505   0.001408  -0.006095
    141       0.020406  -0.014587  -0.006095  -0.002653   0.000593  -0.001721
    142      -0.040968   0.042999   0.013172   0.004615  -0.000863   0.003957
    143       0.054698  -0.059359  -0.018328  -0.007387   0.003080  -0.004910
    144       0.072007  -0.106109  -0.017050  -0.007359   0.009033  -0.013084
    145      -0.011062  -0.003493   0.000225   0.003484  -0.000518   0.004422
    146       0.053817  -0.055963  -0.021803  -0.005974   0.000515  -0.000371
    147       0.068785  -0.097472  -0.014244  -0.008180   0.010338  -0.015000
    148       0.060212  -0.119505  -0.023090  -0.001293   0.005643  -0.001648
    149      -0.039087   0.100218   0.004281   0.000645  -0.011004   0.011876
    150      -0.030132   0.056986   0.008416  -0.000199  -0.000882   0.002739
    151       0.019446  -0.039885  -0.004789   0.000406   0.002051  -0.001614
    152      -0.047189   0.112858   0.013783   0.000750  -0.009840   0.006805
    153      -0.067435   0.134596   0.009789   0.005090  -0.013970   0.020236
    154      -0.038785   0.035227   0.020340   0.003296   0.003343  -0.005229
    155       0.033220  -0.023405  -0.003417  -0.007930   0.004777  -0.012522
    156       0.012878   0.003456  -0.004958  -0.001394  -0.001445   0.001006
    157      -0.072195   0.095519   0.023490   0.005705  -0.003421   0.006240
    158       0.079828  -0.107774  -0.025057  -0.009467   0.006765  -0.009322
    159       0.103910  -0.152237  -0.024945  -0.010252   0.015391  -0.017543
    160      -0.021438   0.011459   0.001867   0.004432  -0.003984   0.006380
    161       0.085463  -0.101021  -0.033621  -0.008786   0.001425  -0.002134
    162       0.043022  -0.064430  -0.000966  -0.002811   0.006642  -0.013293
    163      -0.005379   0.083852   0.020413   0.005536   0.004294  -0.006898
    164      -0.020992  -0.009854   0.013276   0.009213   0.004051  -0.003929
    165       0.050058   0.039108  -0.010093  -0.008294  -0.003210   0.009167
    166      -0.014285   0.018609  -0.006011  -0.001145  -0.005678   0.007320
    167      -0.026886   0.112760   0.001689  -0.002596  -0.009931   0.015465
    168       0.000148   0.002010   0.001238  -0.000655  -0.013530  -0.004330
    169       0.005441  -0.006898  -0.001047  -0.001687  -0.060548  -0.019737
    170       0.001464  -0.001762   0.000581   0.000078  -0.005090  -0.002199
    171       0.001332  -0.000131   0.000833   0.000027   0.011862   0.002644
    172      -0.003419   0.000934  -0.006407  -0.005220  -0.205460  -0.060221
    173      -0.002279   0.002441  -0.000473  -0.001422  -0.066316  -0.018980
    174       0.002183  -0.001268   0.000398  -0.000150   0.014074   0.002920
    175      -0.002565   0.002281  -0.004574  -0.004111  -0.160892  -0.047466
    176      -0.001966   0.002565  -0.000178  -0.001136  -0.055045  -0.015919
    177       0.003262  -0.002292   0.000360   0.000068   0.027239   0.006343
    178      -0.006775   0.005320  -0.004080  -0.003207  -0.134309  -0.038302
    179      -0.000729   0.000691  -0.000257  -0.000241  -0.014180  -0.004462
    180       0.002218  -0.000711   0.000759  -0.000287   0.011097   0.002039
    181      -0.003802   0.000149   0.000598   0.001268   0.039871   0.012591
    182       0.001443  -0.002477   0.000612   0.001397   0.053312   0.014794
    183       0.000866   0.001255   0.001183  -0.000553  -0.005385  -0.002198
    184       0.006120  -0.007944   0.004056   0.003081   0.121998   0.034236
    185       0.003781  -0.004368   0.001578   0.001850   0.072028   0.019701
    186       0.000825  -0.000720   0.000713   0.000598   0.022625   0.005826
    187      -0.006029   0.001471  -0.003414  -0.001296  -0.063727  -0.017491
    188      -0.002229   0.002846   0.001066   0.000337  -0.012080  -0.003151
    189       0.001509  -0.000633   0.000308  -0.000330   0.004054   0.000546
    190      -0.004217  -0.004179  -0.000958   0.000971  -0.022357  -0.007197
    191      -0.002767   0.001004   0.001299   0.001146   0.003607   0.001470
    192       0.001627  -0.000809   0.000171  -0.000606  -0.003166  -0.001989
    193       0.001666  -0.000487  -0.000485  -0.000550  -0.024284  -0.007992
    194      -0.001606   0.002242   0.001236   0.000262  -0.011812  -0.003023
    195      -0.000636   0.001223  -0.000142  -0.000276  -0.007307  -0.001909
    196       0.003404  -0.001523  -0.000154  -0.000042   0.010277   0.002546
    197      -0.001045   0.000793   0.000756   0.000442   0.012486   0.004162
    198      -0.001841   0.002886  -0.001160  -0.001017  -0.041261  -0.011390
    199       0.007888  -0.001840   0.002675   0.001568   0.092052   0.027243
    200      -0.004623  -0.000031  -0.001768  -0.000772  -0.047334  -0.013804
    201      -0.001825   0.002613  -0.001194  -0.001057  -0.044717  -0.012703
    202       0.008458  -0.001882   0.003343   0.002131   0.121314   0.036608
    203      -0.004938   0.000833  -0.002665  -0.001497  -0.074191  -0.021599
    204       0.000189   0.000574  -0.000136  -0.000212  -0.006474  -0.001923
    205       0.001511  -0.000658   0.000561   0.000578   0.031056   0.009858
    206       0.001086  -0.000145  -0.000304  -0.000167   0.004150   0.001752
    207       0.001733  -0.000752   0.000767   0.000518   0.026350   0.007636
    208      -0.003947  -0.000211  -0.002273  -0.001131  -0.057071  -0.016796
    209       0.006512  -0.002526   0.002655   0.001905   0.103789   0.031285
    210       0.000254   0.000080  -0.000005  -0.000019   0.000789   0.000271
    211       0.002812  -0.002073   0.000785   0.000769   0.046892   0.014000
    212       0.001034  -0.002377   0.000492   0.000718   0.027802   0.008104
    213      -0.001645   0.002098  -0.001117  -0.000892  -0.036952  -0.010317
    214       0.009358  -0.003295   0.003732   0.002526   0.138816   0.041318
    215      -0.004792  -0.001135  -0.002084  -0.000850  -0.055095  -0.016561
    216       0.002152  -0.001529   0.001130   0.001976   0.053056   0.013992
    217      -0.006222   0.006802  -0.000079   0.001613   0.079572   0.026160
    218      -0.002336   0.003520   0.001960   0.002024   0.042767   0.013211
    219       0.001325  -0.001078   0.001704   0.000270   0.007688   0.000221
    220      -0.009732  -0.018093   0.007622   0.004512   0.079187   0.012203
    221      -0.001110  -0.003528   0.000421   0.000130   0.040333   0.009700
    222       0.002509  -0.001220   0.000673  -0.000161   0.017081   0.003662
    223      -0.008542   0.001875   0.002804   0.004443   0.153743   0.047679
    224       0.001398  -0.003885   0.000812   0.002575   0.100125   0.028450
    225      -0.002419   0.003270  -0.001629  -0.001382  -0.057556  -0.016241
    226       0.010776  -0.002145   0.004299   0.002719   0.155501   0.047122
    227      -0.007178   0.002129  -0.003905  -0.002359  -0.113974  -0.033120
    228       0.000940  -0.000172   0.000172   0.000045   0.006297   0.001679
    229      -0.001200   0.000363  -0.000284   0.000095  -0.000469   0.000802
    230       0.002816   0.000793  -0.000022  -0.000282   0.010428   0.003803
    231       0.003765  -0.002303   0.001878   0.001354   0.064749   0.018680
    232      -0.012104   0.001411  -0.006000  -0.003396  -0.180305  -0.053603
    233       0.013500  -0.003858   0.005837   0.003831   0.208965   0.062723
    234       0.000785  -0.000574   0.000358   0.000264   0.011470   0.003155
    235       0.001117  -0.002221   0.000120   0.000440   0.028001   0.008211
    236       0.002833  -0.003448   0.001463   0.001380   0.056193   0.016132
    237      -0.002297   0.003080  -0.001564  -0.001296  -0.054084  -0.015204
    238       0.011728  -0.004856   0.005183   0.003679   0.187386   0.055696
    239      -0.006446  -0.002149  -0.002858  -0.001282  -0.073912  -0.022757
    240      -0.001087   0.001786  -0.000079  -0.000145  -0.004723  -0.000861
    241       0.000078   0.000089  -0.002110  -0.000891  -0.033748  -0.009485
    242      -0.000916   0.000188   0.000273   0.000049  -0.000734  -0.000028
    243      -0.001536   0.002106  -0.000250  -0.000236  -0.010956  -0.002595
    244       0.003225  -0.004504  -0.001012  -0.000328   0.005852   0.000311
    245      -0.002211   0.001175   0.000436   0.000422   0.006462   0.002629
    246       0.002247   0.001851  -0.001557  -0.003241  -0.075821  -0.023430
    247       0.004910   0.001743   0.001645   0.000384   0.032885   0.008590
    248      -0.004285   0.000854  -0.000303  -0.000355  -0.054197  -0.015334
    249      -0.001667   0.004274   0.001556  -0.001373  -0.044675  -0.012765
    250       0.012540  -0.013587   0.000681  -0.000985  -0.027639  -0.011965
    251       0.002921  -0.003010   0.001082   0.000127  -0.002337  -0.001733
                 36         37         38         39         40         41    
      0       0.028976   0.035048  -0.006003  -0.020327   0.019020  -0.013165
      1       0.000725  -0.020397   0.004609   0.002624  -0.043296  -0.033578
      2       0.008155  -0.010050  -0.001516  -0.046183  -0.013085   0.005190
      3       0.033224   0.032669  -0.006299  -0.024840   0.003093  -0.029170
      4      -0.009742  -0.038992   0.002076  -0.011242   0.008356   0.016735
      5      -0.000886  -0.008645  -0.001751  -0.024109  -0.016234   0.015669
      6       0.038250   0.032520  -0.005814  -0.045498   0.045906  -0.086831
      7      -0.028421  -0.089374   0.003979  -0.035018   0.077342  -0.040725
      8      -0.009795  -0.037514   0.000348  -0.044208   0.034586  -0.025298
      9       0.013494   0.029548  -0.003292  -0.005130  -0.005652  -0.044561
     10      -0.019123  -0.033595  -0.000328  -0.005045   0.027833  -0.022351
     11      -0.006145  -0.007667  -0.000143  -0.025834  -0.000133  -0.004518
     12       0.016433   0.015435  -0.000872  -0.011253  -0.001783  -0.055279
     13      -0.001284   0.004622  -0.003044   0.008547   0.010593  -0.029290
     14      -0.001498  -0.015160  -0.004083  -0.027651  -0.018628   0.036113
     15       0.015961   0.004266  -0.001282  -0.021655  -0.008031  -0.041481
     16       0.013112   0.065991   0.005600   0.042182   0.012983   0.002082
     17       0.004359   0.009976  -0.000189  -0.020837  -0.009222   0.034379
     18      -0.032253   0.059873  -0.004161  -0.008807  -0.037234   0.000620
     19      -0.022064  -0.016222  -0.000545  -0.017598   0.005843  -0.002852
     20      -0.003475  -0.023639  -0.000413  -0.018655   0.024636  -0.043830
     21       0.000874   0.000766  -0.003813  -0.028962   0.009049   0.001493
     22      -0.013712  -0.041816  -0.000509  -0.027620   0.007372   0.006942
     23      -0.011423   0.001699   0.000966   0.021968  -0.001475  -0.026769
     24       0.056560   0.037409  -0.014119  -0.044577   0.008202  -0.015827
     25      -0.027860  -0.058824   0.003279  -0.019470   0.027422   0.017605
     26       0.019676   0.025067  -0.004440   0.007755  -0.019407  -0.001348
     27      -0.011346   0.007585  -0.002370  -0.014619   0.018712   0.019384
     28       0.016533  -0.044805  -0.001035  -0.025939  -0.013564  -0.007529
     29      -0.038158   0.012668   0.006653   0.050712  -0.008657  -0.055745
     30      -0.031014   0.015754   0.003179   0.017484   0.004018  -0.012667
     31       0.012658  -0.043325   0.012986  -0.015453  -0.055214  -0.084760
     32      -0.026897   0.009986   0.007528   0.033564  -0.005166  -0.055825
     33      -0.028463   0.021994   0.001038   0.012180   0.020669   0.014102
     34      -0.011177   0.043517   0.002397   0.017225  -0.018260  -0.032103
     35      -0.008091   0.024448  -0.000765   0.002148   0.027440   0.007411
     36      -0.006953   0.017665  -0.006074  -0.029042   0.042077   0.067214
     37      -0.016706   0.077278  -0.004338   0.026333   0.003597   0.002107
     38      -0.014074   0.035246  -0.001334   0.012987   0.029866   0.007316
     39      -0.003333   0.016401  -0.007651  -0.038008   0.045952   0.074686
     40      -0.005444   0.055194  -0.016474   0.002607   0.028478   0.058721
     41      -0.037433   0.039499   0.000970   0.047427   0.015263  -0.025060
     42      -0.045724   0.028293   0.004667   0.041213   0.024215   0.000257
     43      -0.014054   0.031144  -0.008326   0.013785   0.021672   0.039652
     44       0.031229   0.002331  -0.011021  -0.055326   0.039238   0.071320
     45      -0.030693   0.011228   0.003918   0.032057   0.017271   0.009552
     46       0.001120  -0.025056  -0.013880  -0.006325   0.020244   0.047209
     47       0.053245  -0.025923  -0.013551  -0.075074   0.028030   0.082898
     48      -0.006196   0.000544  -0.002902  -0.021876   0.034222   0.064939
     49       0.006796  -0.070302   0.001958  -0.005054  -0.030438  -0.045546
     50       0.053005  -0.035911  -0.009652  -0.074412   0.019485   0.063626
     51       0.010627  -0.001119  -0.006859  -0.048924   0.038580   0.087985
     52      -0.006246   0.005381   0.006430   0.017456  -0.029901  -0.059519
     53       0.012781   0.001985  -0.002206  -0.017146   0.021017   0.020170
     54       0.068891  -0.105693   0.001438  -0.049013  -0.064782  -0.011644
     55      -0.043733   0.017612  -0.000935  -0.031128  -0.013000  -0.009851
     56      -0.011033  -0.029930  -0.002468   0.036330   0.087524   0.008056
     57      -0.057758  -0.091186   0.003061   0.036938  -0.058482   0.080962
     58       0.097813   0.116640  -0.010172  -0.043145  -0.090649   0.102082
     59      -0.041354  -0.061280   0.002404   0.009345  -0.076611   0.105188
     60      -0.025988  -0.064097   0.001336   0.107077  -0.019382   0.075792
     61       0.016107   0.011158   0.003277   0.107123   0.018472   0.028969
     62       0.075882   0.123783   0.000841   0.041223  -0.007821  -0.024759
     63       0.014857   0.000688  -0.003873  -0.026496   0.000316  -0.060784
     64       0.023662  -0.005264  -0.011193   0.034174   0.001027  -0.023012
     65       0.011193  -0.034236  -0.010566  -0.026945  -0.022101   0.039769
     66       0.069744   0.046206  -0.017952  -0.050127   0.006765  -0.014485
     67      -0.075314  -0.092649   0.016523  -0.000996   0.041107   0.012343
     68       0.066647   0.068755  -0.013407   0.011400  -0.040162  -0.009962
     69       0.116183   0.085890  -0.028396  -0.058220  -0.018481  -0.013642
     70       0.005569  -0.037504  -0.004319  -0.020021   0.022650   0.014768
     71       0.007232   0.008179  -0.001098   0.020571  -0.000751  -0.007697
     72       0.036315   0.053691  -0.006358  -0.025298   0.005724  -0.056384
     73      -0.032718  -0.149417   0.007295  -0.078662   0.185701  -0.140429
     74       0.002210  -0.065246  -0.000648  -0.084612   0.091452  -0.047931
     75       0.036018  -0.043191  -0.002676  -0.105682   0.173119  -0.183196
     76      -0.028482  -0.091328   0.004601  -0.037006   0.069004  -0.024567
     77      -0.009651  -0.038724  -0.000637  -0.045658   0.057677  -0.060311
     78      -0.042950   0.069778  -0.004199  -0.006038  -0.048588   0.014604
     79      -0.018810   0.004263  -0.001649  -0.014903  -0.010474  -0.018068
     80       0.048989  -0.091989   0.000827  -0.038315   0.095344  -0.103355
     81      -0.074757   0.120682  -0.004888   0.014432  -0.100724   0.051798
     82      -0.039942  -0.024990  -0.000308  -0.049670   0.002855   0.025637
     83      -0.026972   0.005983  -0.000698  -0.010221  -0.007373  -0.015767
     84       0.150315  -0.336544   0.014400   0.227399  -0.000151   0.151286
     85       0.306032  -0.053429   0.015609   0.225784   0.041540  -0.000114
     86       0.203617  -0.028907   0.009317   0.120196   0.005033   0.012814
     87       0.053160  -0.146881   0.005491   0.119834  -0.008591   0.072591
     88      -0.145365   0.129224  -0.001527   0.188058  -0.011670   0.117743
     89      -0.178641   0.441244  -0.016060  -0.108628  -0.033883  -0.099196
     90      -0.318686   0.197322  -0.012322   0.092563  -0.060439   0.119911
     91      -0.081122   0.010344  -0.001646   0.026837   0.015721   0.017960
     92       0.285100   0.096247   0.011298   0.189633   0.001914  -0.009549
     93      -0.029909  -0.066867   0.001818   0.161438  -0.407707   0.452133
     94       0.141624   0.182398  -0.016126  -0.091589  -0.067811   0.079268
     95      -0.106719  -0.162970   0.011732   0.110923  -0.179710   0.212338
     96      -0.070193  -0.102698   0.003695  -0.012166   0.082215  -0.067464
     97       0.169912   0.199172  -0.014857   0.064934  -0.420728   0.419479
     98      -0.102364  -0.143459   0.007260   0.049024  -0.158154   0.239681
     99      -0.172120  -0.240888   0.013141   0.022503   0.089063  -0.023037
    100       0.097211   0.129460  -0.013080  -0.150539   0.116978  -0.097573
    101       0.042312   0.063685  -0.008393  -0.101762   0.050059  -0.044418
    102       0.013950   0.001971  -0.003839  -0.027790  -0.007465  -0.043971
    103       0.028648   0.079861   0.004880   0.062802   0.011232   0.027326
    104       0.005427   0.014608   0.003240  -0.001809  -0.012855   0.019905
    105       0.359945  -0.241914   0.004009   0.265287   0.136732   0.059491
    106      -0.025917  -0.032245  -0.000994  -0.037431   0.003692   0.000315
    107      -0.180731  -0.026768  -0.004356  -0.193638  -0.022057  -0.023218
    108       0.070508  -0.106937   0.001502  -0.047833  -0.064455  -0.011335
    109      -0.259311   0.157347  -0.004873  -0.213813  -0.102207  -0.049744
    110       0.232322  -0.076645  -0.003738   0.397407   0.375790   0.089642
    111      -0.155497  -0.066278   0.002516  -0.385463  -0.331723  -0.087022
    112       0.128300  -0.010704   0.002908   0.160009   0.039477   0.008166
    113      -0.089460  -0.016589  -0.002146  -0.079241  -0.001550  -0.017704
    114      -0.074279   0.047052   0.008074   0.073764   0.033563  -0.019856
    115      -0.019946   0.036791  -0.009002   0.012753   0.040984   0.069229
    116       0.034232   0.000720  -0.011794  -0.060122   0.042153   0.080919
    117      -0.017233   0.001667   0.006023   0.036849   0.002917  -0.008430
    118       0.004390  -0.009227  -0.002436   0.001107  -0.002495   0.001742
    119       0.011827  -0.007800  -0.003979  -0.018221   0.006596   0.026458
    120       0.010703  -0.011600  -0.006606  -0.053488   0.039429   0.091307
    121       0.020353  -0.151766   0.011642  -0.015755  -0.069608  -0.109163
    122       0.078323  -0.064251  -0.013217  -0.119258   0.020720   0.089754
    123       0.040911   0.069247  -0.005767  -0.010559   0.019011  -0.038256
    124       0.008487  -0.019130   0.006159   0.000998  -0.079593  -0.084029
    125       0.004235  -0.067656   0.000902  -0.066984  -0.095659  -0.061807
    126       0.024410   0.037063  -0.009895  -0.019511   0.064554   0.046433
    127      -0.000460  -0.066181   0.005765  -0.018031  -0.094676  -0.082185
    128       0.008291   0.027582  -0.003321  -0.029556   0.037623   0.053008
    129       0.026323  -0.019742   0.005419   0.015111  -0.040459  -0.049820
    130       0.009704  -0.001504   0.006360   0.005851  -0.022429  -0.034113
    131      -0.000719  -0.000110   0.004457   0.015036  -0.023078  -0.035523
    132       0.023872  -0.022343   0.003417   0.016743  -0.046131  -0.056789
    133       0.008685   0.001457   0.007260   0.004812  -0.016301  -0.027065
    134      -0.019868   0.009649   0.002457   0.022756  -0.011705  -0.031576
    135      -0.000522  -0.004576  -0.001084   0.008268  -0.011136  -0.012608
    136       0.003826   0.000923   0.002392  -0.004567   0.004391   0.005182
    137      -0.017191   0.003393   0.000376   0.022319  -0.010718  -0.027640
    138      -0.021719   0.012789   0.000817   0.012772   0.007375  -0.002794
    139       0.004669  -0.001556  -0.005483  -0.026022   0.030778   0.056081
    140       0.006479  -0.015148   0.001666   0.026955  -0.043314  -0.061246
    141       0.001631  -0.004785   0.002994   0.012113  -0.017157  -0.025144
    142      -0.006605   0.008579  -0.005437  -0.024510   0.041256   0.063621
    143       0.009994  -0.011316   0.006317   0.031379  -0.050575  -0.074869
    144       0.030654  -0.024598   0.004706   0.012163  -0.046163  -0.051218
    145      -0.003635   0.010373   0.001338  -0.011213   0.017173   0.020695
    146       0.001532  -0.002476   0.009488   0.035860  -0.049022  -0.081810
    147       0.032367  -0.029830   0.004408   0.016237  -0.054898  -0.065592
    148       0.017354   0.000857   0.009557   0.003775  -0.023336  -0.033622
    149      -0.034181   0.018668   0.000166   0.023616   0.002374  -0.017662
    150      -0.008302   0.001214  -0.005156  -0.003151   0.010468   0.021597
    151       0.005837  -0.000864   0.003703  -0.000718  -0.001280  -0.004849
    152      -0.028374   0.010007  -0.004128   0.011339   0.018814   0.013641
    153      -0.050160   0.035226   0.000046   0.012460   0.037688   0.023670
    154       0.010321  -0.009041  -0.010349  -0.036562   0.037999   0.076622
    155       0.019306  -0.027367  -0.001440   0.019902  -0.048011  -0.055659
    156      -0.005737  -0.000507   0.003989   0.015145  -0.015607  -0.028537
    157      -0.015602   0.011824  -0.010124  -0.028878   0.058317   0.088030
    158       0.023310  -0.018079   0.007579   0.030321  -0.061587  -0.084104
    159       0.042536  -0.035185   0.007940   0.021272  -0.071659  -0.083695
    160      -0.008799   0.015523   0.000871  -0.012354   0.024422   0.027341
    161       0.006908  -0.005219   0.015774   0.053024  -0.077611  -0.129493
    162       0.040518  -0.021895  -0.010736  -0.085072   0.032675   0.116351
    163      -0.002962  -0.020985   0.012760   0.018829  -0.055355  -0.110575
    164       0.009276  -0.001593  -0.000087  -0.011682   0.015606   0.003246
    165      -0.047151   0.006294   0.005309   0.060717   0.029102   0.019103
    166      -0.012106   0.014780   0.002524   0.013819  -0.008970  -0.026495
    167      -0.048276   0.021198  -0.000101   0.030619   0.037447   0.038009
    168      -0.002014  -0.000777  -0.075984   0.007675   0.000264  -0.002146
    169       0.005437   0.003521  -0.051776   0.001719  -0.002258  -0.002215
    170       0.000993   0.000206  -0.028534   0.001225  -0.000662  -0.001550
    171      -0.001216  -0.000650   0.015809   0.000994   0.000313   0.001745
    172       0.009089   0.009451  -0.086986   0.001724  -0.002169  -0.001873
    173       0.001335   0.001726  -0.121487   0.006656  -0.000585  -0.004946
    174      -0.000819  -0.000284   0.041066   0.000042   0.000523   0.002949
    175       0.006861   0.008478  -0.054580   0.002753  -0.000961  -0.000438
    176       0.001051   0.001772  -0.101352   0.006020  -0.000310  -0.003942
    177      -0.000806  -0.000459   0.083650  -0.002055   0.000627   0.005049
    178       0.004671   0.006180  -0.096304   0.002306  -0.001171  -0.001976
    179       0.000684   0.000855  -0.007217   0.000113  -0.000107   0.000472
    180      -0.001372  -0.000722   0.017527   0.002290   0.000593   0.002303
    181      -0.001996  -0.003684   0.025310  -0.001653   0.000378  -0.000322
    182      -0.000620  -0.001657   0.103718  -0.005941   0.000378   0.004278
    183      -0.001941  -0.000879  -0.050629   0.006333   0.000383  -0.000822
    184      -0.002851  -0.005843   0.078291  -0.001256   0.000382   0.000306
    185      -0.000880  -0.002258   0.107698  -0.005278   0.000275   0.003932
    186      -0.000677  -0.000505   0.053343  -0.002720   0.000146   0.002971
    187       0.002017   0.002718   0.074040  -0.002045   0.000809   0.000935
    188      -0.000854  -0.000031  -0.028147   0.002287   0.000418  -0.000773
    189      -0.000701  -0.000411   0.002406   0.001717   0.000391   0.000539
    190       0.003961   0.008182   0.390887  -0.004550   0.006275   0.009107
    191      -0.000048   0.001400   0.079767  -0.000647   0.001681   0.001376
    192      -0.000491  -0.000027  -0.010854   0.002836   0.000334   0.000470
    193       0.001976   0.003095   0.088885  -0.000546   0.001148   0.003037
    194      -0.000314   0.000309  -0.044218   0.003234   0.000221  -0.002783
    195      -0.000084  -0.000474  -0.015073   0.000848   0.000255   0.000091
    196       0.000255   0.000470   0.051186  -0.001517   0.000504   0.002715
    197      -0.001361  -0.001714  -0.063372   0.001524  -0.000666  -0.002668
    198       0.001305   0.000688  -0.077427   0.000003  -0.001449  -0.001774
    199      -0.004626  -0.005842  -0.087735   0.000345  -0.000840  -0.000782
    200       0.002335   0.003239   0.050611  -0.000317   0.000605   0.000587
    201       0.001661   0.001368  -0.048825  -0.000003  -0.001071  -0.001108
    202      -0.006635  -0.008766  -0.176241   0.000758  -0.001903  -0.003120
    203       0.003646   0.004583   0.049299  -0.000764   0.000389   0.001144
    204       0.000116   0.000189  -0.006757   0.000241  -0.000097   0.000045
    205      -0.001853  -0.002581  -0.071256  -0.000089  -0.000782  -0.001512
    206      -0.000566  -0.000951  -0.054189  -0.000119  -0.000790  -0.000524
    207      -0.001369  -0.001325  -0.002360   0.000364   0.000253   0.000136
    208       0.003054   0.004174   0.071603  -0.000881   0.000798   0.001832
    209      -0.005574  -0.006991  -0.124909   0.000536  -0.001105  -0.002215
    210      -0.000169  -0.000103  -0.005435   0.000118   0.000030   0.000034
    211      -0.002514  -0.002744  -0.033402   0.000297  -0.000143  -0.000242
    212      -0.000981  -0.000526   0.036153  -0.000392   0.000895   0.001035
    213       0.001310   0.001010  -0.050539  -0.000135  -0.001004  -0.001117
    214      -0.007217  -0.008903  -0.131946   0.000819  -0.001047  -0.002113
    215       0.003288   0.005004   0.124109  -0.000880   0.001654   0.002625
    216       0.000156   0.000027   0.148900  -0.011663  -0.000574   0.007496
    217      -0.007517  -0.010586  -0.045307  -0.002235  -0.001068  -0.003211
    218      -0.002413  -0.002815   0.008401  -0.004305  -0.000649   0.000435
    219      -0.000879  -0.000258  -0.003717   0.003967   0.000819   0.000960
    220       0.005734   0.001716   0.345965   0.002725   0.005545   0.003982
    221       0.000461  -0.003884   0.084022  -0.003715  -0.000404   0.004278
    222      -0.001261  -0.000742   0.037762   0.001016   0.000633   0.003152
    223      -0.008175  -0.011284   0.108264  -0.005797   0.002038   0.001101
    224      -0.001643  -0.003455   0.193441  -0.011352   0.000915   0.007587
    225       0.002131   0.001668  -0.069827  -0.000123  -0.001486  -0.001542
    226      -0.008628  -0.011712  -0.255490   0.000971  -0.002928  -0.004784
    227       0.005475   0.006616   0.053516  -0.001067   0.000203   0.001239
    228      -0.000405  -0.000191   0.007499   0.000300   0.000229   0.000520
    229      -0.000329  -0.000964  -0.067310  -0.000375  -0.000882  -0.002040
    230      -0.001209  -0.002228  -0.110426   0.000130  -0.001765  -0.001347
    231      -0.003073  -0.002999   0.009677   0.000596   0.000724   0.000433
    232       0.009711   0.012821   0.224414  -0.002015   0.002336   0.004891
    233      -0.011275  -0.014425  -0.258515   0.001508  -0.002468  -0.004894
    234      -0.000508  -0.000197   0.021073   0.000161   0.000524   0.000658
    235      -0.001530  -0.001149   0.007460   0.000404   0.000399   0.000482
    236      -0.002081  -0.001514   0.061159  -0.000375   0.001476   0.001743
    237       0.001991   0.001654  -0.062463  -0.000194  -0.001380  -0.001437
    238      -0.009469  -0.011532  -0.149591   0.000997  -0.000708  -0.002827
    239       0.004678   0.006988   0.195303  -0.001069   0.002456   0.004650
    240      -0.000223  -0.000919  -0.011678   0.000818   0.000621   0.000395
    241       0.002503   0.002452   0.043406  -0.003673  -0.000143   0.002722
    242      -0.000685  -0.000568  -0.070241   0.001192  -0.001379  -0.003164
    243       0.000093  -0.000571  -0.005142   0.000733   0.000781   0.000574
    244       0.001079   0.002480   0.152904  -0.001937   0.001960   0.005583
    245      -0.000931  -0.001323  -0.028899   0.001325   0.000281  -0.001490
    246       0.001079   0.000807  -0.208672   0.008649  -0.002344  -0.004627
    247      -0.001036  -0.002698   0.009946  -0.001050  -0.000868   0.000335
    248       0.001962   0.004702   0.026612   0.003348   0.001761  -0.000636
    249      -0.002421  -0.000771  -0.182116   0.014264   0.000118  -0.006864
    250       0.006610   0.003428  -0.059925   0.002280  -0.003615  -0.003484
    251       0.001199   0.000192  -0.049861   0.002565  -0.001009  -0.002702
                 42         43         44         45         46         47    
      0       0.000494  -0.006321  -0.037594   0.066077   0.025419   0.000304
      1       0.033139   0.046150   0.099188  -0.132107   0.015674   0.001441
      2      -0.004764  -0.004252   0.037918  -0.033592   0.026512   0.000951
      3       0.010220   0.006984  -0.003083   0.013504   0.001603   0.001212
      4      -0.016339  -0.010050   0.038329  -0.030076   0.045664  -0.000432
      5      -0.000505  -0.006381   0.003454   0.006610   0.032203  -0.000647
      6       0.017828   0.013033   0.024079  -0.047020  -0.009996   0.000321
      7       0.021353   0.023982   0.030028  -0.074819   0.084657  -0.002215
      8       0.028979   0.023563  -0.000495  -0.031511   0.087348  -0.001328
      9      -0.009405  -0.009647   0.038358  -0.019144  -0.031259   0.000585
     10      -0.000630  -0.000103  -0.001417   0.051227   0.011989  -0.002137
     11       0.014923   0.011948  -0.000247   0.000524   0.080176  -0.000694
     12      -0.012948  -0.009855   0.052782  -0.027740  -0.067848   0.000948
     13       0.004198   0.008386   0.015935   0.017399   0.010150  -0.000880
     14      -0.017463  -0.022818   0.013524   0.003694   0.032321  -0.000252
     15      -0.006609   0.000061   0.024849  -0.006341   0.015915   0.002013
     16       0.039668   0.038496   0.010053  -0.008538   0.009201  -0.000597
     17      -0.012771  -0.015654   0.025844  -0.010171   0.001074   0.000276
     18      -0.107308  -0.102267   0.065508   0.083663   0.137335  -0.002732
     19      -0.032351  -0.031772   0.009168   0.068831   0.015071  -0.000944
     20       0.081392   0.072494  -0.043778  -0.004741   0.025297  -0.001553
     21      -0.010575  -0.014838  -0.013970   0.036891   0.066219  -0.001774
     22      -0.033503  -0.034543  -0.008531   0.089062  -0.041974   0.000513
     23       0.018078   0.014777  -0.024082   0.053754   0.000732  -0.001217
     24       0.052607   0.038271  -0.076133   0.105113  -0.016035  -0.001548
     25      -0.058777  -0.050030   0.054913  -0.019689   0.051009   0.000273
     26       0.040741   0.031462  -0.046697   0.060122  -0.018470  -0.001475
     27      -0.008535  -0.013249  -0.032746   0.006232   0.046095  -0.001036
     28      -0.020859  -0.025106  -0.043265   0.065654  -0.153736   0.004044
     29       0.006078   0.010091  -0.005819   0.031226  -0.035397   0.000778
     30      -0.008143  -0.012418  -0.042553   0.001669   0.050789  -0.001230
     31      -0.068969  -0.090978  -0.189595  -0.029696  -0.152623   0.004661
     32      -0.008297  -0.010695  -0.054139  -0.004492  -0.048623   0.001458
     33      -0.004179  -0.007156  -0.036507  -0.024920   0.041327  -0.000718
     34      -0.027235  -0.032287  -0.041698  -0.060269   0.068450  -0.001494
     35      -0.002187  -0.005542  -0.040402  -0.036116  -0.013530   0.000592
     36      -0.011471  -0.018825  -0.050947  -0.045544   0.050251  -0.000859
     37      -0.013468  -0.010150   0.017789  -0.055687   0.098759  -0.002331
     38       0.002370   0.002201  -0.023490  -0.033223  -0.008447   0.000471
     39      -0.010580  -0.017566  -0.044926  -0.031718   0.035098  -0.000362
     40       0.019975   0.036532   0.099466   0.068243  -0.081550   0.002914
     41       0.015711   0.023700   0.017360   0.023004  -0.029201   0.000958
     42       0.008365   0.010960  -0.015126  -0.029270   0.009929   0.000279
     43       0.044829   0.061077   0.149852   0.041438   0.149607  -0.004529
     44       0.004816  -0.000369  -0.005986  -0.003977   0.041919  -0.001446
     45       0.010367   0.013006  -0.004133  -0.030149  -0.045239   0.001582
     46       0.058509   0.078501   0.160591   0.114858  -0.020780   0.001232
     47       0.005937   0.000676   0.006929   0.016611  -0.010021   0.000007
     48      -0.005981  -0.012869  -0.043162  -0.048776   0.000716   0.000208
     49      -0.002629  -0.000541  -0.017264   0.056245  -0.068886   0.003334
     50      -0.008084  -0.018034  -0.040550  -0.002630  -0.033802   0.000844
     51      -0.015789  -0.027078  -0.060078  -0.058309   0.036100  -0.000820
     52      -0.042017  -0.050405  -0.084487  -0.071849   0.113292  -0.002629
     53      -0.007325  -0.013602  -0.049062  -0.042670  -0.022013   0.000574
     54       0.033397   0.036818   0.081656   0.026882   0.064744  -0.002540
     55       0.010790   0.000745  -0.063014   0.098077  -0.039321   0.000105
     56      -0.097069  -0.091538  -0.008637   0.088778  -0.017585   0.000037
     57      -0.031253  -0.026208   0.031583  -0.039197  -0.048778   0.000379
     58       0.005895  -0.003023  -0.019525  -0.020279  -0.003088   0.000285
     59      -0.022371  -0.026150   0.016122  -0.027293  -0.003292  -0.001314
     60       0.098302   0.082788  -0.125803   0.018582   0.101369  -0.000073
     61       0.040401   0.040505  -0.053897   0.019657   0.015915  -0.001834
     62      -0.005635   0.000487   0.050958  -0.083445  -0.006151   0.000706
     63      -0.047726  -0.048201   0.099752  -0.029577  -0.192558  -0.001288
     64       0.035991   0.038770  -0.017539  -0.045357  -0.019404   0.001865
     65      -0.028965  -0.034770   0.032122  -0.033994  -0.082370   0.000004
     66       0.079029   0.058523  -0.117594   0.158791  -0.042497  -0.002698
     67      -0.153209  -0.123850   0.190224  -0.191010   0.146867   0.003818
     68       0.106925   0.088887  -0.110565   0.136849  -0.106253  -0.001869
     69       0.149930   0.115802  -0.207515   0.276573  -0.142926  -0.003934
     70       0.015368   0.012863  -0.027987   0.068421   0.002594  -0.002311
     71       0.047284   0.041467  -0.034224   0.018120   0.035552  -0.002696
     72      -0.003620  -0.006188   0.022352   0.001515  -0.041573   0.001033
     73       0.081030   0.079725   0.048673  -0.218973   0.147969  -0.004486
     74       0.058014   0.048003  -0.013695  -0.086602   0.157131  -0.001853
     75       0.084026   0.074182   0.036304  -0.210293   0.092860  -0.001923
     76       0.004401   0.009156   0.048583  -0.095817   0.091802  -0.001735
     77       0.062848   0.053333  -0.030499  -0.008516   0.083093  -0.002341
     78      -0.139364  -0.132858   0.076268   0.113399   0.178544  -0.003482
     79      -0.044615  -0.041044   0.036348   0.055344  -0.020033   0.000339
     80       0.261686   0.242470  -0.126807  -0.145192  -0.163669   0.001431
     81      -0.264922  -0.250848   0.134409   0.207717   0.284691  -0.005011
     82      -0.075237  -0.071705   0.039310   0.069987   0.129622  -0.001887
     83      -0.001427  -0.005328  -0.005489   0.057296   0.111886  -0.002791
     84       0.230695   0.199039  -0.287605   0.058044   0.223448  -0.000694
     85       0.071852   0.080120  -0.035371  -0.076188  -0.037616  -0.000360
     86       0.069553   0.068029  -0.034395  -0.073682   0.054966   0.000571
     87       0.117149   0.100550  -0.140595   0.022264   0.111672   0.000134
     88       0.087619   0.078491  -0.143875   0.026845   0.080777  -0.003157
     89      -0.153752  -0.131846   0.221320  -0.109999  -0.126065   0.000997
     90       0.064362   0.047435  -0.124710   0.024794   0.105601  -0.001260
     91       0.012002   0.010209  -0.037355   0.063575   0.024797  -0.002317
     92       0.050725   0.060235   0.019944  -0.164125  -0.021349   0.001664
     93      -0.070475  -0.070352   0.041331  -0.108288  -0.133505   0.000023
     94       0.021520   0.005265  -0.050446  -0.008054  -0.009113   0.000554
     95      -0.054922  -0.047879   0.068061  -0.060431  -0.009043  -0.001834
     96      -0.016221  -0.008999   0.027484  -0.010189  -0.016367   0.000504
     97      -0.009529  -0.025147  -0.022239  -0.062563  -0.045934   0.000649
     98      -0.062311  -0.064295   0.038847  -0.085833  -0.075219  -0.002352
     99      -0.057494  -0.041911   0.067982  -0.057933  -0.062377  -0.000650
    100       0.029159   0.017067  -0.045692   0.011937   0.015665   0.000297
    101       0.023311   0.008002  -0.040527   0.023316   0.027406  -0.000563
    102      -0.005208  -0.014428   0.026829   0.004295   0.023811  -0.000720
    103       0.054077   0.077811  -0.009796  -0.041967  -0.007159   0.004562
    104      -0.016564   0.011159   0.043611  -0.048627  -0.037595   0.005309
    105      -0.209003  -0.163152   0.252249   0.033897   0.107187  -0.003113
    106      -0.026519  -0.029518  -0.019119   0.108185  -0.038528   0.000139
    107       0.003190  -0.007967  -0.046873   0.102561  -0.044463   0.000446
    108       0.032579   0.036209   0.082917   0.027034   0.065292  -0.002562
    109       0.137535   0.096611  -0.225753   0.107128  -0.083138   0.001373
    110      -0.406311  -0.363846   0.064429   0.125682  -0.011003   0.001200
    111       0.319194   0.289324   0.020336  -0.006191   0.059869  -0.003671
    112      -0.034611  -0.029074   0.002444   0.069673  -0.004031  -0.000928
    113      -0.002351  -0.008147  -0.030738   0.079227  -0.020673  -0.000292
    114       0.016704   0.023992  -0.007961  -0.034603   0.018490   0.000436
    115       0.069058   0.088491   0.207309   0.065192   0.219802  -0.007771
    116       0.009509   0.004425   0.007197   0.002442   0.056443  -0.002222
    117       0.011155   0.015745   0.005655  -0.028153  -0.074229   0.002543
    118       0.016307   0.022955   0.053343   0.048176  -0.003291   0.000208
    119       0.005957   0.005319   0.015222   0.011157  -0.037301   0.000103
    120      -0.014497  -0.026298  -0.063375  -0.049714   0.014953  -0.000225
    121      -0.027109  -0.032936  -0.116447   0.080021  -0.209250   0.008022
    122      -0.023550  -0.041455  -0.083195  -0.000293  -0.032797   0.000866
    123       0.029232   0.019694  -0.040207   0.054796   0.013532   0.000369
    124       0.065843   0.085609   0.155419  -0.235234  -0.007279   0.003357
    125       0.019724   0.039307   0.173341  -0.247520  -0.003871   0.004934
    126      -0.033593  -0.052218  -0.131692   0.219736   0.060645  -0.002707
    127       0.047901   0.075137   0.178067  -0.264221   0.005009   0.004267
    128      -0.021598  -0.035338  -0.041101   0.098060   0.040797  -0.001947
    129      -0.008809  -0.005146   0.005495  -0.001205   0.011820   0.000418
    130      -0.014758  -0.020593  -0.026302  -0.003450  -0.009984  -0.000836
    131      -0.007797  -0.009604  -0.006344   0.004931  -0.004508  -0.000646
    132      -0.000811   0.006095   0.038759   0.032310   0.006968   0.000426
    133      -0.018797  -0.026540  -0.046526  -0.025825  -0.007943  -0.000896
    134      -0.002807  -0.000552   0.000889   0.009514   0.064172  -0.001146
    135       0.011071   0.013916   0.043820   0.032001   0.019478  -0.001914
    136      -0.008054  -0.011138  -0.031019  -0.024638  -0.032880   0.001290
    137       0.003007   0.011441   0.019131   0.018096   0.053583   0.001061
    138       0.000505   0.001113  -0.008130  -0.008158   0.034546   0.000196
    139       0.010919   0.008646   0.006869  -0.007464  -0.067826   0.000381
    140       0.006770   0.017585   0.061841   0.056362   0.053881  -0.000880
    141      -0.002798   0.001162   0.006121   0.006617  -0.019254   0.001295
    142       0.009158   0.003238  -0.010608  -0.023116  -0.037852  -0.000430
    143      -0.006129  -0.002936   0.022043   0.024528   0.060461  -0.001764
    144      -0.003316   0.000744   0.030345   0.023451  -0.016276  -0.001131
    145      -0.011090  -0.019216  -0.051681  -0.039961  -0.028856   0.001044
    146      -0.017606  -0.016948  -0.016080   0.001613   0.048866   0.000152
    147      -0.003188   0.003485   0.036611   0.033680  -0.027724   0.001601
    148      -0.026094  -0.036951  -0.062008  -0.040625  -0.007516  -0.001751
    149       0.003413   0.007338   0.009996   0.014726   0.103109  -0.002059
    150       0.021796   0.020805   0.056241   0.036872   0.001365  -0.003693
    151      -0.012458  -0.012992  -0.038574  -0.030412  -0.027118   0.002668
    152       0.010146   0.021427   0.016214   0.003604   0.035787   0.003210
    153      -0.002952  -0.007643  -0.049743  -0.041010   0.060050   0.000468
    154       0.023933   0.026559   0.045540   0.016888  -0.083259   0.000427
    155       0.016807   0.032711   0.101694   0.083613   0.035592  -0.000931
    156      -0.005982  -0.002588  -0.005874   0.004393  -0.035989   0.002300
    157       0.022742   0.020292   0.018289  -0.008787  -0.008700  -0.001177
    158      -0.009449  -0.007284   0.021494   0.020071   0.065599  -0.002552
    159      -0.001358  -0.003621   0.049859   0.046231  -0.012991  -0.005104
    160      -0.015648  -0.018829  -0.065547  -0.052412  -0.020509   0.003674
    161      -0.032026  -0.025623  -0.029734   0.001009   0.088526   0.001951
    162      -0.024313  -0.040994  -0.070064  -0.060570   0.041463  -0.001366
    163      -0.080629  -0.099865  -0.193008  -0.118145   0.129335  -0.002931
    164      -0.015879  -0.024178  -0.075371  -0.054085  -0.018710   0.000564
    165       0.043520   0.055400   0.058845  -0.019110  -0.220031   0.005207
    166      -0.012680  -0.011935  -0.023048  -0.011262   0.085683  -0.000928
    167       0.027570   0.032557   0.026465  -0.027304  -0.170013   0.002817
    168       0.084666  -0.110463   0.008815  -0.000246   0.001631  -0.025372
    169      -0.024014   0.032289  -0.006592  -0.005179   0.003096   0.036795
    170       0.006988  -0.008773  -0.000481  -0.001278   0.001526   0.005230
    171       0.011802  -0.014417   0.000090   0.000894   0.001080  -0.011365
    172      -0.051709   0.069081  -0.006880   0.000337  -0.002259   0.023856
    173       0.057064  -0.075202   0.006434  -0.001200   0.000215  -0.005155
    174       0.010855  -0.013618   0.000440   0.000627   0.000767  -0.012081
    175      -0.030783   0.044314  -0.005291  -0.003375  -0.004872  -0.007972
    176       0.051503  -0.066991   0.005120  -0.002188   0.000405  -0.003501
    177      -0.008249   0.011829  -0.002009   0.001399   0.000223  -0.018659
    178      -0.036242   0.048768  -0.008389  -0.006727   0.001757   0.063021
    179      -0.003008   0.004585  -0.001946  -0.001329   0.001023   0.003491
    180       0.038187  -0.049311   0.003647   0.000809   0.000655  -0.025833
    181       0.021258  -0.030515   0.005397   0.004538   0.000532  -0.002198
    182      -0.041314   0.054302  -0.004543   0.002695  -0.000312  -0.010169
    183       0.074719  -0.097408   0.007816   0.000171   0.001336  -0.029815
    184       0.042154  -0.056512   0.007220   0.002665  -0.000155  -0.042865
    185      -0.031552   0.041931  -0.003751   0.002229  -0.000025  -0.020487
    186      -0.034455   0.046825  -0.005823   0.001452   0.001788   0.004764
    187       0.004127  -0.008080   0.002731   0.003679  -0.001336   0.002150
    188       0.008732  -0.009120  -0.001769   0.001255   0.002282  -0.005601
    189       0.028470  -0.037908   0.003256  -0.000321  -0.000388  -0.013835
    190       0.079501  -0.099474   0.017154   0.007300  -0.001318  -0.025780
    191       0.011110  -0.012213   0.001794   0.002613   0.000244  -0.015333
    192       0.042615  -0.055668   0.004565  -0.000679   0.002097   0.002239
    193       0.007564  -0.007037   0.001361   0.000109  -0.003644  -0.030732
    194       0.030719  -0.039945   0.002991  -0.000682  -0.000027  -0.006723
    195       0.031935  -0.042811   0.005792   0.002151   0.009007   0.200062
    196      -0.008216   0.012237  -0.000276   0.000565  -0.003040  -0.018771
    197       0.005684  -0.008761  -0.000661  -0.000806   0.001817  -0.000949
    198      -0.046293   0.061085  -0.007776  -0.002220  -0.004756  -0.098117
    199      -0.008306   0.010006  -0.001396  -0.000141  -0.001158  -0.019854
    200       0.007382  -0.009158   0.001320   0.000396   0.001645   0.020650
    201      -0.038398   0.051156  -0.006687  -0.001997  -0.005005  -0.097979
    202      -0.022610   0.027041  -0.003727  -0.000685   0.001221  -0.006032
    203      -0.010895   0.015761  -0.001002  -0.000205  -0.002287  -0.032470
    204      -0.000542   0.000818  -0.000404   0.000002   0.000397   0.009258
    205      -0.019803   0.025316  -0.002819  -0.000488  -0.000606  -0.032684
    206      -0.020955   0.027223  -0.002948  -0.000690  -0.001660  -0.031478
    207       0.015356  -0.020649   0.002336   0.000896   0.002983   0.050597
    208       0.000561   0.000559   0.000981   0.000473  -0.001305  -0.008875
    209      -0.007108   0.007043  -0.000768   0.000124   0.002581   0.015437
    210       0.000894  -0.001129   0.000198   0.000211   0.000633   0.011799
    211       0.012294  -0.017650   0.002130   0.000927   0.003999   0.057522
    212       0.017723  -0.022956   0.003662   0.001258   0.001267   0.022745
    213      -0.036929   0.048879  -0.006015  -0.001768  -0.004439  -0.087071
    214       0.002917  -0.006469   0.000426   0.000538   0.003122   0.023300
    215       0.023446  -0.029346   0.004627   0.001364   0.001237   0.038915
    216      -0.171153   0.231210  -0.025465   0.003447   0.006191   0.061724
    217       0.011319  -0.026271  -0.000647   0.001516  -0.001928  -0.011702
    218      -0.082114   0.110056  -0.014528   0.001890   0.004183   0.028213
    219       0.035848  -0.040741  -0.000247  -0.000313   0.006573  -0.013999
    220       0.091900  -0.095291   0.013333  -0.009487  -0.009711  -0.038387
    221      -0.008715   0.006279   0.004848  -0.004244  -0.017470  -0.020950
    222       0.026394  -0.033888   0.002285   0.001082   0.000583  -0.024433
    223       0.056675  -0.081526   0.015251   0.014221   0.001690  -0.021805
    224      -0.075288   0.097828  -0.007161   0.005870  -0.000406  -0.009153
    225      -0.053915   0.071672  -0.009061  -0.002702  -0.007117  -0.138558
    226      -0.041703   0.051165  -0.006872  -0.001461   0.001211  -0.024555
    227      -0.027664   0.038509  -0.003472  -0.001034  -0.005831  -0.091419
    228       0.012060  -0.015979   0.001766   0.000692   0.002105   0.044660
    229      -0.034334   0.045127  -0.005197  -0.001238  -0.002592  -0.080750
    230      -0.041648   0.054058  -0.006689  -0.001899  -0.004449  -0.078190
    231       0.037192  -0.049962   0.005841   0.001940   0.005887   0.099012
    232       0.006265  -0.003985   0.002442   0.000708  -0.004303  -0.030747
    233      -0.013246   0.012565  -0.002219  -0.000136   0.005030   0.031905
    234       0.016220  -0.021223   0.002648   0.000977   0.002176   0.044499
    235       0.029905  -0.040776   0.004780   0.001715   0.007420   0.118505
    236       0.035397  -0.046133   0.006603   0.002189   0.002206   0.048925
    237      -0.049300   0.065117  -0.008132  -0.002446  -0.006386  -0.119594
    238       0.014443  -0.021774   0.002550   0.001302   0.005622   0.054208
    239       0.047380  -0.060662   0.008854   0.002283   0.003119   0.099875
    240       0.057100  -0.076688   0.011265   0.004873   0.019519   0.458613
    241      -0.052396   0.070389  -0.005232   0.000749  -0.002070   0.043665
    242      -0.043338   0.056981  -0.010470  -0.005225  -0.015275  -0.412398
    243       0.062704  -0.084127   0.012673   0.005608   0.021770   0.522042
    244       0.023871  -0.029564   0.005109   0.001383  -0.003498  -0.050593
    245       0.048613  -0.066036   0.008498   0.003345   0.016389   0.361484
    246       0.043690  -0.058888   0.000938  -0.006864   0.001099   0.006897
    247      -0.014769   0.017972  -0.004310  -0.001159  -0.004246  -0.021843
    248       0.046984  -0.058162   0.007060   0.000553   0.000995  -0.013101
    249       0.155031  -0.203669   0.017611  -0.001817   0.002249  -0.028839
    250      -0.037563   0.049887  -0.013796  -0.013118   0.009910   0.087238
    251       0.016438  -0.021379  -0.000695  -0.003584   0.003358   0.017286
                 48         49         50         51         52         53    
      0       0.076833  -0.009152  -0.046924  -0.073524  -0.010653   0.000630
      1       0.064737  -0.005386  -0.034127   0.027663  -0.005609   0.000042
      2       0.068244  -0.014641  -0.078376  -0.076028  -0.010256   0.000571
      3       0.077870  -0.014831  -0.088755  -0.096036  -0.015358   0.000722
      4       0.000474  -0.003422  -0.022563  -0.057069  -0.001007   0.000039
      5       0.062235  -0.003816   0.005006   0.035903  -0.002689  -0.000207
      6       0.035403  -0.009659  -0.046453  -0.002097  -0.006090  -0.000742
      7      -0.052292   0.007773   0.025061  -0.050305   0.017956  -0.000726
      8       0.054302   0.002311   0.013892  -0.006804   0.009834  -0.000028
      9       0.013750   0.003522   0.031556   0.088418   0.000597  -0.000403
     10      -0.083224   0.020867   0.090932  -0.047902   0.020235   0.000387
     11       0.060074   0.009328   0.048373   0.022030   0.012427   0.000524
     12      -0.022344   0.005484   0.042096   0.088163   0.000799   0.000069
     13      -0.037657   0.021732   0.091960   0.035752   0.016928   0.000051
     14       0.027939  -0.002407  -0.032998  -0.086198   0.000660   0.000631
     15       0.079617  -0.001374  -0.002322   0.005679  -0.002452   0.000774
     16      -0.002811   0.010434   0.028738   0.056921   0.002182   0.000211
     17       0.003012  -0.003882  -0.040993  -0.057208  -0.003329   0.000911
     18       0.088129   0.016643   0.107313   0.030182   0.026041  -0.000937
     19       0.000921   0.006762   0.038669  -0.057727   0.009571   0.000622
     20      -0.053047   0.020863   0.102376   0.094741   0.013784  -0.000144
     21      -0.012394   0.000863   0.007267   0.021143   0.000669  -0.000511
     22       0.010581  -0.010903  -0.033226  -0.026659  -0.014682   0.000337
     23      -0.022473   0.013512   0.090419   0.104712   0.004326  -0.000878
     24      -0.068110  -0.000728  -0.021608  -0.163580   0.006261   0.000256
     25       0.053134  -0.014947  -0.070187  -0.056629  -0.013040   0.000256
     26      -0.043436   0.013514   0.084626   0.045581   0.010189  -0.000670
     27      -0.024978  -0.003325  -0.018132   0.047061  -0.003845  -0.000470
     28       0.047446  -0.021001  -0.084804   0.055297  -0.025508   0.000221
     29       0.004313  -0.001004  -0.000839   0.034900  -0.009915  -0.000374
     30      -0.028422   0.003580   0.020384   0.090980  -0.001402  -0.000883
     31       0.066059  -0.007226  -0.037727   0.048920  -0.012723   0.000110
     32       0.007888  -0.005393  -0.038566  -0.022600  -0.010643   0.000102
     33      -0.031988  -0.001565  -0.014514   0.041864   0.000684  -0.000341
     34       0.001695   0.017067   0.073110  -0.013385   0.044257  -0.000533
     35      -0.011978  -0.008611  -0.065635  -0.083534   0.003346   0.000554
     36      -0.035449  -0.004988  -0.037620   0.038763  -0.000415  -0.000183
     37      -0.004684   0.022046   0.096985  -0.029807   0.044667  -0.000365
     38      -0.013652  -0.006778  -0.058172  -0.091602   0.002187   0.000648
     39      -0.030106  -0.012635  -0.075774   0.027205  -0.005821  -0.000034
     40       0.041627  -0.020034  -0.080925   0.086728  -0.005724  -0.000418
     41      -0.004332  -0.008462  -0.049444  -0.007723  -0.009239  -0.000097
     42      -0.033781  -0.010270  -0.063515  -0.021614  -0.010055   0.000313
     43      -0.066498   0.002318   0.029704  -0.047818  -0.018902   0.000218
     44      -0.026791  -0.000550   0.003310   0.002208   0.001407  -0.000046
     45       0.000599  -0.005245  -0.025935  -0.008882  -0.006050   0.000454
     46       0.000137  -0.026104  -0.107019   0.075212   0.022428  -0.000688
     47       0.009602   0.002934   0.036620   0.075415   0.013945  -0.000464
     48      -0.013722  -0.001411  -0.007046   0.067218  -0.003817  -0.000173
     49       0.015792  -0.023465  -0.114355   0.073708   0.009848  -0.000283
     50       0.016684   0.003833   0.037259   0.069103   0.010388  -0.000245
     51      -0.021857   0.005274   0.029565   0.092417  -0.002393  -0.000350
     52      -0.040494   0.027313   0.113555  -0.106690  -0.033046   0.001106
     53      -0.003428   0.003744   0.009468  -0.067143  -0.011508   0.000875
     54      -0.011226   0.014376   0.078586  -0.051615   0.010822   0.000110
     55       0.000800  -0.009637  -0.012723   0.063442  -0.018719  -0.000546
     56      -0.004159  -0.000953   0.008353   0.023839  -0.004140   0.000022
     57      -0.073888  -0.002655  -0.039984  -0.067854  -0.002556   0.000256
     58      -0.007360  -0.004015  -0.038803  -0.053734  -0.000079   0.000503
     59      -0.031322   0.005917   0.053273   0.087550   0.008388  -0.000618
     60       0.113857  -0.003365  -0.008922   0.054316  -0.002739  -0.000063
     61      -0.089789   0.010753   0.035477  -0.057352   0.009871  -0.000135
     62       0.020362  -0.004071  -0.012902   0.078949  -0.004637  -0.000516
     63      -0.191267   0.012022   0.066713   0.064567   0.003214  -0.000365
     64       0.014211   0.002802  -0.001070   0.066417  -0.004461  -0.000702
     65      -0.077113  -0.009749  -0.079169  -0.104870  -0.011026   0.000489
     66      -0.143032   0.007247   0.016091  -0.206924   0.017701   0.000079
     67       0.296484  -0.040021  -0.184089   0.108693  -0.050119   0.000669
     68      -0.144538   0.020055   0.093511  -0.143002   0.025687  -0.000216
     69      -0.283295   0.018604   0.058896  -0.369523   0.037530   0.000278
     70      -0.125247   0.006506   0.021173  -0.166068   0.016322  -0.000160
     71      -0.078761   0.023986   0.131399   0.093890   0.019963  -0.001250
     72       0.039117  -0.006968  -0.027943   0.015663  -0.010582  -0.000102
     73      -0.109963   0.012881   0.046579  -0.011616   0.040901  -0.002987
     74       0.099811  -0.015137  -0.091816  -0.129860   0.004482  -0.000408
     75       0.014133  -0.015391  -0.088420  -0.035940   0.011251  -0.002999
     76      -0.022712  -0.001605  -0.016074  -0.055307   0.009725  -0.000946
     77       0.002374   0.017961   0.081017  -0.001439   0.025368   0.000189
     78       0.121461   0.018381   0.123895   0.012894   0.032351  -0.001100
     79       0.031250   0.011384   0.064358  -0.034328   0.015294   0.000747
     80      -0.251812   0.007210  -0.008102   0.166250  -0.024671   0.000544
     81       0.258506   0.026626   0.195948  -0.029149   0.056087  -0.001568
     82       0.085226   0.004739   0.025382  -0.135135   0.020743   0.001094
     83       0.041092   0.025817   0.145989   0.057415   0.030054  -0.000409
     84       0.215219  -0.005249  -0.018084   0.029431  -0.000714   0.000432
     85      -0.120206   0.000631  -0.009388  -0.003978  -0.001917  -0.001305
     86       0.073150  -0.006366  -0.023499   0.072382  -0.004975  -0.000398
     87       0.129951  -0.003265  -0.005799   0.051905  -0.001801   0.000032
     88      -0.068863   0.006642   0.003794  -0.061083   0.005373  -0.000302
     89      -0.086522   0.000165   0.005879   0.097961  -0.004430  -0.000913
     90       0.084909  -0.003725  -0.021588   0.053962  -0.005104  -0.000279
     91      -0.081965   0.017272   0.068019  -0.081447   0.017355   0.000497
     92       0.009501  -0.015658  -0.069666   0.123531  -0.017731  -0.001633
     93      -0.216384   0.002810  -0.036070  -0.057776   0.006099   0.000286
     94       0.006128  -0.005273  -0.051186  -0.062691   0.000563   0.000826
     95      -0.079526   0.008921   0.073747   0.103664   0.009010  -0.001130
     96      -0.020815  -0.004620  -0.040340  -0.072583  -0.005845   0.000212
     97      -0.042163  -0.006237  -0.065433  -0.060482  -0.000536   0.000870
     98      -0.204999   0.017691   0.095526   0.115697   0.023158  -0.001024
     99      -0.171884   0.006853   0.010241  -0.042701   0.006806  -0.000452
    100       0.023117  -0.004057  -0.037037  -0.060877   0.001048   0.000610
    101       0.074649  -0.001126   0.018210   0.060429   0.002780   0.000029
    102       0.080811   0.005827   0.006437  -0.006463   0.000431   0.001344
    103       0.029687  -0.036346  -0.062942   0.043406  -0.018778  -0.002685
    104      -0.024498  -0.009677  -0.007522   0.042702  -0.002530  -0.000662
    105      -0.001238   0.022876   0.112942  -0.128079   0.024738   0.000913
    106       0.003580  -0.007926  -0.012836  -0.014890  -0.013524   0.000259
    107      -0.006539  -0.003361  -0.014052  -0.066984  -0.003919   0.000946
    108      -0.011363   0.014588   0.079700  -0.052605   0.011055   0.000114
    109       0.000399  -0.025462  -0.085005   0.164600  -0.037636  -0.001483
    110       0.012568  -0.012106  -0.054717   0.037620  -0.009542   0.000188
    111      -0.028827   0.025778   0.140223  -0.077572   0.017692   0.000069
    112      -0.000555   0.000523   0.050520   0.133435  -0.012769  -0.001389
    113      -0.009804   0.002536   0.027047   0.013554  -0.002130   0.000034
    114      -0.060022  -0.024678  -0.154849  -0.101963  -0.019864   0.000850
    115      -0.121910   0.003471   0.050339  -0.106827  -0.113062   0.001460
    116      -0.035612   0.001640   0.021078  -0.000949  -0.018371   0.000162
    117       0.012890  -0.008467  -0.031510  -0.041978  -0.007602   0.000994
    118      -0.001776  -0.010893  -0.052398   0.032007   0.004014  -0.000385
    119       0.038037   0.018477   0.096404   0.017887   0.006814  -0.000710
    120      -0.015007   0.001362   0.010654   0.117868  -0.001192  -0.000574
    121       0.055181  -0.041656  -0.206828   0.129385  -0.011930  -0.000068
    122       0.019260   0.004477   0.045489   0.146102   0.010588  -0.000765
    123       0.100255  -0.008282  -0.043669  -0.027142  -0.012761   0.000255
    124       0.126945  -0.011600  -0.064409   0.085993  -0.012065  -0.000234
    125       0.166294  -0.030973  -0.155254  -0.027968  -0.021573   0.000622
    126       0.011580  -0.000925   0.011414  -0.113508  -0.002397   0.000147
    127       0.141854  -0.018226  -0.083817   0.062522  -0.014007  -0.000400
    128      -0.005180  -0.002922  -0.029863  -0.112931  -0.002180   0.000906
    129      -0.007792  -0.004604  -0.014268  -0.014194  -0.007681   0.000718
    130       0.021898   0.013599   0.050776  -0.014997   0.001914  -0.000509
    131       0.022310   0.015756   0.069628  -0.008993   0.005052  -0.000662
    132       0.013713  -0.001271   0.008412  -0.015118   0.143830  -0.002056
    133       0.008066   0.011898   0.035922  -0.018507  -0.104698   0.001462
    134      -0.045825  -0.012924  -0.074247   0.019718  -0.123962   0.001765
    135      -0.000043   0.008938   0.023283   0.004592  -0.123056   0.001152
    136       0.013589  -0.001418   0.002343  -0.016602   0.089972  -0.000869
    137      -0.045591  -0.030074  -0.123951   0.019121   0.100242  -0.000915
    138      -0.040078  -0.020242  -0.094921   0.011177  -0.008384   0.000709
    139       0.048231   0.021079   0.101344  -0.012219   0.011519  -0.000600
    140      -0.017657  -0.008345  -0.039115   0.011411   0.006829  -0.000536
    141       0.021360   0.001153   0.025438  -0.015468   0.138673  -0.002013
    142       0.013843   0.011530   0.041745  -0.001808  -0.094842   0.001345
    143      -0.029810  -0.004583  -0.038562   0.002253  -0.111255   0.001592
    144       0.035747   0.025297   0.107435  -0.022687  -0.132808   0.001339
    145       0.011529   0.001724   0.016063  -0.014184   0.100065  -0.001058
    146      -0.027024  -0.015025  -0.063470  -0.006409   0.105043  -0.001088
    147       0.044635   0.002992   0.042242  -0.027170   0.322439  -0.004728
    148       0.011845   0.023949   0.083385  -0.030109  -0.222912   0.003184
    149      -0.083217  -0.023891  -0.137371   0.039552  -0.271242   0.003995
    150       0.019160   0.029637   0.096884   0.009508  -0.272608   0.002477
    151       0.002335  -0.015291  -0.044811  -0.018447   0.195612  -0.001813
    152      -0.052025  -0.044947  -0.166878   0.024233   0.228847  -0.002093
    153      -0.083579  -0.040281  -0.194718   0.028080  -0.024743   0.001623
    154       0.068143   0.028799   0.144694  -0.008011   0.023389  -0.001243
    155       0.009514   0.003165   0.021672   0.009037   0.020073  -0.001264
    156       0.035778  -0.000664   0.028590  -0.020365   0.302742  -0.004495
    157      -0.016924   0.000480  -0.018398   0.019423  -0.211791   0.003145
    158      -0.031093   0.003126  -0.011736  -0.003047  -0.243595   0.003581
    159       0.052516   0.050449   0.167077  -0.028652  -0.292250   0.002680
    160      -0.005304  -0.018001  -0.038029  -0.010796   0.217794  -0.002041
    161      -0.057748  -0.041234  -0.152681  -0.007939   0.234456  -0.002180
    162      -0.007745   0.020416   0.129008   0.174934   0.000684  -0.000801
    163      -0.065056   0.042538   0.175847  -0.198811  -0.118285   0.002895
    164      -0.011862   0.005295   0.010292  -0.102870  -0.033598   0.001393
    165       0.088923   0.004492   0.034578  -0.110027   0.002640   0.001022
    166      -0.062345  -0.018795  -0.107514   0.018536  -0.015512   0.000622
    167       0.097164   0.033659   0.154377  -0.096590   0.006589   0.000104
    168       0.004936  -0.012828  -0.000109  -0.000990   0.000190  -0.001071
    169      -0.003644  -0.172175   0.046943  -0.004656  -0.004255   0.003417
    170       0.001500  -0.045784   0.011726  -0.001392  -0.002425  -0.000543
    171       0.000680  -0.004439   0.000064  -0.000812   0.000296  -0.000342
    172       0.002866   0.291985  -0.073472   0.008004   0.004632   0.015441
    173       0.005168   0.067429  -0.019148   0.002121   0.000522   0.001833
    174      -0.000387  -0.002208  -0.000375   0.000042   0.001361   0.000691
    175       0.002727   0.034129  -0.009068   0.000596  -0.002535  -0.002006
    176       0.005010   0.004452  -0.002961   0.000389  -0.001296  -0.000920
    177      -0.001358  -0.004380   0.000170  -0.000422   0.001819   0.001099
    178      -0.003964  -0.244524   0.068713  -0.008015  -0.003788   0.005454
    179       0.000657  -0.073221   0.018696  -0.002814  -0.001414   0.000395
    180       0.001441  -0.008767  -0.000165  -0.000534   0.002055   0.000489
    181       0.001323   0.149541  -0.038138   0.004961   0.005386   0.006241
    182      -0.001180   0.037047  -0.009437   0.000546   0.000924   0.000865
    183       0.003883  -0.014136   0.000020  -0.000982   0.000624  -0.001151
    184       0.001548   0.027039  -0.010186   0.002026  -0.002455  -0.009458
    185      -0.000528   0.005873  -0.002728  -0.000281  -0.001281  -0.003295
    186      -0.000493   0.002298  -0.000208  -0.001083  -0.000454  -0.000116
    187      -0.000385   0.112234  -0.026957   0.003050   0.003412   0.004872
    188       0.002503   0.022899  -0.006852   0.000754   0.001162  -0.002479
    189      -0.000460  -0.000173  -0.000605  -0.000014   0.000605  -0.001950
    190      -0.000935  -0.042227   0.008744   0.000319   0.002735  -0.005990
    191      -0.000405  -0.015710   0.003476  -0.000192   0.001444  -0.004339
    192       0.002132   0.002566  -0.001666   0.000942   0.000444  -0.000073
    193       0.001146  -0.041657   0.007621  -0.001271  -0.003737  -0.010659
    194       0.001540  -0.012971   0.002813   0.000768  -0.000252  -0.001673
    195      -0.004202   0.026226  -0.003334  -0.000078  -0.001082   0.015571
    196       0.000069  -0.026183   0.004475  -0.001358  -0.003517  -0.009021
    197       0.000941   0.004458  -0.000306   0.000810   0.001460   0.005322
    198       0.002193  -0.006494   0.000467   0.000133   0.000655  -0.013308
    199       0.000623  -0.012386   0.001798  -0.000847  -0.002241  -0.005568
    200      -0.000093   0.008345  -0.001009   0.000566   0.001479   0.005847
    201       0.002379  -0.015408   0.002174   0.000047   0.000076   0.019611
    202       0.000393   0.020659  -0.004396  -0.000724  -0.000444  -0.159988
    203       0.000456  -0.006908   0.001255   0.000755   0.001264   0.133971
    204       0.000114  -0.002059   0.000381  -0.000486  -0.001024  -0.029074
    205       0.000656   0.008302  -0.001312   0.001525   0.003409   0.149904
    206       0.000597   0.004608  -0.001780  -0.001108  -0.001654  -0.135731
    207      -0.000886   0.008398  -0.001090  -0.000011   0.000235   0.009307
    208      -0.000174  -0.003487   0.000240  -0.000387  -0.000985  -0.003350
    209      -0.000385   0.027131  -0.004976   0.000690   0.002710   0.005767
    210      -0.000275   0.003201  -0.000472   0.000155   0.000359   0.033258
    211      -0.001003   0.025143  -0.004786  -0.000784  -0.000189  -0.140087
    212      -0.000698  -0.000449   0.000550   0.000847   0.001232   0.132069
    213       0.001690  -0.004715  -0.000001  -0.000161   0.000099  -0.044144
    214      -0.000318   0.015429  -0.002335   0.001281   0.003408   0.167167
    215      -0.001003   0.002935  -0.000656  -0.000961  -0.002069  -0.134655
    216      -0.001132   0.020563   0.000409   0.001107  -0.002174   0.004366
    217      -0.002042  -0.064158   0.018367  -0.003163  -0.001252  -0.004215
    218       0.000645  -0.007696   0.005611   0.001351  -0.001138  -0.002016
    219       0.007913  -0.002158  -0.001778   0.001388   0.000446  -0.000952
    220       0.007948  -0.116471   0.015423   0.017255  -0.001777   0.012863
    221      -0.017109  -0.044269   0.002661  -0.006464  -0.001197  -0.000241
    222       0.000582  -0.004211  -0.001001  -0.000307   0.002330   0.000847
    223       0.003159   0.443368  -0.115046   0.014258   0.016222   0.015840
    224      -0.003572   0.120268  -0.029976   0.003390   0.004452   0.004380
    225       0.003056  -0.017641   0.002216   0.000304   0.000719   0.054807
    226       0.001102   0.039630  -0.008518  -0.001243  -0.000373  -0.346805
    227       0.001232  -0.021317   0.003690   0.001419   0.002291   0.287653
    228      -0.000736   0.003238  -0.000519  -0.000863  -0.001665  -0.063138
    229       0.001789   0.002641   0.000253   0.003412   0.006907   0.331288
    230       0.001690  -0.004529  -0.001183  -0.002781  -0.004959  -0.305956
    231      -0.001884   0.015962  -0.002079   0.000103   0.000662   0.016145
    232       0.000056  -0.025097   0.004025  -0.000861  -0.003170  -0.010069
    233      -0.000547   0.045577  -0.008221   0.001101   0.004593   0.011238
    234      -0.000892   0.000890   0.000360   0.000182   0.000124   0.075847
    235      -0.001821   0.039363  -0.007165  -0.001614  -0.001405  -0.317505
    236      -0.001411  -0.011496   0.003184   0.001333   0.001457   0.296716
    237       0.002252  -0.010976   0.000901  -0.000582  -0.000783  -0.083173
    238      -0.000854   0.023676  -0.002515   0.003592   0.007277   0.351191
    239      -0.002747   0.010644  -0.003145  -0.002877  -0.005109  -0.288492
    240      -0.010250   0.056440  -0.006374  -0.000985  -0.003926   0.033174
    241      -0.003005  -0.010514   0.002903  -0.002086  -0.004349   0.002548
    242       0.010271  -0.042215   0.004421   0.002169   0.005939  -0.021800
    243      -0.011849   0.064363  -0.007268  -0.001184  -0.004711   0.037205
    244       0.000479  -0.026002   0.003637  -0.000680  -0.001689  -0.013487
    245      -0.007661   0.047694  -0.004895  -0.000309  -0.002307   0.029376
    246       0.005121   0.022764  -0.006743   0.000036  -0.003493   0.002075
    247      -0.000544  -0.043058   0.007880  -0.001361  -0.005055  -0.008838
    248       0.002769  -0.009886   0.002179   0.000839   0.000923  -0.003115
    249       0.008653  -0.017381  -0.000044  -0.000434  -0.000294  -0.001545
    250      -0.012362  -0.663451   0.177880  -0.019019  -0.013580  -0.000707
    251      -0.000079  -0.171034   0.044843  -0.004907  -0.004766  -0.001692
                 54         55         56         57         58         59    
      0       0.035447  -0.043814  -0.014309  -0.000254   0.067317   0.086515
      1       0.016951  -0.014216  -0.019717   0.002926  -0.018585   0.025140
      2      -0.026116  -0.003059   0.039924  -0.011245   0.006717   0.078830
      3       0.014607  -0.038592  -0.028643   0.001522  -0.003011   0.090777
      4      -0.031031  -0.024473  -0.006777  -0.003294   0.161066  -0.060782
      5       0.006438   0.011586   0.111238  -0.021078   0.007555   0.147288
      6      -0.075996   0.047541   0.114506  -0.023612  -0.065249   0.047174
      7      -0.092897   0.073236   0.013873  -0.001955   0.026481  -0.119103
      8       0.003744   0.048313   0.004406   0.003459  -0.089377   0.029719
      9       0.020117   0.000016   0.020161  -0.001548   0.001624  -0.049776
     10       0.059125   0.028508  -0.093964   0.025287  -0.071045   0.044089
     11       0.079530   0.005023  -0.105415   0.026851  -0.050443  -0.072569
     12       0.054840  -0.017477  -0.015873   0.007046   0.002226  -0.030890
     13       0.058667   0.026006  -0.055308   0.016181  -0.062948   0.022059
     14       0.021195  -0.013003  -0.094039   0.016506   0.007716  -0.067931
     15       0.089914  -0.044515  -0.107243   0.023610   0.033947  -0.068593
     16       0.024197  -0.005899  -0.004119  -0.001585  -0.008806   0.002214
     17      -0.005636  -0.011150  -0.037499   0.004067   0.012846  -0.052549
     18      -0.029378   0.097112   0.033872   0.000029  -0.020739  -0.070913
     19       0.064810   0.023885  -0.041057   0.015260  -0.078890   0.026749
     20       0.070812  -0.029734  -0.126541   0.028347  -0.006227  -0.052775
     21      -0.044554  -0.024315  -0.010023  -0.002028   0.018262  -0.014821
     22       0.029636  -0.042335   0.049020  -0.010173  -0.001129   0.049935
     23       0.008142  -0.013208   0.023083  -0.004477   0.061180   0.003678
     24      -0.055286   0.039874   0.019816  -0.004175   0.015420  -0.040267
     25      -0.021656  -0.054506   0.021838  -0.010794   0.139675   0.003473
     26      -0.002475   0.031314   0.064684  -0.010028   0.052666   0.020542
     27      -0.049500  -0.030617  -0.015860  -0.001750  -0.001504  -0.007118
     28       0.018980  -0.028420   0.052556  -0.011500  -0.049142  -0.058654
     29      -0.029424  -0.019449   0.002206  -0.004292   0.020306  -0.022327
     30      -0.060993  -0.026361  -0.021201  -0.002219   0.030737  -0.016900
     31      -0.013747   0.018415   0.006490  -0.002398  -0.038045  -0.071277
     32      -0.034780  -0.011127  -0.014080  -0.000482  -0.012930  -0.014113
     33      -0.035068  -0.013887  -0.025842   0.001636   0.007805   0.011898
     34      -0.034062   0.087836  -0.090406   0.021985   0.081411   0.090603
     35      -0.013216   0.012233  -0.034031   0.007496  -0.030463   0.040450
     36      -0.038591  -0.023826  -0.031883   0.003542  -0.028602   0.033628
     37      -0.028262   0.085550  -0.089206   0.020984   0.090318   0.111766
     38      -0.012017   0.013141  -0.033672   0.007096  -0.025658   0.045304
     39      -0.043896  -0.030264  -0.025535   0.001445  -0.054099   0.015775
     40      -0.010392   0.019322   0.011237  -0.001026  -0.037001  -0.078272
     41      -0.041528  -0.013071  -0.014471  -0.000518  -0.009132  -0.018058
     42      -0.007118  -0.026146  -0.007285  -0.001238  -0.029933   0.011115
     43       0.063579  -0.113863   0.109096  -0.021745  -0.041258  -0.052446
     44       0.025641  -0.021186   0.029530  -0.003567  -0.004919  -0.018807
     45       0.039146   0.019408   0.005351   0.000803   0.001857   0.006002
     46      -0.044328   0.032646  -0.046757   0.006652   0.003621   0.021407
     47       0.031819   0.036284   0.010130   0.001891   0.045439  -0.014659
     48       0.001240  -0.009765  -0.012965   0.001320  -0.013542   0.023909
     49      -0.056739   0.054674  -0.067387   0.009027   0.005045   0.014921
     50       0.044106   0.050437   0.011135   0.002380   0.051391  -0.019342
     51       0.009640  -0.019912   0.002032  -0.000655  -0.001671   0.013046
     52       0.055383  -0.112448   0.099740  -0.023963  -0.034102  -0.034980
     53       0.058418  -0.004993   0.035822  -0.004088  -0.015091  -0.005046
     54       0.038794   0.004652   0.018453  -0.000527   0.037337   0.041542
     55      -0.009267  -0.070367   0.076538  -0.019797   0.064066   0.036012
     56       0.028794  -0.026635  -0.005210   0.001902  -0.033967   0.015294
     57      -0.034658  -0.012122  -0.068883   0.010316   0.003964  -0.085458
     58      -0.000952   0.002108  -0.050821   0.009929  -0.048733  -0.031040
     59      -0.015622   0.050432   0.128378  -0.021192  -0.040649   0.097351
     60       0.008036  -0.001365   0.022212  -0.004513  -0.011024  -0.025187
     61      -0.029681   0.025917  -0.009913   0.001795  -0.016704   0.097398
     62      -0.026882  -0.014831   0.018480  -0.006050   0.055921  -0.103338
     63       0.025762  -0.008914   0.020425  -0.001385  -0.015128   0.103172
     64      -0.001755  -0.005968   0.047879  -0.011159   0.006895   0.012222
     65      -0.045975  -0.026189  -0.008817  -0.005437   0.039420   0.028202
     66      -0.083917   0.090751   0.046426  -0.006245   0.014736  -0.115183
     67       0.070171  -0.226105  -0.063846  -0.004504   0.140319   0.246179
     68      -0.042460   0.138960   0.100290  -0.011071   0.056545  -0.091066
     69      -0.126879   0.211936   0.108730  -0.010498  -0.008274  -0.242259
     70      -0.093552   0.059914   0.043570  -0.008854   0.184145  -0.209846
     71      -0.031445   0.023506   0.012038  -0.001817   0.132131  -0.072650
     72       0.011636  -0.016940   0.046725  -0.009988  -0.012160   0.087100
     73      -0.313073   0.270236   0.193160  -0.033293  -0.146863  -0.296133
     74      -0.142089   0.116316   0.106102  -0.022174  -0.131728   0.047341
     75      -0.355366   0.256909   0.325371  -0.065117  -0.225306  -0.122751
     76      -0.133697   0.062775   0.077401  -0.018595   0.101759  -0.115833
     77       0.052030   0.083095  -0.088262   0.028820  -0.231796   0.011289
     78      -0.046881   0.134984   0.061330  -0.003475  -0.029094  -0.079223
     79       0.111611   0.059910  -0.041371   0.021328  -0.116161  -0.010646
     80       0.121222  -0.258423  -0.265322   0.040554   0.070037   0.022031
     81      -0.077372   0.290541   0.173441  -0.015015  -0.078223  -0.123337
     82       0.063600   0.074736  -0.076204   0.026229  -0.137453  -0.026648
     83       0.047550   0.071315  -0.062829   0.022412  -0.040216  -0.085359
     84       0.035377   0.010820   0.009392  -0.000339  -0.074266   0.042159
     85      -0.138289   0.016587   0.093791  -0.026219   0.104699   0.041160
     86      -0.025321  -0.009530   0.023613  -0.007096   0.037215  -0.076366
     87       0.023973   0.000374   0.012083  -0.001102  -0.025158  -0.024792
     88      -0.095908   0.028934   0.045220  -0.015343   0.004500   0.157527
     89      -0.043735  -0.024667   0.017612  -0.006728   0.105838  -0.165540
     90      -0.044771  -0.000039   0.062026  -0.017128   0.010936   0.012853
     91       0.040868   0.031245  -0.075624   0.020191  -0.082643   0.108957
     92      -0.149513  -0.024049   0.133023  -0.037972   0.173036  -0.129200
     93      -0.073799   0.028527  -0.106040   0.019831  -0.135621  -0.172789
     94       0.017564   0.016294  -0.076175   0.017389  -0.158855  -0.013217
     95      -0.053121   0.035574   0.162891  -0.031546   0.110510   0.052597
     96      -0.021772  -0.027774  -0.051613   0.005942   0.064768  -0.054101
     97       0.003256   0.010634  -0.084658   0.017727  -0.162750  -0.017640
     98      -0.079714   0.104797   0.108130  -0.014872  -0.120333  -0.060579
     99      -0.091987   0.008574  -0.045645   0.004897   0.094614  -0.210983
    100       0.011487   0.012893  -0.056560   0.012740  -0.093338  -0.024732
    101       0.040113   0.047720   0.105184  -0.014123  -0.157853   0.196623
    102       0.106653  -0.043835  -0.134200   0.023445   0.029358  -0.070010
    103      -0.060047  -0.029803   0.110805  -0.009311   0.049807   0.042863
    104      -0.011734  -0.003738   0.004238   0.009816  -0.001705  -0.104712
    105       0.108492   0.043188  -0.015699   0.014110  -0.026127   0.075732
    106       0.044478  -0.051355   0.046283  -0.008640  -0.005867   0.061127
    107       0.079435  -0.017890  -0.038073   0.012514  -0.118762   0.037688
    108       0.039637   0.005228   0.018585  -0.000455   0.037288   0.042218
    109      -0.106027  -0.118446   0.095009  -0.033619   0.095405  -0.029745
    110       0.009820  -0.034998  -0.059509   0.011414  -0.140109  -0.028931
    111       0.064387   0.018422   0.060756  -0.006704   0.123935   0.083968
    112      -0.033426  -0.064757   0.126289  -0.031199   0.183544   0.037808
    113       0.038355  -0.022524   0.006970   0.000270  -0.009619   0.028993
    114      -0.032003  -0.081772  -0.008185  -0.005072  -0.110883   0.023040
    115       0.175268  -0.329402   0.332478  -0.070011  -0.174719  -0.231291
    116       0.056485  -0.062944   0.082261  -0.014135  -0.024345  -0.062234
    117       0.111427   0.065046   0.036724   0.001231   0.024627  -0.012309
    118      -0.044064  -0.005126  -0.027560   0.001889  -0.020015   0.011405
    119      -0.060132  -0.033075  -0.013727  -0.003252   0.003282  -0.000868
    120      -0.014258  -0.016763  -0.017159   0.001035  -0.008319   0.018836
    121      -0.078245   0.074450  -0.076818   0.007220  -0.026592  -0.039634
    122       0.020023   0.043924   0.003867   0.001990   0.053554  -0.033927
    123       0.040112  -0.022112   0.039214  -0.009768  -0.042191   0.205578
    124       0.030327   0.003881  -0.004740   0.002627  -0.183006   0.114684
    125      -0.006790  -0.001410  -0.017774   0.004045  -0.169601   0.075223
    126       0.010421  -0.049342   0.061536  -0.017398   0.270587   0.096683
    127       0.017748  -0.006172  -0.004781   0.003141  -0.116969   0.080951
    128      -0.031066  -0.010690   0.037681  -0.013893   0.118356   0.033952
    129       0.099974   0.056467   0.042895   0.000490   0.040978  -0.023869
    130      -0.090687  -0.048465  -0.034841  -0.000535  -0.030123   0.018244
    131      -0.094267  -0.057631  -0.030391  -0.002611  -0.023643   0.013444
    132      -0.035583  -0.051884   0.009044  -0.002410  -0.015153  -0.004553
    133       0.004601   0.028183  -0.010417   0.001675   0.009499   0.004155
    134       0.022706   0.042989  -0.015214   0.003137   0.002677   0.008901
    135      -0.063567  -0.014103  -0.034163  -0.000567  -0.022219   0.013966
    136       0.039207   0.007462   0.024049   0.000536   0.013849  -0.010163
    137       0.057391   0.016817   0.022171   0.002042   0.003867  -0.006176
    138       0.093074   0.057302   0.026512   0.003381   0.022817  -0.010701
    139      -0.060757  -0.041226  -0.013055  -0.003264  -0.010862   0.004018
    140      -0.072102  -0.040904  -0.028967  -0.000700  -0.035887   0.015164
    141      -0.044773  -0.056597   0.002323  -0.003260  -0.017343   0.000069
    142       0.034535   0.036634   0.006643   0.000738   0.021681  -0.006343
    143       0.029013   0.039988  -0.000749   0.002257   0.011816  -0.002849
    144      -0.059744  -0.006888  -0.024388  -0.002642   0.001115   0.003140
    145       0.032325  -0.005804   0.024365  -0.000618   0.011958  -0.009013
    146       0.033755  -0.004514   0.021854   0.000751   0.002452  -0.007267
    147      -0.101755  -0.121376   0.001450  -0.003888  -0.038990   0.003975
    148       0.041687   0.062705   0.002774   0.000424   0.034315  -0.008650
    149       0.080623   0.106420  -0.013328   0.005570   0.017787   0.005590
    150      -0.150563  -0.035758  -0.081618  -0.001219  -0.045269   0.035697
    151       0.102726   0.022830   0.058989   0.000734   0.031536  -0.026445
    152       0.142369   0.035754   0.069680   0.001317   0.029836  -0.029180
    153       0.201966   0.127891   0.052205   0.008628   0.051431  -0.017710
    154      -0.130027  -0.086771  -0.032306  -0.006543  -0.033311   0.011325
    155      -0.154009  -0.094466  -0.050303  -0.004620  -0.060447   0.022411
    156      -0.114317  -0.128686  -0.010836  -0.004358  -0.051504   0.013395
    157       0.092610   0.095665   0.012368   0.003096   0.037261  -0.011411
    158       0.080606   0.094152   0.011710   0.002308   0.043788  -0.015876
    159      -0.161860  -0.027138  -0.080532   0.001807  -0.027004   0.028785
    160       0.105866   0.009240   0.064239  -0.003315   0.030528  -0.026889
    161       0.109037   0.012922   0.060709  -0.000225   0.015964  -0.023544
    162       0.060899  -0.006169   0.044271  -0.005170   0.056057  -0.027005
    163       0.156792  -0.314476   0.309494  -0.069536  -0.163316  -0.207073
    164       0.076610  -0.058202   0.082843  -0.014803  -0.056464  -0.042868
    165       0.082919   0.060500   0.030931   0.000513   0.014157  -0.012900
    166       0.061685   0.031281   0.012337   0.002360   0.002336   0.001962
    167      -0.018728  -0.016503   0.011933  -0.005070   0.006501  -0.010669
    168      -0.001021  -0.000947   0.001786   0.025282   0.000132  -0.002711
    169       0.000164   0.003023  -0.015099  -0.089422  -0.001508   0.000797
    170      -0.000406  -0.001762  -0.000501   0.017096   0.000604  -0.000603
    171      -0.000418   0.000521  -0.001252  -0.005291  -0.000066   0.000450
    172       0.004527   0.002828  -0.001814  -0.073971   0.001570   0.000873
    173       0.000945  -0.002805   0.005822   0.042158   0.001675  -0.001945
    174       0.000942   0.002298  -0.004658  -0.041962  -0.000810  -0.000449
    175      -0.005886  -0.004267   0.019564   0.117027   0.002091   0.000086
    176      -0.001401  -0.004329   0.010794   0.082839   0.001686  -0.002858
    177       0.000199   0.004053  -0.007287  -0.065487  -0.001590   0.000058
    178       0.000484   0.002677  -0.017815  -0.092624  -0.001833   0.000694
    179      -0.001313   0.000160  -0.002677  -0.001799  -0.000376  -0.001034
    180      -0.000359   0.002615  -0.004318  -0.036692  -0.001196  -0.001679
    181       0.003737   0.001088  -0.004102  -0.046854   0.000014  -0.000267
    182      -0.000310   0.001710  -0.002991  -0.026236  -0.000538   0.001188
    183      -0.001449   0.000177   0.000660   0.012875  -0.000312  -0.002312
    184      -0.004870  -0.004910   0.019111   0.134699   0.001198  -0.000783
    185      -0.002559  -0.000278   0.003728   0.028662  -0.000038   0.000723
    186       0.000298  -0.000539  -0.000806   0.003158   0.000669   0.001733
    187       0.005642   0.003315  -0.013064  -0.092538  -0.001112  -0.000600
    188      -0.000936   0.000741   0.002808   0.007847  -0.000400   0.001435
    189       0.000831  -0.000576   0.001220   0.006418   0.000595   0.001536
    190       0.007559   0.005913  -0.025551  -0.160981  -0.002214  -0.001894
    191       0.002354   0.001957  -0.006928  -0.042296  -0.000766   0.001884
    192       0.001172  -0.001010   0.001618   0.006839   0.000446  -0.002764
    193      -0.008837  -0.006552   0.024129   0.173651   0.000413  -0.000568
    194       0.000294  -0.002185   0.004805   0.036811   0.000094  -0.000634
    195      -0.002561  -0.001212   0.005820   0.033820   0.000244   0.000496
    196      -0.009586  -0.006193   0.025527   0.183907   0.000336   0.000318
    197       0.004623   0.001602  -0.011407  -0.079591  -0.000779  -0.002334
    198       0.002281   0.001303  -0.006225  -0.043332  -0.000180  -0.000664
    199      -0.007175  -0.005460   0.023801   0.174330   0.000834   0.001593
    200       0.004867   0.003259  -0.016443  -0.118693  -0.000947  -0.002609
    201      -0.000682  -0.000891   0.002121   0.017150  -0.000009  -0.000719
    202       0.004692   0.002484  -0.009194  -0.062001  -0.000174  -0.000052
    203      -0.002394  -0.000789   0.004386   0.028771   0.000328   0.000561
    204      -0.001470  -0.001318   0.004955   0.036458   0.000036  -0.000226
    205       0.002935   0.002817  -0.011373  -0.083903  -0.000219  -0.000655
    206       0.000080  -0.000340   0.003833   0.030619   0.000398   0.001325
    207       0.000540   0.000575  -0.002200  -0.016675  -0.000099  -0.000187
    208      -0.003551  -0.001987   0.011796   0.085248   0.000806   0.002384
    209       0.006815   0.005236  -0.019956  -0.144229  -0.000349  -0.000272
    210      -0.000529   0.000056   0.001155   0.007024   0.000246   0.000751
    211       0.005349   0.003500  -0.013713  -0.097199  -0.000387  -0.000546
    212      -0.002799  -0.001178   0.006823   0.048168   0.000434   0.001158
    213       0.001725   0.001066  -0.003562  -0.024167   0.000115   0.000475
    214       0.001772   0.001985  -0.007304  -0.053685   0.000019  -0.000121
    215      -0.000098  -0.000327   0.002378   0.018826   0.000006   0.000495
    216      -0.002185  -0.000979   0.005737   0.031761  -0.000347  -0.000428
    217      -0.001071  -0.000696   0.000921   0.043868  -0.001481  -0.000120
    218      -0.002478  -0.001142   0.009344   0.060262  -0.001294  -0.000562
    219       0.000789  -0.000494   0.002528   0.007839   0.001284  -0.002028
    220      -0.004004  -0.002149  -0.000009  -0.078906   0.007611  -0.003775
    221      -0.008960  -0.001782   0.003600  -0.000868   0.003678   0.011996
    222      -0.000013   0.003236  -0.005576  -0.049548  -0.001395  -0.001277
    223       0.012102   0.004578  -0.014958  -0.155148  -0.000611  -0.000495
    224       0.002923   0.004579  -0.009761  -0.094412  -0.001292   0.002515
    225      -0.000871  -0.000757   0.002821   0.021951   0.000273   0.000093
    226       0.012708   0.007376  -0.030272  -0.211430  -0.000860  -0.001441
    227      -0.006744  -0.003016   0.016083   0.111568   0.001139   0.002618
    228      -0.001991  -0.001588   0.007404   0.054063   0.000239   0.000618
    229       0.005921   0.005464  -0.025534  -0.189137  -0.000956  -0.003172
    230      -0.002772  -0.003525   0.017640   0.135239   0.000870   0.002464
    231       0.001606   0.001406  -0.005797  -0.042760  -0.000266  -0.000444
    232      -0.009333  -0.005945   0.028801   0.207459   0.001336   0.003545
    233       0.011803   0.008653  -0.034594  -0.249437  -0.000802  -0.001252
    234      -0.002902  -0.001511   0.007405   0.051629   0.000340   0.000812
    235       0.010708   0.006541  -0.028837  -0.205407  -0.001375  -0.002944
    236      -0.009625  -0.005412   0.025326   0.180209   0.001099   0.002532
    237       0.000840   0.000001   0.000410   0.006081   0.000026   0.000411
    238       0.005534   0.005513  -0.023159  -0.170943  -0.000446  -0.001297
    239      -0.002914  -0.002227   0.013627   0.097493   0.000993   0.002905
    240      -0.009407  -0.004407   0.022030   0.140605   0.000932   0.003220
    241      -0.011144  -0.004995   0.024210   0.167593   0.000185   0.002197
    242       0.015457   0.006946  -0.037836  -0.254565  -0.001927  -0.006452
    243      -0.011318  -0.005264   0.026508   0.170224   0.001105   0.004041
    244      -0.004916  -0.002986   0.011863   0.084301  -0.000350  -0.002155
    245      -0.004383  -0.002392   0.009312   0.055314   0.000069   0.001128
    246      -0.005143  -0.009813   0.029932   0.181033   0.002719  -0.005226
    247      -0.011844  -0.009021   0.031062   0.217783  -0.000949  -0.000674
    248       0.003219  -0.000099  -0.002232  -0.009160   0.000863  -0.000729
    249      -0.000634  -0.003675   0.005713   0.063794   0.000907  -0.005486
    250      -0.000594   0.007377  -0.045463  -0.220815  -0.006002   0.001746
    251      -0.000500  -0.001168  -0.007386  -0.008954  -0.000395  -0.000868
                 60         61         62         63         64         65    
      0       0.014681  -0.000500   0.105289   0.001656  -0.006523   0.003451
      1       0.033062  -0.000556   0.022950   0.001607  -0.002379   0.001071
      2       0.051209  -0.004273   0.027706  -0.005158   0.005562  -0.002196
      3       0.122188  -0.005347   0.029320  -0.000074   0.013803   0.002211
      4      -0.070466   0.004355   0.093126   0.003329  -0.005973   0.003734
      5      -0.071022   0.001973   0.067156   0.001499  -0.033330   0.002421
      6       0.083271  -0.003954  -0.066506  -0.001729   0.031611  -0.003939
      7      -0.017670   0.001346   0.035571  -0.000668   0.003175   0.000132
      8      -0.011717   0.000482   0.016752   0.001006  -0.033717   0.003220
      9      -0.070037   0.004174  -0.055245   0.003395   0.009395  -0.000607
     10       0.049283  -0.003793   0.056850  -0.001660  -0.001819   0.002538
     11      -0.066464   0.004372  -0.003847   0.004128  -0.022107   0.004136
     12      -0.097827   0.003922  -0.011626   0.000489  -0.009205  -0.000172
     13      -0.004350   0.000881   0.043518   0.001554  -0.013762   0.001022
     14       0.032614  -0.000777   0.013051  -0.000189   0.016828  -0.000326
     15      -0.062636   0.003165   0.048855   0.000116   0.002869  -0.000652
     16      -0.029525   0.002321  -0.007036   0.000609  -0.007376  -0.003388
     17       0.015003  -0.001572  -0.023153  -0.005106   0.017390  -0.005170
     18       0.031503  -0.000569   0.025968   0.001089   0.018316   0.001777
     19      -0.030468   0.000143  -0.026506  -0.000236  -0.007412   0.000427
     20       0.025377   0.000049  -0.010975   0.003365   0.013812   0.004039
     21       0.039144  -0.001120  -0.095185   0.000407  -0.033823   0.000955
     22      -0.038923   0.000876  -0.138497  -0.000027   0.006544  -0.004017
     23       0.078185  -0.003480   0.003808  -0.000618   0.063546  -0.001542
     24      -0.039034   0.001801  -0.024042   0.000661  -0.032540   0.001213
     25      -0.075755   0.004321   0.011917   0.003944  -0.028494   0.003163
     26      -0.008719  -0.000204   0.084535   0.000047   0.047565  -0.000160
     27       0.028592  -0.000946  -0.028744  -0.000824  -0.038457   0.001173
     28      -0.010840   0.001767   0.017569  -0.000338   0.018909  -0.000857
     29       0.105007  -0.004559   0.026338  -0.003712   0.001832  -0.001735
     30       0.120914  -0.004867   0.010398  -0.004335  -0.019836  -0.000123
     31       0.000327   0.002157   0.089582  -0.001137   0.061317   0.000823
     32       0.015671  -0.000497   0.023667  -0.001167  -0.011805   0.000108
     33       0.028517  -0.001317   0.001810  -0.001417  -0.017872   0.000114
     34      -0.006519  -0.002338  -0.063241   0.001435  -0.042443  -0.000151
     35      -0.124919   0.004734  -0.025497   0.003514  -0.034908   0.001706
     36      -0.061991   0.002189   0.011316   0.001340  -0.030763   0.001458
     37      -0.007719  -0.001601  -0.100850  -0.001219   0.071519  -0.004535
     38      -0.120416   0.004740  -0.033186   0.003063  -0.007114   0.000208
     39      -0.091976   0.004063   0.011322   0.002209  -0.060725   0.003579
     40       0.030413  -0.000646   0.091335   0.001272  -0.055236   0.004039
     41       0.039872  -0.002062   0.035576  -0.001445  -0.049594   0.000705
     42      -0.040622   0.002030   0.019491   0.000689  -0.021943   0.000586
     43       0.031392  -0.000983   0.024142   0.002697  -0.115596   0.004337
     44       0.007917  -0.000684  -0.017330   0.000135  -0.001073   0.000832
     45      -0.003830   0.000513   0.025456  -0.000993   0.057620  -0.002224
     46      -0.015264   0.001104  -0.016850  -0.003405   0.060024  -0.002473
     47       0.080537  -0.003654  -0.008692  -0.003236   0.079882  -0.003344
     48      -0.015674   0.000588   0.072056  -0.000130   0.016697  -0.000634
     49      -0.016740   0.001465   0.010585   0.001625  -0.184268   0.006413
     50       0.086314  -0.003497  -0.002026  -0.002324   0.062277  -0.002452
     51       0.022474  -0.001227   0.065583  -0.001199   0.054366  -0.002038
     52       0.011417   0.003375  -0.009626  -0.001935   0.096714  -0.001741
     53      -0.041082   0.002836   0.005993   0.000756   0.090932  -0.002497
     54      -0.017194  -0.000035  -0.067537   0.000831   0.021427  -0.001968
     55       0.025035  -0.001445  -0.193813  -0.000196   0.038667  -0.006066
     56       0.023571  -0.001478  -0.128425  -0.000447   0.020597  -0.003438
     57       0.103347  -0.003893  -0.048317  -0.001543   0.036593  -0.001071
     58       0.026897  -0.000904  -0.034837  -0.000464  -0.003206   0.000068
     59      -0.136357   0.004317   0.023433   0.000025  -0.053720  -0.000270
     60      -0.047188   0.003971  -0.046563   0.003751  -0.008056   0.000364
     61       0.123243  -0.008086   0.093225  -0.006066   0.009249   0.000063
     62      -0.073172   0.005783  -0.050996   0.004765  -0.003177   0.000506
     63      -0.020515  -0.000030   0.051161   0.003117  -0.033264   0.004930
     64      -0.055245   0.004883  -0.020546   0.003590  -0.008372  -0.001245
     65       0.085730  -0.003530   0.025461  -0.001371   0.006724  -0.001060
     66      -0.112129   0.004904  -0.031744   0.000199  -0.038014  -0.000506
     67       0.163046  -0.005724   0.012304   0.005513  -0.014100   0.008628
     68      -0.110960   0.003852   0.197019  -0.001080   0.055808  -0.001629
     69      -0.254675   0.010374   0.008922  -0.001449  -0.034468  -0.004442
     70      -0.213294   0.010774   0.064924   0.003617  -0.021050   0.001244
     71       0.012025   0.000226   0.125255   0.001376   0.059119   0.002437
     72       0.036542  -0.001696  -0.022038   0.001862   0.016449   0.000702
     73       0.034796  -0.000926  -0.134946  -0.008309   0.042426  -0.013035
     74       0.138270  -0.006971   0.007746  -0.006116  -0.009440  -0.002450
     75       0.198254  -0.009061  -0.221893  -0.011669   0.078288  -0.018172
     76      -0.054452   0.003399   0.056532   0.000268  -0.000214  -0.000134
     77       0.060888  -0.003482  -0.030218  -0.001426  -0.024415   0.002517
     78       0.048571  -0.001608   0.059669  -0.000148   0.030393   0.001806
     79      -0.094639   0.003630   0.036206   0.002609   0.018188   0.001171
     80      -0.009828   0.002630  -0.240009   0.007629  -0.070226   0.003563
     81       0.064396  -0.003172   0.220742  -0.003089   0.100817   0.001031
     82      -0.081759   0.003018  -0.009129   0.001008  -0.054867   0.004152
     83       0.037997  -0.000992   0.086379   0.001465   0.049698   0.004097
     84      -0.023181   0.002623  -0.019248   0.003158  -0.031183   0.002139
     85       0.133385  -0.007882   0.084559  -0.006979   0.043016  -0.003384
     86      -0.060060   0.005175  -0.038705   0.004388  -0.011243   0.001022
     87      -0.057395   0.004311  -0.049013   0.004107  -0.009531   0.000881
     88       0.195843  -0.010952   0.130410  -0.008213  -0.003104  -0.000945
     89      -0.093056   0.006994  -0.076080   0.005482   0.016790  -0.000898
     90       0.008032   0.001875  -0.025128   0.002302  -0.014625  -0.000654
     91       0.099358  -0.007486   0.091345  -0.005314  -0.004530   0.001860
     92      -0.035154   0.004872  -0.048826   0.003493   0.022599  -0.002689
     93       0.138627  -0.006069  -0.201511  -0.006029   0.033256  -0.006403
     94       0.061632  -0.002873  -0.102398  -0.002098  -0.016514  -0.001232
     95      -0.186860   0.007127   0.104163   0.001825  -0.033684   0.000823
     96       0.087774  -0.002956   0.013070   0.000255   0.039758   0.000992
     97       0.076315  -0.003480  -0.111586  -0.002376  -0.016981  -0.001129
     98      -0.144878   0.004248  -0.119422  -0.004726  -0.043855  -0.007253
     99       0.044537  -0.000995  -0.054061  -0.002241   0.059317  -0.003857
    100       0.033513  -0.001411  -0.060370  -0.001174  -0.009275  -0.000709
    101      -0.084996   0.001568  -0.001409  -0.000349  -0.076878   0.000807
    102      -0.057900   0.004622   0.072731   0.001223   0.001937  -0.006008
    103      -0.005907  -0.005943  -0.073210  -0.005680   0.001882   0.016639
    104      -0.066039   0.000373  -0.109944   0.000987   0.014618   0.012447
    105      -0.084984   0.001644  -0.071851   0.001876   0.023663  -0.002633
    106      -0.028245   0.000048  -0.226329   0.000302   0.026758  -0.006648
    107      -0.026448   0.000041  -0.184751  -0.000298  -0.002802  -0.004049
    108      -0.018085  -0.000011  -0.067868   0.000836   0.021988  -0.001995
    109       0.111974  -0.003322  -0.223149  -0.001737   0.011735  -0.004823
    110       0.039728  -0.001624  -0.220905  -0.001608  -0.033354  -0.003270
    111      -0.039730   0.000284   0.019673   0.002065   0.067747  -0.001935
    112       0.054474  -0.002546  -0.092281   0.000369   0.089653  -0.005661
    113       0.016398  -0.001386  -0.104008  -0.000085   0.034743  -0.003479
    114      -0.179526   0.008531   0.038153   0.005163  -0.109608   0.004722
    115       0.086860   0.000002   0.157107   0.004378  -0.130845   0.008826
    116       0.040201  -0.001407   0.010718  -0.000088   0.008295   0.001341
    117       0.011650   0.000102  -0.002844  -0.001078   0.109413  -0.003674
    118      -0.036885   0.002226   0.010413  -0.002519   0.206055  -0.006751
    119       0.032616  -0.001122   0.007397  -0.000511  -0.057363   0.001045
    120       0.012602  -0.000657   0.084936  -0.000485   0.000250   0.000130
    121      -0.013097   0.003106   0.092562   0.007867  -0.377536   0.016470
    122       0.124176  -0.005068   0.027092  -0.001617   0.012941  -0.000046
    123       0.088160  -0.003994   0.072807   0.002370  -0.009408   0.003704
    124       0.163625  -0.006824  -0.050115  -0.000129   0.014734  -0.000701
    125       0.221143  -0.012559  -0.080866  -0.010585   0.048814  -0.006560
    126      -0.185183   0.009216   0.244644   0.009670  -0.058604   0.012213
    127       0.120398  -0.004948  -0.014853   0.001122   0.011057   0.002200
    128      -0.047797   0.000674   0.080470  -0.003747  -0.012669  -0.002025
    129       0.059852  -0.003110  -0.030501   0.002636  -0.190670   0.005121
    130      -0.047259   0.002207   0.011875  -0.000682   0.086432  -0.002151
    131      -0.019994   0.001037   0.016418  -0.000706   0.000937   0.000288
    132      -0.005604  -0.000171  -0.004961   0.000550  -0.048322   0.001759
    133      -0.002883   0.000094  -0.011980   0.001428  -0.036796   0.001028
    134      -0.016518   0.000965   0.000975  -0.000076   0.037015  -0.001244
    135      -0.038016   0.002188   0.011441  -0.000653   0.103645  -0.002923
    136       0.020019  -0.001239  -0.013223   0.000767  -0.046986   0.001441
    137       0.001828  -0.000307  -0.002640  -0.000520   0.019751  -0.000542
    138       0.020345  -0.001186  -0.013383   0.000356  -0.024631   0.000615
    139      -0.001592   0.000481   0.011436  -0.000266   0.014854  -0.000501
    140      -0.054418   0.002774   0.015765  -0.001471   0.152656  -0.004205
    141      -0.007612   0.000374   0.008762  -0.000455   0.008276   0.000097
    142       0.028907  -0.001254  -0.008423   0.000851  -0.070721   0.001795
    143       0.007478  -0.000670  -0.014657   0.000729  -0.065613   0.002031
    144       0.006576  -0.000101  -0.013660   0.002199  -0.139301   0.003899
    145       0.025394  -0.001383  -0.003939   0.000689  -0.085964   0.002398
    146       0.007739  -0.000858  -0.003520  -0.000163  -0.035445   0.001388
    147      -0.028910   0.000660   0.011268  -0.001367   0.028507   0.000004
    148       0.039821  -0.001978  -0.029993   0.004110  -0.224905   0.006170
    149      -0.011341   0.001043  -0.008622   0.000773   0.044079  -0.001838
    150      -0.076754   0.004590   0.037268  -0.002584   0.245400  -0.007063
    151       0.051730  -0.003073  -0.029563   0.001976  -0.147553   0.004340
    152       0.055349  -0.002963  -0.014463   0.000339  -0.095942   0.002582
    153       0.041708  -0.002583  -0.020859  -0.000150  -0.026437   0.000426
    154      -0.021609   0.001903   0.025138  -0.000550   0.062774  -0.001941
    155      -0.075108   0.004208   0.027574  -0.001494   0.186763  -0.005166
    156      -0.049749   0.002166   0.035693  -0.003341   0.168419  -0.004138
    157       0.036434  -0.001299  -0.019376   0.001605  -0.047691   0.000853
    158       0.052881  -0.002731  -0.040838   0.003785  -0.266650   0.007489
    159      -0.050537   0.001444  -0.001155  -0.000556  -0.026124   0.001861
    160       0.061629  -0.002459  -0.014993   0.002582  -0.165557   0.004084
    161       0.027856  -0.001361  -0.022002   0.002577  -0.106193   0.003356
    162       0.178504  -0.007952   0.094222  -0.006062   0.157848  -0.006149
    163       0.050182   0.006870   0.118345  -0.001740   0.121572   0.003768
    164      -0.054678   0.004595   0.033888   0.001503   0.082771  -0.000568
    165      -0.020141   0.001424  -0.025575  -0.001260   0.154961  -0.004961
    166      -0.011088   0.000875   0.009465   0.000107   0.092361  -0.003261
    167       0.013045  -0.000161  -0.029318   0.003034  -0.151108   0.003749
    168       0.001719   0.028757   0.000437   0.076584   0.003705   0.004808
    169       0.002481   0.056022   0.000107   0.082049  -0.002171  -0.065356
    170      -0.002062   0.001138   0.003396  -0.087802  -0.006162  -0.151709
    171       0.001857   0.010933   0.001487   0.017054  -0.000262  -0.026153
    172       0.001692   0.033732  -0.002217   0.073704   0.001669   0.003791
    173      -0.002647  -0.001320   0.001615  -0.073834  -0.004502  -0.106788
    174       0.000450  -0.003654  -0.002325  -0.003200  -0.000472   0.041840
    175      -0.005440  -0.111101  -0.003796  -0.108384   0.008241   0.233238
    176      -0.005475  -0.050633   0.000098  -0.135150  -0.002522  -0.019478
    177       0.003884   0.021638  -0.003827   0.110480   0.004689   0.130505
    178       0.000164   0.017082   0.000512  -0.024712  -0.002279   0.007401
    179       0.002283   0.032838   0.000255   0.084278   0.003893   0.032005
    180       0.004130   0.034917  -0.003780   0.149872   0.006923   0.137762
    181       0.002187   0.044822   0.001057   0.050744  -0.004656  -0.125114
    182       0.003796   0.035115   0.000243   0.098006   0.002570   0.010034
    183       0.003926   0.044834  -0.000635   0.152084   0.007496   0.062207
    184      -0.004968  -0.099230  -0.001617  -0.125738   0.003873   0.160871
    185       0.002007   0.000813   0.000365   0.055493   0.005128   0.066266
    186       0.000580  -0.006540   0.004177  -0.056154  -0.004422  -0.089295
    187       0.000957   0.029955   0.002110   0.020643  -0.002935  -0.077861
    188       0.002820   0.024475  -0.001182   0.048692  -0.000186   0.018895
    189      -0.001631  -0.019668   0.001668  -0.125544  -0.008468  -0.120662
    190      -0.001208   0.002193   0.000851  -0.089555  -0.002031  -0.023505
    191       0.003289   0.022975   0.001218   0.045421   0.000406   0.043922
    192      -0.005954  -0.048442  -0.001612  -0.189488  -0.008446  -0.095712
    193      -0.003099  -0.120650   0.000784   0.053291   0.000644  -0.005855
    194      -0.003348  -0.054664   0.000775  -0.028871  -0.002505   0.004134
    195      -0.000638  -0.021084  -0.000221  -0.008507  -0.000986  -0.010385
    196      -0.000450  -0.102345   0.001829   0.155213   0.000512  -0.084021
    197      -0.008126  -0.196181   0.001694   0.090223  -0.003455  -0.101831
    198      -0.001924  -0.038508  -0.000175   0.000544   0.000853   0.012817
    199       0.005917   0.091595   0.001923   0.092308  -0.004133  -0.123875
    200      -0.009671  -0.237018   0.000151   0.056099   0.001998  -0.007300
    201      -0.002109  -0.069766   0.000796   0.061089  -0.000377  -0.045759
    202       0.000165   0.019221  -0.000099  -0.000645  -0.000394  -0.012075
    203       0.002284   0.049180  -0.000424  -0.026958   0.000900   0.030605
    204      -0.001033  -0.048748   0.000824   0.060833  -0.000792  -0.050415
    205      -0.001579  -0.026273  -0.000779  -0.033538   0.002072   0.050775
    206       0.005054   0.130841  -0.000251  -0.029275  -0.000770   0.001357
    207      -0.000646  -0.015108  -0.000189  -0.006923   0.000587   0.015162
    208       0.008994   0.230141  -0.000605  -0.073174  -0.001245   0.021875
    209       0.000020   0.048428  -0.001925  -0.115011   0.003040   0.116666
    210       0.002941   0.084449  -0.000709  -0.053790   0.000609   0.047997
    211      -0.001661  -0.015228  -0.000913  -0.046480   0.001761   0.050707
    212       0.004757   0.113185  -0.000036  -0.020994  -0.001442  -0.020411
    213       0.002153   0.078082  -0.000900  -0.062813   0.001096   0.058588
    214       0.001053   0.030394  -0.000187  -0.019088  -0.000520  -0.006858
    215       0.001075   0.031308  -0.000220  -0.012415   0.000270   0.007277
    216      -0.003407  -0.034181   0.001122  -0.104243  -0.002375  -0.078004
    217       0.000338  -0.022167   0.003036  -0.020561   0.000711   0.016611
    218      -0.000618  -0.003740  -0.002630   0.020003   0.002026   0.068226
    219      -0.005224  -0.028349  -0.001946  -0.150990  -0.008587  -0.126985
    220      -0.027518  -0.078575  -0.014703  -0.141826   0.001945   0.043823
    221       0.010926   0.016256   0.003665   0.096334   0.003088   0.060367
    222       0.004198   0.032113  -0.004215   0.143878   0.006274   0.144673
    223       0.010010   0.186728   0.004989   0.262316  -0.014439  -0.483728
    224       0.005642   0.056610  -0.000133   0.118209  -0.002098  -0.056487
    225       0.001391   0.030331   0.000225   0.008924  -0.000390  -0.013886
    226      -0.004512  -0.045141  -0.001774  -0.076017   0.003870   0.101125
    227       0.010492   0.249241  -0.000540  -0.076707  -0.001276   0.027313
    228       0.001977   0.033055   0.000511   0.025825  -0.001290  -0.035397
    229      -0.010517  -0.245069  -0.001181  -0.010526   0.005984   0.100026
    230       0.009000   0.200181   0.001432   0.052103  -0.005232  -0.126398
    231      -0.001466  -0.029216  -0.000241  -0.014269   0.000306   0.010335
    232       0.012490   0.298930  -0.000303  -0.060962  -0.001922   0.005570
    233      -0.002938  -0.009547  -0.002192  -0.125953   0.003646   0.131563
    234       0.003022   0.062734   0.000133  -0.004062  -0.000887  -0.009116
    235      -0.011381  -0.245284  -0.001333  -0.012111   0.005457   0.090108
    236       0.009946   0.195428   0.001617   0.046093  -0.005923  -0.138702
    237       0.001738   0.047629  -0.000001  -0.014215  -0.000125   0.009839
    238      -0.003917  -0.046967  -0.001836  -0.082759   0.003542   0.096363
    239       0.009908   0.248828  -0.000594  -0.076072  -0.001958   0.012144
    240       0.002996  -0.005314  -0.000360   0.106266   0.005962   0.108860
    241       0.000622  -0.166179   0.001502   0.328281   0.011870   0.068044
    242      -0.013941  -0.235187   0.001900  -0.067289  -0.012832  -0.269223
    243       0.004012  -0.000758  -0.000449   0.131892   0.008362   0.155276
    244      -0.006334  -0.192735   0.001139   0.046666  -0.004837  -0.194701
    245      -0.004191  -0.194213   0.001313   0.227680   0.006059   0.062531
    246      -0.013358  -0.145790  -0.003784  -0.406447  -0.006068  -0.029880
    247      -0.003906  -0.182270   0.003952   0.216333  -0.004573  -0.137080
    248      -0.002247  -0.001189  -0.001403  -0.143522   0.001391   0.106822
    249      -0.002272   0.010814   0.000921  -0.019133  -0.000739  -0.070032
    250       0.006770   0.153974   0.004497   0.185618  -0.011973  -0.290779
    251      -0.001677   0.022636   0.004614  -0.079493  -0.009461  -0.223259
                 66         67         68         69         70         71    
      0      -0.004938  -0.021964  -0.011842  -0.010845  -0.008226  -0.003172
      1      -0.006111  -0.031587  -0.045773  -0.026298  -0.000433  -0.002325
      2       0.014894   0.076138   0.121487   0.075601   0.001241   0.003675
      3      -0.005420  -0.006353  -0.040730   0.010507   0.002396   0.000660
      4      -0.006702  -0.025670  -0.009952   0.011511  -0.003240   0.000764
      5      -0.001036  -0.034783   0.053591  -0.001079   0.000913   0.002248
      6       0.015796   0.102512   0.055798   0.068360   0.006082   0.002589
      7      -0.001014  -0.007496  -0.003418   0.014185  -0.006017  -0.000680
      8      -0.019183  -0.118821  -0.082657  -0.110346   0.001318  -0.001476
      9       0.014622   0.089851   0.103549   0.062049   0.004905   0.004400
     10       0.007106   0.029449   0.070922   0.055898  -0.001191   0.002392
     11      -0.015318  -0.071758  -0.058461  -0.077450   0.002112  -0.000086
     12       0.009062   0.051252   0.078750  -0.013349  -0.005225  -0.002913
     13      -0.003777  -0.035010   0.020542   0.036236  -0.000053   0.004415
     14       0.007969   0.058358   0.044215   0.037352  -0.006217  -0.001828
     15       0.013736   0.076731   0.080388  -0.010157  -0.018175  -0.009324
     16       0.001157  -0.006612  -0.010965  -0.030461  -0.001361  -0.002649
     17       0.017102   0.105116   0.099089   0.047387  -0.003455  -0.001286
     18      -0.006668  -0.042413  -0.045367   0.103554   0.006222   0.007400
     19       0.006250   0.057508   0.043667  -0.090834   0.006444  -0.002937
     20      -0.009306  -0.048445  -0.069015   0.124671   0.003121   0.007548
     21      -0.013247  -0.146416   0.026607   0.076494   0.012322   0.013471
     22       0.007435   0.061954  -0.002059  -0.081592   0.009720  -0.002452
     23       0.004704   0.063036  -0.101747   0.115555  -0.002412  -0.002795
     24      -0.008349  -0.070744   0.032601  -0.040687   0.008788   0.008012
     25      -0.010716  -0.063999   0.009397  -0.046868   0.011558   0.005499
     26       0.008708   0.090429  -0.067607   0.094820  -0.012593  -0.006699
     27      -0.007115  -0.094777   0.052318   0.012738  -0.005576   0.001418
     28      -0.000624   0.009324  -0.026449   0.017818  -0.031448  -0.009041
     29       0.004820   0.049188   0.056491  -0.160982  -0.027262  -0.006082
     30      -0.005905  -0.093040   0.132965  -0.111393   0.014549  -0.008339
     31      -0.008188  -0.061831   0.010123   0.050346  -0.079681  -0.011457
     32       0.002144   0.030704   0.015342  -0.073772  -0.065035   0.000747
     33      -0.003026  -0.058995   0.074406  -0.038095   0.047228  -0.005447
     34       0.005494   0.043080  -0.010658  -0.021340   0.125083   0.022069
     35       0.000894   0.011965  -0.059022   0.100117   0.011366   0.008392
     36       0.002752   0.016494  -0.024496   0.051465  -0.062278  -0.003532
     37       0.001517   0.008311   0.011822  -0.048614  -0.057981  -0.010630
     38       0.001111   0.017260  -0.055222   0.075687  -0.026168   0.003343
     39      -0.002757  -0.044600  -0.020526   0.117985  -0.044890   0.000618
     40      -0.002894  -0.026020  -0.004678   0.050798   0.073293   0.011501
     41       0.003667   0.030906   0.049828  -0.119837  -0.022582   0.000934
     42       0.002236   0.016936   0.008735  -0.011856   0.054538  -0.001937
     43       0.008667   0.071232  -0.033577  -0.010918   0.108321   0.015175
     44      -0.009465  -0.129523   0.060140   0.062999   0.070339  -0.008830
     45       0.004887   0.074098  -0.017708  -0.060137   0.051510   0.000799
     46      -0.004239  -0.020804   0.008581  -0.010388  -0.273601  -0.049889
     47      -0.006144  -0.064654   0.060406  -0.045052  -0.015431  -0.016732
     48       0.018839   0.234310  -0.107242  -0.074626  -0.054850   0.005120
     49       0.008391   0.055554  -0.032617   0.025961   0.141667   0.026327
     50      -0.003997  -0.050275   0.053899  -0.046850   0.133514   0.003704
     51       0.013220   0.161577  -0.055654  -0.080216  -0.054602  -0.003961
     52      -0.006699  -0.066337   0.036647  -0.004992  -0.135187  -0.023895
     53       0.003096   0.064510  -0.061145   0.004160   0.020724   0.004319
     54       0.003713   0.037080  -0.037965   0.014394   0.013239   0.001838
     55       0.006337   0.057418  -0.080742   0.015305   0.018840   0.000842
     56       0.004419   0.036912  -0.044949   0.013862   0.010745   0.000625
     57      -0.001073   0.033536  -0.062789   0.021672   0.002159  -0.000576
     58      -0.004142  -0.019272  -0.015515  -0.016271   0.002196   0.000760
     59       0.007544  -0.027497   0.142245  -0.004590  -0.000068   0.003438
     60      -0.008975  -0.036618  -0.046315  -0.047022   0.005856   0.001274
     61       0.011091   0.031576   0.074118   0.109991  -0.007796   0.000727
     62      -0.010725  -0.041058  -0.067928  -0.052982   0.005171   0.000707
     63      -0.019620  -0.138112  -0.108427  -0.076630   0.001373  -0.000098
     64      -0.000381   0.000936   0.017179  -0.020296   0.000119  -0.000389
     65      -0.013182  -0.063597  -0.115971  -0.039915  -0.000741  -0.002777
     66      -0.004174  -0.041395   0.054224  -0.110516   0.005116   0.004482
     67      -0.025517  -0.179464  -0.059296   0.200416   0.025391   0.019171
     68       0.020899   0.230835  -0.039439  -0.126687  -0.028721  -0.022911
     69       0.011428   0.102116   0.098402  -0.336130  -0.008114  -0.011234
     70      -0.003744   0.011380   0.012608  -0.161000  -0.003189  -0.004275
     71      -0.000153   0.031357  -0.120758   0.213026  -0.016555  -0.002212
     72       0.013658   0.088640   0.090236   0.086169   0.008836   0.006353
     73       0.012907   0.065243  -0.046297  -0.016125  -0.011534  -0.008967
     74      -0.024554  -0.137106  -0.187150  -0.153052  -0.004348  -0.008670
     75       0.022500   0.143718  -0.056149   0.006156  -0.001964  -0.008921
     76      -0.001080  -0.009785   0.006417   0.015824  -0.006449  -0.000473
     77      -0.018524  -0.111329  -0.106735  -0.117324   0.001336  -0.002724
     78      -0.011886  -0.056125  -0.118300   0.090084   0.001518   0.003304
     79       0.019511   0.176859   0.064507  -0.087457  -0.005568  -0.010032
     80       0.006663  -0.080299   0.290103   0.196692   0.037438   0.035078
     81      -0.015627   0.021339  -0.352470   0.040897  -0.028251  -0.018683
     82      -0.017374  -0.085029  -0.021645  -0.250203   0.011195  -0.004161
     83      -0.016309  -0.032844  -0.226883   0.076777  -0.012591  -0.005181
     84      -0.029583  -0.151272  -0.158435  -0.141132   0.007019  -0.000685
     85       0.025772   0.109962   0.124204   0.238792  -0.011296   0.003116
     86      -0.019873  -0.091945  -0.121250  -0.087475   0.005464  -0.000005
     87      -0.007514  -0.026151  -0.035362  -0.057213   0.006135   0.000888
     88      -0.014495  -0.124624  -0.085212   0.076807  -0.008474   0.000691
     89       0.006976   0.057055   0.029398   0.032690   0.004844   0.002989
     90      -0.025773  -0.142422  -0.153779  -0.059302   0.006218   0.001939
     91       0.010302   0.032765   0.093558   0.059031  -0.006472  -0.000399
     92      -0.007609  -0.032375  -0.091265   0.042881   0.002576   0.002744
     93       0.005160   0.045450  -0.010559   0.021856   0.010044   0.003564
     94      -0.006657  -0.048198  -0.010213  -0.060008   0.007569   0.002358
     95       0.012670   0.020273   0.144786   0.065194  -0.007255   0.001678
     96      -0.002819   0.034055  -0.082368   0.026069  -0.001044  -0.002182
     97      -0.008198  -0.059416  -0.016737  -0.049637   0.008027   0.002909
     98       0.021880   0.037154   0.227097   0.030263   0.004625   0.006925
     99       0.011429   0.113586  -0.015829   0.087072  -0.000906  -0.000363
    100      -0.004250  -0.025734  -0.005309  -0.040508   0.004505   0.001451
    101      -0.001550  -0.091944   0.120564  -0.078901   0.004750   0.004064
    102       0.014489   0.078167   0.097854   0.005523  -0.021116  -0.009109
    103      -0.003958  -0.017981  -0.116036  -0.106952   0.008131  -0.005683
    104       0.017201   0.138495   0.118498   0.011587   0.001152  -0.002515
    105       0.014833   0.139757  -0.025350  -0.068028   0.024219  -0.002909
    106       0.012357   0.106384  -0.047779  -0.072665   0.026227  -0.001338
    107       0.007738   0.055533   0.007417  -0.090124   0.016801  -0.000043
    108       0.003897   0.039049  -0.038868   0.013815   0.013433   0.001765
    109      -0.011489  -0.121159  -0.061870   0.107154   0.005512   0.010288
    110      -0.003282  -0.069815   0.044995  -0.030918   0.011439   0.007947
    111       0.012026   0.145762  -0.113470   0.037876   0.014403  -0.004983
    112       0.009556   0.116831  -0.174094   0.118869   0.013659  -0.003049
    113       0.007118   0.071320  -0.067046   0.017752   0.011241  -0.001518
    114       0.008456   0.087103  -0.085230   0.094321  -0.001367  -0.003893
    115       0.005366   0.039023  -0.022533   0.016912   0.213191   0.040521
    116      -0.011167  -0.147190   0.075665   0.055423   0.103489  -0.003144
    117      -0.003430  -0.013306   0.009122  -0.021641   0.109971   0.007608
    118      -0.008455  -0.055138   0.021934  -0.002104  -0.113138  -0.015124
    119       0.003433   0.038177   0.002327  -0.046336  -0.100258   0.007044
    120       0.018787   0.219597  -0.088244  -0.076942  -0.054124   0.005107
    121       0.016239   0.100716  -0.067860   0.082169   0.575109   0.109604
    122      -0.002932  -0.063754   0.074210  -0.041702   0.200286   0.016091
    123      -0.008159  -0.052890  -0.048672  -0.026387  -0.001622  -0.001716
    124      -0.002932  -0.011991  -0.078738  -0.037159   0.002756  -0.004471
    125       0.027065   0.175221   0.113319   0.078012  -0.001531  -0.003584
    126      -0.020592  -0.139500   0.001735  -0.019895  -0.007450   0.003930
    127      -0.002584  -0.010506  -0.058621  -0.027517   0.000578  -0.004254
    128       0.009159   0.041301   0.132402   0.075718   0.000437   0.006251
    129       0.003251   0.007633  -0.006666   0.014373  -0.079665  -0.090079
    130      -0.002750  -0.013973   0.000368   0.015278   0.060036  -0.099601
    131       0.002451   0.038126  -0.004494  -0.032288   0.063509  -0.029002
    132       0.000540  -0.011609  -0.004657   0.030477  -0.039924  -0.217476
    133      -0.001085  -0.012972  -0.002502   0.026267   0.014785  -0.017734
    134      -0.002783  -0.001214  -0.000915   0.001900   0.057602  -0.232344
    135      -0.003938  -0.015946   0.003921   0.004175   0.046884   0.097660
    136       0.001906  -0.018567   0.001982   0.020213  -0.071995   0.292910
    137      -0.000680  -0.012977   0.001517   0.009062  -0.026702  -0.141558
    138       0.000687  -0.018521   0.002646   0.014770  -0.077577   0.094805
    139       0.001521   0.022876   0.000171  -0.028817   0.044862   0.103781
    140      -0.005888  -0.029353   0.005434   0.013865   0.058716   0.028974
    141       0.000957   0.014180  -0.000653  -0.017748   0.030818   0.230705
    142       0.003258   0.013951  -0.001453  -0.010127  -0.039894   0.028510
    143       0.001560  -0.006421  -0.001245   0.011035  -0.069258   0.259240
    144       0.000945   0.017657  -0.008735   0.009135  -0.052908  -0.089987
    145       0.003761   0.025913  -0.007656  -0.006361   0.042312  -0.264920
    146       0.002897   0.007387  -0.002614  -0.003482   0.016407   0.138794
    147       0.002260  -0.001740  -0.003989   0.014560   0.066290  -0.229706
    148       0.002307   0.016514  -0.012930   0.025729  -0.059278  -0.153202
    149      -0.006515  -0.028141   0.003730   0.021116  -0.027775  -0.146448
    150      -0.004769   0.006416   0.007682  -0.040501   0.218258   0.213589
    151       0.003256  -0.027142  -0.000257   0.041134  -0.191803   0.260337
    152       0.003597   0.003241   0.000836  -0.006853  -0.165280  -0.003299
    153       0.003266  -0.018287   0.002651   0.013467  -0.040496  -0.182612
    154      -0.002008   0.028808  -0.000146  -0.035632   0.068287  -0.187220
    155      -0.009170  -0.025558   0.005231   0.009756   0.063252  -0.083876
    156       0.001424   0.018921   0.002646  -0.039970   0.202190   0.270999
    157      -0.000957  -0.024947   0.006064   0.016275  -0.163774   0.149024
    158       0.003168   0.007837  -0.009076   0.024036  -0.207444   0.152606
    159       0.005012   0.006030  -0.008284   0.017711   0.058639  -0.172736
    160      -0.000016   0.026281  -0.008285  -0.001808  -0.040773  -0.253006
    161      -0.001712  -0.021823  -0.003893   0.039233  -0.076830  -0.017736
    162       0.012112   0.150881   0.025274  -0.225885   0.033906  -0.009716
    163      -0.011628  -0.133256   0.053901   0.047916  -0.026549   0.000406
    164       0.001900   0.047960  -0.068649   0.039954   0.036613   0.011416
    165      -0.011109  -0.096547   0.021892   0.044679   0.042237  -0.019932
    166      -0.001460   0.002360   0.000500  -0.012989   0.088639  -0.000479
    167       0.000001  -0.023035  -0.001203   0.043598  -0.042456  -0.012564
    168       0.217848  -0.013744  -0.001462  -0.001305  -0.000100  -0.000731
    169      -0.029350   0.003513   0.002603   0.000766  -0.000352  -0.000030
    170       0.099661  -0.011583  -0.007338  -0.000835   0.001088   0.001000
    171       0.063286  -0.009439  -0.008145  -0.002791   0.000020   0.001590
    172      -0.023885   0.002314   0.000017  -0.001337   0.000599   0.000642
    173       0.102153  -0.007295  -0.001817   0.000326   0.000964  -0.000760
    174      -0.208289   0.017757   0.006763   0.003120   0.000336   0.000502
    175      -0.005811   0.000115  -0.001920  -0.002184  -0.000323   0.000479
    176       0.084225  -0.002947   0.002733   0.002088   0.000675  -0.001678
    177      -0.217978   0.020719   0.009504   0.002657  -0.000221   0.000335
    178      -0.049413   0.002623  -0.000532   0.000771   0.000356   0.001566
    179       0.201837  -0.011353   0.000737  -0.000942  -0.000485  -0.002138
    180      -0.070279   0.013441   0.011712   0.002607  -0.001108  -0.001946
    181      -0.020665   0.001893   0.001371   0.000721  -0.000818  -0.000863
    182       0.046220  -0.004327  -0.002296  -0.001738  -0.000502   0.000281
    183       0.245502  -0.014069   0.000107  -0.002051  -0.000898  -0.001473
    184      -0.023459   0.002423   0.000184  -0.000077   0.000644   0.000167
    185       0.125570  -0.011153  -0.005498  -0.003150  -0.000048   0.000701
    186       0.072219  -0.015171  -0.015011  -0.004509   0.000460   0.002445
    187       0.031661  -0.002859   0.001238   0.001786   0.001999   0.000182
    188      -0.151134   0.010055   0.000430   0.000620   0.000736   0.001027
    189      -0.113053   0.000918  -0.008963  -0.001642   0.001560   0.001920
    190       0.036265  -0.002454  -0.000047   0.001642  -0.000571  -0.000520
    191      -0.129422   0.005282  -0.004309  -0.002209  -0.000197   0.001943
    192      -0.172533   0.016167   0.007921   0.005767   0.000994  -0.000942
    193       0.011816  -0.001839  -0.001136  -0.000601  -0.000268  -0.000546
    194      -0.145781   0.011723   0.005119   0.002084  -0.000357   0.000407
    195      -0.046904   0.003630   0.001367   0.000942   0.000125  -0.000079
    196       0.049912  -0.006491  -0.002819  -0.001613  -0.000376  -0.000622
    197      -0.143673   0.011811   0.007141   0.002792  -0.000634   0.000796
    198       0.023358  -0.001811  -0.000641  -0.000357  -0.000172  -0.000290
    199      -0.125931   0.009822   0.005829   0.002127  -0.000629   0.000285
    200       0.042854  -0.004383  -0.001435  -0.000740  -0.000453  -0.000106
    201      -0.017969   0.001066   0.001493   0.000302  -0.000674  -0.000323
    202      -0.024573   0.002317   0.001722   0.000648  -0.000139   0.000466
    203       0.022548  -0.001990  -0.001757  -0.000660   0.000349   0.000287
    204      -0.041849   0.002841   0.001933   0.000595  -0.000305   0.000609
    205       0.052451  -0.004414  -0.002835  -0.001084   0.000380   0.000250
    206      -0.028483   0.002860   0.001496   0.000598   0.000023   0.000459
    207       0.011909  -0.001073  -0.000909  -0.000292   0.000227   0.000226
    208      -0.030265   0.003576   0.001446   0.000801   0.000297   0.000210
    209       0.100414  -0.007482  -0.005039  -0.001723   0.000824  -0.000302
    210       0.015789  -0.000796  -0.001310  -0.000387   0.000616   0.000437
    211       0.059402  -0.004660  -0.002661  -0.000899   0.000218  -0.000462
    212      -0.035716   0.003410   0.002196   0.001002  -0.000324  -0.000312
    213       0.043888  -0.002826  -0.001820  -0.000715   0.000226  -0.000488
    214      -0.017998   0.001842   0.001169   0.000665  -0.000111  -0.000130
    215       0.019719  -0.001612  -0.000579  -0.000274  -0.000214  -0.000483
    216       0.176402  -0.013500  -0.002461   0.000701  -0.000013  -0.001367
    217       0.032488  -0.004664  -0.001994   0.000044  -0.001179   0.000380
    218      -0.130396   0.015848   0.010742   0.003745  -0.000172  -0.001491
    219      -0.150729   0.010722  -0.000838   0.001501   0.001257   0.001593
    220       0.072721   0.008635   0.025059   0.002394  -0.012606  -0.005145
    221       0.038779  -0.026098  -0.029752  -0.013476  -0.003436   0.002316
    222      -0.147187   0.019106   0.013100   0.003343  -0.000988  -0.001546
    223       0.017528  -0.000749   0.003263   0.001800  -0.002876  -0.003061
    224      -0.205781   0.013644   0.002093   0.000837  -0.000547   0.001112
    225      -0.014527   0.001448   0.001300   0.000364  -0.000400  -0.000372
    226       0.114632  -0.008795  -0.004545  -0.001965   0.000067  -0.000506
    227      -0.041111   0.004195   0.001035   0.000756   0.000719   0.000693
    228      -0.055158   0.004399   0.002315   0.000941   0.000046   0.000898
    229       0.175697  -0.015611  -0.008762  -0.003793   0.000183  -0.000723
    230      -0.176719   0.015142   0.009494   0.003664  -0.000855   0.001030
    231       0.015822  -0.001219  -0.000637  -0.000028   0.000006  -0.000565
    232      -0.035327   0.003913   0.001781   0.000685  -0.000070  -0.000230
    233       0.104880  -0.007791  -0.005365  -0.001642   0.001161   0.000126
    234      -0.039469   0.003311   0.001251   0.000642   0.000340   0.000832
    235       0.174780  -0.015222  -0.008047  -0.003393  -0.000010  -0.001105
    236      -0.189964   0.015877   0.009339   0.004045  -0.000678   0.000700
    237       0.003717  -0.000021   0.000002  -0.000009   0.000037  -0.000379
    238       0.114965  -0.008755  -0.004328  -0.001865  -0.000232  -0.000865
    239      -0.048322   0.004703   0.001355   0.000934   0.000644   0.000272
    240      -0.008581  -0.000969  -0.002251  -0.002833  -0.000692   0.000788
    241       0.229377  -0.023646  -0.011792  -0.008272  -0.001640   0.000190
    242      -0.178261   0.016537   0.011489   0.007804   0.000493  -0.000481
    243       0.019916  -0.003981  -0.004372  -0.004327  -0.000793   0.000961
    244       0.052233  -0.006221  -0.001415   0.001341   0.000438  -0.001785
    245      -0.066590   0.003177   0.000938  -0.002571  -0.001549   0.001723
    246      -0.079498   0.010178   0.010093   0.007477  -0.000475  -0.003269
    247      -0.027064   0.001085   0.000140   0.001037   0.003035   0.000380
    248      -0.121534   0.010464   0.004174   0.000622  -0.002905  -0.000180
    249       0.240406  -0.011790   0.003253   0.001818   0.000746  -0.002214
    250      -0.047335   0.004467   0.004748   0.004187   0.000470   0.000633
    251       0.099945  -0.011072  -0.005999   0.000564   0.001456   0.000837
                 72         73         74         75         76         77
[truncated: 627,778 more chars]
