# Supplementary material for: Photochemical Deracemization of 4,7-Diaza-1-isoindolinones by Unidirectional Hydrogen Atom Shuttling
Source: J Am Chem Soc. 2024 Dec 30;147(2):1434–9. doi: 10.1021/jacs.4c16053 (PMC11744763; doi:10.1021/jacs.4c16053)
Supplement: Supplementary file 3 — ja4c16053_si_003.zip [file ja4c16053_si_003.zip › to_zip/ent2b_1a/thermodynamics/t1min/spe.out]

                                 *****************
                                 * O   R   C   A *
                                 *****************

                                            #,                                       
                                            ###                                      
                                            ####                                     
                                            #####                                    
                                            ######                                   
                                           ########,                                 
                                     ,,################,,,,,                         
                               ,,#################################,,                 
                          ,,##########################################,,             
                       ,#########################################, ''#####,          
                    ,#############################################,,   '####,        
                  ,##################################################,,,,####,       
                ,###########''''           ''''###############################       
              ,#####''   ,,,,##########,,,,          '''####'''          '####       
            ,##' ,,,,###########################,,,                        '##       
           ' ,,###''''                  '''############,,,                           
         ,,##''                                '''############,,,,        ,,,,,,###''
      ,#''                                            '''#######################'''  
     '                                                          ''''####''''         
             ,#######,   #######,   ,#######,      ##                                
            ,#'     '#,  ##    ##  ,#'     '#,    #''#        ######   ,####,        
            ##       ##  ##   ,#'  ##            #'  '#       #        #'  '#        
            ##       ##  #######   ##           ,######,      #####,   #    #        
            '#,     ,#'  ##    ##  '#,     ,#' ,#      #,         ##   #,  ,#        
             '#######'   ##     ##  '#######'  #'      '#     #####' # '####'        


                  #######################################################
                  #                        -***-                        #
                  #          Department of theory and spectroscopy      #
                  #    Directorship and core code : Frank Neese         #
                  #        Max Planck Institute fuer Kohlenforschung    #
                  #                Kaiser Wilhelm Platz 1               #
                  #                 D-45470 Muelheim/Ruhr               #
                  #                      Germany                        #
                  #                                                     #
                  #                  All rights reserved                #
                  #                        -***-                        #
                  #######################################################


                         Program Version 5.0.3 -  RELEASE  -


 With contributions from (in alphabetic order):
   Daniel Aravena         : Magnetic Suceptibility
   Michael Atanasov       : Ab Initio Ligand Field Theory (pilot matlab implementation)
   Alexander A. Auer      : GIAO ZORA, VPT2 properties, NMR spectrum
   Ute Becker             : Parallelization
   Giovanni Bistoni       : ED, misc. LED, open-shell LED, HFLD
   Martin Brehm           : Molecular dynamics
   Dmytro Bykov           : SCF Hessian
   Vijay G. Chilkuri      : MRCI spin determinant printing, contributions to CSF-ICE
   Dipayan Datta          : RHF DLPNO-CCSD density
   Achintya Kumar Dutta   : EOM-CC, STEOM-CC
   Dmitry Ganyushin       : Spin-Orbit,Spin-Spin,Magnetic field MRCI
   Miquel Garcia          : C-PCM and meta-GGA Hessian, CC/C-PCM, Gaussian charge scheme
   Yang Guo               : DLPNO-NEVPT2, F12-NEVPT2, CIM, IAO-localization
   Andreas Hansen         : Spin unrestricted coupled pair/coupled cluster methods
   Benjamin Helmich-Paris : MC-RPA, TRAH-SCF, COSX integrals
   Lee Huntington         : MR-EOM, pCC
   Robert Izsak           : Overlap fitted RIJCOSX, COSX-SCS-MP3, EOM
   Marcus Kettner         : VPT2
   Christian Kollmar      : KDIIS, OOCD, Brueckner-CCSD(T), CCSD density, CASPT2, CASPT2-K
   Simone Kossmann        : Meta GGA functionals, TD-DFT gradient, OOMP2, MP2 Hessian
   Martin Krupicka        : Initial AUTO-CI
   Lucas Lang             : DCDCAS
   Marvin Lechner         : AUTO-CI (C++ implementation), FIC-MRCC
   Dagmar Lenk            : GEPOL surface, SMD
   Dimitrios Liakos       : Extrapolation schemes; Compound Job, initial MDCI parallelization
   Dimitrios Manganas     : Further ROCIS development; embedding schemes
   Dimitrios Pantazis     : SARC Basis sets
   Anastasios Papadopoulos: AUTO-CI, single reference methods and gradients
   Taras Petrenko         : DFT Hessian,TD-DFT gradient, ASA, ECA, R-Raman, ABS, FL, XAS/XES, NRVS
   Peter Pinski           : DLPNO-MP2, DLPNO-MP2 Gradient
   Christoph Reimann      : Effective Core Potentials
   Marius Retegan         : Local ZFS, SOC
   Christoph Riplinger    : Optimizer, TS searches, QM/MM, DLPNO-CCSD(T), (RO)-DLPNO pert. Triples
   Tobias Risthaus        : Range-separated hybrids, TD-DFT gradient, RPA, STAB
   Michael Roemelt        : Original ROCIS implementation
   Masaaki Saitow         : Open-shell DLPNO-CCSD energy and density
   Barbara Sandhoefer     : DKH picture change effects
   Avijit Sen             : IP-ROCIS
   Kantharuban Sivalingam : CASSCF convergence, NEVPT2, FIC-MRCI
   Bernardo de Souza      : ESD, SOC TD-DFT
   Georgi Stoychev        : AutoAux, RI-MP2 NMR, DLPNO-MP2 response
   Willem Van den Heuvel  : Paramagnetic NMR
   Boris Wezisla          : Elementary symmetry handling
   Frank Wennmohs         : Technical directorship


 We gratefully acknowledge several colleagues who have allowed us to
 interface, adapt or use parts of their codes:
   Stefan Grimme, W. Hujo, H. Kruse, P. Pracht,  : VdW corrections, initial TS optimization,
                  C. Bannwarth, S. Ehlert          DFT functionals, gCP, sTDA/sTD-DF
   Ed Valeev, F. Pavosevic, A. Kumar             : LibInt (2-el integral package), F12 methods
   Garnet Chan, S. Sharma, J. Yang, R. Olivares  : DMRG
   Ulf Ekstrom                                   : XCFun DFT Library
   Mihaly Kallay                                 : mrcc  (arbitrary order and MRCC methods)
   Jiri Pittner, Ondrej Demel                    : Mk-CCSD
   Frank Weinhold                                : gennbo (NPA and NBO analysis)
   Christopher J. Cramer and Donald G. Truhlar   : smd solvation model
   Lars Goerigk                                  : TD-DFT with DH, B97 family of functionals
   V. Asgeirsson, H. Jonsson                     : NEB implementation
   FAccTs GmbH                                   : IRC, NEB, NEB-TS, DLPNO-Multilevel, CI-OPT
                                                   MM, QMMM, 2- and 3-layer-ONIOM, Crystal-QMMM,
                                                   LR-CPCM, SF, NACMEs, symmetry and pop. for TD-DFT,
                                                   nearIR, NL-DFT gradient (VV10), updates on ESD,
                                                   ML-optimized integration grids
   S Lehtola, MJT Oliveira, MAL Marques          : LibXC Library
   Liviu Ungur et al                             : ANISO software


 Your calculation uses the libint2 library for the computation of 2-el integrals
 For citations please refer to: http://libint.valeyev.net

 Your ORCA version has been built with support for libXC version: 5.1.0
 For citations please refer to: https://tddft.org/programs/libxc/

 This ORCA versions uses:
   CBLAS   interface :  Fast vector & matrix operations
   LAPACKE interface :  Fast linear algebra routines
   SCALAPACK package :  Parallel linear algebra routines
   Shared memory     :  Shared parallel matrices
   BLAS/LAPACK       :  OpenBLAS 0.3.15  USE64BITINT DYNAMIC_ARCH NO_AFFINITY SkylakeX SINGLE_THREADED
        Core in use  :  SkylakeX
   Copyright (c) 2011-2014, The OpenBLAS Project


***************************************
The coordinates will be read from file: coord.xyz
***************************************


Your calculation utilizes the atom-pairwise dispersion correction
based on tight binding partial charges (D4)
Cite in your paper:
E.Caldeweyher, C.Bannwarth, S.Grimme, J.Chem.Phys., (2017), 147, 034112.
E.Caldeweyher, S.Ehlert, A.Hansen, H.Neugebauer, S.Grimme, J.Chem.Phys., (2018), in progress.
   

================================================================================

----- Orbital basis set information -----
Your calculation utilizes the basis: def2-QZVPP
   F. Weigend and R. Ahlrichs, Phys. Chem. Chem. Phys. 7, 3297 (2005).

----- AuxJ basis set information -----
Your calculation utilizes the auxiliary basis: def2/J
   F. Weigend, Phys. Chem. Chem. Phys. 8, 1057 (2006).

================================================================================
                                        WARNINGS
                       Please study these warnings very carefully!
================================================================================


INFO   : the flag for use of the SHARK integral package has been found!

================================================================================
                                       INPUT FILE
================================================================================
NAME = orca.inp
|  1> ! RKS PW6B95 D4 def2-QZVPP RIJCOSX def2/J defgrid3 SP
|  2> %maxcore 2500
|  3> %scf
|  4> autotrah false
|  5> end
|  6> %pal
|  7>   nprocs 8
|  8> end
|  9> *xyzfile 0 1 coord.xyz
| 10> 
| 11>                          ****END OF INPUT****
================================================================================

                       ****************************
                       * Single Point Calculation *
                       ****************************

---------------------------------
CARTESIAN COORDINATES (ANGSTROEM)
---------------------------------
  C     -3.435672    0.086749    2.009952
  C     -4.812624   -0.432563    1.607024
  C     -5.456426    0.647669    0.747635
  C     -4.676089    0.818230   -0.553206
  C     -3.207344    1.104545   -0.263539
  N     -2.735632    0.755886    0.932728
  C     -4.770944   -0.495538   -1.347762
  C     -4.239321   -1.737718   -0.609783
  C     -4.775792   -1.760353    0.830237
  C     -2.741642   -1.810809   -0.645430
  N     -1.917603   -2.143787    0.281190
  C     -0.671174   -2.102913   -0.318250
  C     -0.839238   -1.750500   -1.651266
  O     -2.159356   -1.570492   -1.851144
  C      0.600020   -2.321315    0.187996
  C      1.673996   -2.184147   -0.689805
  C      1.464456   -1.838802   -2.037611
  C      0.199784   -1.621954   -2.551892
  C     -4.739108   -2.998990   -1.341302
  C     -5.620304   -0.662058    2.882375
  C     -5.270527    1.951234   -1.384129
  O     -2.480960    1.608055   -1.127471
  H     -5.812730   -2.104160    0.759063
  H     -4.246517   -2.517829    1.413849
  H     -6.492538    0.383568    0.511271
  H     -5.491977    1.593226    1.300214
  H     -5.833223   -0.668442   -1.547797
  H     -4.294738   -0.386308   -2.324215
  H     -4.764148    2.062276   -2.341664
  H     -6.323830    1.746111   -1.582296
  H     -5.212228    2.903940   -0.855427
  H     -5.728840    0.262803    3.451666
  H     -6.620554   -1.029476    2.647765
  H     -5.138666   -1.398630    3.529337
  H     -1.737707    0.890949    1.087076
  H     -4.392592   -3.905084   -0.842279
  H     -5.829542   -3.010855   -1.344776
  H     -4.400973   -3.028197   -2.377503
  H      0.742338   -2.559526    1.233198
  C      3.079147   -2.319826   -0.224539
  H      2.320089   -1.741305   -2.691852
  H     -2.807517   -0.730645    2.369008
  H     -3.551230    0.791844    2.839702
  C      3.380135   -3.130097    0.987777
  C      2.724257   -4.332111    1.248886
  C      3.083762   -5.099781    2.347134
  C      4.085304   -4.662814    3.202755
  C      4.742277   -3.464795    2.948197
  C      4.403823   -2.709702    1.837551
  H      1.947714   -4.686070    0.582892
  H      2.579995   -6.038923    2.534113
  H      4.356957   -5.256527    4.065956
  H      5.523613   -3.122541    3.613996
  H      4.924942   -1.782033    1.637170
  H      0.043222   -1.357770   -3.588802
  O      3.982848   -1.769292   -0.821468
  C      3.358807    0.874452    1.268814
  C      2.343189    1.102356    0.365269
  C      2.697558    1.444239   -0.924591
  N      3.945797    1.552217   -1.332515
  C      4.850229    1.297396   -0.391248
  N      4.624125    0.975816    0.876859
  C      0.869985    1.080131    0.458883
  N      0.429208    1.378376   -0.777435
  C      1.463356    1.697407   -1.736743
  C      1.374169    3.141977   -2.258325
  C      1.428377    4.162635   -1.157864
  C      2.639254    4.738708   -0.779796
  C      2.698314    5.648447    0.267131
  C      1.542683    5.996334    0.953242
  C      0.329149    5.432980    0.581442
  C      0.273819    4.524186   -0.466124
  O      0.195713    0.842265    1.451142
  H     -0.566698    1.485255   -0.983553
  H      5.889519    1.366368   -0.691301
  H      3.545622    4.474619   -1.311706
  H      3.648100    6.087203    0.545100
  H      1.586401    6.705964    1.769409
  H     -0.578029    5.702538    1.107057
  H     -0.678861    4.091471   -0.748740
  H      0.444650    3.235951   -2.823940
  H      2.191570    3.290058   -2.966452
  H      1.424435    1.014714   -2.591375
  H      3.169820    0.611193    2.303942

----------------------------
CARTESIAN COORDINATES (A.U.)
----------------------------
  NO LB      ZA    FRAG     MASS         X           Y           Z
   0 C     6.0000    0    12.011   -6.492479    0.163931    3.798259
   1 C     6.0000    0    12.011   -9.094541   -0.817426    3.036835
   2 C     6.0000    0    12.011  -10.311152    1.223917    1.412825
   3 C     6.0000    0    12.011   -8.836528    1.546231   -1.045407
   4 C     6.0000    0    12.011   -6.061003    2.087287   -0.498017
   5 N     7.0000    0    14.007   -5.169595    1.428418    1.762601
   6 C     6.0000    0    12.011   -9.015777   -0.936432   -2.546901
   7 C     6.0000    0    12.011   -8.011155   -3.283810   -1.152324
   8 C     6.0000    0    12.011   -9.024939   -3.326585    1.568921
   9 C     6.0000    0    12.011   -5.180953   -3.421933   -1.219687
  10 N     7.0000    0    14.007   -3.623745   -4.051170    0.531373
  11 C     6.0000    0    12.011   -1.268335   -3.973930   -0.601405
  12 C     6.0000    0    12.011   -1.585930   -3.307966   -3.120441
  13 O     8.0000    0    15.999   -4.080591   -2.967799   -3.498155
  14 C     6.0000    0    12.011    1.133874   -4.386651    0.355261
  15 C     6.0000    0    12.011    3.163394   -4.127441   -1.303543
  16 C     6.0000    0    12.011    2.767421   -3.474832   -3.850526
  17 C     6.0000    0    12.011    0.377537   -3.065048   -4.822377
  18 C     6.0000    0    12.011   -8.955616   -5.667269   -2.534693
  19 C     6.0000    0    12.011  -10.620835   -1.251109    5.446900
  20 C     6.0000    0    12.011   -9.959853    3.687297   -2.615625
  21 O     8.0000    0    15.999   -4.688335    3.038784   -2.130610
  22 H     1.0000    0     1.008  -10.984467   -3.976285    1.434422
  23 H     1.0000    0     1.008   -8.024754   -4.758007    2.671787
  24 H     1.0000    0     1.008  -12.269119    0.724838    0.966163
  25 H     1.0000    0     1.008  -10.378332    3.010760    2.457047
  26 H     1.0000    0     1.008  -11.023194   -1.263172   -2.924913
  27 H     1.0000    0     1.008   -8.115879   -0.730016   -4.392130
  28 H     1.0000    0     1.008   -9.002936    3.897137   -4.425104
  29 H     1.0000    0     1.008  -11.950307    3.299672   -2.990106
  30 H     1.0000    0     1.008   -9.849684    5.487651   -1.616523
  31 H     1.0000    0     1.008  -10.825938    0.496626    6.522703
  32 H     1.0000    0     1.008  -12.511034   -1.945428    5.003550
  33 H     1.0000    0     1.008   -9.710671   -2.643027    6.669481
  34 H     1.0000    0     1.008   -3.283790    1.683649    2.054276
  35 H     1.0000    0     1.008   -8.300795   -7.379540   -1.591678
  36 H     1.0000    0     1.008  -11.016238   -5.689691   -2.541259
  37 H     1.0000    0     1.008   -8.316633   -5.722463   -4.492829
  38 H     1.0000    0     1.008    1.402816   -4.836802    2.330406
  39 C     6.0000    0    12.011    5.818744   -4.383837   -0.424318
  40 H     1.0000    0     1.008    4.384333   -3.290589   -5.086863
  41 H     1.0000    0     1.008   -5.305438   -1.380719    4.476776
  42 H     1.0000    0     1.008   -6.710851    1.496368    5.366259
  43 C     6.0000    0    12.011    6.387529   -5.915026    1.866628
  44 C     6.0000    0    12.011    5.148100   -8.186503    2.360052
  45 C     6.0000    0    12.011    5.827466   -9.637189    4.435441
  46 C     6.0000    0    12.011    7.720106   -8.811442    6.052329
  47 C     6.0000    0    12.011    8.961606   -6.547515    5.571285
  48 C     6.0000    0    12.011    8.322019   -5.120595    3.472468
  49 H     1.0000    0     1.008    3.680647   -8.855389    1.101506
  50 H     1.0000    0     1.008    4.875485  -11.411911    4.788779
  51 H     1.0000    0     1.008    8.233455   -9.933396    7.683542
  52 H     1.0000    0     1.008   10.438116   -5.900747    6.829462
  53 H     1.0000    0     1.008    9.306791   -3.367555    3.093802
  54 H     1.0000    0     1.008    0.081677   -2.565813   -6.781853
  55 O     8.0000    0    15.999    7.526493   -3.343478   -1.552350
  56 C     6.0000    0    12.011    6.347225    1.652475    2.397710
  57 C     6.0000    0    12.011    4.427985    2.083151    0.690258
  58 C     6.0000    0    12.011    5.097645    2.729215   -1.747224
  59 N     7.0000    0    14.007    7.456475    2.933266   -2.518089
  60 C     6.0000    0    12.011    9.165604    2.451724   -0.739352
  61 N     7.0000    0    14.007    8.738330    1.844025    1.657024
  62 C     6.0000    0    12.011    1.644033    2.041153    0.867163
  63 N     7.0000    0    14.007    0.811085    2.604753   -1.469140
  64 C     6.0000    0    12.011    2.765343    3.207634   -3.281969
  65 C     6.0000    0    12.011    2.596802    5.937476   -4.267616
  66 C     6.0000    0    12.011    2.699240    7.866241   -2.188045
  67 C     6.0000    0    12.011    4.987468    8.954860   -1.473600
  68 C     6.0000    0    12.011    5.099074   10.674018    0.504803
  69 C     6.0000    0    12.011    2.915248   11.331429    1.801366
  70 C     6.0000    0    12.011    0.622001   10.266844    1.098765
  71 C     6.0000    0    12.011    0.517442    8.549472   -0.880846
  72 O     8.0000    0    15.999    0.369844    1.591651    2.742260
  73 H     1.0000    0     1.008   -1.070904    2.806726   -1.858647
  74 H     1.0000    0     1.008   11.129579    2.582061   -1.306370
  75 H     1.0000    0     1.008    6.700255    8.455804   -2.478765
  76 H     1.0000    0     1.008    6.893909   11.503147    1.030090
  77 H     1.0000    0     1.008    2.997863   12.672436    3.343699
  78 H     1.0000    0     1.008   -1.092316   10.776235    2.092035
  79 H     1.0000    0     1.008   -1.282861    7.731760   -1.414913
  80 H     1.0000    0     1.008    0.840267    6.115061   -5.336473
  81 H     1.0000    0     1.008    4.141468    6.217309   -5.605781
  82 H     1.0000    0     1.008    2.691791    1.917532   -4.896990
  83 H     1.0000    0     1.008    5.990092    1.154987    4.353820

--------------------------------
INTERNAL COORDINATES (ANGSTROEM)
--------------------------------
 C      0   0   0     0.000000000000     0.00000000     0.00000000
 C      1   0   0     1.525789538545     0.00000000     0.00000000
 C      2   1   0     1.523132506206   106.80195848     0.00000000
 C      3   2   1     1.526500370115   110.11994533    65.43081286
 C      4   3   2     1.524169924420   110.58761311   304.84877261
 N      5   4   3     1.332340303605   117.55851343    20.75187148
 C      4   3   2     1.538279633847   108.25330734    63.63879493
 C      7   4   3     1.539559865045   114.84708506   301.76974062
 C      8   7   4     1.536871518270   109.90636232    45.97684520
 C      8   7   4     1.499884545950   111.88386292   281.25148542
 N     10   8   7     1.283955068507   129.51936945   138.92469914
 C     11  10   8     1.383685605758   104.94082081   176.94934916
 C     12  11  10     1.389018775633   108.31587067   358.88057301
 O     13  12  11     1.347243554846   107.14775705     0.51472176
 C     12  11  10     1.385611352861   131.56604258   177.66136161
 C     15  12  11     1.393834381654   117.47022988   180.80391674
 C     16  15  12     1.407036110292   120.84180536   359.89881998
 C     13  12  11     1.381020487330   123.94774694   180.33933182
 C      8   7   4     1.541335161709   108.70957142   164.75025336
 C      2   1   3     1.526937035381   107.93529838   240.87548354
 C      4   3   2     1.525610338069   110.36095065   183.09947465
 O      5   4   3     1.235934722616   120.66591024   198.79444156
 H      9   8   7     1.094763912127   105.92258771    77.33408199
 H      9   8   7     1.092933621547   109.96830726   191.46049775
 H      3   2   1     1.095054913266   110.52833890   186.00723049
 H      3   2   1     1.095757423525   109.94893930   303.46552533
 H      7   4   3     1.094690771869   106.80513020    60.43698118
 H      7   4   3     1.091862682401   110.46243547   175.27091210
 H     21   4   3     1.088863483145   111.93116978   182.89113309
 H     21   4   3     1.091234028736   109.59713629   302.64024647
 H     21   4   3     1.091133965378   111.32842747    61.65786226
 H     20   2   1     1.091439606575   111.15530312    59.70855706
 H     20   2   1     1.091118254316   110.85000233   179.63399050
 H     20   2   1     1.092278712843   111.27379089   299.49941617
 H      6   5   4     1.018783305208   116.62413986   175.66819934
 H     19   8   7     1.090919021143   111.07365779   180.63061049
 H     19   8   7     1.090504043576   109.55129500   299.93390208
 H     19   8   7     1.090367244014   111.86294203    59.48923713
 H     15  12  11     1.081408943254   120.56955886   359.02639720
 C     16  15  12     1.486381108857   121.48636467   176.38612262
 H     17  16  15     1.081501677204   118.93244178   180.04319463
 H      1   2   3     1.091618801462   110.56728843   196.73813596
 H      1   2   3     1.094987405493   108.90729209    79.34776085
 C     40  16  15     1.488906883308   119.71277435    25.32733735
 C     44  40  16     1.393983669074   121.78013026    39.64691174
 C     45  44  40     1.387339676585   120.23141444   176.27058193
 C     46  45  44     1.387844412530   120.05467761     0.99693567
 C     47  46  45     1.389842582689   119.97372243   359.04995347
 C     48  47  46     1.385010153664   120.08632093   359.64968975
 H     45  44  40     1.082521738564   120.27991925   357.80557614
 H     46  45  44     1.082002782065   119.76408706   180.93627210
 H     47  46  45     1.082314922946   120.00744749   179.26425498
 H     48  47  46     1.082086626670   120.08341199   180.01603592
 H     49  48  47     1.082722244039   119.86171406   180.62515095
 H     18  13  12     1.081428069164   122.62349036   179.24674226
 O     40  16  15     1.214943860910   120.53175908   205.70996023
 C     54  49  48     3.105700951666   120.80406985   234.77009144
 C     57  54  49     1.378336891651   126.21057595   304.66588869
 C     58  57  54     1.380651885884   117.66135985   276.51402253
 N     59  58  57     1.317635020157   123.55051133     0.53275606
 C     60  59  58     1.330005898747   114.16745390     0.23678585
 N     61  60  59     1.327641728368   127.34245941   358.97462555
 C     58  57  54     1.476342955111   133.72678558    97.33761898
 N     63  58  57     1.346000221941   105.37869554   180.54643438
 C     64  63  58     1.446207283595   115.08652500   356.25770733
 C     65  64  63     1.538435697357   112.99022135   243.43527414
 C     66  65  64     1.501898037093   112.80575684    57.03931251
 C     67  66  65     1.393204899008   120.74380300    93.45348943
 C     68  67  66     1.388224931722   120.83677359   182.19870773
 C     69  68  67     1.388256466167   120.10087706     0.00000000
 C     70  69  68     1.388621111178   119.56977138   359.72692094
 C     71  70  69     1.387934000888   120.16990092     0.24712526
 O     63  58  57     1.223028965647   127.19382574     0.61833828
 H     64  63  58     1.022612198951   121.81739547   183.65209970
 H     61  60  59     1.083934277054   116.35379847   179.41486424
 H     68  67  66     1.083593352175   119.53805356     2.34735657
 H     69  68  67     1.082528173476   119.77419345   180.12910381
 H     70  69  68     1.082412157568   120.22030777   180.04110459
 H     71  70  69     1.082545413520   120.08753821   180.34564251
 H     72  71  70     1.083841243839   119.55544095   180.07324099
 H     66  65  64     1.092133633313   107.80164953   294.64494061
 H     66  65  64     1.091566389424   107.69260863   179.69728944
 H     65  64  63     1.094523050638   110.78851044   121.32186785
 H     57  54  49     1.084671510389    76.53039665    65.29231251

---------------------------
INTERNAL COORDINATES (A.U.)
---------------------------
 C      0   0   0     0.000000000000     0.00000000     0.00000000
 C      1   0   0     2.883324365852     0.00000000     0.00000000
 C      2   1   0     2.878303302402   106.80195848     0.00000000
 C      3   2   1     2.884667642846   110.11994533    65.43081286
 C      4   3   2     2.880263738713   110.58761311   304.84877261
 N      5   4   3     2.517758290998   117.55851343    20.75187148
 C      4   3   2     2.906927225360   108.25330734    63.63879493
 C      7   4   3     2.909346511711   114.84708506   301.76974062
 C      8   7   4     2.904266272553   109.90636232    45.97684520
 C      8   7   4     2.834371024347   111.88386292   281.25148542
 N     10   8   7     2.426323447738   129.51936945   138.92469914
 C     11  10   8     2.614786850331   104.94082081   176.94934916
 C     12  11  10     2.624865080820   108.31587067   358.88057301
 O     13  12  11     2.545921354350   107.14775705     0.51472176
 C     12  11  10     2.618425984959   131.56604258   177.66136161
 C     15  12  11     2.633965257370   117.47022988   180.80391674
 C     16  15  12     2.658912908989   120.84180536   359.89881998
 C     13  12  11     2.609750506388   123.94774694   180.33933182
 C      8   7   4     2.912701336213   108.70957142   164.75025336
 C      2   1   3     2.885492820612   107.93529838   240.87548354
 C      4   3   2     2.882985726029   110.36095065   183.09947465
 O      5   4   3     2.335578145148   120.66591024   198.79444156
 H      9   8   7     2.068803975220   105.92258771    77.33408199
 H      9   8   7     2.065345227279   109.96830726   191.46049775
 H      3   2   1     2.069353887678   110.52833890   186.00723049
 H      3   2   1     2.070681439673   109.94893930   303.46552533
 H      7   4   3     2.068665760162   106.80513020    60.43698118
 H      7   4   3     2.063321445587   110.46243547   175.27091210
 H     21   4   3     2.057653780372   111.93116978   182.89113309
 H     21   4   3     2.062133462327   109.59713629   302.64024647
 H     21   4   3     2.061944369984   111.32842747    61.65786226
 H     20   2   1     2.062521948142   111.15530312    59.70855706
 H     20   2   1     2.061914680380   110.85000233   179.63399050
 H     20   2   1     2.064107629185   111.27379089   299.49941617
 H      6   5   4     1.925221436654   116.62413986   175.66819934
 H     19   8   7     2.061538184246   111.07365779   180.63061049
 H     19   8   7     2.060753990293   109.55129500   299.93390208
 H     19   8   7     2.060495476585   111.86294203    59.48923713
 H     15  12  11     2.043566741523   120.56955886   359.02639720
 C     16  15  12     2.808853226374   121.48636467   176.38612262
 H     17  16  15     2.043741983293   118.93244178   180.04319463
 H      1   2   3     2.062860577403   110.56728843   196.73813596
 H      1   2   3     2.069226316475   108.90729209    79.34776085
 C     40  16  15     2.813626248362   119.71277435    25.32733735
 C     44  40  16     2.634247369709   121.78013026    39.64691174
 C     45  44  40     2.621692043469   120.23141444   176.27058193
 C     46  45  44     2.622645856174   120.05467761     0.99693567
 C     47  46  45     2.626421850544   119.97372243   359.04995347
 C     48  47  46     2.617289883124   120.08632093   359.64968975
 H     45  44  40     2.045669619903   120.27991925   357.80557614
 H     46  45  44     2.044688934243   119.76408706   180.93627210
 H     47  46  45     2.045278795023   120.00744749   179.26425498
 H     48  47  46     2.044847377586   120.08341199   180.01603592
 H     49  48  47     2.046048520337   119.86171406   180.62515095
 H     18  13  12     2.043602884256   122.62349036   179.24674226
 O     40  16  15     2.295911165209   120.53175908   205.70996023
 C     54  49  48     5.868924252507   120.80406985   234.77009144
 C     57  54  49     2.604679245500   126.21057595   304.66588869
 C     58  57  54     2.609053950603   117.66135985   276.51402253
 N     59  58  57     2.489969332561   123.55051133     0.53275606
 C     60  59  58     2.513346905131   114.16745390     0.23678585
 N     61  60  59     2.508879270581   127.34245941   358.97462555
 C     58  57  54     2.789883864904   133.72678558    97.33761898
 N     63  58  57     2.543571795666   105.37869554   180.54643438
 C     64  63  58     2.732935698877   115.08652500   356.25770733
 C     65  64  63     2.907222142653   112.99022135   243.43527414
 C     66  65  64     2.838175971180   112.80575684    57.03931251
 C     67  66  65     2.632775707563   120.74380300    93.45348943
 C     68  67  66     2.623364933236   120.83677359   182.19870773
 C     69  68  67     2.623424524702   120.10087706     0.00000000
 C     70  69  68     2.624113603908   119.56977138   359.72692094
 C     71  70  69     2.622815153636   120.16990092     0.24712526
 O     63  58  57     2.311189798926   127.19382574     0.61833828
 H     64  63  58     1.932456997225   121.81739547   183.65209970
 H     61  60  59     2.048338930801   116.35379847   179.41486424
 H     68  67  66     2.047694676148   119.53805356     2.34735657
 H     69  68  67     2.045681780123   119.77419345   180.12910381
 H     70  69  68     2.045462541831   120.22030777   180.04110459
 H     71  70  69     2.045714359086   120.08753821   180.34564251
 H     72  71  70     2.048163123504   119.55544095   180.07324099
 H     66  65  64     2.063833468605   107.80164953   294.64494061
 H     66  65  64     2.062761533004   107.69260863   179.69728944
 H     65  64  63     2.068348812970   110.78851044   121.32186785
 H     57  54  49     2.049732099901    76.53039665    65.29231251

---------------------
BASIS SET INFORMATION
---------------------
There are 4 groups of distinct atoms

 Group   1 Type C   : 15s8p3d2f1g contracted to 7s4p3d2f1g pattern {8211111/5111/111/11/1}
 Group   2 Type N   : 15s8p3d2f1g contracted to 7s4p3d2f1g pattern {8211111/5111/111/11/1}
 Group   3 Type O   : 15s8p3d2f1g contracted to 7s4p3d2f1g pattern {8211111/5111/111/11/1}
 Group   4 Type H   : 7s3p2d1f contracted to 4s3p2d1f pattern {4111/111/11/1}

Atom   0C    basis set group =>   1
Atom   1C    basis set group =>   1
Atom   2C    basis set group =>   1
Atom   3C    basis set group =>   1
Atom   4C    basis set group =>   1
Atom   5N    basis set group =>   2
Atom   6C    basis set group =>   1
Atom   7C    basis set group =>   1
Atom   8C    basis set group =>   1
Atom   9C    basis set group =>   1
Atom  10N    basis set group =>   2
Atom  11C    basis set group =>   1
Atom  12C    basis set group =>   1
Atom  13O    basis set group =>   3
Atom  14C    basis set group =>   1
Atom  15C    basis set group =>   1
Atom  16C    basis set group =>   1
Atom  17C    basis set group =>   1
Atom  18C    basis set group =>   1
Atom  19C    basis set group =>   1
Atom  20C    basis set group =>   1
Atom  21O    basis set group =>   3
Atom  22H    basis set group =>   4
Atom  23H    basis set group =>   4
Atom  24H    basis set group =>   4
Atom  25H    basis set group =>   4
Atom  26H    basis set group =>   4
Atom  27H    basis set group =>   4
Atom  28H    basis set group =>   4
Atom  29H    basis set group =>   4
Atom  30H    basis set group =>   4
Atom  31H    basis set group =>   4
Atom  32H    basis set group =>   4
Atom  33H    basis set group =>   4
Atom  34H    basis set group =>   4
Atom  35H    basis set group =>   4
Atom  36H    basis set group =>   4
Atom  37H    basis set group =>   4
Atom  38H    basis set group =>   4
Atom  39C    basis set group =>   1
Atom  40H    basis set group =>   4
Atom  41H    basis set group =>   4
Atom  42H    basis set group =>   4
Atom  43C    basis set group =>   1
Atom  44C    basis set group =>   1
Atom  45C    basis set group =>   1
Atom  46C    basis set group =>   1
Atom  47C    basis set group =>   1
Atom  48C    basis set group =>   1
Atom  49H    basis set group =>   4
Atom  50H    basis set group =>   4
Atom  51H    basis set group =>   4
Atom  52H    basis set group =>   4
Atom  53H    basis set group =>   4
Atom  54H    basis set group =>   4
Atom  55O    basis set group =>   3
Atom  56C    basis set group =>   1
Atom  57C    basis set group =>   1
Atom  58C    basis set group =>   1
Atom  59N    basis set group =>   2
Atom  60C    basis set group =>   1
Atom  61N    basis set group =>   2
Atom  62C    basis set group =>   1
Atom  63N    basis set group =>   2
Atom  64C    basis set group =>   1
Atom  65C    basis set group =>   1
Atom  66C    basis set group =>   1
Atom  67C    basis set group =>   1
Atom  68C    basis set group =>   1
Atom  69C    basis set group =>   1
Atom  70C    basis set group =>   1
Atom  71C    basis set group =>   1
Atom  72O    basis set group =>   3
Atom  73H    basis set group =>   4
Atom  74H    basis set group =>   4
Atom  75H    basis set group =>   4
Atom  76H    basis set group =>   4
Atom  77H    basis set group =>   4
Atom  78H    basis set group =>   4
Atom  79H    basis set group =>   4
Atom  80H    basis set group =>   4
Atom  81H    basis set group =>   4
Atom  82H    basis set group =>   4
Atom  83H    basis set group =>   4
---------------------------------
AUXILIARY/J BASIS SET INFORMATION
---------------------------------
There are 4 groups of distinct atoms

 Group   1 Type C   : 12s5p4d2f1g contracted to 6s4p3d1f1g pattern {711111/2111/211/2/1}
 Group   2 Type N   : 12s5p4d2f1g contracted to 6s4p3d1f1g pattern {711111/2111/211/2/1}
 Group   3 Type O   : 12s5p4d2f1g contracted to 6s4p3d1f1g pattern {711111/2111/211/2/1}
 Group   4 Type H   : 5s2p1d contracted to 3s1p1d pattern {311/2/1}

Atom   0C    basis set group =>   1
Atom   1C    basis set group =>   1
Atom   2C    basis set group =>   1
Atom   3C    basis set group =>   1
Atom   4C    basis set group =>   1
Atom   5N    basis set group =>   2
Atom   6C    basis set group =>   1
Atom   7C    basis set group =>   1
Atom   8C    basis set group =>   1
Atom   9C    basis set group =>   1
Atom  10N    basis set group =>   2
Atom  11C    basis set group =>   1
Atom  12C    basis set group =>   1
Atom  13O    basis set group =>   3
Atom  14C    basis set group =>   1
Atom  15C    basis set group =>   1
Atom  16C    basis set group =>   1
Atom  17C    basis set group =>   1
Atom  18C    basis set group =>   1
Atom  19C    basis set group =>   1
Atom  20C    basis set group =>   1
Atom  21O    basis set group =>   3
Atom  22H    basis set group =>   4
Atom  23H    basis set group =>   4
Atom  24H    basis set group =>   4
Atom  25H    basis set group =>   4
Atom  26H    basis set group =>   4
Atom  27H    basis set group =>   4
Atom  28H    basis set group =>   4
Atom  29H    basis set group =>   4
Atom  30H    basis set group =>   4
Atom  31H    basis set group =>   4
Atom  32H    basis set group =>   4
Atom  33H    basis set group =>   4
Atom  34H    basis set group =>   4
Atom  35H    basis set group =>   4
Atom  36H    basis set group =>   4
Atom  37H    basis set group =>   4
Atom  38H    basis set group =>   4
Atom  39C    basis set group =>   1
Atom  40H    basis set group =>   4
Atom  41H    basis set group =>   4
Atom  42H    basis set group =>   4
Atom  43C    basis set group =>   1
Atom  44C    basis set group =>   1
Atom  45C    basis set group =>   1
Atom  46C    basis set group =>   1
Atom  47C    basis set group =>   1
Atom  48C    basis set group =>   1
Atom  49H    basis set group =>   4
Atom  50H    basis set group =>   4
Atom  51H    basis set group =>   4
Atom  52H    basis set group =>   4
Atom  53H    basis set group =>   4
Atom  54H    basis set group =>   4
Atom  55O    basis set group =>   3
Atom  56C    basis set group =>   1
Atom  57C    basis set group =>   1
Atom  58C    basis set group =>   1
Atom  59N    basis set group =>   2
Atom  60C    basis set group =>   1
Atom  61N    basis set group =>   2
Atom  62C    basis set group =>   1
Atom  63N    basis set group =>   2
Atom  64C    basis set group =>   1
Atom  65C    basis set group =>   1
Atom  66C    basis set group =>   1
Atom  67C    basis set group =>   1
Atom  68C    basis set group =>   1
Atom  69C    basis set group =>   1
Atom  70C    basis set group =>   1
Atom  71C    basis set group =>   1
Atom  72O    basis set group =>   3
Atom  73H    basis set group =>   4
Atom  74H    basis set group =>   4
Atom  75H    basis set group =>   4
Atom  76H    basis set group =>   4
Atom  77H    basis set group =>   4
Atom  78H    basis set group =>   4
Atom  79H    basis set group =>   4
Atom  80H    basis set group =>   4
Atom  81H    basis set group =>   4
Atom  82H    basis set group =>   4
Atom  83H    basis set group =>   4


           ************************************************************
           *        Program running with 8 parallel MPI-processes     *
           *              working on a common directory               *
           ************************************************************
------------------------------------------------------------------------------
                           ORCA GTO INTEGRAL CALCULATION
                           -- RI-GTO INTEGRALS CHOSEN --
------------------------------------------------------------------------------
------------------------------------------------------------------------------
                   ___                                                        
                  /   \      - P O W E R E D   B Y -                         
                 /     \                                                     
                 |  |  |   _    _      __       _____    __    __             
                 |  |  |  | |  | |    /  \     |  _  \  |  |  /  |          
                  \  \/   | |  | |   /    \    | | | |  |  | /  /          
                 / \  \   | |__| |  /  /\  \   | |_| |  |  |/  /          
                |  |  |   |  __  | /  /__\  \  |    /   |      \           
                |  |  |   | |  | | |   __   |  |    \   |  |\   \          
                \     /   | |  | | |  |  |  |  | |\  \  |  | \   \       
                 \___/    |_|  |_| |__|  |__|  |_| \__\ |__|  \__/        
                                                                              
                      - O R C A' S   B I G   F R I E N D -                    
                                      &                                       
                       - I N T E G R A L  F E E D E R -                       
                                                                              
 v1 FN, 2020, v2 2021                                                         
------------------------------------------------------------------------------


Reading SHARK input file orca.SHARKINP.tmp ... ok
----------------------
SHARK INTEGRAL PACKAGE
----------------------

Number of atoms                             ...     84
Number of basis functions                   ...   3789
Number of shells                            ...   1169
Maximum angular momentum                    ...      4
Integral batch strategy                     ... SHARK/LIBINT Hybrid
RI-J (if used) integral strategy            ... SPLIT-RIJ (Revised 2003 algorithm where possible)
Printlevel                                  ...      1
Contraction scheme used                     ... SEGMENTED contraction
Coulomb Range Separation                    ... NOT USED
Exchange Range Separation                   ... NOT USED
Finite Nucleus Model                        ... NOT USED
Auxiliary Coulomb fitting basis             ... AVAILABLE
   # of basis functions in Aux-J            ...   2710
   # of shells in Aux-J                     ...    890
   Maximum angular momentum in Aux-J        ...      4
Auxiliary J/K fitting basis                 ... NOT available
Auxiliary Correlation fitting basis         ... NOT available
Auxiliary 'external' fitting basis          ... NOT available
Integral threshold                          ...     1.000000e-10
Primitive cut-off                           ...     1.000000e-11
Primitive pair pre-selection threshold      ...     1.000000e-11

Calculating pre-screening integrals         ... done (  3.7 sec) Dimension = 1169
Organizing shell pair data                  ... done ( 10.3 sec)
Shell pair information
Total number of shell pairs                 ...    683865
Shell pairs after pre-screening             ...    298721
Total number of primitive shell pairs       ...   1703145
Primitive shell pairs kept                  ...    489318
          la=0 lb=0:  47820 shell pairs
          la=1 lb=0:  71328 shell pairs
          la=1 lb=1:  25672 shell pairs
          la=2 lb=0:  40331 shell pairs
          la=2 lb=1:  31008 shell pairs
          la=2 lb=2:   8683 shell pairs
          la=3 lb=0:  22919 shell pairs
          la=3 lb=1:  17997 shell pairs
          la=3 lb=2:   9541 shell pairs
          la=3 lb=3:   2725 shell pairs
          la=4 lb=0:   8315 shell pairs
          la=4 lb=1:   6599 shell pairs
          la=4 lb=2:   3486 shell pairs
          la=4 lb=3:   1917 shell pairs
          la=4 lb=4:    380 shell pairs

Calculating one electron integrals          ... done (  2.2 sec)
Calculating RI/J V-Matrix + Cholesky decomp.... done (  0.7 sec)
Calculating Nuclear repulsion               ... done (  0.0 sec) ENN=   6193.594293957328 Eh

SHARK setup successfully completed in  30.6 seconds

Maximum memory used throughout the entire GTOINT-calculation: 552.5 MB


           ************************************************************
           *        Program running with 8 parallel MPI-processes     *
           *              working on a common directory               *
           ************************************************************
-------------------------------------------------------------------------------
                                 ORCA SCF
-------------------------------------------------------------------------------

------------
SCF SETTINGS
------------
Hamiltonian:
 Density Functional     Method          .... DFT(GTOs)
 Exchange Functional    Exchange        .... PW6
 Correlation Functional Correlation     .... B95
 Gradients option       PostSCFGGA      .... off
 Hybrid DFT is turned on
   Fraction HF Exchange ScalHFX         ....  0.280000
   Scaling of DF-GGA-X  ScalDFX         ....  0.720000
   Scaling of DF-GGA-C  ScalDFC         ....  1.000000
   Scaling of DF-LDA-C  ScalLDAC        ....  1.000000
   Perturbative correction              ....  0.000000
   Density functional embedding theory  .... OFF
   NL short-range parameter             ....  9.000000
 RI-approximation to the Coulomb term is turned on
   Number of AuxJ basis functions       .... 2710
   RIJ-COSX (HFX calculated with COS-X)).... on


General Settings:
 Integral files         IntName         .... orca
 Hartree-Fock type      HFTyp           .... RHF
 Total Charge           Charge          ....    0
 Multiplicity           Mult            ....    1
 Number of Electrons    NEL             ....  332
 Basis Dimension        Dim             .... 3789
 Nuclear Repulsion      ENuc            ....   6193.5942939573 Eh

Convergence Acceleration:
 DIIS                   CNVDIIS         .... on
   Start iteration      DIISMaxIt       ....    12
   Startup error        DIISStart       ....  0.200000
   # of expansion vecs  DIISMaxEq       ....     5
   Bias factor          DIISBfac        ....   1.050
   Max. coefficient     DIISMaxC        ....  10.000
 Trust-Rad. Augm. Hess. CNVTRAH         .... off
 SOSCF                  CNVSOSCF        .... on
   Start iteration      SOSCFMaxIt      ....   150
   Startup grad/error   SOSCFStart      ....  0.003300
 Level Shifting         CNVShift        .... on
   Level shift para.    LevelShift      ....    0.2500
   Turn off err/grad.   ShiftErr        ....    0.0010
 Zerner damping         CNVZerner       .... off
 Static damping         CNVDamp         .... on
   Fraction old density DampFac         ....    0.7000
   Max. Damping (<1)    DampMax         ....    0.9800
   Min. Damping (>=0)   DampMin         ....    0.0000
   Turn off err/grad.   DampErr         ....    0.1000
 Fernandez-Rico         CNVRico         .... off

SCF Procedure:
 Maximum # iterations   MaxIter         ....   125
 SCF integral mode      SCFMode         .... Direct
   Integral package                     .... SHARK and LIBINT hybrid scheme
 Reset frequency        DirectResetFreq ....    20
 Integral Threshold     Thresh          ....  1.000e-10 Eh
 Primitive CutOff       TCut            ....  1.000e-11 Eh

Convergence Tolerance:
 Convergence Check Mode ConvCheckMode   .... Total+1el-Energy
 Convergence forced     ConvForced      .... 0
 Energy Change          TolE            ....  1.000e-06 Eh
 1-El. energy change                    ....  1.000e-03 Eh
 Orbital Gradient       TolG            ....  5.000e-05
 Orbital Rotation angle TolX            ....  5.000e-05
 DIIS Error             TolErr          ....  1.000e-06


Diagonalization of the overlap matrix:
Smallest eigenvalue                        ... 3.579e-06
Time for diagonalization                   ...    5.869 sec
Threshold for overlap eigenvalues          ... 1.000e-08
Number of eigenvalues below threshold      ... 0
Time for construction of square roots      ...    3.769 sec
Total time needed                          ...    9.744 sec

Time for model grid setup =    5.713 sec

------------------------------
INITIAL GUESS: MODEL POTENTIAL
------------------------------
Loading Hartree-Fock densities                     ... done
Calculating cut-offs                               ... done
Initializing the effective Hamiltonian             ... done
Setting up the integral package (SHARK)            ... done
Starting the Coulomb interaction                   ... done (  29.5 sec)
Reading the grid                                   ... done
Mapping shells                                     ... done
Starting the XC term evaluation                    ... done (   8.8 sec)
  promolecular density results
     # of electrons  =    331.958330178
     EX              =   -276.781744801
     EC              =    -21.317987750
     EX+EC           =   -298.099732550
Transforming the Hamiltonian                       ... done (   3.2 sec)
Diagonalizing the Hamiltonian                      ... done (   6.4 sec)
Back transforming the eigenvectors                 ... done (   1.6 sec)
Now organizing SCF variables                       ... done
                      ------------------
                      INITIAL GUESS DONE (  56.1 sec)
                      ------------------
-------------------
DFT GRID GENERATION
-------------------

General Integration Accuracy     IntAcc      ... 4.959
Radial Grid Type                 RadialGrid  ... OptM3 with GC (2021)
Angular Grid (max. ang.)         AngularGrid ... 6 (Lebedev-590)
Angular grid pruning method      GridPruning ... 4 (adaptive)
Weight generation scheme         WeightScheme... Becke
Basis function cutoff            BFCut       ... 1.0000e-10
Integration weight cutoff        WCut        ... 1.0000e-14
Angular grids for H and He will be reduced by one unit
Partially contracted basis set               ... off
Rotationally invariant grid construction     ... off

Total number of grid points                  ...   985086
Total number of batches                      ...    15431
Average number of points per batch           ...       63
Average number of grid points per atom       ...    11727
Time for grid setup =   45.407 sec

--------------------
COSX GRID GENERATION
--------------------

GRIDX 1
-------
General Integration Accuracy     IntAcc      ... 4.020
Radial Grid Type                 RadialGrid  ... OptM3 with GC (2021)
Angular Grid (max. ang.)         AngularGrid ... 2 (Lebedev-110)
Angular grid pruning method      GridPruning ... 4 (adaptive)
Weight generation scheme         WeightScheme... Becke
Basis function cutoff            BFCut       ... 1.0000e-10
Integration weight cutoff        WCut        ... 1.0000e-14
Angular grids for H and He will be reduced by one unit
Partially contracted basis set               ... on
Rotationally invariant grid construction     ... off

Total number of grid points                  ...   115637
Total number of batches                      ...     1850
Average number of points per batch           ...       62
Average number of grid points per atom       ...     1377
UseSFitting                                  ... on

GRIDX 2
-------
General Integration Accuracy     IntAcc      ... 4.338
Radial Grid Type                 RadialGrid  ... OptM3 with GC (2021)
Angular Grid (max. ang.)         AngularGrid ... 3 (Lebedev-194)
Angular grid pruning method      GridPruning ... 4 (adaptive)
Weight generation scheme         WeightScheme... Becke
Basis function cutoff            BFCut       ... 1.0000e-10
Integration weight cutoff        WCut        ... 1.0000e-14
Angular grids for H and He will be reduced by one unit
Partially contracted basis set               ... on
Rotationally invariant grid construction     ... off

Total number of grid points                  ...   249287
Total number of batches                      ...     3939
Average number of points per batch           ...       63
Average number of grid points per atom       ...     2968
UseSFitting                                  ... on

GRIDX 3
-------
General Integration Accuracy     IntAcc      ... 4.871
Radial Grid Type                 RadialGrid  ... OptM3 with GC (2021)
Angular Grid (max. ang.)         AngularGrid ... 4 (Lebedev-302)
Angular grid pruning method      GridPruning ... 4 (adaptive)
Weight generation scheme         WeightScheme... Becke
Basis function cutoff            BFCut       ... 1.0000e-10
Integration weight cutoff        WCut        ... 1.0000e-14
Angular grids for H and He will be reduced by one unit
Partially contracted basis set               ... on
Rotationally invariant grid construction     ... off

Total number of grid points                  ...   458803
Total number of batches                      ...     7210
Average number of points per batch           ...       63
Average number of grid points per atom       ...     5462
UseSFitting                                  ... on

Time for X-Grid setup             =   77.684 sec

--------------
SCF ITERATIONS
--------------
ITER       Energy         Delta-E        Max-DP      RMS-DP      [F,P]     Damp
               ***  Starting incremental Fock matrix formation  ***
  0  -2046.9159197520   0.000000000000 0.06668822  0.00022849  0.3787602 0.7000
  1  -2047.6458119733  -0.729892221237 0.06213431  0.00019985  0.1577338 0.7000
                               ***Turning on DIIS***
  2  -2047.9574707782  -0.311658804876 0.12073759  0.00041184  0.0630625 0.0000
  3  -2048.4606626593  -0.503191881093 0.09057563  0.00017076  0.0756566 0.0000
  4  -2048.5554216175  -0.094758958241 0.02461053  0.00006116  0.0227272 0.0000
  5  -2048.5593630932  -0.003941475696 0.01080320  0.00002865  0.0153202 0.0000
                      *** Initiating the SOSCF procedure ***
                           *** Shutting down DIIS ***
                      *** Re-Reading the Fockian *** 
                      *** Removing any level shift *** 
ITER      Energy       Delta-E        Grad      Rot      Max-DP    RMS-DP
  6  -2048.56019568  -0.0008325889  0.000228  0.000228  0.004949  0.000013
               *** Restarting incremental Fock matrix formation ***
  7  -2048.56023379  -0.0000381034  0.000141  0.000673  0.003176  0.000018
  8  -2048.56022781   0.0000059769  0.000249  0.000405  0.000812  0.000004
  9  -2048.56024145  -0.0000136412  0.000041  0.000136  0.002515  0.000007
 10  -2048.56024047   0.0000009783  0.000083  0.000102  0.002318  0.000004
                  ***Gradient check signals convergence***
              ***Rediagonalizing the Fockian in SOSCF/NRSCF***

               *****************************************************
               *                     SUCCESS                       *
               *           SCF CONVERGED AFTER  11 CYCLES          *
               *****************************************************

Old exchange energy                            =    -77.519777176 Eh
New exchange energy                            =    -77.519771771 Eh
Exchange energy change after final integration =      0.000005405 Eh
Total energy after final integration           =  -2048.560236374 Eh
Final COS-X integration done in                =  1882.388 sec

----------------
TOTAL SCF ENERGY
----------------

Total Energy       :        -2048.56023637 Eh          -55744.15801 eV

Components:
Nuclear Repulsion  :         6193.59429396 Eh          168536.26896 eV
Electronic Energy  :        -8242.15453033 Eh         -224280.42697 eV
One Electron Energy:       -15113.93745569 Eh         -411271.14679 eV
Two Electron Energy:         6871.78292536 Eh          186990.71982 eV
Max COSX asymmetry :            0.00000064 Eh               0.00002 eV

Virial components:
Potential Energy   :        -4088.71071678 Eh         -111259.47493 eV
Kinetic Energy     :         2040.15048040 Eh           55515.31692 eV
Virial Ratio       :            2.00412213


DFT components:
N(Alpha)           :      165.999946509618 electrons
N(Beta)            :      165.999946509618 electrons
N(Total)           :      331.999893019237 electrons
E(X)               :     -203.198457233878 Eh       
E(C)               :      -11.862104567186 Eh       
E(XC)              :     -215.060561801063 Eh       
DFET-embed. en.    :        0.000000000000 Eh       

---------------
SCF CONVERGENCE
---------------

  Last Energy change         ...   -1.3071e-06  Tolerance :   1.0000e-06
  Last MAX-Density change    ...    2.7756e-15  Tolerance :   1.0000e-05
  Last RMS-Density change    ...    4.2721e-18  Tolerance :   1.0000e-06
  Last Orbital Gradient      ...    1.0574e-05  Tolerance :   5.0000e-05
  Last Orbital Rotation      ...    3.4841e-05  Tolerance :   5.0000e-05

             **** THE GBW FILE WAS UPDATED (orca.gbw) ****
             **** DENSITY orca.scfp WAS UPDATED ****
             **** ENERGY FILE WAS UPDATED (orca.en.tmp) ****
             **** THE GBW FILE WAS UPDATED (orca.gbw) ****
             **** DENSITY orca.scfp WAS UPDATED ****
----------------
ORBITAL ENERGIES
----------------

  NO   OCC          E(Eh)            E(eV) 
   0   2.0000     -19.379335      -527.3385 
   1   2.0000     -19.280420      -524.6469 
   2   2.0000     -19.263615      -524.1896 
   3   2.0000     -19.258734      -524.0568 
   4   2.0000     -14.482648      -394.0929 
   5   2.0000     -14.481181      -394.0530 
   6   2.0000     -14.470939      -393.7743 
   7   2.0000     -14.467854      -393.6903 
   8   2.0000     -14.467498      -393.6806 
   9   2.0000     -10.402653      -283.0706 
  10   2.0000     -10.400096      -283.0010 
  11   2.0000     -10.394790      -282.8566 
  12   2.0000     -10.385205      -282.5958 
  13   2.0000     -10.369993      -282.1818 
  14   2.0000     -10.365571      -282.0615 
  15   2.0000     -10.353654      -281.7372 
  16   2.0000     -10.352652      -281.7100 
  17   2.0000     -10.351912      -281.6898 
  18   2.0000     -10.341738      -281.4130 
  19   2.0000     -10.337158      -281.2884 
  20   2.0000     -10.331811      -281.1429 
  21   2.0000     -10.323043      -280.9043 
  22   2.0000     -10.322863      -280.8994 
  23   2.0000     -10.319001      -280.7943 
  24   2.0000     -10.318359      -280.7768 
  25   2.0000     -10.317326      -280.7487 
  26   2.0000     -10.314687      -280.6769 
  27   2.0000     -10.312721      -280.6234 
  28   2.0000     -10.311905      -280.6012 
  29   2.0000     -10.310569      -280.5649 
  30   2.0000     -10.310529      -280.5638 
  31   2.0000     -10.308930      -280.5202 
  32   2.0000     -10.307524      -280.4820 
  33   2.0000     -10.306782      -280.4618 
  34   2.0000     -10.306677      -280.4589 
  35   2.0000     -10.305535      -280.4279 
  36   2.0000     -10.304664      -280.4042 
  37   2.0000     -10.303964      -280.3851 
  38   2.0000     -10.303924      -280.3840 
  39   2.0000     -10.303040      -280.3600 
  40   2.0000     -10.295281      -280.1488 
  41   2.0000     -10.294197      -280.1193 
  42   2.0000     -10.293904      -280.1114 
  43   2.0000     -10.293172      -280.0915 
  44   2.0000     -10.292860      -280.0829 
  45   2.0000     -10.292232      -280.0659 
  46   2.0000     -10.288435      -279.9626 
  47   2.0000      -1.182787       -32.1853 
  48   2.0000      -1.074626       -29.2421 
  49   2.0000      -1.073930       -29.2231 
  50   2.0000      -1.067385       -29.0450 
  51   2.0000      -1.025079       -27.8938 
  52   2.0000      -0.980199       -26.6726 
  53   2.0000      -0.970532       -26.4095 
  54   2.0000      -0.959699       -26.1147 
  55   2.0000      -0.923042       -25.1173 
  56   2.0000      -0.907799       -24.7025 
  57   2.0000      -0.894915       -24.3519 
  58   2.0000      -0.890013       -24.2185 
  59   2.0000      -0.883684       -24.0463 
  60   2.0000      -0.845335       -23.0027 
  61   2.0000      -0.834544       -22.7091 
  62   2.0000      -0.828979       -22.5577 
  63   2.0000      -0.815961       -22.2034 
  64   2.0000      -0.809934       -22.0394 
  65   2.0000      -0.784334       -21.3428 
  66   2.0000      -0.780859       -21.2483 
  67   2.0000      -0.779213       -21.2035 
  68   2.0000      -0.766461       -20.8565 
  69   2.0000      -0.758235       -20.6326 
  70   2.0000      -0.730523       -19.8785 
  71   2.0000      -0.723548       -19.6887 
  72   2.0000      -0.718451       -19.5501 
  73   2.0000      -0.717318       -19.5192 
  74   2.0000      -0.710654       -19.3379 
  75   2.0000      -0.700800       -19.0697 
  76   2.0000      -0.692600       -18.8466 
  77   2.0000      -0.672329       -18.2950 
  78   2.0000      -0.659972       -17.9588 
  79   2.0000      -0.650566       -17.7028 
  80   2.0000      -0.645870       -17.5750 
  81   2.0000      -0.641154       -17.4467 
  82   2.0000      -0.633577       -17.2405 
  83   2.0000      -0.624496       -16.9934 
  84   2.0000      -0.613275       -16.6881 
  85   2.0000      -0.604236       -16.4421 
  86   2.0000      -0.601341       -16.3633 
  87   2.0000      -0.598973       -16.2989 
  88   2.0000      -0.590117       -16.0579 
  89   2.0000      -0.558431       -15.1957 
  90   2.0000      -0.555756       -15.1229 
  91   2.0000      -0.550888       -14.9904 
  92   2.0000      -0.541290       -14.7292 
  93   2.0000      -0.537657       -14.6304 
  94   2.0000      -0.531837       -14.4720 
  95   2.0000      -0.527448       -14.3526 
  96   2.0000      -0.525267       -14.2932 
  97   2.0000      -0.519655       -14.1405 
  98   2.0000      -0.513649       -13.9771 
  99   2.0000      -0.512762       -13.9530 
 100   2.0000      -0.508790       -13.8449 
 101   2.0000      -0.498887       -13.5754 
 102   2.0000      -0.492172       -13.3927 
 103   2.0000      -0.491413       -13.3720 
 104   2.0000      -0.484214       -13.1761 
 105   2.0000      -0.482543       -13.1307 
 106   2.0000      -0.481553       -13.1037 
 107   2.0000      -0.477460       -12.9923 
 108   2.0000      -0.475726       -12.9452 
 109   2.0000      -0.469905       -12.7868 
 110   2.0000      -0.467515       -12.7217 
 111   2.0000      -0.462779       -12.5929 
 112   2.0000      -0.454712       -12.3733 
 113   2.0000      -0.451941       -12.2979 
 114   2.0000      -0.448437       -12.2026 
 115   2.0000      -0.446055       -12.1378 
 116   2.0000      -0.444567       -12.0973 
 117   2.0000      -0.442053       -12.0289 
 118   2.0000      -0.437381       -11.9017 
 119   2.0000      -0.435572       -11.8525 
 120   2.0000      -0.433065       -11.7843 
 121   2.0000      -0.429305       -11.6820 
 122   2.0000      -0.428763       -11.6672 
 123   2.0000      -0.423383       -11.5208 
 124   2.0000      -0.423269       -11.5177 
 125   2.0000      -0.421293       -11.4640 
 126   2.0000      -0.417318       -11.3558 
 127   2.0000      -0.416529       -11.3343 
 128   2.0000      -0.411340       -11.1931 
 129   2.0000      -0.410418       -11.1680 
 130   2.0000      -0.408524       -11.1165 
 131   2.0000      -0.399662       -10.8753 
 132   2.0000      -0.395901       -10.7730 
 133   2.0000      -0.394525       -10.7356 
 134   2.0000      -0.389439       -10.5972 
 135   2.0000      -0.388037       -10.5590 
 136   2.0000      -0.386392       -10.5143 
 137   2.0000      -0.379796       -10.3348 
 138   2.0000      -0.379396       -10.3239 
 139   2.0000      -0.376600       -10.2478 
 140   2.0000      -0.375213       -10.2101 
 141   2.0000      -0.372366       -10.1326 
 142   2.0000      -0.364177        -9.9098 
 143   2.0000      -0.360244        -9.8027 
 144   2.0000      -0.355845        -9.6830 
 145   2.0000      -0.353332        -9.6146 
 146   2.0000      -0.350204        -9.5295 
 147   2.0000      -0.348974        -9.4961 
 148   2.0000      -0.332762        -9.0549 
 149   2.0000      -0.332180        -9.0391 
 150   2.0000      -0.330321        -8.9885 
 151   2.0000      -0.327935        -8.9236 
 152   2.0000      -0.316585        -8.6147 
 153   2.0000      -0.300720        -8.1830 
 154   2.0000      -0.287438        -7.8216 
 155   2.0000      -0.284287        -7.7358 
 156   2.0000      -0.281934        -7.6718 
 157   2.0000      -0.279129        -7.5955 
 158   2.0000      -0.275821        -7.5055 
 159   2.0000      -0.274740        -7.4761 
 160   2.0000      -0.272083        -7.4038 
 161   2.0000      -0.271028        -7.3751 
 162   2.0000      -0.268031        -7.2935 
 163   2.0000      -0.263556        -7.1717 
 164   2.0000      -0.259601        -7.0641 
 165   2.0000      -0.257159        -6.9976 
 166   0.0000      -0.061559        -1.6751 
 167   0.0000      -0.047919        -1.3040 
 168   0.0000      -0.042593        -1.1590 
 169   0.0000      -0.030790        -0.8378 
 170   0.0000      -0.013209        -0.3594 
 171   0.0000      -0.010167        -0.2767 
 172   0.0000      -0.004231        -0.1151 
 173   0.0000      -0.000536        -0.0146 
 174   0.0000       0.005654         0.1539 
 175   0.0000       0.012038         0.3276 
 176   0.0000       0.021484         0.5846 
 177   0.0000       0.023937         0.6514 
 178   0.0000       0.025978         0.7069 
 179   0.0000       0.029950         0.8150 
 180   0.0000       0.031450         0.8558 
 181   0.0000       0.034184         0.9302 
 182   0.0000       0.039438         1.0732 
 183   0.0000       0.046424         1.2633 
 184   0.0000       0.046686         1.2704 
 185   0.0000       0.048921         1.3312 
 186   0.0000       0.051362         1.3976 
 187   0.0000       0.054470         1.4822 
 188   0.0000       0.057976         1.5776 
 189   0.0000       0.059099         1.6082 
 190   0.0000       0.061004         1.6600 
 191   0.0000       0.061863         1.6834 
 192   0.0000       0.064451         1.7538 
 193   0.0000       0.067881         1.8471 
 194   0.0000       0.071077         1.9341 
 195   0.0000       0.072655         1.9770 
 196   0.0000       0.075355         2.0505 
 197   0.0000       0.077687         2.1140 
 198   0.0000       0.079648         2.1673 
 199   0.0000       0.082757         2.2519 
 200   0.0000       0.083895         2.2829 
 201   0.0000       0.088416         2.4059 
 202   0.0000       0.089350         2.4313 
 203   0.0000       0.093506         2.5444 
 204   0.0000       0.095392         2.5958 
 205   0.0000       0.097508         2.6533 
 206   0.0000       0.099107         2.6968 
 207   0.0000       0.101277         2.7559 
 208   0.0000       0.103271         2.8101 
 209   0.0000       0.105686         2.8759 
 210   0.0000       0.111078         3.0226 
 211   0.0000       0.112032         3.0486 
 212   0.0000       0.114926         3.1273 
 213   0.0000       0.116692         3.1753 
 214   0.0000       0.118477         3.2239 
 215   0.0000       0.120943         3.2910 
 216   0.0000       0.122456         3.3322 
 217   0.0000       0.126172         3.4333 
 218   0.0000       0.128078         3.4852 
 219   0.0000       0.129952         3.5362 
 220   0.0000       0.133775         3.6402 
 221   0.0000       0.135543         3.6883 
 222   0.0000       0.136981         3.7274 
 223   0.0000       0.138814         3.7773 
 224   0.0000       0.141600         3.8531 
 225   0.0000       0.143955         3.9172 
 226   0.0000       0.144885         3.9425 
 227   0.0000       0.146771         3.9939 
 228   0.0000       0.147787         4.0215 
 229   0.0000       0.150714         4.1011 
 230   0.0000       0.153212         4.1691 
 231   0.0000       0.154991         4.2175 
 232   0.0000       0.158242         4.3060 
 233   0.0000       0.158899         4.3239 
 234   0.0000       0.160286         4.3616 
 235   0.0000       0.163725         4.4552 
 236   0.0000       0.164511         4.4766 
 237   0.0000       0.166683         4.5357 
 238   0.0000       0.169883         4.6228 
 239   0.0000       0.172046         4.6816 
 240   0.0000       0.174129         4.7383 
 241   0.0000       0.176484         4.8024 
 242   0.0000       0.178117         4.8468 
 243   0.0000       0.181065         4.9270 
 244   0.0000       0.182086         4.9548 
 245   0.0000       0.182463         4.9651 
 246   0.0000       0.185737         5.0542 
 247   0.0000       0.186964         5.0876 
 248   0.0000       0.187697         5.1075 
 249   0.0000       0.193592         5.2679 
 250   0.0000       0.195130         5.3097 
 251   0.0000       0.199081         5.4173 
 252   0.0000       0.199595         5.4313 
 253   0.0000       0.202672         5.5150 
 254   0.0000       0.204746         5.5714 
 255   0.0000       0.205811         5.6004 
 256   0.0000       0.209351         5.6967 
 257   0.0000       0.212674         5.7872 
 258   0.0000       0.213894         5.8204 
 259   0.0000       0.216145         5.8816 
 260   0.0000       0.218925         5.9573 
 261   0.0000       0.221824         6.0361 
 262   0.0000       0.223658         6.0860 
 263   0.0000       0.224004         6.0955 
 264   0.0000       0.224675         6.1137 
 265   0.0000       0.226881         6.1737 
 266   0.0000       0.229739         6.2515 
 267   0.0000       0.232964         6.3393 
 268   0.0000       0.235655         6.4125 
 269   0.0000       0.236027         6.4226 
 270   0.0000       0.238377         6.4866 
 271   0.0000       0.239958         6.5296 
 272   0.0000       0.241384         6.5684 
 273   0.0000       0.242407         6.5962 
 274   0.0000       0.246017         6.6945 
 275   0.0000       0.247864         6.7447 
 276   0.0000       0.249129         6.7791 
 277   0.0000       0.249409         6.7868 
 278   0.0000       0.251246         6.8367 
 279   0.0000       0.253974         6.9110 
 280   0.0000       0.255388         6.9495 
 281   0.0000       0.257971         7.0198 
 282   0.0000       0.260397         7.0858 
 283   0.0000       0.262812         7.1515 
 284   0.0000       0.263931         7.1819 
 285   0.0000       0.264445         7.1959 
 286   0.0000       0.265723         7.2307 
 287   0.0000       0.266992         7.2652 
 288   0.0000       0.270040         7.3482 
 289   0.0000       0.271824         7.3967 
 290   0.0000       0.272623         7.4185 
 291   0.0000       0.275238         7.4896 
 292   0.0000       0.276669         7.5285 
 293   0.0000       0.277490         7.5509 
 294   0.0000       0.277898         7.5620 
 295   0.0000       0.279394         7.6027 
 296   0.0000       0.281912         7.6712 
 297   0.0000       0.283217         7.7067 
 298   0.0000       0.285039         7.7563 
 299   0.0000       0.285373         7.7654 
 300   0.0000       0.286089         7.7849 
 301   0.0000       0.287470         7.8225 
 302   0.0000       0.288144         7.8408 
 303   0.0000       0.290998         7.9185 
 304   0.0000       0.293032         7.9738 
 305   0.0000       0.293567         7.9884 
 306   0.0000       0.295158         8.0317 
 307   0.0000       0.297234         8.0882 
 308   0.0000       0.298135         8.1127 
 309   0.0000       0.300762         8.1842 
 310   0.0000       0.302004         8.2179 
 311   0.0000       0.305321         8.3082 
 312   0.0000       0.307635         8.3712 
 313   0.0000       0.309210         8.4140 
 314   0.0000       0.309454         8.4207 
 315   0.0000       0.311894         8.4871 
 316   0.0000       0.312597         8.5062 
 317   0.0000       0.314787         8.5658 
 318   0.0000       0.315698         8.5906 
 319   0.0000       0.317602         8.6424 
 320   0.0000       0.318610         8.6698 
 321   0.0000       0.319426         8.6920 
 322   0.0000       0.322019         8.7626 
 323   0.0000       0.322783         8.7834 
 324   0.0000       0.324504         8.8302 
 325   0.0000       0.326587         8.8869 
 326   0.0000       0.327019         8.8986 
 327   0.0000       0.329159         8.9569 
 328   0.0000       0.329899         8.9770 
 329   0.0000       0.332466         9.0469 
 330   0.0000       0.333618         9.0782 
 331   0.0000       0.335191         9.1210 
 332   0.0000       0.337420         9.1817 
 333   0.0000       0.338598         9.2137 
 334   0.0000       0.340409         9.2630 
 335   0.0000       0.341696         9.2980 
 336   0.0000       0.342577         9.3220 
 337   0.0000       0.344017         9.3612 
 338   0.0000       0.346258         9.4222 
 339   0.0000       0.347396         9.4531 
 340   0.0000       0.348950         9.4954 
 341   0.0000       0.350039         9.5250 
 342   0.0000       0.351680         9.5697 
 343   0.0000       0.355854         9.6833 
 344   0.0000       0.356905         9.7119 
 345   0.0000       0.358219         9.7476 
 346   0.0000       0.360184         9.8011 
 347   0.0000       0.363279         9.8853 
 348   0.0000       0.364120         9.9082 
 349   0.0000       0.364660         9.9229 
 350   0.0000       0.366954         9.9853 
 351   0.0000       0.367729        10.0064 
 352   0.0000       0.369550        10.0560 
 353   0.0000       0.372517        10.1367 
 354   0.0000       0.373962        10.1760 
 355   0.0000       0.377460        10.2712 
 356   0.0000       0.378033        10.2868 
 357   0.0000       0.378092        10.2884 
 358   0.0000       0.383055        10.4234 
 359   0.0000       0.385094        10.4790 
 360   0.0000       0.387427        10.5424 
 361   0.0000       0.387741        10.5510 
 362   0.0000       0.390097        10.6151 
 363   0.0000       0.392168        10.6714 
 364   0.0000       0.393288        10.7019 
 365   0.0000       0.395967        10.7748 
 366   0.0000       0.396702        10.7948 
 367   0.0000       0.399666        10.8755 
 368   0.0000       0.400954        10.9105 
 369   0.0000       0.403609        10.9828 
 370   0.0000       0.406948        11.0736 
 371   0.0000       0.409638        11.1468 
 372   0.0000       0.413137        11.2420 
 373   0.0000       0.414619        11.2824 
 374   0.0000       0.416592        11.3360 
 375   0.0000       0.417233        11.3535 
 376   0.0000       0.421123        11.4593 
 377   0.0000       0.423083        11.5127 
 378   0.0000       0.424102        11.5404 
 379   0.0000       0.426006        11.5922 
 380   0.0000       0.428514        11.6605 
 381   0.0000       0.431306        11.7364 
 382   0.0000       0.434561        11.8250 
 383   0.0000       0.437262        11.8985 
 384   0.0000       0.437553        11.9064 
 385   0.0000       0.438425        11.9302 
 386   0.0000       0.441665        12.0183 
 387   0.0000       0.445573        12.1247 
 388   0.0000       0.447461        12.1760 
 389   0.0000       0.449204        12.2235 
 390   0.0000       0.451016        12.2728 
 391   0.0000       0.453438        12.3387 
 392   0.0000       0.454813        12.3761 
 393   0.0000       0.455861        12.4046 
 394   0.0000       0.457421        12.4471 
 395   0.0000       0.459067        12.4918 
 396   0.0000       0.462298        12.5798 
 397   0.0000       0.465297        12.6614 
 398   0.0000       0.465791        12.6748 
 399   0.0000       0.467265        12.7149 
 400   0.0000       0.469205        12.7677 
 401   0.0000       0.471667        12.8347 
 402   0.0000       0.474485        12.9114 
 403   0.0000       0.476200        12.9581 
 404   0.0000       0.478789        13.0285 
 405   0.0000       0.480616        13.0782 
 406   0.0000       0.481497        13.1022 
 407   0.0000       0.483836        13.1658 
 408   0.0000       0.486070        13.2266 
 409   0.0000       0.488118        13.2824 
 410   0.0000       0.488630        13.2963 
 411   0.0000       0.490890        13.3578 
 412   0.0000       0.494172        13.4471 
 413   0.0000       0.495375        13.4798 
 414   0.0000       0.496744        13.5171 
 415   0.0000       0.500059        13.6073 
 416   0.0000       0.500905        13.6303 
 417   0.0000       0.501386        13.6434 
 418   0.0000       0.502691        13.6789 
 419   0.0000       0.504845        13.7375 
 420   0.0000       0.506902        13.7935 
 421   0.0000       0.510079        13.8800 
 422   0.0000       0.510817        13.9000 
 423   0.0000       0.514636        14.0040 
 424   0.0000       0.515958        14.0399 
 425   0.0000       0.518048        14.0968 
 426   0.0000       0.520793        14.1715 
 427   0.0000       0.522910        14.2291 
 428   0.0000       0.525273        14.2934 
 429   0.0000       0.527922        14.3655 
 430   0.0000       0.528261        14.3747 
 431   0.0000       0.529862        14.4183 
 432   0.0000       0.531790        14.4707 
 433   0.0000       0.537393        14.6232 
 434   0.0000       0.538409        14.6509 
 435   0.0000       0.540943        14.7198 
 436   0.0000       0.543386        14.7863 
 437   0.0000       0.543679        14.7943 
 438   0.0000       0.548614        14.9285 
 439   0.0000       0.549359        14.9488 
 440   0.0000       0.553475        15.0608 
 441   0.0000       0.556156        15.1338 
 442   0.0000       0.558387        15.1945 
 443   0.0000       0.560661        15.2564 
 444   0.0000       0.561576        15.2813 
 445   0.0000       0.565453        15.3867 
 446   0.0000       0.567512        15.4428 
 447   0.0000       0.569517        15.4974 
 448   0.0000       0.570572        15.5260 
 449   0.0000       0.573597        15.6084 
 450   0.0000       0.574108        15.6223 
 451   0.0000       0.576954        15.6997 
 452   0.0000       0.577975        15.7275 
 453   0.0000       0.581418        15.8212 
 454   0.0000       0.583961        15.8904 
 455   0.0000       0.587853        15.9963 
 456   0.0000       0.590198        16.0601 
 457   0.0000       0.592256        16.1161 
 458   0.0000       0.593370        16.1464 
 459   0.0000       0.595626        16.2078 
 460   0.0000       0.597230        16.2515 
 461   0.0000       0.599098        16.3023 
 462   0.0000       0.600742        16.3470 
 463   0.0000       0.603759        16.4291 
 464   0.0000       0.604810        16.4577 
 465   0.0000       0.607837        16.5401 
 466   0.0000       0.610239        16.6054 
 467   0.0000       0.612518        16.6675 
 468   0.0000       0.613225        16.6867 
 469   0.0000       0.615462        16.7476 
 470   0.0000       0.619239        16.8503 
 471   0.0000       0.620819        16.8934 
 472   0.0000       0.623184        16.9577 
 473   0.0000       0.625717        17.0266 
 474   0.0000       0.629458        17.1284 
 475   0.0000       0.629675        17.1343 
 476   0.0000       0.630288        17.1510 
 477   0.0000       0.631016        17.1708 
 478   0.0000       0.633466        17.2375 
 479   0.0000       0.635411        17.2904 
 480   0.0000       0.638472        17.3737 
 481   0.0000       0.639774        17.4091 
 482   0.0000       0.639986        17.4149 
 483   0.0000       0.641924        17.4676 
 484   0.0000       0.646379        17.5889 
 485   0.0000       0.647881        17.6298 
 486   0.0000       0.650005        17.6875 
 487   0.0000       0.652709        17.7611 
 488   0.0000       0.656511        17.8646 
 489   0.0000       0.658593        17.9212 
 490   0.0000       0.659560        17.9475 
 491   0.0000       0.663300        18.0493 
 492   0.0000       0.665730        18.1154 
 493   0.0000       0.669302        18.2126 
 494   0.0000       0.670091        18.2341 
 495   0.0000       0.671997        18.2860 
 496   0.0000       0.674790        18.3620 
 497   0.0000       0.676384        18.4054 
 498   0.0000       0.679172        18.4812 
 499   0.0000       0.683404        18.5964 
 500   0.0000       0.685109        18.6428 
 501   0.0000       0.686655        18.6848 
 502   0.0000       0.687384        18.7047 
 503   0.0000       0.689164        18.7531 
 504   0.0000       0.692148        18.8343 
 505   0.0000       0.694088        18.8871 
 506   0.0000       0.694931        18.9100 
 507   0.0000       0.700973        19.0745 
 508   0.0000       0.701276        19.0827 
 509   0.0000       0.704028        19.1576 
 510   0.0000       0.705755        19.2046 
 511   0.0000       0.709259        19.2999 
 512   0.0000       0.710833        19.3428 
 513   0.0000       0.712077        19.3766 
 514   0.0000       0.713844        19.4247 
 515   0.0000       0.716535        19.4979 
 516   0.0000       0.717606        19.5271 
 517   0.0000       0.719235        19.5714 
 518   0.0000       0.721710        19.6387 
 519   0.0000       0.722722        19.6663 
 520   0.0000       0.725482        19.7414 
 521   0.0000       0.726455        19.7678 
 522   0.0000       0.729284        19.8448 
 523   0.0000       0.731223        19.8976 
 524   0.0000       0.733858        19.9693 
 525   0.0000       0.735528        20.0147 
 526   0.0000       0.738513        20.0960 
 527   0.0000       0.739243        20.1158 
 528   0.0000       0.742216        20.1967 
 529   0.0000       0.744948        20.2711 
 530   0.0000       0.745750        20.2929 
 531   0.0000       0.746392        20.3104 
 532   0.0000       0.749169        20.3859 
 533   0.0000       0.751608        20.4523 
 534   0.0000       0.753354        20.4998 
 535   0.0000       0.756137        20.5755 
 536   0.0000       0.756454        20.5842 
 537   0.0000       0.757890        20.6232 
 538   0.0000       0.763495        20.7758 
 539   0.0000       0.765325        20.8256 
 540   0.0000       0.766782        20.8652 
 541   0.0000       0.767713        20.8905 
 542   0.0000       0.771716        20.9995 
 543   0.0000       0.772342        21.0165 
 544   0.0000       0.774817        21.0838 
 545   0.0000       0.778072        21.1724 
 546   0.0000       0.779873        21.2214 
 547   0.0000       0.782985        21.3061 
 548   0.0000       0.784028        21.3345 
 549   0.0000       0.784177        21.3385 
 550   0.0000       0.785650        21.3786 
 551   0.0000       0.786616        21.4049 
 552   0.0000       0.790264        21.5042 
 553   0.0000       0.792135        21.5551 
 554   0.0000       0.796125        21.6637 
 555   0.0000       0.797045        21.6887 
 556   0.0000       0.801493        21.8097 
 557   0.0000       0.801890        21.8205 
 558   0.0000       0.804913        21.9028 
 559   0.0000       0.805668        21.9233 
 560   0.0000       0.807591        21.9757 
 561   0.0000       0.809754        22.0345 
 562   0.0000       0.813203        22.1284 
 563   0.0000       0.814012        22.1504 
 564   0.0000       0.814815        22.1722 
 565   0.0000       0.820182        22.3183 
 566   0.0000       0.822594        22.3839 
 567   0.0000       0.824029        22.4230 
 568   0.0000       0.826403        22.4876 
 569   0.0000       0.828001        22.5310 
 570   0.0000       0.829292        22.5662 
 571   0.0000       0.830526        22.5998 
 572   0.0000       0.834836        22.7170 
 573   0.0000       0.835392        22.7322 
 574   0.0000       0.836167        22.7533 
 575   0.0000       0.840133        22.8612 
 576   0.0000       0.840986        22.8844 
 577   0.0000       0.843480        22.9523 
 578   0.0000       0.844775        22.9875 
 579   0.0000       0.847347        23.0575 
 580   0.0000       0.849055        23.1040 
 581   0.0000       0.850800        23.1514 
 582   0.0000       0.851399        23.1678 
 583   0.0000       0.853020        23.2119 
 584   0.0000       0.855887        23.2899 
 585   0.0000       0.856721        23.3126 
 586   0.0000       0.859547        23.3895 
 587   0.0000       0.862917        23.4812 
 588   0.0000       0.865274        23.5453 
 589   0.0000       0.865908        23.5626 
 590   0.0000       0.866275        23.5725 
 591   0.0000       0.869623        23.6636 
 592   0.0000       0.871825        23.7236 
 593   0.0000       0.872558        23.7435 
 594   0.0000       0.875444        23.8220 
 595   0.0000       0.876162        23.8416 
 596   0.0000       0.879418        23.9302 
 597   0.0000       0.881362        23.9831 
 598   0.0000       0.884079        24.0570 
 599   0.0000       0.884624        24.0719 
 600   0.0000       0.887275        24.1440 
 601   0.0000       0.891932        24.2707 
 602   0.0000       0.892364        24.2825 
 603   0.0000       0.893491        24.3131 
 604   0.0000       0.894530        24.3414 
 605   0.0000       0.895978        24.3808 
 606   0.0000       0.898067        24.4377 
 607   0.0000       0.900677        24.5087 
 608   0.0000       0.901340        24.5267 
 609   0.0000       0.903089        24.5743 
 610   0.0000       0.906888        24.6777 
 611   0.0000       0.907233        24.6871 
 612   0.0000       0.909732        24.7551 
 613   0.0000       0.911053        24.7910 
 614   0.0000       0.911759        24.8102 
 615   0.0000       0.914706        24.8904 
 616   0.0000       0.915553        24.9135 
 617   0.0000       0.918583        24.9959 
 618   0.0000       0.921702        25.0808 
 619   0.0000       0.922257        25.0959 
 620   0.0000       0.923120        25.1194 
 621   0.0000       0.925643        25.1880 
 622   0.0000       0.926853        25.2210 
 623   0.0000       0.929348        25.2888 
 624   0.0000       0.931873        25.3575 
 625   0.0000       0.932634        25.3783 
 626   0.0000       0.933927        25.4134 
 627   0.0000       0.937075        25.4991 
 628   0.0000       0.939242        25.5581 
 629   0.0000       0.940688        25.5974 
 630   0.0000       0.942327        25.6420 
 631   0.0000       0.943390        25.6710 
 632   0.0000       0.946694        25.7608 
 633   0.0000       0.948612        25.8131 
 634   0.0000       0.949327        25.8325 
 635   0.0000       0.952950        25.9311 
 636   0.0000       0.954830        25.9822 
 637   0.0000       0.955314        25.9954 
 638   0.0000       0.957856        26.0646 
 639   0.0000       0.958457        26.0809 
 640   0.0000       0.960846        26.1460 
 641   0.0000       0.962861        26.2008 
 642   0.0000       0.964779        26.2530 
 643   0.0000       0.966835        26.3089 
 644   0.0000       0.970065        26.3968 
 645   0.0000       0.972352        26.4590 
 646   0.0000       0.973537        26.4913 
 647   0.0000       0.974912        26.5287 
 648   0.0000       0.979429        26.6516 
 649   0.0000       0.980693        26.6860 
 650   0.0000       0.982158        26.7259 
 651   0.0000       0.984112        26.7790 
 652   0.0000       0.985081        26.8054 
 653   0.0000       0.987846        26.8807 
 654   0.0000       0.989977        26.9386 
 655   0.0000       0.991919        26.9915 
 656   0.0000       0.994935        27.0736 
 657   0.0000       0.997404        27.1407 
 658   0.0000       0.998084        27.1593 
 659   0.0000       0.998734        27.1769 
 660   0.0000       1.001877        27.2625 
 661   0.0000       1.003907        27.3177 
 662   0.0000       1.006309        27.3831 
 663   0.0000       1.007615        27.4186 
 664   0.0000       1.010088        27.4859 
 665   0.0000       1.012262        27.5451 
 666   0.0000       1.014011        27.5927 
 667   0.0000       1.016684        27.6654 
 668   0.0000       1.018933        27.7266 
 669   0.0000       1.020310        27.7641 
 670   0.0000       1.020932        27.7810 
 671   0.0000       1.025413        27.9029 
 672   0.0000       1.026832        27.9415 
 673   0.0000       1.030331        28.0367 
 674   0.0000       1.033595        28.1255 
 675   0.0000       1.034076        28.1387 
 676   0.0000       1.035980        28.1905 
 677   0.0000       1.037755        28.2387 
 678   0.0000       1.038752        28.2659 
 679   0.0000       1.041357        28.3368 
 680   0.0000       1.042084        28.3566 
 681   0.0000       1.045403        28.4469 
 682   0.0000       1.047277        28.4979 
 683   0.0000       1.050388        28.5825 
 684   0.0000       1.051114        28.6023 
 685   0.0000       1.053062        28.6553 
 686   0.0000       1.055739        28.7281 
 687   0.0000       1.058541        28.8044 
 688   0.0000       1.059970        28.8432 
 689   0.0000       1.061803        28.8931 
 690   0.0000       1.064084        28.9552 
 691   0.0000       1.065195        28.9854 
 692   0.0000       1.068329        29.0707 
 693   0.0000       1.068713        29.0812 
 694   0.0000       1.070742        29.1364 
 695   0.0000       1.072426        29.1822 
 696   0.0000       1.075134        29.2559 
 697   0.0000       1.076533        29.2939 
 698   0.0000       1.078045        29.3351 
 699   0.0000       1.079651        29.3788 
 700   0.0000       1.084115        29.5003 
 701   0.0000       1.087455        29.5911 
 702   0.0000       1.089375        29.6434 
 703   0.0000       1.091193        29.6929 
 704   0.0000       1.094231        29.7755 
 705   0.0000       1.094978        29.7959 
 706   0.0000       1.098586        29.8941 
 707   0.0000       1.099772        29.9263 
 708   0.0000       1.104351        30.0509 
 709   0.0000       1.104656        30.0592 
 710   0.0000       1.106561        30.1111 
 711   0.0000       1.108597        30.1665 
 712   0.0000       1.111477        30.2448 
 713   0.0000       1.115076        30.3428 
 714   0.0000       1.118705        30.4415 
 715   0.0000       1.120299        30.4849 
 716   0.0000       1.122844        30.5541 
 717   0.0000       1.124344        30.5949 
 718   0.0000       1.125289        30.6207 
 719   0.0000       1.125958        30.6389 
 720   0.0000       1.129452        30.7339 
 721   0.0000       1.131010        30.7763 
 722   0.0000       1.134992        30.8847 
 723   0.0000       1.137127        30.9428 
 724   0.0000       1.139239        31.0003 
 725   0.0000       1.141492        31.0616 
 726   0.0000       1.143691        31.1214 
 727   0.0000       1.145787        31.1785 
 728   0.0000       1.149697        31.2848 
 729   0.0000       1.150381        31.3035 
 730   0.0000       1.150863        31.3166 
 731   0.0000       1.154689        31.4207 
 732   0.0000       1.155444        31.4412 
 733   0.0000       1.161388        31.6030 
 734   0.0000       1.162180        31.6245 
 735   0.0000       1.166127        31.7319 
 736   0.0000       1.167950        31.7815 
 737   0.0000       1.168152        31.7870 
 738   0.0000       1.172058        31.8933 
 739   0.0000       1.175058        31.9750 
 740   0.0000       1.176126        32.0040 
 741   0.0000       1.178831        32.0776 
 742   0.0000       1.180211        32.1152 
 743   0.0000       1.182560        32.1791 
 744   0.0000       1.183521        32.2052 
 745   0.0000       1.187657        32.3178 
 746   0.0000       1.189528        32.3687 
 747   0.0000       1.190928        32.4068 
 748   0.0000       1.193643        32.4807 
 749   0.0000       1.194775        32.5115 
 750   0.0000       1.198713        32.6186 
 751   0.0000       1.201035        32.6818 
 752   0.0000       1.204347        32.7719 
 753   0.0000       1.204729        32.7823 
 754   0.0000       1.206669        32.8351 
 755   0.0000       1.209842        32.9215 
 756   0.0000       1.212047        32.9815 
 757   0.0000       1.213713        33.0268 
 758   0.0000       1.215426        33.0734 
 759   0.0000       1.218050        33.1448 
 760   0.0000       1.219413        33.1819 
 761   0.0000       1.221528        33.2395 
 762   0.0000       1.226450        33.3734 
 763   0.0000       1.227806        33.4103 
 764   0.0000       1.230150        33.4741 
 765   0.0000       1.234243        33.5855 
 766   0.0000       1.235829        33.6286 
 767   0.0000       1.236910        33.6580 
 768   0.0000       1.238778        33.7089 
 769   0.0000       1.242825        33.8190 
 770   0.0000       1.245041        33.8793 
 771   0.0000       1.247667        33.9507 
 772   0.0000       1.248814        33.9820 
 773   0.0000       1.251098        34.0441 
 774   0.0000       1.253609        34.1124 
 775   0.0000       1.260950        34.3122 
 776   0.0000       1.261447        34.3257 
 777   0.0000       1.263198        34.3734 
 778   0.0000       1.264298        34.4033 
 779   0.0000       1.266884        34.4737 
 780   0.0000       1.271522        34.5999 
 781   0.0000       1.272081        34.6151 
 782   0.0000       1.274673        34.6856 
 783   0.0000       1.276717        34.7412 
 784   0.0000       1.279939        34.8289 
 785   0.0000       1.282867        34.9086 
 786   0.0000       1.284254        34.9463 
 787   0.0000       1.286051        34.9952 
 788   0.0000       1.290182        35.1076 
 789   0.0000       1.292781        35.1784 
 790   0.0000       1.294498        35.2251 
 791   0.0000       1.296376        35.2762 
 792   0.0000       1.299205        35.3532 
 793   0.0000       1.301552        35.4170 
 794   0.0000       1.302178        35.4341 
 795   0.0000       1.305827        35.5334 
 796   0.0000       1.307035        35.5662 
 797   0.0000       1.309507        35.6335 
 798   0.0000       1.312446        35.7135 
 799   0.0000       1.315853        35.8062 
 800   0.0000       1.317461        35.8499 
 801   0.0000       1.319459        35.9043 
 802   0.0000       1.322411        35.9846 
 803   0.0000       1.323637        36.0180 
 804   0.0000       1.325819        36.0774 
 805   0.0000       1.327736        36.1295 
 806   0.0000       1.329018        36.1644 
 807   0.0000       1.334519        36.3141 
 808   0.0000       1.336071        36.3563 
 809   0.0000       1.337966        36.4079 
 810   0.0000       1.341777        36.5116 
 811   0.0000       1.344284        36.5798 
 812   0.0000       1.345052        36.6007 
 813   0.0000       1.348048        36.6823 
 814   0.0000       1.354679        36.8627 
 815   0.0000       1.355223        36.8775 
 816   0.0000       1.358290        36.9610 
 817   0.0000       1.361986        37.0615 
 818   0.0000       1.364095        37.1189 
 819   0.0000       1.367303        37.2062 
 820   0.0000       1.369242        37.2590 
 821   0.0000       1.372349        37.3435 
 822   0.0000       1.372940        37.3596 
 823   0.0000       1.377979        37.4967 
 824   0.0000       1.380890        37.5759 
 825   0.0000       1.382690        37.6249 
 826   0.0000       1.383998        37.6605 
 827   0.0000       1.388297        37.7775 
 828   0.0000       1.390966        37.8501 
 829   0.0000       1.394030        37.9335 
 830   0.0000       1.396300        37.9953 
 831   0.0000       1.398933        38.0669 
 832   0.0000       1.402760        38.1710 
 833   0.0000       1.405307        38.2403 
 834   0.0000       1.407026        38.2871 
 835   0.0000       1.410252        38.3749 
 836   0.0000       1.415465        38.5168 
 837   0.0000       1.420037        38.6412 
 838   0.0000       1.422650        38.7123 
 839   0.0000       1.426040        38.8045 
 840   0.0000       1.426109        38.8064 
 841   0.0000       1.428835        38.8806 
 842   0.0000       1.431028        38.9402 
 843   0.0000       1.432650        38.9844 
 844   0.0000       1.435292        39.0563 
 845   0.0000       1.438999        39.1572 
 846   0.0000       1.442779        39.2600 
 847   0.0000       1.443439        39.2780 
 848   0.0000       1.447965        39.4011 
 849   0.0000       1.449506        39.4431 
 850   0.0000       1.450575        39.4722 
 851   0.0000       1.455162        39.5970 
 852   0.0000       1.455942        39.6182 
 853   0.0000       1.461691        39.7746 
 854   0.0000       1.465070        39.8666 
 855   0.0000       1.465299        39.8728 
 856   0.0000       1.467598        39.9354 
 857   0.0000       1.470360        40.0105 
 858   0.0000       1.472769        40.0761 
 859   0.0000       1.475290        40.1447 
 860   0.0000       1.477828        40.2137 
 861   0.0000       1.480725        40.2926 
 862   0.0000       1.482602        40.3436 
 863   0.0000       1.487214        40.4692 
 864   0.0000       1.489150        40.5218 
 865   0.0000       1.493320        40.6353 
 866   0.0000       1.496187        40.7133 
 867   0.0000       1.498914        40.7875 
 868   0.0000       1.502400        40.8824 
 869   0.0000       1.504836        40.9487 
 870   0.0000       1.506984        41.0071 
 871   0.0000       1.509963        41.0882 
 872   0.0000       1.514097        41.2007 
 873   0.0000       1.515893        41.2495 
 874   0.0000       1.519619        41.3509 
 875   0.0000       1.521713        41.4079 
 876   0.0000       1.524648        41.4878 
 877   0.0000       1.526317        41.5332 
 878   0.0000       1.528942        41.6046 
 879   0.0000       1.530584        41.6493 
 880   0.0000       1.532447        41.7000 
 881   0.0000       1.535903        41.7940 
 882   0.0000       1.540281        41.9132 
 883   0.0000       1.545234        42.0479 
 884   0.0000       1.546938        42.0943 
 885   0.0000       1.549028        42.1512 
 886   0.0000       1.551279        42.2124 
 887   0.0000       1.552831        42.2547 
 888   0.0000       1.554705        42.3057 
 889   0.0000       1.557989        42.3950 
 890   0.0000       1.560561        42.4650 
 891   0.0000       1.564679        42.5771 
 892   0.0000       1.568375        42.6777 
 893   0.0000       1.569374        42.7048 
 894   0.0000       1.570848        42.7449 
 895   0.0000       1.572674        42.7946 
 896   0.0000       1.577740        42.9325 
 897   0.0000       1.581188        43.0263 
 898   0.0000       1.582751        43.0688 
 899   0.0000       1.585379        43.1403 
 900   0.0000       1.587749        43.2048 
 901   0.0000       1.593224        43.3538 
 902   0.0000       1.596532        43.4438 
 903   0.0000       1.598200        43.4892 
 904   0.0000       1.599228        43.5172 
 905   0.0000       1.601474        43.5783 
 906   0.0000       1.602115        43.5958 
 907   0.0000       1.611045        43.8388 
 908   0.0000       1.613807        43.9139 
 909   0.0000       1.616759        43.9942 
 910   0.0000       1.619301        44.0634 
 911   0.0000       1.619821        44.0776 
 912   0.0000       1.622152        44.1410 
 913   0.0000       1.624553        44.2063 
 914   0.0000       1.626844        44.2687 
 915   0.0000       1.631371        44.3919 
 916   0.0000       1.633649        44.4539 
 917   0.0000       1.637047        44.5463 
 918   0.0000       1.640974        44.6532 
 919   0.0000       1.644604        44.7519 
 920   0.0000       1.645768        44.7836 
 921   0.0000       1.647876        44.8410 
 922   0.0000       1.648572        44.8599 
 923   0.0000       1.649329        44.8805 
 924   0.0000       1.653287        44.9882 
 925   0.0000       1.655448        45.0470 
 926   0.0000       1.658691        45.1353 
 927   0.0000       1.663640        45.2700 
 928   0.0000       1.663900        45.2770 
 929   0.0000       1.667011        45.3617 
 930   0.0000       1.672161        45.5018 
 931   0.0000       1.676018        45.6068 
 932   0.0000       1.676740        45.6264 
 933   0.0000       1.680986        45.7419 
 934   0.0000       1.681323        45.7511 
 935   0.0000       1.682443        45.7816 
 936   0.0000       1.683814        45.8189 
 937   0.0000       1.688483        45.9460 
 938   0.0000       1.691360        46.0242 
 939   0.0000       1.696201        46.1560 
 940   0.0000       1.697994        46.2048 
 941   0.0000       1.700335        46.2685 
 942   0.0000       1.701153        46.2907 
 943   0.0000       1.703458        46.3535 
 944   0.0000       1.705805        46.4173 
 945   0.0000       1.707010        46.4501 
 946   0.0000       1.708228        46.4832 
 947   0.0000       1.710115        46.5346 
 948   0.0000       1.714236        46.6467 
 949   0.0000       1.717171        46.7266 
 950   0.0000       1.720038        46.8046 
 951   0.0000       1.722369        46.8680 
 952   0.0000       1.725845        46.9626 
 953   0.0000       1.726423        46.9784 
 954   0.0000       1.728789        47.0427 
 955   0.0000       1.729843        47.0714 
 956   0.0000       1.733771        47.1783 
 957   0.0000       1.735363        47.2216 
 958   0.0000       1.740243        47.3544 
 959   0.0000       1.743749        47.4498 
 960   0.0000       1.743969        47.4558 
 961   0.0000       1.747694        47.5572 
 962   0.0000       1.749231        47.5990 
 963   0.0000       1.750803        47.6418 
 964   0.0000       1.754224        47.7349 
 965   0.0000       1.757474        47.8233 
 966   0.0000       1.759824        47.8872 
 967   0.0000       1.761042        47.9204 
 968   0.0000       1.767473        48.0954 
 969   0.0000       1.767516        48.0965 
 970   0.0000       1.770254        48.1711 
 971   0.0000       1.774910        48.2978 
 972   0.0000       1.777730        48.3745 
 973   0.0000       1.779329        48.4180 
 974   0.0000       1.784487        48.5584 
 975   0.0000       1.785160        48.5767 
 976   0.0000       1.789983        48.7079 
 977   0.0000       1.793408        48.8011 
 978   0.0000       1.794789        48.8387 
 979   0.0000       1.795462        48.8570 
 980   0.0000       1.800301        48.9887 
 981   0.0000       1.802507        49.0487 
 982   0.0000       1.804895        49.1137 
 983   0.0000       1.807284        49.1787 
 984   0.0000       1.809578        49.2411 
 985   0.0000       1.809927        49.2506 
 986   0.0000       1.813831        49.3568 
 987   0.0000       1.816572        49.4314 
 988   0.0000       1.817842        49.4660 
 989   0.0000       1.821104        49.5548 
 990   0.0000       1.822824        49.6016 
 991   0.0000       1.824862        49.6570 
 992   0.0000       1.831783        49.8454 
 993   0.0000       1.833804        49.9003 
 994   0.0000       1.836748        49.9804 
 995   0.0000       1.838156        50.0188 
 996   0.0000       1.840497        50.0825 
 997   0.0000       1.842125        50.1268 
 998   0.0000       1.847166        50.2639 
 999   0.0000       1.849368        50.3239 
 1000   0.0000       1.851587        50.3842 
 1001   0.0000       1.854618        50.4667 
 1002   0.0000       1.855940        50.5027 
 1003   0.0000       1.860433        50.6250 
 1004   0.0000       1.861503        50.6541 
 1005   0.0000       1.863021        50.6954 
 1006   0.0000       1.866342        50.7857 
 1007   0.0000       1.869155        50.8623 
 1008   0.0000       1.872583        50.9556 
 1009   0.0000       1.876151        51.0527 
 1010   0.0000       1.878518        51.1171 
 1011   0.0000       1.881243        51.1912 
 1012   0.0000       1.883219        51.2450 
 1013   0.0000       1.886033        51.3216 
 1014   0.0000       1.887173        51.3526 
 1015   0.0000       1.888175        51.3798 
 1016   0.0000       1.892387        51.4945 
 1017   0.0000       1.894429        51.5500 
 1018   0.0000       1.898155        51.6514 
 1019   0.0000       1.900623        51.7186 
 1020   0.0000       1.902389        51.7666 
 1021   0.0000       1.903369        51.7933 
 1022   0.0000       1.906453        51.8772 
 1023   0.0000       1.908103        51.9221 
 1024   0.0000       1.908895        51.9437 
 1025   0.0000       1.911545        52.0158 
 1026   0.0000       1.912835        52.0509 
 1027   0.0000       1.913888        52.0795 
 1028   0.0000       1.917167        52.1688 
 1029   0.0000       1.922485        52.3135 
 1030   0.0000       1.923947        52.3533 
 1031   0.0000       1.927203        52.4419 
 1032   0.0000       1.929383        52.5012 
 1033   0.0000       1.931402        52.5561 
 1034   0.0000       1.935702        52.6731 
 1035   0.0000       1.938212        52.7414 
 1036   0.0000       1.939268        52.7702 
 1037   0.0000       1.941871        52.8410 
 1038   0.0000       1.942574        52.8601 
 1039   0.0000       1.944503        52.9126 
 1040   0.0000       1.946211        52.9591 
 1041   0.0000       1.948794        53.0294 
 1042   0.0000       1.949609        53.0516 
 1043   0.0000       1.953593        53.1600 
 1044   0.0000       1.956742        53.2456 
 1045   0.0000       1.958722        53.2995 
 1046   0.0000       1.962001        53.3887 
 1047   0.0000       1.963629        53.4331 
 1048   0.0000       1.963967        53.4423 
 1049   0.0000       1.968655        53.5698 
 1050   0.0000       1.969473        53.5921 
 1051   0.0000       1.972338        53.6701 
 1052   0.0000       1.972575        53.6765 
 1053   0.0000       1.974966        53.7416 
 1054   0.0000       1.977564        53.8123 
 1055   0.0000       1.982205        53.9385 
 1056   0.0000       1.983795        53.9818 
 1057   0.0000       1.986558        54.0570 
 1058   0.0000       1.989006        54.1236 
 1059   0.0000       1.990332        54.1597 
 1060   0.0000       1.991203        54.1834 
 1061   0.0000       1.994789        54.2810 
 1062   0.0000       1.997693        54.3600 
 1063   0.0000       1.999796        54.4172 
 1064   0.0000       2.002948        54.5030 
 1065   0.0000       2.004528        54.5460 
 1066   0.0000       2.008272        54.6479 
 1067   0.0000       2.009210        54.6734 
 1068   0.0000       2.010791        54.7164 
 1069   0.0000       2.014084        54.8060 
 1070   0.0000       2.014804        54.8256 
 1071   0.0000       2.016827        54.8807 
 1072   0.0000       2.020893        54.9913 
 1073   0.0000       2.021614        55.0109 
 1074   0.0000       2.022353        55.0310 
 1075   0.0000       2.027160        55.1618 
 1076   0.0000       2.028361        55.1945 
 1077   0.0000       2.028780        55.2059 
 1078   0.0000       2.034617        55.3647 
 1079   0.0000       2.036103        55.4052 
 1080   0.0000       2.037993        55.4566 
 1081   0.0000       2.039813        55.5061 
 1082   0.0000       2.041641        55.5559 
 1083   0.0000       2.043893        55.6171 
 1084   0.0000       2.045003        55.6474 
 1085   0.0000       2.047091        55.7042 
 1086   0.0000       2.051958        55.8366 
 1087   0.0000       2.053795        55.8866 
 1088   0.0000       2.055864        55.9429 
 1089   0.0000       2.057994        56.0009 
 1090   0.0000       2.059183        56.0332 
 1091   0.0000       2.061829        56.1052 
 1092   0.0000       2.065342        56.2008 
 1093   0.0000       2.067306        56.2542 
 1094   0.0000       2.068900        56.2976 
 1095   0.0000       2.072572        56.3975 
 1096   0.0000       2.073889        56.4334 
 1097   0.0000       2.076916        56.5158 
 1098   0.0000       2.077710        56.5374 
 1099   0.0000       2.079179        56.5773 
 1100   0.0000       2.080921        56.6247 
 1101   0.0000       2.083331        56.6903 
 1102   0.0000       2.089319        56.8533 
 1103   0.0000       2.090522        56.8860 
 1104   0.0000       2.092327        56.9351 
 1105   0.0000       2.095370        57.0179 
 1106   0.0000       2.097870        57.0859 
 1107   0.0000       2.099797        57.1384 
 1108   0.0000       2.102464        57.2110 
 1109   0.0000       2.104732        57.2727 
 1110   0.0000       2.106960        57.3333 
 1111   0.0000       2.108376        57.3718 
 1112   0.0000       2.111209        57.4489 
 1113   0.0000       2.115139        57.5559 
 1114   0.0000       2.115406        57.5631 
 1115   0.0000       2.118923        57.6588 
 1116   0.0000       2.122738        57.7626 
 1117   0.0000       2.124497        57.8105 
 1118   0.0000       2.126222        57.8575 
 1119   0.0000       2.126946        57.8771 
 1120   0.0000       2.128582        57.9217 
 1121   0.0000       2.130863        57.9837 
 1122   0.0000       2.134155        58.0733 
 1123   0.0000       2.134842        58.0920 
 1124   0.0000       2.137692        58.1695 
 1125   0.0000       2.142849        58.3099 
 1126   0.0000       2.145561        58.3837 
 1127   0.0000       2.146286        58.4034 
 1128   0.0000       2.148226        58.4562 
 1129   0.0000       2.148833        58.4727 
 1130   0.0000       2.150587        58.5205 
 1131   0.0000       2.153032        58.5870 
 1132   0.0000       2.155451        58.6528 
 1133   0.0000       2.158494        58.7356 
 1134   0.0000       2.160100        58.7793 
 1135   0.0000       2.163748        58.8786 
 1136   0.0000       2.164899        58.9099 
 1137   0.0000       2.165660        58.9306 
 1138   0.0000       2.166771        58.9608 
 1139   0.0000       2.169838        59.0443 
 1140   0.0000       2.171384        59.0864 
 1141   0.0000       2.175009        59.1850 
 1142   0.0000       2.176887        59.2361 
 1143   0.0000       2.177837        59.2619 
 1144   0.0000       2.180630        59.3380 
 1145   0.0000       2.181693        59.3669 
 1146   0.0000       2.183465        59.4151 
 1147   0.0000       2.186568        59.4995 
 1148   0.0000       2.190090        59.5954 
 1149   0.0000       2.190728        59.6127 
 1150   0.0000       2.192761        59.6681 
 1151   0.0000       2.195796        59.7506 
 1152   0.0000       2.197300        59.7916 
 1153   0.0000       2.199948        59.8636 
 1154   0.0000       2.201069        59.8941 
 1155   0.0000       2.204451        59.9862 
 1156   0.0000       2.205333        60.0102 
 1157   0.0000       2.208568        60.0982 
 1158   0.0000       2.210806        60.1591 
 1159   0.0000       2.213564        60.2341 
 1160   0.0000       2.215429        60.2849 
 1161   0.0000       2.216011        60.3007 
 1162   0.0000       2.217718        60.3472 
 1163   0.0000       2.222056        60.4652 
 1164   0.0000       2.223089        60.4933 
 1165   0.0000       2.224046        60.5194 
 1166   0.0000       2.225526        60.5596 
 1167   0.0000       2.227086        60.6021 
 1168   0.0000       2.230571        60.6969 
 1169   0.0000       2.232914        60.7607 
 1170   0.0000       2.234613        60.8069 
 1171   0.0000       2.237443        60.8839 
 1172   0.0000       2.239326        60.9352 
 1173   0.0000       2.241461        60.9933 
 1174   0.0000       2.242219        61.0139 
 1175   0.0000       2.244276        61.0698 
 1176   0.0000       2.247116        61.1471 
 1177   0.0000       2.250423        61.2371 
 1178   0.0000       2.251707        61.2721 
 1179   0.0000       2.253283        61.3149 
 1180   0.0000       2.254070        61.3364 
 1181   0.0000       2.256266        61.3961 
 1182   0.0000       2.259819        61.4928 
 1183   0.0000       2.261018        61.5254 
 1184   0.0000       2.263362        61.5892 
 1185   0.0000       2.266250        61.6678 
 1186   0.0000       2.267853        61.7114 
 1187   0.0000       2.270146        61.7738 
 1188   0.0000       2.272106        61.8271 
 1189   0.0000       2.273405        61.8625 
 1190   0.0000       2.274826        61.9012 
 1191   0.0000       2.276165        61.9376 
 1192   0.0000       2.280513        62.0559 
 1193   0.0000       2.283543        62.1384 
 1194   0.0000       2.285872        62.2017 
 1195   0.0000       2.286544        62.2200 
 1196   0.0000       2.287526        62.2467 
 1197   0.0000       2.289898        62.3113 
 1198   0.0000       2.294629        62.4400 
 1199   0.0000       2.295787        62.4716 
 1200   0.0000       2.298117        62.5350 
 1201   0.0000       2.298817        62.5540 
 1202   0.0000       2.302437        62.6525 
 1203   0.0000       2.304731        62.7149 
 1204   0.0000       2.305165        62.7267 
 1205   0.0000       2.306535        62.7640 
 1206   0.0000       2.309997        62.8582 
 1207   0.0000       2.311647        62.9031 
 1208   0.0000       2.314285        62.9749 
 1209   0.0000       2.317785        63.0701 
 1210   0.0000       2.318109        63.0789 
 1211   0.0000       2.320910        63.1552 
 1212   0.0000       2.322378        63.1951 
 1213   0.0000       2.326201        63.2992 
 1214   0.0000       2.329375        63.3855 
 1215   0.0000       2.330768        63.4234 
 1216   0.0000       2.333426        63.4957 
 1217   0.0000       2.334357        63.5211 
 1218   0.0000       2.336670        63.5840 
 1219   0.0000       2.338861        63.6436 
 1220   0.0000       2.341400        63.7127 
 1221   0.0000       2.342514        63.7430 
 1222   0.0000       2.344472        63.7963 
 1223   0.0000       2.348380        63.9027 
 1224   0.0000       2.353192        64.0336 
 1225   0.0000       2.355468        64.0955 
 1226   0.0000       2.355897        64.1072 
 1227   0.0000       2.360067        64.2207 
 1228   0.0000       2.361104        64.2489 
 1229   0.0000       2.363913        64.3254 
 1230   0.0000       2.365612        64.3716 
 1231   0.0000       2.367199        64.4148 
 1232   0.0000       2.371591        64.5343 
 1233   0.0000       2.373466        64.5853 
 1234   0.0000       2.375493        64.6405 
 1235   0.0000       2.378400        64.7195 
 1236   0.0000       2.380474        64.7760 
 1237   0.0000       2.381909        64.8150 
 1238   0.0000       2.383999        64.8719 
 1239   0.0000       2.386888        64.9505 
 1240   0.0000       2.388086        64.9831 
 1241   0.0000       2.390820        65.0575 
 1242   0.0000       2.394148        65.1481 
 1243   0.0000       2.396701        65.2175 
 1244   0.0000       2.398340        65.2622 
 1245   0.0000       2.400736        65.3273 
 1246   0.0000       2.402638        65.3791 
 1247   0.0000       2.403435        65.4008 
 1248   0.0000       2.406319        65.4793 
 1249   0.0000       2.409248        65.5590 
 1250   0.0000       2.412979        65.6605 
 1251   0.0000       2.415892        65.7398 
 1252   0.0000       2.417227        65.7761 
 1253   0.0000       2.418763        65.8179 
 1254   0.0000       2.421458        65.8912 
 1255   0.0000       2.424861        65.9838 
 1256   0.0000       2.425747        66.0079 
 1257   0.0000       2.428072        66.0712 
 1258   0.0000       2.429098        66.0991 
 1259   0.0000       2.431853        66.1741 
 1260   0.0000       2.435659        66.2776 
 1261   0.0000       2.437803        66.3360 
 1262   0.0000       2.440796        66.4174 
 1263   0.0000       2.442669        66.4684 
 1264   0.0000       2.443998        66.5046 
 1265   0.0000       2.444947        66.5304 
 1266   0.0000       2.445339        66.5411 
 1267   0.0000       2.450769        66.6888 
 1268   0.0000       2.451723        66.7148 
 1269   0.0000       2.452937        66.7478 
 1270   0.0000       2.454783        66.7980 
 1271   0.0000       2.459750        66.9332 
 1272   0.0000       2.461439        66.9792 
 1273   0.0000       2.462399        67.0053 
 1274   0.0000       2.464349        67.0583 
 1275   0.0000       2.467877        67.1543 
 1276   0.0000       2.468415        67.1690 
 1277   0.0000       2.474237        67.3274 
 1278   0.0000       2.475303        67.3564 
 1279   0.0000       2.478093        67.4323 
 1280   0.0000       2.479248        67.4638 
 1281   0.0000       2.481326        67.5203 
 1282   0.0000       2.483289        67.5737 
 1283   0.0000       2.486514        67.6615 
 1284   0.0000       2.490834        67.7790 
 1285   0.0000       2.491101        67.7863 
 1286   0.0000       2.492098        67.8134 
 1287   0.0000       2.494864        67.8887 
 1288   0.0000       2.499900        68.0257 
 1289   0.0000       2.501502        68.0693 
 1290   0.0000       2.504421        68.1488 
 1291   0.0000       2.505484        68.1777 
 1292   0.0000       2.506762        68.2125 
 1293   0.0000       2.507483        68.2321 
 1294   0.0000       2.510363        68.3104 
 1295   0.0000       2.511111        68.3308 
 1296   0.0000       2.514645        68.4270 
 1297   0.0000       2.517154        68.4952 
 1298   0.0000       2.519884        68.5695 
 1299   0.0000       2.524151        68.6856 
 1300   0.0000       2.525428        68.7204 
 1301   0.0000       2.526317        68.7446 
 1302   0.0000       2.527966        68.7895 
 1303   0.0000       2.531403        68.8830 
 1304   0.0000       2.533501        68.9401 
 1305   0.0000       2.536746        69.0284 
 1306   0.0000       2.538369        69.0725 
 1307   0.0000       2.540180        69.1218 
 1308   0.0000       2.545069        69.2549 
 1309   0.0000       2.547602        69.3238 
 1310   0.0000       2.548556        69.3497 
 1311   0.0000       2.553037        69.4717 
 1312   0.0000       2.553523        69.4849 
 1313   0.0000       2.556017        69.5527 
 1314   0.0000       2.557994        69.6065 
 1315   0.0000       2.561613        69.7050 
 1316   0.0000       2.563987        69.7696 
 1317   0.0000       2.564997        69.7971 
 1318   0.0000       2.567220        69.8576 
 1319   0.0000       2.568045        69.8800 
 1320   0.0000       2.569483        69.9192 
 1321   0.0000       2.571716        69.9800 
 1322   0.0000       2.575233        70.0757 
 1323   0.0000       2.576176        70.1013 
 1324   0.0000       2.579540        70.1929 
 1325   0.0000       2.580967        70.2317 
 1326   0.0000       2.582566        70.2752 
 1327   0.0000       2.586052        70.3701 
 1328   0.0000       2.587392        70.4065 
 1329   0.0000       2.590978        70.5041 
 1330   0.0000       2.595980        70.6402 
 1331   0.0000       2.596774        70.6618 
 1332   0.0000       2.598913        70.7200 
 1333   0.0000       2.601340        70.7861 
 1334   0.0000       2.601944        70.8025 
 1335   0.0000       2.603670        70.8495 
 1336   0.0000       2.607421        70.9515 
 1337   0.0000       2.608674        70.9856 
 1338   0.0000       2.611087        71.0513 
 1339   0.0000       2.612355        71.0858 
 1340   0.0000       2.613264        71.1105 
 1341   0.0000       2.616530        71.1994 
 1342   0.0000       2.617642        71.2296 
 1343   0.0000       2.622407        71.3593 
 1344   0.0000       2.626337        71.4663 
 1345   0.0000       2.630194        71.5712 
 1346   0.0000       2.633730        71.6674 
 1347   0.0000       2.636861        71.7526 
 1348   0.0000       2.638304        71.7919 
 1349   0.0000       2.639521        71.8250 
 1350   0.0000       2.641412        71.8765 
 1351   0.0000       2.642922        71.9176 
 1352   0.0000       2.645862        71.9976 
 1353   0.0000       2.647435        72.0404 
 1354   0.0000       2.647827        72.0510 
 1355   0.0000       2.650047        72.1114 
 1356   0.0000       2.653700        72.2108 
 1357   0.0000       2.656779        72.2946 
 1358   0.0000       2.657520        72.3148 
 1359   0.0000       2.659540        72.3698 
 1360   0.0000       2.662290        72.4446 
 1361   0.0000       2.663435        72.4758 
 1362   0.0000       2.666467        72.5583 
 1363   0.0000       2.666576        72.5612 
 1364   0.0000       2.669250        72.6340 
 1365   0.0000       2.670893        72.6787 
 1366   0.0000       2.671029        72.6824 
 1367   0.0000       2.676077        72.8197 
 1368   0.0000       2.679493        72.9127 
 1369   0.0000       2.680610        72.9431 
 1370   0.0000       2.683940        73.0337 
 1371   0.0000       2.684697        73.0543 
 1372   0.0000       2.687972        73.1434 
 1373   0.0000       2.691219        73.2318 
 1374   0.0000       2.691581        73.2416 
 1375   0.0000       2.692370        73.2631 
 1376   0.0000       2.694788        73.3289 
 1377   0.0000       2.696770        73.3828 
 1378   0.0000       2.700414        73.4820 
 1379   0.0000       2.701488        73.5112 
 1380   0.0000       2.702894        73.5495 
 1381   0.0000       2.703538        73.5670 
 1382   0.0000       2.708670        73.7067 
 1383   0.0000       2.710622        73.7598 
 1384   0.0000       2.711549        73.7850 
 1385   0.0000       2.714112        73.8547 
 1386   0.0000       2.719025        73.9884 
 1387   0.0000       2.720511        74.0289 
 1388   0.0000       2.722158        74.0737 
 1389   0.0000       2.726732        74.1981 
 1390   0.0000       2.728434        74.2445 
 1391   0.0000       2.729921        74.2849 
 1392   0.0000       2.733659        74.3866 
 1393   0.0000       2.735160        74.4275 
 1394   0.0000       2.738125        74.5082 
 1395   0.0000       2.742016        74.6141 
 1396   0.0000       2.744390        74.6787 
 1397   0.0000       2.745905        74.7199 
 1398   0.0000       2.748498        74.7904 
 1399   0.0000       2.749950        74.8299 
 1400   0.0000       2.752889        74.9099 
 1401   0.0000       2.754207        74.9458 
 1402   0.0000       2.756831        75.0172 
 1403   0.0000       2.758431        75.0607 
 1404   0.0000       2.760987        75.1303 
 1405   0.0000       2.762788        75.1793 
 1406   0.0000       2.765951        75.2654 
 1407   0.0000       2.768140        75.3249 
 1408   0.0000       2.769695        75.3672 
 1409   0.0000       2.770719        75.3951 
 1410   0.0000       2.771330        75.4117 
 1411   0.0000       2.774659        75.5023 
 1412   0.0000       2.776828        75.5613 
 1413   0.0000       2.780687        75.6663 
 1414   0.0000       2.782484        75.7152 
 1415   0.0000       2.784600        75.7728 
 1416   0.0000       2.785580        75.7995 
 1417   0.0000       2.787036        75.8391 
 1418   0.0000       2.793029        76.0022 
 1419   0.0000       2.793674        76.0197 
 1420   0.0000       2.795862        76.0793 
 1421   0.0000       2.797168        76.1148 
 1422   0.0000       2.798547        76.1523 
 1423   0.0000       2.800411        76.2031 
 1424   0.0000       2.804572        76.3163 
 1425   0.0000       2.806174        76.3599 
 1426   0.0000       2.807707        76.4016 
 1427   0.0000       2.808820        76.4319 
 1428   0.0000       2.810740        76.4841 
 1429   0.0000       2.815430        76.6117 
 1430   0.0000       2.815807        76.6220 
 1431   0.0000       2.817086        76.6568 
 1432   0.0000       2.820167        76.7406 
 1433   0.0000       2.822681        76.8091 
 1434   0.0000       2.826989        76.9263 
 1435   0.0000       2.828946        76.9795 
 1436   0.0000       2.831939        77.0610 
 1437   0.0000       2.835118        77.1475 
 1438   0.0000       2.835711        77.1636 
 1439   0.0000       2.840220        77.2863 
 1440   0.0000       2.841113        77.3106 
 1441   0.0000       2.843980        77.3886 
 1442   0.0000       2.845128        77.4199 
 1443   0.0000       2.846139        77.4474 
 1444   0.0000       2.848519        77.5122 
 1445   0.0000       2.850577        77.5682 
 1446   0.0000       2.854538        77.6759 
 1447   0.0000       2.856606        77.7322 
 1448   0.0000       2.858461        77.7827 
 1449   0.0000       2.862957        77.9050 
 1450   0.0000       2.863266        77.9134 
 1451   0.0000       2.864587        77.9494 
 1452   0.0000       2.867193        78.0203 
 1453   0.0000       2.868314        78.0508 
 1454   0.0000       2.875726        78.2525 
 1455   0.0000       2.876263        78.2671 
 1456   0.0000       2.880307        78.3771 
 1457   0.0000       2.881698        78.4150 
 1458   0.0000       2.884573        78.4932 
 1459   0.0000       2.887091        78.5617 
 1460   0.0000       2.888100        78.5892 
 1461   0.0000       2.890940        78.6665 
 1462   0.0000       2.891966        78.6944 
 1463   0.0000       2.893787        78.7439 
 1464   0.0000       2.897257        78.8384 
 1465   0.0000       2.897550        78.8463 
 1466   0.0000       2.898663        78.8766 
 1467   0.0000       2.903269        79.0020 
 1468   0.0000       2.907360        79.1133 
 1469   0.0000       2.910352        79.1947 
 1470   0.0000       2.912954        79.2655 
 1471   0.0000       2.915099        79.3239 
 1472   0.0000       2.918706        79.4220 
 1473   0.0000       2.919467        79.4427 
 1474   0.0000       2.921431        79.4962 
 1475   0.0000       2.925094        79.5959 
 1476   0.0000       2.927958        79.6738 
 1477   0.0000       2.928865        79.6985 
 1478   0.0000       2.930438        79.7413 
 1479   0.0000       2.934641        79.8556 
 1480   0.0000       2.936288        79.9005 
 1481   0.0000       2.938516        79.9611 
 1482   0.0000       2.939012        79.9746 
 1483   0.0000       2.943400        80.0940 
 1484   0.0000       2.946218        80.1707 
 1485   0.0000       2.949626        80.2634 
 1486   0.0000       2.951262        80.3079 
 1487   0.0000       2.952588        80.3440 
 1488   0.0000       2.956243        80.4435 
 1489   0.0000       2.957522        80.4783 
 1490   0.0000       2.960687        80.5644 
 1491   0.0000       2.961016        80.5733 
 1492   0.0000       2.963342        80.6366 
 1493   0.0000       2.966630        80.7261 
 1494   0.0000       2.969780        80.8118 
 1495   0.0000       2.971705        80.8642 
 1496   0.0000       2.975354        80.9635 
 1497   0.0000       2.980576        81.1056 
 1498   0.0000       2.981996        81.1442 
 1499   0.0000       2.984078        81.2009 
 1500   0.0000       2.988166        81.3121 
 1501   0.0000       2.990410        81.3732 
 1502   0.0000       2.991508        81.4031 
 1503   0.0000       2.994498        81.4844 
 1504   0.0000       2.997126        81.5559 
 1505   0.0000       2.998979        81.6064 
 1506   0.0000       3.003360        81.7256 
 1507   0.0000       3.005759        81.7909 
 1508   0.0000       3.007039        81.8257 
 1509   0.0000       3.008534        81.8664 
 1510   0.0000       3.010205        81.9118 
 1511   0.0000       3.011780        81.9547 
 1512   0.0000       3.015804        82.0642 
 1513   0.0000       3.018279        82.1315 
 1514   0.0000       3.022414        82.2441 
 1515   0.0000       3.024367        82.2972 
 1516   0.0000       3.026309        82.3501 
 1517   0.0000       3.030486        82.4637 
 1518   0.0000       3.034270        82.5667 
 1519   0.0000       3.036599        82.6300 
 1520   0.0000       3.040904        82.7472 
 1521   0.0000       3.041318        82.7585 
 1522   0.0000       3.044582        82.8473 
 1523   0.0000       3.047612        82.9298 
 1524   0.0000       3.048058        82.9419 
 1525   0.0000       3.050190        82.9999 
 1526   0.0000       3.050775        83.0158 
 1527   0.0000       3.056051        83.1594 
 1528   0.0000       3.057720        83.2048 
 1529   0.0000       3.062364        83.3312 
 1530   0.0000       3.064411        83.3869 
 1531   0.0000       3.068289        83.4924 
 1532   0.0000       3.070633        83.5562 
 1533   0.0000       3.073361        83.6304 
 1534   0.0000       3.074530        83.6622 
 1535   0.0000       3.075756        83.6956 
 1536   0.0000       3.081292        83.8462 
 1537   0.0000       3.081611        83.8549 
 1538   0.0000       3.087680        84.0200 
 1539   0.0000       3.089548        84.0709 
 1540   0.0000       3.091433        84.1222 
 1541   0.0000       3.096186        84.2515 
 1542   0.0000       3.099433        84.3399 
 1543   0.0000       3.100140        84.3591 
 1544   0.0000       3.103607        84.4534 
 1545   0.0000       3.104258        84.4712 
 1546   0.0000       3.110067        84.6292 
 1547   0.0000       3.110528        84.6418 
 1548   0.0000       3.113848        84.7321 
 1549   0.0000       3.119120        84.8756 
 1550   0.0000       3.120954        84.9255 
 1551   0.0000       3.123489        84.9945 
 1552   0.0000       3.128181        85.1221 
 1553   0.0000       3.129015        85.1448 
 1554   0.0000       3.134459        85.2930 
 1555   0.0000       3.135419        85.3191 
 1556   0.0000       3.138297        85.3974 
 1557   0.0000       3.140385        85.4542 
 1558   0.0000       3.144897        85.5770 
 1559   0.0000       3.147120        85.6375 
 1560   0.0000       3.149249        85.6954 
 1561   0.0000       3.153542        85.8122 
 1562   0.0000       3.154845        85.8477 
 1563   0.0000       3.155727        85.8717 
 1564   0.0000       3.157768        85.9272 
 1565   0.0000       3.166105        86.1541 
 1566   0.0000       3.167266        86.1857 
 1567   0.0000       3.168913        86.2305 
 1568   0.0000       3.170177        86.2649 
 1569   0.0000       3.175403        86.4071 
 1570   0.0000       3.177563        86.4659 
 1571   0.0000       3.182378        86.5969 
 1572   0.0000       3.184730        86.6609 
 1573   0.0000       3.185170        86.6729 
 1574   0.0000       3.187471        86.7355 
 1575   0.0000       3.191687        86.8502 
 1576   0.0000       3.192516        86.8728 
 1577   0.0000       3.194459        86.9257 
 1578   0.0000       3.195767        86.9612 
 1579   0.0000       3.200639        87.0938 
 1580   0.0000       3.204101        87.1880 
 1581   0.0000       3.211022        87.3763 
 1582   0.0000       3.216115        87.5149 
 1583   0.0000       3.217786        87.5604 
 1584   0.0000       3.220305        87.6290 
 1585   0.0000       3.222712        87.6944 
 1586   0.0000       3.223245        87.7090 
 1587   0.0000       3.227595        87.8273 
 1588   0.0000       3.229160        87.8699 
 1589   0.0000       3.230395        87.9035 
 1590   0.0000       3.233002        87.9745 
 1591   0.0000       3.235322        88.0376 
 1592   0.0000       3.237288        88.0911 
 1593   0.0000       3.242257        88.2263 
 1594   0.0000       3.243290        88.2544 
 1595   0.0000       3.246259        88.3352 
 1596   0.0000       3.250913        88.4618 
 1597   0.0000       3.254642        88.5633 
 1598   0.0000       3.258644        88.6722 
 1599   0.0000       3.263632        88.8079 
 1600   0.0000       3.264669        88.8361 
 1601   0.0000       3.268558        88.9420 
 1602   0.0000       3.271851        89.0316 
 1603   0.0000       3.272948        89.0614 
 1604   0.0000       3.275182        89.1222 
 1605   0.0000       3.276641        89.1619 
 1606   0.0000       3.278801        89.2207 
 1607   0.0000       3.285012        89.3897 
 1608   0.0000       3.286289        89.4245 
 1609   0.0000       3.287459        89.4563 
 1610   0.0000       3.291877        89.5765 
 1611   0.0000       3.293710        89.6264 
 1612   0.0000       3.297549        89.7309 
 1613   0.0000       3.298587        89.7591 
 1614   0.0000       3.303387        89.8897 
 1615   0.0000       3.307305        89.9964 
 1616   0.0000       3.310537        90.0843 
 1617   0.0000       3.314620        90.1954 
 1618   0.0000       3.319397        90.3254 
 1619   0.0000       3.321551        90.3840 
 1620   0.0000       3.323097        90.4261 
 1621   0.0000       3.326809        90.5271 
 1622   0.0000       3.329292        90.5947 
 1623   0.0000       3.333950        90.7214 
 1624   0.0000       3.335025        90.7506 
 1625   0.0000       3.339941        90.8844 
 1626   0.0000       3.341090        90.9157 
 1627   0.0000       3.345019        91.0226 
 1628   0.0000       3.346586        91.0652 
 1629   0.0000       3.349049        91.1322 
 1630   0.0000       3.350188        91.1633 
 1631   0.0000       3.353447        91.2519 
 1632   0.0000       3.355680        91.3127 
 1633   0.0000       3.356742        91.3416 
 1634   0.0000       3.362563        91.5000 
 1635   0.0000       3.365158        91.5706 
 1636   0.0000       3.367420        91.6322 
 1637   0.0000       3.370588        91.7184 
 1638   0.0000       3.372966        91.7831 
 1639   0.0000       3.373384        91.7944 
 1640   0.0000       3.376013        91.8660 
 1641   0.0000       3.379704        91.9664 
 1642   0.0000       3.382263        92.0360 
 1643   0.0000       3.384324        92.0921 
 1644   0.0000       3.388509        92.2060 
 1645   0.0000       3.391426        92.2854 
 1646   0.0000       3.396694        92.4287 
 1647   0.0000       3.399276        92.4990 
 1648   0.0000       3.401391        92.5566 
 1649   0.0000       3.402794        92.5947 
 1650   0.0000       3.403701        92.6194 
 1651   0.0000       3.408496        92.7499 
 1652   0.0000       3.411124        92.8214 
 1653   0.0000       3.412606        92.8617 
 1654   0.0000       3.414664        92.9177 
 1655   0.0000       3.417287        92.9891 
 1656   0.0000       3.421107        93.0930 
 1657   0.0000       3.423011        93.1449 
 1658   0.0000       3.426446        93.2383 
 1659   0.0000       3.431649        93.3799 
 1660   0.0000       3.434080        93.4461 
 1661   0.0000       3.435990        93.4980 
 1662   0.0000       3.438296        93.5608 
 1663   0.0000       3.440110        93.6102 
 1664   0.0000       3.442872        93.6853 
 1665   0.0000       3.447787        93.8190 
 1666   0.0000       3.452670        93.9519 
 1667   0.0000       3.453004        93.9610 
 1668   0.0000       3.454046        93.9894 
 1669   0.0000       3.456913        94.0674 
 1670   0.0000       3.458695        94.1159 
 1671   0.0000       3.461105        94.1814 
 1672   0.0000       3.464298        94.2683 
 1673   0.0000       3.466540        94.3294 
 1674   0.0000       3.469276        94.4038 
 1675   0.0000       3.475505        94.5733 
 1676   0.0000       3.478317        94.6498 
 1677   0.0000       3.482752        94.7705 
 1678   0.0000       3.484083        94.8067 
 1679   0.0000       3.487482        94.8992 
 1680   0.0000       3.488828        94.9358 
 1681   0.0000       3.489944        94.9662 
 1682   0.0000       3.491581        95.0108 
 1683   0.0000       3.493136        95.0531 
 1684   0.0000       3.498730        95.2053 
 1685   0.0000       3.500565        95.2552 
 1686   0.0000       3.505031        95.3767 
 1687   0.0000       3.508754        95.4781 
 1688   0.0000       3.510198        95.5173 
 1689   0.0000       3.513931        95.6189 
 1690   0.0000       3.516795        95.6969 
 1691   0.0000       3.518715        95.7491 
 1692   0.0000       3.522148        95.8425 
 1693   0.0000       3.522976        95.8651 
 1694   0.0000       3.525624        95.9371 
 1695   0.0000       3.531213        96.0892 
 1696   0.0000       3.533282        96.1455 
 1697   0.0000       3.538013        96.2742 
 1698   0.0000       3.540065        96.3301 
 1699   0.0000       3.541725        96.3752 
 1700   0.0000       3.543854        96.4332 
 1701   0.0000       3.546464        96.5042 
 1702   0.0000       3.549526        96.5875 
 1703   0.0000       3.552944        96.6805 
 1704   0.0000       3.554818        96.7315 
 1705   0.0000       3.557682        96.8094 
 1706   0.0000       3.558142        96.8220 
 1707   0.0000       3.561077        96.9018 
 1708   0.0000       3.568916        97.1151 
 1709   0.0000       3.571081        97.1741 
 1710   0.0000       3.572327        97.2080 
 1711   0.0000       3.573493        97.2397 
 1712   0.0000       3.577240        97.3416 
 1713   0.0000       3.579542        97.4043 
 1714   0.0000       3.582058        97.4727 
 1715   0.0000       3.586276        97.5875 
 1716   0.0000       3.588047        97.6357 
 1717   0.0000       3.590423        97.7004 
 1718   0.0000       3.591497        97.7296 
 1719   0.0000       3.594185        97.8027 
 1720   0.0000       3.597712        97.8987 
 1721   0.0000       3.602338        98.0246 
 1722   0.0000       3.603221        98.0486 
 1723   0.0000       3.608742        98.1989 
 1724   0.0000       3.610556        98.2482 
 1725   0.0000       3.615022        98.3697 
 1726   0.0000       3.617040        98.4247 
 1727   0.0000       3.620892        98.5295 
 1728   0.0000       3.624183        98.6190 
 1729   0.0000       3.625460        98.6538 
 1730   0.0000       3.627973        98.7222 
 1731   0.0000       3.630145        98.7813 
 1732   0.0000       3.632416        98.8431 
 1733   0.0000       3.632862        98.8552 
 1734   0.0000       3.642088        99.1063 
 1735   0.0000       3.643614        99.1478 
 1736   0.0000       3.646261        99.2198 
 1737   0.0000       3.649061        99.2960 
 1738   0.0000       3.652206        99.3816 
 1739   0.0000       3.653857        99.4265 
 1740   0.0000       3.656988        99.5117 
 1741   0.0000       3.661760        99.6416 
 1742   0.0000       3.663370        99.6854 
 1743   0.0000       3.666040        99.7580 
 1744   0.0000       3.667819        99.8064 
 1745   0.0000       3.669900        99.8631 
 1746   0.0000       3.676071       100.0310 
 1747   0.0000       3.678384       100.0939 
 1748   0.0000       3.684152       100.2509 
 1749   0.0000       3.689457       100.3952 
 1750   0.0000       3.690472       100.4228 
 1751   0.0000       3.691432       100.4490 
 1752   0.0000       3.694471       100.5317 
 1753   0.0000       3.699284       100.6626 
 1754   0.0000       3.701268       100.7166 
 1755   0.0000       3.704115       100.7941 
 1756   0.0000       3.704764       100.8118 
 1757   0.0000       3.712202       101.0142 
 1758   0.0000       3.719589       101.2152 
 1759   0.0000       3.721680       101.2721 
 1760   0.0000       3.726564       101.4050 
 1761   0.0000       3.731037       101.5267 
 1762   0.0000       3.732949       101.5787 
 1763   0.0000       3.735350       101.6440 
 1764   0.0000       3.743409       101.8633 
 1765   0.0000       3.747488       101.9743 
 1766   0.0000       3.748313       101.9968 
 1767   0.0000       3.749573       102.0311 
 1768   0.0000       3.755013       102.1791 
 1769   0.0000       3.757873       102.2569 
 1770   0.0000       3.765616       102.4676 
 1771   0.0000       3.767152       102.5094 
 1772   0.0000       3.773062       102.6702 
 1773   0.0000       3.774416       102.7071 
 1774   0.0000       3.777278       102.7850 
 1775   0.0000       3.784178       102.9727 
 1776   0.0000       3.785061       102.9967 
 1777   0.0000       3.788711       103.0961 
 1778   0.0000       3.790928       103.1564 
 1779   0.0000       3.791763       103.1791 
 1780   0.0000       3.799563       103.3914 
 1781   0.0000       3.803081       103.4871 
 1782   0.0000       3.804757       103.5327 
 1783   0.0000       3.810774       103.6964 
 1784   0.0000       3.816169       103.8432 
 1785   0.0000       3.818522       103.9073 
 1786   0.0000       3.823120       104.0324 
 1787   0.0000       3.825684       104.1022 
 1788   0.0000       3.828801       104.1870 
 1789   0.0000       3.831696       104.2658 
 1790   0.0000       3.832363       104.2839 
 1791   0.0000       3.836844       104.4058 
 1792   0.0000       3.840793       104.5133 
 1793   0.0000       3.843808       104.5953 
 1794   0.0000       3.846051       104.6564 
 1795   0.0000       3.849836       104.7594 
 1796   0.0000       3.855499       104.9135 
 1797   0.0000       3.858720       105.0011 
 1798   0.0000       3.863326       105.1264 
 1799   0.0000       3.864371       105.1549 
 1800   0.0000       3.865926       105.1972 
 1801   0.0000       3.869284       105.2886 
 1802   0.0000       3.873158       105.3940 
 1803   0.0000       3.875427       105.4557 
 1804   0.0000       3.879916       105.5779 
 1805   0.0000       3.884345       105.6984 
 1806   0.0000       3.886981       105.7701 
 1807   0.0000       3.892312       105.9152 
 1808   0.0000       3.895273       105.9958 
 1809   0.0000       3.898413       106.0812 
 1810   0.0000       3.900034       106.1253 
 1811   0.0000       3.904399       106.2441 
 1812   0.0000       3.910211       106.4023 
 1813   0.0000       3.911409       106.4348 
 1814   0.0000       3.916250       106.5666 
 1815   0.0000       3.919053       106.6428 
 1816   0.0000       3.924634       106.7947 
 1817   0.0000       3.929511       106.9274 
 1818   0.0000       3.932601       107.0115 
 1819   0.0000       3.933364       107.0323 
 1820   0.0000       3.935019       107.0773 
 1821   0.0000       3.938583       107.1743 
 1822   0.0000       3.944350       107.3312 
 1823   0.0000       3.948577       107.4462 
 1824   0.0000       3.949921       107.4828 
 1825   0.0000       3.954449       107.6060 
 1826   0.0000       3.959261       107.7370 
 1827   0.0000       3.961627       107.8013 
 1828   0.0000       3.964736       107.8859 
 1829   0.0000       3.967036       107.9485 
 1830   0.0000       3.970036       108.0302 
 1831   0.0000       3.974663       108.1561 
 1832   0.0000       3.976155       108.1967 
 1833   0.0000       3.982345       108.3651 
 1834   0.0000       3.983094       108.3855 
 1835   0.0000       3.984860       108.4335 
 1836   0.0000       3.988566       108.5344 
 1837   0.0000       3.996593       108.7528 
 1838   0.0000       3.998578       108.8068 
 1839   0.0000       4.002731       108.9198 
 1840   0.0000       4.007442       109.0480 
 1841   0.0000       4.008014       109.0636 
 1842   0.0000       4.012883       109.1961 
 1843   0.0000       4.019626       109.3796 
 1844   0.0000       4.023738       109.4915 
 1845   0.0000       4.023995       109.4985 
 1846   0.0000       4.029700       109.6537 
 1847   0.0000       4.033639       109.7609 
 1848   0.0000       4.038505       109.8933 
 1849   0.0000       4.039668       109.9250 
 1850   0.0000       4.041412       109.9724 
 1851   0.0000       4.047873       110.1482 
 1852   0.0000       4.048556       110.1668 
 1853   0.0000       4.052157       110.2648 
 1854   0.0000       4.057489       110.4099 
 1855   0.0000       4.060453       110.4905 
 1856   0.0000       4.064902       110.6116 
 1857   0.0000       4.071027       110.7783 
 1858   0.0000       4.073109       110.8349 
 1859   0.0000       4.075507       110.9002 
 1860   0.0000       4.079620       111.0121 
 1861   0.0000       4.086810       111.2077 
 1862   0.0000       4.087743       111.2331 
 1863   0.0000       4.090279       111.3022 
 1864   0.0000       4.095547       111.4455 
 1865   0.0000       4.097339       111.4943 
 1866   0.0000       4.104263       111.6827 
 1867   0.0000       4.106824       111.7524 
 1868   0.0000       4.115173       111.9796 
 1869   0.0000       4.115902       111.9994 
 1870   0.0000       4.120348       112.1204 
 1871   0.0000       4.122481       112.1784 
 1872   0.0000       4.127323       112.3102 
 1873   0.0000       4.132076       112.4395 
 1874   0.0000       4.133758       112.4853 
 1875   0.0000       4.140623       112.6721 
 1876   0.0000       4.142026       112.7103 
 1877   0.0000       4.148935       112.8983 
 1878   0.0000       4.156758       113.1111 
 1879   0.0000       4.160991       113.2263 
 1880   0.0000       4.163869       113.3046 
 1881   0.0000       4.166160       113.3670 
 1882   0.0000       4.169180       113.4491 
 1883   0.0000       4.172061       113.5276 
 1884   0.0000       4.173966       113.5794 
 1885   0.0000       4.177783       113.6833 
 1886   0.0000       4.182282       113.8057 
 1887   0.0000       4.185917       113.9046 
 1888   0.0000       4.191338       114.0521 
 1889   0.0000       4.195085       114.1541 
 1890   0.0000       4.199334       114.2697 
 1891   0.0000       4.206268       114.4584 
 1892   0.0000       4.212135       114.6180 
 1893   0.0000       4.218389       114.7882 
 1894   0.0000       4.223043       114.9148 
 1895   0.0000       4.224609       114.9575 
 1896   0.0000       4.229587       115.0929 
 1897   0.0000       4.236080       115.2696 
 1898   0.0000       4.246091       115.5420 
 1899   0.0000       4.249691       115.6400 
 1900   0.0000       4.254338       115.7664 
 1901   0.0000       4.259181       115.8982 
 1902   0.0000       4.261031       115.9486 
 1903   0.0000       4.264618       116.0461 
 1904   0.0000       4.271169       116.2244 
 1905   0.0000       4.275544       116.3435 
 1906   0.0000       4.282766       116.5400 
 1907   0.0000       4.285197       116.6061 
 1908   0.0000       4.290771       116.7578 
 1909   0.0000       4.293294       116.8265 
 1910   0.0000       4.302583       117.0792 
 1911   0.0000       4.312812       117.3576 
 1912   0.0000       4.315194       117.4224 
 1913   0.0000       4.317274       117.4790 
 1914   0.0000       4.322233       117.6140 
 1915   0.0000       4.328911       117.7957 
 1916   0.0000       4.330532       117.8398 
 1917   0.0000       4.333981       117.9336 
 1918   0.0000       4.341814       118.1468 
 1919   0.0000       4.354824       118.5008 
 1920   0.0000       4.356400       118.5437 
 1921   0.0000       4.360279       118.6492 
 1922   0.0000       4.365103       118.7805 
 1923   0.0000       4.372206       118.9738 
 1924   0.0000       4.376783       119.0983 
 1925   0.0000       4.379683       119.1772 
 1926   0.0000       4.383535       119.2821 
 1927   0.0000       4.392239       119.5189 
 1928   0.0000       4.395693       119.6129 
 1929   0.0000       4.409260       119.9821 
 1930   0.0000       4.416473       120.1783 
 1931   0.0000       4.418822       120.2423 
 1932   0.0000       4.436828       120.7322 
 1933   0.0000       4.443589       120.9162 
 1934   0.0000       4.445347       120.9640 
 1935   0.0000       4.448071       121.0382 
 1936   0.0000       4.454876       121.2233 
 1937   0.0000       4.467206       121.5589 
 1938   0.0000       4.473477       121.7295 
 1939   0.0000       4.474974       121.7702 
 1940   0.0000       4.480939       121.9325 
 1941   0.0000       4.490767       122.2000 
 1942   0.0000       4.494880       122.3119 
 1943   0.0000       4.496615       122.3591 
 1944   0.0000       4.503367       122.5428 
 1945   0.0000       4.509342       122.7054 
 1946   0.0000       4.512875       122.8016 
 1947   0.0000       4.521519       123.0368 
 1948   0.0000       4.524326       123.1132 
 1949   0.0000       4.528161       123.2175 
 1950   0.0000       4.531006       123.2949 
 1951   0.0000       4.537502       123.4717 
 1952   0.0000       4.539136       123.5162 
 1953   0.0000       4.547023       123.7308 
 1954   0.0000       4.548104       123.7602 
 1955   0.0000       4.555466       123.9605 
 1956   0.0000       4.557774       124.0233 
 1957   0.0000       4.562902       124.1629 
 1958   0.0000       4.566091       124.2496 
 1959   0.0000       4.576749       124.5397 
 1960   0.0000       4.583742       124.7300 
 1961   0.0000       4.590028       124.9010 
 1962   0.0000       4.593959       125.0080 
 1963   0.0000       4.596752       125.0840 
 1964   0.0000       4.600754       125.1929 
 1965   0.0000       4.603773       125.2750 
 1966   0.0000       4.613147       125.5301 
 1967   0.0000       4.620225       125.7227 
 1968   0.0000       4.630035       125.9897 
 1969   0.0000       4.631715       126.0354 
 1970   0.0000       4.637538       126.1938 
 1971   0.0000       4.648485       126.4917 
 1972   0.0000       4.654637       126.6591 
 1973   0.0000       4.664504       126.9276 
 1974   0.0000       4.666222       126.9744 
 1975   0.0000       4.675781       127.2345 
 1976   0.0000       4.687626       127.5568 
 1977   0.0000       4.695172       127.7621 
 1978   0.0000       4.697159       127.8162 
 1979   0.0000       4.701353       127.9303 
 1980   0.0000       4.708258       128.1182 
 1981   0.0000       4.713908       128.2720 
 1982   0.0000       4.723924       128.5445 
 1983   0.0000       4.725919       128.5988 
 1984   0.0000       4.727127       128.6317 
 1985   0.0000       4.734697       128.8376 
 1986   0.0000       4.737696       128.9193 
 1987   0.0000       4.742217       129.0423 
 1988   0.0000       4.749858       129.2502 
 1989   0.0000       4.753365       129.3456 
 1990   0.0000       4.757244       129.4512 
 1991   0.0000       4.764411       129.6462 
 1992   0.0000       4.767072       129.7186 
 1993   0.0000       4.775706       129.9536 
 1994   0.0000       4.779805       130.0651 
 1995   0.0000       4.783962       130.1782 
 1996   0.0000       4.792790       130.4184 
 1997   0.0000       4.793740       130.4443 
 1998   0.0000       4.799166       130.5920 
 1999   0.0000       4.806428       130.7896 
 2000   0.0000       4.817393       131.0879 
 2001   0.0000       4.817777       131.0984 
 2002   0.0000       4.821156       131.1903 
 2003   0.0000       4.826107       131.3250 
 2004   0.0000       4.836434       131.6060 
 2005   0.0000       4.842598       131.7738 
 2006   0.0000       4.847841       131.9165 
 2007   0.0000       4.853942       132.0825 
 2008   0.0000       4.856283       132.1462 
 2009   0.0000       4.859130       132.2236 
 2010   0.0000       4.862744       132.3220 
 2011   0.0000       4.866569       132.4261 
 2012   0.0000       4.869464       132.5049 
 2013   0.0000       4.871391       132.5573 
 2014   0.0000       4.874096       132.6309 
 2015   0.0000       4.882132       132.8496 
 2016   0.0000       4.889701       133.0555 
 2017   0.0000       4.890963       133.0899 
 2018   0.0000       4.899473       133.3214 
 2019   0.0000       4.902954       133.4162 
 2020   0.0000       4.909281       133.5883 
 2021   0.0000       4.914112       133.7198 
 2022   0.0000       4.916999       133.7984 
 2023   0.0000       4.923845       133.9846 
 2024   0.0000       4.930683       134.1707 
 2025   0.0000       4.932032       134.2074 
 2026   0.0000       4.938229       134.3761 
 2027   0.0000       4.943045       134.5071 
 2028   0.0000       4.948538       134.6566 
 2029   0.0000       4.952962       134.7769 
 2030   0.0000       4.959494       134.9547 
 2031   0.0000       4.962558       135.0381 
 2032   0.0000       4.968789       135.2076 
 2033   0.0000       4.973077       135.3243 
 2034   0.0000       4.976221       135.4099 
 2035   0.0000       4.989671       135.7758 
 2036   0.0000       4.993192       135.8717 
 2037   0.0000       4.997841       135.9982 
 2038   0.0000       5.000980       136.0836 
 2039   0.0000       5.004936       136.1912 
 2040   0.0000       5.007801       136.2692 
 2041   0.0000       5.019187       136.5790 
 2042   0.0000       5.024500       136.7236 
 2043   0.0000       5.033671       136.9732 
 2044   0.0000       5.035568       137.0248 
 2045   0.0000       5.038625       137.1080 
 2046   0.0000       5.046441       137.3207 
 2047   0.0000       5.050410       137.4287 
 2048   0.0000       5.056002       137.5808 
 2049   0.0000       5.057257       137.6150 
 2050   0.0000       5.060621       137.7065 
 2051   0.0000       5.068843       137.9302 
 2052   0.0000       5.070421       137.9732 
 2053   0.0000       5.074602       138.0869 
 2054   0.0000       5.077470       138.1650 
 2055   0.0000       5.082055       138.2897 
 2056   0.0000       5.085817       138.3921 
 2057   0.0000       5.087916       138.4492 
 2058   0.0000       5.090899       138.5304 
 2059   0.0000       5.100032       138.7789 
 2060   0.0000       5.102746       138.8528 
 2061   0.0000       5.104833       138.9096 
 2062   0.0000       5.109778       139.0441 
 2063   0.0000       5.114201       139.1645 
 2064   0.0000       5.117063       139.2424 
 2065   0.0000       5.120536       139.3369 
 2066   0.0000       5.123029       139.4047 
 2067   0.0000       5.129434       139.5790 
 2068   0.0000       5.132282       139.6565 
 2069   0.0000       5.135430       139.7421 
 2070   0.0000       5.137914       139.8098 
 2071   0.0000       5.143577       139.9639 
 2072   0.0000       5.149008       140.1116 
 2073   0.0000       5.152605       140.2095 
 2074   0.0000       5.154666       140.2656 
 2075   0.0000       5.156985       140.3287 
 2076   0.0000       5.162611       140.4818 
 2077   0.0000       5.166294       140.5820 
 2078   0.0000       5.171274       140.7175 
 2079   0.0000       5.174709       140.8110 
 2080   0.0000       5.178265       140.9078 
 2081   0.0000       5.181281       140.9898 
 2082   0.0000       5.189504       141.2136 
 2083   0.0000       5.195560       141.3784 
 2084   0.0000       5.200364       141.5091 
 2085   0.0000       5.204239       141.6145 
 2086   0.0000       5.208065       141.7186 
 2087   0.0000       5.216059       141.9362 
 2088   0.0000       5.219704       142.0354 
 2089   0.0000       5.222163       142.1023 
 2090   0.0000       5.229047       142.2896 
 2091   0.0000       5.230246       142.3222 
 2092   0.0000       5.233816       142.4194 
 2093   0.0000       5.236347       142.4883 
 2094   0.0000       5.245105       142.7266 
 2095   0.0000       5.248341       142.8146 
 2096   0.0000       5.249636       142.8498 
 2097   0.0000       5.253592       142.9575 
 2098   0.0000       5.257614       143.0670 
 2099   0.0000       5.260297       143.1400 
 2100   0.0000       5.265725       143.2877 
 2101   0.0000       5.268985       143.3764 
 2102   0.0000       5.271025       143.4319 
 2103   0.0000       5.273512       143.4996 
 2104   0.0000       5.277473       143.6073 
 2105   0.0000       5.282772       143.7515 
 2106   0.0000       5.287574       143.8822 
 2107   0.0000       5.291411       143.9866 
 2108   0.0000       5.292594       144.0188 
 2109   0.0000       5.296206       144.1171 
 2110   0.0000       5.298829       144.1885 
 2111   0.0000       5.302687       144.2935 
 2112   0.0000       5.308176       144.4428 
 2113   0.0000       5.312455       144.5593 
 2114   0.0000       5.316869       144.6794 
 2115   0.0000       5.321234       144.7981 
 2116   0.0000       5.323970       144.8726 
 2117   0.0000       5.330209       145.0424 
 2118   0.0000       5.332692       145.1099 
 2119   0.0000       5.335136       145.1764 
 2120   0.0000       5.339493       145.2950 
 2121   0.0000       5.344440       145.4296 
 2122   0.0000       5.346981       145.4988 
 2123   0.0000       5.350736       145.6009 
 2124   0.0000       5.352510       145.6492 
 2125   0.0000       5.356487       145.7574 
 2126   0.0000       5.362855       145.9307 
 2127   0.0000       5.364325       145.9707 
 2128   0.0000       5.369822       146.1203 
 2129   0.0000       5.371678       146.1708 
 2130   0.0000       5.377845       146.3386 
 2131   0.0000       5.380900       146.4217 
 2132   0.0000       5.384257       146.5131 
 2133   0.0000       5.389576       146.6578 
 2134   0.0000       5.396607       146.8492 
 2135   0.0000       5.397341       146.8691 
 2136   0.0000       5.404025       147.0510 
 2137   0.0000       5.404647       147.0679 
 2138   0.0000       5.408447       147.1713 
 2139   0.0000       5.412339       147.2772 
 2140   0.0000       5.414174       147.3272 
 2141   0.0000       5.419450       147.4707 
 2142   0.0000       5.422014       147.5405 
 2143   0.0000       5.426628       147.6661 
 2144   0.0000       5.431779       147.8062 
 2145   0.0000       5.435246       147.9006 
 2146   0.0000       5.442163       148.0888 
 2147   0.0000       5.444963       148.1650 
 2148   0.0000       5.445648       148.1836 
 2149   0.0000       5.452255       148.3634 
 2150   0.0000       5.455163       148.4425 
 2151   0.0000       5.457960       148.5186 
 2152   0.0000       5.463817       148.6780 
 2153   0.0000       5.465040       148.7113 
 2154   0.0000       5.470796       148.8679 
 2155   0.0000       5.471359       148.8832 
 2156   0.0000       5.476560       149.0248 
 2157   0.0000       5.480036       149.1194 
 2158   0.0000       5.484784       149.2486 
 2159   0.0000       5.487154       149.3130 
 2160   0.0000       5.490714       149.4099 
 2161   0.0000       5.492902       149.4695 
 2162   0.0000       5.496506       149.5675 
 2163   0.0000       5.503293       149.7522 
 2164   0.0000       5.507039       149.8541 
 2165   0.0000       5.508438       149.8922 
 2166   0.0000       5.511007       149.9621 
 2167   0.0000       5.512636       150.0065 
 2168   0.0000       5.516969       150.1243 
 2169   0.0000       5.521452       150.2464 
 2170   0.0000       5.524904       150.3403 
 2171   0.0000       5.529477       150.4647 
 2172   0.0000       5.532906       150.5580 
 2173   0.0000       5.535802       150.6368 
 2174   0.0000       5.539400       150.7347 
 2175   0.0000       5.541353       150.7879 
 2176   0.0000       5.544025       150.8606 
 2177   0.0000       5.550489       151.0365 
 2178   0.0000       5.551334       151.0595 
 2179   0.0000       5.556920       151.2115 
 2180   0.0000       5.562893       151.3740 
 2181   0.0000       5.567728       151.5056 
 2182   0.0000       5.568662       151.5310 
 2183   0.0000       5.570439       151.5794 
 2184   0.0000       5.571864       151.6181 
 2185   0.0000       5.575984       151.7302 
 2186   0.0000       5.580731       151.8594 
 2187   0.0000       5.581205       151.8723 
 2188   0.0000       5.588710       152.0765 
 2189   0.0000       5.592578       152.1818 
 2190   0.0000       5.596352       152.2845 
 2191   0.0000       5.599820       152.3789 
 2192   0.0000       5.602266       152.4454 
 2193   0.0000       5.609273       152.6361 
 2194   0.0000       5.612297       152.7184 
 2195   0.0000       5.615330       152.8009 
 2196   0.0000       5.617644       152.8639 
 2197   0.0000       5.623381       153.0200 
 2198   0.0000       5.628200       153.1511 
 2199   0.0000       5.630100       153.2028 
 2200   0.0000       5.633074       153.2837 
 2201   0.0000       5.636875       153.3872 
 2202   0.0000       5.643076       153.5559 
 2203   0.0000       5.645377       153.6185 
 2204   0.0000       5.648047       153.6912 
 2205   0.0000       5.654439       153.8651 
 2206   0.0000       5.657117       153.9380 
 2207   0.0000       5.660795       154.0381 
 2208   0.0000       5.665407       154.1636 
 2209   0.0000       5.670403       154.2995 
 2210   0.0000       5.670894       154.3129 
 2211   0.0000       5.675841       154.4475 
 2212   0.0000       5.681392       154.5985 
 2213   0.0000       5.681907       154.6125 
 2214   0.0000       5.685286       154.7045 
 2215   0.0000       5.690938       154.8583 
 2216   0.0000       5.696785       155.0174 
 2217   0.0000       5.698563       155.0658 
 2218   0.0000       5.701197       155.1375 
 2219   0.0000       5.704354       155.2234 
 2220   0.0000       5.707004       155.2955 
 2221   0.0000       5.708809       155.3446 
 2222   0.0000       5.709839       155.3726 
 2223   0.0000       5.716530       155.5547 
 2224   0.0000       5.717607       155.5840 
 2225   0.0000       5.721261       155.6834 
 2226   0.0000       5.726470       155.8252 
 2227   0.0000       5.732850       155.9988 
 2228   0.0000       5.733696       156.0218 
 2229   0.0000       5.738548       156.1538 
 2230   0.0000       5.739833       156.1888 
 2231   0.0000       5.741453       156.2329 
 2232   0.0000       5.746097       156.3592 
 2233   0.0000       5.747877       156.4077 
 2234   0.0000       5.750531       156.4799 
 2235   0.0000       5.754290       156.5822 
 2236   0.0000       5.755842       156.6244 
 2237   0.0000       5.760329       156.7465 
 2238   0.0000       5.761260       156.7719 
 2239   0.0000       5.765383       156.8841 
 2240   0.0000       5.767528       156.9424 
 2241   0.0000       5.776369       157.1830 
 2242   0.0000       5.777353       157.2098 
 2243   0.0000       5.780764       157.3026 
 2244   0.0000       5.785097       157.4205 
 2245   0.0000       5.786623       157.4620 
 2246   0.0000       5.789440       157.5387 
 2247   0.0000       5.792879       157.6323 
 2248   0.0000       5.794990       157.6897 
 2249   0.0000       5.799514       157.8128 
 2250   0.0000       5.803230       157.9139 
 2251   0.0000       5.807717       158.0360 
 2252   0.0000       5.812219       158.1585 
 2253   0.0000       5.813522       158.1940 
 2254   0.0000       5.814438       158.2189 
 2255   0.0000       5.819013       158.3434 
 2256   0.0000       5.820362       158.3801 
 2257   0.0000       5.823853       158.4751 
 2258   0.0000       5.825742       158.5265 
 2259   0.0000       5.828129       158.5915 
 2260   0.0000       5.831692       158.6884 
 2261   0.0000       5.833761       158.7447 
 2262   0.0000       5.837071       158.8348 
 2263   0.0000       5.840782       158.9358 
 2264   0.0000       5.844717       159.0428 
 2265   0.0000       5.846322       159.0865 
 2266   0.0000       5.849228       159.1656 
 2267   0.0000       5.853654       159.2860 
 2268   0.0000       5.856657       159.3677 
 2269   0.0000       5.858619       159.4211 
 2270   0.0000       5.861443       159.4980 
 2271   0.0000       5.863364       159.5503 
 2272   0.0000       5.864929       159.5928 
 2273   0.0000       5.867152       159.6533 
 2274   0.0000       5.868217       159.6823 
 2275   0.0000       5.868729       159.6962 
 2276   0.0000       5.871419       159.7694 
 2277   0.0000       5.878327       159.9574 
 2278   0.0000       5.880737       160.0230 
 2279   0.0000       5.882815       160.0795 
 2280   0.0000       5.884091       160.1143 
 2281   0.0000       5.885344       160.1483 
 2282   0.0000       5.888582       160.2365 
 2283   0.0000       5.892560       160.3447 
 2284   0.0000       5.892864       160.3530 
 2285   0.0000       5.897830       160.4881 
 2286   0.0000       5.899726       160.5397 
 2287   0.0000       5.903988       160.6557 
 2288   0.0000       5.906301       160.7186 
 2289   0.0000       5.907058       160.7392 
 2290   0.0000       5.910056       160.8208 
 2291   0.0000       5.912076       160.8758 
 2292   0.0000       5.913113       160.9040 
 2293   0.0000       5.915557       160.9705 
 2294   0.0000       5.920087       161.0938 
 2295   0.0000       5.923134       161.1767 
 2296   0.0000       5.924013       161.2006 
 2297   0.0000       5.925947       161.2532 
 2298   0.0000       5.928350       161.3186 
 2299   0.0000       5.929959       161.3624 
 2300   0.0000       5.932665       161.4360 
 2301   0.0000       5.937095       161.5566 
 2302   0.0000       5.938940       161.6068 
 2303   0.0000       5.940881       161.6596 
 2304   0.0000       5.946298       161.8070 
 2305   0.0000       5.949531       161.8950 
 2306   0.0000       5.950231       161.9140 
 2307   0.0000       5.952743       161.9824 
 2308   0.0000       5.954036       162.0176 
 2309   0.0000       5.955460       162.0563 
 2310   0.0000       5.959184       162.1576 
 2311   0.0000       5.962533       162.2488 
 2312   0.0000       5.963635       162.2788 
 2313   0.0000       5.967213       162.3761 
 2314   0.0000       5.968669       162.4157 
 2315   0.0000       5.970716       162.4715 
 2316   0.0000       5.974237       162.5673 
 2317   0.0000       5.978374       162.6798 
 2318   0.0000       5.980356       162.7338 
 2319   0.0000       5.981029       162.7521 
 2320   0.0000       5.983048       162.8070 
 2321   0.0000       5.985753       162.8806 
 2322   0.0000       5.989672       162.9873 
 2323   0.0000       5.990609       163.0128 
 2324   0.0000       5.994394       163.1158 
 2325   0.0000       5.997968       163.2130 
 2326   0.0000       5.998972       163.2403 
 2327   0.0000       6.000041       163.2694 
 2328   0.0000       6.001316       163.3041 
 2329   0.0000       6.003618       163.3668 
 2330   0.0000       6.004792       163.3987 
 2331   0.0000       6.005759       163.4250 
 2332   0.0000       6.010845       163.5634 
 2333   0.0000       6.013562       163.6373 
 2334   0.0000       6.014914       163.6741 
 2335   0.0000       6.018989       163.7850 
 2336   0.0000       6.023939       163.9197 
 2337   0.0000       6.027556       164.0181 
 2338   0.0000       6.030113       164.0877 
 2339   0.0000       6.034800       164.2152 
 2340   0.0000       6.036689       164.2667 
 2341   0.0000       6.039398       164.3404 
 2342   0.0000       6.040291       164.3647 
 2343   0.0000       6.041374       164.3942 
 2344   0.0000       6.045089       164.4952 
 2345   0.0000       6.047378       164.5575 
 2346   0.0000       6.049806       164.6236 
 2347   0.0000       6.050792       164.6504 
 2348   0.0000       6.054783       164.7590 
 2349   0.0000       6.056536       164.8067 
 2350   0.0000       6.059849       164.8969 
 2351   0.0000       6.061821       164.9505 
 2352   0.0000       6.063127       164.9861 
 2353   0.0000       6.067395       165.1022 
 2354   0.0000       6.068307       165.1270 
 2355   0.0000       6.072497       165.2410 
 2356   0.0000       6.075612       165.3258 
 2357   0.0000       6.079231       165.4243 
 2358   0.0000       6.080627       165.4623 
 2359   0.0000       6.084166       165.5586 
 2360   0.0000       6.085432       165.5930 
 2361   0.0000       6.088673       165.6812 
 2362   0.0000       6.091197       165.7499 
 2363   0.0000       6.093297       165.8070 
 2364   0.0000       6.094957       165.8522 
 2365   0.0000       6.096407       165.8917 
 2366   0.0000       6.097554       165.9229 
 2367   0.0000       6.100917       166.0144 
 2368   0.0000       6.101985       166.0435 
 2369   0.0000       6.102477       166.0568 
 2370   0.0000       6.104219       166.1042 
 2371   0.0000       6.107861       166.2034 
 2372   0.0000       6.110066       166.2634 
 2373   0.0000       6.111546       166.3036 
 2374   0.0000       6.112380       166.3263 
 2375   0.0000       6.114462       166.3830 
 2376   0.0000       6.115223       166.4037 
 2377   0.0000       6.118301       166.4874 
 2378   0.0000       6.123535       166.6299 
 2379   0.0000       6.126746       166.7172 
 2380   0.0000       6.128970       166.7777 
 2381   0.0000       6.132859       166.8836 
 2382   0.0000       6.136576       166.9847 
 2383   0.0000       6.138551       167.0385 
 2384   0.0000       6.139111       167.0537 
 2385   0.0000       6.141514       167.1191 
 2386   0.0000       6.142498       167.1459 
 2387   0.0000       6.146559       167.2564 
 2388   0.0000       6.147760       167.2890 
 2389   0.0000       6.150093       167.3526 
 2390   0.0000       6.152522       167.4186 
 2391   0.0000       6.154009       167.4591 
 2392   0.0000       6.156099       167.5160 
 2393   0.0000       6.158389       167.5783 
 2394   0.0000       6.163528       167.7181 
 2395   0.0000       6.166921       167.8104 
 2396   0.0000       6.168694       167.8587 
 2397   0.0000       6.173284       167.9836 
 2398   0.0000       6.174809       168.0251 
 2399   0.0000       6.175791       168.0518 
 2400   0.0000       6.178106       168.1148 
 2401   0.0000       6.179354       168.1488 
 2402   0.0000       6.182313       168.2293 
 2403   0.0000       6.186442       168.3416 
 2404   0.0000       6.188783       168.4053 
 2405   0.0000       6.192437       168.5048 
 2406   0.0000       6.193248       168.5269 
 2407   0.0000       6.194949       168.5731 
 2408   0.0000       6.197735       168.6490 
 2409   0.0000       6.198429       168.6678 
 2410   0.0000       6.200158       168.7149 
 2411   0.0000       6.203781       168.8135 
 2412   0.0000       6.205083       168.8489 
 2413   0.0000       6.207266       168.9083 
 2414   0.0000       6.209564       168.9708 
 2415   0.0000       6.215095       169.1213 
 2416   0.0000       6.217694       169.1920 
 2417   0.0000       6.219352       169.2372 
 2418   0.0000       6.220158       169.2591 
 2419   0.0000       6.223723       169.3561 
 2420   0.0000       6.225662       169.4089 
 2421   0.0000       6.228477       169.4855 
 2422   0.0000       6.229601       169.5161 
 2423   0.0000       6.232227       169.5875 
 2424   0.0000       6.233114       169.6117 
 2425   0.0000       6.235013       169.6633 
 2426   0.0000       6.238148       169.7486 
 2427   0.0000       6.241387       169.8368 
 2428   0.0000       6.243620       169.8975 
 2429   0.0000       6.248370       170.0268 
 2430   0.0000       6.249849       170.0670 
 2431   0.0000       6.250691       170.0899 
 2432   0.0000       6.252937       170.1511 
 2433   0.0000       6.255052       170.2086 
 2434   0.0000       6.258793       170.3104 
 2435   0.0000       6.259201       170.3215 
 2436   0.0000       6.261445       170.3826 
 2437   0.0000       6.264144       170.4560 
 2438   0.0000       6.265617       170.4961 
 2439   0.0000       6.268747       170.5813 
 2440   0.0000       6.270889       170.6396 
 2441   0.0000       6.272336       170.6789 
 2442   0.0000       6.274057       170.7258 
 2443   0.0000       6.276327       170.7875 
 2444   0.0000       6.277375       170.8160 
 2445   0.0000       6.279398       170.8711 
 2446   0.0000       6.282075       170.9439 
 2447   0.0000       6.285360       171.0333 
 2448   0.0000       6.286373       171.0609 
 2449   0.0000       6.286558       171.0659 
 2450   0.0000       6.289762       171.1531 
 2451   0.0000       6.292076       171.2161 
 2452   0.0000       6.296231       171.3291 
 2453   0.0000       6.299559       171.4197 
 2454   0.0000       6.301530       171.4733 
 2455   0.0000       6.305166       171.5723 
 2456   0.0000       6.305751       171.5882 
 2457   0.0000       6.308950       171.6753 
 2458   0.0000       6.310204       171.7094 
 2459   0.0000       6.315481       171.8530 
 2460   0.0000       6.315807       171.8619 
 2461   0.0000       6.317359       171.9041 
 2462   0.0000       6.319623       171.9657 
 2463   0.0000       6.322214       172.0362 
 2464   0.0000       6.324792       172.1063 
 2465   0.0000       6.330021       172.2486 
 2466   0.0000       6.331501       172.2889 
 2467   0.0000       6.332303       172.3107 
 2468   0.0000       6.333811       172.3518 
 2469   0.0000       6.335870       172.4078 
 2470   0.0000       6.339219       172.4989 
 2471   0.0000       6.341664       172.5654 
 2472   0.0000       6.345027       172.6570 
 2473   0.0000       6.347143       172.7145 
 2474   0.0000       6.349172       172.7697 
 2475   0.0000       6.353161       172.8783 
 2476   0.0000       6.355265       172.9356 
 2477   0.0000       6.356540       172.9702 
 2478   0.0000       6.357855       173.0060 
 2479   0.0000       6.364127       173.1767 
 2480   0.0000       6.366255       173.2346 
 2481   0.0000       6.369891       173.3336 
 2482   0.0000       6.371775       173.3848 
 2483   0.0000       6.373502       173.4318 
 2484   0.0000       6.379573       173.5970 
 2485   0.0000       6.380201       173.6141 
 2486   0.0000       6.384937       173.7430 
 2487   0.0000       6.387369       173.8092 
 2488   0.0000       6.389014       173.8539 
 2489   0.0000       6.389744       173.8738 
 2490   0.0000       6.391614       173.9247 
 2491   0.0000       6.395026       174.0175 
 2492   0.0000       6.395535       174.0313 
 2493   0.0000       6.396250       174.0508 
 2494   0.0000       6.399703       174.1448 
 2495   0.0000       6.402021       174.2078 
 2496   0.0000       6.403735       174.2545 
 2497   0.0000       6.408857       174.3939 
 2498   0.0000       6.412428       174.4910 
 2499   0.0000       6.414290       174.5417 
 2500   0.0000       6.417882       174.6395 
 2501   0.0000       6.419832       174.6925 
 2502   0.0000       6.421717       174.7438 
 2503   0.0000       6.427359       174.8973 
 2504   0.0000       6.429821       174.9643 
 2505   0.0000       6.431248       175.0032 
 2506   0.0000       6.432170       175.0282 
 2507   0.0000       6.435287       175.1131 
 2508   0.0000       6.440358       175.2511 
 2509   0.0000       6.441067       175.2703 
 2510   0.0000       6.445171       175.3820 
 2511   0.0000       6.448766       175.4798 
 2512   0.0000       6.451761       175.5613 
 2513   0.0000       6.454004       175.6224 
 2514   0.0000       6.454378       175.6325 
 2515   0.0000       6.458573       175.7467 
 2516   0.0000       6.460919       175.8105 
 2517   0.0000       6.462433       175.8517 
 2518   0.0000       6.464461       175.9069 
 2519   0.0000       6.468200       176.0087 
 2520   0.0000       6.468696       176.0222 
 2521   0.0000       6.473631       176.1565 
 2522   0.0000       6.475195       176.1990 
 2523   0.0000       6.476481       176.2340 
 2524   0.0000       6.479294       176.3106 
 2525   0.0000       6.479908       176.3273 
 2526   0.0000       6.482248       176.3909 
 2527   0.0000       6.487927       176.5455 
 2528   0.0000       6.489518       176.5888 
 2529   0.0000       6.491411       176.6403 
 2530   0.0000       6.493306       176.6918 
 2531   0.0000       6.496907       176.7898 
 2532   0.0000       6.501225       176.9073 
 2533   0.0000       6.504772       177.0038 
 2534   0.0000       6.506582       177.0531 
 2535   0.0000       6.507149       177.0685 
 2536   0.0000       6.509256       177.1259 
 2537   0.0000       6.510295       177.1541 
 2538   0.0000       6.513350       177.2373 
 2539   0.0000       6.517039       177.3376 
 2540   0.0000       6.519084       177.3933 
 2541   0.0000       6.521348       177.4549 
 2542   0.0000       6.528589       177.6519 
 2543   0.0000       6.531058       177.7191 
 2544   0.0000       6.533889       177.7962 
 2545   0.0000       6.536570       177.8691 
 2546   0.0000       6.539859       177.9586 
 2547   0.0000       6.542167       178.0214 
 2548   0.0000       6.545453       178.1108 
 2549   0.0000       6.546931       178.1511 
 2550   0.0000       6.549241       178.2139 
 2551   0.0000       6.552680       178.3075 
 2552   0.0000       6.553183       178.3212 
 2553   0.0000       6.555594       178.3868 
 2554   0.0000       6.559827       178.5020 
 2555   0.0000       6.561044       178.5351 
 2556   0.0000       6.564572       178.6311 
 2557   0.0000       6.567117       178.7003 
 2558   0.0000       6.568930       178.7497 
 2559   0.0000       6.572506       178.8470 
 2560   0.0000       6.573857       178.8837 
 2561   0.0000       6.576210       178.9478 
 2562   0.0000       6.578968       179.0228 
 2563   0.0000       6.581136       179.0818 
 2564   0.0000       6.584580       179.1755 
 2565   0.0000       6.588006       179.2688 
 2566   0.0000       6.590404       179.3340 
 2567   0.0000       6.592011       179.3777 
 2568   0.0000       6.593699       179.4237 
 2569   0.0000       6.595899       179.4835 
 2570   0.0000       6.598765       179.5615 
 2571   0.0000       6.602427       179.6612 
 2572   0.0000       6.605180       179.7361 
 2573   0.0000       6.609578       179.8558 
 2574   0.0000       6.610569       179.8827 
 2575   0.0000       6.612274       179.9291 
 2576   0.0000       6.616025       180.0312 
 2577   0.0000       6.616944       180.0562 
 2578   0.0000       6.617947       180.0835 
 2579   0.0000       6.620162       180.1438 
 2580   0.0000       6.624104       180.2510 
 2581   0.0000       6.625343       180.2847 
 2582   0.0000       6.626673       180.3209 
 2583   0.0000       6.631273       180.4461 
 2584   0.0000       6.632658       180.4838 
 2585   0.0000       6.636341       180.5840 
 2586   0.0000       6.637452       180.6143 
 2587   0.0000       6.639415       180.6677 
 2588   0.0000       6.642083       180.7403 
 2589   0.0000       6.643896       180.7896 
 2590   0.0000       6.647254       180.8810 
 2591   0.0000       6.648450       180.9135 
 2592   0.0000       6.653753       181.0578 
 2593   0.0000       6.654049       181.0659 
 2594   0.0000       6.655974       181.1183 
 2595   0.0000       6.660330       181.2368 
 2596   0.0000       6.661836       181.2778 
 2597   0.0000       6.667713       181.4377 
 2598   0.0000       6.669205       181.4783 
 2599   0.0000       6.672534       181.5689 
 2600   0.0000       6.674093       181.6113 
 2601   0.0000       6.675852       181.6592 
 2602   0.0000       6.676824       181.6856 
 2603   0.0000       6.680440       181.7840 
 2604   0.0000       6.683046       181.8549 
 2605   0.0000       6.684785       181.9023 
 2606   0.0000       6.686674       181.9537 
 2607   0.0000       6.691160       182.0757 
 2608   0.0000       6.693683       182.1444 
 2609   0.0000       6.695664       182.1983 
 2610   0.0000       6.697892       182.2589 
 2611   0.0000       6.699041       182.2902 
 2612   0.0000       6.700100       182.3190 
 2613   0.0000       6.704936       182.4506 
 2614   0.0000       6.707729       182.5266 
 2615   0.0000       6.708855       182.5572 
 2616   0.0000       6.712619       182.6596 
 2617   0.0000       6.713523       182.6843 
 2618   0.0000       6.714103       182.7000 
 2619   0.0000       6.719181       182.8382 
 2620   0.0000       6.720179       182.8654 
 2621   0.0000       6.724207       182.9750 
 2622   0.0000       6.725743       183.0168 
 2623   0.0000       6.728931       183.1035 
 2624   0.0000       6.730899       183.1571 
 2625   0.0000       6.734175       183.2462 
 2626   0.0000       6.737758       183.3437 
 2627   0.0000       6.739271       183.3849 
 2628   0.0000       6.742700       183.4782 
 2629   0.0000       6.745785       183.5621 
 2630   0.0000       6.748440       183.6344 
 2631   0.0000       6.752776       183.7524 
 2632   0.0000       6.753885       183.7826 
 2633   0.0000       6.759146       183.9257 
 2634   0.0000       6.763745       184.0509 
 2635   0.0000       6.765558       184.1002 
 2636   0.0000       6.768596       184.1829 
 2637   0.0000       6.769355       184.2035 
 2638   0.0000       6.773380       184.3130 
 2639   0.0000       6.780858       184.5165 
 2640   0.0000       6.782280       184.5552 
 2641   0.0000       6.783179       184.5797 
 2642   0.0000       6.786880       184.6804 
 2643   0.0000       6.790442       184.7773 
 2644   0.0000       6.790865       184.7888 
 2645   0.0000       6.795223       184.9074 
 2646   0.0000       6.796638       184.9459 
 2647   0.0000       6.798135       184.9867 
 2648   0.0000       6.800072       185.0394 
 2649   0.0000       6.802842       185.1147 
 2650   0.0000       6.810578       185.3253 
 2651   0.0000       6.813252       185.3980 
 2652   0.0000       6.814295       185.4264 
 2653   0.0000       6.819729       185.5743 
 2654   0.0000       6.820437       185.5935 
 2655   0.0000       6.826825       185.7674 
 2656   0.0000       6.829264       185.8337 
 2657   0.0000       6.833596       185.9516 
 2658   0.0000       6.834963       185.9888 
 2659   0.0000       6.839609       186.1152 
 2660   0.0000       6.842781       186.2015 
 2661   0.0000       6.847298       186.3244 
 2662   0.0000       6.848573       186.3591 
 2663   0.0000       6.855761       186.5547 
 2664   0.0000       6.857749       186.6088 
 2665   0.0000       6.863654       186.7695 
 2666   0.0000       6.864761       186.7996 
 2667   0.0000       6.870286       186.9500 
 2668   0.0000       6.872699       187.0156 
 2669   0.0000       6.873751       187.0443 
 2670   0.0000       6.878904       187.1845 
 2671   0.0000       6.882945       187.2945 
 2672   0.0000       6.889298       187.4673 
 2673   0.0000       6.892143       187.5448 
 2674   0.0000       6.895243       187.6291 
 2675   0.0000       6.898528       187.7185 
 2676   0.0000       6.901774       187.8068 
 2677   0.0000       6.906036       187.9228 
 2678   0.0000       6.907470       187.9618 
 2679   0.0000       6.909511       188.0174 
 2680   0.0000       6.913403       188.1233 
 2681   0.0000       6.916504       188.2076 
 2682   0.0000       6.921461       188.3425 
 2683   0.0000       6.925969       188.4652 
 2684   0.0000       6.928214       188.5263 
 2685   0.0000       6.932867       188.6529 
 2686   0.0000       6.938478       188.8056 
 2687   0.0000       6.941954       188.9002 
 2688   0.0000       6.946587       189.0262 
 2689   0.0000       6.947811       189.0595 
 2690   0.0000       6.950142       189.1230 
 2691   0.0000       6.954275       189.2354 
 2692   0.0000       6.956148       189.2864 
 2693   0.0000       6.960008       189.3914 
 2694   0.0000       6.962826       189.4681 
 2695   0.0000       6.964986       189.5269 
 2696   0.0000       6.968460       189.6214 
 2697   0.0000       6.970911       189.6881 
 2698   0.0000       6.975107       189.8023 
 2699   0.0000       6.978111       189.8841 
 2700   0.0000       6.982246       189.9966 
 2701   0.0000       6.987054       190.1274 
 2702   0.0000       6.993164       190.2937 
 2703   0.0000       6.994867       190.3400 
 2704   0.0000       6.999914       190.4773 
 2705   0.0000       7.001312       190.5154 
 2706   0.0000       7.004706       190.6077 
 2707   0.0000       7.010326       190.7607 
 2708   0.0000       7.013347       190.8429 
 2709   0.0000       7.016478       190.9281 
 2710   0.0000       7.019622       191.0136 
 2711   0.0000       7.022542       191.0931 
 2712   0.0000       7.027363       191.2243 
 2713   0.0000       7.031411       191.3344 
 2714   0.0000       7.037718       191.5061 
 2715   0.0000       7.040403       191.5791 
 2716   0.0000       7.042795       191.6442 
 2717   0.0000       7.046772       191.7524 
 2718   0.0000       7.049329       191.8220 
 2719   0.0000       7.053094       191.9244 
 2720   0.0000       7.055233       191.9827 
 2721   0.0000       7.056364       192.0134 
 2722   0.0000       7.059230       192.0914 
 2723   0.0000       7.061490       192.1529 
 2724   0.0000       7.066381       192.2860 
 2725   0.0000       7.067525       192.3171 
 2726   0.0000       7.073592       192.4822 
 2727   0.0000       7.076247       192.5545 
 2728   0.0000       7.080421       192.6680 
 2729   0.0000       7.084140       192.7693 
 2730   0.0000       7.087982       192.8738 
 2731   0.0000       7.090509       192.9426 
 2732   0.0000       7.092426       192.9947 
 2733   0.0000       7.100671       193.2191 
 2734   0.0000       7.103917       193.3074 
 2735   0.0000       7.106017       193.3646 
 2736   0.0000       7.108124       193.4219 
 2737   0.0000       7.112444       193.5394 
 2738   0.0000       7.113182       193.5595 
 2739   0.0000       7.118150       193.6947 
 2740   0.0000       7.123056       193.8282 
 2741   0.0000       7.127649       193.9532 
 2742   0.0000       7.133507       194.1126 
 2743   0.0000       7.141916       194.3414 
 2744   0.0000       7.143961       194.3971 
 2745   0.0000       7.146586       194.4685 
 2746   0.0000       7.150553       194.5764 
 2747   0.0000       7.152152       194.6199 
 2748   0.0000       7.154280       194.6779 
 2749   0.0000       7.155053       194.6989 
 2750   0.0000       7.161126       194.8641 
 2751   0.0000       7.164271       194.9497 
 2752   0.0000       7.168308       195.0596 
 2753   0.0000       7.173360       195.1970 
 2754   0.0000       7.178561       195.3386 
 2755   0.0000       7.180900       195.4022 
 2756   0.0000       7.183026       195.4601 
 2757   0.0000       7.185249       195.5206 
 2758   0.0000       7.188724       195.6151 
 2759   0.0000       7.191250       195.6839 
 2760   0.0000       7.195269       195.7932 
 2761   0.0000       7.205174       196.0627 
 2762   0.0000       7.205702       196.0771 
 2763   0.0000       7.207404       196.1234 
 2764   0.0000       7.214152       196.3071 
 2765   0.0000       7.216775       196.3784 
 2766   0.0000       7.217410       196.3957 
 2767   0.0000       7.223407       196.5589 
 2768   0.0000       7.229953       196.7370 
 2769   0.0000       7.232819       196.8150 
 2770   0.0000       7.235992       196.9013 
 2771   0.0000       7.242743       197.0850 
 2772   0.0000       7.243619       197.1089 
 2773   0.0000       7.246879       197.1976 
 2774   0.0000       7.253633       197.3814 
 2775   0.0000       7.261153       197.5860 
 2776   0.0000       7.265822       197.7131 
 2777   0.0000       7.267957       197.7712 
 2778   0.0000       7.273814       197.9305 
 2779   0.0000       7.274890       197.9598 
 2780   0.0000       7.277239       198.0237 
 2781   0.0000       7.281773       198.1471 
 2782   0.0000       7.291080       198.4004 
 2783   0.0000       7.292645       198.4430 
 2784   0.0000       7.293798       198.4743 
 2785   0.0000       7.298575       198.6043 
 2786   0.0000       7.303233       198.7311 
 2787   0.0000       7.308261       198.8679 
 2788   0.0000       7.308928       198.8860 
 2789   0.0000       7.311249       198.9492 
 2790   0.0000       7.315053       199.0527 
 2791   0.0000       7.320158       199.1916 
 2792   0.0000       7.322256       199.2487 
 2793   0.0000       7.322583       199.2576 
 2794   0.0000       7.331040       199.4877 
 2795   0.0000       7.336424       199.6343 
 2796   0.0000       7.340518       199.7456 
 2797   0.0000       7.343424       199.8247 
 2798   0.0000       7.347342       199.9313 
 2799   0.0000       7.348265       199.9565 
 2800   0.0000       7.358412       200.2326 
 2801   0.0000       7.360704       200.2949 
 2802   0.0000       7.363674       200.3758 
 2803   0.0000       7.372190       200.6075 
 2804   0.0000       7.375450       200.6962 
 2805   0.0000       7.378779       200.7868 
 2806   0.0000       7.382990       200.9014 
 2807   0.0000       7.386255       200.9902 
 2808   0.0000       7.387332       201.0195 
 2809   0.0000       7.397043       201.2838 
 2810   0.0000       7.400030       201.3650 
 2811   0.0000       7.411908       201.6883 
 2812   0.0000       7.412632       201.7080 
 2813   0.0000       7.414464       201.7578 
 2814   0.0000       7.417031       201.8277 
 2815   0.0000       7.422458       201.9753 
 2816   0.0000       7.428106       202.1291 
 2817   0.0000       7.428797       202.1478 
 2818   0.0000       7.430561       202.1959 
 2819   0.0000       7.432611       202.2516 
 2820   0.0000       7.436528       202.3582 
 2821   0.0000       7.437909       202.3958 
 2822   0.0000       7.442346       202.5165 
 2823   0.0000       7.445644       202.6063 
 2824   0.0000       7.447082       202.6454 
 2825   0.0000       7.452072       202.7812 
 2826   0.0000       7.452901       202.8038 
 2827   0.0000       7.454585       202.8496 
 2828   0.0000       7.458137       202.9462 
 2829   0.0000       7.462594       203.0675 
 2830   0.0000       7.464096       203.1084 
 2831   0.0000       7.465253       203.1399 
 2832   0.0000       7.469416       203.2532 
 2833   0.0000       7.471842       203.3192 
 2834   0.0000       7.478223       203.4928 
 2835   0.0000       7.483107       203.6257 
 2836   0.0000       7.486614       203.7211 
 2837   0.0000       7.489520       203.8002 
 2838   0.0000       7.491764       203.8613 
 2839   0.0000       7.496243       203.9831 
 2840   0.0000       7.501064       204.1143 
 2841   0.0000       7.502777       204.1609 
 2842   0.0000       7.507757       204.2965 
 2843   0.0000       7.512510       204.4258 
 2844   0.0000       7.517510       204.5618 
 2845   0.0000       7.520397       204.6404 
 2846   0.0000       7.525662       204.7837 
 2847   0.0000       7.527996       204.8472 
 2848   0.0000       7.530681       204.9202 
 2849   0.0000       7.531944       204.9546 
 2850   0.0000       7.535879       205.0617 
 2851   0.0000       7.536989       205.0919 
 2852   0.0000       7.540728       205.1936 
 2853   0.0000       7.543470       205.2683 
 2854   0.0000       7.547071       205.3663 
 2855   0.0000       7.551762       205.4939 
 2856   0.0000       7.553333       205.5367 
 2857   0.0000       7.559563       205.7062 
 2858   0.0000       7.564683       205.8455 
 2859   0.0000       7.566225       205.8874 
 2860   0.0000       7.571002       206.0174 
 2861   0.0000       7.572647       206.0622 
 2862   0.0000       7.576493       206.1669 
 2863   0.0000       7.581103       206.2923 
 2864   0.0000       7.585120       206.4016 
 2865   0.0000       7.589396       206.5180 
 2866   0.0000       7.591317       206.5702 
 2867   0.0000       7.598649       206.7698 
 2868   0.0000       7.599160       206.7836 
 2869   0.0000       7.600231       206.8128 
 2870   0.0000       7.603423       206.8996 
 2871   0.0000       7.604421       206.9268 
 2872   0.0000       7.608354       207.0338 
 2873   0.0000       7.610553       207.0937 
 2874   0.0000       7.618562       207.3116 
 2875   0.0000       7.620538       207.3654 
 2876   0.0000       7.626515       207.5280 
 2877   0.0000       7.628515       207.5825 
 2878   0.0000       7.629137       207.5994 
 2879   0.0000       7.638025       207.8412 
 2880   0.0000       7.641869       207.9458 
 2881   0.0000       7.643644       207.9941 
 2882   0.0000       7.646387       208.0688 
 2883   0.0000       7.651060       208.1959 
 2884   0.0000       7.653620       208.2656 
 2885   0.0000       7.659151       208.4161 
 2886   0.0000       7.666089       208.6049 
 2887   0.0000       7.667328       208.6386 
 2888   0.0000       7.672740       208.7859 
 2889   0.0000       7.675340       208.8566 
 2890   0.0000       7.683814       209.0872 
 2891   0.0000       7.686919       209.1717 
 2892   0.0000       7.687846       209.1969 
 2893   0.0000       7.692793       209.3315 
 2894   0.0000       7.695707       209.4108 
 2895   0.0000       7.696049       209.4202 
 2896   0.0000       7.700676       209.5460 
 2897   0.0000       7.705188       209.6688 
 2898   0.0000       7.705729       209.6835 
 2899   0.0000       7.706737       209.7110 
 2900   0.0000       7.709657       209.7904 
 2901   0.0000       7.712319       209.8629 
 2902   0.0000       7.720979       210.0985 
 2903   0.0000       7.722958       210.1524 
 2904   0.0000       7.724163       210.1852 
 2905   0.0000       7.729579       210.3325 
 2906   0.0000       7.731725       210.3909 
 2907   0.0000       7.734226       210.4590 
 2908   0.0000       7.737989       210.5614 
 2909   0.0000       7.739230       210.5951 
 2910   0.0000       7.745199       210.7576 
 2911   0.0000       7.746950       210.8052 
 2912   0.0000       7.748344       210.8432 
 2913   0.0000       7.751653       210.9332 
 2914   0.0000       7.755673       211.0426 
 2915   0.0000       7.756061       211.0531 
 2916   0.0000       7.763012       211.2423 
 2917   0.0000       7.766071       211.3255 
 2918   0.0000       7.769579       211.4210 
 2919   0.0000       7.775935       211.5940 
 2920   0.0000       7.777787       211.6443 
 2921   0.0000       7.781028       211.7325 
 2922   0.0000       7.782490       211.7723 
 2923   0.0000       7.783944       211.8119 
 2924   0.0000       7.789722       211.9691 
 2925   0.0000       7.791466       212.0166 
 2926   0.0000       7.796363       212.1498 
 2927   0.0000       7.800308       212.2572 
 2928   0.0000       7.803261       212.3375 
 2929   0.0000       7.804770       212.3786 
 2930   0.0000       7.806443       212.4241 
 2931   0.0000       7.807952       212.4652 
 2932   0.0000       7.815723       212.6766 
 2933   0.0000       7.819865       212.7894 
 2934   0.0000       7.821843       212.8432 
 2935   0.0000       7.828054       213.0122 
 2936   0.0000       7.829442       213.0499 
 2937   0.0000       7.831170       213.0970 
 2938   0.0000       7.834110       213.1770 
 2939   0.0000       7.834766       213.1948 
 2940   0.0000       7.839542       213.3248 
 2941   0.0000       7.845567       213.4887 
 2942   0.0000       7.847994       213.5548 
 2943   0.0000       7.852198       213.6692 
 2944   0.0000       7.856600       213.7890 
 2945   0.0000       7.858350       213.8366 
 2946   0.0000       7.864000       213.9903 
 2947   0.0000       7.869266       214.1336 
 2948   0.0000       7.870335       214.1627 
 2949   0.0000       7.871998       214.2079 
 2950   0.0000       7.876763       214.3376 
 2951   0.0000       7.877843       214.3670 
 2952   0.0000       7.880787       214.4471 
 2953   0.0000       7.883231       214.5136 
 2954   0.0000       7.885160       214.5661 
 2955   0.0000       7.888497       214.6569 
 2956   0.0000       7.892142       214.7561 
 2957   0.0000       7.896000       214.8611 
 2958   0.0000       7.897675       214.9067 
 2959   0.0000       7.902159       215.0287 
 2960   0.0000       7.903563       215.0669 
 2961   0.0000       7.908327       215.1965 
 2962   0.0000       7.910230       215.2483 
 2963   0.0000       7.912357       215.3062 
 2964   0.0000       7.914125       215.3543 
 2965   0.0000       7.916691       215.4241 
 2966   0.0000       7.919005       215.4871 
 2967   0.0000       7.922314       215.5771 
 2968   0.0000       7.923092       215.5983 
 2969   0.0000       7.927567       215.7201 
 2970   0.0000       7.929061       215.7607 
 2971   0.0000       7.931718       215.8330 
 2972   0.0000       7.935925       215.9475 
 2973   0.0000       7.936593       215.9657 
 2974   0.0000       7.940637       216.0757 
 2975   0.0000       7.945640       216.2119 
 2976   0.0000       7.949507       216.3171 
 2977   0.0000       7.955302       216.4748 
 2978   0.0000       7.958625       216.5652 
 2979   0.0000       7.961975       216.6563 
 2980   0.0000       7.964057       216.7130 
 2981   0.0000       7.964754       216.7320 
 2982   0.0000       7.967573       216.8087 
 2983   0.0000       7.972005       216.9293 
 2984   0.0000       7.975073       217.0128 
 2985   0.0000       7.976166       217.0425 
 2986   0.0000       7.983321       217.2372 
 2987   0.0000       7.986891       217.3344 
 2988   0.0000       7.989263       217.3989 
 2989   0.0000       7.990512       217.4329 
 2990   0.0000       7.995112       217.5581 
 2991   0.0000       7.998170       217.6413 
 2992   0.0000       8.000157       217.6953 
 2993   0.0000       8.001806       217.7402 
 2994   0.0000       8.009914       217.9609 
 2995   0.0000       8.011494       218.0038 
 2996   0.0000       8.013444       218.0569 
 2997   0.0000       8.014380       218.0824 
 2998   0.0000       8.017739       218.1738 
 2999   0.0000       8.022277       218.2973 
 3000   0.0000       8.027826       218.4483 
 3001   0.0000       8.031083       218.5369 
 3002   0.0000       8.036657       218.6885 
 3003   0.0000       8.038078       218.7272 
 3004   0.0000       8.042983       218.8607 
 3005   0.0000       8.044441       218.9004 
 3006   0.0000       8.049753       219.0449 
 3007   0.0000       8.054341       219.1698 
 3008   0.0000       8.056635       219.2322 
 3009   0.0000       8.059786       219.3179 
 3010   0.0000       8.063526       219.4197 
 3011   0.0000       8.063755       219.4259 
 3012   0.0000       8.068989       219.5683 
 3013   0.0000       8.072936       219.6757 
 3014   0.0000       8.075126       219.7353 
 3015   0.0000       8.079108       219.8437 
 3016   0.0000       8.084874       220.0006 
 3017   0.0000       8.088255       220.0926 
 3018   0.0000       8.092112       220.1976 
 3019   0.0000       8.094278       220.2565 
 3020   0.0000       8.096800       220.3251 
 3021   0.0000       8.103617       220.5106 
 3022   0.0000       8.104606       220.5375 
 3023   0.0000       8.109875       220.6809 
 3024   0.0000       8.112287       220.7466 
 3025   0.0000       8.114010       220.7934 
 3026   0.0000       8.114695       220.8121 
 3027   0.0000       8.120324       220.9653 
 3028   0.0000       8.122661       221.0288 
 3029   0.0000       8.124627       221.0823 
 3030   0.0000       8.129857       221.2246 
 3031   0.0000       8.131713       221.2752 
 3032   0.0000       8.136702       221.4109 
 3033   0.0000       8.140508       221.5145 
 3034   0.0000       8.140794       221.5223 
 3035   0.0000       8.143418       221.5937 
 3036   0.0000       8.144070       221.6114 
 3037   0.0000       8.147597       221.7074 
 3038   0.0000       8.159086       222.0200 
 3039   0.0000       8.160204       222.0504 
 3040   0.0000       8.163763       222.1473 
 3041   0.0000       8.165575       222.1966 
 3042   0.0000       8.172448       222.3836 
 3043   0.0000       8.176556       222.4954 
 3044   0.0000       8.179650       222.5796 
 3045   0.0000       8.184938       222.7235 
 3046   0.0000       8.188469       222.8196 
 3047   0.0000       8.190207       222.8669 
 3048   0.0000       8.195596       223.0135 
 3049   0.0000       8.198725       223.0987 
 3050   0.0000       8.199923       223.1312 
 3051   0.0000       8.206346       223.3060 
 3052   0.0000       8.206840       223.3195 
 3053   0.0000       8.212607       223.4764 
 3054   0.0000       8.214718       223.5338 
 3055   0.0000       8.215475       223.5544 
 3056   0.0000       8.219674       223.6687 
 3057   0.0000       8.221102       223.7076 
 3058   0.0000       8.225626       223.8307 
 3059   0.0000       8.228474       223.9082 
 3060   0.0000       8.232999       224.0313 
 3061   0.0000       8.234419       224.0699 
 3062   0.0000       8.236590       224.1290 
 3063   0.0000       8.239864       224.2181 
 3064   0.0000       8.244417       224.3420 
 3065   0.0000       8.246192       224.3903 
 3066   0.0000       8.248166       224.4440 
 3067   0.0000       8.252269       224.5557 
 3068   0.0000       8.253448       224.5877 
 3069   0.0000       8.256931       224.6825 
 3070   0.0000       8.258475       224.7245 
 3071   0.0000       8.261863       224.8167 
 3072   0.0000       8.265849       224.9252 
 3073   0.0000       8.266905       224.9539 
 3074   0.0000       8.270248       225.0449 
 3075   0.0000       8.271689       225.0841 
 3076   0.0000       8.272902       225.1171 
 3077   0.0000       8.275036       225.1752 
 3078   0.0000       8.278730       225.2757 
 3079   0.0000       8.280562       225.3256 
 3080   0.0000       8.281208       225.3431 
 3081   0.0000       8.284338       225.4283 
 3082   0.0000       8.286906       225.4982 
 3083   0.0000       8.290077       225.5845 
 3084   0.0000       8.290816       225.6046 
 3085   0.0000       8.295085       225.7207 
 3086   0.0000       8.298410       225.8112 
 3087   0.0000       8.300939       225.8800 
 3088   0.0000       8.301267       225.8890 
 3089   0.0000       8.304225       225.9694 
 3090   0.0000       8.306541       226.0325 
 3091   0.0000       8.314010       226.2357 
 3092   0.0000       8.318546       226.3591 
 3093   0.0000       8.318845       226.3673 
 3094   0.0000       8.322014       226.4535 
 3095   0.0000       8.324556       226.5227 
 3096   0.0000       8.328565       226.6318 
 3097   0.0000       8.332153       226.7294 
 3098   0.0000       8.333858       226.7758 
 3099   0.0000       8.339327       226.9246 
 3100   0.0000       8.340777       226.9641 
 3101   0.0000       8.342324       227.0062 
 3102   0.0000       8.344411       227.0630 
 3103   0.0000       8.346126       227.1096 
 3104   0.0000       8.350011       227.2153 
 3105   0.0000       8.352947       227.2953 
 3106   0.0000       8.356408       227.3894 
 3107   0.0000       8.358387       227.4433 
 3108   0.0000       8.362016       227.5420 
 3109   0.0000       8.364602       227.6124 
 3110   0.0000       8.365117       227.6264 
 3111   0.0000       8.369822       227.7544 
 3112   0.0000       8.373298       227.8490 
 3113   0.0000       8.376796       227.9442 
 3114   0.0000       8.379798       228.0259 
 3115   0.0000       8.382081       228.0880 
 3116   0.0000       8.387518       228.2360 
 3117   0.0000       8.390645       228.3211 
 3118   0.0000       8.392824       228.3804 
 3119   0.0000       8.396552       228.4818 
 3120   0.0000       8.398017       228.5216 
 3121   0.0000       8.400517       228.5897 
 3122   0.0000       8.405351       228.7212 
 3123   0.0000       8.408641       228.8108 
 3124   0.0000       8.414091       228.9591 
 3125   0.0000       8.414493       228.9700 
 3126   0.0000       8.417415       229.0495 
 3127   0.0000       8.418587       229.0814 
 3128   0.0000       8.423219       229.2074 
 3129   0.0000       8.425669       229.2741 
 3130   0.0000       8.429557       229.3799 
 3131   0.0000       8.433208       229.4793 
 3132   0.0000       8.435795       229.5496 
 3133   0.0000       8.438443       229.6217 
 3134   0.0000       8.439966       229.6632 
 3135   0.0000       8.441544       229.7061 
 3136   0.0000       8.444101       229.7757 
 3137   0.0000       8.446186       229.8324 
 3138   0.0000       8.453008       230.0180 
 3139   0.0000       8.454232       230.0513 
 3140   0.0000       8.455451       230.0845 
 3141   0.0000       8.458175       230.1586 
 3142   0.0000       8.459851       230.2042 
 3143   0.0000       8.464797       230.3388 
 3144   0.0000       8.465957       230.3704 
 3145   0.0000       8.469804       230.4751 
 3146   0.0000       8.475702       230.6356 
 3147   0.0000       8.478772       230.7191 
 3148   0.0000       8.481836       230.8025 
 3149   0.0000       8.485600       230.9049 
 3150   0.0000       8.490559       231.0399 
 3151   0.0000       8.495198       231.1661 
 3152   0.0000       8.496149       231.1920 
 3153   0.0000       8.500159       231.3011 
 3154   0.0000       8.502924       231.3763 
 3155   0.0000       8.503524       231.3927 
 3156   0.0000       8.507646       231.5048 
 3157   0.0000       8.508514       231.5284 
 3158   0.0000       8.511362       231.6059 
 3159   0.0000       8.514119       231.6810 
 3160   0.0000       8.516834       231.7548 
 3161   0.0000       8.525174       231.9818 
 3162   0.0000       8.525356       231.9867 
 3163   0.0000       8.527542       232.0462 
 3164   0.0000       8.530895       232.1374 
 3165   0.0000       8.535694       232.2680 
 3166   0.0000       8.541412       232.4236 
 3167   0.0000       8.542289       232.4475 
 3168   0.0000       8.545910       232.5460 
 3169   0.0000       8.546325       232.5573 
 3170   0.0000       8.548052       232.6043 
 3171   0.0000       8.552778       232.7329 
 3172   0.0000       8.555764       232.8142 
 3173   0.0000       8.559003       232.9023 
 3174   0.0000       8.561944       232.9823 
 3175   0.0000       8.564757       233.0589 
 3176   0.0000       8.567284       233.1277 
 3177   0.0000       8.571715       233.2482 
 3178   0.0000       8.577479       233.4051 
 3179   0.0000       8.579107       233.4494 
 3180   0.0000       8.581161       233.5053 
 3181   0.0000       8.582904       233.5527 
 3182   0.0000       8.586198       233.6423 
 3183   0.0000       8.591268       233.7803 
 3184   0.0000       8.594650       233.8723 
 3185   0.0000       8.602488       234.0856 
 3186   0.0000       8.606075       234.1832 
 3187   0.0000       8.607763       234.2292 
 3188   0.0000       8.612516       234.3585 
 3189   0.0000       8.619220       234.5409 
 3190   0.0000       8.620989       234.5890 
 3191   0.0000       8.623120       234.6470 
 3192   0.0000       8.626455       234.7378 
 3193   0.0000       8.629115       234.8102 
 3194   0.0000       8.629760       234.8277 
 3195   0.0000       8.631906       234.8861 
 3196   0.0000       8.639059       235.0808 
 3197   0.0000       8.642070       235.1627 
 3198   0.0000       8.644514       235.2292 
 3199   0.0000       8.646394       235.2804 
 3200   0.0000       8.648699       235.3431 
 3201   0.0000       8.649739       235.3714 
 3202   0.0000       8.655278       235.5221 
 3203   0.0000       8.656624       235.5587 
 3204   0.0000       8.662384       235.7155 
 3205   0.0000       8.663936       235.7577 
 3206   0.0000       8.666852       235.8370 
 3207   0.0000       8.671527       235.9642 
 3208   0.0000       8.675417       236.0701 
 3209   0.0000       8.680002       236.1949 
 3210   0.0000       8.683103       236.2793 
 3211   0.0000       8.685564       236.3462 
 3212   0.0000       8.692046       236.5226 
 3213   0.0000       8.694793       236.5973 
 3214   0.0000       8.699045       236.7131 
 3215   0.0000       8.701746       236.7865 
 3216   0.0000       8.703928       236.8459 
 3217   0.0000       8.713605       237.1092 
 3218   0.0000       8.714792       237.1415 
 3219   0.0000       8.719966       237.2823 
 3220   0.0000       8.722172       237.3424 
 3221   0.0000       8.723040       237.3660 
 3222   0.0000       8.729554       237.5432 
 3223   0.0000       8.730441       237.5674 
 3224   0.0000       8.735466       237.7041 
 3225   0.0000       8.736099       237.7214 
 3226   0.0000       8.738606       237.7896 
 3227   0.0000       8.739578       237.8160 
 3228   0.0000       8.753195       238.1865 
 3229   0.0000       8.755340       238.2449 
 3230   0.0000       8.757241       238.2966 
 3231   0.0000       8.759883       238.3685 
 3232   0.0000       8.763735       238.4734 
 3233   0.0000       8.766434       238.5468 
 3234   0.0000       8.767794       238.5838 
 3235   0.0000       8.769905       238.6413 
 3236   0.0000       8.773835       238.7482 
 3237   0.0000       8.775290       238.7878 
 3238   0.0000       8.786990       239.1062 
 3239   0.0000       8.787364       239.1163 
 3240   0.0000       8.792037       239.2435 
 3241   0.0000       8.795501       239.3377 
 3242   0.0000       8.806407       239.6345 
 3243   0.0000       8.813432       239.8257 
 3244   0.0000       8.815085       239.8706 
 3245   0.0000       8.817947       239.9485 
 3246   0.0000       8.824388       240.1238 
 3247   0.0000       8.827681       240.2134 
 3248   0.0000       8.834304       240.3936 
 3249   0.0000       8.839868       240.5450 
 3250   0.0000       8.845490       240.6980 
 3251   0.0000       8.850056       240.8223 
 3252   0.0000       8.855237       240.9633 
 3253   0.0000       8.855561       240.9721 
 3254   0.0000       8.860146       241.0968 
 3255   0.0000       8.866944       241.2818 
 3256   0.0000       8.873256       241.4536 
 3257   0.0000       8.875560       241.5163 
 3258   0.0000       8.877161       241.5598 
 3259   0.0000       8.880358       241.6468 
 3260   0.0000       8.888008       241.8550 
 3261   0.0000       8.892260       241.9707 
 3262   0.0000       8.893859       242.0142 
 3263   0.0000       8.905330       242.3264 
 3264   0.0000       8.909218       242.4322 
 3265   0.0000       8.916192       242.6219 
 3266   0.0000       8.916756       242.6373 
 3267   0.0000       8.919115       242.7015 
 3268   0.0000       8.921194       242.7580 
 3269   0.0000       8.928589       242.9593 
 3270   0.0000       8.932028       243.0528 
 3271   0.0000       8.937046       243.1894 
 3272   0.0000       8.940667       243.2879 
 3273   0.0000       8.942266       243.3314 
 3274   0.0000       8.946947       243.4588 
 3275   0.0000       8.952954       243.6223 
 3276   0.0000       8.956394       243.7159 
 3277   0.0000       8.957625       243.7494 
 3278   0.0000       8.958171       243.7642 
 3279   0.0000       8.963400       243.9065 
 3280   0.0000       8.964760       243.9435 
 3281   0.0000       8.970910       244.1109 
 3282   0.0000       8.973603       244.1841 
 3283   0.0000       8.980195       244.3635 
 3284   0.0000       8.980489       244.3715 
 3285   0.0000       8.986033       244.5224 
 3286   0.0000       8.990421       244.6418 
 3287   0.0000       8.992782       244.7060 
 3288   0.0000       8.993890       244.7362 
 3289   0.0000       9.003915       245.0090 
 3290   0.0000       9.008245       245.1268 
 3291   0.0000       9.016302       245.3460 
 3292   0.0000       9.016746       245.3581 
 3293   0.0000       9.021559       245.4891 
 3294   0.0000       9.023053       245.5297 
 3295   0.0000       9.026680       245.6284 
 3296   0.0000       9.028649       245.6820 
 3297   0.0000       9.030186       245.7238 
 3298   0.0000       9.036989       245.9090 
 3299   0.0000       9.042029       246.0461 
 3300   0.0000       9.046566       246.1696 
 3301   0.0000       9.047519       246.1955 
 3302   0.0000       9.052095       246.3200 
 3303   0.0000       9.056453       246.4386 
 3304   0.0000       9.058463       246.4933 
 3305   0.0000       9.062446       246.6017 
 3306   0.0000       9.076710       246.9898 
 3307   0.0000       9.078510       247.0388 
 3308   0.0000       9.083534       247.1755 
 3309   0.0000       9.085443       247.2275 
 3310   0.0000       9.091249       247.3855 
 3311   0.0000       9.095216       247.4934 
 3312   0.0000       9.097671       247.5602 
 3313   0.0000       9.101777       247.6719 
 3314   0.0000       9.106051       247.7882 
 3315   0.0000       9.109994       247.8955 
 3316   0.0000       9.114736       248.0246 
 3317   0.0000       9.120100       248.1705 
 3318   0.0000       9.131212       248.4729 
 3319   0.0000       9.135244       248.5826 
 3320   0.0000       9.144692       248.8397 
 3321   0.0000       9.153616       249.0825 
 3322   0.0000       9.155695       249.1391 
 3323   0.0000       9.157767       249.1955 
 3324   0.0000       9.165979       249.4190 
 3325   0.0000       9.168398       249.4848 
 3326   0.0000       9.169264       249.5084 
 3327   0.0000       9.175755       249.6850 
 3328   0.0000       9.183054       249.8836 
 3329   0.0000       9.186832       249.9864 
 3330   0.0000       9.193005       250.1544 
 3331   0.0000       9.196728       250.2557 
 3332   0.0000       9.201885       250.3960 
 3333   0.0000       9.206168       250.5126 
 3334   0.0000       9.212264       250.6785 
 3335   0.0000       9.214855       250.7490 
 3336   0.0000       9.219787       250.8832 
 3337   0.0000       9.221406       250.9272 
 3338   0.0000       9.223598       250.9869 
 3339   0.0000       9.234869       251.2936 
 3340   0.0000       9.240810       251.4552 
 3341   0.0000       9.249876       251.7019 
 3342   0.0000       9.257062       251.8975 
 3343   0.0000       9.265206       252.1191 
 3344   0.0000       9.271013       252.2771 
 3345   0.0000       9.279708       252.5137 
 3346   0.0000       9.283464       252.6159 
 3347   0.0000       9.289923       252.7917 
 3348   0.0000       9.295573       252.9454 
 3349   0.0000       9.301659       253.1110 
 3350   0.0000       9.317050       253.5298 
 3351   0.0000       9.323955       253.7177 
 3352   0.0000       9.329927       253.8802 
 3353   0.0000       9.337860       254.0961 
 3354   0.0000       9.339930       254.1524 
 3355   0.0000       9.353036       254.5091 
 3356   0.0000       9.359388       254.6819 
 3357   0.0000       9.369165       254.9480 
 3358   0.0000       9.371571       255.0134 
 3359   0.0000       9.378147       255.1923 
 3360   0.0000       9.385428       255.3905 
 3361   0.0000       9.392159       255.5736 
 3362   0.0000       9.394950       255.6496 
 3363   0.0000       9.404019       255.8964 
 3364   0.0000       9.407486       255.9907 
 3365   0.0000       9.419536       256.3186 
 3366   0.0000       9.422696       256.4046 
 3367   0.0000       9.425141       256.4711 
 3368   0.0000       9.435352       256.7490 
 3369   0.0000       9.438228       256.8272 
 3370   0.0000       9.442829       256.9524 
 3371   0.0000       9.447436       257.0778 
 3372   0.0000       9.455553       257.2987 
 3373   0.0000       9.461749       257.4673 
 3374   0.0000       9.467725       257.6299 
 3375   0.0000       9.481463       258.0037 
 3376   0.0000       9.483341       258.0548 
 3377   0.0000       9.486537       258.1418 
 3378   0.0000       9.496292       258.4072 
 3379   0.0000       9.500555       258.5232 
 3380   0.0000       9.504872       258.6407 
 3381   0.0000       9.507781       258.7199 
 3382   0.0000       9.523111       259.1370 
 3383   0.0000       9.537940       259.5406 
 3384   0.0000       9.541699       259.6428 
 3385   0.0000       9.545185       259.7377 
 3386   0.0000       9.547977       259.8137 
 3387   0.0000       9.556694       260.0509 
 3388   0.0000       9.560730       260.1607 
 3389   0.0000       9.580679       260.7035 
 3390   0.0000       9.588630       260.9199 
 3391   0.0000       9.599938       261.2276 
 3392   0.0000       9.603799       261.3327 
 3393   0.0000       9.611251       261.5354 
 3394   0.0000       9.617354       261.7015 
 3395   0.0000       9.627643       261.9815 
 3396   0.0000       9.639051       262.2919 
 3397   0.0000       9.660076       262.8640 
 3398   0.0000       9.664895       262.9952 
 3399   0.0000       9.671052       263.1627 
 3400   0.0000       9.674226       263.2491 
 3401   0.0000       9.677895       263.3489 
 3402   0.0000       9.699228       263.9294 
 3403   0.0000       9.707083       264.1432 
 3404   0.0000       9.709854       264.2186 
 3405   0.0000       9.712934       264.3024 
 3406   0.0000       9.719178       264.4723 
 3407   0.0000       9.720503       264.5083 
 3408   0.0000       9.725062       264.6324 
 3409   0.0000       9.728260       264.7194 
 3410   0.0000       9.737810       264.9793 
 3411   0.0000       9.748749       265.2769 
 3412   0.0000       9.754979       265.4465 
 3413   0.0000       9.755487       265.4603 
 3414   0.0000       9.760787       265.6045 
 3415   0.0000       9.763210       265.6704 
 3416   0.0000       9.767653       265.7914 
 3417   0.0000       9.774456       265.9765 
 3418   0.0000       9.775918       266.0163 
 3419   0.0000       9.779778       266.1213 
 3420   0.0000       9.784053       266.2376 
 3421   0.0000       9.789554       266.3873 
 3422   0.0000       9.793483       266.4942 
 3423   0.0000       9.795445       266.5476 
 3424   0.0000       9.806301       266.8430 
 3425   0.0000       9.808245       266.8959 
 3426   0.0000       9.810990       266.9706 
 3427   0.0000       9.817897       267.1586 
 3428   0.0000       9.818622       267.1783 
 3429   0.0000       9.825081       267.3541 
 3430   0.0000       9.828351       267.4430 
 3431   0.0000       9.833280       267.5771 
 3432   0.0000       9.847755       267.9710 
 3433   0.0000       9.850516       268.0462 
 3434   0.0000       9.852762       268.1073 
 3435   0.0000       9.853624       268.1307 
 3436   0.0000       9.855471       268.1810 
 3437   0.0000       9.858583       268.2657 
 3438   0.0000       9.863853       268.4091 
 3439   0.0000       9.871988       268.6305 
 3440   0.0000       9.872998       268.6579 
 3441   0.0000       9.876075       268.7417 
 3442   0.0000       9.877722       268.7865 
 3443   0.0000       9.878689       268.8128 
 3444   0.0000       9.887853       269.0622 
 3445   0.0000       9.892652       269.1927 
 3446   0.0000       9.893140       269.2060 
 3447   0.0000       9.903022       269.4749 
 3448   0.0000       9.905406       269.5398 
 3449   0.0000       9.908743       269.6306 
 3450   0.0000       9.910620       269.6817 
 3451   0.0000       9.915989       269.8278 
 3452   0.0000       9.918878       269.9064 
 3453   0.0000       9.924162       270.0502 
 3454   0.0000       9.925117       270.0762 
 3455   0.0000       9.935087       270.3475 
 3456   0.0000       9.935904       270.3697 
 3457   0.0000       9.946097       270.6471 
 3458   0.0000       9.951129       270.7840 
 3459   0.0000       9.955155       270.8935 
 3460   0.0000       9.957246       270.9504 
 3461   0.0000       9.967243       271.2225 
 3462   0.0000       9.971123       271.3280 
 3463   0.0000       9.976962       271.4869 
 3464   0.0000       9.979562       271.5577 
 3465   0.0000       9.983199       271.6567 
 3466   0.0000       9.990254       271.8486 
 3467   0.0000       9.999508       272.1005 
 3468   0.0000      10.005362       272.2597 
 3469   0.0000      10.007470       272.3171 
 3470   0.0000      10.017066       272.5782 
 3471   0.0000      10.024157       272.7712 
 3472   0.0000      10.028147       272.8797 
 3473   0.0000      10.034863       273.0625 
 3474   0.0000      10.042346       273.2661 
 3475   0.0000      10.044383       273.3215 
 3476   0.0000      10.057123       273.6682 
 3477   0.0000      10.057381       273.6753 
 3478   0.0000      10.063060       273.8298 
 3479   0.0000      10.065338       273.8918 
 3480   0.0000      10.067743       273.9572 
 3481   0.0000      10.072073       274.0750 
 3482   0.0000      10.073544       274.1151 
 3483   0.0000      10.083076       274.3744 
 3484   0.0000      10.085888       274.4510 
 3485   0.0000      10.090085       274.5652 
 3486   0.0000      10.091614       274.6068 
 3487   0.0000      10.098877       274.8044 
 3488   0.0000      10.102408       274.9005 
 3489   0.0000      10.119225       275.3581 
 3490   0.0000      10.123433       275.4726 
 3491   0.0000      10.130683       275.6699 
 3492   0.0000      10.137904       275.8664 
 3493   0.0000      10.148421       276.1526 
 3494   0.0000      10.156075       276.3609 
 3495   0.0000      10.161375       276.5051 
 3496   0.0000      10.166629       276.6480 
 3497   0.0000      10.168920       276.7104 
 3498   0.0000      10.181207       277.0447 
 3499   0.0000      10.190967       277.3103 
 3500   0.0000      10.198131       277.5053 
 3501   0.0000      10.202422       277.6220 
 3502   0.0000      10.207863       277.7701 
 3503   0.0000      10.215384       277.9747 
 3504   0.0000      10.220055       278.1018 
 3505   0.0000      10.221717       278.1471 
 3506   0.0000      10.229874       278.3690 
 3507   0.0000      10.234985       278.5081 
 3508   0.0000      10.237060       278.5646 
 3509   0.0000      10.240836       278.6673 
 3510   0.0000      10.245941       278.8062 
 3511   0.0000      10.248598       278.8785 
 3512   0.0000      10.262532       279.2577 
 3513   0.0000      10.267503       279.3930 
 3514   0.0000      10.282256       279.7944 
 3515   0.0000      10.288889       279.9749 
 3516   0.0000      10.292564       280.0749 
 3517   0.0000      10.295836       280.1639 
 3518   0.0000      10.305801       280.4351 
 3519   0.0000      10.311828       280.5991 
 3520   0.0000      10.314990       280.6852 
 3521   0.0000      10.328355       281.0488 
 3522   0.0000      10.337671       281.3023 
 3523   0.0000      10.341550       281.4079 
 3524   0.0000      10.351271       281.6724 
 3525   0.0000      10.365783       282.0673 
 3526   0.0000      10.367729       282.1203 
 3527   0.0000      10.374431       282.3026 
 3528   0.0000      10.377687       282.3912 
 3529   0.0000      10.379230       282.4332 
 3530   0.0000      10.381916       282.5063 
 3531   0.0000      10.389898       282.7235 
 3532   0.0000      10.396283       282.8972 
 3533   0.0000      10.399722       282.9908 
 3534   0.0000      10.405057       283.1360 
 3535   0.0000      10.416580       283.4495 
 3536   0.0000      10.438323       284.0412 
 3537   0.0000      10.459492       284.6173 
 3538   0.0000      10.472609       284.9742 
 3539   0.0000      10.480306       285.1836 
 3540   0.0000      10.487288       285.3736 
 3541   0.0000      10.497924       285.6630 
 3542   0.0000      10.520350       286.2733 
 3543   0.0000      10.532640       286.6077 
 3544   0.0000      10.533809       286.6395 
 3545   0.0000      10.536243       286.7058 
 3546   0.0000      10.539601       286.7971 
 3547   0.0000      10.550401       287.0910 
 3548   0.0000      10.555671       287.2344 
 3549   0.0000      10.568707       287.5891 
 3550   0.0000      10.581032       287.9245 
 3551   0.0000      10.584002       288.0053 
 3552   0.0000      10.589877       288.1652 
 3553   0.0000      10.597786       288.3804 
 3554   0.0000      10.635609       289.4096 
 3555   0.0000      10.646402       289.7033 
 3556   0.0000      10.658733       290.0389 
 3557   0.0000      10.670863       290.3689 
 3558   0.0000      10.680912       290.6424 
 3559   0.0000      10.690077       290.8918 
 3560   0.0000      10.694181       291.0035 
 3561   0.0000      10.706985       291.3519 
 3562   0.0000      10.713049       291.5169 
 3563   0.0000      10.719927       291.7040 
 3564   0.0000      10.721285       291.7410 
 3565   0.0000      10.738598       292.2121 
 3566   0.0000      10.755629       292.6756 
 3567   0.0000      10.762759       292.8696 
 3568   0.0000      10.777745       293.2774 
 3569   0.0000      10.799599       293.8720 
 3570   0.0000      10.803665       293.9827 
 3571   0.0000      10.845277       295.1150 
 3572   0.0000      10.856930       295.4321 
 3573   0.0000      10.886492       296.2365 
 3574   0.0000      10.904916       296.7379 
 3575   0.0000      10.915515       297.0263 
 3576   0.0000      10.926324       297.3204 
 3577   0.0000      10.939424       297.6769 
 3578   0.0000      10.985231       298.9233 
 3579   0.0000      11.037919       300.3570 
 3580   0.0000      11.072645       301.3020 
 3581   0.0000      11.077045       301.4217 
 3582   0.0000      11.086500       301.6790 
 3583   0.0000      11.099597       302.0354 
 3584   0.0000      11.120246       302.5973 
 3585   0.0000      11.137613       303.0699 
 3586   0.0000      11.144564       303.2590 
 3587   0.0000      11.173054       304.0343 
 3588   0.0000      11.256081       306.2935 
 3589   0.0000      11.311795       307.8096 
 3590   0.0000      11.386430       309.8405 
 3591   0.0000      11.395195       310.0790 
 3592   0.0000      11.411362       310.5189 
 3593   0.0000      11.439811       311.2931 
 3594   0.0000      11.466445       312.0178 
 3595   0.0000      11.524139       313.5878 
 3596   0.0000      11.532512       313.8156 
 3597   0.0000      11.538404       313.9759 
 3598   0.0000      11.568290       314.7892 
 3599   0.0000      11.574463       314.9572 
 3600   0.0000      11.586831       315.2937 
 3601   0.0000      11.633215       316.5559 
 3602   0.0000      11.658731       317.2502 
 3603   0.0000      11.676461       317.7327 
 3604   0.0000      11.695253       318.2440 
 3605   0.0000      11.737629       319.3971 
 3606   0.0000      11.744218       319.5764 
 3607   0.0000      11.784984       320.6857 
 3608   0.0000      11.798928       321.0651 
 3609   0.0000      11.836390       322.0846 
 3610   0.0000      11.847977       322.3998 
 3611   0.0000      11.852990       322.5363 
 3612   0.0000      11.885693       323.4261 
 3613   0.0000      11.937338       324.8315 
 3614   0.0000      11.949310       325.1573 
 3615   0.0000      11.953469       325.2704 
 3616   0.0000      11.982797       326.0685 
 3617   0.0000      12.002041       326.5921 
 3618   0.0000      12.043807       327.7286 
 3619   0.0000      12.046010       327.7886 
 3620   0.0000      12.053641       327.9962 
 3621   0.0000      12.061524       328.2108 
 3622   0.0000      12.095730       329.1416 
 3623   0.0000      12.120887       329.8261 
 3624   0.0000      12.133967       330.1820 
 3625   0.0000      12.159689       330.8820 
 3626   0.0000      12.192612       331.7778 
 3627   0.0000      12.194987       331.8425 
 3628   0.0000      12.231237       332.8289 
 3629   0.0000      12.248704       333.3042 
 3630   0.0000      12.259999       333.6115 
 3631   0.0000      12.273008       333.9655 
 3632   0.0000      12.280694       334.1747 
 3633   0.0000      12.282790       334.2317 
 3634   0.0000      12.302245       334.7611 
 3635   0.0000      12.307742       334.9107 
 3636   0.0000      12.325054       335.3818 
 3637   0.0000      12.333176       335.6028 
 3638   0.0000      12.346968       335.9781 
 3639   0.0000      12.370676       336.6232 
 3640   0.0000      12.384155       336.9900 
 3641   0.0000      12.387645       337.0850 
 3642   0.0000      12.400385       337.4316 
 3643   0.0000      12.428360       338.1929 
 3644   0.0000      12.456399       338.9558 
 3645   0.0000      12.477115       339.5196 
 3646   0.0000      12.540330       341.2397 
 3647   0.0000      12.543689       341.3311 
 3648   0.0000      12.563045       341.8578 
 3649   0.0000      12.581134       342.3501 
 3650   0.0000      12.594929       342.7255 
 3651   0.0000      12.602228       342.9241 
 3652   0.0000      12.616606       343.3153 
 3653   0.0000      12.645137       344.0917 
 3654   0.0000      12.673205       344.8554 
 3655   0.0000      12.677228       344.9649 
 3656   0.0000      12.681692       345.0864 
 3657   0.0000      12.706425       345.7594 
 3658   0.0000      12.709317       345.8381 
 3659   0.0000      12.764471       347.3389 
 3660   0.0000      12.784722       347.8900 
 3661   0.0000      12.810072       348.5798 
 3662   0.0000      12.851703       349.7126 
 3663   0.0000      12.879837       350.4782 
 3664   0.0000      12.900736       351.0469 
 3665   0.0000      12.903278       351.1160 
 3666   0.0000      12.982055       353.2597 
 3667   0.0000      13.002844       353.8254 
 3668   0.0000      13.100690       356.4879 
 3669   0.0000      13.116182       356.9095 
 3670   0.0000      13.125415       357.1607 
 3671   0.0000      13.149885       357.8266 
 3672   0.0000      13.158275       358.0549 
 3673   0.0000      13.173196       358.4609 
 3674   0.0000      13.179406       358.6299 
 3675   0.0000      13.184642       358.7723 
 3676   0.0000      13.188584       358.8796 
 3677   0.0000      13.233358       360.0980 
 3678   0.0000      13.253439       360.6444 
 3679   0.0000      13.277974       361.3120 
 3680   0.0000      13.285377       361.5135 
 3681   0.0000      13.402403       364.6979 
 3682   0.0000      13.443453       365.8150 
 3683   0.0000      13.508856       367.5947 
 3684   0.0000      13.652194       371.4951 
 3685   0.0000      14.004039       381.0693 
 3686   0.0000      14.330959       389.9652 
 3687   0.0000      14.346057       390.3761 
 3688   0.0000      14.408418       392.0730 
 3689   0.0000      14.478511       393.9803 
 3690   0.0000      14.526446       395.2847 
 3691   0.0000      14.554281       396.0421 
 3692   0.0000      14.799532       402.7157 
 3693   0.0000      15.132190       411.7678 
 3694   0.0000      15.177313       412.9957 
 3695   0.0000      27.953906       760.6645 
 3696   0.0000      28.058709       763.5163 
 3697   0.0000      28.144859       765.8606 
 3698   0.0000      28.357367       771.6432 
 3699   0.0000      28.484642       775.1065 
 3700   0.0000      28.487875       775.1945 
 3701   0.0000      28.531677       776.3864 
 3702   0.0000      28.543688       776.7132 
 3703   0.0000      28.546085       776.7785 
 3704   0.0000      28.552291       776.9473 
 3705   0.0000      28.567845       777.3706 
 3706   0.0000      28.626193       778.9583 
 3707   0.0000      28.639773       779.3279 
 3708   0.0000      28.703126       781.0518 
 3709   0.0000      28.744578       782.1797 
 3710   0.0000      28.766290       782.7705 
 3711   0.0000      28.850251       785.0552 
 3712   0.0000      28.921032       786.9813 
 3713   0.0000      28.928863       787.1944 
 3714   0.0000      28.931745       787.2728 
 3715   0.0000      28.954338       787.8876 
 3716   0.0000      29.008067       789.3496 
 3717   0.0000      29.033026       790.0288 
 3718   0.0000      29.033809       790.0501 
 3719   0.0000      29.054719       790.6191 
 3720   0.0000      29.060658       790.7807 
 3721   0.0000      29.103513       791.9468 
 3722   0.0000      29.129132       792.6440 
 3723   0.0000      29.135651       792.8214 
 3724   0.0000      29.180346       794.0376 
 3725   0.0000      29.181129       794.0589 
 3726   0.0000      29.211330       794.8807 
 3727   0.0000      29.264473       796.3268 
 3728   0.0000      29.269158       796.4543 
 3729   0.0000      29.304552       797.4174 
 3730   0.0000      29.307712       797.5034 
 3731   0.0000      29.348211       798.6054 
 3732   0.0000      29.373723       799.2996 
 3733   0.0000      37.757468      1027.4329 
 3734   0.0000      37.880559      1030.7824 
 3735   0.0000      37.987754      1033.6993 
 3736   0.0000      38.359777      1043.8226 
 3737   0.0000      38.423212      1045.5487 
 3738   0.0000      48.367686      1316.1516 
 3739   0.0000      48.449531      1318.3788 
 3740   0.0000      48.478287      1319.1612 
 3741   0.0000      48.512743      1320.0988 
 3742   0.0000     147.081046      4002.2787 
 3743   0.0000     147.191973      4005.2972 
 3744   0.0000     147.281760      4007.7404 
 3745   0.0000     147.498626      4013.6417 
 3746   0.0000     147.602893      4016.4789 
 3747   0.0000     147.615547      4016.8232 
 3748   0.0000     147.640802      4017.5105 
 3749   0.0000     147.654063      4017.8713 
 3750   0.0000     147.661140      4018.0639 
 3751   0.0000     147.670628      4018.3221 
 3752   0.0000     147.684537      4018.7006 
 3753   0.0000     147.724178      4019.7792 
 3754   0.0000     147.738786      4020.1767 
 3755   0.0000     147.798999      4021.8152 
 3756   0.0000     147.862793      4023.5511 
 3757   0.0000     147.892405      4024.3569 
 3758   0.0000     147.931917      4025.4321 
 3759   0.0000     148.000079      4027.2869 
 3760   0.0000     148.001032      4027.3128 
 3761   0.0000     148.072153      4029.2481 
 3762   0.0000     148.095716      4029.8893 
 3763   0.0000     148.103601      4030.1039 
 3764   0.0000     148.119217      4030.5288 
 3765   0.0000     148.127082      4030.7428 
 3766   0.0000     148.165551      4031.7896 
 3767   0.0000     148.174172      4032.0242 
 3768   0.0000     148.252468      4034.1547 
 3769   0.0000     148.280386      4034.9144 
 3770   0.0000     148.300795      4035.4698 
 3771   0.0000     148.337026      4036.4557 
 3772   0.0000     148.343399      4036.6291 
 3773   0.0000     148.361507      4037.1219 
 3774   0.0000     148.406845      4038.3556 
 3775   0.0000     148.430758      4039.0063 
 3776   0.0000     148.443313      4039.3479 
 3777   0.0000     148.446295      4039.4291 
 3778   0.0000     148.476731      4040.2572 
 3779   0.0000     148.522517      4041.5031 
 3780   0.0000     197.120475      5363.9208 
 3781   0.0000     197.253012      5367.5273 
 3782   0.0000     197.378886      5370.9526 
 3783   0.0000     197.788170      5382.0897 
 3784   0.0000     197.867016      5384.2352 
 3785   0.0000     253.489206      6897.7920 
 3786   0.0000     253.582003      6900.3171 
 3787   0.0000     253.616121      6901.2455 
 3788   0.0000     253.668608      6902.6738 

                    ********************************
                    * MULLIKEN POPULATION ANALYSIS *
                    ********************************

-----------------------
MULLIKEN ATOMIC CHARGES
-----------------------
   0 C :   -0.020328
   1 C :   -0.064742
   2 C :   -0.133435
   3 C :    0.019626
   4 C :    0.211533
   5 N :   -0.284986
   6 C :   -0.127707
   7 C :    0.025099
   8 C :   -0.196131
   9 C :    0.318022
  10 N :   -0.317460
  11 C :   -0.023626
  12 C :    0.174703
  13 O :   -0.268691
  14 C :   -0.052172
  15 C :   -0.033371
  16 C :   -0.158688
  17 C :   -0.144016
  18 C :   -0.294194
  19 C :   -0.282964
  20 C :   -0.299324
  21 O :   -0.454621
  22 H :    0.105932
  23 H :    0.134690
  24 H :    0.119973
  25 H :    0.136606
  26 H :    0.106782
  27 H :    0.134195
  28 H :    0.111843
  29 H :    0.088177
  30 H :    0.104855
  31 H :    0.086278
  32 H :    0.083281
  33 H :    0.106547
  34 H :    0.199763
  35 H :    0.113395
  36 H :    0.078115
  37 H :    0.112946
  38 H :    0.119816
  39 C :    0.098152
  40 H :    0.127181
  41 H :    0.140357
  42 H :    0.082353
  43 C :    0.216215
  44 C :   -0.095442
  45 C :   -0.130937
  46 C :   -0.086472
  47 C :   -0.133245
  48 C :   -0.103904
  49 H :    0.087570
  50 H :    0.104506
  51 H :    0.100870
  52 H :    0.111472
  53 H :    0.101519
  54 H :    0.139878
  55 O :   -0.317540
  56 C :   -0.086040
  57 C :    0.218516
  58 C :    0.035622
  59 N :   -0.257415
  60 C :    0.099209
  61 N :   -0.289465
  62 C :    0.129628
  63 N :   -0.336120
  64 C :    0.243873
  65 C :   -0.322898
  66 C :    0.124569
  67 C :   -0.113240
  68 C :   -0.121884
  69 C :   -0.105742
  70 C :   -0.128371
  71 C :   -0.107603
  72 O :   -0.408532
  73 H :    0.251812
  74 H :    0.166629
  75 H :    0.081424
  76 H :    0.102460
  77 H :    0.096522
  78 H :    0.101954
  79 H :    0.088100
  80 H :    0.122303
  81 H :    0.119212
  82 H :    0.096922
  83 H :    0.220305
Sum of atomic charges:   -0.0000000

--------------------------------
MULLIKEN REDUCED ORBITAL CHARGES
--------------------------------
  0 C s       :     3.265515  s :     3.265515
      pz      :     0.846786  p :     2.632953
      px      :     0.834570
      py      :     0.951598
      dz2     :     0.016219  d :     0.104918
      dxz     :     0.017310
      dyz     :     0.028836
      dx2y2   :     0.018369
      dxy     :     0.024184
      f0      :     0.002301  f :     0.015620
      f+1     :     0.002124
      f-1     :     0.001682
      f+2     :     0.003175
      f-2     :     0.002779
      f+3     :     0.001637
      f-3     :     0.001923
      g0      :     0.000097  g :     0.001322
      g+1     :     0.000169
      g-1     :     0.000124
      g+2     :     0.000168
      g-2     :     0.000201
      g+3     :     0.000175
      g-3     :     0.000170
      g+4     :     0.000099
      g-4     :     0.000118
  1 C s       :     3.174612  s :     3.174612
      pz      :     0.932192  p :     2.734960
      px      :     0.872249
      py      :     0.930518
      dz2     :     0.023258  d :     0.131836
      dxz     :     0.033762
      dyz     :     0.022514
      dx2y2   :     0.029238
      dxy     :     0.023064
      f0      :     0.002516  f :     0.021823
      f+1     :     0.002055
      f-1     :     0.004638
      f+2     :     0.003453
      f-2     :     0.003619
      f+3     :     0.002963
      f-3     :     0.002579
      g0      :     0.000134  g :     0.001511
      g+1     :     0.000169
      g-1     :     0.000133
      g+2     :     0.000221
      g-2     :     0.000166
      g+3     :     0.000194
      g-3     :     0.000232
      g+4     :     0.000120
      g-4     :     0.000142
  2 C s       :     3.181217  s :     3.181217
      pz      :     0.884850  p :     2.840970
      px      :     0.961047
      py      :     0.995073
      dz2     :     0.020913  d :     0.097301
      dxz     :     0.015546
      dyz     :     0.028726
      dx2y2   :     0.025925
      dxy     :     0.006190
      f0      :     0.001731  f :     0.012931
      f+1     :     0.001487
      f-1     :     0.002885
      f+2     :     0.002640
      f-2     :     0.001805
      f+3     :     0.001096
      f-3     :     0.001288
      g0      :     0.000104  g :     0.001016
      g+1     :     0.000151
      g-1     :     0.000100
      g+2     :     0.000154
      g-2     :     0.000131
      g+3     :     0.000130
      g-3     :     0.000129
      g+4     :     0.000058
      g-4     :     0.000059
  3 C s       :     3.161113  s :     3.161113
      pz      :     0.944399  p :     2.658828
      px      :     0.797242
      py      :     0.917188
      dz2     :     0.025037  d :     0.137490
      dxz     :     0.026309
      dyz     :     0.033281
      dx2y2   :     0.033341
      dxy     :     0.019523
      f0      :     0.002563  f :     0.021425
      f+1     :     0.001945
      f-1     :     0.004724
      f+2     :     0.003508
      f-2     :     0.003130
      f+3     :     0.002625
      f-3     :     0.002931
      g0      :     0.000134  g :     0.001518
      g+1     :     0.000179
      g-1     :     0.000140
      g+2     :     0.000236
      g-2     :     0.000131
      g+3     :     0.000208
      g-3     :     0.000210
      g+4     :     0.000142
      g-4     :     0.000138
  4 C s       :     3.109555  s :     3.109555
      pz      :     0.718106  p :     2.388044
      px      :     0.866944
      py      :     0.802994
      dz2     :     0.082341  d :     0.253871
      dxz     :     0.045051
      dyz     :     0.054571
      dx2y2   :     0.042948
      dxy     :     0.028959
      f0      :     0.006608  f :     0.033328
      f+1     :     0.005852
      f-1     :     0.004395
      f+2     :     0.006867
      f-2     :     0.003950
      f+3     :     0.002952
      f-3     :     0.002705
      g0      :     0.000469  g :     0.003670
      g+1     :     0.000697
      g-1     :     0.000359
      g+2     :     0.000549
      g-2     :     0.000534
      g+3     :     0.000449
      g-3     :     0.000308
      g+4     :     0.000154
      g-4     :     0.000151
  5 N s       :     3.553992  s :     3.553992
      pz      :     1.123871  p :     3.666979
      px      :     1.136636
      py      :     1.406473
      dz2     :     0.016704  d :     0.055478
      dxz     :     0.012386
      dyz     :     0.013865
      dx2y2   :     0.007869
      dxy     :     0.004654
      f0      :     0.001790  f :     0.008063
      f+1     :     0.001330
      f-1     :     0.001685
      f+2     :     0.001357
      f-2     :     0.001078
      f+3     :     0.000375
      f-3     :     0.000447
      g0      :     0.000076  g :     0.000475
      g+1     :     0.000105
      g-1     :     0.000040
      g+2     :     0.000058
      g-2     :     0.000106
      g+3     :     0.000036
      g-3     :     0.000035
      g+4     :     0.000012
      g-4     :     0.000007
  6 C s       :     3.255460  s :     3.255460
      pz      :     0.938507  p :     2.763826
      px      :     1.037788
      py      :     0.787531
      dz2     :     0.018106  d :     0.094825
      dxz     :     0.012376
      dyz     :     0.022880
      dx2y2   :     0.023354
      dxy     :     0.018110
      f0      :     0.000825  f :     0.012665
      f+1     :     0.000619
      f-1     :     0.003791
      f+2     :     0.001845
      f-2     :     0.001831
      f+3     :     0.001572
      f-3     :     0.002181
      g0      :     0.000086  g :     0.000931
      g+1     :     0.000081
      g-1     :     0.000135
      g+2     :     0.000116
      g-2     :     0.000041
      g+3     :     0.000143
      g-3     :     0.000147
      g+4     :     0.000095
      g-4     :     0.000086
  7 C s       :     3.150857  s :     3.150857
      pz      :     0.968741  p :     2.675135
      px      :     0.755937
      py      :     0.950456
      dz2     :     0.022046  d :     0.127198
      dxz     :     0.021835
      dyz     :     0.036674
      dx2y2   :     0.026105
      dxy     :     0.020538
      f0      :     0.002542  f :     0.020245
      f+1     :     0.001842
      f-1     :     0.005018
      f+2     :     0.003234
      f-2     :     0.001840
      f+3     :     0.002127
      f-3     :     0.003642
      g0      :     0.000205  g :     0.001467
      g+1     :     0.000177
      g-1     :     0.000160
      g+2     :     0.000169
      g-2     :     0.000092
      g+3     :     0.000184
      g-3     :     0.000117
      g+4     :     0.000173
      g-4     :     0.000188
  8 C s       :     3.280824  s :     3.280824
      pz      :     0.833926  p :     2.801008
      px      :     1.074443
      py      :     0.892639
      dz2     :     0.027553  d :     0.100919
      dxz     :     0.015132
      dyz     :     0.024843
      dx2y2   :     0.015616
      dxy     :     0.017775
      f0      :     0.001704  f :     0.012458
      f+1     :     0.001355
      f-1     :     0.003854
      f+2     :     0.001771
      f-2     :     0.001558
      f+3     :     0.001335
      f-3     :     0.000882
      g0      :     0.000147  g :     0.000922
      g+1     :     0.000134
      g-1     :     0.000139
      g+2     :     0.000142
      g-2     :     0.000059
      g+3     :     0.000094
      g-3     :     0.000105
      g+4     :     0.000035
      g-4     :     0.000067
  9 C s       :     3.196570  s :     3.196570
      pz      :     0.567630  p :     2.254051
      px      :     0.805910
      py      :     0.880512
      dz2     :     0.056475  d :     0.191930
      dxz     :     0.043854
      dyz     :     0.043436
      dx2y2   :     0.020840
      dxy     :     0.027326
      f0      :     0.007577  f :     0.036183
      f+1     :     0.006443
      f-1     :     0.003136
      f+2     :     0.006928
      f-2     :     0.004861
      f+3     :     0.003036
      f-3     :     0.004203
      g0      :     0.000407  g :     0.003244
      g+1     :     0.000741
      g-1     :     0.000187
      g+2     :     0.000542
      g-2     :     0.000469
      g+3     :     0.000333
      g-3     :     0.000255
      g+4     :     0.000160
      g-4     :     0.000150
 10 N s       :     3.670423  s :     3.670423
      pz      :     1.404605  p :     3.563211
      px      :     0.998528
      py      :     1.160078
      dz2     :     0.016821  d :     0.075686
      dxz     :     0.020192
      dyz     :     0.013751
      dx2y2   :     0.009128
      dxy     :     0.015795
      f0      :     0.000880  f :     0.007583
      f+1     :     0.001749
      f-1     :     0.000445
      f+2     :     0.001203
      f-2     :     0.001285
      f+3     :     0.000926
      f-3     :     0.001096
      g0      :     0.000044  g :     0.000557
      g+1     :     0.000095
      g-1     :     0.000013
      g+2     :     0.000102
      g-2     :     0.000048
      g+3     :     0.000102
      g-3     :     0.000085
      g+4     :     0.000036
      g-4     :     0.000031
 11 C s       :     3.168828  s :     3.168828
      pz      :     0.924669  p :     2.666141
      px      :     0.721649
      py      :     1.019823
      dz2     :     0.022037  d :     0.159482
      dxz     :     0.050750
      dyz     :     0.021019
      dx2y2   :     0.017214
      dxy     :     0.048461
      f0      :     0.002039  f :     0.026973
      f+1     :     0.008994
      f-1     :     0.001931
      f+2     :     0.002923
      f-2     :     0.002534
      f+3     :     0.003136
      f-3     :     0.005416
      g0      :     0.000376  g :     0.002202
      g+1     :     0.000312
      g-1     :     0.000169
      g+2     :     0.000356
      g-2     :     0.000057
      g+3     :     0.000240
      g-3     :     0.000208
      g+4     :     0.000210
      g-4     :     0.000275
 12 C s       :     3.175141  s :     3.175141
      pz      :     0.898831  p :     2.475529
      px      :     0.633796
      py      :     0.942902
      dz2     :     0.035646  d :     0.140273
      dxz     :     0.019670
      dyz     :     0.021417
      dx2y2   :     0.023757
      dxy     :     0.039784
      f0      :     0.005172  f :     0.031491
      f+1     :     0.007397
      f-1     :     0.002018
      f+2     :     0.004462
      f-2     :     0.003124
      f+3     :     0.003408
      f-3     :     0.005909
      g0      :     0.000313  g :     0.002863
      g+1     :     0.000588
      g-1     :     0.000120
      g+2     :     0.000380
      g-2     :     0.000170
      g+3     :     0.000301
      g-3     :     0.000167
      g+4     :     0.000349
      g-4     :     0.000475
 13 O s       :     3.794081  s :     3.794081
      pz      :     1.498572  p :     4.414272
      px      :     1.280506
      py      :     1.635194
      dz2     :     0.012596  d :     0.054591
      dxz     :     0.014499
      dyz     :     0.008560
      dx2y2   :     0.007311
      dxy     :     0.011625
      f0      :     0.000946  f :     0.005486
      f+1     :     0.000984
      f-1     :     0.000615
      f+2     :     0.000867
      f-2     :     0.000444
      f+3     :     0.000749
      f-3     :     0.000881
      g0      :     0.000030  g :     0.000261
      g+1     :     0.000059
      g-1     :     0.000013
      g+2     :     0.000046
      g-2     :     0.000024
      g+3     :     0.000019
      g-3     :     0.000011
      g+4     :     0.000030
      g-4     :     0.000030
 14 C s       :     3.389860  s :     3.389860
      pz      :     0.914654  p :     2.570103
      px      :     0.764904
      py      :     0.890545
      dz2     :     0.024507  d :     0.078136
      dxz     :     0.017968
      dyz     :     0.005928
      dx2y2   :     0.005836
      dxy     :     0.023898
      f0      :     0.001859  f :     0.012984
      f+1     :     0.004449
      f-1     :     0.000603
      f+2     :     0.001062
      f-2     :     0.001756
      f+3     :     0.001403
      f-3     :     0.001852
      g0      :     0.000126  g :     0.001088
      g+1     :     0.000190
      g-1     :     0.000030
      g+2     :     0.000175
      g-2     :     0.000060
      g+3     :     0.000151
      g-3     :     0.000175
      g+4     :     0.000087
      g-4     :     0.000094
 15 C s       :     3.282094  s :     3.282094
      pz      :     0.816384  p :     2.627613
      px      :     0.806370
      py      :     1.004858
      dz2     :     0.027892  d :     0.102846
      dxz     :     0.023588
      dyz     :     0.020333
      dx2y2   :     0.009069
      dxy     :     0.021965
      f0      :     0.002263  f :     0.019357
      f+1     :     0.006152
      f-1     :     0.001709
      f+2     :     0.002670
      f-2     :     0.002041
      f+3     :     0.001739
      f-3     :     0.002783
      g0      :     0.000236  g :     0.001461
      g+1     :     0.000324
      g-1     :     0.000129
      g+2     :     0.000191
      g-2     :     0.000111
      g+3     :     0.000151
      g-3     :     0.000164
      g+4     :     0.000075
      g-4     :     0.000080
 16 C s       :     3.336301  s :     3.336301
      pz      :     0.950271  p :     2.710021
      px      :     0.856444
      py      :     0.903307
      dz2     :     0.018551  d :     0.096816
      dxz     :     0.027270
      dyz     :     0.020133
      dx2y2   :     0.014395
      dxy     :     0.016466
      f0      :     0.001873  f :     0.014352
      f+1     :     0.004325
      f-1     :     0.001752
      f+2     :     0.002110
      f-2     :     0.001049
      f+3     :     0.001241
      f-3     :     0.002003
      g0      :     0.000268  g :     0.001198
      g+1     :     0.000193
      g-1     :     0.000137
      g+2     :     0.000172
      g-2     :     0.000056
      g+3     :     0.000103
      g-3     :     0.000092
      g+4     :     0.000083
      g-4     :     0.000094
 17 C s       :     3.313551  s :     3.313551
      pz      :     0.908690  p :     2.720686
      px      :     0.818780
      py      :     0.993216
      dz2     :     0.028771  d :     0.095963
      dxz     :     0.021738
      dyz     :     0.009192
      dx2y2   :     0.010614
      dxy     :     0.025648
      f0      :     0.001484  f :     0.012711
      f+1     :     0.003736
      f-1     :     0.000552
      f+2     :     0.001346
      f-2     :     0.002282
      f+3     :     0.001384
      f-3     :     0.001928
      g0      :     0.000115  g :     0.001104
      g+1     :     0.000199
      g-1     :     0.000034
      g+2     :     0.000167
      g-2     :     0.000066
      g+3     :     0.000162
      g-3     :     0.000182
      g+4     :     0.000088
      g-4     :     0.000092
 18 C s       :     3.285145  s :     3.285145
      pz      :     1.002213  p :     2.933268
      px      :     0.979541
      py      :     0.951514
      dz2     :     0.017368  d :     0.067984
      dxz     :     0.007804
      dyz     :     0.015202
      dx2y2   :     0.018260
      dxy     :     0.009350
      f0      :     0.000912  f :     0.007187
      f+1     :     0.000764
      f-1     :     0.001503
      f+2     :     0.000968
      f-2     :     0.000678
      f+3     :     0.001197
      f-3     :     0.001164
      g0      :     0.000067  g :     0.000611
      g+1     :     0.000050
      g-1     :     0.000082
      g+2     :     0.000067
      g-2     :     0.000024
      g+3     :     0.000100
      g-3     :     0.000067
      g+4     :     0.000088
      g-4     :     0.000066
 19 C s       :     3.274189  s :     3.274189
      pz      :     0.956036  p :     2.931532
      px      :     0.971906
      py      :     1.003590
      dz2     :     0.012545  d :     0.069343
      dxz     :     0.012431
      dyz     :     0.021312
      dx2y2   :     0.012473
      dxy     :     0.010583
      f0      :     0.001154  f :     0.007281
      f+1     :     0.001169
      f-1     :     0.001066
      f+2     :     0.001600
      f-2     :     0.001350
      f+3     :     0.000271
      f-3     :     0.000670
      g0      :     0.000065  g :     0.000619
      g+1     :     0.000125
      g-1     :     0.000044
      g+2     :     0.000118
      g-2     :     0.000101
      g+3     :     0.000053
      g-3     :     0.000056
      g+4     :     0.000008
      g-4     :     0.000049
 20 C s       :     3.277946  s :     3.277946
      pz      :     0.998811  p :     2.942813
      px      :     0.983668
      py      :     0.960335
      dz2     :     0.014123  d :     0.070588
      dxz     :     0.013310
      dyz     :     0.015319
      dx2y2   :     0.020718
      dxy     :     0.007117
      f0      :     0.000667  f :     0.007356
      f+1     :     0.000945
      f-1     :     0.001413
      f+2     :     0.001693
      f-2     :     0.000781
      f+3     :     0.000836
      f-3     :     0.001021
      g0      :     0.000041  g :     0.000621
      g+1     :     0.000075
      g-1     :     0.000079
      g+2     :     0.000059
      g-2     :     0.000053
      g+3     :     0.000098
      g-3     :     0.000092
      g+4     :     0.000073
      g-4     :     0.000049
 21 O s       :     3.797081  s :     3.797081
      pz      :     1.552570  p :     4.619495
      px      :     1.598844
      py      :     1.468081
      dz2     :     0.009095  d :     0.034303
      dxz     :     0.008025
      dyz     :     0.007106
      dx2y2   :     0.005451
      dxy     :     0.004626
      f0      :     0.000503  f :     0.003549
      f+1     :     0.000787
      f-1     :     0.000370
      f+2     :     0.000742
      f-2     :     0.000647
      f+3     :     0.000281
      f-3     :     0.000218
      g0      :     0.000017  g :     0.000193
      g+1     :     0.000028
      g-1     :     0.000013
      g+2     :     0.000026
      g-2     :     0.000040
      g+3     :     0.000029
      g-3     :     0.000027
      g+4     :     0.000007
      g-4     :     0.000006
 22 H s       :     0.862955  s :     0.862955
      pz      :     0.012797  p :     0.026273
      px      :     0.003159
      py      :     0.010317
      dz2     :     0.000142  d :     0.004510
      dxz     :     0.001836
      dyz     :     0.000322
      dx2y2   :     0.000800
      dxy     :     0.001410
      f0      :     0.000050  f :     0.000331
      f+1     :     0.000024
      f-1     :     0.000013
      f+2     :     0.000053
      f-2     :     0.000031
      f+3     :     0.000088
      f-3     :     0.000072
 23 H s       :     0.836480  s :     0.836480
      pz      :     0.009171  p :     0.024493
      px      :     0.015513
      py      :    -0.000190
      dz2     :     0.001282  d :     0.004051
      dxz     :     0.000479
      dyz     :     0.000545
      dx2y2   :     0.001329
      dxy     :     0.000416
      f0      :     0.000021  f :     0.000286
      f+1     :     0.000019
      f-1     :     0.000071
      f+2     :     0.000068
      f-2     :     0.000031
      f+3     :     0.000033
      f-3     :     0.000043
 24 H s       :     0.849602  s :     0.849602
      pz      :     0.011911  p :     0.026287
      px      :     0.001711
      py      :     0.012666
      dz2     :     0.000248  d :     0.003858
      dxz     :     0.001414
      dyz     :     0.000384
      dx2y2   :     0.000551
      dxy     :     0.001262
      f0      :     0.000034  f :     0.000279
      f+1     :     0.000035
      f-1     :     0.000005
      f+2     :     0.000049
      f-2     :     0.000032
      f+3     :     0.000066
      f-3     :     0.000059
 25 H s       :     0.832197  s :     0.832197
      pz      :     0.010019  p :     0.026953
      px      :     0.012667
      py      :     0.004267
      dz2     :     0.001015  d :     0.003958
      dxz     :     0.000613
      dyz     :     0.000510
      dx2y2   :     0.000439
      dxy     :     0.001380
      f0      :     0.000014  f :     0.000287
      f+1     :     0.000004
      f-1     :     0.000080
      f+2     :     0.000032
      f-2     :     0.000067
      f+3     :     0.000061
      f-3     :     0.000029
 26 H s       :     0.863223  s :     0.863223
      pz      :     0.011446  p :     0.025403
      px      :     0.002421
      py      :     0.011537
      dz2     :     0.000191  d :     0.004279
      dxz     :     0.001822
      dyz     :     0.000217
      dx2y2   :     0.000497
      dxy     :     0.001552
      f0      :     0.000041  f :     0.000313
      f+1     :     0.000027
      f-1     :     0.000003
      f+2     :     0.000082
      f-2     :     0.000030
      f+3     :     0.000053
      f-3     :     0.000076
 27 H s       :     0.835481  s :     0.835481
      pz      :    -0.001397  p :     0.025950
      px      :     0.014235
      py      :     0.013111
      dz2     :     0.001007  d :     0.004089
      dxz     :     0.000611
      dyz     :     0.001622
      dx2y2   :     0.000531
      dxy     :     0.000318
      f0      :     0.000098  f :     0.000285
      f+1     :     0.000034
      f-1     :     0.000078
      f+2     :     0.000038
      f-2     :     0.000025
      f+3     :     0.000008
      f-3     :     0.000004
 28 H s       :     0.853822  s :     0.853822
      pz      :     0.006077  p :     0.030224
      px      :     0.013155
      py      :     0.010991
      dz2     :     0.001068  d :     0.003821
      dxz     :     0.000575
      dyz     :     0.001354
      dx2y2   :     0.000479
      dxy     :     0.000344
      f0      :     0.000092  f :     0.000290
      f+1     :     0.000032
      f-1     :     0.000072
      f+2     :     0.000038
      f-2     :     0.000046
      f+3     :     0.000005
      f-3     :     0.000005
 29 H s       :     0.877144  s :     0.877144
      pz      :     0.013390  p :     0.030567
      px      :     0.005636
      py      :     0.011541
      dz2     :     0.000144  d :     0.003823
      dxz     :     0.001665
      dyz     :     0.000217
      dx2y2   :     0.000535
      dxy     :     0.001262
      f0      :     0.000039  f :     0.000289
      f+1     :     0.000028
      f-1     :     0.000004
      f+2     :     0.000070
      f-2     :     0.000025
      f+3     :     0.000058
      f-3     :     0.000065
 30 H s       :     0.862608  s :     0.862608
      pz      :     0.009969  p :     0.028676
      px      :     0.012355
      py      :     0.006351
      dz2     :     0.000950  d :     0.003582
      dxz     :     0.000401
      dyz     :     0.000451
      dx2y2   :     0.000549
      dxy     :     0.001231
      f0      :     0.000011  f :     0.000279
      f+1     :     0.000000
      f-1     :     0.000089
      f+2     :     0.000027
      f-2     :     0.000053
      f+3     :     0.000061
      f-3     :     0.000038
 31 H s       :     0.879285  s :     0.879285
      pz      :     0.010657  p :     0.030359
      px      :     0.012444
      py      :     0.007258
      dz2     :     0.000956  d :     0.003788
      dxz     :     0.000539
      dyz     :     0.000671
      dx2y2   :     0.000352
      dxy     :     0.001271
      f0      :     0.000013  f :     0.000289
      f+1     :     0.000006
      f-1     :     0.000094
      f+2     :     0.000030
      f-2     :     0.000068
      f+3     :     0.000060
      f-3     :     0.000019
 32 H s       :     0.882428  s :     0.882428
      pz      :     0.011037  p :     0.030253
      px      :     0.006589
      py      :     0.012626
      dz2     :     0.000251  d :     0.003750
      dxz     :     0.001203
      dyz     :     0.000366
      dx2y2   :     0.000891
      dxy     :     0.001039
      f0      :     0.000030  f :     0.000288
      f+1     :     0.000038
      f-1     :     0.000008
      f+2     :     0.000038
      f-2     :     0.000033
      f+3     :     0.000088
      f-3     :     0.000052
 33 H s       :     0.859352  s :     0.859352
      pz      :     0.009259  p :     0.030150
      px      :     0.011363
      py      :     0.009529
      dz2     :     0.001107  d :     0.003669
      dxz     :     0.000576
      dyz     :     0.000463
      dx2y2   :     0.001127
      dxy     :     0.000396
      f0      :     0.000020  f :     0.000282
      f+1     :     0.000028
      f-1     :     0.000072
      f+2     :     0.000069
      f-2     :     0.000029
      f+3     :     0.000026
      f-3     :     0.000038
 34 H s       :     0.722086  s :     0.722086
      pz      :     0.014934  p :     0.069554
      px      :     0.034025
      py      :     0.020594
      dz2     :     0.000447  d :     0.007875
      dxz     :     0.003010
      dyz     :     0.000358
      dx2y2   :     0.000927
      dxy     :     0.003134
      f0      :     0.000086  f :     0.000721
      f+1     :     0.000083
      f-1     :     0.000018
      f+2     :     0.000133
      f-2     :     0.000042
      f+3     :     0.000114
      f-3     :     0.000246
 35 H s       :     0.853145  s :     0.853145
      pz      :     0.010849  p :     0.029501
      px      :     0.011922
      py      :     0.006730
      dz2     :     0.001017  d :     0.003677
      dxz     :     0.000268
      dyz     :     0.000573
      dx2y2   :     0.000996
      dxy     :     0.000823
      f0      :     0.000012  f :     0.000283
      f+1     :     0.000006
      f-1     :     0.000089
      f+2     :     0.000041
      f-2     :     0.000026
      f+3     :     0.000035
      f-3     :     0.000073
 36 H s       :     0.888419  s :     0.888419
      pz      :     0.012702  p :     0.029458
      px      :     0.005605
      py      :     0.011151
      dz2     :     0.000156  d :     0.003716
      dxz     :     0.001655
      dyz     :     0.000046
      dx2y2   :     0.000244
      dxy     :     0.001614
      f0      :     0.000045  f :     0.000292
      f+1     :     0.000021
      f-1     :     0.000007
      f+2     :     0.000078
      f-2     :     0.000003
      f+3     :     0.000032
      f-3     :     0.000105
 37 H s       :     0.853478  s :     0.853478
      pz      :     0.005568  p :     0.029574
      px      :     0.012355
      py      :     0.011651
      dz2     :     0.000698  d :     0.003718
      dxz     :     0.001005
      dyz     :     0.001572
      dx2y2   :     0.000327
      dxy     :     0.000116
      f0      :     0.000087  f :     0.000284
      f+1     :     0.000051
      f-1     :     0.000096
      f+2     :     0.000032
      f-2     :     0.000015
      f+3     :     0.000003
      f-3     :     0.000001
 38 H s       :     0.852154  s :     0.852154
      pz      :     0.002348  p :     0.024773
      px      :     0.012656
      py      :     0.009769
      dz2     :     0.000469  d :     0.003027
      dxz     :     0.001411
      dyz     :     0.000809
      dx2y2   :     0.000141
      dxy     :     0.000197
      f0      :     0.000068  f :     0.000230
      f+1     :     0.000069
      f-1     :     0.000063
      f+2     :     0.000015
      f-2     :     0.000014
      f+3     :     0.000001
      f-3     :     0.000000
 39 C s       :     3.212196  s :     3.212196
      pz      :     0.872279  p :     2.462148
      px      :     0.856054
      py      :     0.733816
      dz2     :     0.043101  d :     0.199248
      dxz     :     0.042784
      dyz     :     0.025933
      dx2y2   :     0.040710
      dxy     :     0.046720
      f0      :     0.002038  f :     0.025325
      f+1     :     0.006535
      f-1     :     0.002110
      f+2     :     0.003739
      f-2     :     0.003447
      f+3     :     0.004310
      f-3     :     0.003145
      g0      :     0.000300  g :     0.002931
      g+1     :     0.000311
      g-1     :     0.000190
      g+2     :     0.000255
      g-2     :     0.000410
      g+3     :     0.000526
      g-3     :     0.000315
      g+4     :     0.000328
      g-4     :     0.000296
 40 H s       :     0.842276  s :     0.842276
      pz      :     0.006916  p :     0.027217
      px      :     0.007967
      py      :     0.012334
      dz2     :     0.001010  d :     0.003106
      dxz     :     0.000466
      dyz     :     0.000414
      dx2y2   :     0.000384
      dxy     :     0.000833
      f0      :     0.000021  f :     0.000220
      f+1     :     0.000079
      f-1     :     0.000006
      f+2     :     0.000024
      f-2     :     0.000043
      f+3     :     0.000016
      f-3     :     0.000031
 41 H s       :     0.833730  s :     0.833730
      pz      :     0.003779  p :     0.021947
      px      :     0.008981
      py      :     0.009188
      dz2     :     0.000415  d :     0.003691
      dxz     :     0.000547
      dyz     :     0.001035
      dx2y2   :     0.001346
      dxy     :     0.000349
      f0      :     0.000025  f :     0.000275
      f+1     :     0.000017
      f-1     :     0.000039
      f+2     :     0.000042
      f-2     :     0.000060
      f+3     :     0.000040
      f-3     :     0.000053
 42 H s       :     0.883763  s :     0.883763
      pz      :     0.007918  p :     0.029230
      px      :     0.012741
      py      :     0.008571
      dz2     :     0.001576  d :     0.004352
      dxz     :     0.001239
      dyz     :     0.000278
      dx2y2   :     0.000364
      dxy     :     0.000895
      f0      :     0.000071  f :     0.000302
      f+1     :     0.000035
      f-1     :     0.000065
      f+2     :     0.000031
      f-2     :     0.000066
      f+3     :     0.000027
      f-3     :     0.000007
 43 C s       :     3.233912  s :     3.233912
      pz      :     0.759689  p :     2.422641
      px      :     0.884573
      py      :     0.778379
      dz2     :     0.027864  d :     0.106985
      dxz     :     0.013581
      dyz     :     0.025061
      dx2y2   :     0.026680
      dxy     :     0.013800
      f0      :     0.002576  f :     0.018806
      f+1     :     0.003277
      f-1     :     0.002177
      f+2     :     0.003052
      f-2     :     0.003265
      f+3     :     0.001337
      f-3     :     0.003122
      g0      :     0.000131  g :     0.001441
      g+1     :     0.000134
      g-1     :     0.000181
      g+2     :     0.000162
      g-2     :     0.000185
      g+3     :     0.000212
      g-3     :     0.000134
      g+4     :     0.000175
      g-4     :     0.000126
 44 C s       :     3.290261  s :     3.290261
      pz      :     0.897746  p :     2.690701
      px      :     0.918992
      py      :     0.873963
      dz2     :     0.020191  d :     0.099030
      dxz     :     0.026601
      dyz     :     0.019108
      dx2y2   :     0.018045
      dxy     :     0.015085
      f0      :     0.002832  f :     0.014267
      f+1     :     0.001653
      f-1     :     0.001099
      f+2     :     0.002324
      f-2     :     0.002661
      f+3     :     0.000846
      f-3     :     0.002853
      g0      :     0.000125  g :     0.001181
      g+1     :     0.000056
      g-1     :     0.000190
      g+2     :     0.000137
      g-2     :     0.000158
      g+3     :     0.000144
      g-3     :     0.000120
      g+4     :     0.000134
      g-4     :     0.000116
 45 C s       :     3.262444  s :     3.262444
      pz      :     0.899232  p :     2.736062
      px      :     0.908778
      py      :     0.928052
      dz2     :     0.034462  d :     0.117350
      dxz     :     0.021832
      dyz     :     0.017879
      dx2y2   :     0.020439
      dxy     :     0.022738
      f0      :     0.002090  f :     0.013900
      f+1     :     0.002557
      f-1     :     0.001369
      f+2     :     0.002505
      f-2     :     0.002240
      f+3     :     0.001818
      f-3     :     0.001320
      g0      :     0.000092  g :     0.001180
      g+1     :     0.000130
      g-1     :     0.000160
      g+2     :     0.000170
      g-2     :     0.000183
      g+3     :     0.000180
      g-3     :     0.000143
      g+4     :     0.000053
      g-4     :     0.000069
 46 C s       :     3.258686  s :     3.258686
      pz      :     0.909703  p :     2.699799
      px      :     0.894057
      py      :     0.896039
      dz2     :     0.021189  d :     0.113361
      dxz     :     0.012367
      dyz     :     0.030255
      dx2y2   :     0.027105
      dxy     :     0.022444
      f0      :     0.001502  f :     0.013453
      f+1     :     0.002221
      f-1     :     0.001569
      f+2     :     0.002106
      f-2     :     0.002173
      f+3     :     0.001223
      f-3     :     0.002659
      g0      :     0.000082  g :     0.001173
      g+1     :     0.000129
      g-1     :     0.000108
      g+2     :     0.000108
      g-2     :     0.000160
      g+3     :     0.000189
      g-3     :     0.000107
      g+4     :     0.000168
      g-4     :     0.000121
 47 C s       :     3.265901  s :     3.265901
      pz      :     0.918013  p :     2.740212
      px      :     0.925956
      py      :     0.896243
      dz2     :     0.018864  d :     0.112236
      dxz     :     0.025252
      dyz     :     0.024486
      dx2y2   :     0.024315
      dxy     :     0.019318
      f0      :     0.002632  f :     0.013712
      f+1     :     0.001767
      f-1     :     0.001051
      f+2     :     0.002146
      f-2     :     0.002473
      f+3     :     0.000810
      f-3     :     0.002834
      g0      :     0.000131  g :     0.001185
      g+1     :     0.000060
      g-1     :     0.000198
      g+2     :     0.000132
      g-2     :     0.000165
      g+3     :     0.000136
      g-3     :     0.000112
      g+4     :     0.000138
      g-4     :     0.000114
 48 C s       :     3.326090  s :     3.326090
      pz      :     0.845776  p :     2.661843
      px      :     0.915803
      py      :     0.900263
      dz2     :     0.031494  d :     0.100510
      dxz     :     0.016864
      dyz     :     0.016148
      dx2y2   :     0.017324
      dxy     :     0.018680
      f0      :     0.002256  f :     0.014289
      f+1     :     0.002693
      f-1     :     0.001502
      f+2     :     0.002318
      f-2     :     0.002486
      f+3     :     0.001768
      f-3     :     0.001267
      g0      :     0.000103  g :     0.001172
      g+1     :     0.000129
      g-1     :     0.000160
      g+2     :     0.000174
      g-2     :     0.000183
      g+3     :     0.000171
      g-3     :     0.000138
      g+4     :     0.000056
      g-4     :     0.000058
 49 H s       :     0.877464  s :     0.877464
      pz      :     0.010027  p :     0.031349
      px      :     0.009526
      py      :     0.011795
      dz2     :     0.001106  d :     0.003381
      dxz     :     0.000279
      dyz     :     0.000594
      dx2y2   :     0.000579
      dxy     :     0.000824
      f0      :     0.000028  f :     0.000237
      f+1     :     0.000055
      f-1     :     0.000017
      f+2     :     0.000035
      f-2     :     0.000046
      f+3     :     0.000031
      f-3     :     0.000025
 50 H s       :     0.863672  s :     0.863672
      pz      :     0.011213  p :     0.028360
      px      :     0.011032
      py      :     0.006115
      dz2     :     0.000206  d :     0.003241
      dxz     :     0.000368
      dyz     :     0.001072
      dx2y2   :     0.001059
      dxy     :     0.000537
      f0      :     0.000023  f :     0.000221
      f+1     :     0.000009
      f-1     :     0.000026
      f+2     :     0.000020
      f-2     :     0.000041
      f+3     :     0.000021
      f-3     :     0.000081
 51 H s       :     0.866905  s :     0.866905
      pz      :     0.007496  p :     0.028705
      px      :     0.012037
      py      :     0.009172
      dz2     :     0.001089  d :     0.003298
      dxz     :     0.000863
      dyz     :     0.000331
      dx2y2   :     0.000517
      dxy     :     0.000499
      f0      :     0.000062  f :     0.000222
      f+1     :     0.000025
      f-1     :     0.000030
      f+2     :     0.000040
      f-2     :     0.000044
      f+3     :     0.000010
      f-3     :     0.000011
 52 H s       :     0.857068  s :     0.857068
      pz      :     0.008630  p :     0.028027
      px      :     0.008677
      py      :     0.010720
      dz2     :     0.001077  d :     0.003215
      dxz     :     0.000209
      dyz     :     0.000558
      dx2y2   :     0.000695
      dxy     :     0.000676
      f0      :     0.000023  f :     0.000218
      f+1     :     0.000053
      f-1     :     0.000016
      f+2     :     0.000036
      f-2     :     0.000038
      f+3     :     0.000032
      f-3     :     0.000019
 53 H s       :     0.865225  s :     0.865225
      pz      :     0.012491  p :     0.029818
      px      :     0.008201
      py      :     0.009126
      dz2     :     0.000339  d :     0.003209
      dxz     :     0.000426
      dyz     :     0.001002
      dx2y2   :     0.000859
      dxy     :     0.000583
      f0      :     0.000025  f :     0.000230
      f+1     :     0.000014
      f-1     :     0.000031
      f+2     :     0.000018
      f-2     :     0.000040
      f+3     :     0.000030
      f-3     :     0.000072
 54 H s       :     0.835016  s :     0.835016
      pz      :    -0.000033  p :     0.022037
      px      :     0.008509
      py      :     0.013562
      dz2     :     0.000215  d :     0.002849
      dxz     :     0.001264
      dyz     :     0.001081
      dx2y2   :     0.000120
      dxy     :     0.000168
      f0      :     0.000057  f :     0.000220
      f+1     :     0.000066
      f-1     :     0.000063
      f+2     :     0.000017
      f-2     :     0.000016
      f+3     :     0.000001
      f-3     :     0.000001
 55 O s       :     3.812429  s :     3.812429
      pz      :     1.525481  p :     4.463918
      px      :     1.545371
      py      :     1.393066
      dz2     :     0.006485  d :     0.037323
      dxz     :     0.008911
      dyz     :     0.004508
      dx2y2   :     0.009045
      dxy     :     0.008374
      f0      :     0.000239  f :     0.003661
      f+1     :     0.000837
      f-1     :     0.000214
      f+2     :     0.000610
      f-2     :     0.000590
      f+3     :     0.000734
      f-3     :     0.000437
      g0      :     0.000019  g :     0.000209
      g+1     :     0.000022
      g-1     :     0.000010
      g+2     :     0.000012
      g-2     :     0.000027
      g+3     :     0.000034
      g-3     :     0.000040
      g+4     :     0.000025
      g-4     :     0.000020
 56 C s       :     3.295486  s :     3.295486
      pz      :     0.944641  p :     2.654591
      px      :     0.837225
      py      :     0.872725
      dz2     :     0.036880  d :     0.117409
      dxz     :     0.022649
      dyz     :     0.011402
      dx2y2   :     0.014552
      dxy     :     0.031926
      f0      :     0.002267  f :     0.016804
      f+1     :     0.004201
      f-1     :     0.000833
      f+2     :     0.002298
      f-2     :     0.002482
      f+3     :     0.001708
      f-3     :     0.003016
      g0      :     0.000195  g :     0.001750
      g+1     :     0.000305
      g-1     :     0.000053
      g+2     :     0.000289
      g-2     :     0.000078
      g+3     :     0.000260
      g-3     :     0.000238
      g+4     :     0.000131
      g-4     :     0.000202
 57 C s       :     3.234995  s :     3.234995
      pz      :     0.792206  p :     2.403539
      px      :     0.688150
      py      :     0.923183
      dz2     :     0.026936  d :     0.121181
      dxz     :     0.038544
      dyz     :     0.015950
      dx2y2   :     0.019742
      dxy     :     0.020009
      f0      :     0.003624  f :     0.020238
      f+1     :     0.004598
      f-1     :     0.001551
      f+2     :     0.003479
      f-2     :     0.002397
      f+3     :     0.001921
      f-3     :     0.002669
      g0      :     0.000230  g :     0.001530
      g+1     :     0.000347
      g-1     :     0.000102
      g+2     :     0.000233
      g-2     :     0.000169
      g+3     :     0.000134
      g-3     :     0.000116
      g+4     :     0.000105
      g-4     :     0.000095
 58 C s       :     3.284767  s :     3.284767
      pz      :     0.813289  p :     2.498247
      px      :     0.812418
      py      :     0.872539
      dz2     :     0.026728  d :     0.152770
      dxz     :     0.049344
      dyz     :     0.022624
      dx2y2   :     0.022708
      dxy     :     0.031367
      f0      :     0.003300  f :     0.026389
      f+1     :     0.006717
      f-1     :     0.001944
      f+2     :     0.004069
      f-2     :     0.002208
      f+3     :     0.002854
      f-3     :     0.005296
      g0      :     0.000367  g :     0.002205
      g+1     :     0.000351
      g-1     :     0.000139
      g+2     :     0.000359
      g-2     :     0.000115
      g+3     :     0.000236
      g-3     :     0.000178
      g+4     :     0.000201
      g-4     :     0.000259
 59 N s       :     3.546443  s :     3.546443
      pz      :     1.478723  p :     3.632667
      px      :     1.034245
      py      :     1.119698
      dz2     :     0.015536  d :     0.070223
      dxz     :     0.020573
      dyz     :     0.010747
      dx2y2   :     0.009832
      dxy     :     0.013534
      f0      :     0.000775  f :     0.007505
      f+1     :     0.001869
      f-1     :     0.000276
      f+2     :     0.001229
      f-2     :     0.001035
      f+3     :     0.000989
      f-3     :     0.001332
      g0      :     0.000051  g :     0.000576
      g+1     :     0.000104
      g-1     :     0.000006
      g+2     :     0.000113
      g-2     :     0.000043
      g+3     :     0.000081
      g-3     :     0.000079
      g+4     :     0.000051
      g-4     :     0.000048
 60 C s       :     3.163785  s :     3.163785
      pz      :     0.813563  p :     2.563260
      px      :     0.923002
      py      :     0.826695
      dz2     :     0.046235  d :     0.151968
      dxz     :     0.040719
      dyz     :     0.029509
      dx2y2   :     0.021077
      dxy     :     0.014429
      f0      :     0.003434  f :     0.019320
      f+1     :     0.004750
      f-1     :     0.002346
      f+2     :     0.002897
      f-2     :     0.002632
      f+3     :     0.001694
      f-3     :     0.001567
      g0      :     0.000414  g :     0.002458
      g+1     :     0.000707
      g-1     :     0.000217
      g+2     :     0.000304
      g-2     :     0.000294
      g+3     :     0.000220
      g-3     :     0.000192
      g+4     :     0.000066
      g-4     :     0.000043
 61 N s       :     3.593435  s :     3.593435
      pz      :     1.220225  p :     3.618930
      px      :     1.297911
      py      :     1.100793
      dz2     :     0.018498  d :     0.068953
      dxz     :     0.016034
      dyz     :     0.011208
      dx2y2   :     0.010651
      dxy     :     0.012563
      f0      :     0.001525  f :     0.007563
      f+1     :     0.001647
      f-1     :     0.001034
      f+2     :     0.001099
      f-2     :     0.000564
      f+3     :     0.000624
      f-3     :     0.001070
      g0      :     0.000130  g :     0.000584
      g+1     :     0.000110
      g-1     :     0.000080
      g+2     :     0.000065
      g-2     :     0.000026
      g+3     :     0.000045
      g-3     :     0.000024
      g+4     :     0.000047
      g-4     :     0.000055
 62 C s       :     3.137058  s :     3.137058
      pz      :     0.803419  p :     2.457242
      px      :     0.856013
      py      :     0.797811
      dz2     :     0.078709  d :     0.242335
      dxz     :     0.038718
      dyz     :     0.065342
      dx2y2   :     0.031448
      dxy     :     0.028119
      f0      :     0.008085  f :     0.029819
      f+1     :     0.003736
      f-1     :     0.004350
      f+2     :     0.005658
      f-2     :     0.004173
      f+3     :     0.001363
      f-3     :     0.002454
      g0      :     0.000714  g :     0.003917
      g+1     :     0.000907
      g-1     :     0.000360
      g+2     :     0.000628
      g-2     :     0.000568
      g+3     :     0.000292
      g-3     :     0.000212
      g+4     :     0.000122
      g-4     :     0.000114
 63 N s       :     3.561318  s :     3.561318
      pz      :     1.101291  p :     3.705572
      px      :     1.083779
      py      :     1.520502
      dz2     :     0.017350  d :     0.060408
      dxz     :     0.015922
      dyz     :     0.012734
      dx2y2   :     0.007967
      dxy     :     0.006435
      f0      :     0.001618  f :     0.008332
      f+1     :     0.001762
      f-1     :     0.001144
      f+2     :     0.001405
      f-2     :     0.000955
      f+3     :     0.000877
      f-3     :     0.000573
      g0      :     0.000084  g :     0.000490
      g+1     :     0.000125
      g-1     :     0.000042
      g+2     :     0.000076
      g-2     :     0.000067
      g+3     :     0.000039
      g-3     :     0.000036
      g+4     :     0.000012
      g-4     :     0.000011
 64 C s       :     3.159785  s :     3.159785
      pz      :     0.868175  p :     2.440625
      px      :     0.731321
      py      :     0.841128
      dz2     :     0.017075  d :     0.132904
      dxz     :     0.025398
      dyz     :     0.044880
      dx2y2   :     0.025053
      dxy     :     0.020497
      f0      :     0.002262  f :     0.021217
      f+1     :     0.003917
      f-1     :     0.002414
      f+2     :     0.003985
      f-2     :     0.003705
      f+3     :     0.003081
      f-3     :     0.001853
      g0      :     0.000113  g :     0.001596
      g+1     :     0.000216
      g-1     :     0.000095
      g+2     :     0.000259
      g-2     :     0.000129
      g+3     :     0.000243
      g-3     :     0.000288
      g+4     :     0.000131
      g-4     :     0.000122
 65 C s       :     3.309674  s :     3.309674
      pz      :     0.933010  p :     2.907682
      px      :     1.063601
      py      :     0.911071
      dz2     :     0.012743  d :     0.093737
      dxz     :     0.019546
      dyz     :     0.018755
      dx2y2   :     0.026403
      dxy     :     0.016290
      f0      :     0.001045  f :     0.010891
      f+1     :     0.000451
      f-1     :     0.002212
      f+2     :     0.003154
      f-2     :     0.001944
      f+3     :     0.000880
      f-3     :     0.001205
      g0      :     0.000090  g :     0.000915
      g+1     :     0.000011
      g-1     :     0.000150
      g+2     :     0.000191
      g-2     :     0.000056
      g+3     :     0.000118
      g-3     :     0.000159
      g+4     :     0.000081
      g-4     :     0.000058
 66 C s       :     3.245713  s :     3.245713
      pz      :     0.784879  p :     2.499805
      px      :     0.809018
      py      :     0.905908
      dz2     :     0.021266  d :     0.109310
      dxz     :     0.023838
      dyz     :     0.016596
      dx2y2   :     0.021233
      dxy     :     0.026377
      f0      :     0.001247  f :     0.019142
      f+1     :     0.004023
      f-1     :     0.001976
      f+2     :     0.002343
      f-2     :     0.003952
      f+3     :     0.003815
      f-3     :     0.001787
      g0      :     0.000123  g :     0.001460
      g+1     :     0.000134
      g-1     :     0.000101
      g+2     :     0.000217
      g-2     :     0.000127
      g+3     :     0.000182
      g-3     :     0.000229
      g+4     :     0.000199
      g-4     :     0.000148
 67 C s       :     3.286828  s :     3.286828
      pz      :     0.919550  p :     2.707701
      px      :     0.896643
      py      :     0.891508
      dz2     :     0.022347  d :     0.103412
      dxz     :     0.028929
      dyz     :     0.008832
      dx2y2   :     0.022419
      dxy     :     0.020885
      f0      :     0.002134  f :     0.014140
      f+1     :     0.001890
      f-1     :     0.001183
      f+2     :     0.001742
      f-2     :     0.003026
      f+3     :     0.002953
      f-3     :     0.001210
      g0      :     0.000103  g :     0.001160
      g+1     :     0.000077
      g-1     :     0.000167
      g+2     :     0.000127
      g-2     :     0.000134
      g+3     :     0.000142
      g-3     :     0.000166
      g+4     :     0.000142
      g-4     :     0.000101
 68 C s       :     3.254270  s :     3.254270
      pz      :     0.904374  p :     2.737173
      px      :     0.905593
      py      :     0.927205
      dz2     :     0.032162  d :     0.115377
      dxz     :     0.026425
      dyz     :     0.009285
      dx2y2   :     0.020216
      dxy     :     0.027289
      f0      :     0.001667  f :     0.013879
      f+1     :     0.002871
      f-1     :     0.001164
      f+2     :     0.001389
      f-2     :     0.003054
      f+3     :     0.002006
      f-3     :     0.001728
      g0      :     0.000089  g :     0.001185
      g+1     :     0.000092
      g-1     :     0.000153
      g+2     :     0.000179
      g-2     :     0.000129
      g+3     :     0.000173
      g-3     :     0.000187
      g+4     :     0.000082
      g-4     :     0.000102
 69 C s       :     3.252819  s :     3.252819
      pz      :     0.919508  p :     2.723541
      px      :     0.875312
      py      :     0.928721
      dz2     :     0.018648  d :     0.114696
      dxz     :     0.026119
      dyz     :     0.016629
      dx2y2   :     0.027766
      dxy     :     0.025533
      f0      :     0.000720  f :     0.013520
      f+1     :     0.003174
      f-1     :     0.001126
      f+2     :     0.001662
      f-2     :     0.002453
      f+3     :     0.003168
      f-3     :     0.001217
      g0      :     0.000103  g :     0.001166
      g+1     :     0.000132
      g-1     :     0.000036
      g+2     :     0.000159
      g-2     :     0.000088
      g+3     :     0.000144
      g-3     :     0.000176
      g+4     :     0.000193
      g-4     :     0.000135
 70 C s       :     3.257687  s :     3.257687
      pz      :     0.915700  p :     2.740493
      px      :     0.907971
      py      :     0.916821
      dz2     :     0.022705  d :     0.115235
      dxz     :     0.036358
      dyz     :     0.008224
      dx2y2   :     0.024769
      dxy     :     0.023178
      f0      :     0.002211  f :     0.013770
      f+1     :     0.001859
      f-1     :     0.001138
      f+2     :     0.001651
      f-2     :     0.002906
      f+3     :     0.002831
      f-3     :     0.001174
      g0      :     0.000101  g :     0.001186
      g+1     :     0.000079
      g-1     :     0.000166
      g+2     :     0.000134
      g-2     :     0.000135
      g+3     :     0.000145
      g-3     :     0.000170
      g+4     :     0.000147
      g-4     :     0.000110
 71 C s       :     3.292970  s :     3.292970
      pz      :     0.895013  p :     2.695327
      px      :     0.911592
      py      :     0.888723
      dz2     :     0.029683  d :     0.103917
      dxz     :     0.021056
      dyz     :     0.009743
      dx2y2   :     0.019437
      dxy     :     0.023998
      f0      :     0.001697  f :     0.014233
      f+1     :     0.002629
      f-1     :     0.001266
      f+2     :     0.001471
      f-2     :     0.003157
      f+3     :     0.002136
      f-3     :     0.001878
      g0      :     0.000089  g :     0.001156
      g+1     :     0.000087
      g-1     :     0.000159
      g+2     :     0.000175
      g-2     :     0.000128
      g+3     :     0.000166
      g-3     :     0.000180
      g+4     :     0.000073
      g-4     :     0.000097
 72 O s       :     3.787946  s :     3.787946
      pz      :     1.470043  p :     4.582100
      px      :     1.630154
      py      :     1.481903
      dz2     :     0.010527  d :     0.034781
      dxz     :     0.008768
      dyz     :     0.008653
      dx2y2   :     0.003350
      dxy     :     0.003482
      f0      :     0.000745  f :     0.003503
      f+1     :     0.000843
      f-1     :     0.000447
      f+2     :     0.000538
      f-2     :     0.000681
      f+3     :     0.000125
      f-3     :     0.000124
      g0      :     0.000022  g :     0.000202
      g+1     :     0.000052
      g-1     :     0.000011
      g+2     :     0.000038
      g-2     :     0.000040
      g+3     :     0.000017
      g-3     :     0.000019
      g+4     :     0.000002
      g-4     :     0.000002
 73 H s       :     0.672497  s :     0.672497
      pz      :     0.016005  p :     0.067129
      px      :     0.028625
      py      :     0.022499
      dz2     :     0.000436  d :     0.007847
      dxz     :     0.002927
      dyz     :     0.000235
      dx2y2   :     0.001082
      dxy     :     0.003166
      f0      :     0.000070  f :     0.000715
      f+1     :     0.000101
      f-1     :     0.000012
      f+2     :     0.000139
      f-2     :     0.000037
      f+3     :     0.000111
      f-3     :     0.000246
 74 H s       :     0.807851  s :     0.807851
      pz      :     0.007188  p :     0.022581
      px      :     0.004747
      py      :     0.010647
      dz2     :     0.000415  d :     0.002747
      dxz     :     0.000878
      dyz     :     0.000197
      dx2y2   :     0.000190
      dxy     :     0.001068
      f0      :     0.000021  f :     0.000192
      f+1     :     0.000044
      f-1     :     0.000002
      f+2     :     0.000034
      f-2     :     0.000015
      f+3     :     0.000019
      f-3     :     0.000057
 75 H s       :     0.886762  s :     0.886762
      pz      :     0.010296  p :     0.028276
      px      :     0.005934
      py      :     0.012046
      dz2     :     0.000882  d :     0.003305
      dxz     :     0.000467
      dyz     :     0.000409
      dx2y2   :     0.000767
      dxy     :     0.000780
      f0      :     0.000012  f :     0.000233
      f+1     :     0.000067
      f-1     :     0.000008
      f+2     :     0.000038
      f-2     :     0.000032
      f+3     :     0.000043
      f-3     :     0.000034
 76 H s       :     0.865552  s :     0.865552
      pz      :     0.011358  p :     0.028505
      px      :     0.004984
      py      :     0.012162
      dz2     :     0.000355  d :     0.003262
      dxz     :     0.000959
      dyz     :     0.000329
      dx2y2   :     0.000872
      dxy     :     0.000746
      f0      :     0.000017  f :     0.000221
      f+1     :     0.000034
      f-1     :     0.000013
      f+2     :     0.000033
      f-2     :     0.000028
      f+3     :     0.000067
      f-3     :     0.000029
 77 H s       :     0.870081  s :     0.870081
      pz      :     0.007925  p :     0.029751
      px      :     0.010210
      py      :     0.011616
      dz2     :     0.001184  d :     0.003417
      dxz     :     0.000917
      dyz     :     0.000123
      dx2y2   :     0.000493
      dxy     :     0.000701
      f0      :     0.000055  f :     0.000228
      f+1     :     0.000019
      f-1     :     0.000039
      f+2     :     0.000034
      f-2     :     0.000053
      f+3     :     0.000015
      f-3     :     0.000013
 78 H s       :     0.866158  s :     0.866158
      pz      :     0.010046  p :     0.028413
      px      :     0.005813
      py      :     0.012553
      dz2     :     0.000853  d :     0.003254
      dxz     :     0.000440
      dyz     :     0.000417
      dx2y2   :     0.000590
      dxy     :     0.000955
      f0      :     0.000009  f :     0.000221
      f+1     :     0.000065
      f-1     :     0.000009
      f+2     :     0.000032
      f-2     :     0.000035
      f+3     :     0.000034
      f-3     :     0.000038
 79 H s       :     0.878720  s :     0.878720
      pz      :     0.011030  p :     0.029618
      px      :     0.006903
      py      :     0.011685
      dz2     :     0.000378  d :     0.003327
      dxz     :     0.000935
      dyz     :     0.000336
      dx2y2   :     0.001061
      dxy     :     0.000616
      f0      :     0.000018  f :     0.000236
      f+1     :     0.000040
      f-1     :     0.000012
      f+2     :     0.000033
      f-2     :     0.000028
      f+3     :     0.000074
      f-3     :     0.000032
 80 H s       :     0.848181  s :     0.848181
      pz      :     0.006417  p :     0.025329
      px      :     0.007259
      py      :     0.011652
      dz2     :     0.000847  d :     0.003910
      dxz     :     0.000667
      dyz     :     0.000677
      dx2y2   :     0.000550
      dxy     :     0.001168
      f0      :     0.000008  f :     0.000277
      f+1     :     0.000098
      f-1     :     0.000006
      f+2     :     0.000038
      f-2     :     0.000058
      f+3     :     0.000036
      f-3     :     0.000033
 81 H s       :     0.850115  s :     0.850115
      pz      :     0.005084  p :     0.026354
      px      :     0.010520
      py      :     0.010751
      dz2     :     0.001204  d :     0.004041
      dxz     :     0.000329
      dyz     :     0.000905
      dx2y2   :     0.000698
      dxy     :     0.000904
      f0      :     0.000028  f :     0.000279
      f+1     :     0.000090
      f-1     :     0.000019
      f+2     :     0.000033
      f-2     :     0.000060
      f+3     :     0.000032
      f-3     :     0.000017
 82 H s       :     0.865007  s :     0.865007
      pz      :     0.009647  p :     0.033255
      px      :     0.012381
      py      :     0.011227
      dz2     :     0.001603  d :     0.004563
      dxz     :     0.001523
      dyz     :     0.000223
      dx2y2   :     0.000707
      dxy     :     0.000507
      f0      :     0.000052  f :     0.000253
      f+1     :     0.000051
      f-1     :     0.000041
      f+2     :     0.000043
      f-2     :     0.000047
      f+3     :     0.000005
      f-3     :     0.000014
 83 H s       :     0.759729  s :     0.759729
      pz      :     0.000452  p :     0.017486
      px      :     0.007553
      py      :     0.009481
      dz2     :     0.000113  d :     0.002297
      dxz     :     0.001032
      dyz     :     0.000770
      dx2y2   :     0.000213
      dxy     :     0.000169
      f0      :     0.000047  f :     0.000182
      f+1     :     0.000048
      f-1     :     0.000048
      f+2     :     0.000022
      f-2     :     0.000015
      f+3     :     0.000002
      f-3     :     0.000002


                     *******************************
                     * LOEWDIN POPULATION ANALYSIS *
                     *******************************

----------------------
LOEWDIN ATOMIC CHARGES
----------------------
   0 C :    0.046180
   1 C :   -0.227506
   2 C :    0.134827
   3 C :   -0.219378
   4 C :   -0.633760
   5 N :    0.602764
   6 C :    0.152073
   7 C :   -0.218209
   8 C :    0.153168
   9 C :   -0.472430
  10 N :    0.381711
  11 C :   -0.271649
  12 C :   -0.319903
  13 O :    0.649313
  14 C :    0.119759
  15 C :   -0.106718
  16 C :    0.098118
  17 C :    0.085460
  18 C :    0.264413
  19 C :    0.252433
  20 C :    0.255631
  21 O :    0.309611
  22 H :   -0.022925
  23 H :   -0.022902
  24 H :   -0.023528
  25 H :   -0.020807
  26 H :   -0.021369
  27 H :   -0.023476
  28 H :   -0.047687
  29 H :   -0.051265
  30 H :   -0.048003
  31 H :   -0.050335
  32 H :   -0.050755
  33 H :   -0.046294
  34 H :   -0.181483
  35 H :   -0.045443
  36 H :   -0.050754
  37 H :   -0.047236
  38 H :   -0.041571
  39 C :   -0.465653
  40 H :   -0.046839
  41 H :   -0.034475
  42 H :   -0.039853
  43 C :   -0.099728
  44 C :    0.088204
  45 C :    0.070074
  46 C :    0.075333
  47 C :    0.074928
  48 C :    0.103940
  49 H :   -0.049534
  50 H :   -0.060285
  51 H :   -0.059332
  52 H :   -0.058472
  53 H :   -0.044957
  54 H :   -0.056922
  55 O :    0.391476
  56 C :   -0.055267
  57 C :   -0.096102
  58 C :   -0.244062
  59 N :    0.380218
  60 C :   -0.254719
  61 N :    0.350824
  62 C :   -0.646488
  63 N :    0.624085
  64 C :   -0.105597
  65 C :    0.132397
  66 C :   -0.097509
  67 C :    0.084361
  68 C :    0.066421
  69 C :    0.063123
  70 C :    0.067851
  71 C :    0.086815
  72 O :    0.315975
  73 H :   -0.197398
  74 H :   -0.072460
  75 H :   -0.052571
  76 H :   -0.061554
  77 H :   -0.062911
  78 H :   -0.061483
  79 H :   -0.051625
  80 H :   -0.031677
  81 H :   -0.026310
  82 H :   -0.029331
  83 H :   -0.052983

-------------------------------
LOEWDIN REDUCED ORBITAL CHARGES
-------------------------------
  0 C s       :     2.527144  s :     2.527144
      pz      :     0.844161  p :     2.647324
      px      :     0.887144
      py      :     0.916019
      dz2     :     0.102241  d :     0.613569
      dxz     :     0.129549
      dyz     :     0.158077
      dx2y2   :     0.096379
      dxy     :     0.127323
      f0      :     0.024266  f :     0.154530
      f+1     :     0.023387
      f-1     :     0.016595
      f+2     :     0.031952
      f-2     :     0.020649
      f+3     :     0.022499
      f-3     :     0.015182
      g0      :     0.000955  g :     0.011254
      g+1     :     0.001576
      g-1     :     0.001124
      g+2     :     0.001755
      g-2     :     0.001249
      g+3     :     0.001525
      g-3     :     0.001327
      g+4     :     0.001081
      g-4     :     0.000662
  1 C s       :     2.524229  s :     2.524229
      pz      :     0.894381  p :     2.695439
      px      :     0.900977
      py      :     0.900081
      dz2     :     0.142255  d :     0.794749
      dxz     :     0.153939
      dyz     :     0.178632
      dx2y2   :     0.167903
      dxy     :     0.152020
      f0      :     0.024826  f :     0.201273
      f+1     :     0.019330
      f-1     :     0.039446
      f+2     :     0.027885
      f-2     :     0.032779
      f+3     :     0.031097
      f-3     :     0.025910
      g0      :     0.001212  g :     0.011816
      g+1     :     0.001071
      g-1     :     0.001286
      g+2     :     0.001476
      g-2     :     0.001406
      g+3     :     0.001314
      g-3     :     0.001555
      g+4     :     0.001296
      g-4     :     0.001200
  2 C s       :     2.513668  s :     2.513668
      pz      :     0.881523  p :     2.671513
      px      :     0.892112
      py      :     0.897877
      dz2     :     0.109324  d :     0.550935
      dxz     :     0.099910
      dyz     :     0.145711
      dx2y2   :     0.137699
      dxy     :     0.058293
      f0      :     0.019938  f :     0.122134
      f+1     :     0.015278
      f-1     :     0.023882
      f+2     :     0.021901
      f-2     :     0.016435
      f+3     :     0.010444
      f-3     :     0.014255
      g0      :     0.000771  g :     0.006922
      g+1     :     0.000878
      g-1     :     0.000903
      g+2     :     0.000807
      g-2     :     0.001141
      g+3     :     0.000545
      g-3     :     0.001022
      g+4     :     0.000399
      g-4     :     0.000457
  3 C s       :     2.527359  s :     2.527359
      pz      :     0.899352  p :     2.708195
      px      :     0.911376
      py      :     0.897466
      dz2     :     0.151017  d :     0.775846
      dxz     :     0.148390
      dyz     :     0.166386
      dx2y2   :     0.181943
      dxy     :     0.128110
      f0      :     0.025716  f :     0.196162
      f+1     :     0.018812
      f-1     :     0.040706
      f+2     :     0.029109
      f-2     :     0.028919
      f+3     :     0.025002
      f-3     :     0.027898
      g0      :     0.001219  g :     0.011815
      g+1     :     0.001138
      g-1     :     0.001285
      g+2     :     0.001598
      g-2     :     0.001310
      g+3     :     0.001371
      g-3     :     0.001474
      g+4     :     0.001203
      g-4     :     0.001218
  4 C s       :     2.587499  s :     2.587499
      pz      :     0.919306  p :     2.602507
      px      :     0.947549
      py      :     0.735653
      dz2     :     0.309021  d :     1.090371
      dxz     :     0.264523
      dyz     :     0.216283
      dx2y2   :     0.161563
      dxy     :     0.138982
      f0      :     0.060045  f :     0.311892
      f+1     :     0.059240
      f-1     :     0.038576
      f+2     :     0.058339
      f-2     :     0.048087
      f+3     :     0.022788
      f-3     :     0.024816
      g0      :     0.005111  g :     0.041491
      g+1     :     0.006491
      g-1     :     0.005268
      g+2     :     0.006522
      g-2     :     0.005459
      g+3     :     0.004673
      g-3     :     0.003778
      g+4     :     0.002057
      g-4     :     0.002132
  5 N s       :     2.688812  s :     2.688812
      pz      :     1.104787  p :     3.322688
      px      :     1.074692
      py      :     1.143209
      dz2     :     0.098510  d :     0.328567
      dxz     :     0.085175
      dyz     :     0.067324
      dx2y2   :     0.050070
      dxy     :     0.027489
      f0      :     0.012344  f :     0.053905
      f+1     :     0.010243
      f-1     :     0.009021
      f+2     :     0.011108
      f-2     :     0.005044
      f+3     :     0.003350
      f-3     :     0.002794
      g0      :     0.000531  g :     0.003265
      g+1     :     0.000405
      g-1     :     0.000504
      g+2     :     0.000686
      g-2     :     0.000422
      g+3     :     0.000188
      g-3     :     0.000225
      g+4     :     0.000139
      g-4     :     0.000164
  6 C s       :     2.516338  s :     2.516338
      pz      :     0.894511  p :     2.669875
      px      :     0.913421
      py      :     0.861943
      dz2     :     0.118107  d :     0.537647
      dxz     :     0.075122
      dyz     :     0.115093
      dx2y2   :     0.146792
      dxy     :     0.082533
      f0      :     0.009115  f :     0.117446
      f+1     :     0.010287
      f-1     :     0.029727
      f+2     :     0.013363
      f-2     :     0.017441
      f+3     :     0.017643
      f-3     :     0.019871
      g0      :     0.000540  g :     0.006620
      g+1     :     0.000468
      g-1     :     0.000885
      g+2     :     0.000944
      g-2     :     0.000405
      g+3     :     0.000901
      g-3     :     0.000915
      g+4     :     0.000932
      g-4     :     0.000630
  7 C s       :     2.526885  s :     2.526885
      pz      :     0.908335  p :     2.708209
      px      :     0.901892
      py      :     0.897981
      dz2     :     0.168705  d :     0.775861
      dxz     :     0.127920
      dyz     :     0.155916
      dx2y2   :     0.191495
      dxy     :     0.131826
      f0      :     0.023846  f :     0.195396
      f+1     :     0.020348
      f-1     :     0.042022
      f+2     :     0.029745
      f-2     :     0.021656
      f+3     :     0.020277
      f-3     :     0.037503
      g0      :     0.001483  g :     0.011858
      g+1     :     0.001137
      g-1     :     0.001240
      g+2     :     0.001437
      g-2     :     0.001199
      g+3     :     0.001055
      g-3     :     0.001407
      g+4     :     0.001389
      g-4     :     0.001510
  8 C s       :     2.515563  s :     2.515563
      pz      :     0.877315  p :     2.677706
      px      :     0.914329
      py      :     0.886062
      dz2     :     0.123561  d :     0.530508
      dxz     :     0.083422
      dyz     :     0.143441
      dx2y2   :     0.094682
      dxy     :     0.085402
      f0      :     0.017911  f :     0.116353
      f+1     :     0.014092
      f-1     :     0.030284
      f+2     :     0.013260
      f-2     :     0.016926
      f+3     :     0.013628
      f-3     :     0.010251
      g0      :     0.001189  g :     0.006703
      g+1     :     0.000509
      g-1     :     0.001152
      g+2     :     0.001169
      g-2     :     0.000579
      g+3     :     0.000916
      g-3     :     0.000329
      g+4     :     0.000213
      g-4     :     0.000646
  9 C s       :     2.576925  s :     2.576925
      pz      :     0.872425  p :     2.594330
      px      :     0.958260
      py      :     0.763645
      dz2     :     0.281235  d :     0.955706
      dxz     :     0.246604
      dyz     :     0.165459
      dx2y2   :     0.135350
      dxy     :     0.127058
      f0      :     0.072487  f :     0.309537
      f+1     :     0.064920
      f-1     :     0.032075
      f+2     :     0.051408
      f-2     :     0.044586
      f+3     :     0.019506
      f-3     :     0.024556
      g0      :     0.004839  g :     0.035932
      g+1     :     0.007508
      g-1     :     0.002996
      g+2     :     0.005578
      g-2     :     0.004408
      g+3     :     0.004087
      g-3     :     0.002797
      g+4     :     0.001660
      g-4     :     0.002060
 10 N s       :     2.870537  s :     2.870537
      pz      :     1.309479  p :     3.391515
      px      :     1.072083
      py      :     1.009953
      dz2     :     0.052206  d :     0.286325
      dxz     :     0.094390
      dyz     :     0.023253
      dx2y2   :     0.050597
      dxy     :     0.065878
      f0      :     0.008903  f :     0.065672
      f+1     :     0.020076
      f-1     :     0.003486
      f+2     :     0.009967
      f-2     :     0.012512
      f+3     :     0.005077
      f-3     :     0.005650
      g0      :     0.000410  g :     0.004240
      g+1     :     0.000877
      g-1     :     0.000194
      g+2     :     0.000667
      g-2     :     0.000503
      g+3     :     0.000611
      g-3     :     0.000429
      g+4     :     0.000227
      g-4     :     0.000322
 11 C s       :     2.559248  s :     2.559248
      pz      :     0.948826  p :     2.692818
      px      :     0.939614
      py      :     0.804379
      dz2     :     0.179261  d :     0.777336
      dxz     :     0.236252
      dyz     :     0.087733
      dx2y2   :     0.132878
      dxy     :     0.141212
      f0      :     0.024647  f :     0.219180
      f+1     :     0.074790
      f-1     :     0.016657
      f+2     :     0.025916
      f-2     :     0.024876
      f+3     :     0.024475
      f-3     :     0.027818
      g0      :     0.003460  g :     0.023066
      g+1     :     0.002722
      g-1     :     0.001417
      g+2     :     0.004531
      g-2     :     0.000874
      g+3     :     0.002519
      g-3     :     0.001826
      g+4     :     0.002378
      g-4     :     0.003338
 12 C s       :     2.562955  s :     2.562955
      pz      :     0.999808  p :     2.627479
      px      :     0.828419
      py      :     0.799252
      dz2     :     0.184265  d :     0.828928
      dxz     :     0.231260
      dyz     :     0.101241
      dx2y2   :     0.156083
      dxy     :     0.156079
      f0      :     0.046456  f :     0.268562
      f+1     :     0.059973
      f-1     :     0.021251
      f+2     :     0.039596
      f-2     :     0.025284
      f+3     :     0.034039
      f-3     :     0.041964
      g0      :     0.002787  g :     0.031980
      g+1     :     0.006388
      g-1     :     0.001361
      g+2     :     0.003802
      g-2     :     0.001574
      g+3     :     0.004015
      g-3     :     0.001569
      g+4     :     0.004363
      g-4     :     0.006121
 13 O s       :     3.035126  s :     3.035126
      pz      :     1.404004  p :     4.074500
      px      :     1.265806
      py      :     1.404690
      dz2     :     0.042561  d :     0.202549
      dxz     :     0.064797
      dyz     :     0.020843
      dx2y2   :     0.032789
      dxy     :     0.041559
      f0      :     0.009400  f :     0.037281
      f+1     :     0.006455
      f-1     :     0.004413
      f+2     :     0.006160
      f-2     :     0.003235
      f+3     :     0.003155
      f-3     :     0.004462
      g0      :     0.000237  g :     0.001231
      g+1     :     0.000138
      g-1     :     0.000124
      g+2     :     0.000161
      g-2     :     0.000080
      g+3     :     0.000154
      g-3     :     0.000055
      g+4     :     0.000116
      g-4     :     0.000166
 14 C s       :     2.574830  s :     2.574830
      pz      :     0.945798  p :     2.678336
      px      :     0.981994
      py      :     0.750544
      dz2     :     0.131371  d :     0.497413
      dxz     :     0.139829
      dyz     :     0.036287
      dx2y2   :     0.085704
      dxy     :     0.104222
      f0      :     0.013332  f :     0.117550
      f+1     :     0.036434
      f-1     :     0.004079
      f+2     :     0.015362
      f-2     :     0.021903
      f+3     :     0.014053
      f-3     :     0.012388
      g0      :     0.001206  g :     0.012111
      g+1     :     0.001968
      g-1     :     0.000397
      g+2     :     0.002050
      g-2     :     0.000759
      g+3     :     0.001789
      g-3     :     0.001403
      g+4     :     0.001221
      g-4     :     0.001319
 15 C s       :     2.570246  s :     2.570246
      pz      :     0.983659  p :     2.743827
      px      :     0.959551
      py      :     0.800617
      dz2     :     0.161183  d :     0.625378
      dxz     :     0.191418
      dyz     :     0.094544
      dx2y2   :     0.099655
      dxy     :     0.078578
      f0      :     0.023435  f :     0.152974
      f+1     :     0.049001
      f-1     :     0.012471
      f+2     :     0.018111
      f-2     :     0.019517
      f+3     :     0.014537
      f-3     :     0.015901
      g0      :     0.002055  g :     0.014294
      g+1     :     0.003097
      g-1     :     0.001117
      g+2     :     0.002029
      g-2     :     0.001047
      g+3     :     0.001456
      g-3     :     0.001271
      g+4     :     0.001011
      g-4     :     0.001212
 16 C s       :     2.575655  s :     2.575655
      pz      :     0.958007  p :     2.683968
      px      :     0.968413
      py      :     0.757549
      dz2     :     0.116173  d :     0.513415
      dxz     :     0.188278
      dyz     :     0.072343
      dx2y2   :     0.072429
      dxy     :     0.064192
      f0      :     0.018923  f :     0.117165
      f+1     :     0.037677
      f-1     :     0.014515
      f+2     :     0.012914
      f-2     :     0.010694
      f+3     :     0.010802
      f-3     :     0.011640
      g0      :     0.002223  g :     0.011681
      g+1     :     0.001759
      g-1     :     0.001214
      g+2     :     0.001821
      g-2     :     0.000798
      g+3     :     0.001189
      g-3     :     0.000584
      g+4     :     0.000983
      g-4     :     0.001110
 17 C s       :     2.582650  s :     2.582650
      pz      :     0.941221  p :     2.714500
      px      :     0.980747
      py      :     0.792532
      dz2     :     0.123426  d :     0.489910
      dxz     :     0.149216
      dyz     :     0.036475
      dx2y2   :     0.083061
      dxy     :     0.097732
      f0      :     0.012761  f :     0.115130
      f+1     :     0.036066
      f-1     :     0.004467
      f+2     :     0.015324
      f-2     :     0.021913
      f+3     :     0.013275
      f-3     :     0.011324
      g0      :     0.001252  g :     0.012350
      g+1     :     0.002043
      g-1     :     0.000453
      g+2     :     0.002033
      g-2     :     0.000877
      g+3     :     0.001899
      g-3     :     0.001500
      g+4     :     0.001120
      g-4     :     0.001175
 18 C s       :     2.536385  s :     2.536385
      pz      :     0.921796  p :     2.728058
      px      :     0.921882
      py      :     0.884380
      dz2     :     0.105154  d :     0.391663
      dxz     :     0.036766
      dyz     :     0.076761
      dx2y2   :     0.119706
      dxy     :     0.053277
      f0      :     0.007867  f :     0.075736
      f+1     :     0.009254
      f-1     :     0.013292
      f+2     :     0.009747
      f-2     :     0.011507
      f+3     :     0.012031
      f-3     :     0.012039
      g0      :     0.000378  g :     0.003745
      g+1     :     0.000269
      g-1     :     0.000387
      g+2     :     0.000497
      g-2     :     0.000297
      g+3     :     0.000412
      g-3     :     0.000616
      g+4     :     0.000663
      g-4     :     0.000226
 19 C s       :     2.535119  s :     2.535119
      pz      :     0.891204  p :     2.737752
      px      :     0.914282
      py      :     0.932266
      dz2     :     0.068411  d :     0.393695
      dxz     :     0.073192
      dyz     :     0.123485
      dx2y2   :     0.073885
      dxy     :     0.054721
      f0      :     0.016640  f :     0.077087
      f+1     :     0.011490
      f-1     :     0.010990
      f+2     :     0.012086
      f-2     :     0.012551
      f+3     :     0.005433
      f-3     :     0.007897
      g0      :     0.000565  g :     0.003913
      g+1     :     0.000745
      g-1     :     0.000357
      g+2     :     0.000546
      g-2     :     0.000719
      g+3     :     0.000318
      g-3     :     0.000330
      g+4     :     0.000060
      g-4     :     0.000272
 20 C s       :     2.534739  s :     2.534739
      pz      :     0.920247  p :     2.739299
      px      :     0.922041
      py      :     0.897011
      dz2     :     0.082058  d :     0.389599
      dxz     :     0.064114
      dyz     :     0.085608
      dx2y2   :     0.118446
      dxy     :     0.039372
      f0      :     0.007787  f :     0.076775
      f+1     :     0.010830
      f-1     :     0.013705
      f+2     :     0.012837
      f-2     :     0.009285
      f+3     :     0.009437
      f-3     :     0.012895
      g0      :     0.000239  g :     0.003958
      g+1     :     0.000402
      g-1     :     0.000560
      g+2     :     0.000364
      g-2     :     0.000437
      g+3     :     0.000300
      g-3     :     0.000836
      g+4     :     0.000490
      g-4     :     0.000330
 21 O s       :     3.239284  s :     3.239284
      pz      :     1.492356  p :     4.330617
      px      :     1.469757
      py      :     1.368504
      dz2     :     0.025939  d :     0.098101
      dxz     :     0.024073
      dyz     :     0.019147
      dx2y2   :     0.015897
      dxy     :     0.013045
      f0      :     0.003732  f :     0.021262
      f+1     :     0.004220
      f-1     :     0.002854
      f+2     :     0.004020
      f-2     :     0.003457
      f+3     :     0.001310
      f-3     :     0.001669
      g0      :     0.000082  g :     0.001125
      g+1     :     0.000226
      g-1     :     0.000123
      g+2     :     0.000126
      g-2     :     0.000192
      g+3     :     0.000144
      g-3     :     0.000153
      g+4     :     0.000027
      g-4     :     0.000051
 22 H s       :     0.749508  s :     0.749508
      pz      :     0.049565  p :     0.192523
      px      :     0.087799
      py      :     0.055159
      dz2     :     0.005128  d :     0.071155
      dxz     :     0.023243
      dyz     :     0.003476
      dx2y2   :     0.017421
      dxy     :     0.021886
      f0      :     0.001279  f :     0.009738
      f+1     :     0.000957
      f-1     :     0.000298
      f+2     :     0.001468
      f-2     :     0.000835
      f+3     :     0.002607
      f-3     :     0.002294
 23 H s       :     0.754724  s :     0.754724
      pz      :     0.057524  p :     0.189513
      px      :     0.062760
      py      :     0.069228
      dz2     :     0.015890  d :     0.069036
      dxz     :     0.009187
      dyz     :     0.013155
      dx2y2   :     0.020059
      dxy     :     0.010745
      f0      :     0.000760  f :     0.009631
      f+1     :     0.000731
      f-1     :     0.002119
      f+2     :     0.001721
      f-2     :     0.001514
      f+3     :     0.001282
      f-3     :     0.001505
 24 H s       :     0.759335  s :     0.759335
      pz      :     0.048914  p :     0.185978
      px      :     0.084921
      py      :     0.052143
      dz2     :     0.005734  d :     0.068584
      dxz     :     0.021981
      dyz     :     0.004191
      dx2y2   :     0.017038
      dxy     :     0.019641
      f0      :     0.001085  f :     0.009630
      f+1     :     0.001307
      f-1     :     0.000159
      f+2     :     0.001719
      f-2     :     0.000932
      f+3     :     0.002284
      f-3     :     0.002144
 25 H s       :     0.758634  s :     0.758634
      pz      :     0.056697  p :     0.184509
      px      :     0.049416
      py      :     0.078396
      dz2     :     0.013711  d :     0.068102
      dxz     :     0.007261
      dyz     :     0.016572
      dx2y2   :     0.012592
      dxy     :     0.017967
      f0      :     0.000608  f :     0.009562
      f+1     :     0.000088
      f-1     :     0.002774
      f+2     :     0.001535
      f-2     :     0.001655
      f+3     :     0.001709
      f-3     :     0.001193
 26 H s       :     0.751481  s :     0.751481
      pz      :     0.053157  p :     0.189945
      px      :     0.089337
      py      :     0.047451
      dz2     :     0.004907  d :     0.070247
      dxz     :     0.024935
      dyz     :     0.002798
      dx2y2   :     0.015516
      dxy     :     0.022090
      f0      :     0.001237  f :     0.009697
      f+1     :     0.001145
      f-1     :     0.000127
      f+2     :     0.001975
      f-2     :     0.000750
      f+3     :     0.001944
      f-3     :     0.002518
 27 H s       :     0.755712  s :     0.755712
      pz      :     0.082476  p :     0.189254
      px      :     0.061453
      py      :     0.045325
      dz2     :     0.021881  d :     0.068860
      dxz     :     0.015734
      dyz     :     0.020559
      dx2y2   :     0.006843
      dxy     :     0.003844
      f0      :     0.002730  f :     0.009650
      f+1     :     0.001942
      f-1     :     0.002250
      f+2     :     0.001371
      f-2     :     0.001075
      f+3     :     0.000167
      f-3     :     0.000115
 28 H s       :     0.778096  s :     0.778096
      pz      :     0.079661  p :     0.192683
      px      :     0.062855
      py      :     0.050167
      dz2     :     0.020678  d :     0.067423
      dxz     :     0.014798
      dyz     :     0.020647
      dx2y2   :     0.006702
      dxy     :     0.004597
      f0      :     0.002514  f :     0.009485
      f+1     :     0.001925
      f-1     :     0.002100
      f+2     :     0.001378
      f-2     :     0.001244
      f+3     :     0.000178
      f-3     :     0.000146
 29 H s       :     0.781016  s :     0.781016
      pz      :     0.055050  p :     0.193141
      px      :     0.085945
      py      :     0.052146
      dz2     :     0.004738  d :     0.067658
      dxz     :     0.023961
      dyz     :     0.002896
      dx2y2   :     0.015366
      dxy     :     0.020697
      f0      :     0.001188  f :     0.009451
      f+1     :     0.001152
      f-1     :     0.000131
      f+2     :     0.001858
      f-2     :     0.000729
      f+3     :     0.002104
      f-3     :     0.002289
 30 H s       :     0.781274  s :     0.781274
      pz      :     0.060217  p :     0.190374
      px      :     0.053033
      py      :     0.077123
      dz2     :     0.013971  d :     0.066956
      dxz     :     0.006205
      dyz     :     0.015533
      dx2y2   :     0.013040
      dxy     :     0.018208
      f0      :     0.000606  f :     0.009399
      f+1     :     0.000014
      f-1     :     0.002683
      f+2     :     0.001537
      f-2     :     0.001471
      f+3     :     0.001686
      f-3     :     0.001401
 31 H s       :     0.781780  s :     0.781780
      pz      :     0.059970  p :     0.191826
      px      :     0.052838
      py      :     0.079018
      dz2     :     0.013810  d :     0.067319
      dxz     :     0.007456
      dyz     :     0.016323
      dx2y2   :     0.011152
      dxy     :     0.018578
      f0      :     0.000597  f :     0.009410
      f+1     :     0.000167
      f-1     :     0.002681
      f+2     :     0.001542
      f-2     :     0.001728
      f+3     :     0.001684
      f-3     :     0.001010
 32 H s       :     0.781785  s :     0.781785
      pz      :     0.051104  p :     0.192061
      px      :     0.081969
      py      :     0.058988
      dz2     :     0.005653  d :     0.067477
      dxz     :     0.020075
      dyz     :     0.005135
      dx2y2   :     0.017771
      dxy     :     0.018844
      f0      :     0.001023  f :     0.009432
      f+1     :     0.001239
      f-1     :     0.000234
      f+2     :     0.001397
      f-2     :     0.001134
      f+3     :     0.002448
      f-3     :     0.001957
 33 H s       :     0.779094  s :     0.779094
      pz      :     0.062103  p :     0.190962
      px      :     0.058947
      py      :     0.069912
      dz2     :     0.015886  d :     0.066879
      dxz     :     0.010760
      dyz     :     0.013103
      dx2y2   :     0.017022
      dxy     :     0.010109
      f0      :     0.000766  f :     0.009360
      f+1     :     0.000740
      f-1     :     0.002238
      f+2     :     0.001890
      f-2     :     0.001529
      f+3     :     0.001047
      f-3     :     0.001149
 34 H s       :     0.685370  s :     0.685370
      pz      :     0.063555  p :     0.349025
      px      :     0.199651
      py      :     0.085819
      dz2     :     0.011296  d :     0.124696
      dxz     :     0.037554
      dyz     :     0.002810
      dx2y2   :     0.029537
      dxy     :     0.043499
      f0      :     0.002432  f :     0.022391
      f+1     :     0.003126
      f-1     :     0.000463
      f+2     :     0.004006
      f-2     :     0.000985
      f+3     :     0.004242
      f-3     :     0.007138
 35 H s       :     0.778494  s :     0.778494
      pz      :     0.060017  p :     0.190540
      px      :     0.056469
      py      :     0.074053
      dz2     :     0.014671  d :     0.067019
      dxz     :     0.005216
      dyz     :     0.014865
      dx2y2   :     0.017368
      dxy     :     0.014899
      f0      :     0.000608  f :     0.009390
      f+1     :     0.000241
      f-1     :     0.002524
      f+2     :     0.001466
      f-2     :     0.001238
      f+3     :     0.001208
      f-3     :     0.002106
 36 H s       :     0.780211  s :     0.780211
      pz      :     0.053658  p :     0.193112
      px      :     0.089672
      py      :     0.049782
      dz2     :     0.004799  d :     0.067966
      dxz     :     0.025207
      dyz     :     0.000368
      dx2y2   :     0.013202
      dxy     :     0.024390
      f0      :     0.001256  f :     0.009466
      f+1     :     0.001084
      f-1     :     0.000202
      f+2     :     0.002072
      f-2     :     0.000069
      f+3     :     0.001744
      f-3     :     0.003038
 37 H s       :     0.779382  s :     0.779382
      pz      :     0.085002  p :     0.191407
      px      :     0.057022
      py      :     0.049382
      dz2     :     0.019546  d :     0.067041
      dxz     :     0.018974
      dyz     :     0.023056
      dx2y2   :     0.004182
      dxy     :     0.001284
      f0      :     0.002901  f :     0.009405
      f+1     :     0.002169
      f-1     :     0.002838
      f+2     :     0.000969
      f-2     :     0.000453
      f+3     :     0.000061
      f-3     :     0.000014
 38 H s       :     0.773980  s :     0.773980
      pz      :     0.093668  p :     0.191920
      px      :     0.044820
      py      :     0.053432
      dz2     :     0.020214  d :     0.065926
      dxz     :     0.022891
      dyz     :     0.018998
      dx2y2   :     0.001757
      dxy     :     0.002066
      f0      :     0.003041  f :     0.009746
      f+1     :     0.003122
      f-1     :     0.002442
      f+2     :     0.000529
      f-2     :     0.000568
      f+3     :     0.000020
      f-3     :     0.000025
 39 C s       :     2.604766  s :     2.604766
      pz      :     0.869812  p :     2.612198
      px      :     0.978852
      py      :     0.763534
      dz2     :     0.193466  d :     0.949998
      dxz     :     0.221281
      dyz     :     0.137563
      dx2y2   :     0.213009
      dxy     :     0.184679
      f0      :     0.024432  f :     0.263462
      f+1     :     0.062442
      f-1     :     0.017923
      f+2     :     0.037684
      f-2     :     0.045474
      f+3     :     0.039998
      f-3     :     0.035509
      g0      :     0.003464  g :     0.035228
      g+1     :     0.003223
      g-1     :     0.002390
      g+2     :     0.002522
      g-2     :     0.006001
      g+3     :     0.006217
      g-3     :     0.003623
      g+4     :     0.003859
      g-4     :     0.003929
 40 H s       :     0.777440  s :     0.777440
      pz      :     0.060500  p :     0.193307
      px      :     0.081124
      py      :     0.051683
      dz2     :     0.016997  d :     0.066302
      dxz     :     0.016172
      dyz     :     0.007576
      dx2y2   :     0.011953
      dxy     :     0.013605
      f0      :     0.001074  f :     0.009790
      f+1     :     0.003075
      f-1     :     0.000193
      f+2     :     0.001688
      f-2     :     0.001673
      f+3     :     0.001005
      f-3     :     0.001081
 41 H s       :     0.767262  s :     0.767262
      pz      :     0.050974  p :     0.189437
      px      :     0.060820
      py      :     0.077644
      dz2     :     0.007998  d :     0.068201
      dxz     :     0.009712
      dyz     :     0.016109
      dx2y2   :     0.020622
      dxy     :     0.013760
      f0      :     0.000840  f :     0.009575
      f+1     :     0.000561
      f-1     :     0.001340
      f+2     :     0.001147
      f-2     :     0.001824
      f+3     :     0.001911
      f-3     :     0.001952
 42 H s       :     0.774376  s :     0.774376
      pz      :     0.072004  p :     0.188165
      px      :     0.049138
      py      :     0.067023
      dz2     :     0.019451  d :     0.067834
      dxz     :     0.014255
      dyz     :     0.014934
      dx2y2   :     0.007239
      dxy     :     0.011955
      f0      :     0.001698  f :     0.009478
      f+1     :     0.000898
      f-1     :     0.002335
      f+2     :     0.001406
      f-2     :     0.002094
      f+3     :     0.000734
      f-3     :     0.000313
 43 C s       :     2.572984  s :     2.572984
      pz      :     0.903547  p :     2.730048
      px      :     0.893599
      py      :     0.932902
      dz2     :     0.118297  d :     0.627487
      dxz     :     0.112157
      dyz     :     0.150389
      dx2y2   :     0.122941
      dxy     :     0.123703
      f0      :     0.021947  f :     0.154676
      f+1     :     0.026177
      f-1     :     0.019031
      f+2     :     0.024485
      f-2     :     0.023489
      f+3     :     0.014752
      f-3     :     0.024795
      g0      :     0.001236  g :     0.014534
      g+1     :     0.001498
      g-1     :     0.001555
      g+2     :     0.001846
      g-2     :     0.001821
      g+3     :     0.002183
      g-3     :     0.001390
      g+4     :     0.001809
      g-4     :     0.001196
 44 C s       :     2.578986  s :     2.578986
      pz      :     0.902495  p :     2.691368
      px      :     0.853960
      py      :     0.934913
      dz2     :     0.089307  d :     0.513288
      dxz     :     0.100218
      dyz     :     0.127363
      dx2y2   :     0.098881
      dxy     :     0.097518
      f0      :     0.021274  f :     0.116394
      f+1     :     0.013597
      f-1     :     0.014018
      f+2     :     0.018632
      f-2     :     0.016175
      f+3     :     0.010496
      f-3     :     0.022201
      g0      :     0.001126  g :     0.011761
      g+1     :     0.000756
      g-1     :     0.001637
      g+2     :     0.001643
      g-2     :     0.001570
      g+3     :     0.001319
      g-3     :     0.001146
      g+4     :     0.001438
      g-4     :     0.001126
 45 C s       :     2.587502  s :     2.587502
      pz      :     0.924172  p :     2.710886
      px      :     0.880503
      py      :     0.906211
      dz2     :     0.130425  d :     0.506034
      dxz     :     0.106412
      dyz     :     0.096000
      dx2y2   :     0.077555
      dxy     :     0.095642
      f0      :     0.015855  f :     0.113822
      f+1     :     0.021889
      f-1     :     0.014061
      f+2     :     0.021966
      f-2     :     0.016431
      f+3     :     0.012932
      f-3     :     0.010689
      g0      :     0.000794  g :     0.011682
      g+1     :     0.001555
      g-1     :     0.001306
      g+2     :     0.002051
      g-2     :     0.001657
      g+3     :     0.001539
      g-3     :     0.001455
      g+4     :     0.000548
      g-4     :     0.000778
 46 C s       :     2.589219  s :     2.589219
      pz      :     0.891998  p :     2.700370
      px      :     0.883173
      py      :     0.925199
      dz2     :     0.085734  d :     0.509371
      dxz     :     0.077121
      dyz     :     0.126410
      dx2y2   :     0.109615
      dxy     :     0.110491
      f0      :     0.013496  f :     0.114071
      f+1     :     0.018887
      f-1     :     0.012969
      f+2     :     0.017436
      f-2     :     0.016169
      f+3     :     0.013869
      f-3     :     0.021245
      g0      :     0.000789  g :     0.011636
      g+1     :     0.001458
      g-1     :     0.000958
      g+2     :     0.001268
      g-2     :     0.001355
      g+3     :     0.001964
      g-3     :     0.000944
      g+4     :     0.001756
      g-4     :     0.001143
 47 C s       :     2.587887  s :     2.587887
      pz      :     0.910312  p :     2.707499
      px      :     0.861492
      py      :     0.935695
      dz2     :     0.087152  d :     0.504387
      dxz     :     0.097964
      dyz     :     0.127884
      dx2y2   :     0.098782
      dxy     :     0.092606
      f0      :     0.020863  f :     0.113629
      f+1     :     0.013696
      f-1     :     0.013892
      f+2     :     0.018356
      f-2     :     0.015710
      f+3     :     0.010309
      f-3     :     0.020804
      g0      :     0.001184  g :     0.011670
      g+1     :     0.000764
      g-1     :     0.001650
      g+2     :     0.001628
      g-2     :     0.001583
      g+3     :     0.001249
      g-3     :     0.001086
      g+4     :     0.001406
      g-4     :     0.001122
 48 C s       :     2.580616  s :     2.580616
      pz      :     0.917748  p :     2.680595
      px      :     0.858562
      py      :     0.904285
      dz2     :     0.127365  d :     0.506468
      dxz     :     0.110423
      dyz     :     0.097454
      dx2y2   :     0.076414
      dxy     :     0.094812
      f0      :     0.016057  f :     0.116567
      f+1     :     0.023712
      f-1     :     0.014336
      f+2     :     0.022333
      f-2     :     0.016498
      f+3     :     0.013015
      f-3     :     0.010615
      g0      :     0.000839  g :     0.011814
      g+1     :     0.001574
      g-1     :     0.001341
      g+2     :     0.002146
      g-2     :     0.001684
      g+3     :     0.001505
      g-3     :     0.001419
      g+4     :     0.000573
      g-4     :     0.000732
 49 H s       :     0.781378  s :     0.781378
      pz      :     0.067383  p :     0.192563
      px      :     0.074933
      py      :     0.050247
      dz2     :     0.016311  d :     0.065849
      dxz     :     0.013945
      dyz     :     0.010055
      dx2y2   :     0.011898
      dxy     :     0.013640
      f0      :     0.000985  f :     0.009743
      f+1     :     0.002370
      f-1     :     0.000618
      f+2     :     0.001757
      f-2     :     0.001854
      f+3     :     0.001173
      f-3     :     0.000985
 50 H s       :     0.795353  s :     0.795353
      pz      :     0.048066  p :     0.190181
      px      :     0.059176
      py      :     0.082938
      dz2     :     0.006223  d :     0.064988
      dxz     :     0.005533
      dyz     :     0.017940
      dx2y2   :     0.018772
      dxy     :     0.016521
      f0      :     0.001123  f :     0.009763
      f+1     :     0.000473
      f-1     :     0.001249
      f+2     :     0.000870
      f-2     :     0.001493
      f+3     :     0.001777
      f-3     :     0.002778
 51 H s       :     0.795822  s :     0.795822
      pz      :     0.077585  p :     0.189168
      px      :     0.050902
      py      :     0.060681
      dz2     :     0.018433  d :     0.064635
      dxz     :     0.015029
      dyz     :     0.015144
      dx2y2   :     0.008692
      dxy     :     0.007337
      f0      :     0.001953  f :     0.009707
      f+1     :     0.001293
      f-1     :     0.001950
      f+2     :     0.002012
      f-2     :     0.001673
      f+3     :     0.000355
      f-3     :     0.000470
 52 H s       :     0.794475  s :     0.794475
      pz      :     0.064912  p :     0.189383
      px      :     0.073722
      py      :     0.050749
      dz2     :     0.016305  d :     0.064866
      dxz     :     0.013922
      dyz     :     0.009537
      dx2y2   :     0.011838
      dxy     :     0.013264
      f0      :     0.000994  f :     0.009749
      f+1     :     0.002430
      f-1     :     0.000587
      f+2     :     0.001741
      f-2     :     0.001855
      f+3     :     0.001144
      f-3     :     0.000997
 53 H s       :     0.778792  s :     0.778792
      pz      :     0.048200  p :     0.191346
      px      :     0.057227
      py      :     0.085919
      dz2     :     0.007041  d :     0.065128
      dxz     :     0.005872
      dyz     :     0.017297
      dx2y2   :     0.018562
      dxy     :     0.016356
      f0      :     0.001103  f :     0.009692
      f+1     :     0.000521
      f-1     :     0.001276
      f+2     :     0.000818
      f-2     :     0.001542
      f+3     :     0.001777
      f-3     :     0.002655
 54 H s       :     0.792365  s :     0.792365
      pz      :     0.088823  p :     0.189640
      px      :     0.043318
      py      :     0.057499
      dz2     :     0.019379  d :     0.065114
      dxz     :     0.022281
      dyz     :     0.019283
      dx2y2   :     0.001982
      dxy     :     0.002190
      f0      :     0.003013  f :     0.009804
      f+1     :     0.003006
      f-1     :     0.002455
      f+2     :     0.000614
      f-2     :     0.000666
      f+3     :     0.000024
      f-3     :     0.000025
 55 O s       :     3.236508  s :     3.236508
      pz      :     1.418078  p :     4.244767
      px      :     1.519075
      py      :     1.307614
      dz2     :     0.018024  d :     0.103771
      dxz     :     0.022322
      dyz     :     0.016763
      dx2y2   :     0.026623
      dxy     :     0.020040
      f0      :     0.001518  f :     0.022227
      f+1     :     0.004825
      f-1     :     0.001897
      f+2     :     0.003161
      f-2     :     0.003979
      f+3     :     0.003810
      f-3     :     0.003038
      g0      :     0.000123  g :     0.001251
      g+1     :     0.000142
      g-1     :     0.000050
      g+2     :     0.000057
      g-2     :     0.000218
      g+3     :     0.000206
      g-3     :     0.000187
      g+4     :     0.000118
      g-4     :     0.000150
 56 C s       :     2.594992  s :     2.594992
      pz      :     0.951489  p :     2.642669
      px      :     0.977266
      py      :     0.713914
      dz2     :     0.166716  d :     0.635164
      dxz     :     0.179282
      dyz     :     0.038898
      dx2y2   :     0.132163
      dxy     :     0.118105
      f0      :     0.019336  f :     0.163563
      f+1     :     0.050739
      f-1     :     0.005879
      f+2     :     0.023897
      f-2     :     0.023433
      f+3     :     0.021304
      f-3     :     0.018974
      g0      :     0.001936  g :     0.018879
      g+1     :     0.002612
      g-1     :     0.000558
      g+2     :     0.003530
      g-2     :     0.000873
      g+3     :     0.002986
      g-3     :     0.001740
      g+4     :     0.002015
      g-4     :     0.002630
 57 C s       :     2.565951  s :     2.565951
      pz      :     0.976884  p :     2.732873
      px      :     0.964704
      py      :     0.791284
      dz2     :     0.165058  d :     0.615658
      dxz     :     0.181039
      dyz     :     0.076900
      dx2y2   :     0.109193
      dxy     :     0.083469
      f0      :     0.032819  f :     0.165002
      f+1     :     0.038742
      f-1     :     0.014932
      f+2     :     0.026843
      f-2     :     0.018455
      f+3     :     0.015828
      f-3     :     0.017384
      g0      :     0.002211  g :     0.016619
      g+1     :     0.003694
      g-1     :     0.001272
      g+2     :     0.002325
      g-2     :     0.001481
      g+3     :     0.001850
      g-3     :     0.001157
      g+4     :     0.001218
      g-4     :     0.001410
 58 C s       :     2.558659  s :     2.558659
      pz      :     0.963270  p :     2.636503
      px      :     0.950343
      py      :     0.722890
      dz2     :     0.159438  d :     0.805710
      dxz     :     0.281167
      dyz     :     0.096140
      dx2y2   :     0.136334
      dxy     :     0.132631
      f0      :     0.032208  f :     0.219952
      f+1     :     0.061394
      f-1     :     0.015714
      f+2     :     0.032516
      f-2     :     0.024773
      f+3     :     0.025420
      f-3     :     0.027927
      g0      :     0.003318  g :     0.023237
      g+1     :     0.002900
      g-1     :     0.001203
      g+2     :     0.004367
      g-2     :     0.001045
      g+3     :     0.003036
      g-3     :     0.001657
      g+4     :     0.002533
      g-4     :     0.003178
 59 N s       :     2.869573  s :     2.869573
      pz      :     1.297119  p :     3.397331
      px      :     1.132149
      py      :     0.968063
      dz2     :     0.054231  d :     0.288619
      dxz     :     0.095995
      dyz     :     0.018519
      dx2y2   :     0.063263
      dxy     :     0.056612
      f0      :     0.008532  f :     0.060246
      f+1     :     0.017151
      f-1     :     0.002583
      f+2     :     0.009854
      f-2     :     0.009393
      f+3     :     0.006787
      f-3     :     0.005946
      g0      :     0.000394  g :     0.004012
      g+1     :     0.000705
      g-1     :     0.000096
      g+2     :     0.000683
      g-2     :     0.000312
      g+3     :     0.000650
      g-3     :     0.000330
      g+4     :     0.000408
      g-4     :     0.000434
 60 C s       :     2.606499  s :     2.606499
      pz      :     0.982163  p :     2.657799
      px      :     0.946702
      py      :     0.728934
      dz2     :     0.262992  d :     0.764274
      dxz     :     0.223494
      dyz     :     0.134718
      dx2y2   :     0.094104
      dxy     :     0.048966
      f0      :     0.043931  f :     0.201272
      f+1     :     0.061993
      f-1     :     0.023981
      f+2     :     0.024314
      f-2     :     0.027541
      f+3     :     0.012178
      f-3     :     0.007333
      g0      :     0.004139  g :     0.024875
      g+1     :     0.006600
      g-1     :     0.002901
      g+2     :     0.003026
      g-2     :     0.002977
      g+3     :     0.002146
      g-3     :     0.001497
      g+4     :     0.000991
      g-4     :     0.000599
 61 N s       :     2.877677  s :     2.877677
      pz      :     1.209929  p :     3.417141
      px      :     1.246270
      py      :     0.960942
      dz2     :     0.078547  d :     0.292418
      dxz     :     0.093391
      dyz     :     0.039710
      dx2y2   :     0.043151
      dxy     :     0.037620
      f0      :     0.011603  f :     0.058095
      f+1     :     0.016791
      f-1     :     0.007597
      f+2     :     0.007326
      f-2     :     0.003087
      f+3     :     0.004917
      f-3     :     0.006773
      g0      :     0.000742  g :     0.003844
      g+1     :     0.000684
      g-1     :     0.000426
      g+2     :     0.000631
      g-2     :     0.000222
      g+3     :     0.000304
      g-3     :     0.000168
      g+4     :     0.000287
      g-4     :     0.000380
 62 C s       :     2.586833  s :     2.586833
      pz      :     0.943298  p :     2.610419
      px      :     0.954442
      py      :     0.712678
      dz2     :     0.336945  d :     1.100454
      dxz     :     0.284028
      dyz     :     0.225691
      dx2y2   :     0.137177
      dxy     :     0.116613
      f0      :     0.079825  f :     0.304348
      f+1     :     0.057141
      f-1     :     0.034103
      f+2     :     0.055392
      f-2     :     0.046490
      f+3     :     0.013315
      f-3     :     0.018082
      g0      :     0.008998  g :     0.044434
      g+1     :     0.008367
      g-1     :     0.005270
      g+2     :     0.006970
      g-2     :     0.004982
      g+3     :     0.004030
      g-3     :     0.002875
      g+4     :     0.001306
      g-4     :     0.001638
 63 N s       :     2.684549  s :     2.684549
      pz      :     1.084742  p :     3.310609
      px      :     1.067296
      py      :     1.158571
      dz2     :     0.095056  d :     0.321123
      dxz     :     0.094464
      dyz     :     0.053927
      dx2y2   :     0.052238
      dxy     :     0.025439
      f0      :     0.011891  f :     0.056441
      f+1     :     0.013576
      f-1     :     0.006491
      f+2     :     0.008862
      f-2     :     0.007864
      f+3     :     0.004696
      f-3     :     0.003061
      g0      :     0.000497  g :     0.003192
      g+1     :     0.000487
      g-1     :     0.000320
      g+2     :     0.000512
      g-2     :     0.000372
      g+3     :     0.000370
      g-3     :     0.000230
      g+4     :     0.000239
      g-4     :     0.000164
 64 C s       :     2.529064  s :     2.529064
      pz      :     0.878615  p :     2.633891
      px      :     0.842103
      py      :     0.913172
      dz2     :     0.111349  d :     0.729929
      dxz     :     0.164189
      dyz     :     0.174991
      dx2y2   :     0.148763
      dxy     :     0.130637
      f0      :     0.020716  f :     0.198126
      f+1     :     0.040220
      f-1     :     0.021943
      f+2     :     0.027739
      f-2     :     0.038211
      f+3     :     0.027554
      f-3     :     0.021743
      g0      :     0.001104  g :     0.014587
      g+1     :     0.002835
      g-1     :     0.000468
      g+2     :     0.002197
      g-2     :     0.001591
      g+3     :     0.002169
      g-3     :     0.001939
      g+4     :     0.000959
      g-4     :     0.001324
 65 C s       :     2.528872  s :     2.528872
      pz      :     0.901653  p :     2.698900
      px      :     0.930162
      py      :     0.867084
      dz2     :     0.069620  d :     0.519384
      dxz     :     0.134837
      dyz     :     0.122945
      dx2y2   :     0.130299
      dxy     :     0.061682
      f0      :     0.017092  f :     0.113728
      f+1     :     0.006678
      f-1     :     0.021736
      f+2     :     0.018189
      f-2     :     0.019103
      f+3     :     0.017943
      f-3     :     0.012987
      g0      :     0.000708  g :     0.006718
      g+1     :     0.000119
      g-1     :     0.001128
      g+2     :     0.000948
      g-2     :     0.000691
      g+3     :     0.001194
      g-3     :     0.000623
      g+4     :     0.000592
      g-4     :     0.000715
 66 C s       :     2.566737  s :     2.566737
      pz      :     0.856807  p :     2.699364
      px      :     1.008709
      py      :     0.833847
      dz2     :     0.116279  d :     0.656865
      dxz     :     0.160486
      dyz     :     0.092042
      dx2y2   :     0.149832
      dxy     :     0.138226
      f0      :     0.015451  f :     0.160192
      f+1     :     0.035042
      f-1     :     0.011924
      f+2     :     0.015047
      f-2     :     0.032468
      f+3     :     0.032571
      f-3     :     0.017688
      g0      :     0.001261  g :     0.014351
      g+1     :     0.001238
      g-1     :     0.001356
      g+2     :     0.001465
      g-2     :     0.001821
      g+3     :     0.001966
      g-3     :     0.002049
      g+4     :     0.001950
      g-4     :     0.001244
 67 C s       :     2.578741  s :     2.578741
      pz      :     0.891068  p :     2.700578
      px      :     0.948124
      py      :     0.861386
      dz2     :     0.085905  d :     0.508807
      dxz     :     0.136489
      dyz     :     0.074746
      dx2y2   :     0.111068
      dxy     :     0.100598
      f0      :     0.017436  f :     0.115786
      f+1     :     0.016693
      f-1     :     0.010709
      f+2     :     0.011138
      f-2     :     0.024473
      f+3     :     0.023112
      f-3     :     0.012226
      g0      :     0.000960  g :     0.011726
      g+1     :     0.000716
      g-1     :     0.001656
      g+2     :     0.001122
      g-2     :     0.001821
      g+3     :     0.001536
      g-3     :     0.001470
      g+4     :     0.001370
      g-4     :     0.001074
 68 C s       :     2.587444  s :     2.587444
      pz      :     0.899548  p :     2.711094
      px      :     0.952790
      py      :     0.858757
      dz2     :     0.113054  d :     0.509420
      dxz     :     0.115676
      dyz     :     0.077360
      dx2y2   :     0.095964
      dxy     :     0.107366
      f0      :     0.012720  f :     0.113958
      f+1     :     0.023336
      f-1     :     0.010497
      f+2     :     0.012132
      f-2     :     0.024629
      f+3     :     0.017043
      f-3     :     0.013601
      g0      :     0.000853  g :     0.011662
      g+1     :     0.000860
      g-1     :     0.001600
      g+2     :     0.001468
      g-2     :     0.001741
      g+3     :     0.001907
      g-3     :     0.001467
      g+4     :     0.000770
      g-4     :     0.000996
 69 C s       :     2.587936  s :     2.587936
      pz      :     0.873449  p :     2.714078
      px      :     0.994566
      py      :     0.846063
      dz2     :     0.070851  d :     0.509057
      dxz     :     0.122764
      dyz     :     0.073314
      dx2y2   :     0.127238
      dxy     :     0.114890
      f0      :     0.008276  f :     0.114159
      f+1     :     0.028167
      f-1     :     0.005651
      f+2     :     0.011136
      f-2     :     0.020382
      f+3     :     0.027719
      f-3     :     0.012829
      g0      :     0.001130  g :     0.011648
      g+1     :     0.001225
      g-1     :     0.000499
      g+2     :     0.001370
      g-2     :     0.001141
      g+3     :     0.001458
      g-3     :     0.001647
      g+4     :     0.001974
      g-4     :     0.001203
 70 C s       :     2.587434  s :     2.587434
      pz      :     0.889841  p :     2.709792
      px      :     0.956813
      py      :     0.863138
      dz2     :     0.086845  d :     0.509292
      dxz     :     0.136508
      dyz     :     0.072431
      dx2y2   :     0.111852
      dxy     :     0.101655
      f0      :     0.017004  f :     0.113973
      f+1     :     0.016626
      f-1     :     0.010546
      f+2     :     0.010963
      f-2     :     0.023942
      f+3     :     0.022930
      f-3     :     0.011963
      g0      :     0.000977  g :     0.011659
      g+1     :     0.000728
      g-1     :     0.001639
      g+2     :     0.001124
      g-2     :     0.001794
      g+3     :     0.001513
      g-3     :     0.001431
      g+4     :     0.001368
      g-4     :     0.001084
 71 C s       :     2.578990  s :     2.578990
      pz      :     0.896940  p :     2.698480
      px      :     0.946539
      py      :     0.855002
      dz2     :     0.109183  d :     0.508177
      dxz     :     0.116898
      dyz     :     0.078784
      dx2y2   :     0.097465
      dxy     :     0.105847
      f0      :     0.012994  f :     0.115820
      f+1     :     0.023549
      f-1     :     0.010697
      f+2     :     0.012301
      f-2     :     0.025275
      f+3     :     0.017180
      f-3     :     0.013825
      g0      :     0.000849  g :     0.011718
      g+1     :     0.000841
      g-1     :     0.001587
      g+2     :     0.001481
      g-2     :     0.001799
      g+3     :     0.001920
      g-3     :     0.001500
      g+4     :     0.000764
      g-4     :     0.000976
 72 O s       :     3.246353  s :     3.246353
      pz      :     1.490739  p :     4.318980
      px      :     1.488026
      py      :     1.340215
      dz2     :     0.030307  d :     0.096104
      dxz     :     0.029352
      dyz     :     0.017389
      dx2y2   :     0.012209
      dxy     :     0.006847
      f0      :     0.005641  f :     0.021393
      f+1     :     0.004896
      f-1     :     0.002575
      f+2     :     0.003917
      f-2     :     0.002878
      f+3     :     0.000899
      f-3     :     0.000588
      g0      :     0.000185  g :     0.001195
      g+1     :     0.000314
      g-1     :     0.000085
      g+2     :     0.000198
      g-2     :     0.000176
      g+3     :     0.000119
      g-3     :     0.000088
      g+4     :     0.000017
      g-4     :     0.000013
 73 H s       :     0.690475  s :     0.690475
      pz      :     0.059545  p :     0.362189
      px      :     0.208409
      py      :     0.094236
      dz2     :     0.012174  d :     0.122842
      dxz     :     0.034944
      dyz     :     0.002466
      dx2y2   :     0.028669
      dxy     :     0.044589
      f0      :     0.002021  f :     0.021892
      f+1     :     0.003463
      f-1     :     0.000410
      f+2     :     0.003914
      f-2     :     0.001001
      f+3     :     0.003871
      f-3     :     0.007212
 74 H s       :     0.818630  s :     0.818630
      pz      :     0.042623  p :     0.180929
      px      :     0.094334
      py      :     0.043972
      dz2     :     0.008569  d :     0.063495
      dxz     :     0.020391
      dyz     :     0.002066
      dx2y2   :     0.014565
      dxy     :     0.017905
      f0      :     0.000942  f :     0.009406
      f+1     :     0.002067
      f-1     :     0.000093
      f+2     :     0.001922
      f-2     :     0.000575
      f+3     :     0.001646
      f-3     :     0.002161
 75 H s       :     0.786118  s :     0.786118
      pz      :     0.059805  p :     0.190960
      px      :     0.078139
      py      :     0.053017
      dz2     :     0.013155  d :     0.065759
      dxz     :     0.015339
      dyz     :     0.006983
      dx2y2   :     0.014904
      dxy     :     0.015379
      f0      :     0.000629  f :     0.009734
      f+1     :     0.002527
      f-1     :     0.000257
      f+2     :     0.001627
      f-2     :     0.001580
      f+3     :     0.001683
      f-3     :     0.001434
 76 H s       :     0.796732  s :     0.796732
      pz      :     0.051076  p :     0.190201
      px      :     0.081677
      py      :     0.057448
      dz2     :     0.007495  d :     0.064891
      dxz     :     0.017145
      dyz     :     0.005465
      dx2y2   :     0.018472
      dxy     :     0.016314
      f0      :     0.000902  f :     0.009730
      f+1     :     0.001593
      f-1     :     0.000398
      f+2     :     0.001065
      f-2     :     0.001388
      f+3     :     0.002654
      f-3     :     0.001729
 77 H s       :     0.797937  s :     0.797937
      pz      :     0.075642  p :     0.190405
      px      :     0.044288
      py      :     0.070476
      dz2     :     0.017591  d :     0.064833
      dxz     :     0.014299
      dyz     :     0.014069
      dx2y2   :     0.007948
      dxy     :     0.010927
      f0      :     0.001601  f :     0.009736
      f+1     :     0.000826
      f-1     :     0.002185
      f+2     :     0.001615
      f-2     :     0.002353
      f+3     :     0.000661
      f-3     :     0.000495
 78 H s       :     0.796845  s :     0.796845
      pz      :     0.059282  p :     0.190031
      px      :     0.078355
      py      :     0.052394
      dz2     :     0.012719  d :     0.064880
      dxz     :     0.015343
      dyz     :     0.006799
      dx2y2   :     0.014692
      dxy     :     0.015326
      f0      :     0.000623  f :     0.009727
      f+1     :     0.002505
      f-1     :     0.000266
      f+2     :     0.001620
      f-2     :     0.001571
      f+3     :     0.001707
      f-3     :     0.001434
 79 H s       :     0.785465  s :     0.785465
      pz      :     0.050311  p :     0.190889
      px      :     0.082172
      py      :     0.058406
      dz2     :     0.007803  d :     0.065547
      dxz     :     0.017124
      dyz     :     0.005502
      dx2y2   :     0.018679
      dxy     :     0.016439
      f0      :     0.000892  f :     0.009724
      f+1     :     0.001619
      f-1     :     0.000387
      f+2     :     0.001089
      f-2     :     0.001366
      f+3     :     0.002638
      f-3     :     0.001733
 80 H s       :     0.763145  s :     0.763145
      pz      :     0.059672  p :     0.190114
      px      :     0.080956
      py      :     0.049487
      dz2     :     0.012767  d :     0.068766
      dxz     :     0.017847
      dyz     :     0.008354
      dx2y2   :     0.014031
      dxy     :     0.015766
      f0      :     0.000580  f :     0.009651
      f+1     :     0.002846
      f-1     :     0.000092
      f+2     :     0.001661
      f-2     :     0.001820
      f+3     :     0.001380
      f-3     :     0.001273
 81 H s       :     0.760006  s :     0.760006
      pz      :     0.064748  p :     0.187950
      px      :     0.075406
      py      :     0.047796
      dz2     :     0.017109  d :     0.068660
      dxz     :     0.014603
      dyz     :     0.011996
      dx2y2   :     0.013217
      dxy     :     0.011735
      f0      :     0.000937  f :     0.009694
      f+1     :     0.002875
      f-1     :     0.000446
      f+2     :     0.001654
      f-2     :     0.002017
      f+3     :     0.001054
      f-3     :     0.000711
 82 H s       :     0.761797  s :     0.761797
      pz      :     0.073786  p :     0.189443
      px      :     0.045249
      py      :     0.070407
      dz2     :     0.019108  d :     0.068487
      dxz     :     0.017358
      dyz     :     0.015207
      dx2y2   :     0.010449
      dxy     :     0.006365
      f0      :     0.001732  f :     0.009604
      f+1     :     0.001257
      f-1     :     0.002326
      f+2     :     0.001750
      f-2     :     0.001679
      f+3     :     0.000284
      f-3     :     0.000576
 83 H s       :     0.801262  s :     0.801262
      pz      :     0.093748  p :     0.179691
      px      :     0.039592
      py      :     0.046351
      dz2     :     0.020044  d :     0.062669
      dxz     :     0.020787
      dyz     :     0.017200
      dx2y2   :     0.002418
      dxy     :     0.002220
      f0      :     0.002872  f :     0.009361
      f+1     :     0.002865
      f-1     :     0.002176
      f+2     :     0.000687
      f-2     :     0.000691
      f+3     :     0.000033
      f-3     :     0.000037


                      *****************************
                      * MAYER POPULATION ANALYSIS *
                      *****************************

  NA   - Mulliken gross atomic population
  ZA   - Total nuclear charge
  QA   - Mulliken gross atomic charge
  VA   - Mayer's total valence
  BVA  - Mayer's bonded valence
  FA   - Mayer's free valence

  ATOM       NA         ZA         QA         VA         BVA        FA
  0 C      6.0203     6.0000    -0.0203     3.8823     3.8823    -0.0000
  1 C      6.0647     6.0000    -0.0647     3.9560     3.9560    -0.0000
  2 C      6.1334     6.0000    -0.1334     3.8092     3.8092     0.0000
  3 C      5.9804     6.0000     0.0196     3.8602     3.8602    -0.0000
  4 C      5.7885     6.0000     0.2115     4.1858     4.1858    -0.0000
  5 N      7.2850     7.0000    -0.2850     3.1484     3.1484    -0.0000
  6 C      6.1277     6.0000    -0.1277     3.8808     3.8808    -0.0000
  7 C      5.9749     6.0000     0.0251     3.9827     3.9827     0.0000
  8 C      6.1961     6.0000    -0.1961     3.8918     3.8918     0.0000
  9 C      5.6820     6.0000     0.3180     3.6637     3.6637     0.0000
 10 N      7.3175     7.0000    -0.3175     2.9807     2.9807    -0.0000
 11 C      6.0236     6.0000    -0.0236     3.9514     3.9514    -0.0000
 12 C      5.8253     6.0000     0.1747     3.8447     3.8447    -0.0000
 13 O      8.2687     8.0000    -0.2687     2.3164     2.3164     0.0000
 14 C      6.0522     6.0000    -0.0522     3.5899     3.5899     0.0000
 15 C      6.0334     6.0000    -0.0334     3.7282     3.7282     0.0000
 16 C      6.1587     6.0000    -0.1587     3.7296     3.7296    -0.0000
 17 C      6.1440     6.0000    -0.1440     3.7879     3.7879     0.0000
 18 C      6.2942     6.0000    -0.2942     3.9585     3.9585     0.0000
 19 C      6.2830     6.0000    -0.2830     3.9940     3.9940     0.0000
 20 C      6.2993     6.0000    -0.2993     3.9929     3.9929    -0.0000
 21 O      8.4546     8.0000    -0.4546     2.0730     2.0730    -0.0000
 22 H      0.8941     1.0000     0.1059     0.9941     0.9941    -0.0000
 23 H      0.8653     1.0000     0.1347     0.9760     0.9760     0.0000
 24 H      0.8800     1.0000     0.1200     0.9902     0.9902     0.0000
 25 H      0.8634     1.0000     0.1366     0.9816     0.9816     0.0000
 26 H      0.8932     1.0000     0.1068     0.9798     0.9798     0.0000
 27 H      0.8658     1.0000     0.1342     0.9778     0.9778    -0.0000
 28 H      0.8882     1.0000     0.1118     1.0070     1.0070     0.0000
 29 H      0.9118     1.0000     0.0882     0.9957     0.9957    -0.0000
 30 H      0.8951     1.0000     0.1049     0.9943     0.9943     0.0000
 31 H      0.9137     1.0000     0.0863     1.0017     1.0017    -0.0000
 32 H      0.9167     1.0000     0.0833     1.0005     1.0005     0.0000
 33 H      0.8935     1.0000     0.1065     0.9983     0.9983     0.0000
 34 H      0.8002     1.0000     0.1998     1.0630     1.0630     0.0000
 35 H      0.8866     1.0000     0.1134     0.9967     0.9967     0.0000
 36 H      0.9219     1.0000     0.0781     1.0001     1.0001     0.0000
 37 H      0.8871     1.0000     0.1129     0.9961     0.9961     0.0000
 38 H      0.8802     1.0000     0.1198     1.0121     1.0121    -0.0000
 39 C      5.9018     6.0000     0.0982     3.9921     3.9921    -0.0000
 40 H      0.8728     1.0000     0.1272     1.0184     1.0184    -0.0000
 41 H      0.8596     1.0000     0.1404     0.9576     0.9576    -0.0000
 42 H      0.9176     1.0000     0.0824     0.9778     0.9778    -0.0000
 43 C      5.7838     6.0000     0.2162     3.5587     3.5587    -0.0000
 44 C      6.0954     6.0000    -0.0954     3.8139     3.8139    -0.0000
 45 C      6.1309     6.0000    -0.1309     3.9157     3.9157     0.0000
 46 C      6.0865     6.0000    -0.0865     3.9043     3.9043     0.0000
 47 C      6.1332     6.0000    -0.1332     3.8972     3.8972     0.0000
 48 C      6.1039     6.0000    -0.1039     3.7977     3.7977    -0.0000
 49 H      0.9124     1.0000     0.0876     1.0025     1.0025    -0.0000
 50 H      0.8955     1.0000     0.1045     0.9873     0.9873    -0.0000
 51 H      0.8991     1.0000     0.1009     0.9875     0.9875     0.0000
 52 H      0.8885     1.0000     0.1115     0.9841     0.9841     0.0000
 53 H      0.8985     1.0000     0.1015     1.0233     1.0233    -0.0000
 54 H      0.8601     1.0000     0.1399     0.9726     0.9726     0.0000
 55 O      8.3175     8.0000    -0.3175     2.1192     2.1192     0.0000
 56 C      6.0860     6.0000    -0.0860     3.8594     3.8594    -0.0000
 57 C      5.7815     6.0000     0.2185     3.4722     3.4722    -0.0000
 58 C      5.9644     6.0000     0.0356     3.9538     3.9538     0.0000
 59 N      7.2574     7.0000    -0.2574     3.0783     3.0783     0.0000
 60 C      5.9008     6.0000     0.0992     3.9989     3.9989    -0.0000
 61 N      7.2895     7.0000    -0.2895     3.0148     3.0148    -0.0000
 62 C      5.8704     6.0000     0.1296     4.2020     4.2020    -0.0000
 63 N      7.3361     7.0000    -0.3361     3.0798     3.0798     0.0000
 64 C      5.7561     6.0000     0.2439     3.8261     3.8261    -0.0000
 65 C      6.3229     6.0000    -0.3229     4.0006     4.0006    -0.0000
 66 C      5.8754     6.0000     0.1246     3.6737     3.6737     0.0000
 67 C      6.1132     6.0000    -0.1132     3.8544     3.8544     0.0000
 68 C      6.1219     6.0000    -0.1219     3.9129     3.9129     0.0000
 69 C      6.1057     6.0000    -0.1057     3.9160     3.9160    -0.0000
 70 C      6.1284     6.0000    -0.1284     3.9221     3.9221     0.0000
 71 C      6.1076     6.0000    -0.1076     3.8422     3.8422     0.0000
 72 O      8.4085     8.0000    -0.4085     2.1266     2.1266     0.0000
 73 H      0.7482     1.0000     0.2518     0.9686     0.9686    -0.0000
 74 H      0.8334     1.0000     0.1666     0.9469     0.9469     0.0000
 75 H      0.9186     1.0000     0.0814     1.0077     1.0077     0.0000
 76 H      0.8975     1.0000     0.1025     0.9875     0.9875     0.0000
 77 H      0.9035     1.0000     0.0965     0.9909     0.9909     0.0000
 78 H      0.8980     1.0000     0.1020     0.9872     0.9872     0.0000
 79 H      0.9119     1.0000     0.0881     1.0030     1.0030     0.0000
 80 H      0.8777     1.0000     0.1223     0.9849     0.9849     0.0000
 81 H      0.8808     1.0000     0.1192     0.9929     0.9929     0.0000
 82 H      0.9031     1.0000     0.0969     1.0218     1.0218    -0.0000
 83 H      0.7797     1.0000     0.2203     0.9436     0.9436    -0.0000

  Mayer bond orders larger than 0.100000
B(  0-C ,  1-C ) :   0.9586 B(  0-C ,  5-N ) :   0.9682 B(  0-C , 41-H ) :   0.9172 
B(  0-C , 42-H ) :   0.9480 B(  1-C ,  2-C ) :   0.9509 B(  1-C ,  8-C ) :   0.9701 
B(  1-C , 19-C ) :   1.0644 B(  2-C ,  3-C ) :   0.9317 B(  2-C , 24-H ) :   0.9370 
B(  2-C , 25-H ) :   0.9495 B(  3-C ,  4-C ) :   0.9239 B(  3-C ,  6-C ) :   0.9754 
B(  3-C , 20-C ) :   1.0798 B(  4-C ,  5-N ) :   1.3281 B(  4-C , 21-O ) :   1.8425 
B(  5-N , 34-H ) :   0.8621 B(  6-C ,  7-C ) :   0.9484 B(  6-C , 26-H ) :   0.9287 
B(  6-C , 27-H ) :   0.9350 B(  7-C ,  8-C ) :   0.9266 B(  7-C ,  9-C ) :   0.9709 
B(  7-C , 18-C ) :   1.0238 B(  8-C , 22-H ) :   0.9426 B(  8-C , 23-H ) :   0.9368 
B(  9-C , 10-N ) :   1.5529 B(  9-C , 13-O ) :   1.0345 B( 10-N , 11-C ) :   1.2928 
B( 11-C , 12-C ) :   1.2584 B( 11-C , 14-C ) :   1.2483 B( 12-C , 13-O ) :   1.1069 
B( 12-C , 17-C ) :   1.3365 B( 14-C , 15-C ) :   1.2908 B( 14-C , 38-H ) :   0.9405 
B( 15-C , 16-C ) :   1.2713 B( 15-C , 39-C ) :   1.0178 B( 16-C , 17-C ) :   1.3747 
B( 16-C , 40-H ) :   0.9504 B( 17-C , 54-H ) :   0.9327 B( 18-C , 35-H ) :   0.9632 
B( 18-C , 36-H ) :   0.9556 B( 18-C , 37-H ) :   0.9552 B( 19-C , 31-H ) :   0.9579 
B( 19-C , 32-H ) :   0.9620 B( 19-C , 33-H ) :   0.9576 B( 20-C , 28-H ) :   0.9573 
B( 20-C , 29-H ) :   0.9504 B( 20-C , 30-H ) :   0.9573 B( 21-O , 73-H ) :   0.1172 
B( 34-H , 72-O ) :   0.1301 B( 39-C , 43-C ) :   0.9534 B( 39-C , 55-O ) :   1.9714 
B( 43-C , 44-C ) :   1.2666 B( 43-C , 48-C ) :   1.2804 B( 44-C , 45-C ) :   1.4017 
B( 44-C , 49-H ) :   0.9653 B( 45-C , 46-C ) :   1.3892 B( 45-C , 50-H ) :   0.9583 
B( 46-C , 47-C ) :   1.3807 B( 46-C , 51-H ) :   0.9572 B( 47-C , 48-C ) :   1.3947 
B( 47-C , 52-H ) :   0.9565 B( 48-C , 53-H ) :   0.9617 B( 56-C , 57-C ) :   1.2713 
B( 56-C , 61-N ) :   1.4454 B( 56-C , 83-H ) :   0.9262 B( 57-C , 58-C ) :   1.2491 
B( 57-C , 62-C ) :   0.9301 B( 58-C , 59-N ) :   1.5318 B( 58-C , 64-C ) :   0.9569 
B( 59-N , 60-C ) :   1.4384 B( 60-C , 61-N ) :   1.4467 B( 60-C , 74-H ) :   0.9629 
B( 62-C , 63-N ) :   1.2593 B( 62-C , 72-O ) :   1.9429 B( 63-N , 64-C ) :   0.8839 
B( 63-N , 73-H ) :   0.8404 B( 64-C , 65-C ) :   1.0070 B( 64-C , 82-H ) :   0.9188 
B( 65-C , 66-C ) :   0.9692 B( 65-C , 80-H ) :   0.9487 B( 65-C , 81-H ) :   0.9536 
B( 66-C , 67-C ) :   1.3154 B( 66-C , 71-C ) :   1.2888 B( 67-C , 68-C ) :   1.4008 
B( 67-C , 75-H ) :   0.9577 B( 68-C , 69-C ) :   1.3945 B( 68-C , 76-H ) :   0.9580 
B( 69-C , 70-C ) :   1.3942 B( 69-C , 77-H ) :   0.9612 B( 70-C , 71-C ) :   1.4055 
B( 70-C , 78-H ) :   0.9583 B( 71-C , 79-H ) :   0.9603 

-------
TIMINGS
-------

Total SCF time: 0 days 3 hours 24 min 58 sec 

Total time                  ....   12298.705 sec
Sum of individual times     ....   12227.088 sec  ( 99.4%)

Fock matrix formation       ....   11892.178 sec  ( 96.7%)
  Split-RI-J                ....     432.406 sec  (  3.6% of F)
  Chain of spheres X        ....   10554.710 sec  ( 88.8% of F)
  XC integration            ....     882.824 sec  (  7.4% of F)
    Basis function eval.    ....      73.722 sec  (  8.4% of XC)
    Density eval.           ....     379.086 sec  ( 42.9% of XC)
    XC-Functional eval.     ....       3.927 sec  (  0.4% of XC)
    XC-Potential eval.      ....     290.848 sec  ( 32.9% of XC)
Diagonalization             ....      62.996 sec  (  0.5%)
Density matrix formation    ....       7.793 sec  (  0.1%)
Population analysis         ....      14.688 sec  (  0.1%)
Initial guess               ....      50.420 sec  (  0.4%)
Orbital Transformation      ....       0.000 sec  (  0.0%)
Orbital Orthonormalization  ....       0.000 sec  (  0.0%)
DIIS solution               ....      31.135 sec  (  0.3%)
SOSCF solution              ....      39.075 sec  (  0.3%)
Grid generation             ....     128.804 sec  (  1.0%)

Maximum memory used throughout the entire SCF-calculation: 2008.8 MB


-------------------------------------------------------------------------------
                          DFT DISPERSION CORRECTION                            
                                                                               
                                 DFTD4 V2.5                                    
-------------------------------------------------------------------------------
The PW6B95 functional is recognized
Active option DFTDOPT                   ...         5   

Starting D4
-------------------------   ----------------
Dispersion correction           -0.116640556
-------------------------   ----------------


-------------------------   --------------------
FINAL SINGLE POINT ENERGY     -2048.676876929348
-------------------------   --------------------


                            ***************************************
                            *     ORCA property calculations      *
                            ***************************************

                                    ---------------------
                                    Active property flags
                                    ---------------------
   (+) Dipole Moment


------------------------------------------------------------------------------
                       ORCA ELECTRIC PROPERTIES CALCULATION
------------------------------------------------------------------------------

Dipole Moment Calculation                       ... on
Quadrupole Moment Calculation                   ... off
Polarizability Calculation                      ... off
GBWName                                         ... orca.gbw
Electron density                                ... orca.scfp
The origin for moment calculation is the CENTER OF MASS  = ( 0.022722,  0.012598  0.032292)

-------------
DIPOLE MOMENT
-------------
                                X             Y             Z
Electronic contribution:     41.55236      -3.78030      -6.34818
Nuclear contribution   :    -43.71144       2.93575       6.58331
                        -----------------------------------------
Total Dipole Moment    :     -2.15909      -0.84456       0.23513
                        -----------------------------------------
Magnitude (a.u.)       :      2.33028
Magnitude (Debye)      :      5.92311


--------------------
Rotational spectrum 
--------------------
 
Rotational constants in cm-1:     0.002861     0.002090     0.001460 
Rotational constants in MHz :    85.769774    62.657349    43.767550 

 Dipole components along the rotational axes: 
x,y,z [a.u.] :    -2.126987    -0.927209     0.215475 
x,y,z [Debye]:    -5.406372    -2.356777     0.547694 

 

Timings for individual modules:

Sum of individual times         ...    12332.658 sec (= 205.544 min)
GTO integral calculation        ...       31.837 sec (=   0.531 min)   0.3 %
SCF iterations                  ...    12300.820 sec (= 205.014 min)  99.7 %
                             ****ORCA TERMINATED NORMALLY****
TOTAL RUN TIME: 0 days 3 hours 25 minutes 48 seconds 665 msec
