# Supplementary material for: Photochemical Deracemization of 4,7-Diaza-1-isoindolinones by Unidirectional Hydrogen Atom Shuttling
Source: J Am Chem Soc. 2024 Dec 30;147(2):1434–9. doi: 10.1021/jacs.4c16053 (PMC11744763; doi:10.1021/jacs.4c16053)
Supplement: Supplementary file 3 — ja4c16053_si_003.zip [file ja4c16053_si_003.zip › to_zip/ent2b_1a/thermodynamics/t1min/solv.out]

      -----------------------------------------------------------      
     |                   =====================                   |     
     |                           x T B                           |     
     |                   =====================                   |     
     |                         S. Grimme                         |     
     |          Mulliken Center for Theoretical Chemistry        |     
     |                    University of Bonn                     |     
      -----------------------------------------------------------      

   * xtb version 6.6.1 (47b0e9d) compiled by 'pisteinbach@jtc-cluster' on 2024-02-06

   xtb is free software: you can redistribute it and/or modify it under
   the terms of the GNU Lesser General Public License as published by
   the Free Software Foundation, either version 3 of the License, or
   (at your option) any later version.
   
   xtb is distributed in the hope that it will be useful,
   but WITHOUT ANY WARRANTY; without even the implied warranty of
   MERCHANTABILITY or FITNESS FOR A PARTICULAR PURPOSE.  See the
   GNU Lesser General Public License for more details.
   
   Cite this work as:
   * C. Bannwarth, E. Caldeweyher, S. Ehlert, A. Hansen, P. Pracht,
     J. Seibert, S. Spicher, S. Grimme, WIREs Comput. Mol. Sci., 2020, 11,
     e01493. DOI: 10.1002/wcms.1493
   
   for GFN2-xTB:
   * C. Bannwarth, S. Ehlert and S. Grimme., J. Chem. Theory Comput., 2019,
     15, 1652-1671. DOI: 10.1021/acs.jctc.8b01176
   for GFN1-xTB:
   * S. Grimme, C. Bannwarth, P. Shushkov, J. Chem. Theory Comput., 2017,
     13, 1989-2009. DOI: 10.1021/acs.jctc.7b00118
   for GFN0-xTB:
   * P. Pracht, E. Caldeweyher, S. Ehlert, S. Grimme, ChemRxiv, 2019, preprint.
     DOI: 10.26434/chemrxiv.8326202.v1
   for GFN-FF:
   * S. Spicher and S. Grimme, Angew. Chem. Int. Ed., 2020, 59, 15665-15673.
     DOI: 10.1002/anie.202004239
   
   for ALPB and GBSA implicit solvation:
   * S. Ehlert, M. Stahn, S. Spicher, S. Grimme, J. Chem. Theory Comput.,
     2021, 17, 4250-4261. DOI: 10.1021/acs.jctc.1c00471
   
   for ddCOSMO and CPCM-X implicit solvation:
   * M. Stahn, S. Ehlert, S. Grimme, J. Phys. Chem. A,
     2023, XX, XXXX-XXXX. DOI: 10.1021/acs.jpca.3c04382
   
   for DFT-D4:
   * E. Caldeweyher, C. Bannwarth and S. Grimme, J. Chem. Phys., 2017,
     147, 034112. DOI: 10.1063/1.4993215
   * E. Caldeweyher, S. Ehlert, A. Hansen, H. Neugebauer, S. Spicher,
     C. Bannwarth and S. Grimme, J. Chem. Phys., 2019, 150, 154122.
     DOI: 10.1063/1.5090222
   * E. Caldeweyher, J.-M. Mewes, S. Ehlert and S. Grimme, Phys. Chem. Chem. Phys.
     2020, 22, 8499-8512. DOI: 10.1039/D0CP00502A
   
   for sTDA-xTB:
   * S. Grimme and C. Bannwarth, J. Chem. Phys., 2016, 145, 054103.
     DOI: 10.1063/1.4959605
   
   in the mass-spec context:
   * V. Asgeirsson, C. Bauer and S. Grimme, Chem. Sci., 2017, 8, 4879.
     DOI: 10.1039/c7sc00601b
   * J. Koopman and S. Grimme, ACS Omega 2019, 4, 12, 15120-15133.
     DOI: 10.1021/acsomega.9b02011
   
   for metadynamics refer to:
   * S. Grimme, J. Chem. Theory Comput., 2019, 155, 2847-2862
     DOI: 10.1021/acs.jctc.9b00143
   
   for SPH calculations refer to:
   * S. Spicher and S. Grimme, J. Chem. Theory Comput., 2021, 17, 1701-1714
     DOI: 10.1021/acs.jctc.0c01306
   
   for ONIOM refer to:
   * C. Plett, A. Katbashev, S. Ehlert, S. Grimme, M. Bursch,
     Phys. Chem. Chem. Phys., 2023, 25, 17860-17868. DOI: 10.1039/D3CP02178E
   
   for DIPRO refer to:
   * J. Kohn, N. Gildemeister, S. Grimme, D. Fazzi, A. Hansen,
     J. Chem. Phys., 2023, just accepted.
   
   with help from (in alphabetical order)
   P. Atkinson, C. Bannwarth, F. Bohle, G. Brandenburg, E. Caldeweyher
   M. Checinski, S. Dohm, S. Ehlert, S. Ehrlich, I. Gerasimov, C. Hölzer
   A. Katbashev, J. Kohn, J. Koopman, C. Lavigne, S. Lehtola, F. März, M. Müller,
   F. Musil, H. Neugebauer, J. Pisarek, C. Plett, P. Pracht, F. Pultar,
   J. Seibert, P. Shushkov, S. Spicher, M. Stahn, M. Steiner, T. Strunk,
   J. Stückrath, T. Rose, and J. Unsleber
   
 * started run on 2024/12/06 at 14:50:24.780     

           -------------------------------------------------
          |                Calculation Setup                |
           -------------------------------------------------

          program call               : xtb coord.xyz --gfn 2 --grad --alpb ch2cl2 bar1M
          hostname                   : dual-gpu-04
          coordinate file            : coord.xyz
          omp threads                :                     2

   ID    Z sym.   atoms
    1    6 C      1-5, 7-10, 12, 13, 15-21, 40, 44-49, 57-59, 61, 63, 65-72
    2    7 N      6, 11, 60, 62, 64
    3    8 O      14, 22, 56, 73
    4    1 H      23-39, 41-43, 50-55, 74-84

molecular fragmentation (1/2 indicates fragments):
111111111111111111111111111111111111111111111111111111112222222222222222
222222222222
# atoms in fragment 1/2:    56    28
 fragment masses (1/2) :      402.49      225.25
CMA distance (Bohr)    :   9.886
constraining FC (au)   :  0.0500

           -------------------------------------------------
          |                 G F N 2 - x T B                 |
           -------------------------------------------------

        Reference                      10.1021/acs.jctc.8b01176
      * Hamiltonian:
        H0-scaling (s, p, d)           1.850000    2.230000    2.230000
        zeta-weighting                 0.500000
      * Dispersion:
        s8                             2.700000
        a1                             0.520000
        a2                             5.000000
        s9                             5.000000
      * Repulsion:
        kExp                           1.500000    1.000000
        rExp                           1.000000
      * Coulomb:
        alpha                          2.000000
        third order                    shell-resolved
        anisotropic                    true
        a3                             3.000000
        a5                             4.000000
        cn-shift                       1.200000
        cn-exp                         4.000000
        max-rad                        5.000000

      * Solvation model:               ALPB
        Solvent                        ch2cl2
        Parameter file                 internal GFN2-xTB/ALPB
        Dielectric constant                8.9300E+00
        Reference state                gsolv [1 bar gas/1 M solution]
        Free energy shift                  7.1799E-03 Eh       4.5055E+00 kcal/mol
        Temperature                        2.9815E+02 K
        Density                            1.3300E+00 kg/L
        Solvent mass                       8.4930E+01 g/mol
        Interaction kernel             P16
        Born radius scaling (c1)           1.5691E+00
        Born radii integrator          GBOBC
        Born offset                        0.0000E+00 a0       0.0000E+00 AA
        H-bond correction              false
        Ion screening                  false
        Surface tension                    1.0000E-05 Eh       1.5569E+01 dyn/cm
        Grid points                               230 per atom
q/qsh data taken from xtbrestart
CAMM data taken from xtbrestart

          ...................................................
          :                      SETUP                      :
          :.................................................:
          :  # basis functions                 225          :
          :  # atomic orbitals                 225          :
          :  # shells                          131          :
          :  # electrons                       238          :
          :  max. iterations                   250          :
          :  Hamiltonian                  GFN2-xTB          :
          :  restarted?                       true          :
          :  GBSA solvation                   true          :
          :  PC potential                    false          :
          :  electronic temp.          300.0000000     K    :
          :  accuracy                    1.0000000          :
          :  -> integral cutoff          0.2500000E+02      :
          :  -> integral neglect         0.1000000E-07      :
          :  -> SCF convergence          0.1000000E-05 Eh   :
          :  -> wf. convergence          0.1000000E-03 e    :
          :  Broyden damping             0.4000000          :
          :  net charge                          0          :
          :  unpaired electrons                  0          :
          ...................................................

 iter      E             dE          RMSdq      gap      omega  full diag
   1   -133.2426386 -0.133243E+03  0.191E-01    2.33       0.0  T
   2   -133.2437525 -0.111385E-02  0.807E-02    2.39       1.0  T
   3   -133.2439160 -0.163546E-03  0.462E-02    2.40       1.0  T
   4   -133.2439762 -0.601122E-04  0.209E-02    2.42       1.0  T
   5   -133.2439884 -0.122657E-04  0.915E-03    2.42       1.2  T
   6   -133.2439896 -0.116717E-05  0.380E-03    2.42       2.9  T
   7   -133.2439901 -0.541971E-06  0.127E-03    2.42       8.6  T
   8   -133.2439902 -0.406030E-07  0.609E-04    2.42      17.9  T
   9   -133.2439902 -0.628722E-08  0.269E-04    2.42      40.6  T

   *** convergence criteria satisfied after 9 iterations ***

         #    Occupation            Energy/Eh            Energy/eV
      -------------------------------------------------------------
         1        2.0000           -0.7640050             -20.7896
       ...           ...                  ...                  ...
       113        2.0000           -0.4081448             -11.1062
       114        2.0000           -0.4064431             -11.0599
       115        2.0000           -0.4016156             -10.9285
       116        2.0000           -0.4006700             -10.9028
       117        2.0000           -0.3999670             -10.8837
       118        2.0000           -0.3922563             -10.6738
       119        2.0000           -0.3844639             -10.4618 (HOMO)
       120                         -0.2955733              -8.0430 (LUMO)
       121                         -0.2887266              -7.8566
       122                         -0.2794825              -7.6051
       123                         -0.2661000              -7.2409
       124                         -0.2389392              -6.5019
       ...                                ...                  ...
       225                          0.7177932              19.5321
      -------------------------------------------------------------
                  HL-Gap            0.0888906 Eh            2.4188 eV
             Fermi-level           -0.3400186 Eh           -9.2524 eV

 SCC (total)                   0 d,  0 h,  0 min,  0.263 sec
 SCC setup                      ...        0 min,  0.005 sec (  1.896%)
 Dispersion                     ...        0 min,  0.003 sec (  1.073%)
 classical contributions        ...        0 min,  0.000 sec (  0.151%)
 integral evaluation            ...        0 min,  0.031 sec ( 11.967%)
 iterations                     ...        0 min,  0.112 sec ( 42.496%)
 molecular gradient             ...        0 min,  0.110 sec ( 42.040%)
 printout                       ...        0 min,  0.001 sec (  0.365%)

         :::::::::::::::::::::::::::::::::::::::::::::::::::::
         ::                     SUMMARY                     ::
         :::::::::::::::::::::::::::::::::::::::::::::::::::::
         :: total energy            -131.301561429190 Eh    ::
         :: total w/o Gsasa/hb      -131.255119604617 Eh    ::
         :: gradient norm              0.049896267456 Eh/a0 ::
         :: HOMO-LUMO gap              2.418836281601 eV    ::
         ::.................................................::
         :: SCC energy              -133.239434277913 Eh    ::
         :: -> isotropic ES            0.166839355925 Eh    ::
         :: -> anisotropic ES         -0.002644240782 Eh    ::
         :: -> anisotropic XC          0.068109129020 Eh    ::
         :: -> dispersion             -0.119121353877 Eh    ::
         :: -> Gsolv                  -0.060234683501 Eh    ::
         ::    -> Gelec               -0.013792858928 Eh    ::
         ::    -> Gsasa               -0.053621768270 Eh    ::
         ::    -> Ghb                  0.000000000000 Eh    ::
         ::    -> Gshift               0.007179943697 Eh    ::
         :: repulsion energy           1.937872848723 Eh    ::
         :: add. restraining           0.000000000000 Eh    ::
         :: total charge              -0.000000000000 e     ::
         :::::::::::::::::::::::::::::::::::::::::::::::::::::

           -------------------------------------------------
          |                Property Printout                |
           -------------------------------------------------

    * Orbital Energies and Occupations

         #    Occupation            Energy/Eh            Energy/eV
      -------------------------------------------------------------
         1        2.0000           -0.7640050             -20.7896
       ...           ...                  ...                  ...
       107        2.0000           -0.4225207             -11.4974
       108        2.0000           -0.4202765             -11.4363
       109        2.0000           -0.4176478             -11.3648
       110        2.0000           -0.4167690             -11.3409
       111        2.0000           -0.4140956             -11.2681
       112        2.0000           -0.4108732             -11.1804
       113        2.0000           -0.4081448             -11.1062
       114        2.0000           -0.4064431             -11.0599
       115        2.0000           -0.4016156             -10.9285
       116        2.0000           -0.4006700             -10.9028
       117        2.0000           -0.3999670             -10.8837
       118        2.0000           -0.3922563             -10.6738
       119        2.0000           -0.3844639             -10.4618 (HOMO)
       120                         -0.2955733              -8.0430 (LUMO)
       121                         -0.2887266              -7.8566
       122                         -0.2794825              -7.6051
       123                         -0.2661000              -7.2409
       124                         -0.2389392              -6.5019
       125                         -0.2360740              -6.4239
       126                         -0.2283590              -6.2140
       127                         -0.2266270              -6.1668
       128                         -0.2156361              -5.8678
       129                         -0.2098423              -5.7101
       130                         -0.2070291              -5.6335
       ...                                ...                  ...
       225                          0.7177932              19.5321
      -------------------------------------------------------------
                  HL-Gap            0.0888906 Eh            2.4188 eV
             Fermi-level           -0.3400186 Eh           -9.2524 eV

     #   Z          covCN         q      C6AA      α(0)
     1   6 C        3.751    -0.005    20.722     6.492
     2   6 C        3.905     0.021    20.166     6.383
     3   6 C        3.826    -0.073    21.878     6.656
     4   6 C        3.907     0.004    20.453     6.428
     5   6 C        2.757     0.274    22.368     7.745
     6   7 N        2.685    -0.174    24.773     7.392
     7   6 C        3.819    -0.063    21.693     6.628
     8   6 C        3.900     0.015    20.262     6.399
     9   6 C        3.816    -0.082    22.047     6.683
    10   6 C        3.227     0.233    22.474     7.702
    11   7 N        1.872    -0.295    28.500     7.914
    12   6 C        3.181     0.067    26.089     8.338
    13   6 C        3.117     0.127    25.073     8.202
    14   8 O        1.728    -0.222    17.685     5.678
    15   6 C        2.916    -0.039    28.958     8.824
    16   6 C        2.973    -0.024    28.593     8.771
    17   6 C        2.938    -0.030    28.737     8.792
    18   6 C        2.905    -0.055    29.363     8.885
    19   6 C        3.766    -0.109    22.619     6.778
    20   6 C        3.763    -0.118    22.804     6.807
    21   6 C        3.760    -0.102    22.489     6.760
    22   8 O        0.859    -0.527    24.395     6.622
    23   1 H        0.924     0.062     2.174     2.306
    24   1 H        0.924     0.059     2.217     2.328
    25   1 H        0.924     0.051     2.305     2.374
    26   1 H        0.924     0.042     2.417     2.431
    27   1 H        0.924     0.057     2.229     2.335
    28   1 H        0.924     0.048     2.347     2.396
    29   1 H        0.925     0.048     2.342     2.393
    30   1 H        0.924     0.045     2.385     2.415
    31   1 H        0.924     0.038     2.475     2.460
    32   1 H        0.924     0.046     2.370     2.408
    33   1 H        0.924     0.051     2.305     2.374
    34   1 H        0.924     0.048     2.350     2.397
    35   1 H        0.860     0.205     1.083     1.630
    36   1 H        0.924     0.048     2.343     2.393
    37   1 H        0.924     0.059     2.212     2.326
    38   1 H        0.924     0.048     2.350     2.397
    39   1 H        0.925     0.061     2.188     2.313
    40   6 C        2.828     0.228    23.219     7.896
    41   1 H        0.925     0.061     2.187     2.312
    42   1 H        0.924     0.067     2.118     2.276
    43   1 H        0.924     0.059     2.216     2.328
    44   6 C        2.969    -0.013    28.323     8.729
    45   6 C        2.919    -0.026    28.656     8.778
    46   6 C        2.916    -0.026    28.656     8.778
    47   6 C        2.917    -0.022    28.545     8.761
    48   6 C        2.916    -0.025    28.634     8.775
    49   6 C        2.922    -0.017    28.440     8.745
    50   1 H        0.925     0.040     2.455     2.450
    51   1 H        0.925     0.048     2.351     2.398
    52   1 H        0.925     0.049     2.337     2.391
    53   1 H        0.925     0.048     2.348     2.396
    54   1 H        0.925     0.047     2.354     2.399
    55   1 H        0.925     0.062     2.181     2.309
    56   8 O        0.859    -0.411    21.897     6.274
    57   6 C        2.917     0.086    26.080     8.374
    58   6 C        3.039    -0.044    29.063     8.842
    59   6 C        3.091     0.118    25.315     8.247
    60   7 N        1.833    -0.233    26.940     7.692
    61   6 C        2.936     0.157    24.610     8.136
    62   7 N        1.838    -0.230    26.888     7.684
    63   6 C        2.816     0.273    22.386     7.752
    64   7 N        2.760    -0.188    25.081     7.438
    65   6 C        3.843     0.042    19.832     6.335
    66   6 C        3.809    -0.067    21.783     6.644
    67   6 C        2.966     0.010    27.803     8.649
    68   6 C        2.922    -0.039    28.981     8.828
    69   6 C        2.916    -0.031    28.780     8.797
    70   6 C        2.917    -0.032    28.805     8.801
    71   6 C        2.916    -0.030    28.760     8.794
    72   6 C        2.922    -0.037    28.931     8.821
    73   8 O        0.857    -0.486    23.483     6.497
    74   1 H        0.859     0.218     1.016     1.579
    75   1 H        0.925     0.067     2.120     2.277
    76   1 H        0.925     0.034     2.531     2.488
    77   1 H        0.925     0.035     2.519     2.482
    78   1 H        0.925     0.035     2.516     2.481
    79   1 H        0.925     0.034     2.533     2.489
    80   1 H        0.925     0.038     2.480     2.463
    81   1 H        0.924     0.064     2.150     2.293
    82   1 H        0.924     0.070     2.085     2.258
    83   1 H        0.924     0.075     2.035     2.231
    84   1 H        0.925     0.057     2.231     2.336

 Mol. C6AA /au·bohr⁶  :      84003.394174
 Mol. C8AA /au·bohr⁸  :    2016720.988331
 Mol. α(0) /au        :        450.259512


Wiberg/Mayer (AO) data.
largest (>0.10) Wiberg bond orders for each atom

 ---------------------------------------------------------------------------
     #   Z sym  total        # sym  WBO       # sym  WBO       # sym  WBO
 ---------------------------------------------------------------------------
     1   6 C    3.962 --     6 N    0.987     2 C    0.984    42 H    0.963
                            43 H    0.960
     2   6 C    3.991 --    20 C    0.995     3 C    0.987     9 C    0.985
                             1 C    0.984
     3   6 C    3.995 --     2 C    0.987     4 C    0.986    26 H    0.973
                            25 H    0.971
     4   6 C    3.992 --    21 C    0.993     3 C    0.986     7 C    0.966
                             5 C    0.947
     5   6 C    3.942 --    22 O    1.569     6 N    1.341     4 C    0.947
     6   7 N    3.492 --     5 C    1.341     1 C    0.987    35 H    0.895
                            22 O    0.195
     7   6 C    3.990 --     8 C    0.975    28 H    0.973    27 H    0.967
                             4 C    0.966
     8   6 C    3.985 --    10 C    0.989     9 C    0.982     7 C    0.975
                            19 C    0.968
     9   6 C    3.990 --     2 C    0.985     8 C    0.982    24 H    0.972
                            23 H    0.969
    10   6 C    3.908 --    11 N    1.633    14 O    1.085     8 C    0.989
    11   7 N    3.023 --    10 C    1.633    12 C    1.165
    12   6 C    3.979 --    15 C    1.355    13 C    1.280    11 N    1.165
    13   6 C    3.922 --    18 C    1.349    12 C    1.280    14 O    1.082
    14   8 O    2.397 --    10 C    1.085    13 C    1.082
    15   6 C    3.985 --    16 C    1.419    12 C    1.355    39 H    0.963
                            18 C    0.107
    16   6 C    3.985 --    15 C    1.419    17 C    1.340    40 C    1.024
    17   6 C    3.985 --    18 C    1.488    16 C    1.340    41 H    0.966
    18   6 C    3.985 --    17 C    1.488    13 C    1.349    55 H    0.965
                            15 C    0.107
    19   6 C    3.986 --    36 H    0.985    38 H    0.985    37 H    0.979
                             8 C    0.968
    20   6 C    3.991 --     2 C    0.995    34 H    0.984    32 H    0.984
                            33 H    0.983
    21   6 C    3.993 --     4 C    0.993    31 H    0.985    29 H    0.984
                            30 H    0.984
    22   8 O    1.930 --     5 C    1.569     6 N    0.195
    23   1 H    0.996 --     9 C    0.969
    24   1 H    0.996 --     9 C    0.972
    25   1 H    0.997 --     3 C    0.971
    26   1 H    0.998 --     3 C    0.973
    27   1 H    0.996 --     7 C    0.967
    28   1 H    0.997 --     7 C    0.973
    29   1 H    0.997 --    21 C    0.984
    30   1 H    0.997 --    21 C    0.984
    31   1 H    0.998 --    21 C    0.985
    32   1 H    0.997 --    20 C    0.984
    33   1 H    0.997 --    20 C    0.983
    34   1 H    0.997 --    20 C    0.984
    35   1 H    0.957 --     6 N    0.895
    36   1 H    0.997 --    19 C    0.985
    37   1 H    0.995 --    19 C    0.979
    38   1 H    0.997 --    19 C    0.985
    39   1 H    0.996 --    15 C    0.963
    40   6 C    3.917 --    56 O    1.767    16 C    1.024    44 C    1.016
    41   1 H    0.996 --    17 C    0.966
    42   1 H    0.995 --     1 C    0.963
    43   1 H    0.996 --     1 C    0.960
    44   6 C    3.987 --    45 C    1.386    49 C    1.383    40 C    1.016
                            47 C    0.103
    45   6 C    3.990 --    46 C    1.449    44 C    1.386    50 H    0.968
                            48 C    0.108
    46   6 C    3.991 --    45 C    1.449    47 C    1.436    51 H    0.969
                            49 C    0.108
    47   6 C    3.989 --    46 C    1.436    48 C    1.431    52 H    0.970
                            44 C    0.103
    48   6 C    3.991 --    49 C    1.454    47 C    1.431    53 H    0.969
                            45 C    0.108
    49   6 C    3.988 --    48 C    1.454    44 C    1.383    54 H    0.967
                            46 C    0.108
    50   1 H    0.998 --    45 C    0.968
    51   1 H    0.997 --    46 C    0.969
    52   1 H    0.997 --    47 C    0.970
    53   1 H    0.997 --    48 C    0.969
    54   1 H    0.998 --    49 C    0.967
    55   1 H    0.996 --    18 C    0.965
    56   8 O    2.025 --    40 C    1.767
    57   6 C    3.974 --    62 N    1.433    58 C    1.401    84 H    0.960
                            60 N    0.101
    58   6 C    3.987 --    57 C    1.401    59 C    1.339    63 C    0.998
                            61 C    0.105
    59   6 C    3.975 --    60 N    1.426    58 C    1.339    65 C    0.999
    60   7 N    3.060 --    59 C    1.426    61 C    1.414    57 C    0.101
    61   6 C    3.959 --    62 N    1.430    60 N    1.414    75 H    0.955
                            58 C    0.105
    62   7 N    3.064 --    57 C    1.433    61 C    1.430
    63   6 C    3.954 --    73 O    1.600    64 N    1.283    58 C    0.998
    64   7 N    3.474 --    63 C    1.283    65 C    0.994    74 H    0.882
                            73 O    0.202
    65   6 C    3.970 --    59 C    0.999    64 N    0.994    66 C    0.944
                            83 H    0.932
    66   6 C    3.986 --    67 C    1.013    82 H    0.967    81 H    0.967
                            65 C    0.944
    67   6 C    3.988 --    68 C    1.413    72 C    1.413    66 C    1.013
                            70 C    0.110
    68   6 C    3.992 --    69 C    1.445    67 C    1.413    76 H    0.969
                            71 C    0.111
    69   6 C    3.992 --    68 C    1.445    70 C    1.439    77 H    0.971
                            72 C    0.111
    70   6 C    3.991 --    69 C    1.439    71 C    1.439    78 H    0.971
                            67 C    0.110
    71   6 C    3.992 --    72 C    1.445    70 C    1.439    79 H    0.971
                            68 C    0.111
    72   6 C    3.991 --    71 C    1.445    67 C    1.413    80 H    0.968
                            69 C    0.111
    73   8 O    1.975 --    63 C    1.600    64 N    0.202
    74   1 H    0.951 --    64 N    0.882
    75   1 H    0.995 --    61 C    0.955
    76   1 H    0.999 --    68 C    0.969
    77   1 H    0.999 --    69 C    0.971
    78   1 H    0.998 --    70 C    0.971
    79   1 H    0.999 --    71 C    0.971
    80   1 H    0.999 --    72 C    0.968
    81   1 H    0.995 --    66 C    0.967
    82   1 H    0.994 --    66 C    0.967
    83   1 H    0.994 --    65 C    0.932
    84   1 H    0.996 --    57 C    0.960
 ---------------------------------------------------------------------------

Topologies differ in total number of bonds
Writing topology from bond orders to xtbtopo.mol

molecular dipole:
                 x           y           z       tot (Debye)
 q only:       -2.576      -0.987       0.539
   full:       -2.813      -1.042       0.240       7.649
molecular quadrupole (traceless):
                xx          xy          yy          xz          yz          zz
 q only:       10.990      10.183      -3.931      -0.756     -10.535      -7.059
  q+dip:        6.645       8.979      -3.882       6.001      -4.622      -2.763
   full:        2.461       7.468       2.918       3.915      -2.864      -5.379


           -------------------------------------------------
          | TOTAL ENERGY             -131.301561429190 Eh   |
          | GRADIENT NORM               0.049896267456 Eh/α |
          | HOMO-LUMO GAP               2.418836281601 eV   |
           -------------------------------------------------

------------------------------------------------------------------------
 * finished run on 2024/12/06 at 14:50:25.096     
------------------------------------------------------------------------
 total:
 * wall-time:     0 d,  0 h,  0 min,  0.316 sec
 *  cpu-time:     0 d,  0 h,  0 min,  0.629 sec
 * ratio c/w:     1.990 speedup
 SCF:
 * wall-time:     0 d,  0 h,  0 min,  0.264 sec
 *  cpu-time:     0 d,  0 h,  0 min,  0.527 sec
 * ratio c/w:     1.998 speedup
