# Supplementary material for: Photochemical Deracemization of 4,7-Diaza-1-isoindolinones by Unidirectional Hydrogen Atom Shuttling
Source: J Am Chem Soc. 2024 Dec 30;147(2):1434–9. doi: 10.1021/jacs.4c16053 (PMC11744763; doi:10.1021/jacs.4c16053)
Supplement: Supplementary file 3 — ja4c16053_si_003.zip [file ja4c16053_si_003.zip › to_zip/ent2b_1a/thermodynamics/t1min/gas.out]

      -----------------------------------------------------------      
     |                   =====================                   |     
     |                           x T B                           |     
     |                   =====================                   |     
     |                         S. Grimme                         |     
     |          Mulliken Center for Theoretical Chemistry        |     
     |                    University of Bonn                     |     
      -----------------------------------------------------------      

   * xtb version 6.6.1 (47b0e9d) compiled by 'pisteinbach@jtc-cluster' on 2024-02-06

   xtb is free software: you can redistribute it and/or modify it under
   the terms of the GNU Lesser General Public License as published by
   the Free Software Foundation, either version 3 of the License, or
   (at your option) any later version.
   
   xtb is distributed in the hope that it will be useful,
   but WITHOUT ANY WARRANTY; without even the implied warranty of
   MERCHANTABILITY or FITNESS FOR A PARTICULAR PURPOSE.  See the
   GNU Lesser General Public License for more details.
   
   Cite this work as:
   * C. Bannwarth, E. Caldeweyher, S. Ehlert, A. Hansen, P. Pracht,
     J. Seibert, S. Spicher, S. Grimme, WIREs Comput. Mol. Sci., 2020, 11,
     e01493. DOI: 10.1002/wcms.1493
   
   for GFN2-xTB:
   * C. Bannwarth, S. Ehlert and S. Grimme., J. Chem. Theory Comput., 2019,
     15, 1652-1671. DOI: 10.1021/acs.jctc.8b01176
   for GFN1-xTB:
   * S. Grimme, C. Bannwarth, P. Shushkov, J. Chem. Theory Comput., 2017,
     13, 1989-2009. DOI: 10.1021/acs.jctc.7b00118
   for GFN0-xTB:
   * P. Pracht, E. Caldeweyher, S. Ehlert, S. Grimme, ChemRxiv, 2019, preprint.
     DOI: 10.26434/chemrxiv.8326202.v1
   for GFN-FF:
   * S. Spicher and S. Grimme, Angew. Chem. Int. Ed., 2020, 59, 15665-15673.
     DOI: 10.1002/anie.202004239
   
   for ALPB and GBSA implicit solvation:
   * S. Ehlert, M. Stahn, S. Spicher, S. Grimme, J. Chem. Theory Comput.,
     2021, 17, 4250-4261. DOI: 10.1021/acs.jctc.1c00471
   
   for ddCOSMO and CPCM-X implicit solvation:
   * M. Stahn, S. Ehlert, S. Grimme, J. Phys. Chem. A,
     2023, XX, XXXX-XXXX. DOI: 10.1021/acs.jpca.3c04382
   
   for DFT-D4:
   * E. Caldeweyher, C. Bannwarth and S. Grimme, J. Chem. Phys., 2017,
     147, 034112. DOI: 10.1063/1.4993215
   * E. Caldeweyher, S. Ehlert, A. Hansen, H. Neugebauer, S. Spicher,
     C. Bannwarth and S. Grimme, J. Chem. Phys., 2019, 150, 154122.
     DOI: 10.1063/1.5090222
   * E. Caldeweyher, J.-M. Mewes, S. Ehlert and S. Grimme, Phys. Chem. Chem. Phys.
     2020, 22, 8499-8512. DOI: 10.1039/D0CP00502A
   
   for sTDA-xTB:
   * S. Grimme and C. Bannwarth, J. Chem. Phys., 2016, 145, 054103.
     DOI: 10.1063/1.4959605
   
   in the mass-spec context:
   * V. Asgeirsson, C. Bauer and S. Grimme, Chem. Sci., 2017, 8, 4879.
     DOI: 10.1039/c7sc00601b
   * J. Koopman and S. Grimme, ACS Omega 2019, 4, 12, 15120-15133.
     DOI: 10.1021/acsomega.9b02011
   
   for metadynamics refer to:
   * S. Grimme, J. Chem. Theory Comput., 2019, 155, 2847-2862
     DOI: 10.1021/acs.jctc.9b00143
   
   for SPH calculations refer to:
   * S. Spicher and S. Grimme, J. Chem. Theory Comput., 2021, 17, 1701-1714
     DOI: 10.1021/acs.jctc.0c01306
   
   for ONIOM refer to:
   * C. Plett, A. Katbashev, S. Ehlert, S. Grimme, M. Bursch,
     Phys. Chem. Chem. Phys., 2023, 25, 17860-17868. DOI: 10.1039/D3CP02178E
   
   for DIPRO refer to:
   * J. Kohn, N. Gildemeister, S. Grimme, D. Fazzi, A. Hansen,
     J. Chem. Phys., 2023, just accepted.
   
   with help from (in alphabetical order)
   P. Atkinson, C. Bannwarth, F. Bohle, G. Brandenburg, E. Caldeweyher
   M. Checinski, S. Dohm, S. Ehlert, S. Ehrlich, I. Gerasimov, C. Hölzer
   A. Katbashev, J. Kohn, J. Koopman, C. Lavigne, S. Lehtola, F. März, M. Müller,
   F. Musil, H. Neugebauer, J. Pisarek, C. Plett, P. Pracht, F. Pultar,
   J. Seibert, P. Shushkov, S. Spicher, M. Stahn, M. Steiner, T. Strunk,
   J. Stückrath, T. Rose, and J. Unsleber
   
 * started run on 2024/12/06 at 14:50:24.405     

           -------------------------------------------------
          |                Calculation Setup                |
           -------------------------------------------------

          program call               : xtb coord.xyz --gfn 2 --grad
          hostname                   : dual-gpu-04
          coordinate file            : coord.xyz
          omp threads                :                     2

   ID    Z sym.   atoms
    1    6 C      1-5, 7-10, 12, 13, 15-21, 40, 44-49, 57-59, 61, 63, 65-72
    2    7 N      6, 11, 60, 62, 64
    3    8 O      14, 22, 56, 73
    4    1 H      23-39, 41-43, 50-55, 74-84

molecular fragmentation (1/2 indicates fragments):
111111111111111111111111111111111111111111111111111111112222222222222222
222222222222
# atoms in fragment 1/2:    56    28
 fragment masses (1/2) :      402.49      225.25
CMA distance (Bohr)    :   9.886
constraining FC (au)   :  0.0500

           -------------------------------------------------
          |                 G F N 2 - x T B                 |
           -------------------------------------------------

        Reference                      10.1021/acs.jctc.8b01176
      * Hamiltonian:
        H0-scaling (s, p, d)           1.850000    2.230000    2.230000
        zeta-weighting                 0.500000
      * Dispersion:
        s8                             2.700000
        a1                             0.520000
        a2                             5.000000
        s9                             5.000000
      * Repulsion:
        kExp                           1.500000    1.000000
        rExp                           1.000000
      * Coulomb:
        alpha                          2.000000
        third order                    shell-resolved
        anisotropic                    true
        a3                             3.000000
        a5                             4.000000
        cn-shift                       1.200000
        cn-exp                         4.000000
        max-rad                        5.000000


          ...................................................
          :                      SETUP                      :
          :.................................................:
          :  # basis functions                 225          :
          :  # atomic orbitals                 225          :
          :  # shells                          131          :
          :  # electrons                       238          :
          :  max. iterations                   250          :
          :  Hamiltonian                  GFN2-xTB          :
          :  restarted?                      false          :
          :  GBSA solvation                  false          :
          :  PC potential                    false          :
          :  electronic temp.          300.0000000     K    :
          :  accuracy                    1.0000000          :
          :  -> integral cutoff          0.2500000E+02      :
          :  -> integral neglect         0.1000000E-07      :
          :  -> SCF convergence          0.1000000E-05 Eh   :
          :  -> wf. convergence          0.1000000E-03 e    :
          :  Broyden damping             0.4000000          :
          :  net charge                          0          :
          :  unpaired electrons                  0          :
          ...................................................

 iter      E             dE          RMSdq      gap      omega  full diag
   1   -132.9845815 -0.132985E+03  0.406E+00    2.36       0.0  T
   2   -133.1669921 -0.182411E+00  0.237E+00    2.33       1.0  T
   3   -133.1704979 -0.350581E-02  0.107E+00    2.41       1.0  T
   4   -133.1812355 -0.107377E-01  0.258E-01    2.35       1.0  T
   5   -133.1851962 -0.396071E-02  0.102E-01    2.31       1.0  T
   6   -133.1857416 -0.545319E-03  0.454E-02    2.32       1.0  T
   7   -133.1858129 -0.713546E-04  0.201E-02    2.31       1.0  T
   8   -133.1858179 -0.495184E-05  0.854E-03    2.31       1.3  T
   9   -133.1858200 -0.209456E-05  0.299E-03    2.31       3.6  T
  10   -133.1858203 -0.296880E-06  0.124E-03    2.31       8.8  T
  11   -133.1858203 -0.337320E-07  0.593E-04    2.31      18.4  T
  12   -133.1858203 -0.726834E-08  0.250E-04    2.31      43.6  T

   *** convergence criteria satisfied after 12 iterations ***

         #    Occupation            Energy/Eh            Energy/eV
      -------------------------------------------------------------
         1        2.0000           -0.7571065             -20.6019
       ...           ...                  ...                  ...
       113        2.0000           -0.3993950             -10.8681
       114        2.0000           -0.3946621             -10.7393
       115        2.0000           -0.3938138             -10.7162
       116        2.0000           -0.3931773             -10.6989
       117        2.0000           -0.3892677             -10.5925
       118        2.0000           -0.3819913             -10.3945
       119        2.0000           -0.3706148             -10.0849 (HOMO)
       120                         -0.2857890              -7.7767 (LUMO)
       121                         -0.2745404              -7.4706
       122                         -0.2662878              -7.2461
       123                         -0.2590899              -7.0502
       124                         -0.2324781              -6.3261
       ...                                ...                  ...
       225                          0.7331041              19.9488
      -------------------------------------------------------------
                  HL-Gap            0.0848258 Eh            2.3082 eV
             Fermi-level           -0.3282019 Eh           -8.9308 eV

 SCC (total)                   0 d,  0 h,  0 min,  0.295 sec
 SCC setup                      ...        0 min,  0.001 sec (  0.404%)
 Dispersion                     ...        0 min,  0.003 sec (  0.970%)
 classical contributions        ...        0 min,  0.000 sec (  0.138%)
 integral evaluation            ...        0 min,  0.031 sec ( 10.603%)
 iterations                     ...        0 min,  0.148 sec ( 50.119%)
 molecular gradient             ...        0 min,  0.110 sec ( 37.429%)
 printout                       ...        0 min,  0.001 sec (  0.326%)

         :::::::::::::::::::::::::::::::::::::::::::::::::::::
         ::                     SUMMARY                     ::
         :::::::::::::::::::::::::::::::::::::::::::::::::::::
         :: total energy            -131.243391555727 Eh    ::
         :: gradient norm              0.049640537276 Eh/a0 ::
         :: HOMO-LUMO gap              2.308228158299 eV    ::
         ::.................................................::
         :: SCC energy              -133.181264404450 Eh    ::
         :: -> isotropic ES            0.150335798551 Eh    ::
         :: -> anisotropic ES          0.000800697442 Eh    ::
         :: -> anisotropic XC          0.067867314221 Eh    ::
         :: -> dispersion             -0.119214003029 Eh    ::
         :: repulsion energy           1.937872848723 Eh    ::
         :: add. restraining           0.000000000000 Eh    ::
         :: total charge               0.000000000000 e     ::
         :::::::::::::::::::::::::::::::::::::::::::::::::::::

           -------------------------------------------------
          |                Property Printout                |
           -------------------------------------------------

    * Orbital Energies and Occupations

         #    Occupation            Energy/Eh            Energy/eV
      -------------------------------------------------------------
         1        2.0000           -0.7571065             -20.6019
       ...           ...                  ...                  ...
       107        2.0000           -0.4143652             -11.2755
       108        2.0000           -0.4120863             -11.2134
       109        2.0000           -0.4112007             -11.1893
       110        2.0000           -0.4085847             -11.1182
       111        2.0000           -0.4070519             -11.0764
       112        2.0000           -0.4043326             -11.0024
       113        2.0000           -0.3993950             -10.8681
       114        2.0000           -0.3946621             -10.7393
       115        2.0000           -0.3938138             -10.7162
       116        2.0000           -0.3931773             -10.6989
       117        2.0000           -0.3892677             -10.5925
       118        2.0000           -0.3819913             -10.3945
       119        2.0000           -0.3706148             -10.0849 (HOMO)
       120                         -0.2857890              -7.7767 (LUMO)
       121                         -0.2745404              -7.4706
       122                         -0.2662878              -7.2461
       123                         -0.2590899              -7.0502
       124                         -0.2324781              -6.3261
       125                         -0.2308200              -6.2809
       126                         -0.2212510              -6.0205
       127                         -0.2196576              -5.9772
       128                         -0.2077117              -5.6521
       129                         -0.1998896              -5.4393
       130                         -0.1949263              -5.3042
       ...                                ...                  ...
       225                          0.7331041              19.9488
      -------------------------------------------------------------
                  HL-Gap            0.0848258 Eh            2.3082 eV
             Fermi-level           -0.3282019 Eh           -8.9308 eV

     #   Z          covCN         q      C6AA      α(0)
     1   6 C        3.751    -0.004    20.715     6.491
     2   6 C        3.905     0.021    20.173     6.384
     3   6 C        3.826    -0.068    21.789     6.642
     4   6 C        3.907     0.004    20.458     6.429
     5   6 C        2.757     0.270    22.440     7.757
     6   7 N        2.685    -0.177    24.823     7.400
     7   6 C        3.819    -0.061    21.664     6.624
     8   6 C        3.900     0.016    20.245     6.396
     9   6 C        3.816    -0.077    21.953     6.668
    10   6 C        3.227     0.231    22.526     7.710
    11   7 N        1.872    -0.290    28.382     7.897
    12   6 C        3.181     0.068    26.064     8.334
    13   6 C        3.117     0.128    25.054     8.199
    14   8 O        1.728    -0.218    17.618     5.667
    15   6 C        2.916    -0.037    28.914     8.818
    16   6 C        2.973    -0.022    28.555     8.765
    17   6 C        2.938    -0.029    28.723     8.790
    18   6 C        2.905    -0.054    29.344     8.882
    19   6 C        3.766    -0.106    22.564     6.770
    20   6 C        3.763    -0.115    22.742     6.798
    21   6 C        3.760    -0.101    22.471     6.758
    22   8 O        0.859    -0.493    23.638     6.519
    23   1 H        0.924     0.049     2.332     2.388
    24   1 H        0.924     0.055     2.261     2.352
    25   1 H        0.924     0.039     2.464     2.455
    26   1 H        0.924     0.038     2.473     2.459
    27   1 H        0.924     0.045     2.385     2.415
    28   1 H        0.924     0.054     2.274     2.358
    29   1 H        0.925     0.056     2.246     2.344
    30   1 H        0.924     0.034     2.533     2.489
    31   1 H        0.924     0.040     2.455     2.450
    32   1 H        0.924     0.042     2.426     2.436
    33   1 H        0.924     0.043     2.415     2.430
    34   1 H        0.924     0.043     2.408     2.427
    35   1 H        0.860     0.218     1.017     1.580
    36   1 H        0.924     0.045     2.389     2.417
    37   1 H        0.924     0.047     2.359     2.402
    38   1 H        0.924     0.048     2.346     2.395
    39   1 H        0.925     0.062     2.178     2.308
    40   6 C        2.828     0.226    23.254     7.902
    41   1 H        0.925     0.064     2.150     2.293
    42   1 H        0.924     0.067     2.118     2.276
    43   1 H        0.924     0.051     2.304     2.374
    44   6 C        2.969    -0.009    28.239     8.717
    45   6 C        2.919    -0.026    28.658     8.779
    46   6 C        2.916    -0.027    28.685     8.783
    47   6 C        2.917    -0.023    28.586     8.768
    48   6 C        2.916    -0.026    28.647     8.777
    49   6 C        2.922    -0.017    28.426     8.743
    50   1 H        0.925     0.036     2.506     2.475
    51   1 H        0.925     0.037     2.484     2.464
    52   1 H        0.925     0.038     2.472     2.459
    53   1 H        0.925     0.042     2.426     2.436
    54   1 H        0.925     0.057     2.232     2.336
    55   1 H        0.925     0.054     2.266     2.354
    56   8 O        0.859    -0.378    21.254     6.181
    57   6 C        2.917     0.088    26.041     8.368
    58   6 C        3.039    -0.045    29.069     8.843
    59   6 C        3.091     0.115    25.358     8.254
    60   7 N        1.833    -0.231    26.908     7.687
    61   6 C        2.936     0.159    24.564     8.128
    62   7 N        1.838    -0.226    26.776     7.668
    63   6 C        2.816     0.272    22.406     7.756
    64   7 N        2.760    -0.195    25.232     7.460
    65   6 C        3.843     0.044    19.809     6.331
    66   6 C        3.809    -0.066    21.766     6.641
    67   6 C        2.966     0.010    27.786     8.646
    68   6 C        2.922    -0.038    28.956     8.824
    69   6 C        2.916    -0.030    28.755     8.793
    70   6 C        2.917    -0.031    28.784     8.798
    71   6 C        2.916    -0.029    28.724     8.789
    72   6 C        2.922    -0.037    28.924     8.820
    73   8 O        0.857    -0.460    22.921     6.419
    74   1 H        0.859     0.221     1.003     1.569
    75   1 H        0.925     0.062     2.180     2.309
    76   1 H        0.925     0.032     2.554     2.499
    77   1 H        0.925     0.031     2.566     2.505
    78   1 H        0.925     0.031     2.572     2.508
    79   1 H        0.925     0.032     2.554     2.499
    80   1 H        0.925     0.043     2.409     2.427
    81   1 H        0.924     0.057     2.229     2.335
    82   1 H        0.924     0.061     2.183     2.310
    83   1 H        0.924     0.066     2.131     2.283
    84   1 H        0.925     0.057     2.235     2.338

 Mol. C6AA /au·bohr⁶  :      84157.574811
 Mol. C8AA /au·bohr⁸  :    2018420.817516
 Mol. α(0) /au        :        450.725880


Wiberg/Mayer (AO) data.
largest (>0.10) Wiberg bond orders for each atom

 ---------------------------------------------------------------------------
     #   Z sym  total        # sym  WBO       # sym  WBO       # sym  WBO
 ---------------------------------------------------------------------------
     1   6 C    3.969 --     6 N    0.993     2 C    0.985    42 H    0.964
                            43 H    0.961
     2   6 C    3.992 --    20 C    0.995     3 C    0.987     1 C    0.985
                             9 C    0.985
     3   6 C    3.996 --     2 C    0.987     4 C    0.986    26 H    0.974
                            25 H    0.972
     4   6 C    3.992 --    21 C    0.993     3 C    0.986     7 C    0.968
                             5 C    0.945
     5   6 C    3.948 --    22 O    1.590     6 N    1.332     4 C    0.945
     6   7 N    3.486 --     5 C    1.332     1 C    0.993    35 H    0.887
                            22 O    0.199
     7   6 C    3.991 --     8 C    0.975    28 H    0.973    27 H    0.969
                             4 C    0.968
     8   6 C    3.987 --    10 C    0.988     9 C    0.983     7 C    0.975
                            19 C    0.970
     9   6 C    3.992 --     2 C    0.985     8 C    0.983    24 H    0.972
                            23 H    0.971
    10   6 C    3.914 --    11 N    1.636    14 O    1.089     8 C    0.988
    11   7 N    3.025 --    10 C    1.636    12 C    1.164    14 O    0.102
    12   6 C    3.978 --    15 C    1.354    13 C    1.280    11 N    1.164
    13   6 C    3.921 --    18 C    1.349    12 C    1.280    14 O    1.081
    14   8 O    2.401 --    10 C    1.089    13 C    1.081    11 N    0.102
    15   6 C    3.985 --    16 C    1.422    12 C    1.354    39 H    0.963
                            18 C    0.108
    16   6 C    3.986 --    15 C    1.422    17 C    1.341    40 C    1.021
    17   6 C    3.985 --    18 C    1.488    16 C    1.341    41 H    0.966
    18   6 C    3.986 --    17 C    1.488    13 C    1.349    55 H    0.966
                            15 C    0.108
    19   6 C    3.988 --    36 H    0.986    38 H    0.985    37 H    0.981
                             8 C    0.970
    20   6 C    3.993 --     2 C    0.995    34 H    0.985    33 H    0.984
                            32 H    0.984
    21   6 C    3.993 --     4 C    0.993    31 H    0.985    30 H    0.985
                            29 H    0.983
    22   8 O    1.956 --     5 C    1.590     6 N    0.199
    23   1 H    0.997 --     9 C    0.971
    24   1 H    0.997 --     9 C    0.972
    25   1 H    0.998 --     3 C    0.972
    26   1 H    0.998 --     3 C    0.974
    27   1 H    0.997 --     7 C    0.969
    28   1 H    0.997 --     7 C    0.973
    29   1 H    0.996 --    21 C    0.983
    30   1 H    0.998 --    21 C    0.985
    31   1 H    0.998 --    21 C    0.985
    32   1 H    0.998 --    20 C    0.984
    33   1 H    0.998 --    20 C    0.984
    34   1 H    0.998 --    20 C    0.985
    35   1 H    0.952 --     6 N    0.887
    36   1 H    0.998 --    19 C    0.986
    37   1 H    0.997 --    19 C    0.981
    38   1 H    0.997 --    19 C    0.985
    39   1 H    0.996 --    15 C    0.963
    40   6 C    3.925 --    56 O    1.788    16 C    1.021    44 C    1.012
    41   1 H    0.995 --    17 C    0.966
    42   1 H    0.995 --     1 C    0.964
    43   1 H    0.997 --     1 C    0.961
    44   6 C    3.988 --    45 C    1.388    49 C    1.385    40 C    1.012
                            47 C    0.104
    45   6 C    3.991 --    46 C    1.448    44 C    1.388    50 H    0.968
                            48 C    0.108
    46   6 C    3.992 --    45 C    1.448    47 C    1.436    51 H    0.970
                            49 C    0.109
    47   6 C    3.991 --    46 C    1.436    48 C    1.432    52 H    0.971
                            44 C    0.104
    48   6 C    3.991 --    49 C    1.453    47 C    1.432    53 H    0.970
                            45 C    0.108
    49   6 C    3.988 --    48 C    1.453    44 C    1.385    54 H    0.966
                            46 C    0.109
    50   1 H    0.999 --    45 C    0.968
    51   1 H    0.998 --    46 C    0.970
    52   1 H    0.998 --    47 C    0.971
    53   1 H    0.998 --    48 C    0.970
    54   1 H    0.997 --    49 C    0.966
    55   1 H    0.996 --    18 C    0.966
    56   8 O    2.046 --    40 C    1.788
    57   6 C    3.974 --    62 N    1.433    58 C    1.401    84 H    0.960
                            60 N    0.101
    58   6 C    3.987 --    57 C    1.401    59 C    1.341    63 C    0.995
                            61 C    0.106
    59   6 C    3.976 --    60 N    1.427    58 C    1.341    65 C    0.997
    60   7 N    3.061 --    59 C    1.427    61 C    1.413    57 C    0.101
    61   6 C    3.960 --    62 N    1.431    60 N    1.413    75 H    0.956
                            58 C    0.106
    62   7 N    3.065 --    57 C    1.433    61 C    1.431
    63   6 C    3.956 --    73 O    1.617    64 N    1.273    58 C    0.995
    64   7 N    3.464 --    63 C    1.273    65 C    0.997    74 H    0.881
                            73 O    0.203
    65   6 C    3.973 --    59 C    0.997    64 N    0.997    66 C    0.946
                            83 H    0.935
    66   6 C    3.989 --    67 C    1.013    82 H    0.968    81 H    0.968
                            65 C    0.946
    67   6 C    3.988 --    68 C    1.413    72 C    1.413    66 C    1.013
                            70 C    0.110
    68   6 C    3.992 --    69 C    1.445    67 C    1.413    76 H    0.969
                            71 C    0.111
    69   6 C    3.992 --    68 C    1.445    70 C    1.439    77 H    0.971
                            72 C    0.111
    70   6 C    3.992 --    69 C    1.439    71 C    1.439    78 H    0.971
                            67 C    0.110
    71   6 C    3.992 --    72 C    1.445    70 C    1.439    79 H    0.971
                            68 C    0.111
    72   6 C    3.991 --    71 C    1.445    67 C    1.413    80 H    0.968
                            69 C    0.111
    73   8 O    1.997 --    63 C    1.617    64 N    0.203
    74   1 H    0.950 --    64 N    0.881
    75   1 H    0.996 --    61 C    0.956
    76   1 H    0.999 --    68 C    0.969
    77   1 H    0.999 --    69 C    0.971
    78   1 H    0.999 --    70 C    0.971
    79   1 H    0.999 --    71 C    0.971
    80   1 H    0.998 --    72 C    0.968
    81   1 H    0.996 --    66 C    0.968
    82   1 H    0.995 --    66 C    0.968
    83   1 H    0.995 --    65 C    0.935
    84   1 H    0.997 --    57 C    0.960
 ---------------------------------------------------------------------------

Topologies differ in total number of bonds
Writing topology from bond orders to xtbtopo.mol

molecular dipole:
                 x           y           z       tot (Debye)
 q only:       -1.976      -0.711       0.360
   full:       -2.403      -0.855       0.116       6.489
molecular quadrupole (traceless):
                xx          xy          yy          xz          yz          zz
 q only:        6.791       7.579      -3.060      -0.310      -7.577      -3.731
  q+dip:        4.185       7.395      -3.487       5.946      -2.560      -0.698
   full:        0.012       5.866       3.319       3.929      -0.779      -3.331


           -------------------------------------------------
          | TOTAL ENERGY             -131.243391555727 Eh   |
          | GRADIENT NORM               0.049640537276 Eh/α |
          | HOMO-LUMO GAP               2.308228158299 eV   |
           -------------------------------------------------

------------------------------------------------------------------------
 * finished run on 2024/12/06 at 14:50:24.754     
------------------------------------------------------------------------
 total:
 * wall-time:     0 d,  0 h,  0 min,  0.348 sec
 *  cpu-time:     0 d,  0 h,  0 min,  0.693 sec
 * ratio c/w:     1.991 speedup
 SCF:
 * wall-time:     0 d,  0 h,  0 min,  0.296 sec
 *  cpu-time:     0 d,  0 h,  0 min,  0.591 sec
 * ratio c/w:     1.998 speedup
