# Supplementary material for: Photochemical Deracemization of 4,7-Diaza-1-isoindolinones by Unidirectional Hydrogen Atom Shuttling
Source: J Am Chem Soc. 2024 Dec 30;147(2):1434–9. doi: 10.1021/jacs.4c16053 (PMC11744763; doi:10.1021/jacs.4c16053)
Supplement: Supplementary file 3 — ja4c16053_si_003.zip [file ja4c16053_si_003.zip › to_zip/ent2b_1a/thermodynamics/s0/spe.out]

                                 *****************
                                 * O   R   C   A *
                                 *****************

                                            #,                                       
                                            ###                                      
                                            ####                                     
                                            #####                                    
                                            ######                                   
                                           ########,                                 
                                     ,,################,,,,,                         
                               ,,#################################,,                 
                          ,,##########################################,,             
                       ,#########################################, ''#####,          
                    ,#############################################,,   '####,        
                  ,##################################################,,,,####,       
                ,###########''''           ''''###############################       
              ,#####''   ,,,,##########,,,,          '''####'''          '####       
            ,##' ,,,,###########################,,,                        '##       
           ' ,,###''''                  '''############,,,                           
         ,,##''                                '''############,,,,        ,,,,,,###''
      ,#''                                            '''#######################'''  
     '                                                          ''''####''''         
             ,#######,   #######,   ,#######,      ##                                
            ,#'     '#,  ##    ##  ,#'     '#,    #''#        ######   ,####,        
            ##       ##  ##   ,#'  ##            #'  '#       #        #'  '#        
            ##       ##  #######   ##           ,######,      #####,   #    #        
            '#,     ,#'  ##    ##  '#,     ,#' ,#      #,         ##   #,  ,#        
             '#######'   ##     ##  '#######'  #'      '#     #####' # '####'        


                  #######################################################
                  #                        -***-                        #
                  #          Department of theory and spectroscopy      #
                  #    Directorship and core code : Frank Neese         #
                  #        Max Planck Institute fuer Kohlenforschung    #
                  #                Kaiser Wilhelm Platz 1               #
                  #                 D-45470 Muelheim/Ruhr               #
                  #                      Germany                        #
                  #                                                     #
                  #                  All rights reserved                #
                  #                        -***-                        #
                  #######################################################


                         Program Version 5.0.3 -  RELEASE  -


 With contributions from (in alphabetic order):
   Daniel Aravena         : Magnetic Suceptibility
   Michael Atanasov       : Ab Initio Ligand Field Theory (pilot matlab implementation)
   Alexander A. Auer      : GIAO ZORA, VPT2 properties, NMR spectrum
   Ute Becker             : Parallelization
   Giovanni Bistoni       : ED, misc. LED, open-shell LED, HFLD
   Martin Brehm           : Molecular dynamics
   Dmytro Bykov           : SCF Hessian
   Vijay G. Chilkuri      : MRCI spin determinant printing, contributions to CSF-ICE
   Dipayan Datta          : RHF DLPNO-CCSD density
   Achintya Kumar Dutta   : EOM-CC, STEOM-CC
   Dmitry Ganyushin       : Spin-Orbit,Spin-Spin,Magnetic field MRCI
   Miquel Garcia          : C-PCM and meta-GGA Hessian, CC/C-PCM, Gaussian charge scheme
   Yang Guo               : DLPNO-NEVPT2, F12-NEVPT2, CIM, IAO-localization
   Andreas Hansen         : Spin unrestricted coupled pair/coupled cluster methods
   Benjamin Helmich-Paris : MC-RPA, TRAH-SCF, COSX integrals
   Lee Huntington         : MR-EOM, pCC
   Robert Izsak           : Overlap fitted RIJCOSX, COSX-SCS-MP3, EOM
   Marcus Kettner         : VPT2
   Christian Kollmar      : KDIIS, OOCD, Brueckner-CCSD(T), CCSD density, CASPT2, CASPT2-K
   Simone Kossmann        : Meta GGA functionals, TD-DFT gradient, OOMP2, MP2 Hessian
   Martin Krupicka        : Initial AUTO-CI
   Lucas Lang             : DCDCAS
   Marvin Lechner         : AUTO-CI (C++ implementation), FIC-MRCC
   Dagmar Lenk            : GEPOL surface, SMD
   Dimitrios Liakos       : Extrapolation schemes; Compound Job, initial MDCI parallelization
   Dimitrios Manganas     : Further ROCIS development; embedding schemes
   Dimitrios Pantazis     : SARC Basis sets
   Anastasios Papadopoulos: AUTO-CI, single reference methods and gradients
   Taras Petrenko         : DFT Hessian,TD-DFT gradient, ASA, ECA, R-Raman, ABS, FL, XAS/XES, NRVS
   Peter Pinski           : DLPNO-MP2, DLPNO-MP2 Gradient
   Christoph Reimann      : Effective Core Potentials
   Marius Retegan         : Local ZFS, SOC
   Christoph Riplinger    : Optimizer, TS searches, QM/MM, DLPNO-CCSD(T), (RO)-DLPNO pert. Triples
   Tobias Risthaus        : Range-separated hybrids, TD-DFT gradient, RPA, STAB
   Michael Roemelt        : Original ROCIS implementation
   Masaaki Saitow         : Open-shell DLPNO-CCSD energy and density
   Barbara Sandhoefer     : DKH picture change effects
   Avijit Sen             : IP-ROCIS
   Kantharuban Sivalingam : CASSCF convergence, NEVPT2, FIC-MRCI
   Bernardo de Souza      : ESD, SOC TD-DFT
   Georgi Stoychev        : AutoAux, RI-MP2 NMR, DLPNO-MP2 response
   Willem Van den Heuvel  : Paramagnetic NMR
   Boris Wezisla          : Elementary symmetry handling
   Frank Wennmohs         : Technical directorship


 We gratefully acknowledge several colleagues who have allowed us to
 interface, adapt or use parts of their codes:
   Stefan Grimme, W. Hujo, H. Kruse, P. Pracht,  : VdW corrections, initial TS optimization,
                  C. Bannwarth, S. Ehlert          DFT functionals, gCP, sTDA/sTD-DF
   Ed Valeev, F. Pavosevic, A. Kumar             : LibInt (2-el integral package), F12 methods
   Garnet Chan, S. Sharma, J. Yang, R. Olivares  : DMRG
   Ulf Ekstrom                                   : XCFun DFT Library
   Mihaly Kallay                                 : mrcc  (arbitrary order and MRCC methods)
   Jiri Pittner, Ondrej Demel                    : Mk-CCSD
   Frank Weinhold                                : gennbo (NPA and NBO analysis)
   Christopher J. Cramer and Donald G. Truhlar   : smd solvation model
   Lars Goerigk                                  : TD-DFT with DH, B97 family of functionals
   V. Asgeirsson, H. Jonsson                     : NEB implementation
   FAccTs GmbH                                   : IRC, NEB, NEB-TS, DLPNO-Multilevel, CI-OPT
                                                   MM, QMMM, 2- and 3-layer-ONIOM, Crystal-QMMM,
                                                   LR-CPCM, SF, NACMEs, symmetry and pop. for TD-DFT,
                                                   nearIR, NL-DFT gradient (VV10), updates on ESD,
                                                   ML-optimized integration grids
   S Lehtola, MJT Oliveira, MAL Marques          : LibXC Library
   Liviu Ungur et al                             : ANISO software


 Your calculation uses the libint2 library for the computation of 2-el integrals
 For citations please refer to: http://libint.valeyev.net

 Your ORCA version has been built with support for libXC version: 5.1.0
 For citations please refer to: https://tddft.org/programs/libxc/

 This ORCA versions uses:
   CBLAS   interface :  Fast vector & matrix operations
   LAPACKE interface :  Fast linear algebra routines
   SCALAPACK package :  Parallel linear algebra routines
   Shared memory     :  Shared parallel matrices
   BLAS/LAPACK       :  OpenBLAS 0.3.15  USE64BITINT DYNAMIC_ARCH NO_AFFINITY SkylakeX SINGLE_THREADED
        Core in use  :  SkylakeX
   Copyright (c) 2011-2014, The OpenBLAS Project


***************************************
The coordinates will be read from file: coord.xyz
***************************************


Your calculation utilizes the atom-pairwise dispersion correction
based on tight binding partial charges (D4)
Cite in your paper:
E.Caldeweyher, C.Bannwarth, S.Grimme, J.Chem.Phys., (2017), 147, 034112.
E.Caldeweyher, S.Ehlert, A.Hansen, H.Neugebauer, S.Grimme, J.Chem.Phys., (2018), in progress.
   

================================================================================

----- Orbital basis set information -----
Your calculation utilizes the basis: def2-QZVPP
   F. Weigend and R. Ahlrichs, Phys. Chem. Chem. Phys. 7, 3297 (2005).

----- AuxJ basis set information -----
Your calculation utilizes the auxiliary basis: def2/J
   F. Weigend, Phys. Chem. Chem. Phys. 8, 1057 (2006).

================================================================================
                                        WARNINGS
                       Please study these warnings very carefully!
================================================================================


INFO   : the flag for use of the SHARK integral package has been found!

================================================================================
                                       INPUT FILE
================================================================================
NAME = orca.inp
|  1> ! RKS PW6B95 D4 def2-QZVPP RIJCOSX def2/J defgrid3 SP
|  2> %maxcore 2500
|  3> %scf
|  4> autotrah false
|  5> end
|  6> %pal
|  7>   nprocs 8
|  8> end
|  9> *xyzfile 0 1 coord.xyz
| 10> 
| 11>                          ****END OF INPUT****
================================================================================

                       ****************************
                       * Single Point Calculation *
                       ****************************

---------------------------------
CARTESIAN COORDINATES (ANGSTROEM)
---------------------------------
  C     -3.851651    0.619484    1.784592
  C     -5.205936    0.116847    1.295454
  C     -5.625412    1.016879    0.140354
  C     -4.653593    0.868597   -1.028263
  C     -3.231419    1.169489   -0.574653
  N     -2.931390    0.924313    0.705669
  C     -4.701772   -0.587933   -1.530832
  C     -4.401635   -1.654955   -0.467425
  C     -5.188186   -1.342626    0.816992
  C     -2.920878   -1.777793   -0.251224
  N     -1.997186   -1.670743   -1.137520
  C     -0.823806   -1.957550   -0.465406
  C     -1.138449   -2.251144    0.857385
  O     -2.479846   -2.150162    0.978113
  C      0.493635   -1.975713   -0.885199
  C      1.465536   -2.315629    0.055177
  C      1.112989   -2.599606    1.385583
  C     -0.203098   -2.569770    1.818576
  C     -4.852866   -3.029384   -0.998186
  C     -6.196866    0.224287    2.451364
  C     -5.050986    1.801279   -2.167271
  O     -2.383384    1.562684   -1.378255
  H     -6.227941   -1.610650    0.602565
  H     -4.878176   -2.000980    1.632489
  H     -6.634430    0.757468   -0.196988
  H     -5.664119    2.060600    0.472197
  H     -5.720223   -0.762716   -1.892403
  H     -4.041062   -0.715710   -2.390583
  H     -4.410249    1.676984   -3.038826
  H     -6.076909    1.588296   -2.471954
  H     -5.007452    2.846997   -1.859163
  H     -7.186003   -0.121275    2.146783
  H     -5.880260   -0.382106    3.302824
  H     -6.294095    1.256365    2.792898
  H     -1.959301    1.056953    0.978806
  H     -4.339435   -3.279805   -1.926794
  H     -4.653824   -3.820371   -0.273468
  H     -5.925674   -3.015045   -1.194335
  H      0.758594   -1.744068   -1.908210
  C      2.887842   -2.308562   -0.376131
  H      1.886943   -2.826404    2.106030
  H     -3.382910   -0.111825    2.445627
  H     -4.007110    1.525522    2.380465
  C      3.869216   -3.180914    0.326341
  C      5.181935   -2.734203    0.477742
  C      6.129164   -3.542558    1.083686
  C      5.783102   -4.817317    1.515875
  C      4.485167   -5.278345    1.345831
  C      3.528458   -4.460490    0.762548
  H      5.458082   -1.745644    0.135424
  H      7.140439   -3.180913    1.215720
  H      6.526320   -5.451241    1.981884
  H      4.215309   -6.275365    1.668084
  H      2.521033   -4.832811    0.627575
  H     -0.467397   -2.775244    2.846628
  O      3.252085   -1.606170   -1.298322
  C      3.190678    0.883856    1.455313
  C      2.240704    1.112770    0.483257
  C      2.687532    1.399906   -0.791249
  N      3.961860    1.495293   -1.113833
  C      4.796770    1.260535   -0.107119
  N      4.481439    0.955265    1.146725
  C      0.763079    1.117733    0.476193
  N      0.414724    1.364149   -0.799312
  C      1.517167    1.591524   -1.706492
  C      1.476397    2.976904   -2.369805
  C      1.443132    4.099676   -1.372571
  C      2.620394    4.712174   -0.948582
  C      2.593776    5.723640    0.002171
  C      1.384972    6.138570    0.543953
  C      0.204610    5.538602    0.125371
  C      0.235153    4.527775   -0.825212
  O      0.015920    0.945088    1.428913
  H     -0.566788    1.426693   -1.085074
  H      5.855163    1.325204   -0.333266
  H      3.568037    4.397115   -1.369073
  H      3.518766    6.189543    0.317215
  H      1.362066    6.927911    1.284288
  H     -0.743385    5.858958    0.538447
  H     -0.691658    4.066795   -1.146094
  H      0.596822    3.012953   -3.016170
  H      2.349393    3.060633   -3.019811
  H      1.538433    0.827286   -2.491348
  H      2.929560    0.640922    2.479691

----------------------------
CARTESIAN COORDINATES (A.U.)
----------------------------
  NO LB      ZA    FRAG     MASS         X           Y           Z
   0 C     6.0000    0    12.011   -7.278565    1.170656    3.372391
   1 C     6.0000    0    12.011   -9.837793    0.220809    2.448054
   2 C     6.0000    0    12.011  -10.630489    1.921622    0.265230
   3 C     6.0000    0    12.011   -8.794016    1.641411   -1.943136
   4 C     6.0000    0    12.011   -6.106497    2.210014   -1.085937
   5 N     7.0000    0    14.007   -5.539525    1.746698    1.333521
   6 C     6.0000    0    12.011   -8.885061   -1.111033   -2.892853
   7 C     6.0000    0    12.011   -8.317885   -3.127411   -0.883306
   8 C     6.0000    0    12.011   -9.804251   -2.537195    1.543892
   9 C     6.0000    0    12.011   -5.519660   -3.359542   -0.474744
  10 N     7.0000    0    14.007   -3.774135   -3.157248   -2.149600
  11 C     6.0000    0    12.011   -1.556769   -3.699233   -0.879489
  12 C     6.0000    0    12.011   -2.151356   -4.254046    1.620223
  13 O     8.0000    0    15.999   -4.686229   -4.063217    1.848365
  14 C     6.0000    0    12.011    0.932835   -3.733557   -1.672783
  15 C     6.0000    0    12.011    2.769461   -4.375905    0.104270
  16 C     6.0000    0    12.011    2.103244   -4.912544    2.618372
  17 C     6.0000    0    12.011   -0.383800   -4.856161    3.436610
  18 C     6.0000    0    12.011   -9.170588   -5.724705   -1.886298
  19 C     6.0000    0    12.011  -11.710380    0.423842    4.632406
  20 C     6.0000    0    12.011   -9.544981    3.403923   -4.095549
  21 O     8.0000    0    15.999   -4.503944    2.953045   -2.604524
  22 H     1.0000    0     1.008  -11.769102   -3.043688    1.138683
  23 H     1.0000    0     1.008   -9.218418   -3.781304    3.084956
  24 H     1.0000    0     1.008  -12.537256    1.431407   -0.372253
  25 H     1.0000    0     1.008  -10.703633    3.893969    0.892323
  26 H     1.0000    0     1.008  -10.809656   -1.441325   -3.576124
  27 H     1.0000    0     1.008   -7.636500   -1.352495   -4.517546
  28 H     1.0000    0     1.008   -8.334163    3.169041   -5.742548
  29 H     1.0000    0     1.008  -11.483693    3.001444   -4.671316
  30 H     1.0000    0     1.008   -9.462713    5.380045   -3.513309
  31 H     1.0000    0     1.008  -13.579577   -0.229177    4.056832
  32 H     1.0000    0     1.008  -11.112081   -0.722076    6.241434
  33 H     1.0000    0     1.008  -11.894116    2.374186    5.277812
  34 H     1.0000    0     1.008   -3.702542    1.997352    1.849675
  35 H     1.0000    0     1.008   -8.200344   -6.197934   -3.641113
  36 H     1.0000    0     1.008   -8.794453   -7.219455   -0.516779
  37 H     1.0000    0     1.008  -11.197901   -5.697609   -2.256965
  38 H     1.0000    0     1.008    1.433534   -3.295810   -3.605995
  39 C     6.0000    0    12.011    5.457231   -4.362549   -0.710785
  40 H     1.0000    0     1.008    3.565805   -5.341129    3.979820
  41 H     1.0000    0     1.008   -6.392774   -0.211319    4.621566
  42 H     1.0000    0     1.008   -7.572340    2.882819    4.498427
  43 C     6.0000    0    12.011    7.311759   -6.011057    0.616695
  44 C     6.0000    0    12.011    9.792437   -5.166894    0.902802
  45 C     6.0000    0    12.011   11.582442   -6.694465    2.047869
  46 C     6.0000    0    12.011   10.928478   -9.103411    2.864589
  47 C     6.0000    0    12.011    8.475738   -9.974627    2.543252
  48 C     6.0000    0    12.011    6.667820   -8.429104    1.441007
  49 H     1.0000    0     1.008   10.314280   -3.298789    0.255915
  50 H     1.0000    0     1.008   13.493474   -6.011054    2.297378
  51 H     1.0000    0     1.008   12.332958  -10.301353    3.745219
  52 H     1.0000    0     1.008    7.965780  -11.858721    3.152222
  53 H     1.0000    0     1.008    4.764061   -9.132689    1.185945
  54 H     1.0000    0     1.008   -0.883252   -5.244452    5.379347
  55 O     8.0000    0    15.999    6.145549   -3.035222   -2.453472
  56 C     6.0000    0    12.011    6.029507    1.670246    2.750143
  57 C     6.0000    0    12.011    4.234316    2.102831    0.913223
  58 C     6.0000    0    12.011    5.078700    2.645439   -1.495244
  59 N     7.0000    0    14.007    7.486830    2.825694   -2.104839
  60 C     6.0000    0    12.011    9.064582    2.382067   -0.202426
  61 N     7.0000    0    14.007    8.468693    1.805189    2.166997
  62 C     6.0000    0    12.011    1.442010    2.112209    0.899875
  63 N     7.0000    0    14.007    0.783715    2.577868   -1.510480
  64 C     6.0000    0    12.011    2.867030    3.007544   -3.224803
  65 C     6.0000    0    12.011    2.789986    5.625533   -4.478282
  66 C     6.0000    0    12.011    2.727124    7.747264   -2.593784
  67 C     6.0000    0    12.011    4.951826    8.904719   -1.792559
  68 C     6.0000    0    12.011    4.901526   10.816111    0.004103
  69 C     6.0000    0    12.011    2.617217   11.600216    1.027921
  70 C     6.0000    0    12.011    0.386657   10.466440    0.236917
  71 C     6.0000    0    12.011    0.444374    8.556255   -1.559424
  72 O     8.0000    0    15.999    0.030084    1.785957    2.700254
  73 H     1.0000    0     1.008   -1.071074    2.696059   -2.050492
  74 H     1.0000    0     1.008   11.064655    2.504273   -0.629781
  75 H     1.0000    0     1.008    6.742613    8.309344   -2.587173
  76 H     1.0000    0     1.008    6.649504   11.696540    0.599450
  77 H     1.0000    0     1.008    2.573932   13.091855    2.426952
  78 H     1.0000    0     1.008   -1.404793   11.071826    1.017518
  79 H     1.0000    0     1.008   -1.307044    7.685129   -2.165804
  80 H     1.0000    0     1.008    1.127830    5.693657   -5.699736
  81 H     1.0000    0     1.008    4.439710    5.783758   -5.706616
  82 H     1.0000    0     1.008    2.907217    1.563344   -4.707965
  83 H     1.0000    0     1.008    5.536067    1.211167    4.685937

--------------------------------
INTERNAL COORDINATES (ANGSTROEM)
--------------------------------
 C      0   0   0     0.000000000000     0.00000000     0.00000000
 C      1   0   0     1.525119002296     0.00000000     0.00000000
 C      2   1   0     1.523244804620   107.03836871     0.00000000
 C      3   2   1     1.527117188449   110.34530209    64.24490814
 C      4   3   2     1.522785381125   110.31559865   303.63484712
 N      5   4   3     1.337666991354   117.28191768    28.70449396
 C      4   3   2     1.541549979991   108.74372282    62.19490916
 C      7   4   3     1.536050425884   115.12119801   303.59411879
 C      2   1   3     1.536002388150   113.75299997   120.67202718
 C      8   7   4     1.501490041665   110.43914966   280.09563328
 N     10   8   7     1.284595978121   127.08220762   324.10675169
 C     11  10   8     1.382322580044   104.92838018   184.19337721
 C     12  11  10     1.391032726602   108.30985233     0.71687760
 O     13  12  11     1.350599321328   107.09004593     0.33138797
 C     12  11  10     1.382825951979   131.59267276   181.48514204
 C     15  12  11     1.394432118082   117.54902702   180.13808068
 C     16  15  12     1.405315063012   120.85316414   358.65847295
 C     13  12  11     1.378510021676   123.94300785   180.71967669
 C      8   7   4     1.540899234285   108.90052911   164.81885279
 C      2   1   3     1.526306913221   108.08465332   240.69422726
 C      4   3   2     1.524846049074   110.26560310   181.70339925
 O      5   4   3     1.232696540056   120.75268047   205.37682852
 H      9   2   1     1.094945327575   106.41638173   173.81903127
 H      9   2   1     1.092963925858   110.07217742    59.91975020
 H      3   2   1     1.095084604794   110.32665567   184.90818983
 H      3   2   1     1.095888629184   110.05001674   302.31193882
 H      7   4   3     1.094772487066   106.71406247    62.68506774
 H      7   4   3     1.091804040430   110.38874501   178.03748086
 H     21   4   3     1.088852875656   112.00683012   183.31020844
 H     21   4   3     1.091196598467   109.52419624   302.99213161
 H     21   4   3     1.091033137204   111.40201177    61.99012890
 H     20   2   1     1.091133901386   110.78429389   179.73901222
 H     20   2   1     1.092216910099   111.29131500   299.57601166
 H     20   2   1     1.091459208669   111.18468881    59.85828837
 H      6   5   4     1.018408228703   116.54637798   175.15736583
 H     19   8   7     1.090245530561   111.12191459    58.97863840
 H     19   8   7     1.091098120343   111.37194355   179.76597057
 H     19   8   7     1.090686298277   109.77061004   299.27733686
 H     15  12  11     1.081857602800   121.17018852   359.55022663
 C     16  15  12     1.486281647525   118.04252330   181.36322239
 H     17  16  15     1.081427654057   119.57271608   182.17518029
 H      1   2   3     1.091558131343   110.77775643   193.45256067
 H      1   2   3     1.095506824574   108.72400673    76.63275329
 C     40  16  15     1.489147853416   119.40454526   206.27921979
 C     44  40  16     1.394884839582   118.93349823   213.86626697
 C     45  44  40     1.384864955368   120.28194608   182.32317766
 C     46  45  44     1.389804960441   120.07546559     1.53241226
 C     47  46  45     1.387838322310   119.96440679   359.69077123
 C     48  47  46     1.387226892104   120.04304421   359.06050887
 H     45  44  40     1.081982953276   119.89733062     3.34561818
 H     46  45  44     1.082079796219   119.83718244   181.25437482
 H     47  46  45     1.082311149225   120.00894491   179.49283402
 H     48  47  46     1.081997578587   120.18942879   179.12316773
 H     49  48  47     1.082472669051   119.43844312   179.52231968
 H     18  13  12     1.081186825664   122.75590003   178.72431064
 O     40  16  15     1.215097274877   120.65383766    25.81634789
 C     40  16  15     3.692889033338    86.48373977   103.77165736
 C     57  40  16     1.378312462522    74.76929911   299.22648116
 C     58  57  40     1.380749194681   117.54718363   278.73850401
 N     59  58  57     1.317979541714   123.63282071   358.38945340
 C     60  59  58     1.328780599105   114.16078764     1.43972590
 N     61  60  59     1.328438758363   127.33922100   359.74506560
 C     58  57  40     1.477649915118   133.87974186    98.31883030
 N     63  58  57     1.344984963515   105.31626361   182.23481584
 C     64  63  58     1.445702343547   115.23893318   357.61546669
 C     65  64  63     1.536529678571   113.10769928   240.14859375
 C     66  65  64     1.502064721284   112.82614461    56.47717983
 C     67  66  65     1.393150183639   120.79520323    93.18477395
 C     68  67  66     1.388416913328   120.82977610   181.89199855
 C     69  68  67     1.388128536084   120.11379145     0.00000000
 C     70  69  68     1.388677549635   119.56402977   359.78753702
 C     71  70  69     1.387915724108   120.15889020     0.21459993
 O     63  58  57     1.222999568188   127.35237231     2.75313847
 H     64  63  58     1.024176928086   121.60122995   180.33116045
 H     61  60  59     1.084213985615   116.41059077   179.75007528
 H     68  67  66     1.083560397464   119.54461759     2.10845533
 H     69  68  67     1.082555146464   119.76405487   180.16471790
 H     70  69  68     1.082441836963   120.22152496   180.08446177
 H     71  70  69     1.082568306380   120.09677772   180.31256987
 H     72  71  70     1.083718645508   119.58890032   180.07452452
 H     66  65  64     1.092126352253   107.85604230   294.13164187
 H     66  65  64     1.091623252415   107.75752842   179.16240388
 H     65  64  63     1.095678101641   110.76843910   117.86514853
 H     57  40  16     1.084688825683   104.77404214    59.49889038

---------------------------
INTERNAL COORDINATES (A.U.)
---------------------------
 C      0   0   0     0.000000000000     0.00000000     0.00000000
 C      1   0   0     2.882057235979     0.00000000     0.00000000
 C      2   1   0     2.878515515651   107.03836871     0.00000000
 C      3   2   1     2.885833260572   110.34530209    64.24490814
 C      4   3   2     2.877647331065   110.31559865   303.63484712
 N      5   4   3     2.527824272046   117.28191768    28.70449396
 C      4   3   2     2.913107283934   108.74372282    62.19490916
 C      7   4   3     2.902714632814   115.12119801   303.59411879
 C      2   1   3     2.902623854653   113.75299997   120.67202718
 C      8   7   4     2.837404971557   110.43914966   280.09563328
 N     10   8   7     2.427534591385   127.08220762   324.10675169
 C     11  10   8     2.612211105019   104.92838018   184.19337721
 C     12  11  10     2.628670896599   108.30985233     0.71687760
 O     13  12  11     2.552262833969   107.09004593     0.33138797
 C     12  11  10     2.613162340119   131.59267276   181.48514204
 C     15  12  11     2.635094815519   117.54902702   180.13808068
 C     16  15  12     2.655660600967   120.85316414   358.65847295
 C     13  12  11     2.605006413833   123.94300785   180.71967669
 C      8   7   4     2.911877552767   108.90052911   164.81885279
 C      2   1   3     2.884302062298   108.08465332   240.69422726
 C      4   3   2     2.881541429142   110.26560310   181.70339925
 O      5   4   3     2.329458866938   120.75268047   205.37682852
 H      9   2   1     2.069146800733   106.41638173   173.81903127
 H      9   2   1     2.065402494128   110.07217742    59.91975020
 H      3   2   1     2.069409996535   110.32665567   184.90818983
 H      3   2   1     2.070929382437   110.05001674   302.31193882
 H      7   4   3     2.068820179506   106.71406247    62.68506774
 H      7   4   3     2.063210628321   110.38874501   178.03748086
 H     21   4   3     2.057633735123   112.00683012   183.31020844
 H     21   4   3     2.062062729369   109.52419624   302.99213161
 H     21   4   3     2.061753832348   111.40201177    61.99012890
 H     20   2   1     2.061944249056   110.78429389   179.73901222
 H     20   2   1     2.063990838925   111.29131500   299.57601166
 H     20   2   1     2.062558990731   111.18468881    59.85828837
 H      6   5   4     1.924512644781   116.54637798   175.15736583
 H     19   8   7     2.060265471492   111.12191459    58.97863840
 H     19   8   7     2.061876632684   111.37194355   179.76597057
 H     19   8   7     2.061098401764   109.77061004   299.27733686
 H     15  12  11     2.044414585193   121.17018852   359.55022663
 C     16  15  12     2.808665271696   118.04252330   181.36322239
 H     17  16  15     2.043602099817   119.57271608   182.17518029
 H      1   2   3     2.062745927493   110.77775643   193.45256067
 H      1   2   3     2.070207876287   108.72400673    76.63275329
 C     40  16  15     2.814081615873   119.40454526   206.27921979
 C     44  40  16     2.635950335169   118.93349823   213.86626697
 C     45  44  40     2.617015498110   120.28194608   182.32317766
 C     46  45  44     2.626350754798   120.07546559     1.53241226
 C     47  46  45     2.622634347326   119.96440679   359.69077123
 C     48  47  46     2.621478911686   120.04304421   359.06050887
 H     45  44  40     2.044651463264   119.89733062     3.34561818
 H     46  45  44     2.044834469904   119.83718244   181.25437482
 H     47  46  45     2.045271663726   120.00894491   179.49283402
 H     48  47  46     2.044679101096   120.18942879   179.12316773
 H     49  48  47     2.045576891960   119.43844312   179.52231968
 H     18  13  12     2.043147000109   122.75590003   178.72431064
 O     40  16  15     2.296201075591   120.65383766    25.81634789
 C     40  16  15     6.978548915969    86.48373977   103.77165736
 C     57  40  16     2.604633081138    74.76929911   299.22648116
 C     58  57  40     2.609237837579   117.54718363   278.73850401
 N     59  58  57     2.490620383950   123.63282071   358.38945340
 C     60  59  58     2.511031424376   114.16078764     1.43972590
 N     61  60  59     2.510385438992   127.33922100   359.74506560
 C     58  57  40     2.792353661385   133.87974186    98.31883030
 N     63  58  57     2.541653235285   105.31626361   182.23481584
 C     64  63  58     2.731981500473   115.23893318   357.61546669
 C     65  64  63     2.903620289142   113.10769928   240.14859375
 C     66  65  64     2.838490958651   112.82614461    56.47717983
 C     67  66  65     2.632672310501   120.79520323    93.18477395
 C     68  67  66     2.623727725893   120.82977610   181.89199855
 C     69  68  67     2.623182771879   120.11379145     0.00000000
 C     70  69  68     2.624220257135   119.56402977   359.78753702
 C     71  70  69     2.622780615528   120.15889020     0.21459993
 O     63  58  57     2.311134245779   127.35237231     2.75313847
 H     64  63  58     1.935413906762   121.60122995   180.33116045
 H     61  60  59     2.048867503380   116.41059077   179.75007528
 H     68  67  66     2.047632400771   119.54461759     2.10845533
 H     69  68  67     2.045732751685   119.76405487   180.16471790
 H     70  69  68     2.045518627759   120.22152496   180.08446177
 H     71  70  69     2.045757620321   120.09677772   180.31256987
 H     72  71  70     2.047931446233   119.58890032   180.07452452
 H     66  65  64     2.063819709397   107.85604230   294.13164187
 H     66  65  64     2.062868988485   107.75752842   179.16240388
 H     65  64  63     2.070531543037   110.76843910   117.86514853
 H     57  40  16     2.049764821066   104.77404214    59.49889038

---------------------
BASIS SET INFORMATION
---------------------
There are 4 groups of distinct atoms

 Group   1 Type C   : 15s8p3d2f1g contracted to 7s4p3d2f1g pattern {8211111/5111/111/11/1}
 Group   2 Type N   : 15s8p3d2f1g contracted to 7s4p3d2f1g pattern {8211111/5111/111/11/1}
 Group   3 Type O   : 15s8p3d2f1g contracted to 7s4p3d2f1g pattern {8211111/5111/111/11/1}
 Group   4 Type H   : 7s3p2d1f contracted to 4s3p2d1f pattern {4111/111/11/1}

Atom   0C    basis set group =>   1
Atom   1C    basis set group =>   1
Atom   2C    basis set group =>   1
Atom   3C    basis set group =>   1
Atom   4C    basis set group =>   1
Atom   5N    basis set group =>   2
Atom   6C    basis set group =>   1
Atom   7C    basis set group =>   1
Atom   8C    basis set group =>   1
Atom   9C    basis set group =>   1
Atom  10N    basis set group =>   2
Atom  11C    basis set group =>   1
Atom  12C    basis set group =>   1
Atom  13O    basis set group =>   3
Atom  14C    basis set group =>   1
Atom  15C    basis set group =>   1
Atom  16C    basis set group =>   1
Atom  17C    basis set group =>   1
Atom  18C    basis set group =>   1
Atom  19C    basis set group =>   1
Atom  20C    basis set group =>   1
Atom  21O    basis set group =>   3
Atom  22H    basis set group =>   4
Atom  23H    basis set group =>   4
Atom  24H    basis set group =>   4
Atom  25H    basis set group =>   4
Atom  26H    basis set group =>   4
Atom  27H    basis set group =>   4
Atom  28H    basis set group =>   4
Atom  29H    basis set group =>   4
Atom  30H    basis set group =>   4
Atom  31H    basis set group =>   4
Atom  32H    basis set group =>   4
Atom  33H    basis set group =>   4
Atom  34H    basis set group =>   4
Atom  35H    basis set group =>   4
Atom  36H    basis set group =>   4
Atom  37H    basis set group =>   4
Atom  38H    basis set group =>   4
Atom  39C    basis set group =>   1
Atom  40H    basis set group =>   4
Atom  41H    basis set group =>   4
Atom  42H    basis set group =>   4
Atom  43C    basis set group =>   1
Atom  44C    basis set group =>   1
Atom  45C    basis set group =>   1
Atom  46C    basis set group =>   1
Atom  47C    basis set group =>   1
Atom  48C    basis set group =>   1
Atom  49H    basis set group =>   4
Atom  50H    basis set group =>   4
Atom  51H    basis set group =>   4
Atom  52H    basis set group =>   4
Atom  53H    basis set group =>   4
Atom  54H    basis set group =>   4
Atom  55O    basis set group =>   3
Atom  56C    basis set group =>   1
Atom  57C    basis set group =>   1
Atom  58C    basis set group =>   1
Atom  59N    basis set group =>   2
Atom  60C    basis set group =>   1
Atom  61N    basis set group =>   2
Atom  62C    basis set group =>   1
Atom  63N    basis set group =>   2
Atom  64C    basis set group =>   1
Atom  65C    basis set group =>   1
Atom  66C    basis set group =>   1
Atom  67C    basis set group =>   1
Atom  68C    basis set group =>   1
Atom  69C    basis set group =>   1
Atom  70C    basis set group =>   1
Atom  71C    basis set group =>   1
Atom  72O    basis set group =>   3
Atom  73H    basis set group =>   4
Atom  74H    basis set group =>   4
Atom  75H    basis set group =>   4
Atom  76H    basis set group =>   4
Atom  77H    basis set group =>   4
Atom  78H    basis set group =>   4
Atom  79H    basis set group =>   4
Atom  80H    basis set group =>   4
Atom  81H    basis set group =>   4
Atom  82H    basis set group =>   4
Atom  83H    basis set group =>   4
---------------------------------
AUXILIARY/J BASIS SET INFORMATION
---------------------------------
There are 4 groups of distinct atoms

 Group   1 Type C   : 12s5p4d2f1g contracted to 6s4p3d1f1g pattern {711111/2111/211/2/1}
 Group   2 Type N   : 12s5p4d2f1g contracted to 6s4p3d1f1g pattern {711111/2111/211/2/1}
 Group   3 Type O   : 12s5p4d2f1g contracted to 6s4p3d1f1g pattern {711111/2111/211/2/1}
 Group   4 Type H   : 5s2p1d contracted to 3s1p1d pattern {311/2/1}

Atom   0C    basis set group =>   1
Atom   1C    basis set group =>   1
Atom   2C    basis set group =>   1
Atom   3C    basis set group =>   1
Atom   4C    basis set group =>   1
Atom   5N    basis set group =>   2
Atom   6C    basis set group =>   1
Atom   7C    basis set group =>   1
Atom   8C    basis set group =>   1
Atom   9C    basis set group =>   1
Atom  10N    basis set group =>   2
Atom  11C    basis set group =>   1
Atom  12C    basis set group =>   1
Atom  13O    basis set group =>   3
Atom  14C    basis set group =>   1
Atom  15C    basis set group =>   1
Atom  16C    basis set group =>   1
Atom  17C    basis set group =>   1
Atom  18C    basis set group =>   1
Atom  19C    basis set group =>   1
Atom  20C    basis set group =>   1
Atom  21O    basis set group =>   3
Atom  22H    basis set group =>   4
Atom  23H    basis set group =>   4
Atom  24H    basis set group =>   4
Atom  25H    basis set group =>   4
Atom  26H    basis set group =>   4
Atom  27H    basis set group =>   4
Atom  28H    basis set group =>   4
Atom  29H    basis set group =>   4
Atom  30H    basis set group =>   4
Atom  31H    basis set group =>   4
Atom  32H    basis set group =>   4
Atom  33H    basis set group =>   4
Atom  34H    basis set group =>   4
Atom  35H    basis set group =>   4
Atom  36H    basis set group =>   4
Atom  37H    basis set group =>   4
Atom  38H    basis set group =>   4
Atom  39C    basis set group =>   1
Atom  40H    basis set group =>   4
Atom  41H    basis set group =>   4
Atom  42H    basis set group =>   4
Atom  43C    basis set group =>   1
Atom  44C    basis set group =>   1
Atom  45C    basis set group =>   1
Atom  46C    basis set group =>   1
Atom  47C    basis set group =>   1
Atom  48C    basis set group =>   1
Atom  49H    basis set group =>   4
Atom  50H    basis set group =>   4
Atom  51H    basis set group =>   4
Atom  52H    basis set group =>   4
Atom  53H    basis set group =>   4
Atom  54H    basis set group =>   4
Atom  55O    basis set group =>   3
Atom  56C    basis set group =>   1
Atom  57C    basis set group =>   1
Atom  58C    basis set group =>   1
Atom  59N    basis set group =>   2
Atom  60C    basis set group =>   1
Atom  61N    basis set group =>   2
Atom  62C    basis set group =>   1
Atom  63N    basis set group =>   2
Atom  64C    basis set group =>   1
Atom  65C    basis set group =>   1
Atom  66C    basis set group =>   1
Atom  67C    basis set group =>   1
Atom  68C    basis set group =>   1
Atom  69C    basis set group =>   1
Atom  70C    basis set group =>   1
Atom  71C    basis set group =>   1
Atom  72O    basis set group =>   3
Atom  73H    basis set group =>   4
Atom  74H    basis set group =>   4
Atom  75H    basis set group =>   4
Atom  76H    basis set group =>   4
Atom  77H    basis set group =>   4
Atom  78H    basis set group =>   4
Atom  79H    basis set group =>   4
Atom  80H    basis set group =>   4
Atom  81H    basis set group =>   4
Atom  82H    basis set group =>   4
Atom  83H    basis set group =>   4


           ************************************************************
           *        Program running with 8 parallel MPI-processes     *
           *              working on a common directory               *
           ************************************************************
------------------------------------------------------------------------------
                           ORCA GTO INTEGRAL CALCULATION
                           -- RI-GTO INTEGRALS CHOSEN --
------------------------------------------------------------------------------
------------------------------------------------------------------------------
                   ___                                                        
                  /   \      - P O W E R E D   B Y -                         
                 /     \                                                     
                 |  |  |   _    _      __       _____    __    __             
                 |  |  |  | |  | |    /  \     |  _  \  |  |  /  |          
                  \  \/   | |  | |   /    \    | | | |  |  | /  /          
                 / \  \   | |__| |  /  /\  \   | |_| |  |  |/  /          
                |  |  |   |  __  | /  /__\  \  |    /   |      \           
                |  |  |   | |  | | |   __   |  |    \   |  |\   \          
                \     /   | |  | | |  |  |  |  | |\  \  |  | \   \       
                 \___/    |_|  |_| |__|  |__|  |_| \__\ |__|  \__/        
                                                                              
                      - O R C A' S   B I G   F R I E N D -                    
                                      &                                       
                       - I N T E G R A L  F E E D E R -                       
                                                                              
 v1 FN, 2020, v2 2021                                                         
------------------------------------------------------------------------------


Reading SHARK input file orca.SHARKINP.tmp ... ok
----------------------
SHARK INTEGRAL PACKAGE
----------------------

Number of atoms                             ...     84
Number of basis functions                   ...   3789
Number of shells                            ...   1169
Maximum angular momentum                    ...      4
Integral batch strategy                     ... SHARK/LIBINT Hybrid
RI-J (if used) integral strategy            ... SPLIT-RIJ (Revised 2003 algorithm where possible)
Printlevel                                  ...      1
Contraction scheme used                     ... SEGMENTED contraction
Coulomb Range Separation                    ... NOT USED
Exchange Range Separation                   ... NOT USED
Finite Nucleus Model                        ... NOT USED
Auxiliary Coulomb fitting basis             ... AVAILABLE
   # of basis functions in Aux-J            ...   2710
   # of shells in Aux-J                     ...    890
   Maximum angular momentum in Aux-J        ...      4
Auxiliary J/K fitting basis                 ... NOT available
Auxiliary Correlation fitting basis         ... NOT available
Auxiliary 'external' fitting basis          ... NOT available
Integral threshold                          ...     1.000000e-10
Primitive cut-off                           ...     1.000000e-11
Primitive pair pre-selection threshold      ...     1.000000e-11

Calculating pre-screening integrals         ... done (  3.3 sec) Dimension = 1169
Organizing shell pair data                  ... done (  9.9 sec)
Shell pair information
Total number of shell pairs                 ...    683865
Shell pairs after pre-screening             ...    293579
Total number of primitive shell pairs       ...   1703145
Primitive shell pairs kept                  ...    481589
          la=0 lb=0:  46857 shell pairs
          la=1 lb=0:  69990 shell pairs
          la=1 lb=1:  25251 shell pairs
          la=2 lb=0:  39652 shell pairs
          la=2 lb=1:  30497 shell pairs
          la=2 lb=2:   8572 shell pairs
          la=3 lb=0:  22550 shell pairs
          la=3 lb=1:  17660 shell pairs
          la=3 lb=2:   9478 shell pairs
          la=3 lb=3:   2680 shell pairs
          la=4 lb=0:   8182 shell pairs
          la=4 lb=1:   6473 shell pairs
          la=4 lb=2:   3444 shell pairs
          la=4 lb=3:   1914 shell pairs
          la=4 lb=4:    379 shell pairs

Calculating one electron integrals          ... done (  2.1 sec)
Calculating RI/J V-Matrix + Cholesky decomp.... done (  0.6 sec)
Calculating Nuclear repulsion               ... done (  0.0 sec) ENN=   6146.353120069631 Eh

SHARK setup successfully completed in  28.6 seconds

Maximum memory used throughout the entire GTOINT-calculation: 547.4 MB


           ************************************************************
           *        Program running with 8 parallel MPI-processes     *
           *              working on a common directory               *
           ************************************************************
-------------------------------------------------------------------------------
                                 ORCA SCF
-------------------------------------------------------------------------------

------------
SCF SETTINGS
------------
Hamiltonian:
 Density Functional     Method          .... DFT(GTOs)
 Exchange Functional    Exchange        .... PW6
 Correlation Functional Correlation     .... B95
 Gradients option       PostSCFGGA      .... off
 Hybrid DFT is turned on
   Fraction HF Exchange ScalHFX         ....  0.280000
   Scaling of DF-GGA-X  ScalDFX         ....  0.720000
   Scaling of DF-GGA-C  ScalDFC         ....  1.000000
   Scaling of DF-LDA-C  ScalLDAC        ....  1.000000
   Perturbative correction              ....  0.000000
   Density functional embedding theory  .... OFF
   NL short-range parameter             ....  9.000000
 RI-approximation to the Coulomb term is turned on
   Number of AuxJ basis functions       .... 2710
   RIJ-COSX (HFX calculated with COS-X)).... on


General Settings:
 Integral files         IntName         .... orca
 Hartree-Fock type      HFTyp           .... RHF
 Total Charge           Charge          ....    0
 Multiplicity           Mult            ....    1
 Number of Electrons    NEL             ....  332
 Basis Dimension        Dim             .... 3789
 Nuclear Repulsion      ENuc            ....   6146.3531200696 Eh

Convergence Acceleration:
 DIIS                   CNVDIIS         .... on
   Start iteration      DIISMaxIt       ....    12
   Startup error        DIISStart       ....  0.200000
   # of expansion vecs  DIISMaxEq       ....     5
   Bias factor          DIISBfac        ....   1.050
   Max. coefficient     DIISMaxC        ....  10.000
 Trust-Rad. Augm. Hess. CNVTRAH         .... off
 SOSCF                  CNVSOSCF        .... on
   Start iteration      SOSCFMaxIt      ....   150
   Startup grad/error   SOSCFStart      ....  0.003300
 Level Shifting         CNVShift        .... on
   Level shift para.    LevelShift      ....    0.2500
   Turn off err/grad.   ShiftErr        ....    0.0010
 Zerner damping         CNVZerner       .... off
 Static damping         CNVDamp         .... on
   Fraction old density DampFac         ....    0.7000
   Max. Damping (<1)    DampMax         ....    0.9800
   Min. Damping (>=0)   DampMin         ....    0.0000
   Turn off err/grad.   DampErr         ....    0.1000
 Fernandez-Rico         CNVRico         .... off

SCF Procedure:
 Maximum # iterations   MaxIter         ....   125
 SCF integral mode      SCFMode         .... Direct
   Integral package                     .... SHARK and LIBINT hybrid scheme
 Reset frequency        DirectResetFreq ....    20
 Integral Threshold     Thresh          ....  1.000e-10 Eh
 Primitive CutOff       TCut            ....  1.000e-11 Eh

Convergence Tolerance:
 Convergence Check Mode ConvCheckMode   .... Total+1el-Energy
 Convergence forced     ConvForced      .... 0
 Energy Change          TolE            ....  1.000e-06 Eh
 1-El. energy change                    ....  1.000e-03 Eh
 Orbital Gradient       TolG            ....  5.000e-05
 Orbital Rotation angle TolX            ....  5.000e-05
 DIIS Error             TolErr          ....  1.000e-06


Diagonalization of the overlap matrix:
Smallest eigenvalue                        ... 3.797e-06
Time for diagonalization                   ...    6.220 sec
Threshold for overlap eigenvalues          ... 1.000e-08
Number of eigenvalues below threshold      ... 0
Time for construction of square roots      ...    3.455 sec
Total time needed                          ...    9.781 sec

Time for model grid setup =    4.919 sec

------------------------------
INITIAL GUESS: MODEL POTENTIAL
------------------------------
Loading Hartree-Fock densities                     ... done
Calculating cut-offs                               ... done
Initializing the effective Hamiltonian             ... done
Setting up the integral package (SHARK)            ... done
Starting the Coulomb interaction                   ... done (  28.8 sec)
Reading the grid                                   ... done
Mapping shells                                     ... done
Starting the XC term evaluation                    ... done (   7.4 sec)
  promolecular density results
     # of electrons  =    331.982712282
     EX              =   -276.785535557
     EC              =    -21.318314040
     EX+EC           =   -298.103849598
Transforming the Hamiltonian                       ... done (   2.7 sec)
Diagonalizing the Hamiltonian                      ... done (   4.8 sec)
Back transforming the eigenvectors                 ... done (   1.3 sec)
Now organizing SCF variables                       ... done
                      ------------------
                      INITIAL GUESS DONE (  50.6 sec)
                      ------------------
-------------------
DFT GRID GENERATION
-------------------

General Integration Accuracy     IntAcc      ... 4.959
Radial Grid Type                 RadialGrid  ... OptM3 with GC (2021)
Angular Grid (max. ang.)         AngularGrid ... 6 (Lebedev-590)
Angular grid pruning method      GridPruning ... 4 (adaptive)
Weight generation scheme         WeightScheme... Becke
Basis function cutoff            BFCut       ... 1.0000e-10
Integration weight cutoff        WCut        ... 1.0000e-14
Angular grids for H and He will be reduced by one unit
Partially contracted basis set               ... off
Rotationally invariant grid construction     ... off

Total number of grid points                  ...   985524
Total number of batches                      ...    15443
Average number of points per batch           ...       63
Average number of grid points per atom       ...    11732
Time for grid setup =   39.987 sec

--------------------
COSX GRID GENERATION
--------------------

GRIDX 1
-------
General Integration Accuracy     IntAcc      ... 4.020
Radial Grid Type                 RadialGrid  ... OptM3 with GC (2021)
Angular Grid (max. ang.)         AngularGrid ... 2 (Lebedev-110)
Angular grid pruning method      GridPruning ... 4 (adaptive)
Weight generation scheme         WeightScheme... Becke
Basis function cutoff            BFCut       ... 1.0000e-10
Integration weight cutoff        WCut        ... 1.0000e-14
Angular grids for H and He will be reduced by one unit
Partially contracted basis set               ... on
Rotationally invariant grid construction     ... off

Total number of grid points                  ...   115771
Total number of batches                      ...     1852
Average number of points per batch           ...       62
Average number of grid points per atom       ...     1378
UseSFitting                                  ... on

GRIDX 2
-------
General Integration Accuracy     IntAcc      ... 4.338
Radial Grid Type                 RadialGrid  ... OptM3 with GC (2021)
Angular Grid (max. ang.)         AngularGrid ... 3 (Lebedev-194)
Angular grid pruning method      GridPruning ... 4 (adaptive)
Weight generation scheme         WeightScheme... Becke
Basis function cutoff            BFCut       ... 1.0000e-10
Integration weight cutoff        WCut        ... 1.0000e-14
Angular grids for H and He will be reduced by one unit
Partially contracted basis set               ... on
Rotationally invariant grid construction     ... off

Total number of grid points                  ...   249604
Total number of batches                      ...     3935
Average number of points per batch           ...       63
Average number of grid points per atom       ...     2971
UseSFitting                                  ... on

GRIDX 3
-------
General Integration Accuracy     IntAcc      ... 4.871
Radial Grid Type                 RadialGrid  ... OptM3 with GC (2021)
Angular Grid (max. ang.)         AngularGrid ... 4 (Lebedev-302)
Angular grid pruning method      GridPruning ... 4 (adaptive)
Weight generation scheme         WeightScheme... Becke
Basis function cutoff            BFCut       ... 1.0000e-10
Integration weight cutoff        WCut        ... 1.0000e-14
Angular grids for H and He will be reduced by one unit
Partially contracted basis set               ... on
Rotationally invariant grid construction     ... off

Total number of grid points                  ...   459459
Total number of batches                      ...     7224
Average number of points per batch           ...       63
Average number of grid points per atom       ...     5470
UseSFitting                                  ... on

Time for X-Grid setup             =   69.713 sec

--------------
SCF ITERATIONS
--------------
ITER       Energy         Delta-E        Max-DP      RMS-DP      [F,P]     Damp
               ***  Starting incremental Fock matrix formation  ***
  0  -2046.9129422198   0.000000000000 0.06432986  0.00023875  0.3760847 0.7000
  1  -2047.6438876451  -0.730945425249 0.06357485  0.00020922  0.1570213 0.7000
                               ***Turning on DIIS***
  2  -2047.9557074042  -0.311819759108 0.11263737  0.00042985  0.0646702 0.0000
  3  -2048.4586093502  -0.502901946059 0.08568634  0.00017530  0.0760772 0.0000
  4  -2048.5538350874  -0.095225737203 0.02532262  0.00006181  0.0218730 0.0000
  5  -2048.5577736676  -0.003938580191 0.01201323  0.00002950  0.0157727 0.0000
                      *** Initiating the SOSCF procedure ***
                           *** Shutting down DIIS ***
                      *** Re-Reading the Fockian *** 
                      *** Removing any level shift *** 
ITER      Energy       Delta-E        Grad      Rot      Max-DP    RMS-DP
  6  -2048.55862882  -0.0008551521  0.000242  0.000242  0.004750  0.000013
               *** Restarting incremental Fock matrix formation ***
  7  -2048.55866886  -0.0000400357  0.000136  0.000689  0.003610  0.000018
  8  -2048.55866538   0.0000034800  0.000273  0.000508  0.001554  0.000005
  9  -2048.55867729  -0.0000119188  0.000039  0.000103  0.003322  0.000007
 10  -2048.55867627   0.0000010291  0.000058  0.000076  0.001596  0.000004
                  ***Gradient check signals convergence***
              ***Rediagonalizing the Fockian in SOSCF/NRSCF***

               *****************************************************
               *                     SUCCESS                       *
               *           SCF CONVERGED AFTER  11 CYCLES          *
               *****************************************************

Old exchange energy                            =    -77.519391454 Eh
New exchange energy                            =    -77.519383035 Eh
Exchange energy change after final integration =      0.000008419 Eh
Total energy after final integration           =  -2048.558668908 Eh
Final COS-X integration done in                =  1922.534 sec

----------------
TOTAL SCF ENERGY
----------------

Total Energy       :        -2048.55866891 Eh          -55744.11536 eV

Components:
Nuclear Repulsion  :         6146.35312007 Eh          167250.77126 eV
Electronic Energy  :        -8194.91178898 Eh         -222994.88662 eV
One Electron Energy:       -15019.79009569 Eh         -408709.26688 eV
Two Electron Energy:         6824.87830672 Eh          185714.38026 eV
Max COSX asymmetry :            0.00000045 Eh               0.00001 eV

Virial components:
Potential Energy   :        -4088.70180008 Eh         -111259.23229 eV
Kinetic Energy     :         2040.14313117 Eh           55515.11693 eV
Virial Ratio       :            2.00412497


DFT components:
N(Alpha)           :      165.999969709191 electrons
N(Beta)            :      165.999969709191 electrons
N(Total)           :      331.999939418381 electrons
E(X)               :     -203.198093508908 Eh       
E(C)               :      -11.859937685033 Eh       
E(XC)              :     -215.058031193942 Eh       
DFET-embed. en.    :        0.000000000000 Eh       

---------------
SCF CONVERGENCE
---------------

  Last Energy change         ...   -1.0620e-06  Tolerance :   1.0000e-06
  Last MAX-Density change    ...    2.3315e-15  Tolerance :   1.0000e-05
  Last RMS-Density change    ...    4.2839e-18  Tolerance :   1.0000e-06
  Last Orbital Gradient      ...    9.0999e-06  Tolerance :   5.0000e-05
  Last Orbital Rotation      ...    3.2907e-05  Tolerance :   5.0000e-05

             **** THE GBW FILE WAS UPDATED (orca.gbw) ****
             **** DENSITY orca.scfp WAS UPDATED ****
             **** ENERGY FILE WAS UPDATED (orca.en.tmp) ****
             **** THE GBW FILE WAS UPDATED (orca.gbw) ****
             **** DENSITY orca.scfp WAS UPDATED ****
----------------
ORBITAL ENERGIES
----------------

  NO   OCC          E(Eh)            E(eV) 
   0   2.0000     -19.379315      -527.3380 
   1   2.0000     -19.280992      -524.6625 
   2   2.0000     -19.260089      -524.0937 
   3   2.0000     -19.259886      -524.0881 
   4   2.0000     -14.484974      -394.1562 
   5   2.0000     -14.475196      -393.8901 
   6   2.0000     -14.468322      -393.7030 
   7   2.0000     -14.466786      -393.6613 
   8   2.0000     -14.462651      -393.5487 
   9   2.0000     -10.401095      -283.0282 
  10   2.0000     -10.396485      -282.9028 
  11   2.0000     -10.395530      -282.8768 
  12   2.0000     -10.385078      -282.5923 
  13   2.0000     -10.367756      -282.1210 
  14   2.0000     -10.364269      -282.0261 
  15   2.0000     -10.350414      -281.6491 
  16   2.0000     -10.350355      -281.6475 
  17   2.0000     -10.347228      -281.5624 
  18   2.0000     -10.340808      -281.3877 
  19   2.0000     -10.339760      -281.3592 
  20   2.0000     -10.334417      -281.2138 
  21   2.0000     -10.326546      -280.9996 
  22   2.0000     -10.322715      -280.8954 
  23   2.0000     -10.317005      -280.7400 
  24   2.0000     -10.315664      -280.7035 
  25   2.0000     -10.315108      -280.6883 
  26   2.0000     -10.313261      -280.6381 
  27   2.0000     -10.312728      -280.6236 
  28   2.0000     -10.310713      -280.5688 
  29   2.0000     -10.310519      -280.5635 
  30   2.0000     -10.309301      -280.5303 
  31   2.0000     -10.309117      -280.5253 
  32   2.0000     -10.307459      -280.4802 
  33   2.0000     -10.306977      -280.4671 
  34   2.0000     -10.306375      -280.4507 
  35   2.0000     -10.305236      -280.4197 
  36   2.0000     -10.304972      -280.4126 
  37   2.0000     -10.302673      -280.3500 
  38   2.0000     -10.302539      -280.3463 
  39   2.0000     -10.300883      -280.3013 
  40   2.0000     -10.298937      -280.2483 
  41   2.0000     -10.291858      -280.0557 
  42   2.0000     -10.291589      -280.0484 
  43   2.0000     -10.290861      -280.0286 
  44   2.0000     -10.290125      -280.0085 
  45   2.0000     -10.289474      -279.9908 
  46   2.0000     -10.286636      -279.9136 
  47   2.0000      -1.181658       -32.1546 
  48   2.0000      -1.074619       -29.2419 
  49   2.0000      -1.071529       -29.1578 
  50   2.0000      -1.067533       -29.0490 
  51   2.0000      -1.023202       -27.8427 
  52   2.0000      -0.975272       -26.5385 
  53   2.0000      -0.967368       -26.3234 
  54   2.0000      -0.963630       -26.2217 
  55   2.0000      -0.920957       -25.0605 
  56   2.0000      -0.906379       -24.6638 
  57   2.0000      -0.895309       -24.3626 
  58   2.0000      -0.889399       -24.2018 
  59   2.0000      -0.880912       -23.9708 
  60   2.0000      -0.845763       -23.0144 
  61   2.0000      -0.836099       -22.7514 
  62   2.0000      -0.825781       -22.4706 
  63   2.0000      -0.812251       -22.1025 
  64   2.0000      -0.805905       -21.9298 
  65   2.0000      -0.789341       -21.4791 
  66   2.0000      -0.780633       -21.2421 
  67   2.0000      -0.775009       -21.0891 
  68   2.0000      -0.763913       -20.7871 
  69   2.0000      -0.754641       -20.5348 
  70   2.0000      -0.733507       -19.9597 
  71   2.0000      -0.724180       -19.7059 
  72   2.0000      -0.720630       -19.6093 
  73   2.0000      -0.716649       -19.5010 
  74   2.0000      -0.708003       -19.2657 
  75   2.0000      -0.702604       -19.1188 
  76   2.0000      -0.689299       -18.7568 
  77   2.0000      -0.663332       -18.0502 
  78   2.0000      -0.661602       -18.0031 
  79   2.0000      -0.652300       -17.7500 
  80   2.0000      -0.646935       -17.6040 
  81   2.0000      -0.636874       -17.3302 
  82   2.0000      -0.632851       -17.2208 
  83   2.0000      -0.621891       -16.9225 
  84   2.0000      -0.609728       -16.5915 
  85   2.0000      -0.605235       -16.4693 
  86   2.0000      -0.599913       -16.3245 
  87   2.0000      -0.598408       -16.2835 
  88   2.0000      -0.589349       -16.0370 
  89   2.0000      -0.561286       -15.2734 
  90   2.0000      -0.553923       -15.0730 
  91   2.0000      -0.547993       -14.9117 
  92   2.0000      -0.544468       -14.8157 
  93   2.0000      -0.535048       -14.5594 
  94   2.0000      -0.532930       -14.5018 
  95   2.0000      -0.527618       -14.3572 
  96   2.0000      -0.523295       -14.2396 
  97   2.0000      -0.518858       -14.1189 
  98   2.0000      -0.515815       -14.0360 
  99   2.0000      -0.510374       -13.8880 
 100   2.0000      -0.506114       -13.7721 
 101   2.0000      -0.496098       -13.4995 
 102   2.0000      -0.490298       -13.3417 
 103   2.0000      -0.488528       -13.2935 
 104   2.0000      -0.484563       -13.1856 
 105   2.0000      -0.483035       -13.1441 
 106   2.0000      -0.478404       -13.0180 
 107   2.0000      -0.474174       -12.9029 
 108   2.0000      -0.473936       -12.8965 
 109   2.0000      -0.471451       -12.8288 
 110   2.0000      -0.466255       -12.6874 
 111   2.0000      -0.464380       -12.6364 
 112   2.0000      -0.456919       -12.4334 
 113   2.0000      -0.452400       -12.3104 
 114   2.0000      -0.448356       -12.2004 
 115   2.0000      -0.446494       -12.1497 
 116   2.0000      -0.442284       -12.0352 
 117   2.0000      -0.438012       -11.9189 
 118   2.0000      -0.435213       -11.8427 
 119   2.0000      -0.432838       -11.7781 
 120   2.0000      -0.431062       -11.7298 
 121   2.0000      -0.428674       -11.6648 
 122   2.0000      -0.426861       -11.6155 
 123   2.0000      -0.424685       -11.5563 
 124   2.0000      -0.424146       -11.5416 
 125   2.0000      -0.420892       -11.4531 
 126   2.0000      -0.417987       -11.3740 
 127   2.0000      -0.415114       -11.2958 
 128   2.0000      -0.412801       -11.2329 
 129   2.0000      -0.411351       -11.1934 
 130   2.0000      -0.404717       -11.0129 
 131   2.0000      -0.400749       -10.9049 
 132   2.0000      -0.396438       -10.7876 
 133   2.0000      -0.393447       -10.7062 
 134   2.0000      -0.391475       -10.6526 
 135   2.0000      -0.384199       -10.4546 
 136   2.0000      -0.383010       -10.4222 
 137   2.0000      -0.380305       -10.3486 
 138   2.0000      -0.377290       -10.2666 
 139   2.0000      -0.375673       -10.2226 
 140   2.0000      -0.374160       -10.1814 
 141   2.0000      -0.373408       -10.1610 
 142   2.0000      -0.364656        -9.9228 
 143   2.0000      -0.358908        -9.7664 
 144   2.0000      -0.354600        -9.6491 
 145   2.0000      -0.351859        -9.5746 
 146   2.0000      -0.351066        -9.5530 
 147   2.0000      -0.347438        -9.4543 
 148   2.0000      -0.331783        -9.0283 
 149   2.0000      -0.330862        -9.0032 
 150   2.0000      -0.329134        -8.9562 
 151   2.0000      -0.327545        -8.9129 
 152   2.0000      -0.313382        -8.5276 
 153   2.0000      -0.298609        -8.1256 
 154   2.0000      -0.285859        -7.7786 
 155   2.0000      -0.284360        -7.7378 
 156   2.0000      -0.280100        -7.6219 
 157   2.0000      -0.278909        -7.5895 
 158   2.0000      -0.275982        -7.5099 
 159   2.0000      -0.273624        -7.4457 
 160   2.0000      -0.270933        -7.3724 
 161   2.0000      -0.269591        -7.3359 
 162   2.0000      -0.265240        -7.2176 
 163   2.0000      -0.260689        -7.0937 
 164   2.0000      -0.256196        -6.9714 
 165   2.0000      -0.255722        -6.9586 
 166   0.0000      -0.062055        -1.6886 
 167   0.0000      -0.046266        -1.2590 
 168   0.0000      -0.033860        -0.9214 
 169   0.0000      -0.029507        -0.8029 
 170   0.0000      -0.014417        -0.3923 
 171   0.0000      -0.008439        -0.2296 
 172   0.0000      -0.001619        -0.0440 
 173   0.0000       0.001860         0.0506 
 174   0.0000       0.002718         0.0740 
 175   0.0000       0.014053         0.3824 
 176   0.0000       0.021158         0.5757 
 177   0.0000       0.024345         0.6624 
 178   0.0000       0.026541         0.7222 
 179   0.0000       0.028384         0.7724 
 180   0.0000       0.031359         0.8533 
 181   0.0000       0.037193         1.0121 
 182   0.0000       0.038181         1.0390 
 183   0.0000       0.042734         1.1629 
 184   0.0000       0.045350         1.2340 
 185   0.0000       0.047063         1.2806 
 186   0.0000       0.051749         1.4082 
 187   0.0000       0.053336         1.4513 
 188   0.0000       0.055873         1.5204 
 189   0.0000       0.058828         1.6008 
 190   0.0000       0.060692         1.6515 
 191   0.0000       0.063488         1.7276 
 192   0.0000       0.065200         1.7742 
 193   0.0000       0.067423         1.8347 
 194   0.0000       0.070638         1.9222 
 195   0.0000       0.074487         2.0269 
 196   0.0000       0.075207         2.0465 
 197   0.0000       0.077291         2.1032 
 198   0.0000       0.077773         2.1163 
 199   0.0000       0.082153         2.2355 
 200   0.0000       0.084277         2.2933 
 201   0.0000       0.085693         2.3318 
 202   0.0000       0.089603         2.4382 
 203   0.0000       0.091726         2.4960 
 204   0.0000       0.095747         2.6054 
 205   0.0000       0.098644         2.6842 
 206   0.0000       0.099333         2.7030 
 207   0.0000       0.102595         2.7917 
 208   0.0000       0.104908         2.8547 
 209   0.0000       0.107222         2.9177 
 210   0.0000       0.109221         2.9720 
 211   0.0000       0.112004         3.0478 
 212   0.0000       0.112818         3.0699 
 213   0.0000       0.115320         3.1380 
 214   0.0000       0.117771         3.2047 
 215   0.0000       0.122563         3.3351 
 216   0.0000       0.123869         3.3706 
 217   0.0000       0.126133         3.4323 
 218   0.0000       0.128823         3.5055 
 219   0.0000       0.130347         3.5469 
 220   0.0000       0.134606         3.6628 
 221   0.0000       0.137368         3.7380 
 222   0.0000       0.137961         3.7541 
 223   0.0000       0.140876         3.8334 
 224   0.0000       0.143134         3.8949 
 225   0.0000       0.144233         3.9248 
 226   0.0000       0.145364         3.9556 
 227   0.0000       0.146878         3.9968 
 228   0.0000       0.148144         4.0312 
 229   0.0000       0.149613         4.0712 
 230   0.0000       0.151765         4.1297 
 231   0.0000       0.156411         4.2562 
 232   0.0000       0.157968         4.2985 
 233   0.0000       0.159475         4.3395 
 234   0.0000       0.161101         4.3838 
 235   0.0000       0.164026         4.4634 
 236   0.0000       0.165722         4.5095 
 237   0.0000       0.168774         4.5926 
 238   0.0000       0.169437         4.6106 
 239   0.0000       0.171262         4.6603 
 240   0.0000       0.172956         4.7064 
 241   0.0000       0.177750         4.8368 
 242   0.0000       0.178880         4.8676 
 243   0.0000       0.179834         4.8935 
 244   0.0000       0.183316         4.9883 
 245   0.0000       0.185219         5.0401 
 246   0.0000       0.187565         5.1039 
 247   0.0000       0.188023         5.1164 
 248   0.0000       0.190254         5.1771 
 249   0.0000       0.191912         5.2222 
 250   0.0000       0.193194         5.2571 
 251   0.0000       0.197345         5.3700 
 252   0.0000       0.200528         5.4567 
 253   0.0000       0.201633         5.4867 
 254   0.0000       0.203463         5.5365 
 255   0.0000       0.207645         5.6503 
 256   0.0000       0.209816         5.7094 
 257   0.0000       0.210747         5.7347 
 258   0.0000       0.212877         5.7927 
 259   0.0000       0.215269         5.8578 
 260   0.0000       0.217810         5.9269 
 261   0.0000       0.219794         5.9809 
 262   0.0000       0.222266         6.0482 
 263   0.0000       0.223064         6.0699 
 264   0.0000       0.224851         6.1185 
 265   0.0000       0.228256         6.2112 
 266   0.0000       0.229076         6.2335 
 267   0.0000       0.230618         6.2754 
 268   0.0000       0.234197         6.3728 
 269   0.0000       0.235163         6.3991 
 270   0.0000       0.236975         6.4484 
 271   0.0000       0.238181         6.4812 
 272   0.0000       0.239673         6.5218 
 273   0.0000       0.242465         6.5978 
 274   0.0000       0.245402         6.6777 
 275   0.0000       0.247291         6.7291 
 276   0.0000       0.249354         6.7853 
 277   0.0000       0.250130         6.8064 
 278   0.0000       0.252794         6.8789 
 279   0.0000       0.254811         6.9337 
 280   0.0000       0.255581         6.9547 
 281   0.0000       0.258365         7.0305 
 282   0.0000       0.260514         7.0889 
 283   0.0000       0.261452         7.1145 
 284   0.0000       0.262730         7.1493 
 285   0.0000       0.263507         7.1704 
 286   0.0000       0.265363         7.2209 
 287   0.0000       0.267595         7.2816 
 288   0.0000       0.268522         7.3069 
 289   0.0000       0.272081         7.4037 
 290   0.0000       0.273283         7.4364 
 291   0.0000       0.274712         7.4753 
 292   0.0000       0.276602         7.5267 
 293   0.0000       0.276708         7.5296 
 294   0.0000       0.278788         7.5862 
 295   0.0000       0.280054         7.6207 
 296   0.0000       0.282463         7.6862 
 297   0.0000       0.283457         7.7133 
 298   0.0000       0.285503         7.7689 
 299   0.0000       0.286113         7.7855 
 300   0.0000       0.287679         7.8281 
 301   0.0000       0.289056         7.8656 
 302   0.0000       0.290579         7.9070 
 303   0.0000       0.292298         7.9538 
 304   0.0000       0.292923         7.9709 
 305   0.0000       0.295098         8.0300 
 306   0.0000       0.296441         8.0666 
 307   0.0000       0.297289         8.0896 
 308   0.0000       0.298487         8.1222 
 309   0.0000       0.299693         8.1551 
 310   0.0000       0.301772         8.2116 
 311   0.0000       0.302219         8.2238 
 312   0.0000       0.303391         8.2557 
 313   0.0000       0.306044         8.3279 
 314   0.0000       0.307508         8.3677 
 315   0.0000       0.309561         8.4236 
 316   0.0000       0.310641         8.4530 
 317   0.0000       0.311823         8.4851 
 318   0.0000       0.312695         8.5089 
 319   0.0000       0.315725         8.5913 
 320   0.0000       0.316921         8.6239 
 321   0.0000       0.317588         8.6420 
 322   0.0000       0.320158         8.7119 
 323   0.0000       0.323784         8.8106 
 324   0.0000       0.324550         8.8315 
 325   0.0000       0.326879         8.8948 
 326   0.0000       0.328540         8.9400 
 327   0.0000       0.330627         8.9968 
 328   0.0000       0.330909         9.0045 
 329   0.0000       0.332606         9.0507 
 330   0.0000       0.334293         9.0966 
 331   0.0000       0.336991         9.1700 
 332   0.0000       0.337328         9.1792 
 333   0.0000       0.339407         9.2357 
 334   0.0000       0.341248         9.2858 
 335   0.0000       0.342825         9.3288 
 336   0.0000       0.343441         9.3455 
 337   0.0000       0.345118         9.3911 
 338   0.0000       0.347251         9.4492 
 339   0.0000       0.348578         9.4853 
 340   0.0000       0.349915         9.5217 
 341   0.0000       0.351071         9.5531 
 342   0.0000       0.354767         9.6537 
 343   0.0000       0.355645         9.6776 
 344   0.0000       0.356718         9.7068 
 345   0.0000       0.359200         9.7743 
 346   0.0000       0.359566         9.7843 
 347   0.0000       0.360458         9.8086 
 348   0.0000       0.363360         9.8875 
 349   0.0000       0.365705         9.9513 
 350   0.0000       0.366373         9.9695 
 351   0.0000       0.368709        10.0331 
 352   0.0000       0.370195        10.0735 
 353   0.0000       0.374274        10.1845 
 354   0.0000       0.374374        10.1872 
 355   0.0000       0.375618        10.2211 
 356   0.0000       0.377038        10.2597 
 357   0.0000       0.378939        10.3114 
 358   0.0000       0.381154        10.3717 
 359   0.0000       0.384238        10.4556 
 360   0.0000       0.385175        10.4812 
 361   0.0000       0.386342        10.5129 
 362   0.0000       0.388923        10.5831 
 363   0.0000       0.391277        10.6472 
 364   0.0000       0.394443        10.7333 
 365   0.0000       0.395718        10.7680 
 366   0.0000       0.397113        10.8060 
 367   0.0000       0.400040        10.8856 
 368   0.0000       0.401783        10.9331 
 369   0.0000       0.404988        11.0203 
 370   0.0000       0.405906        11.0453 
 371   0.0000       0.406937        11.0733 
 372   0.0000       0.407588        11.0910 
 373   0.0000       0.411081        11.1861 
 374   0.0000       0.415337        11.3019 
 375   0.0000       0.416687        11.3386 
 376   0.0000       0.417459        11.3596 
 377   0.0000       0.420264        11.4360 
 378   0.0000       0.422556        11.4983 
 379   0.0000       0.425399        11.5757 
 380   0.0000       0.427623        11.6362 
 381   0.0000       0.428060        11.6481 
 382   0.0000       0.432446        11.7674 
 383   0.0000       0.433935        11.8080 
 384   0.0000       0.436451        11.8764 
 385   0.0000       0.438231        11.9249 
 386   0.0000       0.438796        11.9403 
 387   0.0000       0.442934        12.0529 
 388   0.0000       0.445045        12.1103 
 389   0.0000       0.446238        12.1427 
 390   0.0000       0.449376        12.2282 
 391   0.0000       0.451044        12.2735 
 392   0.0000       0.452787        12.3210 
 393   0.0000       0.456354        12.4180 
 394   0.0000       0.457640        12.4530 
 395   0.0000       0.460135        12.5209 
 396   0.0000       0.461843        12.5674 
 397   0.0000       0.464264        12.6333 
 398   0.0000       0.466306        12.6888 
 399   0.0000       0.467836        12.7305 
 400   0.0000       0.470747        12.8097 
 401   0.0000       0.472726        12.8635 
 402   0.0000       0.474579        12.9139 
 403   0.0000       0.476143        12.9565 
 404   0.0000       0.477113        12.9829 
 405   0.0000       0.478711        13.0264 
 406   0.0000       0.481016        13.0891 
 407   0.0000       0.481711        13.1080 
 408   0.0000       0.483479        13.1561 
 409   0.0000       0.485611        13.2141 
 410   0.0000       0.488850        13.3023 
 411   0.0000       0.490472        13.3464 
 412   0.0000       0.493809        13.4372 
 413   0.0000       0.496182        13.5018 
 414   0.0000       0.497531        13.5385 
 415   0.0000       0.498914        13.5761 
 416   0.0000       0.501173        13.6376 
 417   0.0000       0.504250        13.7214 
 418   0.0000       0.506524        13.7832 
 419   0.0000       0.508821        13.8457 
 420   0.0000       0.508980        13.8501 
 421   0.0000       0.510297        13.8859 
 422   0.0000       0.512424        13.9438 
 423   0.0000       0.513985        13.9863 
 424   0.0000       0.516205        14.0467 
 425   0.0000       0.516662        14.0591 
 426   0.0000       0.518408        14.1066 
 427   0.0000       0.523040        14.2326 
 428   0.0000       0.524919        14.2838 
 429   0.0000       0.527124        14.3438 
 430   0.0000       0.529136        14.3985 
 431   0.0000       0.531890        14.4735 
 432   0.0000       0.533213        14.5095 
 433   0.0000       0.535217        14.5640 
 434   0.0000       0.538515        14.6537 
 435   0.0000       0.540522        14.7084 
 436   0.0000       0.544245        14.8097 
 437   0.0000       0.544717        14.8225 
 438   0.0000       0.550787        14.9877 
 439   0.0000       0.551853        15.0167 
 440   0.0000       0.554043        15.0763 
 441   0.0000       0.555554        15.1174 
 442   0.0000       0.556972        15.1560 
 443   0.0000       0.560142        15.2422 
 444   0.0000       0.561046        15.2668 
 445   0.0000       0.564915        15.3721 
 446   0.0000       0.567720        15.4484 
 447   0.0000       0.569952        15.5092 
 448   0.0000       0.573391        15.6028 
 449   0.0000       0.573901        15.6166 
 450   0.0000       0.575687        15.6652 
 451   0.0000       0.576146        15.6777 
 452   0.0000       0.579953        15.7813 
 453   0.0000       0.581590        15.8259 
 454   0.0000       0.584220        15.8974 
 455   0.0000       0.586053        15.9473 
 456   0.0000       0.588231        16.0066 
 457   0.0000       0.589609        16.0441 
 458   0.0000       0.592712        16.1285 
 459   0.0000       0.594798        16.1853 
 460   0.0000       0.597462        16.2578 
 461   0.0000       0.601010        16.3543 
 462   0.0000       0.602151        16.3854 
 463   0.0000       0.604340        16.4449 
 464   0.0000       0.607379        16.5276 
 465   0.0000       0.607476        16.5303 
 466   0.0000       0.609888        16.5959 
 467   0.0000       0.614477        16.7208 
 468   0.0000       0.615015        16.7354 
 469   0.0000       0.617263        16.7966 
 470   0.0000       0.618129        16.8202 
 471   0.0000       0.620254        16.8780 
 472   0.0000       0.621235        16.9047 
 473   0.0000       0.623434        16.9645 
 474   0.0000       0.626062        17.0360 
 475   0.0000       0.627764        17.0823 
 476   0.0000       0.629453        17.1283 
 477   0.0000       0.631631        17.1875 
 478   0.0000       0.633786        17.2462 
 479   0.0000       0.637635        17.3509 
 480   0.0000       0.637915        17.3585 
 481   0.0000       0.640794        17.4369 
 482   0.0000       0.642646        17.4873 
 483   0.0000       0.644716        17.5436 
 484   0.0000       0.645950        17.5772 
 485   0.0000       0.646637        17.5959 
 486   0.0000       0.648615        17.6497 
 487   0.0000       0.654006        17.7964 
 488   0.0000       0.655814        17.8456 
 489   0.0000       0.658194        17.9104 
 490   0.0000       0.660717        17.9790 
 491   0.0000       0.662141        18.0178 
 492   0.0000       0.664997        18.0955 
 493   0.0000       0.666205        18.1284 
 494   0.0000       0.667906        18.1747 
 495   0.0000       0.674721        18.3601 
 496   0.0000       0.675412        18.3789 
 497   0.0000       0.677901        18.4466 
 498   0.0000       0.680003        18.5038 
 499   0.0000       0.682701        18.5772 
 500   0.0000       0.683481        18.5985 
 501   0.0000       0.685633        18.6570 
 502   0.0000       0.688528        18.7358 
 503   0.0000       0.689976        18.7752 
 504   0.0000       0.691471        18.8159 
 505   0.0000       0.695711        18.9313 
 506   0.0000       0.698707        19.0128 
 507   0.0000       0.701227        19.0814 
 508   0.0000       0.701740        19.0953 
 509   0.0000       0.703790        19.1511 
 510   0.0000       0.704887        19.1810 
 511   0.0000       0.708281        19.2733 
 512   0.0000       0.709046        19.2941 
 513   0.0000       0.712534        19.3890 
 514   0.0000       0.714127        19.4324 
 515   0.0000       0.716975        19.5099 
 516   0.0000       0.718937        19.5633 
 517   0.0000       0.719795        19.5866 
 518   0.0000       0.722834        19.6693 
 519   0.0000       0.723813        19.6959 
 520   0.0000       0.725207        19.7339 
 521   0.0000       0.727001        19.7827 
 522   0.0000       0.729932        19.8625 
 523   0.0000       0.731953        19.9175 
 524   0.0000       0.732162        19.9231 
 525   0.0000       0.734657        19.9910 
 526   0.0000       0.738454        20.0944 
 527   0.0000       0.739952        20.1351 
 528   0.0000       0.740983        20.1632 
 529   0.0000       0.742258        20.1979 
 530   0.0000       0.742657        20.2087 
 531   0.0000       0.746688        20.3184 
 532   0.0000       0.748420        20.3655 
 533   0.0000       0.750184        20.4136 
 534   0.0000       0.752088        20.4654 
 535   0.0000       0.755010        20.5449 
 536   0.0000       0.758734        20.6462 
 537   0.0000       0.759578        20.6692 
 538   0.0000       0.761716        20.7273 
 539   0.0000       0.763117        20.7655 
 540   0.0000       0.764815        20.8117 
 541   0.0000       0.767291        20.8790 
 542   0.0000       0.767942        20.8968 
 543   0.0000       0.770312        20.9613 
 544   0.0000       0.772410        21.0183 
 545   0.0000       0.774586        21.0775 
 546   0.0000       0.776853        21.1393 
 547   0.0000       0.779669        21.2159 
 548   0.0000       0.781340        21.2613 
 549   0.0000       0.783232        21.3128 
 550   0.0000       0.784968        21.3601 
 551   0.0000       0.786278        21.3957 
 552   0.0000       0.787104        21.4182 
 553   0.0000       0.789252        21.4766 
 554   0.0000       0.794088        21.6082 
 555   0.0000       0.796470        21.6730 
 556   0.0000       0.801710        21.8156 
 557   0.0000       0.802843        21.8465 
 558   0.0000       0.803623        21.8677 
 559   0.0000       0.804647        21.8956 
 560   0.0000       0.807329        21.9686 
 561   0.0000       0.808149        21.9909 
 562   0.0000       0.810596        22.0574 
 563   0.0000       0.812045        22.0969 
 564   0.0000       0.814297        22.1582 
 565   0.0000       0.818661        22.2769 
 566   0.0000       0.821598        22.3568 
 567   0.0000       0.823053        22.3964 
 568   0.0000       0.823653        22.4127 
 569   0.0000       0.824349        22.4317 
 570   0.0000       0.827617        22.5206 
 571   0.0000       0.829447        22.5704 
 572   0.0000       0.831346        22.6221 
 573   0.0000       0.832731        22.6598 
 574   0.0000       0.834079        22.6964 
 575   0.0000       0.835921        22.7466 
 576   0.0000       0.837969        22.8023 
 577   0.0000       0.842189        22.9171 
 578   0.0000       0.844261        22.9735 
 579   0.0000       0.845894        23.0179 
 580   0.0000       0.850518        23.1438 
 581   0.0000       0.852045        23.1853 
 582   0.0000       0.852759        23.2048 
 583   0.0000       0.855169        23.2703 
 584   0.0000       0.857138        23.3239 
 585   0.0000       0.858292        23.3553 
 586   0.0000       0.859652        23.3923 
 587   0.0000       0.863125        23.4868 
 588   0.0000       0.863386        23.4939 
 589   0.0000       0.865070        23.5398 
 590   0.0000       0.866799        23.5868 
 591   0.0000       0.868375        23.6297 
 592   0.0000       0.870970        23.7003 
 593   0.0000       0.874058        23.7843 
 594   0.0000       0.875954        23.8359 
 595   0.0000       0.876873        23.8609 
 596   0.0000       0.879483        23.9319 
 597   0.0000       0.882217        24.0063 
 598   0.0000       0.884613        24.0715 
 599   0.0000       0.886574        24.1249 
 600   0.0000       0.887024        24.1372 
 601   0.0000       0.888617        24.1805 
 602   0.0000       0.891377        24.2556 
 603   0.0000       0.892964        24.2988 
 604   0.0000       0.894353        24.3366 
 605   0.0000       0.896073        24.3834 
 606   0.0000       0.899523        24.4773 
 607   0.0000       0.900320        24.4990 
 608   0.0000       0.901805        24.5394 
 609   0.0000       0.904680        24.6176 
 610   0.0000       0.905788        24.6478 
 611   0.0000       0.906565        24.6689 
 612   0.0000       0.907966        24.7070 
 613   0.0000       0.908730        24.7278 
 614   0.0000       0.910529        24.7767 
 615   0.0000       0.913340        24.8533 
 616   0.0000       0.915197        24.9038 
 617   0.0000       0.916434        24.9374 
 618   0.0000       0.918764        25.0008 
 619   0.0000       0.921971        25.0881 
 620   0.0000       0.922232        25.0952 
 621   0.0000       0.924887        25.1675 
 622   0.0000       0.926414        25.2090 
 623   0.0000       0.929298        25.2875 
 624   0.0000       0.930106        25.3095 
 625   0.0000       0.932981        25.3877 
 626   0.0000       0.934024        25.4161 
 627   0.0000       0.936732        25.4898 
 628   0.0000       0.938292        25.5322 
 629   0.0000       0.939088        25.5539 
 630   0.0000       0.942552        25.6481 
 631   0.0000       0.942982        25.6598 
 632   0.0000       0.944967        25.7139 
 633   0.0000       0.948252        25.8033 
 634   0.0000       0.950504        25.8645 
 635   0.0000       0.951398        25.8888 
 636   0.0000       0.952306        25.9136 
 637   0.0000       0.954005        25.9598 
 638   0.0000       0.955404        25.9979 
 639   0.0000       0.957575        26.0569 
 640   0.0000       0.960217        26.1288 
 641   0.0000       0.961161        26.1545 
 642   0.0000       0.963387        26.2151 
 643   0.0000       0.964418        26.2431 
 644   0.0000       0.965814        26.2811 
 645   0.0000       0.968183        26.3456 
 646   0.0000       0.971528        26.4366 
 647   0.0000       0.972545        26.4643 
 648   0.0000       0.975280        26.5387 
 649   0.0000       0.977981        26.6122 
 650   0.0000       0.980519        26.6813 
 651   0.0000       0.982849        26.7447 
 652   0.0000       0.984340        26.7853 
 653   0.0000       0.987326        26.8665 
 654   0.0000       0.988619        26.9017 
 655   0.0000       0.989385        26.9225 
 656   0.0000       0.992683        27.0123 
 657   0.0000       0.993558        27.0361 
 658   0.0000       0.996150        27.1066 
 659   0.0000       0.998079        27.1591 
 660   0.0000       1.001096        27.2412 
 661   0.0000       1.003517        27.3071 
 662   0.0000       1.004393        27.3309 
 663   0.0000       1.006633        27.3919 
 664   0.0000       1.009419        27.4677 
 665   0.0000       1.013695        27.5840 
 666   0.0000       1.014028        27.5931 
 667   0.0000       1.016316        27.6554 
 668   0.0000       1.020164        27.7601 
 669   0.0000       1.020562        27.7709 
 670   0.0000       1.022362        27.8199 
 671   0.0000       1.024113        27.8675 
 672   0.0000       1.026834        27.9416 
 673   0.0000       1.027680        27.9646 
 674   0.0000       1.028829        27.9959 
 675   0.0000       1.030566        28.0431 
 676   0.0000       1.032213        28.0879 
 677   0.0000       1.034309        28.1450 
 678   0.0000       1.037968        28.2445 
 679   0.0000       1.038303        28.2537 
 680   0.0000       1.041865        28.3506 
 681   0.0000       1.044044        28.4099 
 682   0.0000       1.045497        28.4494 
 683   0.0000       1.047393        28.5010 
 684   0.0000       1.051816        28.6214 
 685   0.0000       1.053404        28.6646 
 686   0.0000       1.054970        28.7072 
 687   0.0000       1.056836        28.7580 
 688   0.0000       1.057542        28.7772 
 689   0.0000       1.061071        28.8732 
 690   0.0000       1.062767        28.9194 
 691   0.0000       1.065368        28.9901 
 692   0.0000       1.067801        29.0563 
 693   0.0000       1.068551        29.0768 
 694   0.0000       1.071290        29.1513 
 695   0.0000       1.072122        29.1739 
 696   0.0000       1.074063        29.2267 
 697   0.0000       1.078260        29.3409 
 698   0.0000       1.079912        29.3859 
 699   0.0000       1.082092        29.4452 
 700   0.0000       1.084288        29.5050 
 701   0.0000       1.085511        29.5383 
 702   0.0000       1.089045        29.6344 
 703   0.0000       1.091214        29.6934 
 704   0.0000       1.093963        29.7683 
 705   0.0000       1.095024        29.7971 
 706   0.0000       1.098182        29.8830 
 707   0.0000       1.100501        29.9462 
 708   0.0000       1.103216        30.0200 
 709   0.0000       1.104921        30.0664 
 710   0.0000       1.107188        30.1281 
 711   0.0000       1.108092        30.1527 
 712   0.0000       1.110746        30.2249 
 713   0.0000       1.112994        30.2861 
 714   0.0000       1.114658        30.3314 
 715   0.0000       1.119013        30.4499 
 716   0.0000       1.120738        30.4968 
 717   0.0000       1.123346        30.5678 
 718   0.0000       1.126268        30.6473 
 719   0.0000       1.128458        30.7069 
 720   0.0000       1.130542        30.7636 
 721   0.0000       1.132920        30.8283 
 722   0.0000       1.134076        30.8598 
 723   0.0000       1.135890        30.9091 
 724   0.0000       1.138716        30.9860 
 725   0.0000       1.140426        31.0326 
 726   0.0000       1.141800        31.0700 
 727   0.0000       1.145121        31.1603 
 728   0.0000       1.148393        31.2494 
 729   0.0000       1.150158        31.2974 
 730   0.0000       1.151546        31.3352 
 731   0.0000       1.152870        31.3712 
 732   0.0000       1.153281        31.3824 
 733   0.0000       1.158461        31.5233 
 734   0.0000       1.160261        31.5723 
 735   0.0000       1.161615        31.6092 
 736   0.0000       1.163888        31.6710 
 737   0.0000       1.165953        31.7272 
 738   0.0000       1.168609        31.7995 
 739   0.0000       1.170071        31.8392 
 740   0.0000       1.175458        31.9858 
 741   0.0000       1.177494        32.0412 
 742   0.0000       1.177873        32.0515 
 743   0.0000       1.180703        32.1286 
 744   0.0000       1.182585        32.1798 
 745   0.0000       1.183856        32.2143 
 746   0.0000       1.186928        32.2979 
 747   0.0000       1.190209        32.3872 
 748   0.0000       1.190909        32.4063 
 749   0.0000       1.192089        32.4384 
 750   0.0000       1.194327        32.4993 
 751   0.0000       1.199389        32.6370 
 752   0.0000       1.199931        32.6518 
 753   0.0000       1.202753        32.7286 
 754   0.0000       1.204943        32.7882 
 755   0.0000       1.207682        32.8627 
 756   0.0000       1.210310        32.9342 
 757   0.0000       1.212516        32.9942 
 758   0.0000       1.215525        33.0761 
 759   0.0000       1.217272        33.1237 
 760   0.0000       1.220896        33.2223 
 761   0.0000       1.222458        33.2648 
 762   0.0000       1.225601        33.3503 
 763   0.0000       1.227656        33.4062 
 764   0.0000       1.229810        33.4648 
 765   0.0000       1.231797        33.5189 
 766   0.0000       1.235197        33.6114 
 767   0.0000       1.236984        33.6601 
 768   0.0000       1.237714        33.6799 
 769   0.0000       1.239658        33.7328 
 770   0.0000       1.242288        33.8044 
 771   0.0000       1.243539        33.8384 
 772   0.0000       1.246365        33.9153 
 773   0.0000       1.251623        34.0584 
 774   0.0000       1.253204        34.1014 
 775   0.0000       1.256792        34.1990 
 776   0.0000       1.258327        34.2408 
 777   0.0000       1.260600        34.3027 
 778   0.0000       1.264388        34.4057 
 779   0.0000       1.265269        34.4297 
 780   0.0000       1.267751        34.4973 
 781   0.0000       1.270620        34.5753 
 782   0.0000       1.273388        34.6506 
 783   0.0000       1.275698        34.7135 
 784   0.0000       1.279722        34.8230 
 785   0.0000       1.281408        34.8689 
 786   0.0000       1.283436        34.9241 
 787   0.0000       1.284927        34.9646 
 788   0.0000       1.288367        35.0582 
 789   0.0000       1.289672        35.0938 
 790   0.0000       1.292850        35.1802 
 791   0.0000       1.295514        35.2527 
 792   0.0000       1.297736        35.3132 
 793   0.0000       1.301422        35.4135 
 794   0.0000       1.302269        35.4366 
 795   0.0000       1.303733        35.4764 
 796   0.0000       1.304876        35.5075 
 797   0.0000       1.306907        35.5627 
 798   0.0000       1.310199        35.6523 
 799   0.0000       1.312497        35.7149 
 800   0.0000       1.317476        35.8504 
 801   0.0000       1.319764        35.9126 
 802   0.0000       1.321914        35.9711 
 803   0.0000       1.323518        36.0148 
 804   0.0000       1.324290        36.0358 
 805   0.0000       1.330311        36.1996 
 806   0.0000       1.332129        36.2491 
 807   0.0000       1.334832        36.3226 
 808   0.0000       1.336011        36.3547 
 809   0.0000       1.340113        36.4663 
 810   0.0000       1.342064        36.5194 
 811   0.0000       1.345752        36.6198 
 812   0.0000       1.346996        36.6536 
 813   0.0000       1.349304        36.7164 
 814   0.0000       1.350477        36.7484 
 815   0.0000       1.352982        36.8165 
 816   0.0000       1.356705        36.9178 
 817   0.0000       1.357966        36.9521 
 818   0.0000       1.361122        37.0380 
 819   0.0000       1.362779        37.0831 
 820   0.0000       1.363956        37.1151 
 821   0.0000       1.371434        37.3186 
 822   0.0000       1.372355        37.3437 
 823   0.0000       1.373349        37.3707 
 824   0.0000       1.375446        37.4278 
 825   0.0000       1.380119        37.5549 
 826   0.0000       1.384664        37.6786 
 827   0.0000       1.386463        37.7276 
 828   0.0000       1.388852        37.7926 
 829   0.0000       1.390583        37.8397 
 830   0.0000       1.394738        37.9528 
 831   0.0000       1.396459        37.9996 
 832   0.0000       1.397845        38.0373 
 833   0.0000       1.399738        38.0888 
 834   0.0000       1.403837        38.2003 
 835   0.0000       1.407230        38.2927 
 836   0.0000       1.410506        38.3818 
 837   0.0000       1.412788        38.4439 
 838   0.0000       1.416440        38.5433 
 839   0.0000       1.417746        38.5788 
 840   0.0000       1.420242        38.6467 
 841   0.0000       1.424855        38.7723 
 842   0.0000       1.427575        38.8463 
 843   0.0000       1.431570        38.9550 
 844   0.0000       1.435567        39.0638 
 845   0.0000       1.437326        39.1116 
 846   0.0000       1.438726        39.1497 
 847   0.0000       1.441905        39.2362 
 848   0.0000       1.449263        39.4364 
 849   0.0000       1.449684        39.4479 
 850   0.0000       1.451118        39.4869 
 851   0.0000       1.454597        39.5816 
 852   0.0000       1.456243        39.6264 
 853   0.0000       1.459289        39.7093 
 854   0.0000       1.463306        39.8186 
 855   0.0000       1.465321        39.8734 
 856   0.0000       1.467210        39.9248 
 857   0.0000       1.469168        39.9781 
 858   0.0000       1.471250        40.0347 
 859   0.0000       1.474121        40.1129 
 860   0.0000       1.477865        40.2148 
 861   0.0000       1.483899        40.3790 
 862   0.0000       1.485161        40.4133 
 863   0.0000       1.487264        40.4705 
 864   0.0000       1.487783        40.4846 
 865   0.0000       1.494025        40.6545 
 866   0.0000       1.497974        40.7620 
 867   0.0000       1.502669        40.8897 
 868   0.0000       1.503973        40.9252 
 869   0.0000       1.504279        40.9335 
 870   0.0000       1.508022        41.0354 
 871   0.0000       1.509540        41.0767 
 872   0.0000       1.513590        41.1869 
 873   0.0000       1.514010        41.1983 
 874   0.0000       1.521718        41.4080 
 875   0.0000       1.523195        41.4483 
 876   0.0000       1.524488        41.4834 
 877   0.0000       1.526295        41.5326 
 878   0.0000       1.531316        41.6692 
 879   0.0000       1.532807        41.7098 
 880   0.0000       1.537019        41.8244 
 881   0.0000       1.538288        41.8590 
 882   0.0000       1.542243        41.9666 
 883   0.0000       1.548282        42.1309 
 884   0.0000       1.550545        42.1925 
 885   0.0000       1.552053        42.2335 
 886   0.0000       1.554937        42.3120 
 887   0.0000       1.556390        42.3515 
 888   0.0000       1.559098        42.4252 
 889   0.0000       1.560896        42.4741 
 890   0.0000       1.562663        42.5222 
 891   0.0000       1.565311        42.5943 
 892   0.0000       1.566474        42.6259 
 893   0.0000       1.569236        42.7011 
 894   0.0000       1.573776        42.8246 
 895   0.0000       1.576188        42.8902 
 896   0.0000       1.578342        42.9489 
 897   0.0000       1.581589        43.0372 
 898   0.0000       1.582541        43.0631 
 899   0.0000       1.582812        43.0705 
 900   0.0000       1.586604        43.1737 
 901   0.0000       1.590925        43.2913 
 902   0.0000       1.592644        43.3380 
 903   0.0000       1.597290        43.4645 
 904   0.0000       1.599844        43.5340 
 905   0.0000       1.601902        43.5900 
 906   0.0000       1.602644        43.6102 
 907   0.0000       1.604717        43.6666 
 908   0.0000       1.610537        43.8249 
 909   0.0000       1.612229        43.8710 
 910   0.0000       1.616468        43.9863 
 911   0.0000       1.619056        44.0567 
 912   0.0000       1.622172        44.1415 
 913   0.0000       1.623553        44.1791 
 914   0.0000       1.628668        44.3183 
 915   0.0000       1.630610        44.3711 
 916   0.0000       1.632897        44.4334 
 917   0.0000       1.633835        44.4589 
 918   0.0000       1.638729        44.5921 
 919   0.0000       1.641328        44.6628 
 920   0.0000       1.645073        44.7647 
 921   0.0000       1.648716        44.8639 
 922   0.0000       1.650401        44.9097 
 923   0.0000       1.652391        44.9639 
 924   0.0000       1.655852        45.0580 
 925   0.0000       1.657777        45.1104 
 926   0.0000       1.659795        45.1653 
 927   0.0000       1.662493        45.2387 
 928   0.0000       1.663508        45.2664 
 929   0.0000       1.667192        45.3666 
 930   0.0000       1.667817        45.3836 
 931   0.0000       1.670028        45.4438 
 932   0.0000       1.673059        45.5263 
 933   0.0000       1.677042        45.6346 
 934   0.0000       1.679509        45.7018 
 935   0.0000       1.680555        45.7302 
 936   0.0000       1.683834        45.8194 
 937   0.0000       1.686953        45.9043 
 938   0.0000       1.687804        45.9275 
 939   0.0000       1.689144        45.9640 
 940   0.0000       1.693100        46.0716 
 941   0.0000       1.698092        46.2074 
 942   0.0000       1.699986        46.2590 
 943   0.0000       1.702394        46.3245 
 944   0.0000       1.704610        46.3848 
 945   0.0000       1.706846        46.4456 
 946   0.0000       1.708059        46.4786 
 947   0.0000       1.708812        46.4991 
 948   0.0000       1.712038        46.5869 
 949   0.0000       1.714905        46.6649 
 950   0.0000       1.716509        46.7086 
 951   0.0000       1.719073        46.7784 
 952   0.0000       1.721966        46.8571 
 953   0.0000       1.724575        46.9281 
 954   0.0000       1.724902        46.9370 
 955   0.0000       1.728500        47.0349 
 956   0.0000       1.733627        47.1744 
 957   0.0000       1.734901        47.2091 
 958   0.0000       1.735819        47.2340 
 959   0.0000       1.739385        47.3311 
 960   0.0000       1.743412        47.4407 
 961   0.0000       1.745571        47.4994 
 962   0.0000       1.748204        47.5710 
 963   0.0000       1.752071        47.6763 
 964   0.0000       1.753893        47.7258 
 965   0.0000       1.755501        47.7696 
 966   0.0000       1.758412        47.8488 
 967   0.0000       1.764154        48.0051 
 968   0.0000       1.765080        48.0303 
 969   0.0000       1.768031        48.1106 
 970   0.0000       1.771461        48.2039 
 971   0.0000       1.773986        48.2726 
 972   0.0000       1.774707        48.2922 
 973   0.0000       1.779496        48.4225 
 974   0.0000       1.780857        48.4596 
 975   0.0000       1.783432        48.5297 
 976   0.0000       1.786009        48.5998 
 977   0.0000       1.790099        48.7111 
 978   0.0000       1.790917        48.7333 
 979   0.0000       1.794674        48.8356 
 980   0.0000       1.797865        48.9224 
 981   0.0000       1.798584        48.9419 
 982   0.0000       1.800396        48.9913 
 983   0.0000       1.801786        49.0291 
 984   0.0000       1.804047        49.0906 
 985   0.0000       1.810315        49.2612 
 986   0.0000       1.811241        49.2864 
 987   0.0000       1.814559        49.3766 
 988   0.0000       1.816097        49.4185 
 989   0.0000       1.821912        49.5768 
 990   0.0000       1.825009        49.6610 
 991   0.0000       1.827740        49.7353 
 992   0.0000       1.833160        49.8828 
 993   0.0000       1.834864        49.9292 
 994   0.0000       1.835918        49.9579 
 995   0.0000       1.840139        50.0727 
 996   0.0000       1.840852        50.0921 
 997   0.0000       1.843385        50.1610 
 998   0.0000       1.846120        50.2355 
 999   0.0000       1.846561        50.2475 
 1000   0.0000       1.848913        50.3115 
 1001   0.0000       1.850241        50.3476 
 1002   0.0000       1.854989        50.4768 
 1003   0.0000       1.856974        50.5308 
 1004   0.0000       1.860476        50.6261 
 1005   0.0000       1.863802        50.7166 
 1006   0.0000       1.866354        50.7861 
 1007   0.0000       1.868389        50.8414 
 1008   0.0000       1.872784        50.9610 
 1009   0.0000       1.875941        51.0469 
 1010   0.0000       1.877771        51.0968 
 1011   0.0000       1.878808        51.1250 
 1012   0.0000       1.881811        51.2067 
 1013   0.0000       1.882754        51.2323 
 1014   0.0000       1.886637        51.3380 
 1015   0.0000       1.890362        51.4394 
 1016   0.0000       1.890490        51.4429 
 1017   0.0000       1.894938        51.5639 
 1018   0.0000       1.896178        51.5976 
 1019   0.0000       1.896700        51.6118 
 1020   0.0000       1.900002        51.7017 
 1021   0.0000       1.901608        51.7454 
 1022   0.0000       1.903416        51.7946 
 1023   0.0000       1.905568        51.8531 
 1024   0.0000       1.908713        51.9387 
 1025   0.0000       1.909397        51.9573 
 1026   0.0000       1.911526        52.0153 
 1027   0.0000       1.916056        52.1385 
 1028   0.0000       1.918711        52.2108 
 1029   0.0000       1.919517        52.2327 
 1030   0.0000       1.923045        52.3287 
 1031   0.0000       1.925145        52.3859 
 1032   0.0000       1.929011        52.4910 
 1033   0.0000       1.929348        52.5002 
 1034   0.0000       1.931750        52.5656 
 1035   0.0000       1.935154        52.6582 
 1036   0.0000       1.935687        52.6727 
 1037   0.0000       1.938009        52.7359 
 1038   0.0000       1.940791        52.8116 
 1039   0.0000       1.943013        52.8721 
 1040   0.0000       1.946655        52.9712 
 1041   0.0000       1.948372        53.0179 
 1042   0.0000       1.948851        53.0309 
 1043   0.0000       1.954712        53.1904 
 1044   0.0000       1.956030        53.2263 
 1045   0.0000       1.958058        53.2815 
 1046   0.0000       1.959018        53.3076 
 1047   0.0000       1.961225        53.3676 
 1048   0.0000       1.962852        53.4119 
 1049   0.0000       1.966356        53.5073 
 1050   0.0000       1.967868        53.5484 
 1051   0.0000       1.971086        53.6360 
 1052   0.0000       1.971833        53.6563 
 1053   0.0000       1.972757        53.6814 
 1054   0.0000       1.975498        53.7560 
 1055   0.0000       1.976525        53.7840 
 1056   0.0000       1.982478        53.9460 
 1057   0.0000       1.984763        54.0081 
 1058   0.0000       1.985604        54.0310 
 1059   0.0000       1.988942        54.1219 
 1060   0.0000       1.989423        54.1350 
 1061   0.0000       1.991858        54.2012 
 1062   0.0000       1.995895        54.3111 
 1063   0.0000       1.997309        54.3495 
 1064   0.0000       1.999817        54.4178 
 1065   0.0000       2.001511        54.4639 
 1066   0.0000       2.004075        54.5336 
 1067   0.0000       2.005362        54.5687 
 1068   0.0000       2.007581        54.6291 
 1069   0.0000       2.007904        54.6379 
 1070   0.0000       2.013115        54.7796 
 1071   0.0000       2.014963        54.8299 
 1072   0.0000       2.016069        54.8600 
 1073   0.0000       2.019330        54.9488 
 1074   0.0000       2.019610        54.9564 
 1075   0.0000       2.021638        55.0116 
 1076   0.0000       2.024793        55.0974 
 1077   0.0000       2.028727        55.2045 
 1078   0.0000       2.030355        55.2488 
 1079   0.0000       2.031697        55.2853 
 1080   0.0000       2.035588        55.3912 
 1081   0.0000       2.039034        55.4849 
 1082   0.0000       2.040214        55.5171 
 1083   0.0000       2.043019        55.5934 
 1084   0.0000       2.044883        55.6441 
 1085   0.0000       2.045617        55.6641 
 1086   0.0000       2.048355        55.7386 
 1087   0.0000       2.053149        55.8690 
 1088   0.0000       2.054205        55.8978 
 1089   0.0000       2.054430        55.9039 
 1090   0.0000       2.058897        56.0254 
 1091   0.0000       2.061141        56.0865 
 1092   0.0000       2.063075        56.1391 
 1093   0.0000       2.067515        56.2599 
 1094   0.0000       2.067934        56.2714 
 1095   0.0000       2.069060        56.3020 
 1096   0.0000       2.071165        56.3593 
 1097   0.0000       2.072289        56.3899 
 1098   0.0000       2.074157        56.4407 
 1099   0.0000       2.078302        56.5535 
 1100   0.0000       2.081792        56.6484 
 1101   0.0000       2.083788        56.7027 
 1102   0.0000       2.087456        56.8026 
 1103   0.0000       2.089003        56.8447 
 1104   0.0000       2.093718        56.9730 
 1105   0.0000       2.095198        57.0132 
 1106   0.0000       2.097524        57.0765 
 1107   0.0000       2.100867        57.1675 
 1108   0.0000       2.102125        57.2017 
 1109   0.0000       2.104452        57.2650 
 1110   0.0000       2.105646        57.2975 
 1111   0.0000       2.107941        57.3600 
 1112   0.0000       2.110454        57.4284 
 1113   0.0000       2.111766        57.4641 
 1114   0.0000       2.115418        57.5634 
 1115   0.0000       2.117794        57.6281 
 1116   0.0000       2.118734        57.6537 
 1117   0.0000       2.121845        57.7383 
 1118   0.0000       2.123106        57.7727 
 1119   0.0000       2.124558        57.8122 
 1120   0.0000       2.126343        57.8607 
 1121   0.0000       2.128387        57.9163 
 1122   0.0000       2.131033        57.9884 
 1123   0.0000       2.132935        58.0401 
 1124   0.0000       2.135921        58.1214 
 1125   0.0000       2.140844        58.2553 
 1126   0.0000       2.141589        58.2756 
 1127   0.0000       2.142982        58.3135 
 1128   0.0000       2.145704        58.3876 
 1129   0.0000       2.148059        58.4517 
 1130   0.0000       2.150313        58.5130 
 1131   0.0000       2.152966        58.5852 
 1132   0.0000       2.156678        58.6862 
 1133   0.0000       2.157552        58.7100 
 1134   0.0000       2.159723        58.7691 
 1135   0.0000       2.160153        58.7808 
 1136   0.0000       2.163343        58.8676 
 1137   0.0000       2.165089        58.9151 
 1138   0.0000       2.168637        59.0116 
 1139   0.0000       2.171711        59.0953 
 1140   0.0000       2.171959        59.1020 
 1141   0.0000       2.174448        59.1697 
 1142   0.0000       2.175299        59.1929 
 1143   0.0000       2.176378        59.2222 
 1144   0.0000       2.178417        59.2777 
 1145   0.0000       2.178985        59.2932 
 1146   0.0000       2.182799        59.3970 
 1147   0.0000       2.184840        59.4525 
 1148   0.0000       2.187441        59.5233 
 1149   0.0000       2.189658        59.5836 
 1150   0.0000       2.191159        59.6245 
 1151   0.0000       2.192704        59.6665 
 1152   0.0000       2.193463        59.6872 
 1153   0.0000       2.195844        59.7520 
 1154   0.0000       2.197864        59.8069 
 1155   0.0000       2.200446        59.8772 
 1156   0.0000       2.201930        59.9176 
 1157   0.0000       2.203990        59.9736 
 1158   0.0000       2.206703        60.0474 
 1159   0.0000       2.208360        60.0925 
 1160   0.0000       2.211307        60.1727 
 1161   0.0000       2.214967        60.2723 
 1162   0.0000       2.216998        60.3276 
 1163   0.0000       2.218205        60.3604 
 1164   0.0000       2.220618        60.4261 
 1165   0.0000       2.223580        60.5067 
 1166   0.0000       2.226430        60.5842 
 1167   0.0000       2.230430        60.6931 
 1168   0.0000       2.231056        60.7101 
 1169   0.0000       2.232778        60.7570 
 1170   0.0000       2.235435        60.8293 
 1171   0.0000       2.237309        60.8803 
 1172   0.0000       2.238268        60.9064 
 1173   0.0000       2.240342        60.9628 
 1174   0.0000       2.241691        60.9995 
 1175   0.0000       2.243379        61.0454 
 1176   0.0000       2.246761        61.1375 
 1177   0.0000       2.247690        61.1628 
 1178   0.0000       2.251353        61.2624 
 1179   0.0000       2.253825        61.3297 
 1180   0.0000       2.255435        61.3735 
 1181   0.0000       2.256370        61.3990 
 1182   0.0000       2.258727        61.4631 
 1183   0.0000       2.260181        61.5027 
 1184   0.0000       2.262063        61.5539 
 1185   0.0000       2.262893        61.5764 
 1186   0.0000       2.263939        61.6049 
 1187   0.0000       2.266379        61.6713 
 1188   0.0000       2.271152        61.8012 
 1189   0.0000       2.272183        61.8292 
 1190   0.0000       2.274734        61.8987 
 1191   0.0000       2.276572        61.9487 
 1192   0.0000       2.279529        62.0291 
 1193   0.0000       2.280801        62.0638 
 1194   0.0000       2.283777        62.1447 
 1195   0.0000       2.284453        62.1631 
 1196   0.0000       2.286039        62.2063 
 1197   0.0000       2.289917        62.3118 
 1198   0.0000       2.290372        62.3242 
 1199   0.0000       2.293961        62.4219 
 1200   0.0000       2.298177        62.5366 
 1201   0.0000       2.298810        62.5538 
 1202   0.0000       2.301234        62.6198 
 1203   0.0000       2.303121        62.6711 
 1204   0.0000       2.305043        62.7234 
 1205   0.0000       2.306616        62.7662 
 1206   0.0000       2.309900        62.8556 
 1207   0.0000       2.311595        62.9017 
 1208   0.0000       2.313163        62.9444 
 1209   0.0000       2.315745        63.0146 
 1210   0.0000       2.318639        63.0934 
 1211   0.0000       2.319874        63.1270 
 1212   0.0000       2.321938        63.1832 
 1213   0.0000       2.324520        63.2534 
 1214   0.0000       2.328931        63.3734 
 1215   0.0000       2.330167        63.4071 
 1216   0.0000       2.331724        63.4494 
 1217   0.0000       2.333052        63.4856 
 1218   0.0000       2.336714        63.5852 
 1219   0.0000       2.339551        63.6624 
 1220   0.0000       2.339858        63.6708 
 1221   0.0000       2.341695        63.7208 
 1222   0.0000       2.342149        63.7331 
 1223   0.0000       2.345258        63.8177 
 1224   0.0000       2.347519        63.8792 
 1225   0.0000       2.349647        63.9371 
 1226   0.0000       2.354996        64.0827 
 1227   0.0000       2.356605        64.1265 
 1228   0.0000       2.358706        64.1836 
 1229   0.0000       2.360650        64.2365 
 1230   0.0000       2.367117        64.4125 
 1231   0.0000       2.368788        64.4580 
 1232   0.0000       2.370351        64.5005 
 1233   0.0000       2.371168        64.5228 
 1234   0.0000       2.374123        64.6032 
 1235   0.0000       2.377501        64.6951 
 1236   0.0000       2.379357        64.7456 
 1237   0.0000       2.379950        64.7617 
 1238   0.0000       2.380561        64.7784 
 1239   0.0000       2.383561        64.8600 
 1240   0.0000       2.387543        64.9683 
 1241   0.0000       2.389109        65.0109 
 1242   0.0000       2.390642        65.0527 
 1243   0.0000       2.393691        65.1356 
 1244   0.0000       2.397175        65.2304 
 1245   0.0000       2.400256        65.3143 
 1246   0.0000       2.400936        65.3328 
 1247   0.0000       2.403588        65.4049 
 1248   0.0000       2.407214        65.5036 
 1249   0.0000       2.409377        65.5625 
 1250   0.0000       2.409578        65.5680 
 1251   0.0000       2.411975        65.6332 
 1252   0.0000       2.413539        65.6757 
 1253   0.0000       2.417598        65.7862 
 1254   0.0000       2.421511        65.8927 
 1255   0.0000       2.422832        65.9286 
 1256   0.0000       2.424100        65.9631 
 1257   0.0000       2.425878        66.0115 
 1258   0.0000       2.427945        66.0678 
 1259   0.0000       2.431217        66.1568 
 1260   0.0000       2.431335        66.1600 
 1261   0.0000       2.433878        66.2292 
 1262   0.0000       2.436789        66.3084 
 1263   0.0000       2.438255        66.3483 
 1264   0.0000       2.438717        66.3609 
 1265   0.0000       2.443064        66.4791 
 1266   0.0000       2.444927        66.5298 
 1267   0.0000       2.447717        66.6058 
 1268   0.0000       2.449417        66.6520 
 1269   0.0000       2.451632        66.7123 
 1270   0.0000       2.452950        66.7482 
 1271   0.0000       2.455923        66.8291 
 1272   0.0000       2.459426        66.9244 
 1273   0.0000       2.461298        66.9753 
 1274   0.0000       2.464024        67.0495 
 1275   0.0000       2.467329        67.1394 
 1276   0.0000       2.468435        67.1695 
 1277   0.0000       2.471644        67.2569 
 1278   0.0000       2.474617        67.3378 
 1279   0.0000       2.477684        67.4212 
 1280   0.0000       2.478606        67.4463 
 1281   0.0000       2.480254        67.4911 
 1282   0.0000       2.483624        67.5828 
 1283   0.0000       2.483983        67.5926 
 1284   0.0000       2.486050        67.6488 
 1285   0.0000       2.490415        67.7676 
 1286   0.0000       2.491143        67.7874 
 1287   0.0000       2.493402        67.8489 
 1288   0.0000       2.496395        67.9304 
 1289   0.0000       2.500592        68.0446 
 1290   0.0000       2.502128        68.0864 
 1291   0.0000       2.504567        68.1527 
 1292   0.0000       2.507703        68.2381 
 1293   0.0000       2.508161        68.2505 
 1294   0.0000       2.510708        68.3198 
 1295   0.0000       2.512303        68.3632 
 1296   0.0000       2.514689        68.4282 
 1297   0.0000       2.517293        68.4990 
 1298   0.0000       2.518364        68.5282 
 1299   0.0000       2.519755        68.5660 
 1300   0.0000       2.521811        68.6220 
 1301   0.0000       2.525918        68.7337 
 1302   0.0000       2.526809        68.7580 
 1303   0.0000       2.528860        68.8138 
 1304   0.0000       2.531119        68.8753 
 1305   0.0000       2.535573        68.9964 
 1306   0.0000       2.535735        69.0009 
 1307   0.0000       2.538763        69.0833 
 1308   0.0000       2.543230        69.2048 
 1309   0.0000       2.544076        69.2278 
 1310   0.0000       2.546091        69.2827 
 1311   0.0000       2.547138        69.3111 
 1312   0.0000       2.550724        69.4087 
 1313   0.0000       2.551263        69.4234 
 1314   0.0000       2.553382        69.4810 
 1315   0.0000       2.555821        69.5474 
 1316   0.0000       2.558346        69.6161 
 1317   0.0000       2.563069        69.7447 
 1318   0.0000       2.564370        69.7801 
 1319   0.0000       2.567579        69.8674 
 1320   0.0000       2.569071        69.9080 
 1321   0.0000       2.572341        69.9970 
 1322   0.0000       2.573810        70.0369 
 1323   0.0000       2.575237        70.0758 
 1324   0.0000       2.575413        70.0805 
 1325   0.0000       2.579877        70.2020 
 1326   0.0000       2.582992        70.2868 
 1327   0.0000       2.583959        70.3131 
 1328   0.0000       2.586222        70.3747 
 1329   0.0000       2.587389        70.4064 
 1330   0.0000       2.591221        70.5107 
 1331   0.0000       2.594380        70.5967 
 1332   0.0000       2.597103        70.6708 
 1333   0.0000       2.598936        70.7206 
 1334   0.0000       2.600339        70.7588 
 1335   0.0000       2.603067        70.8330 
 1336   0.0000       2.604549        70.8734 
 1337   0.0000       2.606667        70.9310 
 1338   0.0000       2.608006        70.9674 
 1339   0.0000       2.612347        71.0856 
 1340   0.0000       2.613611        71.1200 
 1341   0.0000       2.614847        71.1536 
 1342   0.0000       2.615766        71.1786 
 1343   0.0000       2.622426        71.3598 
 1344   0.0000       2.623334        71.3846 
 1345   0.0000       2.623912        71.4003 
 1346   0.0000       2.626044        71.4583 
 1347   0.0000       2.629475        71.5517 
 1348   0.0000       2.631514        71.6071 
 1349   0.0000       2.632277        71.6279 
 1350   0.0000       2.634715        71.6942 
 1351   0.0000       2.638521        71.7978 
 1352   0.0000       2.640660        71.8560 
 1353   0.0000       2.641475        71.8782 
 1354   0.0000       2.643399        71.9305 
 1355   0.0000       2.644994        71.9739 
 1356   0.0000       2.645569        71.9896 
 1357   0.0000       2.649385        72.0934 
 1358   0.0000       2.651088        72.1398 
 1359   0.0000       2.652050        72.1659 
 1360   0.0000       2.655269        72.2535 
 1361   0.0000       2.657341        72.3099 
 1362   0.0000       2.658511        72.3418 
 1363   0.0000       2.659751        72.3755 
 1364   0.0000       2.663477        72.4769 
 1365   0.0000       2.665484        72.5315 
 1366   0.0000       2.665941        72.5439 
 1367   0.0000       2.669600        72.6435 
 1368   0.0000       2.671906        72.7063 
 1369   0.0000       2.673341        72.7453 
 1370   0.0000       2.676900        72.8421 
 1371   0.0000       2.678790        72.8936 
 1372   0.0000       2.681533        72.9682 
 1373   0.0000       2.682565        72.9963 
 1374   0.0000       2.683096        73.0107 
 1375   0.0000       2.687302        73.1252 
 1376   0.0000       2.693198        73.2856 
 1377   0.0000       2.696423        73.3734 
 1378   0.0000       2.697195        73.3944 
 1379   0.0000       2.700556        73.4859 
 1380   0.0000       2.701340        73.5072 
 1381   0.0000       2.703354        73.5620 
 1382   0.0000       2.704008        73.5798 
 1383   0.0000       2.706675        73.6524 
 1384   0.0000       2.711918        73.7950 
 1385   0.0000       2.715164        73.8834 
 1386   0.0000       2.717082        73.9356 
 1387   0.0000       2.720527        74.0293 
 1388   0.0000       2.721447        74.0543 
 1389   0.0000       2.723059        74.0982 
 1390   0.0000       2.726029        74.1790 
 1391   0.0000       2.727646        74.2230 
 1392   0.0000       2.732726        74.3613 
 1393   0.0000       2.733431        74.3804 
 1394   0.0000       2.734967        74.4222 
 1395   0.0000       2.735861        74.4466 
 1396   0.0000       2.741628        74.6035 
 1397   0.0000       2.744136        74.6717 
 1398   0.0000       2.745158        74.6995 
 1399   0.0000       2.748851        74.8000 
 1400   0.0000       2.750664        74.8494 
 1401   0.0000       2.752334        74.8948 
 1402   0.0000       2.754170        74.9448 
 1403   0.0000       2.758094        75.0516 
 1404   0.0000       2.760431        75.1151 
 1405   0.0000       2.761992        75.1576 
 1406   0.0000       2.765187        75.2446 
 1407   0.0000       2.765441        75.2515 
 1408   0.0000       2.766420        75.2781 
 1409   0.0000       2.768295        75.3291 
 1410   0.0000       2.768982        75.3478 
 1411   0.0000       2.771229        75.4090 
 1412   0.0000       2.773844        75.4801 
 1413   0.0000       2.777042        75.5671 
 1414   0.0000       2.778196        75.5986 
 1415   0.0000       2.779447        75.6326 
 1416   0.0000       2.781533        75.6894 
 1417   0.0000       2.783414        75.7406 
 1418   0.0000       2.786505        75.8247 
 1419   0.0000       2.789749        75.9129 
 1420   0.0000       2.791798        75.9687 
 1421   0.0000       2.793580        76.0172 
 1422   0.0000       2.794105        76.0314 
 1423   0.0000       2.798774        76.1585 
 1424   0.0000       2.799781        76.1859 
 1425   0.0000       2.803180        76.2784 
 1426   0.0000       2.807076        76.3844 
 1427   0.0000       2.808693        76.4284 
 1428   0.0000       2.810030        76.4648 
 1429   0.0000       2.812673        76.5367 
 1430   0.0000       2.813358        76.5554 
 1431   0.0000       2.817377        76.6647 
 1432   0.0000       2.819044        76.7101 
 1433   0.0000       2.822111        76.7935 
 1434   0.0000       2.825668        76.8903 
 1435   0.0000       2.826513        76.9133 
 1436   0.0000       2.828697        76.9727 
 1437   0.0000       2.829059        76.9826 
 1438   0.0000       2.831960        77.0615 
 1439   0.0000       2.835054        77.1457 
 1440   0.0000       2.838352        77.2355 
 1441   0.0000       2.839480        77.2662 
 1442   0.0000       2.841008        77.3078 
 1443   0.0000       2.843648        77.3796 
 1444   0.0000       2.845762        77.4371 
 1445   0.0000       2.849856        77.5485 
 1446   0.0000       2.851496        77.5932 
 1447   0.0000       2.852178        77.6117 
 1448   0.0000       2.856520        77.7299 
 1449   0.0000       2.857986        77.7698 
 1450   0.0000       2.862193        77.8842 
 1451   0.0000       2.864093        77.9359 
 1452   0.0000       2.867105        78.0179 
 1453   0.0000       2.867981        78.0417 
 1454   0.0000       2.870218        78.1026 
 1455   0.0000       2.871558        78.1391 
 1456   0.0000       2.874703        78.2246 
 1457   0.0000       2.875423        78.2442 
 1458   0.0000       2.881643        78.4135 
 1459   0.0000       2.882595        78.4394 
 1460   0.0000       2.884210        78.4834 
 1461   0.0000       2.885203        78.5104 
 1462   0.0000       2.889453        78.6260 
 1463   0.0000       2.891908        78.6928 
 1464   0.0000       2.896137        78.8079 
 1465   0.0000       2.897053        78.8328 
 1466   0.0000       2.902863        78.9909 
 1467   0.0000       2.904351        79.0314 
 1468   0.0000       2.905970        79.0755 
 1469   0.0000       2.908984        79.1575 
 1470   0.0000       2.911100        79.2151 
 1471   0.0000       2.914850        79.3171 
 1472   0.0000       2.915489        79.3345 
 1473   0.0000       2.916550        79.3633 
 1474   0.0000       2.917724        79.3953 
 1475   0.0000       2.920398        79.4681 
 1476   0.0000       2.921566        79.4999 
 1477   0.0000       2.924087        79.5685 
 1478   0.0000       2.926207        79.6261 
 1479   0.0000       2.928789        79.6964 
 1480   0.0000       2.934281        79.8458 
 1481   0.0000       2.934696        79.8571 
 1482   0.0000       2.935640        79.8828 
 1483   0.0000       2.940503        80.0152 
 1484   0.0000       2.943355        80.0928 
 1485   0.0000       2.946089        80.1672 
 1486   0.0000       2.947887        80.2161 
 1487   0.0000       2.949694        80.2653 
 1488   0.0000       2.950827        80.2961 
 1489   0.0000       2.953251        80.3620 
 1490   0.0000       2.956710        80.4562 
 1491   0.0000       2.958190        80.4964 
 1492   0.0000       2.960332        80.5547 
 1493   0.0000       2.963252        80.6342 
 1494   0.0000       2.966970        80.7354 
 1495   0.0000       2.968494        80.7768 
 1496   0.0000       2.972046        80.8735 
 1497   0.0000       2.974575        80.9423 
 1498   0.0000       2.975756        80.9744 
 1499   0.0000       2.976374        80.9912 
 1500   0.0000       2.980716        81.1094 
 1501   0.0000       2.984206        81.2044 
 1502   0.0000       2.986773        81.2742 
 1503   0.0000       2.992943        81.4421 
 1504   0.0000       2.994118        81.4741 
 1505   0.0000       2.996245        81.5320 
 1506   0.0000       2.998669        81.5979 
 1507   0.0000       3.000534        81.6487 
 1508   0.0000       3.001856        81.6846 
 1509   0.0000       3.006133        81.8010 
 1510   0.0000       3.008443        81.8639 
 1511   0.0000       3.011778        81.9546 
 1512   0.0000       3.012852        81.9839 
 1513   0.0000       3.015076        82.0444 
 1514   0.0000       3.016701        82.0886 
 1515   0.0000       3.019060        82.1528 
 1516   0.0000       3.020675        82.1968 
 1517   0.0000       3.023417        82.2714 
 1518   0.0000       3.025054        82.3159 
 1519   0.0000       3.029671        82.4415 
 1520   0.0000       3.033909        82.5569 
 1521   0.0000       3.037609        82.6575 
 1522   0.0000       3.038737        82.6882 
 1523   0.0000       3.042293        82.7850 
 1524   0.0000       3.046337        82.8951 
 1525   0.0000       3.047472        82.9259 
 1526   0.0000       3.051109        83.0249 
 1527   0.0000       3.054096        83.1062 
 1528   0.0000       3.054967        83.1299 
 1529   0.0000       3.056730        83.1779 
 1530   0.0000       3.062702        83.3404 
 1531   0.0000       3.064716        83.3952 
 1532   0.0000       3.069735        83.5317 
 1533   0.0000       3.071405        83.5772 
 1534   0.0000       3.075126        83.6784 
 1535   0.0000       3.077521        83.7436 
 1536   0.0000       3.080272        83.8185 
 1537   0.0000       3.081904        83.8629 
 1538   0.0000       3.083141        83.8965 
 1539   0.0000       3.087244        84.0082 
 1540   0.0000       3.089120        84.0592 
 1541   0.0000       3.091877        84.1343 
 1542   0.0000       3.096329        84.2554 
 1543   0.0000       3.097793        84.2952 
 1544   0.0000       3.100806        84.3772 
 1545   0.0000       3.101840        84.4054 
 1546   0.0000       3.103813        84.4591 
 1547   0.0000       3.104951        84.4900 
 1548   0.0000       3.108805        84.5949 
 1549   0.0000       3.115513        84.7774 
 1550   0.0000       3.117548        84.8328 
 1551   0.0000       3.119443        84.8844 
 1552   0.0000       3.121103        84.9295 
 1553   0.0000       3.123416        84.9925 
 1554   0.0000       3.127998        85.1172 
 1555   0.0000       3.129025        85.1451 
 1556   0.0000       3.135439        85.3196 
 1557   0.0000       3.138095        85.3919 
 1558   0.0000       3.143063        85.5271 
 1559   0.0000       3.144081        85.5548 
 1560   0.0000       3.146973        85.6335 
 1561   0.0000       3.149810        85.7107 
 1562   0.0000       3.152634        85.7875 
 1563   0.0000       3.157680        85.9249 
 1564   0.0000       3.159069        85.9626 
 1565   0.0000       3.159969        85.9871 
 1566   0.0000       3.163542        86.0843 
 1567   0.0000       3.167280        86.1861 
 1568   0.0000       3.170912        86.2849 
 1569   0.0000       3.172078        86.3166 
 1570   0.0000       3.174152        86.3731 
 1571   0.0000       3.176098        86.4260 
 1572   0.0000       3.179303        86.5132 
 1573   0.0000       3.184177        86.6459 
 1574   0.0000       3.186173        86.7002 
 1575   0.0000       3.188283        86.7576 
 1576   0.0000       3.191931        86.8569 
 1577   0.0000       3.194181        86.9181 
 1578   0.0000       3.195852        86.9636 
 1579   0.0000       3.200203        87.0819 
 1580   0.0000       3.204363        87.1952 
 1581   0.0000       3.204732        87.2052 
 1582   0.0000       3.210989        87.3754 
 1583   0.0000       3.212213        87.4088 
 1584   0.0000       3.215006        87.4848 
 1585   0.0000       3.219227        87.5996 
 1586   0.0000       3.223001        87.7023 
 1587   0.0000       3.224998        87.7566 
 1588   0.0000       3.226454        87.7963 
 1589   0.0000       3.227112        87.8142 
 1590   0.0000       3.233029        87.9752 
 1591   0.0000       3.235585        88.0448 
 1592   0.0000       3.239886        88.1618 
 1593   0.0000       3.240737        88.1849 
 1594   0.0000       3.243796        88.2682 
 1595   0.0000       3.244598        88.2900 
 1596   0.0000       3.246947        88.3539 
 1597   0.0000       3.250726        88.4568 
 1598   0.0000       3.253653        88.5364 
 1599   0.0000       3.257727        88.6473 
 1600   0.0000       3.260226        88.7153 
 1601   0.0000       3.264434        88.8298 
 1602   0.0000       3.266741        88.8925 
 1603   0.0000       3.268922        88.9519 
 1604   0.0000       3.272832        89.0583 
 1605   0.0000       3.274952        89.1160 
 1606   0.0000       3.277810        89.1937 
 1607   0.0000       3.282078        89.3099 
 1608   0.0000       3.284868        89.3858 
 1609   0.0000       3.285956        89.4154 
 1610   0.0000       3.289585        89.5142 
 1611   0.0000       3.292378        89.5902 
 1612   0.0000       3.297643        89.7334 
 1613   0.0000       3.301968        89.8511 
 1614   0.0000       3.302322        89.8608 
 1615   0.0000       3.305893        89.9579 
 1616   0.0000       3.306746        89.9811 
 1617   0.0000       3.310846        90.0927 
 1618   0.0000       3.313589        90.1673 
 1619   0.0000       3.318868        90.3110 
 1620   0.0000       3.321831        90.3916 
 1621   0.0000       3.323597        90.4397 
 1622   0.0000       3.326490        90.5184 
 1623   0.0000       3.331113        90.6442 
 1624   0.0000       3.333996        90.7227 
 1625   0.0000       3.337981        90.8311 
 1626   0.0000       3.338211        90.8373 
 1627   0.0000       3.339804        90.8807 
 1628   0.0000       3.343216        90.9735 
 1629   0.0000       3.343415        90.9789 
 1630   0.0000       3.346229        91.0555 
 1631   0.0000       3.353968        91.2661 
 1632   0.0000       3.355244        91.3008 
 1633   0.0000       3.359030        91.4039 
 1634   0.0000       3.360370        91.4403 
 1635   0.0000       3.362585        91.5006 
 1636   0.0000       3.366101        91.5963 
 1637   0.0000       3.368878        91.6718 
 1638   0.0000       3.370968        91.7287 
 1639   0.0000       3.373404        91.7950 
 1640   0.0000       3.375934        91.8638 
 1641   0.0000       3.380521        91.9887 
 1642   0.0000       3.384225        92.0894 
 1643   0.0000       3.385727        92.1303 
 1644   0.0000       3.387308        92.1733 
 1645   0.0000       3.388774        92.2132 
 1646   0.0000       3.391148        92.2778 
 1647   0.0000       3.394930        92.3807 
 1648   0.0000       3.397705        92.4562 
 1649   0.0000       3.399770        92.5124 
 1650   0.0000       3.403725        92.6201 
 1651   0.0000       3.408613        92.7531 
 1652   0.0000       3.409656        92.7815 
 1653   0.0000       3.411624        92.8350 
 1654   0.0000       3.414614        92.9164 
 1655   0.0000       3.418254        93.0154 
 1656   0.0000       3.419921        93.0608 
 1657   0.0000       3.422330        93.1263 
 1658   0.0000       3.424751        93.1922 
 1659   0.0000       3.427144        93.2573 
 1660   0.0000       3.429451        93.3201 
 1661   0.0000       3.430918        93.3600 
 1662   0.0000       3.434249        93.4507 
 1663   0.0000       3.438663        93.5708 
 1664   0.0000       3.440721        93.6268 
 1665   0.0000       3.447972        93.8241 
 1666   0.0000       3.448270        93.8322 
 1667   0.0000       3.450799        93.9010 
 1668   0.0000       3.453717        93.9804 
 1669   0.0000       3.456691        94.0613 
 1670   0.0000       3.459883        94.1482 
 1671   0.0000       3.463314        94.2416 
 1672   0.0000       3.464300        94.2684 
 1673   0.0000       3.469212        94.4021 
 1674   0.0000       3.472845        94.5009 
 1675   0.0000       3.474530        94.5468 
 1676   0.0000       3.477514        94.6280 
 1677   0.0000       3.480787        94.7170 
 1678   0.0000       3.481930        94.7481 
 1679   0.0000       3.483595        94.7934 
 1680   0.0000       3.486646        94.8765 
 1681   0.0000       3.491417        95.0063 
 1682   0.0000       3.492808        95.0441 
 1683   0.0000       3.495200        95.1092 
 1684   0.0000       3.497444        95.1703 
 1685   0.0000       3.502077        95.2964 
 1686   0.0000       3.503742        95.3417 
 1687   0.0000       3.506531        95.4176 
 1688   0.0000       3.510756        95.5325 
 1689   0.0000       3.512828        95.5889 
 1690   0.0000       3.514688        95.6395 
 1691   0.0000       3.518219        95.7356 
 1692   0.0000       3.520115        95.7872 
 1693   0.0000       3.521712        95.8306 
 1694   0.0000       3.526291        95.9553 
 1695   0.0000       3.526539        95.9620 
 1696   0.0000       3.529130        96.0325 
 1697   0.0000       3.531228        96.0896 
 1698   0.0000       3.535047        96.1935 
 1699   0.0000       3.542566        96.3981 
 1700   0.0000       3.544099        96.4398 
 1701   0.0000       3.546784        96.5129 
 1702   0.0000       3.549321        96.5819 
 1703   0.0000       3.551258        96.6346 
 1704   0.0000       3.555093        96.7390 
 1705   0.0000       3.556552        96.7787 
 1706   0.0000       3.559690        96.8641 
 1707   0.0000       3.565564        97.0239 
 1708   0.0000       3.568451        97.1025 
 1709   0.0000       3.569836        97.1402 
 1710   0.0000       3.570194        97.1499 
 1711   0.0000       3.574475        97.2664 
 1712   0.0000       3.578004        97.3624 
 1713   0.0000       3.580195        97.4221 
 1714   0.0000       3.582339        97.4804 
 1715   0.0000       3.584148        97.5296 
 1716   0.0000       3.586774        97.6011 
 1717   0.0000       3.588414        97.6457 
 1718   0.0000       3.590625        97.7059 
 1719   0.0000       3.594339        97.8069 
 1720   0.0000       3.596883        97.8762 
 1721   0.0000       3.599139        97.9376 
 1722   0.0000       3.603292        98.0506 
 1723   0.0000       3.605982        98.1238 
 1724   0.0000       3.609651        98.2236 
 1725   0.0000       3.612571        98.3030 
 1726   0.0000       3.614386        98.3524 
 1727   0.0000       3.617869        98.4472 
 1728   0.0000       3.618821        98.4731 
 1729   0.0000       3.624987        98.6409 
 1730   0.0000       3.626910        98.6933 
 1731   0.0000       3.630940        98.8029 
 1732   0.0000       3.633651        98.8767 
 1733   0.0000       3.636836        98.9633 
 1734   0.0000       3.640088        99.0518 
 1735   0.0000       3.643168        99.1357 
 1736   0.0000       3.646051        99.2141 
 1737   0.0000       3.647319        99.2486 
 1738   0.0000       3.650257        99.3285 
 1739   0.0000       3.653150        99.4073 
 1740   0.0000       3.656039        99.4859 
 1741   0.0000       3.659571        99.5820 
 1742   0.0000       3.664104        99.7053 
 1743   0.0000       3.664177        99.7073 
 1744   0.0000       3.669446        99.8507 
 1745   0.0000       3.670338        99.8750 
 1746   0.0000       3.673187        99.9525 
 1747   0.0000       3.679197       100.1160 
 1748   0.0000       3.681481       100.1782 
 1749   0.0000       3.683792       100.2411 
 1750   0.0000       3.684664       100.2648 
 1751   0.0000       3.686855       100.3244 
 1752   0.0000       3.689707       100.4020 
 1753   0.0000       3.695357       100.5558 
 1754   0.0000       3.698503       100.6414 
 1755   0.0000       3.700688       100.7008 
 1756   0.0000       3.708001       100.8998 
 1757   0.0000       3.710623       100.9712 
 1758   0.0000       3.716489       101.1308 
 1759   0.0000       3.720231       101.2326 
 1760   0.0000       3.722609       101.2973 
 1761   0.0000       3.724575       101.3508 
 1762   0.0000       3.727287       101.4246 
 1763   0.0000       3.730824       101.5209 
 1764   0.0000       3.735448       101.6467 
 1765   0.0000       3.740514       101.7846 
 1766   0.0000       3.744159       101.8838 
 1767   0.0000       3.745089       101.9090 
 1768   0.0000       3.751595       102.0861 
 1769   0.0000       3.753800       102.1461 
 1770   0.0000       3.761989       102.3689 
 1771   0.0000       3.763427       102.4081 
 1772   0.0000       3.764255       102.4306 
 1773   0.0000       3.771281       102.6218 
 1774   0.0000       3.771406       102.6252 
 1775   0.0000       3.776415       102.7615 
 1776   0.0000       3.780931       102.8844 
 1777   0.0000       3.783950       102.9665 
 1778   0.0000       3.791766       103.1792 
 1779   0.0000       3.794561       103.2553 
 1780   0.0000       3.796261       103.3015 
 1781   0.0000       3.799560       103.3913 
 1782   0.0000       3.806304       103.5748 
 1783   0.0000       3.811852       103.7258 
 1784   0.0000       3.813019       103.7575 
 1785   0.0000       3.817404       103.8768 
 1786   0.0000       3.820247       103.9542 
 1787   0.0000       3.820827       103.9700 
 1788   0.0000       3.825154       104.0877 
 1789   0.0000       3.830069       104.2215 
 1790   0.0000       3.834338       104.3376 
 1791   0.0000       3.837229       104.4163 
 1792   0.0000       3.838190       104.4425 
 1793   0.0000       3.840483       104.5048 
 1794   0.0000       3.843884       104.5974 
 1795   0.0000       3.850067       104.7656 
 1796   0.0000       3.851873       104.8148 
 1797   0.0000       3.854175       104.8774 
 1798   0.0000       3.856317       104.9357 
 1799   0.0000       3.861398       105.0740 
 1800   0.0000       3.862597       105.1066 
 1801   0.0000       3.867196       105.2317 
 1802   0.0000       3.872939       105.3880 
 1803   0.0000       3.875715       105.4636 
 1804   0.0000       3.877419       105.5099 
 1805   0.0000       3.880441       105.5922 
 1806   0.0000       3.882978       105.6612 
 1807   0.0000       3.892154       105.9109 
 1808   0.0000       3.894343       105.9704 
 1809   0.0000       3.896402       106.0265 
 1810   0.0000       3.900108       106.1273 
 1811   0.0000       3.905947       106.2862 
 1812   0.0000       3.909387       106.3798 
 1813   0.0000       3.909834       106.3920 
 1814   0.0000       3.912687       106.4696 
 1815   0.0000       3.921240       106.7024 
 1816   0.0000       3.928229       106.8926 
 1817   0.0000       3.930685       106.9594 
 1818   0.0000       3.932288       107.0030 
 1819   0.0000       3.934655       107.0674 
 1820   0.0000       3.936883       107.1280 
 1821   0.0000       3.942707       107.2865 
 1822   0.0000       3.944273       107.3291 
 1823   0.0000       3.947200       107.4088 
 1824   0.0000       3.950554       107.5001 
 1825   0.0000       3.954195       107.5991 
 1826   0.0000       3.956990       107.6752 
 1827   0.0000       3.959891       107.7541 
 1828   0.0000       3.965364       107.9030 
 1829   0.0000       3.966798       107.9421 
 1830   0.0000       3.969768       108.0229 
 1831   0.0000       3.971957       108.0824 
 1832   0.0000       3.979807       108.2960 
 1833   0.0000       3.980804       108.3232 
 1834   0.0000       3.984978       108.4368 
 1835   0.0000       3.990253       108.5803 
 1836   0.0000       3.993123       108.6584 
 1837   0.0000       3.996819       108.7590 
 1838   0.0000       4.003584       108.9431 
 1839   0.0000       4.005940       109.0072 
 1840   0.0000       4.007007       109.0362 
 1841   0.0000       4.010644       109.1352 
 1842   0.0000       4.016105       109.2838 
 1843   0.0000       4.019687       109.3812 
 1844   0.0000       4.022138       109.4479 
 1845   0.0000       4.025392       109.5365 
 1846   0.0000       4.027805       109.6021 
 1847   0.0000       4.031299       109.6972 
 1848   0.0000       4.036720       109.8447 
 1849   0.0000       4.039082       109.9090 
 1850   0.0000       4.041072       109.9632 
 1851   0.0000       4.047155       110.1287 
 1852   0.0000       4.047872       110.1482 
 1853   0.0000       4.052939       110.2861 
 1854   0.0000       4.056027       110.3701 
 1855   0.0000       4.065384       110.6247 
 1856   0.0000       4.067300       110.6769 
 1857   0.0000       4.069684       110.7417 
 1858   0.0000       4.072843       110.8277 
 1859   0.0000       4.080378       111.0327 
 1860   0.0000       4.083464       111.1167 
 1861   0.0000       4.088092       111.2426 
 1862   0.0000       4.089251       111.2742 
 1863   0.0000       4.096078       111.4599 
 1864   0.0000       4.097478       111.4980 
 1865   0.0000       4.101194       111.5992 
 1866   0.0000       4.103334       111.6574 
 1867   0.0000       4.106471       111.7427 
 1868   0.0000       4.111782       111.8873 
 1869   0.0000       4.117003       112.0294 
 1870   0.0000       4.117149       112.0333 
 1871   0.0000       4.122599       112.1816 
 1872   0.0000       4.123800       112.2143 
 1873   0.0000       4.127850       112.3245 
 1874   0.0000       4.130854       112.4063 
 1875   0.0000       4.136222       112.5523 
 1876   0.0000       4.146107       112.8213 
 1877   0.0000       4.147302       112.8538 
 1878   0.0000       4.150678       112.9457 
 1879   0.0000       4.155954       113.0892 
 1880   0.0000       4.160914       113.2242 
 1881   0.0000       4.168301       113.4252 
 1882   0.0000       4.169576       113.4599 
 1883   0.0000       4.172528       113.5403 
 1884   0.0000       4.175659       113.6255 
 1885   0.0000       4.177524       113.6762 
 1886   0.0000       4.181807       113.7927 
 1887   0.0000       4.186790       113.9284 
 1888   0.0000       4.188461       113.9738 
 1889   0.0000       4.194165       114.1290 
 1890   0.0000       4.203062       114.3711 
 1891   0.0000       4.208329       114.5145 
 1892   0.0000       4.210151       114.5640 
 1893   0.0000       4.212634       114.6316 
 1894   0.0000       4.214137       114.6725 
 1895   0.0000       4.218106       114.7805 
 1896   0.0000       4.230024       115.1048 
 1897   0.0000       4.232943       115.1842 
 1898   0.0000       4.241172       115.4082 
 1899   0.0000       4.243448       115.4701 
 1900   0.0000       4.248744       115.6142 
 1901   0.0000       4.257571       115.8544 
 1902   0.0000       4.265006       116.0567 
 1903   0.0000       4.268611       116.1548 
 1904   0.0000       4.273831       116.2968 
 1905   0.0000       4.275908       116.3534 
 1906   0.0000       4.277917       116.4080 
 1907   0.0000       4.287816       116.6774 
 1908   0.0000       4.289292       116.7176 
 1909   0.0000       4.293617       116.8353 
 1910   0.0000       4.295112       116.8760 
 1911   0.0000       4.308144       117.2306 
 1912   0.0000       4.312476       117.3484 
 1913   0.0000       4.320052       117.5546 
 1914   0.0000       4.322680       117.6261 
 1915   0.0000       4.324221       117.6680 
 1916   0.0000       4.333147       117.9109 
 1917   0.0000       4.341288       118.1324 
 1918   0.0000       4.343064       118.1808 
 1919   0.0000       4.353932       118.4765 
 1920   0.0000       4.358746       118.6075 
 1921   0.0000       4.362793       118.7176 
 1922   0.0000       4.367827       118.8546 
 1923   0.0000       4.370037       118.9148 
 1924   0.0000       4.376223       119.0831 
 1925   0.0000       4.378970       119.1578 
 1926   0.0000       4.385381       119.3323 
 1927   0.0000       4.390644       119.4755 
 1928   0.0000       4.400401       119.7410 
 1929   0.0000       4.404553       119.8540 
 1930   0.0000       4.414040       120.1121 
 1931   0.0000       4.418405       120.2309 
 1932   0.0000       4.424838       120.4060 
 1933   0.0000       4.439758       120.8120 
 1934   0.0000       4.441251       120.8526 
 1935   0.0000       4.447987       121.0359 
 1936   0.0000       4.454530       121.2139 
 1937   0.0000       4.458032       121.3092 
 1938   0.0000       4.466898       121.5505 
 1939   0.0000       4.474085       121.7461 
 1940   0.0000       4.479005       121.8799 
 1941   0.0000       4.485515       122.0571 
 1942   0.0000       4.486514       122.0843 
 1943   0.0000       4.495543       122.3299 
 1944   0.0000       4.500074       122.4533 
 1945   0.0000       4.503570       122.5484 
 1946   0.0000       4.512281       122.7854 
 1947   0.0000       4.514928       122.8574 
 1948   0.0000       4.517976       122.9404 
 1949   0.0000       4.526180       123.1636 
 1950   0.0000       4.528319       123.2218 
 1951   0.0000       4.534800       123.3982 
 1952   0.0000       4.541246       123.5736 
 1953   0.0000       4.543150       123.6254 
 1954   0.0000       4.551242       123.8456 
 1955   0.0000       4.557007       124.0025 
 1956   0.0000       4.558289       124.0373 
 1957   0.0000       4.568943       124.3273 
 1958   0.0000       4.574376       124.4751 
 1959   0.0000       4.576840       124.5422 
 1960   0.0000       4.582245       124.6892 
 1961   0.0000       4.594416       125.0204 
 1962   0.0000       4.595211       125.0420 
 1963   0.0000       4.596826       125.0860 
 1964   0.0000       4.600377       125.1826 
 1965   0.0000       4.606553       125.3507 
 1966   0.0000       4.618082       125.6644 
 1967   0.0000       4.620874       125.7404 
 1968   0.0000       4.625013       125.8530 
 1969   0.0000       4.634295       126.1056 
 1970   0.0000       4.638039       126.2075 
 1971   0.0000       4.650597       126.5492 
 1972   0.0000       4.655747       126.6893 
 1973   0.0000       4.658923       126.7758 
 1974   0.0000       4.669522       127.0642 
 1975   0.0000       4.682119       127.4069 
 1976   0.0000       4.692046       127.6771 
 1977   0.0000       4.695861       127.7809 
 1978   0.0000       4.700681       127.9120 
 1979   0.0000       4.707019       128.0845 
 1980   0.0000       4.716491       128.3422 
 1981   0.0000       4.720823       128.4601 
 1982   0.0000       4.725557       128.5890 
 1983   0.0000       4.727752       128.6487 
 1984   0.0000       4.730304       128.7181 
 1985   0.0000       4.736679       128.8916 
 1986   0.0000       4.738696       128.9465 
 1987   0.0000       4.741097       129.0118 
 1988   0.0000       4.743450       129.0758 
 1989   0.0000       4.752749       129.3289 
 1990   0.0000       4.762271       129.5880 
 1991   0.0000       4.765237       129.6687 
 1992   0.0000       4.768373       129.7540 
 1993   0.0000       4.776351       129.9711 
 1994   0.0000       4.782453       130.1372 
 1995   0.0000       4.792282       130.4046 
 1996   0.0000       4.794433       130.4631 
 1997   0.0000       4.796694       130.5247 
 1998   0.0000       4.800944       130.6403 
 1999   0.0000       4.806954       130.8039 
 2000   0.0000       4.811132       130.9176 
 2001   0.0000       4.814989       131.0225 
 2002   0.0000       4.826480       131.3352 
 2003   0.0000       4.827425       131.3609 
 2004   0.0000       4.834659       131.5578 
 2005   0.0000       4.842618       131.7743 
 2006   0.0000       4.845180       131.8440 
 2007   0.0000       4.851407       132.0135 
 2008   0.0000       4.858510       132.2068 
 2009   0.0000       4.861719       132.2941 
 2010   0.0000       4.865124       132.3867 
 2011   0.0000       4.866190       132.4158 
 2012   0.0000       4.869199       132.4977 
 2013   0.0000       4.874920       132.6533 
 2014   0.0000       4.879366       132.7743 
 2015   0.0000       4.883867       132.8968 
 2016   0.0000       4.890484       133.0768 
 2017   0.0000       4.895028       133.2005 
 2018   0.0000       4.896068       133.2288 
 2019   0.0000       4.902544       133.4050 
 2020   0.0000       4.909938       133.6062 
 2021   0.0000       4.912540       133.6770 
 2022   0.0000       4.920356       133.8897 
 2023   0.0000       4.924734       134.0088 
 2024   0.0000       4.926390       134.0539 
 2025   0.0000       4.932141       134.2104 
 2026   0.0000       4.936878       134.3393 
 2027   0.0000       4.944299       134.5412 
 2028   0.0000       4.953135       134.7817 
 2029   0.0000       4.953709       134.7973 
 2030   0.0000       4.960171       134.9731 
 2031   0.0000       4.969340       135.2226 
 2032   0.0000       4.971952       135.2937 
 2033   0.0000       4.977458       135.4435 
 2034   0.0000       4.979993       135.5125 
 2035   0.0000       4.982330       135.5761 
 2036   0.0000       4.985643       135.6662 
 2037   0.0000       4.996044       135.9493 
 2038   0.0000       5.001656       136.1020 
 2039   0.0000       5.011380       136.3666 
 2040   0.0000       5.017875       136.5433 
 2041   0.0000       5.020627       136.6182 
 2042   0.0000       5.025087       136.7396 
 2043   0.0000       5.032404       136.9387 
 2044   0.0000       5.035576       137.0250 
 2045   0.0000       5.038228       137.0971 
 2046   0.0000       5.042190       137.2050 
 2047   0.0000       5.045516       137.2955 
 2048   0.0000       5.052104       137.4748 
 2049   0.0000       5.055289       137.5614 
 2050   0.0000       5.064911       137.8232 
 2051   0.0000       5.065982       137.8524 
 2052   0.0000       5.068210       137.9130 
 2053   0.0000       5.071537       138.0035 
 2054   0.0000       5.075785       138.1191 
 2055   0.0000       5.085444       138.3820 
 2056   0.0000       5.085917       138.3948 
 2057   0.0000       5.090554       138.5210 
 2058   0.0000       5.091697       138.5521 
 2059   0.0000       5.098622       138.7406 
 2060   0.0000       5.106806       138.9632 
 2061   0.0000       5.107119       138.9718 
 2062   0.0000       5.109806       139.0449 
 2063   0.0000       5.113486       139.1450 
 2064   0.0000       5.115349       139.1957 
 2065   0.0000       5.122670       139.3949 
 2066   0.0000       5.125926       139.4835 
 2067   0.0000       5.126591       139.5016 
 2068   0.0000       5.131952       139.6475 
 2069   0.0000       5.138345       139.8215 
 2070   0.0000       5.139121       139.8426 
 2071   0.0000       5.143641       139.9656 
 2072   0.0000       5.150603       140.1550 
 2073   0.0000       5.153296       140.2283 
 2074   0.0000       5.157553       140.3442 
 2075   0.0000       5.164372       140.5297 
 2076   0.0000       5.170155       140.6871 
 2077   0.0000       5.171193       140.7153 
 2078   0.0000       5.178683       140.9191 
 2079   0.0000       5.179451       140.9400 
 2080   0.0000       5.183955       141.0626 
 2081   0.0000       5.187265       141.1526 
 2082   0.0000       5.194091       141.3384 
 2083   0.0000       5.195101       141.3659 
 2084   0.0000       5.198673       141.4631 
 2085   0.0000       5.202751       141.5741 
 2086   0.0000       5.206957       141.6885 
 2087   0.0000       5.209606       141.7606 
 2088   0.0000       5.215080       141.9095 
 2089   0.0000       5.216080       141.9368 
 2090   0.0000       5.224152       142.1564 
 2091   0.0000       5.225033       142.1804 
 2092   0.0000       5.228522       142.2753 
 2093   0.0000       5.229285       142.2961 
 2094   0.0000       5.235119       142.4548 
 2095   0.0000       5.238292       142.5412 
 2096   0.0000       5.247563       142.7934 
 2097   0.0000       5.254674       142.9869 
 2098   0.0000       5.258455       143.0898 
 2099   0.0000       5.260784       143.1532 
 2100   0.0000       5.264934       143.2661 
 2101   0.0000       5.270725       143.4237 
 2102   0.0000       5.270974       143.4305 
 2103   0.0000       5.276188       143.5724 
 2104   0.0000       5.278940       143.6473 
 2105   0.0000       5.282020       143.7311 
 2106   0.0000       5.284634       143.8022 
 2107   0.0000       5.287179       143.8715 
 2108   0.0000       5.289896       143.9454 
 2109   0.0000       5.294537       144.0717 
 2110   0.0000       5.298241       144.1725 
 2111   0.0000       5.299667       144.2113 
 2112   0.0000       5.303245       144.3086 
 2113   0.0000       5.309748       144.4856 
 2114   0.0000       5.313436       144.5860 
 2115   0.0000       5.317466       144.6956 
 2116   0.0000       5.322693       144.8378 
 2117   0.0000       5.330282       145.0443 
 2118   0.0000       5.331877       145.0878 
 2119   0.0000       5.334908       145.1702 
 2120   0.0000       5.337272       145.2346 
 2121   0.0000       5.343341       145.3997 
 2122   0.0000       5.347845       145.5223 
 2123   0.0000       5.349557       145.5688 
 2124   0.0000       5.352291       145.6432 
 2125   0.0000       5.354218       145.6957 
 2126   0.0000       5.358914       145.8235 
 2127   0.0000       5.365761       146.0098 
 2128   0.0000       5.366974       146.0428 
 2129   0.0000       5.371472       146.1652 
 2130   0.0000       5.373345       146.2162 
 2131   0.0000       5.381594       146.4406 
 2132   0.0000       5.382452       146.4640 
 2133   0.0000       5.386023       146.5611 
 2134   0.0000       5.388332       146.6240 
 2135   0.0000       5.393462       146.7636 
 2136   0.0000       5.398184       146.8921 
 2137   0.0000       5.405111       147.0806 
 2138   0.0000       5.409726       147.2061 
 2139   0.0000       5.410969       147.2400 
 2140   0.0000       5.414590       147.3385 
 2141   0.0000       5.420980       147.5124 
 2142   0.0000       5.424431       147.6063 
 2143   0.0000       5.428343       147.7127 
 2144   0.0000       5.430470       147.7706 
 2145   0.0000       5.434094       147.8692 
 2146   0.0000       5.437504       147.9620 
 2147   0.0000       5.442413       148.0956 
 2148   0.0000       5.447121       148.2237 
 2149   0.0000       5.450089       148.3045 
 2150   0.0000       5.453023       148.3843 
 2151   0.0000       5.457027       148.4933 
 2152   0.0000       5.460968       148.6005 
 2153   0.0000       5.465481       148.7233 
 2154   0.0000       5.469630       148.8362 
 2155   0.0000       5.472596       148.9169 
 2156   0.0000       5.473679       148.9464 
 2157   0.0000       5.478397       149.0748 
 2158   0.0000       5.482159       149.1771 
 2159   0.0000       5.485339       149.2637 
 2160   0.0000       5.486493       149.2951 
 2161   0.0000       5.488895       149.3604 
 2162   0.0000       5.495897       149.5510 
 2163   0.0000       5.498811       149.6303 
 2164   0.0000       5.501594       149.7060 
 2165   0.0000       5.504205       149.7770 
 2166   0.0000       5.508791       149.9018 
 2167   0.0000       5.512948       150.0149 
 2168   0.0000       5.517464       150.1378 
 2169   0.0000       5.518749       150.1728 
 2170   0.0000       5.520736       150.2269 
 2171   0.0000       5.523454       150.3008 
 2172   0.0000       5.530597       150.4952 
 2173   0.0000       5.535480       150.6281 
 2174   0.0000       5.537828       150.6920 
 2175   0.0000       5.539693       150.7427 
 2176   0.0000       5.543239       150.8392 
 2177   0.0000       5.545930       150.9124 
 2178   0.0000       5.548219       150.9747 
 2179   0.0000       5.551609       151.0670 
 2180   0.0000       5.559937       151.2936 
 2181   0.0000       5.561280       151.3301 
 2182   0.0000       5.562848       151.3728 
 2183   0.0000       5.566518       151.4727 
 2184   0.0000       5.575758       151.7241 
 2185   0.0000       5.576401       151.7416 
 2186   0.0000       5.578611       151.8017 
 2187   0.0000       5.582463       151.9065 
 2188   0.0000       5.585340       151.9848 
 2189   0.0000       5.588574       152.0728 
 2190   0.0000       5.592841       152.1890 
 2191   0.0000       5.599151       152.3606 
 2192   0.0000       5.602899       152.4626 
 2193   0.0000       5.604795       152.5142 
 2194   0.0000       5.605745       152.5401 
 2195   0.0000       5.610370       152.6659 
 2196   0.0000       5.618976       152.9001 
 2197   0.0000       5.621596       152.9714 
 2198   0.0000       5.623161       153.0140 
 2199   0.0000       5.627924       153.1436 
 2200   0.0000       5.630933       153.2255 
 2201   0.0000       5.634062       153.3106 
 2202   0.0000       5.642926       153.5518 
 2203   0.0000       5.646508       153.6493 
 2204   0.0000       5.649476       153.7301 
 2205   0.0000       5.656044       153.9088 
 2206   0.0000       5.657988       153.9617 
 2207   0.0000       5.660856       154.0397 
 2208   0.0000       5.664857       154.1486 
 2209   0.0000       5.666757       154.2003 
 2210   0.0000       5.672228       154.3492 
 2211   0.0000       5.674716       154.4169 
 2212   0.0000       5.678805       154.5281 
 2213   0.0000       5.678906       154.5309 
 2214   0.0000       5.683565       154.6577 
 2215   0.0000       5.688155       154.7826 
 2216   0.0000       5.693893       154.9387 
 2217   0.0000       5.695434       154.9806 
 2218   0.0000       5.698167       155.0550 
 2219   0.0000       5.701906       155.1568 
 2220   0.0000       5.705310       155.2494 
 2221   0.0000       5.707903       155.3199 
 2222   0.0000       5.710972       155.4034 
 2223   0.0000       5.715910       155.5378 
 2224   0.0000       5.719809       155.6439 
 2225   0.0000       5.721028       155.6771 
 2226   0.0000       5.723257       155.7377 
 2227   0.0000       5.728602       155.8832 
 2228   0.0000       5.730802       155.9431 
 2229   0.0000       5.734729       156.0499 
 2230   0.0000       5.738624       156.1559 
 2231   0.0000       5.741193       156.2258 
 2232   0.0000       5.743823       156.2974 
 2233   0.0000       5.746615       156.3733 
 2234   0.0000       5.748081       156.4132 
 2235   0.0000       5.750369       156.4755 
 2236   0.0000       5.753741       156.5672 
 2237   0.0000       5.757100       156.6587 
 2238   0.0000       5.760444       156.7496 
 2239   0.0000       5.765364       156.8835 
 2240   0.0000       5.773223       157.0974 
 2241   0.0000       5.775363       157.1556 
 2242   0.0000       5.777772       157.2212 
 2243   0.0000       5.781130       157.3125 
 2244   0.0000       5.781991       157.3360 
 2245   0.0000       5.786632       157.4623 
 2246   0.0000       5.789883       157.5507 
 2247   0.0000       5.793949       157.6614 
 2248   0.0000       5.795783       157.7113 
 2249   0.0000       5.797339       157.7536 
 2250   0.0000       5.801166       157.8577 
 2251   0.0000       5.805487       157.9753 
 2252   0.0000       5.808839       158.0666 
 2253   0.0000       5.810376       158.1084 
 2254   0.0000       5.813614       158.1965 
 2255   0.0000       5.817126       158.2920 
 2256   0.0000       5.818230       158.3221 
 2257   0.0000       5.823301       158.4601 
 2258   0.0000       5.826877       158.5574 
 2259   0.0000       5.828957       158.6140 
 2260   0.0000       5.832865       158.7203 
 2261   0.0000       5.834276       158.7587 
 2262   0.0000       5.836728       158.8254 
 2263   0.0000       5.840724       158.9342 
 2264   0.0000       5.843383       159.0065 
 2265   0.0000       5.846337       159.0869 
 2266   0.0000       5.849415       159.1707 
 2267   0.0000       5.851538       159.2284 
 2268   0.0000       5.853981       159.2949 
 2269   0.0000       5.856090       159.3523 
 2270   0.0000       5.859023       159.4321 
 2271   0.0000       5.860501       159.4723 
 2272   0.0000       5.862708       159.5324 
 2273   0.0000       5.866782       159.6433 
 2274   0.0000       5.868982       159.7031 
 2275   0.0000       5.872007       159.7854 
 2276   0.0000       5.872679       159.8037 
 2277   0.0000       5.875091       159.8694 
 2278   0.0000       5.877432       159.9331 
 2279   0.0000       5.880430       160.0146 
 2280   0.0000       5.884296       160.1198 
 2281   0.0000       5.886783       160.1875 
 2282   0.0000       5.888728       160.2404 
 2283   0.0000       5.891949       160.3281 
 2284   0.0000       5.892352       160.3390 
 2285   0.0000       5.897630       160.4827 
 2286   0.0000       5.898772       160.5137 
 2287   0.0000       5.901556       160.5895 
 2288   0.0000       5.904698       160.6750 
 2289   0.0000       5.906334       160.7195 
 2290   0.0000       5.907875       160.7615 
 2291   0.0000       5.909286       160.7998 
 2292   0.0000       5.914612       160.9448 
 2293   0.0000       5.917042       161.0109 
 2294   0.0000       5.919425       161.0757 
 2295   0.0000       5.920474       161.1043 
 2296   0.0000       5.922745       161.1661 
 2297   0.0000       5.924530       161.2147 
 2298   0.0000       5.928566       161.3245 
 2299   0.0000       5.930066       161.3653 
 2300   0.0000       5.933899       161.4696 
 2301   0.0000       5.935691       161.5184 
 2302   0.0000       5.940841       161.6585 
 2303   0.0000       5.941915       161.6877 
 2304   0.0000       5.944312       161.7530 
 2305   0.0000       5.945741       161.7918 
 2306   0.0000       5.948133       161.8569 
 2307   0.0000       5.949063       161.8822 
 2308   0.0000       5.952549       161.9771 
 2309   0.0000       5.957512       162.1122 
 2310   0.0000       5.958221       162.1314 
 2311   0.0000       5.960867       162.2034 
 2312   0.0000       5.963473       162.2744 
 2313   0.0000       5.967526       162.3846 
 2314   0.0000       5.967787       162.3917 
 2315   0.0000       5.970096       162.4546 
 2316   0.0000       5.972836       162.5291 
 2317   0.0000       5.974032       162.5617 
 2318   0.0000       5.980144       162.7280 
 2319   0.0000       5.981792       162.7728 
 2320   0.0000       5.984885       162.8570 
 2321   0.0000       5.985358       162.8699 
 2322   0.0000       5.986729       162.9072 
 2323   0.0000       5.991824       163.0458 
 2324   0.0000       5.992371       163.0607 
 2325   0.0000       5.996114       163.1626 
 2326   0.0000       5.997139       163.1904 
 2327   0.0000       5.998725       163.2336 
 2328   0.0000       6.002160       163.3271 
 2329   0.0000       6.002645       163.3403 
 2330   0.0000       6.004677       163.3956 
 2331   0.0000       6.008712       163.5054 
 2332   0.0000       6.010716       163.5599 
 2333   0.0000       6.012829       163.6174 
 2334   0.0000       6.014799       163.6710 
 2335   0.0000       6.017264       163.7381 
 2336   0.0000       6.021399       163.8506 
 2337   0.0000       6.023647       163.9118 
 2338   0.0000       6.024799       163.9431 
 2339   0.0000       6.029079       164.0596 
 2340   0.0000       6.030526       164.0990 
 2341   0.0000       6.032603       164.1555 
 2342   0.0000       6.038041       164.3034 
 2343   0.0000       6.044536       164.4802 
 2344   0.0000       6.046235       164.5264 
 2345   0.0000       6.047031       164.5481 
 2346   0.0000       6.048372       164.5846 
 2347   0.0000       6.049423       164.6132 
 2348   0.0000       6.050967       164.6552 
 2349   0.0000       6.058262       164.8537 
 2350   0.0000       6.060053       164.9024 
 2351   0.0000       6.063927       165.0078 
 2352   0.0000       6.065938       165.0626 
 2353   0.0000       6.067718       165.1110 
 2354   0.0000       6.068683       165.1373 
 2355   0.0000       6.071662       165.2183 
 2356   0.0000       6.074167       165.2865 
 2357   0.0000       6.078481       165.4039 
 2358   0.0000       6.080580       165.4610 
 2359   0.0000       6.083507       165.5406 
 2360   0.0000       6.085592       165.5974 
 2361   0.0000       6.087753       165.6562 
 2362   0.0000       6.090466       165.7300 
 2363   0.0000       6.091106       165.7474 
 2364   0.0000       6.091764       165.7653 
 2365   0.0000       6.094828       165.8487 
 2366   0.0000       6.096247       165.8873 
 2367   0.0000       6.096870       165.9043 
 2368   0.0000       6.098958       165.9611 
 2369   0.0000       6.100996       166.0165 
 2370   0.0000       6.103575       166.0867 
 2371   0.0000       6.106927       166.1779 
 2372   0.0000       6.109707       166.2536 
 2373   0.0000       6.113680       166.3617 
 2374   0.0000       6.114990       166.3973 
 2375   0.0000       6.115132       166.4012 
 2376   0.0000       6.118916       166.5042 
 2377   0.0000       6.119323       166.5152 
 2378   0.0000       6.122130       166.5916 
 2379   0.0000       6.125536       166.6843 
 2380   0.0000       6.126939       166.7225 
 2381   0.0000       6.129080       166.7807 
 2382   0.0000       6.133344       166.8968 
 2383   0.0000       6.134301       166.9228 
 2384   0.0000       6.136438       166.9810 
 2385   0.0000       6.138879       167.0474 
 2386   0.0000       6.141590       167.1212 
 2387   0.0000       6.144046       167.1880 
 2388   0.0000       6.145495       167.2274 
 2389   0.0000       6.146805       167.2631 
 2390   0.0000       6.152004       167.4045 
 2391   0.0000       6.155124       167.4894 
 2392   0.0000       6.156341       167.5225 
 2393   0.0000       6.161775       167.6704 
 2394   0.0000       6.162069       167.6784 
 2395   0.0000       6.166760       167.8061 
 2396   0.0000       6.168824       167.8622 
 2397   0.0000       6.169907       167.8917 
 2398   0.0000       6.173827       167.9984 
 2399   0.0000       6.174545       168.0179 
 2400   0.0000       6.177581       168.1005 
 2401   0.0000       6.179083       168.1414 
 2402   0.0000       6.180506       168.1801 
 2403   0.0000       6.185475       168.3153 
 2404   0.0000       6.187835       168.3796 
 2405   0.0000       6.189609       168.4278 
 2406   0.0000       6.190724       168.4582 
 2407   0.0000       6.193542       168.5348 
 2408   0.0000       6.197132       168.6325 
 2409   0.0000       6.197970       168.6553 
 2410   0.0000       6.200907       168.7353 
 2411   0.0000       6.202225       168.7711 
 2412   0.0000       6.205094       168.8492 
 2413   0.0000       6.206947       168.8996 
 2414   0.0000       6.208669       168.9465 
 2415   0.0000       6.211224       169.0160 
 2416   0.0000       6.211669       169.0281 
 2417   0.0000       6.215309       169.1271 
 2418   0.0000       6.217038       169.1742 
 2419   0.0000       6.221274       169.2895 
 2420   0.0000       6.223717       169.3559 
 2421   0.0000       6.225880       169.4148 
 2422   0.0000       6.229253       169.5066 
 2423   0.0000       6.231101       169.5569 
 2424   0.0000       6.231948       169.5799 
 2425   0.0000       6.233894       169.6329 
 2426   0.0000       6.238299       169.7527 
 2427   0.0000       6.240220       169.8050 
 2428   0.0000       6.242328       169.8624 
 2429   0.0000       6.244736       169.9279 
 2430   0.0000       6.247324       169.9983 
 2431   0.0000       6.250200       170.0766 
 2432   0.0000       6.254078       170.1821 
 2433   0.0000       6.255254       170.2141 
 2434   0.0000       6.258035       170.2898 
 2435   0.0000       6.259165       170.3205 
 2436   0.0000       6.260575       170.3589 
 2437   0.0000       6.263858       170.4482 
 2438   0.0000       6.267615       170.5505 
 2439   0.0000       6.269346       170.5976 
 2440   0.0000       6.272696       170.6887 
 2441   0.0000       6.273813       170.7191 
 2442   0.0000       6.274061       170.7259 
 2443   0.0000       6.275963       170.7776 
 2444   0.0000       6.276509       170.7925 
 2445   0.0000       6.280615       170.9042 
 2446   0.0000       6.283049       170.9705 
 2447   0.0000       6.284489       171.0096 
 2448   0.0000       6.286415       171.0621 
 2449   0.0000       6.288149       171.1092 
 2450   0.0000       6.289404       171.1434 
 2451   0.0000       6.292574       171.2296 
 2452   0.0000       6.293017       171.2417 
 2453   0.0000       6.298797       171.3990 
 2454   0.0000       6.300446       171.4439 
 2455   0.0000       6.303117       171.5165 
 2456   0.0000       6.306826       171.6175 
 2457   0.0000       6.308263       171.6566 
 2458   0.0000       6.310339       171.7130 
 2459   0.0000       6.310932       171.7292 
 2460   0.0000       6.316374       171.8773 
 2461   0.0000       6.317199       171.8997 
 2462   0.0000       6.317528       171.9087 
 2463   0.0000       6.319732       171.9686 
 2464   0.0000       6.322844       172.0533 
 2465   0.0000       6.326734       172.1592 
 2466   0.0000       6.327575       172.1821 
 2467   0.0000       6.331812       172.2974 
 2468   0.0000       6.332787       172.3239 
 2469   0.0000       6.336886       172.4354 
 2470   0.0000       6.337406       172.4496 
 2471   0.0000       6.339294       172.5010 
 2472   0.0000       6.340382       172.5306 
 2473   0.0000       6.343316       172.6104 
 2474   0.0000       6.348211       172.7436 
 2475   0.0000       6.348803       172.7597 
 2476   0.0000       6.350044       172.7935 
 2477   0.0000       6.352582       172.8625 
 2478   0.0000       6.357728       173.0026 
 2479   0.0000       6.361714       173.1110 
 2480   0.0000       6.363007       173.1462 
 2481   0.0000       6.365133       173.2041 
 2482   0.0000       6.367497       173.2684 
 2483   0.0000       6.370059       173.3381 
 2484   0.0000       6.371662       173.3817 
 2485   0.0000       6.376432       173.5115 
 2486   0.0000       6.377803       173.5488 
 2487   0.0000       6.380510       173.6225 
 2488   0.0000       6.384517       173.7315 
 2489   0.0000       6.386177       173.7767 
 2490   0.0000       6.389172       173.8582 
 2491   0.0000       6.395073       174.0188 
 2492   0.0000       6.397376       174.0814 
 2493   0.0000       6.400221       174.1589 
 2494   0.0000       6.402746       174.2276 
 2495   0.0000       6.407889       174.3675 
 2496   0.0000       6.409724       174.4174 
 2497   0.0000       6.411119       174.4554 
 2498   0.0000       6.412173       174.4841 
 2499   0.0000       6.415030       174.5618 
 2500   0.0000       6.415958       174.5871 
 2501   0.0000       6.419444       174.6820 
 2502   0.0000       6.421398       174.7351 
 2503   0.0000       6.427762       174.9083 
 2504   0.0000       6.428242       174.9214 
 2505   0.0000       6.430897       174.9936 
 2506   0.0000       6.432184       175.0286 
 2507   0.0000       6.436340       175.1417 
 2508   0.0000       6.437540       175.1744 
 2509   0.0000       6.439373       175.2243 
 2510   0.0000       6.441025       175.2692 
 2511   0.0000       6.442752       175.3162 
 2512   0.0000       6.445150       175.3815 
 2513   0.0000       6.447717       175.4513 
 2514   0.0000       6.451114       175.5437 
 2515   0.0000       6.452899       175.5923 
 2516   0.0000       6.456884       175.7008 
 2517   0.0000       6.459066       175.7601 
 2518   0.0000       6.464898       175.9188 
 2519   0.0000       6.465222       175.9276 
 2520   0.0000       6.467206       175.9816 
 2521   0.0000       6.468803       176.0251 
 2522   0.0000       6.470836       176.0804 
 2523   0.0000       6.472384       176.1225 
 2524   0.0000       6.476648       176.2386 
 2525   0.0000       6.479125       176.3060 
 2526   0.0000       6.483819       176.4337 
 2527   0.0000       6.486688       176.5118 
 2528   0.0000       6.490789       176.6234 
 2529   0.0000       6.494733       176.7307 
 2530   0.0000       6.495934       176.7633 
 2531   0.0000       6.496367       176.7751 
 2532   0.0000       6.499584       176.8627 
 2533   0.0000       6.500560       176.8892 
 2534   0.0000       6.503648       176.9733 
 2535   0.0000       6.507478       177.0775 
 2536   0.0000       6.509269       177.1262 
 2537   0.0000       6.512190       177.2057 
 2538   0.0000       6.514407       177.2660 
 2539   0.0000       6.515078       177.2843 
 2540   0.0000       6.519802       177.4128 
 2541   0.0000       6.523907       177.5245 
 2542   0.0000       6.526380       177.5918 
 2543   0.0000       6.529723       177.6828 
 2544   0.0000       6.530656       177.7082 
 2545   0.0000       6.535421       177.8378 
 2546   0.0000       6.538722       177.9277 
 2547   0.0000       6.540430       177.9742 
 2548   0.0000       6.542797       178.0386 
 2549   0.0000       6.544198       178.0767 
 2550   0.0000       6.548743       178.2003 
 2551   0.0000       6.550880       178.2585 
 2552   0.0000       6.554914       178.3683 
 2553   0.0000       6.556722       178.4175 
 2554   0.0000       6.558780       178.4735 
 2555   0.0000       6.562547       178.5760 
 2556   0.0000       6.563384       178.5988 
 2557   0.0000       6.567850       178.7203 
 2558   0.0000       6.570267       178.7861 
 2559   0.0000       6.571882       178.8300 
 2560   0.0000       6.575655       178.9327 
 2561   0.0000       6.578400       179.0074 
 2562   0.0000       6.579811       179.0457 
 2563   0.0000       6.581759       179.0988 
 2564   0.0000       6.584010       179.1600 
 2565   0.0000       6.585403       179.1979 
 2566   0.0000       6.586104       179.2170 
 2567   0.0000       6.589323       179.3046 
 2568   0.0000       6.591236       179.3567 
 2569   0.0000       6.596034       179.4872 
 2570   0.0000       6.597447       179.5257 
 2571   0.0000       6.599811       179.5900 
 2572   0.0000       6.603120       179.6800 
 2573   0.0000       6.606063       179.7601 
 2574   0.0000       6.607781       179.8069 
 2575   0.0000       6.609124       179.8434 
 2576   0.0000       6.612055       179.9232 
 2577   0.0000       6.614603       179.9925 
 2578   0.0000       6.616304       180.0388 
 2579   0.0000       6.619244       180.1188 
 2580   0.0000       6.620605       180.1558 
 2581   0.0000       6.625056       180.2769 
 2582   0.0000       6.627581       180.3457 
 2583   0.0000       6.630872       180.4352 
 2584   0.0000       6.633262       180.5002 
 2585   0.0000       6.634781       180.5416 
 2586   0.0000       6.635401       180.5584 
 2587   0.0000       6.636341       180.5840 
 2588   0.0000       6.639900       180.6809 
 2589   0.0000       6.642614       180.7547 
 2590   0.0000       6.644548       180.8073 
 2591   0.0000       6.646870       180.8705 
 2592   0.0000       6.648360       180.9111 
 2593   0.0000       6.653872       181.0611 
 2594   0.0000       6.656512       181.1329 
 2595   0.0000       6.659893       181.2249 
 2596   0.0000       6.661999       181.2822 
 2597   0.0000       6.663995       181.3365 
 2598   0.0000       6.665258       181.3709 
 2599   0.0000       6.668276       181.4530 
 2600   0.0000       6.671646       181.5447 
 2601   0.0000       6.675595       181.6522 
 2602   0.0000       6.680355       181.7817 
 2603   0.0000       6.681474       181.8122 
 2604   0.0000       6.682456       181.8389 
 2605   0.0000       6.683404       181.8647 
 2606   0.0000       6.684823       181.9033 
 2607   0.0000       6.689122       182.0203 
 2608   0.0000       6.690894       182.0685 
 2609   0.0000       6.695558       182.1954 
 2610   0.0000       6.700381       182.3266 
 2611   0.0000       6.701584       182.3594 
 2612   0.0000       6.703265       182.4051 
 2613   0.0000       6.704195       182.4304 
 2614   0.0000       6.707513       182.5207 
 2615   0.0000       6.708628       182.5510 
 2616   0.0000       6.709978       182.5878 
 2617   0.0000       6.715095       182.7270 
 2618   0.0000       6.716783       182.7730 
 2619   0.0000       6.717721       182.7985 
 2620   0.0000       6.719256       182.8403 
 2621   0.0000       6.722749       182.9353 
 2622   0.0000       6.724050       182.9707 
 2623   0.0000       6.726749       183.0441 
 2624   0.0000       6.729215       183.1113 
 2625   0.0000       6.731243       183.1664 
 2626   0.0000       6.736409       183.3070 
 2627   0.0000       6.738268       183.3576 
 2628   0.0000       6.741711       183.4513 
 2629   0.0000       6.743393       183.4970 
 2630   0.0000       6.746290       183.5759 
 2631   0.0000       6.750515       183.6909 
 2632   0.0000       6.756113       183.8432 
 2633   0.0000       6.757388       183.8779 
 2634   0.0000       6.759816       183.9439 
 2635   0.0000       6.762560       184.0186 
 2636   0.0000       6.762898       184.0278 
 2637   0.0000       6.772825       184.2979 
 2638   0.0000       6.773627       184.3198 
 2639   0.0000       6.778818       184.4610 
 2640   0.0000       6.783434       184.5866 
 2641   0.0000       6.784705       184.6212 
 2642   0.0000       6.786870       184.6801 
 2643   0.0000       6.788656       184.7287 
 2644   0.0000       6.793135       184.8506 
 2645   0.0000       6.797626       184.9728 
 2646   0.0000       6.801754       185.0851 
 2647   0.0000       6.801905       185.0892 
 2648   0.0000       6.805255       185.1804 
 2649   0.0000       6.807319       185.2366 
 2650   0.0000       6.810909       185.3343 
 2651   0.0000       6.814202       185.4239 
 2652   0.0000       6.815625       185.4626 
 2653   0.0000       6.816966       185.4991 
 2654   0.0000       6.819226       185.5606 
 2655   0.0000       6.824351       185.7000 
 2656   0.0000       6.831331       185.8900 
 2657   0.0000       6.833973       185.9619 
 2658   0.0000       6.836252       186.0239 
 2659   0.0000       6.838344       186.0808 
 2660   0.0000       6.844531       186.2492 
 2661   0.0000       6.848702       186.3627 
 2662   0.0000       6.855174       186.5388 
 2663   0.0000       6.856393       186.5719 
 2664   0.0000       6.858181       186.6206 
 2665   0.0000       6.863523       186.7659 
 2666   0.0000       6.865438       186.8181 
 2667   0.0000       6.871751       186.9899 
 2668   0.0000       6.873009       187.0241 
 2669   0.0000       6.876217       187.1114 
 2670   0.0000       6.877547       187.1476 
 2671   0.0000       6.881810       187.2636 
 2672   0.0000       6.882992       187.2957 
 2673   0.0000       6.889408       187.4703 
 2674   0.0000       6.893625       187.5851 
 2675   0.0000       6.896597       187.6659 
 2676   0.0000       6.903700       187.8592 
 2677   0.0000       6.906490       187.9351 
 2678   0.0000       6.908338       187.9854 
 2679   0.0000       6.913589       188.1283 
 2680   0.0000       6.920312       188.3113 
 2681   0.0000       6.920952       188.3287 
 2682   0.0000       6.921869       188.3536 
 2683   0.0000       6.927942       188.5189 
 2684   0.0000       6.931659       188.6200 
 2685   0.0000       6.934090       188.6862 
 2686   0.0000       6.940205       188.8526 
 2687   0.0000       6.942282       188.9091 
 2688   0.0000       6.945092       188.9856 
 2689   0.0000       6.951048       189.1476 
 2690   0.0000       6.952914       189.1984 
 2691   0.0000       6.954024       189.2286 
 2692   0.0000       6.958553       189.3518 
 2693   0.0000       6.959564       189.3794 
 2694   0.0000       6.962285       189.4534 
 2695   0.0000       6.964148       189.5041 
 2696   0.0000       6.970056       189.6649 
 2697   0.0000       6.972618       189.7346 
 2698   0.0000       6.974516       189.7862 
 2699   0.0000       6.978636       189.8983 
 2700   0.0000       6.982018       189.9904 
 2701   0.0000       6.986104       190.1015 
 2702   0.0000       6.992903       190.2866 
 2703   0.0000       6.996678       190.3893 
 2704   0.0000       7.000368       190.4897 
 2705   0.0000       7.003449       190.5735 
 2706   0.0000       7.005631       190.6329 
 2707   0.0000       7.007958       190.6962 
 2708   0.0000       7.013025       190.8341 
 2709   0.0000       7.016996       190.9422 
 2710   0.0000       7.021511       191.0650 
 2711   0.0000       7.024307       191.1411 
 2712   0.0000       7.028642       191.2591 
 2713   0.0000       7.032167       191.3550 
 2714   0.0000       7.036193       191.4646 
 2715   0.0000       7.039666       191.5590 
 2716   0.0000       7.043604       191.6662 
 2717   0.0000       7.045271       191.7116 
 2718   0.0000       7.047694       191.7775 
 2719   0.0000       7.049460       191.8256 
 2720   0.0000       7.053525       191.9362 
 2721   0.0000       7.054318       191.9577 
 2722   0.0000       7.057799       192.0525 
 2723   0.0000       7.060813       192.1345 
 2724   0.0000       7.063358       192.2037 
 2725   0.0000       7.066938       192.3012 
 2726   0.0000       7.071741       192.4319 
 2727   0.0000       7.072975       192.4654 
 2728   0.0000       7.075102       192.5233 
 2729   0.0000       7.077695       192.5939 
 2730   0.0000       7.082511       192.7249 
 2731   0.0000       7.086906       192.8445 
 2732   0.0000       7.092439       192.9951 
 2733   0.0000       7.094827       193.0600 
 2734   0.0000       7.095174       193.0695 
 2735   0.0000       7.101629       193.2451 
 2736   0.0000       7.103845       193.3054 
 2737   0.0000       7.107820       193.4136 
 2738   0.0000       7.108863       193.4420 
 2739   0.0000       7.111925       193.5253 
 2740   0.0000       7.115359       193.6188 
 2741   0.0000       7.126836       193.9311 
 2742   0.0000       7.128884       193.9868 
 2743   0.0000       7.132375       194.0818 
 2744   0.0000       7.139480       194.2751 
 2745   0.0000       7.145512       194.4393 
 2746   0.0000       7.146207       194.4582 
 2747   0.0000       7.150723       194.5811 
 2748   0.0000       7.154781       194.6915 
 2749   0.0000       7.156420       194.7361 
 2750   0.0000       7.160929       194.8588 
 2751   0.0000       7.164608       194.9589 
 2752   0.0000       7.167882       195.0480 
 2753   0.0000       7.172055       195.1615 
 2754   0.0000       7.176155       195.2731 
 2755   0.0000       7.180902       195.4023 
 2756   0.0000       7.181671       195.4232 
 2757   0.0000       7.187351       195.5778 
 2758   0.0000       7.189908       195.6473 
 2759   0.0000       7.193598       195.7477 
 2760   0.0000       7.195766       195.8067 
 2761   0.0000       7.205033       196.0589 
 2762   0.0000       7.206694       196.1041 
 2763   0.0000       7.209117       196.1700 
 2764   0.0000       7.210562       196.2094 
 2765   0.0000       7.212168       196.2531 
 2766   0.0000       7.214303       196.3112 
 2767   0.0000       7.225924       196.6274 
 2768   0.0000       7.228486       196.6971 
 2769   0.0000       7.229775       196.7322 
 2770   0.0000       7.231253       196.7724 
 2771   0.0000       7.235554       196.8894 
 2772   0.0000       7.237487       196.9420 
 2773   0.0000       7.243565       197.1074 
 2774   0.0000       7.245807       197.1684 
 2775   0.0000       7.255620       197.4354 
 2776   0.0000       7.260097       197.5573 
 2777   0.0000       7.267953       197.7710 
 2778   0.0000       7.270335       197.8359 
 2779   0.0000       7.272878       197.9051 
 2780   0.0000       7.277101       198.0200 
 2781   0.0000       7.280133       198.1025 
 2782   0.0000       7.282177       198.1581 
 2783   0.0000       7.287663       198.3074 
 2784   0.0000       7.293602       198.4690 
 2785   0.0000       7.298354       198.5983 
 2786   0.0000       7.301817       198.6925 
 2787   0.0000       7.304882       198.7759 
 2788   0.0000       7.309168       198.8926 
 2789   0.0000       7.310216       198.9211 
 2790   0.0000       7.315248       199.0580 
 2791   0.0000       7.320521       199.2015 
 2792   0.0000       7.320645       199.2049 
 2793   0.0000       7.323788       199.2904 
 2794   0.0000       7.326214       199.3564 
 2795   0.0000       7.332571       199.5294 
 2796   0.0000       7.335644       199.6130 
 2797   0.0000       7.339640       199.7217 
 2798   0.0000       7.344989       199.8673 
 2799   0.0000       7.346356       199.9045 
 2800   0.0000       7.351367       200.0409 
 2801   0.0000       7.359442       200.2606 
 2802   0.0000       7.361469       200.3158 
 2803   0.0000       7.365411       200.4230 
 2804   0.0000       7.375226       200.6901 
 2805   0.0000       7.379031       200.7936 
 2806   0.0000       7.383326       200.9105 
 2807   0.0000       7.387154       201.0147 
 2808   0.0000       7.391439       201.1313 
 2809   0.0000       7.398352       201.3194 
 2810   0.0000       7.400523       201.3785 
 2811   0.0000       7.406662       201.5455 
 2812   0.0000       7.411711       201.6829 
 2813   0.0000       7.415140       201.7762 
 2814   0.0000       7.418207       201.8597 
 2815   0.0000       7.419282       201.8889 
 2816   0.0000       7.424947       202.0431 
 2817   0.0000       7.425771       202.0655 
 2818   0.0000       7.431576       202.2235 
 2819   0.0000       7.432062       202.2367 
 2820   0.0000       7.438850       202.4214 
 2821   0.0000       7.441289       202.4878 
 2822   0.0000       7.442529       202.5215 
 2823   0.0000       7.446151       202.6201 
 2824   0.0000       7.448625       202.6874 
 2825   0.0000       7.451683       202.7706 
 2826   0.0000       7.454490       202.8470 
 2827   0.0000       7.456178       202.8929 
 2828   0.0000       7.456830       202.9107 
 2829   0.0000       7.460123       203.0003 
 2830   0.0000       7.465770       203.1539 
 2831   0.0000       7.471736       203.3163 
 2832   0.0000       7.472657       203.3413 
 2833   0.0000       7.475730       203.4250 
 2834   0.0000       7.478972       203.5132 
 2835   0.0000       7.481480       203.5814 
 2836   0.0000       7.483863       203.6463 
 2837   0.0000       7.488471       203.7717 
 2838   0.0000       7.491097       203.8431 
 2839   0.0000       7.493252       203.9017 
 2840   0.0000       7.500966       204.1117 
 2841   0.0000       7.504871       204.2179 
 2842   0.0000       7.509345       204.3397 
 2843   0.0000       7.511062       204.3864 
 2844   0.0000       7.514318       204.4750 
 2845   0.0000       7.520874       204.6534 
 2846   0.0000       7.524090       204.7409 
 2847   0.0000       7.525165       204.7702 
 2848   0.0000       7.527816       204.8423 
 2849   0.0000       7.531453       204.9412 
 2850   0.0000       7.533913       205.0082 
 2851   0.0000       7.537299       205.1003 
 2852   0.0000       7.538766       205.1402 
 2853   0.0000       7.544085       205.2850 
 2854   0.0000       7.547153       205.3685 
 2855   0.0000       7.551295       205.4812 
 2856   0.0000       7.552891       205.5246 
 2857   0.0000       7.558989       205.6906 
 2858   0.0000       7.560134       205.7217 
 2859   0.0000       7.562736       205.7925 
 2860   0.0000       7.566509       205.8952 
 2861   0.0000       7.570114       205.9933 
 2862   0.0000       7.575701       206.1453 
 2863   0.0000       7.578869       206.2315 
 2864   0.0000       7.583416       206.3552 
 2865   0.0000       7.585961       206.4245 
 2866   0.0000       7.592221       206.5948 
 2867   0.0000       7.592784       206.6102 
 2868   0.0000       7.597416       206.7362 
 2869   0.0000       7.597903       206.7495 
 2870   0.0000       7.602638       206.8783 
 2871   0.0000       7.606469       206.9826 
 2872   0.0000       7.607536       207.0116 
 2873   0.0000       7.612052       207.1345 
 2874   0.0000       7.620359       207.3605 
 2875   0.0000       7.621574       207.3936 
 2876   0.0000       7.627345       207.5506 
 2877   0.0000       7.628468       207.5812 
 2878   0.0000       7.630905       207.6475 
 2879   0.0000       7.639285       207.8755 
 2880   0.0000       7.641494       207.9356 
 2881   0.0000       7.643170       207.9812 
 2882   0.0000       7.645153       208.0352 
 2883   0.0000       7.648682       208.1312 
 2884   0.0000       7.653336       208.2579 
 2885   0.0000       7.657783       208.3789 
 2886   0.0000       7.660589       208.4552 
 2887   0.0000       7.666900       208.6270 
 2888   0.0000       7.670367       208.7213 
 2889   0.0000       7.671647       208.7561 
 2890   0.0000       7.678306       208.9373 
 2891   0.0000       7.681588       209.0266 
 2892   0.0000       7.685378       209.1298 
 2893   0.0000       7.686056       209.1482 
 2894   0.0000       7.688304       209.2094 
 2895   0.0000       7.691894       209.3071 
 2896   0.0000       7.693298       209.3453 
 2897   0.0000       7.699608       209.5170 
 2898   0.0000       7.702721       209.6017 
 2899   0.0000       7.706780       209.7121 
 2900   0.0000       7.709813       209.7947 
 2901   0.0000       7.713723       209.9011 
 2902   0.0000       7.714790       209.9301 
 2903   0.0000       7.718264       210.0247 
 2904   0.0000       7.725588       210.2239 
 2905   0.0000       7.727097       210.2650 
 2906   0.0000       7.730819       210.3663 
 2907   0.0000       7.732491       210.4118 
 2908   0.0000       7.737354       210.5441 
 2909   0.0000       7.740054       210.6176 
 2910   0.0000       7.747215       210.8124 
 2911   0.0000       7.747922       210.8317 
 2912   0.0000       7.750138       210.8920 
 2913   0.0000       7.754612       211.0137 
 2914   0.0000       7.755855       211.0475 
 2915   0.0000       7.757944       211.1044 
 2916   0.0000       7.762833       211.2374 
 2917   0.0000       7.766687       211.3423 
 2918   0.0000       7.768220       211.3840 
 2919   0.0000       7.771218       211.4656 
 2920   0.0000       7.772426       211.4985 
 2921   0.0000       7.779275       211.6848 
 2922   0.0000       7.780743       211.7248 
 2923   0.0000       7.786644       211.8854 
 2924   0.0000       7.790360       211.9865 
 2925   0.0000       7.792301       212.0393 
 2926   0.0000       7.795225       212.1188 
 2927   0.0000       7.799404       212.2326 
 2928   0.0000       7.800356       212.2585 
 2929   0.0000       7.802432       212.3150 
 2930   0.0000       7.804945       212.3834 
 2931   0.0000       7.806498       212.4256 
 2932   0.0000       7.806710       212.4314 
 2933   0.0000       7.812183       212.5803 
 2934   0.0000       7.816802       212.7060 
 2935   0.0000       7.820502       212.8067 
 2936   0.0000       7.824509       212.9157 
 2937   0.0000       7.827551       212.9985 
 2938   0.0000       7.830674       213.0835 
 2939   0.0000       7.832571       213.1351 
 2940   0.0000       7.835594       213.2173 
 2941   0.0000       7.839502       213.3237 
 2942   0.0000       7.842493       213.4051 
 2943   0.0000       7.849193       213.5874 
 2944   0.0000       7.852899       213.6883 
 2945   0.0000       7.856071       213.7746 
 2946   0.0000       7.860807       213.9034 
 2947   0.0000       7.861747       213.9290 
 2948   0.0000       7.863614       213.9798 
 2949   0.0000       7.866219       214.0507 
 2950   0.0000       7.870092       214.1561 
 2951   0.0000       7.872815       214.2302 
 2952   0.0000       7.876876       214.3407 
 2953   0.0000       7.880301       214.4339 
 2954   0.0000       7.883528       214.5217 
 2955   0.0000       7.885793       214.5833 
 2956   0.0000       7.887801       214.6380 
 2957   0.0000       7.890692       214.7166 
 2958   0.0000       7.893819       214.8017 
 2959   0.0000       7.895784       214.8552 
 2960   0.0000       7.903311       215.0600 
 2961   0.0000       7.905037       215.1070 
 2962   0.0000       7.906437       215.1451 
 2963   0.0000       7.908983       215.2144 
 2964   0.0000       7.912211       215.3022 
 2965   0.0000       7.914027       215.3516 
 2966   0.0000       7.916741       215.4255 
 2967   0.0000       7.917227       215.4387 
 2968   0.0000       7.921320       215.5501 
 2969   0.0000       7.925205       215.6558 
 2970   0.0000       7.929054       215.7605 
 2971   0.0000       7.932436       215.8526 
 2972   0.0000       7.934767       215.9160 
 2973   0.0000       7.937315       215.9853 
 2974   0.0000       7.940725       216.0781 
 2975   0.0000       7.941645       216.1032 
 2976   0.0000       7.946020       216.2222 
 2977   0.0000       7.949634       216.3205 
 2978   0.0000       7.952260       216.3920 
 2979   0.0000       7.956926       216.5190 
 2980   0.0000       7.958600       216.5645 
 2981   0.0000       7.961910       216.6546 
 2982   0.0000       7.966125       216.7693 
 2983   0.0000       7.972502       216.9428 
 2984   0.0000       7.973735       216.9764 
 2985   0.0000       7.975378       217.0211 
 2986   0.0000       7.980871       217.1705 
 2987   0.0000       7.982535       217.2158 
 2988   0.0000       7.988056       217.3661 
 2989   0.0000       7.992226       217.4795 
 2990   0.0000       7.997859       217.6328 
 2991   0.0000       7.998824       217.6591 
 2992   0.0000       8.001934       217.7437 
 2993   0.0000       8.003827       217.7952 
 2994   0.0000       8.005848       217.8502 
 2995   0.0000       8.008447       217.9209 
 2996   0.0000       8.012293       218.0256 
 2997   0.0000       8.013572       218.0604 
 2998   0.0000       8.018758       218.2015 
 2999   0.0000       8.024084       218.3464 
 3000   0.0000       8.026651       218.4163 
 3001   0.0000       8.028658       218.4709 
 3002   0.0000       8.030307       218.5158 
 3003   0.0000       8.032727       218.5816 
 3004   0.0000       8.036856       218.6940 
 3005   0.0000       8.039294       218.7603 
 3006   0.0000       8.041808       218.8287 
 3007   0.0000       8.045547       218.9305 
 3008   0.0000       8.049381       219.0348 
 3009   0.0000       8.056675       219.2333 
 3010   0.0000       8.059951       219.3224 
 3011   0.0000       8.062224       219.3843 
 3012   0.0000       8.068495       219.5549 
 3013   0.0000       8.069215       219.5745 
 3014   0.0000       8.074536       219.7193 
 3015   0.0000       8.075323       219.7407 
 3016   0.0000       8.078566       219.8290 
 3017   0.0000       8.084168       219.9814 
 3018   0.0000       8.088205       220.0912 
 3019   0.0000       8.094790       220.2704 
 3020   0.0000       8.095961       220.3023 
 3021   0.0000       8.099144       220.3889 
 3022   0.0000       8.101914       220.4643 
 3023   0.0000       8.104261       220.5281 
 3024   0.0000       8.109274       220.6646 
 3025   0.0000       8.110807       220.7063 
 3026   0.0000       8.115970       220.8468 
 3027   0.0000       8.119349       220.9387 
 3028   0.0000       8.122626       221.0279 
 3029   0.0000       8.125032       221.0934 
 3030   0.0000       8.128924       221.1993 
 3031   0.0000       8.133882       221.3342 
 3032   0.0000       8.137414       221.4303 
 3033   0.0000       8.139665       221.4916 
 3034   0.0000       8.141760       221.5485 
 3035   0.0000       8.147095       221.6937 
 3036   0.0000       8.148849       221.7415 
 3037   0.0000       8.152058       221.8288 
 3038   0.0000       8.156581       221.9518 
 3039   0.0000       8.161646       222.0897 
 3040   0.0000       8.164938       222.1793 
 3041   0.0000       8.168507       222.2764 
 3042   0.0000       8.172281       222.3791 
 3043   0.0000       8.180147       222.5931 
 3044   0.0000       8.182897       222.6680 
 3045   0.0000       8.184609       222.7145 
 3046   0.0000       8.188573       222.8224 
 3047   0.0000       8.189633       222.8512 
 3048   0.0000       8.191601       222.9048 
 3049   0.0000       8.195042       222.9984 
 3050   0.0000       8.198813       223.1010 
 3051   0.0000       8.205507       223.2832 
 3052   0.0000       8.206177       223.3014 
 3053   0.0000       8.207982       223.3505 
 3054   0.0000       8.211992       223.4597 
 3055   0.0000       8.216517       223.5828 
 3056   0.0000       8.219581       223.6662 
 3057   0.0000       8.220910       223.7023 
 3058   0.0000       8.222509       223.7459 
 3059   0.0000       8.224835       223.8092 
 3060   0.0000       8.228152       223.8994 
 3061   0.0000       8.230233       223.9560 
 3062   0.0000       8.235718       224.1053 
 3063   0.0000       8.236677       224.1314 
 3064   0.0000       8.242284       224.2840 
 3065   0.0000       8.246538       224.3997 
 3066   0.0000       8.248814       224.4616 
 3067   0.0000       8.250710       224.5132 
 3068   0.0000       8.251641       224.5386 
 3069   0.0000       8.254371       224.6129 
 3070   0.0000       8.256098       224.6598 
 3071   0.0000       8.259095       224.7414 
 3072   0.0000       8.262771       224.8414 
 3073   0.0000       8.264956       224.9009 
 3074   0.0000       8.268587       224.9997 
 3075   0.0000       8.272318       225.1012 
 3076   0.0000       8.273220       225.1258 
 3077   0.0000       8.275725       225.1939 
 3078   0.0000       8.278381       225.2662 
 3079   0.0000       8.279366       225.2930 
 3080   0.0000       8.282182       225.3696 
 3081   0.0000       8.284071       225.4210 
 3082   0.0000       8.286777       225.4947 
 3083   0.0000       8.287695       225.5196 
 3084   0.0000       8.292501       225.6504 
 3085   0.0000       8.294946       225.7169 
 3086   0.0000       8.296483       225.7588 
 3087   0.0000       8.301004       225.8818 
 3088   0.0000       8.303711       225.9555 
 3089   0.0000       8.304725       225.9831 
 3090   0.0000       8.308869       226.0958 
 3091   0.0000       8.310338       226.1358 
 3092   0.0000       8.311322       226.1626 
 3093   0.0000       8.313222       226.2143 
 3094   0.0000       8.315918       226.2876 
 3095   0.0000       8.323561       226.4956 
 3096   0.0000       8.326999       226.5892 
 3097   0.0000       8.329296       226.6517 
 3098   0.0000       8.332332       226.7343 
 3099   0.0000       8.335739       226.8270 
 3100   0.0000       8.336706       226.8533 
 3101   0.0000       8.339213       226.9215 
 3102   0.0000       8.340933       226.9683 
 3103   0.0000       8.343632       227.0418 
 3104   0.0000       8.347646       227.1510 
 3105   0.0000       8.348147       227.1646 
 3106   0.0000       8.351218       227.2482 
 3107   0.0000       8.354593       227.3400 
 3108   0.0000       8.355699       227.3701 
 3109   0.0000       8.361459       227.5269 
 3110   0.0000       8.364074       227.5980 
 3111   0.0000       8.370660       227.7772 
 3112   0.0000       8.374067       227.8700 
 3113   0.0000       8.376812       227.9446 
 3114   0.0000       8.379914       228.0291 
 3115   0.0000       8.383168       228.1176 
 3116   0.0000       8.384480       228.1533 
 3117   0.0000       8.388106       228.2520 
 3118   0.0000       8.391524       228.3450 
 3119   0.0000       8.394144       228.4163 
 3120   0.0000       8.396060       228.4684 
 3121   0.0000       8.402409       228.6412 
 3122   0.0000       8.404481       228.6975 
 3123   0.0000       8.406134       228.7425 
 3124   0.0000       8.407423       228.7776 
 3125   0.0000       8.413089       228.9318 
 3126   0.0000       8.414186       228.9617 
 3127   0.0000       8.417060       229.0398 
 3128   0.0000       8.418051       229.0668 
 3129   0.0000       8.421681       229.1656 
 3130   0.0000       8.425280       229.2635 
 3131   0.0000       8.425790       229.2774 
 3132   0.0000       8.428366       229.3475 
 3133   0.0000       8.432261       229.4535 
 3134   0.0000       8.435633       229.5452 
 3135   0.0000       8.438085       229.6120 
 3136   0.0000       8.441575       229.7069 
 3137   0.0000       8.448841       229.9046 
 3138   0.0000       8.451825       229.9859 
 3139   0.0000       8.453361       230.0276 
 3140   0.0000       8.456833       230.1221 
 3141   0.0000       8.458819       230.1762 
 3142   0.0000       8.462559       230.2779 
 3143   0.0000       8.467158       230.4031 
 3144   0.0000       8.469490       230.4666 
 3145   0.0000       8.473468       230.5748 
 3146   0.0000       8.476729       230.6635 
 3147   0.0000       8.479985       230.7521 
 3148   0.0000       8.484490       230.8747 
 3149   0.0000       8.486116       230.9189 
 3150   0.0000       8.489779       231.0186 
 3151   0.0000       8.491599       231.0682 
 3152   0.0000       8.493951       231.1322 
 3153   0.0000       8.497218       231.2210 
 3154   0.0000       8.503170       231.3830 
 3155   0.0000       8.504486       231.4188 
 3156   0.0000       8.506758       231.4806 
 3157   0.0000       8.510042       231.5700 
 3158   0.0000       8.512808       231.6453 
 3159   0.0000       8.514577       231.6934 
 3160   0.0000       8.517387       231.7699 
 3161   0.0000       8.518937       231.8121 
 3162   0.0000       8.522889       231.9196 
 3163   0.0000       8.525397       231.9878 
 3164   0.0000       8.528905       232.0833 
 3165   0.0000       8.529474       232.0988 
 3166   0.0000       8.535803       232.2710 
 3167   0.0000       8.540043       232.3864 
 3168   0.0000       8.541380       232.4228 
 3169   0.0000       8.544639       232.5114 
 3170   0.0000       8.547034       232.5766 
 3171   0.0000       8.552100       232.7145 
 3172   0.0000       8.557521       232.8620 
 3173   0.0000       8.560797       232.9511 
 3174   0.0000       8.563154       233.0153 
 3175   0.0000       8.569582       233.1902 
 3176   0.0000       8.570925       233.2267 
 3177   0.0000       8.573391       233.2938 
 3178   0.0000       8.576825       233.3873 
 3179   0.0000       8.578686       233.4379 
 3180   0.0000       8.582478       233.5411 
 3181   0.0000       8.583960       233.5814 
 3182   0.0000       8.587452       233.6765 
 3183   0.0000       8.593842       233.8503 
 3184   0.0000       8.594323       233.8634 
 3185   0.0000       8.597288       233.9441 
 3186   0.0000       8.602669       234.0905 
 3187   0.0000       8.604268       234.1340 
 3188   0.0000       8.612549       234.3594 
 3189   0.0000       8.615697       234.4450 
 3190   0.0000       8.621732       234.6093 
 3191   0.0000       8.623147       234.6478 
 3192   0.0000       8.624089       234.6734 
 3193   0.0000       8.627790       234.7741 
 3194   0.0000       8.629684       234.8256 
 3195   0.0000       8.630876       234.8581 
 3196   0.0000       8.639129       235.0827 
 3197   0.0000       8.640683       235.1249 
 3198   0.0000       8.645647       235.2600 
 3199   0.0000       8.648393       235.3347 
 3200   0.0000       8.648561       235.3393 
 3201   0.0000       8.650986       235.4053 
 3202   0.0000       8.653294       235.4681 
 3203   0.0000       8.656065       235.5435 
 3204   0.0000       8.658665       235.6143 
 3205   0.0000       8.660784       235.6719 
 3206   0.0000       8.664260       235.7665 
 3207   0.0000       8.670439       235.9346 
 3208   0.0000       8.671130       235.9534 
 3209   0.0000       8.678886       236.1645 
 3210   0.0000       8.684005       236.3038 
 3211   0.0000       8.688502       236.4262 
 3212   0.0000       8.692181       236.5263 
 3213   0.0000       8.697596       236.6736 
 3214   0.0000       8.699770       236.7328 
 3215   0.0000       8.701513       236.7802 
 3216   0.0000       8.703041       236.8218 
 3217   0.0000       8.709499       236.9975 
 3218   0.0000       8.711221       237.0444 
 3219   0.0000       8.715069       237.1491 
 3220   0.0000       8.717071       237.2036 
 3221   0.0000       8.723043       237.3661 
 3222   0.0000       8.724048       237.3934 
 3223   0.0000       8.727622       237.4907 
 3224   0.0000       8.733898       237.6615 
 3225   0.0000       8.734657       237.6821 
 3226   0.0000       8.742668       237.9001 
 3227   0.0000       8.746349       238.0003 
 3228   0.0000       8.750632       238.1168 
 3229   0.0000       8.753576       238.1969 
 3230   0.0000       8.755950       238.2615 
 3231   0.0000       8.760833       238.3944 
 3232   0.0000       8.763950       238.4792 
 3233   0.0000       8.765198       238.5132 
 3234   0.0000       8.767605       238.5786 
 3235   0.0000       8.773091       238.7279 
 3236   0.0000       8.775432       238.7917 
 3237   0.0000       8.779513       238.9027 
 3238   0.0000       8.784865       239.0483 
 3239   0.0000       8.786425       239.0908 
 3240   0.0000       8.792475       239.2554 
 3241   0.0000       8.804977       239.5956 
 3242   0.0000       8.811808       239.7815 
 3243   0.0000       8.814654       239.8589 
 3244   0.0000       8.822701       240.0779 
 3245   0.0000       8.824543       240.1280 
 3246   0.0000       8.828827       240.2446 
 3247   0.0000       8.831963       240.3299 
 3248   0.0000       8.835728       240.4324 
 3249   0.0000       8.841878       240.5997 
 3250   0.0000       8.843455       240.6427 
 3251   0.0000       8.851701       240.8670 
 3252   0.0000       8.857011       241.0115 
 3253   0.0000       8.862141       241.1511 
 3254   0.0000       8.866386       241.2666 
 3255   0.0000       8.867812       241.3054 
 3256   0.0000       8.871878       241.4161 
 3257   0.0000       8.876179       241.5331 
 3258   0.0000       8.878224       241.5887 
 3259   0.0000       8.880648       241.6547 
 3260   0.0000       8.885860       241.7965 
 3261   0.0000       8.889216       241.8879 
 3262   0.0000       8.899093       242.1566 
 3263   0.0000       8.902586       242.2517 
 3264   0.0000       8.905672       242.3357 
 3265   0.0000       8.911329       242.4896 
 3266   0.0000       8.913958       242.5611 
 3267   0.0000       8.917160       242.6483 
 3268   0.0000       8.922414       242.7912 
 3269   0.0000       8.927857       242.9393 
 3270   0.0000       8.930106       243.0005 
 3271   0.0000       8.935250       243.1405 
 3272   0.0000       8.941013       243.2973 
 3273   0.0000       8.942359       243.3340 
 3274   0.0000       8.945192       243.4110 
 3275   0.0000       8.948129       243.4910 
 3276   0.0000       8.948470       243.5003 
 3277   0.0000       8.954764       243.6715 
 3278   0.0000       8.959664       243.8049 
 3279   0.0000       8.963478       243.9086 
 3280   0.0000       8.963988       243.9225 
 3281   0.0000       8.971385       244.1238 
 3282   0.0000       8.977678       244.2950 
 3283   0.0000       8.981072       244.3874 
 3284   0.0000       8.982861       244.4361 
 3285   0.0000       8.988164       244.5804 
 3286   0.0000       8.993597       244.7282 
 3287   0.0000       8.994634       244.7564 
 3288   0.0000       8.999093       244.8778 
 3289   0.0000       9.002312       244.9654 
 3290   0.0000       9.011306       245.2101 
 3291   0.0000       9.015920       245.3357 
 3292   0.0000       9.016154       245.3420 
 3293   0.0000       9.022792       245.5227 
 3294   0.0000       9.025689       245.6015 
 3295   0.0000       9.027566       245.6526 
 3296   0.0000       9.028448       245.6766 
 3297   0.0000       9.028995       245.6914 
 3298   0.0000       9.031037       245.7470 
 3299   0.0000       9.042696       246.0643 
 3300   0.0000       9.045050       246.1283 
 3301   0.0000       9.046545       246.1690 
 3302   0.0000       9.054910       246.3966 
 3303   0.0000       9.056760       246.4470 
 3304   0.0000       9.061599       246.5786 
 3305   0.0000       9.067146       246.7296 
 3306   0.0000       9.071631       246.8516 
 3307   0.0000       9.075448       246.9555 
 3308   0.0000       9.079953       247.0781 
 3309   0.0000       9.085740       247.2356 
 3310   0.0000       9.090910       247.3762 
 3311   0.0000       9.097809       247.5640 
 3312   0.0000       9.098512       247.5831 
 3313   0.0000       9.103003       247.7053 
 3314   0.0000       9.105714       247.7791 
 3315   0.0000       9.111383       247.9333 
 3316   0.0000       9.114476       248.0175 
 3317   0.0000       9.127217       248.3642 
 3318   0.0000       9.133993       248.5486 
 3319   0.0000       9.140782       248.7333 
 3320   0.0000       9.143160       248.7980 
 3321   0.0000       9.151301       249.0195 
 3322   0.0000       9.154046       249.0943 
 3323   0.0000       9.157268       249.1819 
 3324   0.0000       9.163558       249.3531 
 3325   0.0000       9.168807       249.4959 
 3326   0.0000       9.174950       249.6631 
 3327   0.0000       9.176987       249.7185 
 3328   0.0000       9.180324       249.8093 
 3329   0.0000       9.184871       249.9330 
 3330   0.0000       9.186649       249.9814 
 3331   0.0000       9.192650       250.1447 
 3332   0.0000       9.196381       250.2462 
 3333   0.0000       9.198910       250.3151 
 3334   0.0000       9.200448       250.3569 
 3335   0.0000       9.202556       250.4143 
 3336   0.0000       9.215392       250.7636 
 3337   0.0000       9.225273       251.0324 
 3338   0.0000       9.228799       251.1284 
 3339   0.0000       9.232087       251.2179 
 3340   0.0000       9.238704       251.3979 
 3341   0.0000       9.252535       251.7743 
 3342   0.0000       9.261031       252.0055 
 3343   0.0000       9.269734       252.2423 
 3344   0.0000       9.273359       252.3409 
 3345   0.0000       9.279388       252.5050 
 3346   0.0000       9.288491       252.7527 
 3347   0.0000       9.291601       252.8373 
 3348   0.0000       9.297406       252.9953 
 3349   0.0000       9.300136       253.0696 
 3350   0.0000       9.315806       253.4960 
 3351   0.0000       9.329262       253.8621 
 3352   0.0000       9.337450       254.0849 
 3353   0.0000       9.339350       254.1366 
 3354   0.0000       9.345292       254.2983 
 3355   0.0000       9.352250       254.4877 
 3356   0.0000       9.358817       254.6664 
 3357   0.0000       9.367969       254.9154 
 3358   0.0000       9.372067       255.0269 
 3359   0.0000       9.377725       255.1809 
 3360   0.0000       9.380138       255.2465 
 3361   0.0000       9.384797       255.3733 
 3362   0.0000       9.392800       255.5911 
 3363   0.0000       9.403804       255.8905 
 3364   0.0000       9.407201       255.9829 
 3365   0.0000       9.414560       256.1832 
 3366   0.0000       9.422304       256.3939 
 3367   0.0000       9.428874       256.5727 
 3368   0.0000       9.429327       256.5850 
 3369   0.0000       9.436565       256.7820 
 3370   0.0000       9.440363       256.8853 
 3371   0.0000       9.443985       256.9839 
 3372   0.0000       9.448259       257.1002 
 3373   0.0000       9.464138       257.5323 
 3374   0.0000       9.465328       257.5647 
 3375   0.0000       9.479596       257.9529 
 3376   0.0000       9.482035       258.0193 
 3377   0.0000       9.490873       258.2598 
 3378   0.0000       9.493431       258.3294 
 3379   0.0000       9.500411       258.5193 
 3380   0.0000       9.504325       258.6258 
 3381   0.0000       9.505044       258.6454 
 3382   0.0000       9.518768       259.0188 
 3383   0.0000       9.530794       259.3461 
 3384   0.0000       9.540783       259.6179 
 3385   0.0000       9.546860       259.7833 
 3386   0.0000       9.550925       259.8939 
 3387   0.0000       9.557513       260.0732 
 3388   0.0000       9.560578       260.1566 
 3389   0.0000       9.574045       260.5230 
 3390   0.0000       9.581264       260.7194 
 3391   0.0000       9.596223       261.1265 
 3392   0.0000       9.606683       261.4111 
 3393   0.0000       9.616059       261.6663 
 3394   0.0000       9.616302       261.6729 
 3395   0.0000       9.628742       262.0114 
 3396   0.0000       9.641540       262.3596 
 3397   0.0000       9.659099       262.8375 
 3398   0.0000       9.666353       263.0349 
 3399   0.0000       9.672227       263.1947 
 3400   0.0000       9.674406       263.2540 
 3401   0.0000       9.676545       263.3122 
 3402   0.0000       9.700604       263.9668 
 3403   0.0000       9.705715       264.1059 
 3404   0.0000       9.707009       264.1411 
 3405   0.0000       9.708702       264.1872 
 3406   0.0000       9.713185       264.3092 
 3407   0.0000       9.720513       264.5086 
 3408   0.0000       9.724119       264.6067 
 3409   0.0000       9.728747       264.7327 
 3410   0.0000       9.739422       265.0232 
 3411   0.0000       9.747632       265.2466 
 3412   0.0000       9.751491       265.3516 
 3413   0.0000       9.752067       265.3672 
 3414   0.0000       9.753770       265.4136 
 3415   0.0000       9.755825       265.4695 
 3416   0.0000       9.762975       265.6641 
 3417   0.0000       9.768636       265.8181 
 3418   0.0000       9.772392       265.9203 
 3419   0.0000       9.776253       266.0254 
 3420   0.0000       9.780164       266.1318 
 3421   0.0000       9.784896       266.2606 
 3422   0.0000       9.794173       266.5130 
 3423   0.0000       9.795145       266.5394 
 3424   0.0000       9.796190       266.5679 
 3425   0.0000       9.805980       266.8343 
 3426   0.0000       9.807065       266.8638 
 3427   0.0000       9.815738       267.0998 
 3428   0.0000       9.825290       267.3597 
 3429   0.0000       9.826590       267.3951 
 3430   0.0000       9.828910       267.4582 
 3431   0.0000       9.836192       267.6564 
 3432   0.0000       9.847918       267.9755 
 3433   0.0000       9.850292       268.0401 
 3434   0.0000       9.852232       268.0929 
 3435   0.0000       9.855738       268.1883 
 3436   0.0000       9.859152       268.2812 
 3437   0.0000       9.860335       268.3134 
 3438   0.0000       9.864049       268.4144 
 3439   0.0000       9.866442       268.4795 
 3440   0.0000       9.871635       268.6208 
 3441   0.0000       9.875383       268.7228 
 3442   0.0000       9.878536       268.8086 
 3443   0.0000       9.880183       268.8535 
 3444   0.0000       9.890031       269.1214 
 3445   0.0000       9.891443       269.1599 
 3446   0.0000       9.897938       269.3366 
 3447   0.0000       9.900698       269.4117 
 3448   0.0000       9.903591       269.4904 
 3449   0.0000       9.911244       269.6987 
 3450   0.0000       9.915441       269.8129 
 3451   0.0000       9.918559       269.8977 
 3452   0.0000       9.920726       269.9567 
 3453   0.0000       9.921472       269.9770 
 3454   0.0000       9.928365       270.1645 
 3455   0.0000       9.930434       270.2208 
 3456   0.0000       9.932976       270.2900 
 3457   0.0000       9.945091       270.6197 
 3458   0.0000       9.954606       270.8786 
 3459   0.0000       9.955817       270.9115 
 3460   0.0000       9.961553       271.0676 
 3461   0.0000       9.964799       271.1560 
 3462   0.0000       9.970295       271.3055 
 3463   0.0000       9.973143       271.3830 
 3464   0.0000       9.975906       271.4582 
 3465   0.0000       9.983105       271.6541 
 3466   0.0000       9.989853       271.8377 
 3467   0.0000      10.006549       272.2920 
 3468   0.0000      10.009405       272.3697 
 3469   0.0000      10.011442       272.4252 
 3470   0.0000      10.014532       272.5093 
 3471   0.0000      10.022142       272.7163 
 3472   0.0000      10.030020       272.9307 
 3473   0.0000      10.036495       273.1069 
 3474   0.0000      10.044243       273.3177 
 3475   0.0000      10.048159       273.4243 
 3476   0.0000      10.058321       273.7008 
 3477   0.0000      10.060167       273.7511 
 3478   0.0000      10.062215       273.8068 
 3479   0.0000      10.066160       273.9141 
 3480   0.0000      10.069119       273.9947 
 3481   0.0000      10.071381       274.0562 
 3482   0.0000      10.081610       274.3346 
 3483   0.0000      10.088897       274.5329 
 3484   0.0000      10.089170       274.5403 
 3485   0.0000      10.096399       274.7370 
 3486   0.0000      10.103124       274.9200 
 3487   0.0000      10.105943       274.9967 
 3488   0.0000      10.107458       275.0379 
 3489   0.0000      10.112974       275.1880 
 3490   0.0000      10.125348       275.5247 
 3491   0.0000      10.129562       275.6394 
 3492   0.0000      10.131990       275.7055 
 3493   0.0000      10.135552       275.8024 
 3494   0.0000      10.148866       276.1647 
 3495   0.0000      10.153842       276.3001 
 3496   0.0000      10.163711       276.5686 
 3497   0.0000      10.166051       276.6323 
 3498   0.0000      10.186129       277.1787 
 3499   0.0000      10.193883       277.3896 
 3500   0.0000      10.194944       277.4185 
 3501   0.0000      10.206803       277.7412 
 3502   0.0000      10.208575       277.7894 
 3503   0.0000      10.215234       277.9707 
 3504   0.0000      10.218438       278.0578 
 3505   0.0000      10.219805       278.0950 
 3506   0.0000      10.225194       278.2417 
 3507   0.0000      10.233376       278.4643 
 3508   0.0000      10.236037       278.5367 
 3509   0.0000      10.236973       278.5622 
 3510   0.0000      10.250354       278.9263 
 3511   0.0000      10.253046       278.9996 
 3512   0.0000      10.270564       279.4762 
 3513   0.0000      10.273124       279.5459 
 3514   0.0000      10.278559       279.6938 
 3515   0.0000      10.290685       280.0238 
 3516   0.0000      10.295378       280.1515 
 3517   0.0000      10.300633       280.2945 
 3518   0.0000      10.307197       280.4731 
 3519   0.0000      10.311508       280.5904 
 3520   0.0000      10.320691       280.8403 
 3521   0.0000      10.327293       281.0199 
 3522   0.0000      10.338250       281.3181 
 3523   0.0000      10.341090       281.3954 
 3524   0.0000      10.349273       281.6180 
 3525   0.0000      10.365650       282.0637 
 3526   0.0000      10.368859       282.1510 
 3527   0.0000      10.372219       282.2424 
 3528   0.0000      10.377593       282.3887 
 3529   0.0000      10.386528       282.6318 
 3530   0.0000      10.388371       282.6820 
 3531   0.0000      10.392289       282.7886 
 3532   0.0000      10.395279       282.8699 
 3533   0.0000      10.406865       283.1852 
 3534   0.0000      10.413131       283.3557 
 3535   0.0000      10.420075       283.5446 
 3536   0.0000      10.444208       284.2014 
 3537   0.0000      10.446851       284.2733 
 3538   0.0000      10.469616       284.8927 
 3539   0.0000      10.478673       285.1392 
 3540   0.0000      10.486935       285.3640 
 3541   0.0000      10.492841       285.5247 
 3542   0.0000      10.509737       285.9845 
 3543   0.0000      10.519381       286.2469 
 3544   0.0000      10.525748       286.4202 
 3545   0.0000      10.539069       286.7826 
 3546   0.0000      10.540073       286.8100 
 3547   0.0000      10.551849       287.1304 
 3548   0.0000      10.557432       287.2823 
 3549   0.0000      10.563250       287.4407 
 3550   0.0000      10.577247       287.8215 
 3551   0.0000      10.584364       288.0152 
 3552   0.0000      10.606160       288.6083 
 3553   0.0000      10.608416       288.6697 
 3554   0.0000      10.635723       289.4127 
 3555   0.0000      10.644048       289.6393 
 3556   0.0000      10.650676       289.8196 
 3557   0.0000      10.662540       290.1425 
 3558   0.0000      10.676310       290.5172 
 3559   0.0000      10.681532       290.6593 
 3560   0.0000      10.690149       290.8937 
 3561   0.0000      10.696141       291.0568 
 3562   0.0000      10.708886       291.4036 
 3563   0.0000      10.715029       291.5708 
 3564   0.0000      10.723358       291.7974 
 3565   0.0000      10.727884       291.9206 
 3566   0.0000      10.751208       292.5553 
 3567   0.0000      10.764659       292.9213 
 3568   0.0000      10.791504       293.6518 
 3569   0.0000      10.804144       293.9957 
 3570   0.0000      10.814000       294.2639 
 3571   0.0000      10.849601       295.2327 
 3572   0.0000      10.865000       295.6517 
 3573   0.0000      10.887795       296.2720 
 3574   0.0000      10.903435       296.6976 
 3575   0.0000      10.911255       296.9103 
 3576   0.0000      10.928724       297.3857 
 3577   0.0000      10.934441       297.5413 
 3578   0.0000      10.992988       299.1344 
 3579   0.0000      11.030786       300.1629 
 3580   0.0000      11.063540       301.0542 
 3581   0.0000      11.078354       301.4573 
 3582   0.0000      11.085072       301.6401 
 3583   0.0000      11.092322       301.8374 
 3584   0.0000      11.117865       302.5325 
 3585   0.0000      11.131458       302.9024 
 3586   0.0000      11.155627       303.5600 
 3587   0.0000      11.175146       304.0912 
 3588   0.0000      11.248678       306.0921 
 3589   0.0000      11.275411       306.8195 
 3590   0.0000      11.379685       309.6570 
 3591   0.0000      11.385788       309.8230 
 3592   0.0000      11.396648       310.1186 
 3593   0.0000      11.443381       311.3902 
 3594   0.0000      11.474165       312.2279 
 3595   0.0000      11.513995       313.3117 
 3596   0.0000      11.526559       313.6536 
 3597   0.0000      11.560988       314.5905 
 3598   0.0000      11.563985       314.6720 
 3599   0.0000      11.581104       315.1379 
 3600   0.0000      11.589370       315.3628 
 3601   0.0000      11.616833       316.1101 
 3602   0.0000      11.660575       317.3004 
 3603   0.0000      11.677824       317.7698 
 3604   0.0000      11.690801       318.1229 
 3605   0.0000      11.732879       319.2679 
 3606   0.0000      11.752351       319.7977 
 3607   0.0000      11.781138       320.5811 
 3608   0.0000      11.799480       321.0802 
 3609   0.0000      11.842565       322.2526 
 3610   0.0000      11.851478       322.4951 
 3611   0.0000      11.884633       323.3973 
 3612   0.0000      11.895237       323.6859 
 3613   0.0000      11.939696       324.8956 
 3614   0.0000      11.949114       325.1519 
 3615   0.0000      11.961918       325.5003 
 3616   0.0000      11.970242       325.7268 
 3617   0.0000      11.987558       326.1980 
 3618   0.0000      12.040152       327.6292 
 3619   0.0000      12.047348       327.8250 
 3620   0.0000      12.054419       328.0174 
 3621   0.0000      12.062133       328.2273 
 3622   0.0000      12.089321       328.9671 
 3623   0.0000      12.125893       329.9623 
 3624   0.0000      12.132303       330.1368 
 3625   0.0000      12.190162       331.7112 
 3626   0.0000      12.198494       331.9379 
 3627   0.0000      12.205549       332.1299 
 3628   0.0000      12.214760       332.3805 
 3629   0.0000      12.258785       333.5785 
 3630   0.0000      12.261968       333.6651 
 3631   0.0000      12.284674       334.2830 
 3632   0.0000      12.288161       334.3779 
 3633   0.0000      12.296283       334.5989 
 3634   0.0000      12.310232       334.9784 
 3635   0.0000      12.319607       335.2336 
 3636   0.0000      12.325846       335.4033 
 3637   0.0000      12.335349       335.6619 
 3638   0.0000      12.344969       335.9237 
 3639   0.0000      12.376201       336.7735 
 3640   0.0000      12.386707       337.0594 
 3641   0.0000      12.407423       337.6231 
 3642   0.0000      12.410377       337.7035 
 3643   0.0000      12.421921       338.0177 
 3644   0.0000      12.456755       338.9655 
 3645   0.0000      12.485900       339.7586 
 3646   0.0000      12.490226       339.8763 
 3647   0.0000      12.540187       341.2358 
 3648   0.0000      12.542775       341.3063 
 3649   0.0000      12.573431       342.1404 
 3650   0.0000      12.588346       342.5463 
 3651   0.0000      12.603397       342.9559 
 3652   0.0000      12.608938       343.1066 
 3653   0.0000      12.637946       343.8960 
 3654   0.0000      12.674764       344.8979 
 3655   0.0000      12.680427       345.0519 
 3656   0.0000      12.691673       345.3580 
 3657   0.0000      12.701438       345.6237 
 3658   0.0000      12.707262       345.7822 
 3659   0.0000      12.737673       346.6097 
 3660   0.0000      12.789698       348.0254 
 3661   0.0000      12.794451       348.1547 
 3662   0.0000      12.841408       349.4325 
 3663   0.0000      12.873945       350.3179 
 3664   0.0000      12.899227       351.0058 
 3665   0.0000      12.916494       351.4757 
 3666   0.0000      12.967906       352.8747 
 3667   0.0000      12.971703       352.9780 
 3668   0.0000      13.103286       356.5585 
 3669   0.0000      13.109180       356.7189 
 3670   0.0000      13.123761       357.1157 
 3671   0.0000      13.146361       357.7307 
 3672   0.0000      13.152098       357.8868 
 3673   0.0000      13.170529       358.3883 
 3674   0.0000      13.176534       358.5517 
 3675   0.0000      13.182568       358.7159 
 3676   0.0000      13.185876       358.8059 
 3677   0.0000      13.234224       360.1215 
 3678   0.0000      13.247271       360.4766 
 3679   0.0000      13.281629       361.4115 
 3680   0.0000      13.286612       361.5471 
 3681   0.0000      13.411630       364.9490 
 3682   0.0000      13.462347       366.3291 
 3683   0.0000      13.538449       368.3999 
 3684   0.0000      13.653281       371.5247 
 3685   0.0000      13.985942       380.5768 
 3686   0.0000      14.345936       390.3728 
 3687   0.0000      14.369415       391.0117 
 3688   0.0000      14.421274       392.4228 
 3689   0.0000      14.478116       393.9696 
 3690   0.0000      14.535933       395.5428 
 3691   0.0000      14.575769       396.6269 
 3692   0.0000      14.839295       403.7978 
 3693   0.0000      15.117697       411.3734 
 3694   0.0000      15.125373       411.5823 
 3695   0.0000      27.955921       760.7193 
 3696   0.0000      28.048236       763.2313 
 3697   0.0000      28.145540       765.8791 
 3698   0.0000      28.327837       770.8396 
 3699   0.0000      28.470468       774.7208 
 3700   0.0000      28.496745       775.4359 
 3701   0.0000      28.524629       776.1946 
 3702   0.0000      28.542128       776.6708 
 3703   0.0000      28.544886       776.7458 
 3704   0.0000      28.551101       776.9149 
 3705   0.0000      28.570177       777.4340 
 3706   0.0000      28.628569       779.0230 
 3707   0.0000      28.629338       779.0439 
 3708   0.0000      28.705316       781.1114 
 3709   0.0000      28.743438       782.1487 
 3710   0.0000      28.750959       782.3534 
 3711   0.0000      28.836461       784.6800 
 3712   0.0000      28.916508       786.8582 
 3713   0.0000      28.921542       786.9952 
 3714   0.0000      28.938240       787.4495 
 3715   0.0000      28.950802       787.7914 
 3716   0.0000      29.003664       789.2298 
 3717   0.0000      29.034456       790.0677 
 3718   0.0000      29.036649       790.1274 
 3719   0.0000      29.056450       790.6662 
 3720   0.0000      29.057083       790.6834 
 3721   0.0000      29.100982       791.8780 
 3722   0.0000      29.124430       792.5160 
 3723   0.0000      29.128321       792.6219 
 3724   0.0000      29.178936       793.9992 
 3725   0.0000      29.181728       794.0752 
 3726   0.0000      29.212909       794.9237 
 3727   0.0000      29.263488       796.3000 
 3728   0.0000      29.270017       796.4777 
 3729   0.0000      29.309909       797.5632 
 3730   0.0000      29.311061       797.5945 
 3731   0.0000      29.348537       798.6143 
 3732   0.0000      29.375439       799.3463 
 3733   0.0000      37.765221      1027.6439 
 3734   0.0000      37.884045      1030.8773 
 3735   0.0000      37.975491      1033.3656 
 3736   0.0000      38.367010      1044.0194 
 3737   0.0000      38.421645      1045.5061 
 3738   0.0000      48.382620      1316.5580 
 3739   0.0000      48.460659      1318.6816 
 3740   0.0000      48.488008      1319.4258 
 3741   0.0000      48.552889      1321.1913 
 3742   0.0000     147.083248      4002.3386 
 3743   0.0000     147.180654      4004.9892 
 3744   0.0000     147.282824      4007.7694 
 3745   0.0000     147.466990      4012.7808 
 3746   0.0000     147.596576      4016.3070 
 3747   0.0000     147.605748      4016.5566 
 3748   0.0000     147.637597      4017.4233 
 3749   0.0000     147.651972      4017.8144 
 3750   0.0000     147.663145      4018.1184 
 3751   0.0000     147.673276      4018.3941 
 3752   0.0000     147.684135      4018.6896 
 3753   0.0000     147.723947      4019.7729 
 3754   0.0000     147.729344      4019.9198 
 3755   0.0000     147.802351      4021.9065 
 3756   0.0000     147.865018      4023.6117 
 3757   0.0000     147.873083      4023.8312 
 3758   0.0000     147.914704      4024.9637 
 3759   0.0000     148.001441      4027.3240 
 3760   0.0000     148.005971      4027.4472 
 3761   0.0000     148.057944      4028.8615 
 3762   0.0000     148.101297      4030.0412 
 3763   0.0000     148.105208      4030.1476 
 3764   0.0000     148.115861      4030.4375 
 3765   0.0000     148.129045      4030.7962 
 3766   0.0000     148.160679      4031.6570 
 3767   0.0000     148.172138      4031.9689 
 3768   0.0000     148.250883      4034.1116 
 3769   0.0000     148.270660      4034.6498 
 3770   0.0000     148.287370      4035.1045 
 3771   0.0000     148.336801      4036.4496 
 3772   0.0000     148.343808      4036.6402 
 3773   0.0000     148.363747      4037.1828 
 3774   0.0000     148.412982      4038.5226 
 3775   0.0000     148.432335      4039.0492 
 3776   0.0000     148.443164      4039.3438 
 3777   0.0000     148.446549      4039.4360 
 3778   0.0000     148.477943      4040.2902 
 3779   0.0000     148.526812      4041.6200 
 3780   0.0000     197.129247      5364.1595 
 3781   0.0000     197.256716      5367.6281 
 3782   0.0000     197.361454      5370.4782 
 3783   0.0000     197.796414      5382.3140 
 3784   0.0000     197.863341      5384.1352 
 3785   0.0000     253.506145      6898.2529 
 3786   0.0000     253.593630      6900.6335 
 3787   0.0000     253.626756      6901.5349 
 3788   0.0000     253.715326      6903.9450 

                    ********************************
                    * MULLIKEN POPULATION ANALYSIS *
                    ********************************

-----------------------
MULLIKEN ATOMIC CHARGES
-----------------------
   0 C :   -0.039726
   1 C :   -0.091339
   2 C :   -0.118436
   3 C :    0.041197
   4 C :    0.258196
   5 N :   -0.361320
   6 C :   -0.153736
   7 C :   -0.016035
   8 C :   -0.155828
   9 C :    0.351896
  10 N :   -0.275338
  11 C :   -0.070936
  12 C :    0.169929
  13 O :   -0.305764
  14 C :   -0.092183
  15 C :   -0.013039
  16 C :   -0.067189
  17 C :   -0.103146
  18 C :   -0.297339
  19 C :   -0.275470
  20 C :   -0.301331
  21 O :   -0.433505
  22 H :    0.112168
  23 H :    0.131380
  24 H :    0.121261
  25 H :    0.133895
  26 H :    0.105914
  27 H :    0.144691
  28 H :    0.114653
  29 H :    0.084160
  30 H :    0.105114
  31 H :    0.087117
  32 H :    0.100370
  33 H :    0.087349
  34 H :    0.210435
  35 H :    0.119573
  36 H :    0.111767
  37 H :    0.076571
  38 H :    0.138723
  39 C :    0.096783
  40 H :    0.082056
  41 H :    0.145433
  42 H :    0.091378
  43 C :    0.203144
  44 C :   -0.110569
  45 C :   -0.131014
  46 C :   -0.085784
  47 C :   -0.134939
  48 C :   -0.086595
  49 H :    0.111031
  50 H :    0.108005
  51 H :    0.101850
  52 H :    0.104479
  53 H :    0.086137
  54 H :    0.106239
  55 O :   -0.309968
  56 C :   -0.034364
  57 C :    0.156035
  58 C :    0.067586
  59 N :   -0.248278
  60 C :    0.030743
  61 N :   -0.288511
  62 C :    0.127720
  63 N :   -0.262686
  64 C :    0.215985
  65 C :   -0.297114
  66 C :    0.122257
  67 C :   -0.116174
  68 C :   -0.124962
  69 C :   -0.104568
  70 C :   -0.131513
  71 C :   -0.099615
  72 O :   -0.402478
  73 H :    0.202296
  74 H :    0.186766
  75 H :    0.081722
  76 H :    0.101723
  77 H :    0.095356
  78 H :    0.100116
  79 H :    0.086894
  80 H :    0.120941
  81 H :    0.116518
  82 H :    0.107958
  83 H :    0.177279
Sum of atomic charges:    0.0000000

--------------------------------
MULLIKEN REDUCED ORBITAL CHARGES
--------------------------------
  0 C s       :     3.266070  s :     3.266070
      pz      :     0.840114  p :     2.655229
      px      :     0.791422
      py      :     1.023693
      dz2     :     0.010205  d :     0.101885
      dxz     :     0.017457
      dyz     :     0.031618
      dx2y2   :     0.018931
      dxy     :     0.023674
      f0      :     0.001884  f :     0.015222
      f+1     :     0.002558
      f-1     :     0.000985
      f+2     :     0.003111
      f-2     :     0.003186
      f+3     :     0.001733
      f-3     :     0.001764
      g0      :     0.000118  g :     0.001319
      g+1     :     0.000214
      g-1     :     0.000031
      g+2     :     0.000191
      g-2     :     0.000194
      g+3     :     0.000189
      g-3     :     0.000199
      g+4     :     0.000085
      g-4     :     0.000099
  1 C s       :     3.178524  s :     3.178524
      pz      :     0.927892  p :     2.757085
      px      :     0.874917
      py      :     0.954277
      dz2     :     0.019210  d :     0.132218
      dxz     :     0.041276
      dyz     :     0.021482
      dx2y2   :     0.032022
      dxy     :     0.018229
      f0      :     0.003227  f :     0.021988
      f+1     :     0.002758
      f-1     :     0.002983
      f+2     :     0.004049
      f-2     :     0.003475
      f+3     :     0.003294
      f-3     :     0.002201
      g0      :     0.000117  g :     0.001523
      g+1     :     0.000173
      g-1     :     0.000152
      g+2     :     0.000269
      g-2     :     0.000141
      g+3     :     0.000174
      g-3     :     0.000227
      g+4     :     0.000130
      g-4     :     0.000140
  2 C s       :     3.180690  s :     3.180690
      pz      :     0.858813  p :     2.826624
      px      :     0.953787
      py      :     1.014023
      dz2     :     0.022654  d :     0.097238
      dxz     :     0.018715
      dyz     :     0.023748
      dx2y2   :     0.027377
      dxy     :     0.004744
      f0      :     0.002217  f :     0.012874
      f+1     :     0.001998
      f-1     :     0.001898
      f+2     :     0.002755
      f-2     :     0.002081
      f+3     :     0.000921
      f-3     :     0.001005
      g0      :     0.000075  g :     0.001010
      g+1     :     0.000154
      g-1     :     0.000121
      g+2     :     0.000198
      g-2     :     0.000131
      g+3     :     0.000130
      g-3     :     0.000120
      g+4     :     0.000052
      g-4     :     0.000029
  3 C s       :     3.161791  s :     3.161791
      pz      :     0.924563  p :     2.638884
      px      :     0.787569
      py      :     0.926752
      dz2     :     0.019975  d :     0.135444
      dxz     :     0.026378
      dyz     :     0.037008
      dx2y2   :     0.035807
      dxy     :     0.016276
      f0      :     0.003140  f :     0.021176
      f+1     :     0.002804
      f-1     :     0.003011
      f+2     :     0.003809
      f-2     :     0.003130
      f+3     :     0.002945
      f-3     :     0.002338
      g0      :     0.000116  g :     0.001508
      g+1     :     0.000185
      g-1     :     0.000138
      g+2     :     0.000283
      g-2     :     0.000124
      g+3     :     0.000187
      g-3     :     0.000209
      g+4     :     0.000142
      g-4     :     0.000126
  4 C s       :     3.114999  s :     3.114999
      pz      :     0.717121  p :     2.338976
      px      :     0.832932
      py      :     0.788922
      dz2     :     0.077724  d :     0.250435
      dxz     :     0.049004
      dyz     :     0.054890
      dx2y2   :     0.041302
      dxy     :     0.027516
      f0      :     0.005069  f :     0.033693
      f+1     :     0.009304
      f-1     :     0.004773
      f+2     :     0.004872
      f-2     :     0.003990
      f+3     :     0.003301
      f-3     :     0.002384
      g0      :     0.000530  g :     0.003703
      g+1     :     0.000796
      g-1     :     0.000393
      g+2     :     0.000453
      g-2     :     0.000415
      g+3     :     0.000484
      g-3     :     0.000304
      g+4     :     0.000195
      g-4     :     0.000133
  5 N s       :     3.585759  s :     3.585759
      pz      :     1.076002  p :     3.714883
      px      :     1.144352
      py      :     1.494529
      dz2     :     0.013840  d :     0.052333
      dxz     :     0.014592
      dyz     :     0.013935
      dx2y2   :     0.006241
      dxy     :     0.003724
      f0      :     0.001889  f :     0.007877
      f+1     :     0.001919
      f-1     :     0.001480
      f+2     :     0.001145
      f-2     :     0.000748
      f+3     :     0.000350
      f-3     :     0.000345
      g0      :     0.000100  g :     0.000467
      g+1     :     0.000114
      g-1     :     0.000058
      g+2     :     0.000067
      g-2     :     0.000061
      g+3     :     0.000029
      g-3     :     0.000027
      g+4     :     0.000006
      g-4     :     0.000006
  6 C s       :     3.271761  s :     3.271761
      pz      :     0.911069  p :     2.775161
      px      :     1.073202
      py      :     0.790890
      dz2     :     0.012468  d :     0.093435
      dxz     :     0.017294
      dyz     :     0.021961
      dx2y2   :     0.023477
      dxy     :     0.018234
      f0      :     0.001423  f :     0.012443
      f+1     :     0.000584
      f-1     :     0.002738
      f+2     :     0.002625
      f-2     :     0.001713
      f+3     :     0.001538
      f-3     :     0.001822
      g0      :     0.000075  g :     0.000936
      g+1     :     0.000060
      g-1     :     0.000148
      g+2     :     0.000161
      g-2     :     0.000052
      g+3     :     0.000120
      g-3     :     0.000150
      g+4     :     0.000098
      g-4     :     0.000072
  7 C s       :     3.137858  s :     3.137858
      pz      :     0.942732  p :     2.725723
      px      :     0.782643
      py      :     1.000348
      dz2     :     0.024678  d :     0.130679
      dxz     :     0.021986
      dyz     :     0.031681
      dx2y2   :     0.034038
      dxy     :     0.018297
      f0      :     0.002894  f :     0.020301
      f+1     :     0.001627
      f-1     :     0.003667
      f+2     :     0.004031
      f-2     :     0.002679
      f+3     :     0.002271
      f-3     :     0.003133
      g0      :     0.000131  g :     0.001473
      g+1     :     0.000151
      g-1     :     0.000153
      g+2     :     0.000239
      g-2     :     0.000140
      g+3     :     0.000193
      g-3     :     0.000151
      g+4     :     0.000152
      g-4     :     0.000162
  8 C s       :     3.258554  s :     3.258554
      pz      :     0.908679  p :     2.783841
      px      :     1.020507
      py      :     0.854654
      dz2     :     0.025678  d :     0.099859
      dxz     :     0.014179
      dyz     :     0.026902
      dx2y2   :     0.017535
      dxy     :     0.015564
      f0      :     0.001698  f :     0.012646
      f+1     :     0.001268
      f-1     :     0.002446
      f+2     :     0.002564
      f-2     :     0.001677
      f+3     :     0.001785
      f-3     :     0.001208
      g0      :     0.000090  g :     0.000928
      g+1     :     0.000108
      g-1     :     0.000110
      g+2     :     0.000174
      g-2     :     0.000097
      g+3     :     0.000072
      g-3     :     0.000118
      g+4     :     0.000079
      g-4     :     0.000080
  9 C s       :     3.176099  s :     3.176099
      pz      :     0.573000  p :     2.232235
      px      :     0.823264
      py      :     0.835971
      dz2     :     0.057448  d :     0.200304
      dxz     :     0.046978
      dyz     :     0.044075
      dx2y2   :     0.025719
      dxy     :     0.026085
      f0      :     0.007021  f :     0.036221
      f+1     :     0.007984
      f-1     :     0.002793
      f+2     :     0.005718
      f-2     :     0.005262
      f+3     :     0.002762
      f-3     :     0.004680
      g0      :     0.000453  g :     0.003246
      g+1     :     0.000702
      g-1     :     0.000243
      g+2     :     0.000530
      g-2     :     0.000418
      g+3     :     0.000287
      g-3     :     0.000302
      g+4     :     0.000152
      g-4     :     0.000160
 10 N s       :     3.611002  s :     3.611002
      pz      :     1.434754  p :     3.582304
      px      :     0.976014
      py      :     1.171536
      dz2     :     0.017979  d :     0.073968
      dxz     :     0.019386
      dyz     :     0.013778
      dx2y2   :     0.008716
      dxy     :     0.014109
      f0      :     0.000821  f :     0.007507
      f+1     :     0.001830
      f-1     :     0.000387
      f+2     :     0.001057
      f-2     :     0.001407
      f+3     :     0.000904
      f-3     :     0.001101
      g0      :     0.000042  g :     0.000557
      g+1     :     0.000099
      g-1     :     0.000005
      g+2     :     0.000105
      g-2     :     0.000041
      g+3     :     0.000095
      g-3     :     0.000111
      g+4     :     0.000026
      g-4     :     0.000033
 11 C s       :     3.194571  s :     3.194571
      pz      :     0.943239  p :     2.687940
      px      :     0.773654
      py      :     0.971047
      dz2     :     0.023403  d :     0.159464
      dxz     :     0.059529
      dyz     :     0.018708
      dx2y2   :     0.014155
      dxy     :     0.043668
      f0      :     0.002595  f :     0.026755
      f+1     :     0.007553
      f-1     :     0.001928
      f+2     :     0.003664
      f-2     :     0.002728
      f+3     :     0.003052
      f-3     :     0.005233
      g0      :     0.000370  g :     0.002207
      g+1     :     0.000327
      g-1     :     0.000151
      g+2     :     0.000329
      g-2     :     0.000100
      g+3     :     0.000247
      g-3     :     0.000205
      g+4     :     0.000209
      g-4     :     0.000270
 12 C s       :     3.190799  s :     3.190799
      pz      :     0.925473  p :     2.467047
      px      :     0.613341
      py      :     0.928233
      dz2     :     0.036532  d :     0.138200
      dxz     :     0.018102
      dyz     :     0.024181
      dx2y2   :     0.026815
      dxy     :     0.032570
      f0      :     0.005462  f :     0.031169
      f+1     :     0.005678
      f-1     :     0.002674
      f+2     :     0.006138
      f-2     :     0.002195
      f+3     :     0.003120
      f-3     :     0.005902
      g0      :     0.000278  g :     0.002855
      g+1     :     0.000618
      g-1     :     0.000122
      g+2     :     0.000352
      g-2     :     0.000224
      g+3     :     0.000321
      g-3     :     0.000117
      g+4     :     0.000340
      g-4     :     0.000482
 13 O s       :     3.820670  s :     3.820670
      pz      :     1.489315  p :     4.424711
      px      :     1.314497
      py      :     1.620900
      dz2     :     0.012613  d :     0.054693
      dxz     :     0.014536
      dyz     :     0.009234
      dx2y2   :     0.008102
      dxy     :     0.010208
      f0      :     0.001007  f :     0.005429
      f+1     :     0.000894
      f-1     :     0.000729
      f+2     :     0.000857
      f-2     :     0.000352
      f+3     :     0.000702
      f-3     :     0.000888
      g0      :     0.000033  g :     0.000260
      g+1     :     0.000051
      g-1     :     0.000024
      g+2     :     0.000041
      g-2     :     0.000026
      g+3     :     0.000018
      g-3     :     0.000005
      g+4     :     0.000032
      g-4     :     0.000030
 14 C s       :     3.344091  s :     3.344091
      pz      :     0.876356  p :     2.637969
      px      :     0.854361
      py      :     0.907251
      dz2     :     0.027935  d :     0.095768
      dxz     :     0.018696
      dyz     :     0.008738
      dx2y2   :     0.011756
      dxy     :     0.028644
      f0      :     0.001959  f :     0.013250
      f+1     :     0.003588
      f-1     :     0.000826
      f+2     :     0.002145
      f-2     :     0.001543
      f+3     :     0.001172
      f-3     :     0.002018
      g0      :     0.000118  g :     0.001105
      g+1     :     0.000197
      g-1     :     0.000031
      g+2     :     0.000193
      g-2     :     0.000073
      g+3     :     0.000148
      g-3     :     0.000139
      g+4     :     0.000091
      g-4     :     0.000116
 15 C s       :     3.301768  s :     3.301768
      pz      :     0.775926  p :     2.578752
      px      :     0.818700
      py      :     0.984127
      dz2     :     0.030525  d :     0.111643
      dxz     :     0.026117
      dyz     :     0.022989
      dx2y2   :     0.014276
      dxy     :     0.017736
      f0      :     0.002874  f :     0.019418
      f+1     :     0.005164
      f-1     :     0.001880
      f+2     :     0.003183
      f-2     :     0.002198
      f+3     :     0.001889
      f-3     :     0.002229
      g0      :     0.000228  g :     0.001459
      g+1     :     0.000331
      g-1     :     0.000126
      g+2     :     0.000181
      g-2     :     0.000160
      g+3     :     0.000157
      g-3     :     0.000122
      g+4     :     0.000083
      g-4     :     0.000070
 16 C s       :     3.312483  s :     3.312483
      pz      :     0.861456  p :     2.643229
      px      :     0.843087
      py      :     0.938686
      dz2     :     0.020988  d :     0.095914
      dxz     :     0.029614
      dyz     :     0.014121
      dx2y2   :     0.008558
      dxy     :     0.022633
      f0      :     0.002421  f :     0.014393
      f+1     :     0.003709
      f-1     :     0.001689
      f+2     :     0.002175
      f-2     :     0.001014
      f+3     :     0.000741
      f-3     :     0.002644
      g0      :     0.000234  g :     0.001170
      g+1     :     0.000204
      g-1     :     0.000115
      g+2     :     0.000185
      g-2     :     0.000071
      g+3     :     0.000083
      g-3     :     0.000079
      g+4     :     0.000067
      g-4     :     0.000133
 17 C s       :     3.281438  s :     3.281438
      pz      :     0.905787  p :     2.702752
      px      :     0.828851
      py      :     0.968114
      dz2     :     0.027094  d :     0.104578
      dxz     :     0.031307
      dyz     :     0.010032
      dx2y2   :     0.011099
      dxy     :     0.025046
      f0      :     0.001611  f :     0.013270
      f+1     :     0.003599
      f-1     :     0.000829
      f+2     :     0.002014
      f-2     :     0.001696
      f+3     :     0.001214
      f-3     :     0.002307
      g0      :     0.000118  g :     0.001108
      g+1     :     0.000199
      g-1     :     0.000029
      g+2     :     0.000185
      g-2     :     0.000074
      g+3     :     0.000165
      g-3     :     0.000145
      g+4     :     0.000075
      g-4     :     0.000118
 18 C s       :     3.288120  s :     3.288120
      pz      :     1.013220  p :     2.932580
      px      :     0.982439
      py      :     0.936921
      dz2     :     0.010932  d :     0.068793
      dxz     :     0.010618
      dyz     :     0.019273
      dx2y2   :     0.018675
      dxy     :     0.009296
      f0      :     0.000487  f :     0.007234
      f+1     :     0.000714
      f-1     :     0.001476
      f+2     :     0.001553
      f-2     :     0.000596
      f+3     :     0.001166
      f-3     :     0.001242
      g0      :     0.000041  g :     0.000611
      g+1     :     0.000053
      g-1     :     0.000067
      g+2     :     0.000078
      g-2     :     0.000039
      g+3     :     0.000077
      g-3     :     0.000081
      g+4     :     0.000105
      g-4     :     0.000071
 19 C s       :     3.274277  s :     3.274277
      pz      :     0.965480  p :     2.923984
      px      :     0.959736
      py      :     0.998768
      dz2     :     0.014901  d :     0.069316
      dxz     :     0.013209
      dyz     :     0.017324
      dx2y2   :     0.015776
      dxy     :     0.008105
      f0      :     0.000946  f :     0.007278
      f+1     :     0.001404
      f-1     :     0.000814
      f+2     :     0.001582
      f-2     :     0.001276
      f+3     :     0.000440
      f-3     :     0.000815
      g0      :     0.000042  g :     0.000615
      g+1     :     0.000114
      g-1     :     0.000059
      g+2     :     0.000118
      g-2     :     0.000077
      g+3     :     0.000068
      g-3     :     0.000062
      g+4     :     0.000031
      g-4     :     0.000044
 20 C s       :     3.279530  s :     3.279530
      pz      :     0.968447  p :     2.943989
      px      :     0.994173
      py      :     0.981369
      dz2     :     0.015993  d :     0.069839
      dxz     :     0.016492
      dyz     :     0.011891
      dx2y2   :     0.020510
      dxy     :     0.004954
      f0      :     0.001075  f :     0.007347
      f+1     :     0.001213
      f-1     :     0.001187
      f+2     :     0.001926
      f-2     :     0.000710
      f+3     :     0.000430
      f-3     :     0.000805
      g0      :     0.000041  g :     0.000626
      g+1     :     0.000070
      g-1     :     0.000103
      g+2     :     0.000114
      g-2     :     0.000082
      g+3     :     0.000072
      g-3     :     0.000063
      g+4     :     0.000062
      g-4     :     0.000018
 21 O s       :     3.792620  s :     3.792620
      pz      :     1.605354  p :     4.602700
      px      :     1.538579
      py      :     1.458768
      dz2     :     0.008300  d :     0.034409
      dxz     :     0.008668
      dyz     :     0.006340
      dx2y2   :     0.005693
      dxy     :     0.005409
      f0      :     0.000432  f :     0.003580
      f+1     :     0.000839
      f-1     :     0.000245
      f+2     :     0.000751
      f-2     :     0.000679
      f+3     :     0.000351
      f-3     :     0.000282
      g0      :     0.000018  g :     0.000196
      g+1     :     0.000028
      g-1     :     0.000007
      g+2     :     0.000030
      g-2     :     0.000030
      g+3     :     0.000033
      g-3     :     0.000032
      g+4     :     0.000010
      g-4     :     0.000008
 22 H s       :     0.857692  s :     0.857692
      pz      :     0.013176  p :     0.025361
      px      :     0.001836
      py      :     0.010349
      dz2     :     0.000272  d :     0.004450
      dxz     :     0.001746
      dyz     :     0.000316
      dx2y2   :     0.000675
      dxy     :     0.001441
      f0      :     0.000036  f :     0.000329
      f+1     :     0.000046
      f-1     :     0.000007
      f+2     :     0.000066
      f-2     :     0.000025
      f+3     :     0.000075
      f-3     :     0.000074
 23 H s       :     0.839348  s :     0.839348
      pz      :     0.007309  p :     0.024891
      px      :     0.013517
      py      :     0.004065
      dz2     :     0.001548  d :     0.004096
      dxz     :     0.000815
      dyz     :     0.000355
      dx2y2   :     0.000981
      dxy     :     0.000397
      f0      :     0.000055  f :     0.000285
      f+1     :     0.000020
      f-1     :     0.000063
      f+2     :     0.000079
      f-2     :     0.000036
      f+3     :     0.000008
      f-3     :     0.000023
 24 H s       :     0.848948  s :     0.848948
      pz      :     0.011395  p :     0.025660
      px      :     0.001949
      py      :     0.012316
      dz2     :     0.000486  d :     0.003850
      dxz     :     0.001234
      dyz     :     0.000357
      dx2y2   :     0.000672
      dxy     :     0.001100
      f0      :     0.000024  f :     0.000281
      f+1     :     0.000054
      f-1     :     0.000003
      f+2     :     0.000051
      f-2     :     0.000033
      f+3     :     0.000070
      f-3     :     0.000045
 25 H s       :     0.834986  s :     0.834986
      pz      :     0.011715  p :     0.026909
      px      :     0.012662
      py      :     0.002532
      dz2     :     0.000438  d :     0.003926
      dxz     :     0.000348
      dyz     :     0.001257
      dx2y2   :     0.000245
      dxy     :     0.001636
      f0      :     0.000024  f :     0.000284
      f+1     :     0.000003
      f-1     :     0.000051
      f+2     :     0.000044
      f-2     :     0.000041
      f+3     :     0.000085
      f-3     :     0.000036
 26 H s       :     0.863808  s :     0.863808
      pz      :     0.010026  p :     0.025646
      px      :     0.004262
      py      :     0.011358
      dz2     :     0.000480  d :     0.004319
      dxz     :     0.001465
      dyz     :     0.000351
      dx2y2   :     0.000640
      dxy     :     0.001383
      f0      :     0.000023  f :     0.000313
      f+1     :     0.000065
      f-1     :     0.000002
      f+2     :     0.000071
      f-2     :     0.000040
      f+3     :     0.000056
      f-3     :     0.000056
 27 H s       :     0.826246  s :     0.826246
      pz      :    -0.002402  p :     0.024753
      px      :     0.015325
      py      :     0.011830
      dz2     :     0.001203  d :     0.004024
      dxz     :     0.000326
      dyz     :     0.001223
      dx2y2   :     0.000711
      dxy     :     0.000560
      f0      :     0.000070  f :     0.000286
      f+1     :     0.000061
      f-1     :     0.000043
      f+2     :     0.000041
      f-2     :     0.000045
      f+3     :     0.000021
      f-3     :     0.000006
 28 H s       :     0.851216  s :     0.851216
      pz      :     0.006340  p :     0.030030
      px      :     0.012600
      py      :     0.011091
      dz2     :     0.001293  d :     0.003811
      dxz     :     0.000395
      dyz     :     0.001017
      dx2y2   :     0.000644
      dxy     :     0.000462
      f0      :     0.000075  f :     0.000290
      f+1     :     0.000051
      f-1     :     0.000040
      f+2     :     0.000048
      f-2     :     0.000054
      f+3     :     0.000016
      f-3     :     0.000005
 29 H s       :     0.881251  s :     0.881251
      pz      :     0.012584  p :     0.030494
      px      :     0.006048
      py      :     0.011863
      dz2     :     0.000316  d :     0.003807
      dxz     :     0.001521
      dyz     :     0.000231
      dx2y2   :     0.000603
      dxy     :     0.001137
      f0      :     0.000029  f :     0.000288
      f+1     :     0.000049
      f-1     :     0.000003
      f+2     :     0.000065
      f-2     :     0.000030
      f+3     :     0.000060
      f-3     :     0.000053
 30 H s       :     0.862018  s :     0.862018
      pz      :     0.010837  p :     0.028976
      px      :     0.012737
      py      :     0.005402
      dz2     :     0.000383  d :     0.003611
      dxz     :     0.000216
      dyz     :     0.001102
      dx2y2   :     0.000405
      dxy     :     0.001505
      f0      :     0.000019  f :     0.000281
      f+1     :     0.000003
      f-1     :     0.000057
      f+2     :     0.000041
      f-2     :     0.000028
      f+3     :     0.000091
      f-3     :     0.000041
 31 H s       :     0.878762  s :     0.878762
      pz      :     0.011012  p :     0.030089
      px      :     0.006534
      py      :     0.012543
      dz2     :     0.000417  d :     0.003745
      dxz     :     0.001107
      dyz     :     0.000304
      dx2y2   :     0.000949
      dxy     :     0.000969
      f0      :     0.000021  f :     0.000288
      f+1     :     0.000055
      f-1     :     0.000006
      f+2     :     0.000044
      f-2     :     0.000028
      f+3     :     0.000087
      f-3     :     0.000047
 32 H s       :     0.865348  s :     0.865348
      pz      :     0.007657  p :     0.030293
      px      :     0.011891
      py      :     0.010745
      dz2     :     0.001288  d :     0.003706
      dxz     :     0.000939
      dyz     :     0.000353
      dx2y2   :     0.000777
      dxy     :     0.000349
      f0      :     0.000067  f :     0.000283
      f+1     :     0.000040
      f-1     :     0.000048
      f+2     :     0.000071
      f-2     :     0.000032
      f+3     :     0.000010
      f-3     :     0.000016
 33 H s       :     0.878188  s :     0.878188
      pz      :     0.011610  p :     0.030383
      px      :     0.012260
      py      :     0.006514
      dz2     :     0.000397  d :     0.003790
      dxz     :     0.000274
      dyz     :     0.001322
      dx2y2   :     0.000275
      dxy     :     0.001522
      f0      :     0.000022  f :     0.000289
      f+1     :     0.000003
      f-1     :     0.000057
      f+2     :     0.000054
      f-2     :     0.000040
      f+3     :     0.000087
      f-3     :     0.000026
 34 H s       :     0.716976  s :     0.716976
      pz      :     0.013697  p :     0.064040
      px      :     0.029580
      py      :     0.020763
      dz2     :     0.000757  d :     0.007823
      dxz     :     0.002629
      dyz     :     0.000488
      dx2y2   :     0.000977
      dxy     :     0.002972
      f0      :     0.000063  f :     0.000726
      f+1     :     0.000125
      f-1     :     0.000011
      f+2     :     0.000113
      f-2     :     0.000074
      f+3     :     0.000117
      f-3     :     0.000223
 35 H s       :     0.847129  s :     0.847129
      pz      :     0.006914  p :     0.029307
      px      :     0.011706
      py      :     0.010686
      dz2     :     0.001143  d :     0.003707
      dxz     :     0.000446
      dyz     :     0.001199
      dx2y2   :     0.000576
      dxy     :     0.000343
      f0      :     0.000095  f :     0.000284
      f+1     :     0.000026
      f-1     :     0.000057
      f+2     :     0.000046
      f-2     :     0.000040
      f+3     :     0.000010
      f-3     :     0.000009
 36 H s       :     0.855218  s :     0.855218
      pz      :     0.008966  p :     0.029105
      px      :     0.012503
      py      :     0.007636
      dz2     :     0.001239  d :     0.003628
      dxz     :     0.000709
      dyz     :     0.000184
      dx2y2   :     0.000732
      dxy     :     0.000764
      f0      :     0.000041  f :     0.000281
      f+1     :     0.000008
      f-1     :     0.000066
      f+2     :     0.000044
      f-2     :     0.000061
      f+3     :     0.000026
      f-3     :     0.000036
 37 H s       :     0.890186  s :     0.890186
      pz      :     0.012492  p :     0.029292
      px      :     0.005798
      py      :     0.011003
      dz2     :     0.000160  d :     0.003662
      dxz     :     0.001527
      dyz     :     0.000183
      dx2y2   :     0.000274
      dxy     :     0.001518
      f0      :     0.000037  f :     0.000289
      f+1     :     0.000032
      f-1     :     0.000003
      f+2     :     0.000075
      f-2     :     0.000017
      f+3     :     0.000034
      f-3     :     0.000090
 38 H s       :     0.834053  s :     0.834053
      pz      :     0.000121  p :     0.023704
      px      :     0.010764
      py      :     0.012819
      dz2     :     0.000543  d :     0.003285
      dxz     :     0.001138
      dyz     :     0.001142
      dx2y2   :     0.000264
      dxy     :     0.000198
      f0      :     0.000077  f :     0.000236
      f+1     :     0.000054
      f-1     :     0.000059
      f+2     :     0.000026
      f-2     :     0.000018
      f+3     :     0.000002
      f-3     :     0.000002
 39 C s       :     3.209827  s :     3.209827
      pz      :     0.800286  p :     2.472542
      px      :     0.926300
      py      :     0.745956
      dz2     :     0.047175  d :     0.192369
      dxz     :     0.044792
      dyz     :     0.028465
      dx2y2   :     0.030346
      dxy     :     0.041592
      f0      :     0.003864  f :     0.025521
      f+1     :     0.003942
      f-1     :     0.002805
      f+2     :     0.004923
      f-2     :     0.003498
      f+3     :     0.002579
      f-3     :     0.003910
      g0      :     0.000238  g :     0.002957
      g+1     :     0.000271
      g-1     :     0.000470
      g+2     :     0.000410
      g-2     :     0.000398
      g+3     :     0.000369
      g-3     :     0.000444
      g+4     :     0.000189
      g-4     :     0.000167
 40 H s       :     0.883062  s :     0.883062
      pz      :     0.006260  p :     0.031326
      px      :     0.009890
      py      :     0.015176
      dz2     :     0.001090  d :     0.003320
      dxz     :     0.000295
      dyz     :     0.000646
      dx2y2   :     0.000572
      dxy     :     0.000717
      f0      :     0.000031  f :     0.000236
      f+1     :     0.000066
      f-1     :     0.000017
      f+2     :     0.000033
      f-2     :     0.000045
      f+3     :     0.000020
      f-3     :     0.000024
 41 H s       :     0.831467  s :     0.831467
      pz      :    -0.001198  p :     0.019297
      px      :     0.010636
      py      :     0.009859
      dz2     :     0.000828  d :     0.003533
      dxz     :     0.000812
      dyz     :     0.000506
      dx2y2   :     0.000913
      dxy     :     0.000473
      f0      :     0.000021  f :     0.000270
      f+1     :     0.000036
      f-1     :     0.000068
      f+2     :     0.000051
      f-2     :     0.000043
      f+3     :     0.000026
      f-3     :     0.000025
 42 H s       :     0.875220  s :     0.875220
      pz      :     0.010695  p :     0.028763
      px      :     0.012274
      py      :     0.005794
      dz2     :     0.001278  d :     0.004342
      dxz     :     0.000803
      dyz     :     0.000598
      dx2y2   :     0.000468
      dxy     :     0.001194
      f0      :     0.000015  f :     0.000298
      f+1     :     0.000016
      f-1     :     0.000097
      f+2     :     0.000044
      f-2     :     0.000055
      f+3     :     0.000049
      f-3     :     0.000023
 43 C s       :     3.238535  s :     3.238535
      pz      :     0.856834  p :     2.430953
      px      :     0.806746
      py      :     0.767373
      dz2     :     0.011932  d :     0.106993
      dxz     :     0.027698
      dyz     :     0.020680
      dx2y2   :     0.024103
      dxy     :     0.022580
      f0      :     0.001515  f :     0.018930
      f+1     :     0.001381
      f-1     :     0.002643
      f+2     :     0.003680
      f-2     :     0.001987
      f+3     :     0.004382
      f-3     :     0.003341
      g0      :     0.000095  g :     0.001445
      g+1     :     0.000108
      g-1     :     0.000074
      g+2     :     0.000134
      g-2     :     0.000109
      g+3     :     0.000151
      g-3     :     0.000205
      g+4     :     0.000321
      g-4     :     0.000248
 44 C s       :     3.324098  s :     3.324098
      pz      :     0.911295  p :     2.670113
      px      :     0.852341
      py      :     0.906477
      dz2     :     0.011822  d :     0.100825
      dxz     :     0.025377
      dyz     :     0.009749
      dx2y2   :     0.029705
      dxy     :     0.024172
      f0      :     0.001236  f :     0.014361
      f+1     :     0.001519
      f-1     :     0.001541
      f+2     :     0.002406
      f-2     :     0.001440
      f+3     :     0.003796
      f-3     :     0.002424
      g0      :     0.000069  g :     0.001171
      g+1     :     0.000111
      g-1     :     0.000053
      g+2     :     0.000044
      g-2     :     0.000138
      g+3     :     0.000138
      g-3     :     0.000161
      g+4     :     0.000232
      g-4     :     0.000226
 45 C s       :     3.264082  s :     3.264082
      pz      :     0.926678  p :     2.740343
      px      :     0.926084
      py      :     0.887580
      dz2     :     0.015793  d :     0.111751
      dxz     :     0.009542
      dyz     :     0.019094
      dx2y2   :     0.037180
      dxy     :     0.030142
      f0      :     0.000780  f :     0.013656
      f+1     :     0.001676
      f-1     :     0.002005
      f+2     :     0.002031
      f-2     :     0.001296
      f+3     :     0.003171
      f-3     :     0.002698
      g0      :     0.000095  g :     0.001182
      g+1     :     0.000044
      g-1     :     0.000063
      g+2     :     0.000080
      g-2     :     0.000134
      g+3     :     0.000166
      g-3     :     0.000170
      g+4     :     0.000200
      g-4     :     0.000230
 46 C s       :     3.257664  s :     3.257664
      pz      :     0.916836  p :     2.699732
      px      :     0.888789
      py      :     0.894106
      dz2     :     0.006416  d :     0.113778
      dxz     :     0.022951
      dyz     :     0.017252
      dx2y2   :     0.024943
      dxy     :     0.042216
      f0      :     0.001322  f :     0.013438
      f+1     :     0.000787
      f-1     :     0.001731
      f+2     :     0.002237
      f-2     :     0.001472
      f+3     :     0.003415
      f-3     :     0.002475
      g0      :     0.000081  g :     0.001173
      g+1     :     0.000086
      g-1     :     0.000058
      g+2     :     0.000115
      g-2     :     0.000056
      g+3     :     0.000108
      g-3     :     0.000154
      g+4     :     0.000298
      g-4     :     0.000217
 47 C s       :     3.264191  s :     3.264191
      pz      :     0.942446  p :     2.738374
      px      :     0.868469
      py      :     0.927459
      dz2     :     0.010915  d :     0.117306
      dxz     :     0.025660
      dyz     :     0.011329
      dx2y2   :     0.042360
      dxy     :     0.027043
      f0      :     0.001291  f :     0.013891
      f+1     :     0.001400
      f-1     :     0.001388
      f+2     :     0.002186
      f-2     :     0.001488
      f+3     :     0.003921
      f-3     :     0.002216
      g0      :     0.000074  g :     0.001177
      g+1     :     0.000101
      g-1     :     0.000050
      g+2     :     0.000041
      g-2     :     0.000133
      g+3     :     0.000130
      g-3     :     0.000164
      g+4     :     0.000251
      g-4     :     0.000232
 48 C s       :     3.282448  s :     3.282448
      pz      :     0.918615  p :     2.690739
      px      :     0.910493
      py      :     0.861632
      dz2     :     0.018776  d :     0.097967
      dxz     :     0.010422
      dyz     :     0.020904
      dx2y2   :     0.027164
      dxy     :     0.020702
      f0      :     0.000698  f :     0.014260
      f+1     :     0.001782
      f-1     :     0.002137
      f+2     :     0.002189
      f-2     :     0.001251
      f+3     :     0.003359
      f-3     :     0.002845
      g0      :     0.000107  g :     0.001180
      g+1     :     0.000044
      g-1     :     0.000063
      g+2     :     0.000081
      g-2     :     0.000131
      g+3     :     0.000155
      g-3     :     0.000166
      g+4     :     0.000202
      g-4     :     0.000230
 49 H s       :     0.856737  s :     0.856737
      pz      :     0.013303  p :     0.028697
      px      :     0.010287
      py      :     0.005107
      dz2     :     0.000445  d :     0.003308
      dxz     :     0.000311
      dyz     :     0.000861
      dx2y2   :     0.000413
      dxy     :     0.001277
      f0      :     0.000014  f :     0.000227
      f+1     :     0.000007
      f-1     :     0.000055
      f+2     :     0.000027
      f-2     :     0.000028
      f+3     :     0.000056
      f-3     :     0.000041
 50 H s       :     0.860123  s :     0.860123
      pz      :     0.013803  p :     0.028407
      px      :     0.004506
      py      :     0.010098
      dz2     :     0.000120  d :     0.003246
      dxz     :     0.001259
      dyz     :     0.000222
      dx2y2   :     0.000665
      dxy     :     0.000980
      f0      :     0.000031  f :     0.000219
      f+1     :     0.000020
      f-1     :     0.000006
      f+2     :     0.000032
      f-2     :     0.000026
      f+3     :     0.000064
      f-3     :     0.000040
 51 H s       :     0.866075  s :     0.866075
      pz      :     0.012900  p :     0.028579
      px      :     0.007321
      py      :     0.008358
      dz2     :     0.000699  d :     0.003276
      dxz     :     0.000502
      dyz     :     0.000453
      dx2y2   :     0.001271
      dxy     :     0.000351
      f0      :     0.000006  f :     0.000221
      f+1     :     0.000044
      f-1     :     0.000034
      f+2     :     0.000033
      f-2     :     0.000023
      f+3     :     0.000046
      f-3     :     0.000034
 52 H s       :     0.863594  s :     0.863594
      pz      :     0.013581  p :     0.028460
      px      :     0.009928
      py      :     0.004951
      dz2     :     0.000404  d :     0.003245
      dxz     :     0.000240
      dyz     :     0.000975
      dx2y2   :     0.000512
      dxy     :     0.001114
      f0      :     0.000016  f :     0.000221
      f+1     :     0.000004
      f-1     :     0.000051
      f+2     :     0.000030
      f-2     :     0.000027
      f+3     :     0.000045
      f-3     :     0.000048
 53 H s       :     0.878180  s :     0.878180
      pz      :     0.013188  p :     0.032045
      px      :     0.006981
      py      :     0.011875
      dz2     :     0.000151  d :     0.003401
      dxz     :     0.001185
      dyz     :     0.000243
      dx2y2   :     0.000630
      dxy     :     0.001192
      f0      :     0.000031  f :     0.000238
      f+1     :     0.000024
      f-1     :     0.000008
      f+2     :     0.000031
      f-2     :     0.000028
      f+3     :     0.000065
      f-3     :     0.000051
 54 H s       :     0.862681  s :     0.862681
      pz      :     0.003931  p :     0.027523
      px      :     0.009183
      py      :     0.014410
      dz2     :     0.000445  d :     0.003319
      dxz     :     0.001198
      dyz     :     0.001303
      dx2y2   :     0.000176
      dxy     :     0.000196
      f0      :     0.000062  f :     0.000238
      f+1     :     0.000061
      f-1     :     0.000071
      f+2     :     0.000020
      f-2     :     0.000021
      f+3     :     0.000001
      f-3     :     0.000001
 55 O s       :     3.811760  s :     3.811760
      pz      :     1.324797  p :     4.457216
      px      :     1.746377
      py      :     1.386042
      dz2     :     0.011766  d :     0.037181
      dxz     :     0.006849
      dyz     :     0.008048
      dx2y2   :     0.005540
      dxy     :     0.004977
      f0      :     0.000769  f :     0.003603
      f+1     :     0.000424
      f-1     :     0.000613
      f+2     :     0.000652
      f-2     :     0.000595
      f+3     :     0.000297
      f-3     :     0.000254
      g0      :     0.000020  g :     0.000208
      g+1     :     0.000015
      g-1     :     0.000047
      g+2     :     0.000031
      g-2     :     0.000038
      g+3     :     0.000028
      g-3     :     0.000021
      g+4     :     0.000004
      g-4     :     0.000005
 56 C s       :     3.269166  s :     3.269166
      pz      :     0.945172  p :     2.631848
      px      :     0.839805
      py      :     0.846871
      dz2     :     0.037260  d :     0.115406
      dxz     :     0.022435
      dyz     :     0.011602
      dx2y2   :     0.013901
      dxy     :     0.030208
      f0      :     0.002754  f :     0.016203
      f+1     :     0.003040
      f-1     :     0.000934
      f+2     :     0.002827
      f-2     :     0.002092
      f+3     :     0.001509
      f-3     :     0.003049
      g0      :     0.000186  g :     0.001741
      g+1     :     0.000343
      g-1     :     0.000041
      g+2     :     0.000277
      g-2     :     0.000102
      g+3     :     0.000253
      g-3     :     0.000184
      g+4     :     0.000135
      g-4     :     0.000219
 57 C s       :     3.229558  s :     3.229558
      pz      :     0.830427  p :     2.467130
      px      :     0.719416
      py      :     0.917286
      dz2     :     0.029387  d :     0.125549
      dxz     :     0.037628
      dyz     :     0.019750
      dx2y2   :     0.020182
      dxy     :     0.018601
      f0      :     0.004442  f :     0.020192
      f+1     :     0.003463
      f-1     :     0.001800
      f+2     :     0.003874
      f-2     :     0.002291
      f+3     :     0.001876
      f-3     :     0.002444
      g0      :     0.000230  g :     0.001537
      g+1     :     0.000352
      g-1     :     0.000086
      g+2     :     0.000257
      g-2     :     0.000201
      g+3     :     0.000122
      g-3     :     0.000100
      g+4     :     0.000100
      g-4     :     0.000089
 58 C s       :     3.311611  s :     3.311611
      pz      :     0.807784  p :     2.447011
      px      :     0.802394
      py      :     0.836833
      dz2     :     0.028212  d :     0.145514
      dxz     :     0.042330
      dyz     :     0.022461
      dx2y2   :     0.021980
      dxy     :     0.030531
      f0      :     0.003867  f :     0.026093
      f+1     :     0.005451
      f-1     :     0.002199
      f+2     :     0.004701
      f-2     :     0.002034
      f+3     :     0.002668
      f-3     :     0.005174
      g0      :     0.000334  g :     0.002185
      g+1     :     0.000372
      g-1     :     0.000120
      g+2     :     0.000369
      g-2     :     0.000151
      g+3     :     0.000234
      g-3     :     0.000133
      g+4     :     0.000201
      g-4     :     0.000271
 59 N s       :     3.547037  s :     3.547037
      pz      :     1.458556  p :     3.622190
      px      :     1.051040
      py      :     1.112594
      dz2     :     0.015908  d :     0.070917
      dxz     :     0.020706
      dyz     :     0.011076
      dx2y2   :     0.009777
      dxy     :     0.013451
      f0      :     0.000990  f :     0.007556
      f+1     :     0.001661
      f-1     :     0.000364
      f+2     :     0.001277
      f-2     :     0.000951
      f+3     :     0.000919
      f-3     :     0.001394
      g0      :     0.000050  g :     0.000579
      g+1     :     0.000114
      g-1     :     0.000007
      g+2     :     0.000114
      g-2     :     0.000054
      g+3     :     0.000068
      g-3     :     0.000062
      g+4     :     0.000054
      g-4     :     0.000055
 60 C s       :     3.187175  s :     3.187175
      pz      :     0.815161  p :     2.603540
      px      :     0.938699
      py      :     0.849680
      dz2     :     0.050570  d :     0.156673
      dxz     :     0.038198
      dyz     :     0.032964
      dx2y2   :     0.021313
      dxy     :     0.013628
      f0      :     0.003919  f :     0.019387
      f+1     :     0.004115
      f-1     :     0.002440
      f+2     :     0.003161
      f-2     :     0.002829
      f+3     :     0.001535
      f-3     :     0.001388
      g0      :     0.000445  g :     0.002481
      g+1     :     0.000677
      g-1     :     0.000192
      g+2     :     0.000358
      g-2     :     0.000349
      g+3     :     0.000197
      g-3     :     0.000180
      g+4     :     0.000056
      g-4     :     0.000029
 61 N s       :     3.576046  s :     3.576046
      pz      :     1.248929  p :     3.635656
      px      :     1.269644
      py      :     1.117083
      dz2     :     0.017760  d :     0.068726
      dxz     :     0.015751
      dyz     :     0.011227
      dx2y2   :     0.010541
      dxy     :     0.013446
      f0      :     0.001538  f :     0.007501
      f+1     :     0.001443
      f-1     :     0.000980
      f+2     :     0.001133
      f-2     :     0.000550
      f+3     :     0.000632
      f-3     :     0.001225
      g0      :     0.000115  g :     0.000582
      g+1     :     0.000118
      g-1     :     0.000069
      g+2     :     0.000068
      g-2     :     0.000037
      g+3     :     0.000042
      g-3     :     0.000016
      g+4     :     0.000053
      g-4     :     0.000064
 62 C s       :     3.123339  s :     3.123339
      pz      :     0.814113  p :     2.469749
      px      :     0.850322
      py      :     0.805314
      dz2     :     0.079255  d :     0.244734
      dxz     :     0.036907
      dyz     :     0.068763
      dx2y2   :     0.029995
      dxy     :     0.029813
      f0      :     0.007514  f :     0.030487
      f+1     :     0.004618
      f-1     :     0.004630
      f+2     :     0.004880
      f-2     :     0.004565
      f+3     :     0.001460
      f-3     :     0.002821
      g0      :     0.000652  g :     0.003971
      g+1     :     0.001039
      g-1     :     0.000370
      g+2     :     0.000538
      g-2     :     0.000552
      g+3     :     0.000291
      g-3     :     0.000271
      g+4     :     0.000136
      g-4     :     0.000122
 63 N s       :     3.507640  s :     3.507640
      pz      :     1.073037  p :     3.684578
      px      :     1.092856
      py      :     1.518685
      dz2     :     0.016762  d :     0.061679
      dxz     :     0.017550
      dyz     :     0.013149
      dx2y2   :     0.008250
      dxy     :     0.005969
      f0      :     0.001533  f :     0.008299
      f+1     :     0.002002
      f-1     :     0.001201
      f+2     :     0.001253
      f-2     :     0.000875
      f+3     :     0.000870
      f-3     :     0.000566
      g0      :     0.000103  g :     0.000489
      g+1     :     0.000119
      g-1     :     0.000055
      g+2     :     0.000069
      g-2     :     0.000047
      g+3     :     0.000043
      g-3     :     0.000033
      g+4     :     0.000013
      g-4     :     0.000009
 64 C s       :     3.180439  s :     3.180439
      pz      :     0.835285  p :     2.446807
      px      :     0.718525
      py      :     0.892998
      dz2     :     0.012256  d :     0.133927
      dxz     :     0.025477
      dyz     :     0.042433
      dx2y2   :     0.024907
      dxy     :     0.028854
      f0      :     0.001601  f :     0.021225
      f+1     :     0.003916
      f-1     :     0.002808
      f+2     :     0.003657
      f-2     :     0.004625
      f+3     :     0.002577
      f-3     :     0.002040
      g0      :     0.000123  g :     0.001617
      g+1     :     0.000207
      g-1     :     0.000071
      g+2     :     0.000290
      g-2     :     0.000106
      g+3     :     0.000264
      g-3     :     0.000323
      g+4     :     0.000114
      g-4     :     0.000118
 65 C s       :     3.298688  s :     3.298688
      pz      :     0.934754  p :     2.896416
      px      :     1.064569
      py      :     0.897093
      dz2     :     0.013756  d :     0.090322
      dxz     :     0.019645
      dyz     :     0.015981
      dx2y2   :     0.026056
      dxy     :     0.014883
      f0      :     0.000722  f :     0.010773
      f+1     :     0.000262
      f-1     :     0.002501
      f+2     :     0.003193
      f-2     :     0.002245
      f+3     :     0.000718
      f-3     :     0.001133
      g0      :     0.000098  g :     0.000915
      g+1     :    -0.000001
      g-1     :     0.000134
      g+2     :     0.000203
      g-2     :     0.000040
      g+3     :     0.000145
      g-3     :     0.000177
      g+4     :     0.000072
      g-4     :     0.000048
 66 C s       :     3.247741  s :     3.247741
      pz      :     0.796637  p :     2.499111
      px      :     0.808194
      py      :     0.894281
      dz2     :     0.019345  d :     0.110331
      dxz     :     0.025962
      dyz     :     0.015218
      dx2y2   :     0.023481
      dxy     :     0.026325
      f0      :     0.000805  f :     0.019104
      f+1     :     0.003660
      f-1     :     0.002195
      f+2     :     0.002233
      f-2     :     0.003859
      f+3     :     0.004470
      f-3     :     0.001883
      g0      :     0.000135  g :     0.001456
      g+1     :     0.000098
      g-1     :     0.000086
      g+2     :     0.000189
      g-2     :     0.000125
      g+3     :     0.000179
      g-3     :     0.000238
      g+4     :     0.000229
      g-4     :     0.000175
 67 C s       :     3.285830  s :     3.285830
      pz      :     0.923489  p :     2.711201
      px      :     0.904891
      py      :     0.882821
      dz2     :     0.023254  d :     0.103823
      dxz     :     0.023968
      dyz     :     0.008823
      dx2y2   :     0.024089
      dxy     :     0.023689
      f0      :     0.001563  f :     0.014160
      f+1     :     0.001659
      f-1     :     0.001720
      f+2     :     0.001524
      f-2     :     0.002998
      f+3     :     0.003343
      f-3     :     0.001353
      g0      :     0.000077  g :     0.001160
      g+1     :     0.000066
      g-1     :     0.000162
      g+2     :     0.000123
      g-2     :     0.000117
      g+3     :     0.000164
      g-3     :     0.000182
      g+4     :     0.000146
      g-4     :     0.000122
 68 C s       :     3.254569  s :     3.254569
      pz      :     0.914392  p :     2.739756
      px      :     0.903557
      py      :     0.921808
      dz2     :     0.027006  d :     0.115570
      dxz     :     0.026989
      dyz     :     0.008139
      dx2y2   :     0.022168
      dxy     :     0.031269
      f0      :     0.001400  f :     0.013882
      f+1     :     0.002200
      f-1     :     0.001605
      f+2     :     0.001338
      f-2     :     0.002967
      f+3     :     0.002611
      f-3     :     0.001761
      g0      :     0.000078  g :     0.001185
      g+1     :     0.000063
      g-1     :     0.000150
      g+2     :     0.000162
      g-2     :     0.000101
      g+3     :     0.000180
      g-3     :     0.000193
      g+4     :     0.000127
      g-4     :     0.000129
 69 C s       :     3.251699  s :     3.251699
      pz      :     0.925386  p :     2.723070
      px      :     0.874688
      py      :     0.922995
      dz2     :     0.014419  d :     0.115099
      dxz     :     0.026880
      dyz     :     0.016272
      dx2y2   :     0.031481
      dxy     :     0.026048
      f0      :     0.000595  f :     0.013535
      f+1     :     0.003001
      f-1     :     0.001070
      f+2     :     0.001755
      f-2     :     0.002318
      f+3     :     0.003593
      f-3     :     0.001203
      g0      :     0.000116  g :     0.001166
      g+1     :     0.000100
      g-1     :     0.000027
      g+2     :     0.000135
      g-2     :     0.000098
      g+3     :     0.000135
      g-3     :     0.000177
      g+4     :     0.000221
      g-4     :     0.000158
 70 C s       :     3.257879  s :     3.257879
      pz      :     0.920189  p :     2.742900
      px      :     0.910138
      py      :     0.912573
      dz2     :     0.023441  d :     0.115775
      dxz     :     0.029653
      dyz     :     0.008820
      dx2y2   :     0.027599
      dxy     :     0.026263
      f0      :     0.001671  f :     0.013773
      f+1     :     0.001684
      f-1     :     0.001599
      f+2     :     0.001451
      f-2     :     0.002926
      f+3     :     0.003155
      f-3     :     0.001286
      g0      :     0.000077  g :     0.001186
      g+1     :     0.000067
      g-1     :     0.000159
      g+2     :     0.000126
      g-2     :     0.000118
      g+3     :     0.000168
      g-3     :     0.000186
      g+4     :     0.000150
      g-4     :     0.000134
 71 C s       :     3.289740  s :     3.289740
      pz      :     0.910353  p :     2.690129
      px      :     0.899828
      py      :     0.879948
      dz2     :     0.025754  d :     0.104342
      dxz     :     0.021507
      dyz     :     0.008409
      dx2y2   :     0.021504
      dxy     :     0.027168
      f0      :     0.001347  f :     0.014247
      f+1     :     0.002039
      f-1     :     0.001739
      f+2     :     0.001310
      f-2     :     0.003102
      f+3     :     0.002754
      f-3     :     0.001956
      g0      :     0.000077  g :     0.001156
      g+1     :     0.000059
      g-1     :     0.000157
      g+2     :     0.000158
      g-2     :     0.000101
      g+3     :     0.000175
      g-3     :     0.000188
      g+4     :     0.000114
      g-4     :     0.000125
 72 O s       :     3.786455  s :     3.786455
      pz      :     1.495615  p :     4.578919
      px      :     1.602232
      py      :     1.481072
      dz2     :     0.009641  d :     0.033492
      dxz     :     0.008817
      dyz     :     0.007575
      dx2y2   :     0.003547
      dxy     :     0.003912
      f0      :     0.000642  f :     0.003414
      f+1     :     0.000878
      f-1     :     0.000335
      f+2     :     0.000547
      f-2     :     0.000708
      f+3     :     0.000139
      f-3     :     0.000165
      g0      :     0.000019  g :     0.000198
      g+1     :     0.000049
      g-1     :     0.000006
      g+2     :     0.000041
      g-2     :     0.000035
      g+3     :     0.000019
      g-3     :     0.000023
      g+4     :     0.000003
      g-4     :     0.000003
 73 H s       :     0.711179  s :     0.711179
      pz      :     0.015836  p :     0.077286
      px      :     0.035552
      py      :     0.025899
      dz2     :     0.000736  d :     0.008484
      dxz     :     0.002683
      dyz     :     0.000391
      dx2y2   :     0.001229
      dxy     :     0.003445
      f0      :     0.000055  f :     0.000754
      f+1     :     0.000139
      f-1     :     0.000008
      f+2     :     0.000126
      f-2     :     0.000067
      f+3     :     0.000104
      f-3     :     0.000256
 74 H s       :     0.790974  s :     0.790974
      pz      :     0.006928  p :     0.019475
      px      :     0.002923
      py      :     0.009625
      dz2     :     0.000342  d :     0.002597
      dxz     :     0.001001
      dyz     :     0.000133
      dx2y2   :     0.000148
      dxy     :     0.000975
      f0      :     0.000022  f :     0.000187
      f+1     :     0.000041
      f-1     :     0.000003
      f+2     :     0.000035
      f-2     :     0.000010
      f+3     :     0.000020
      f-3     :     0.000055
 75 H s       :     0.886223  s :     0.886223
      pz      :     0.011332  p :     0.028498
      px      :     0.005476
      py      :     0.011690
      dz2     :     0.000632  d :     0.003324
      dxz     :     0.000700
      dyz     :     0.000340
      dx2y2   :     0.000856
      dxy     :     0.000796
      f0      :     0.000010  f :     0.000234
      f+1     :     0.000059
      f-1     :     0.000009
      f+2     :     0.000039
      f-2     :     0.000026
      f+3     :     0.000055
      f-3     :     0.000036
 76 H s       :     0.866257  s :     0.866257
      pz      :     0.011866  p :     0.028536
      px      :     0.005267
      py      :     0.011403
      dz2     :     0.000420  d :     0.003263
      dxz     :     0.000863
      dyz     :     0.000356
      dx2y2   :     0.000956
      dxy     :     0.000668
      f0      :     0.000014  f :     0.000221
      f+1     :     0.000037
      f-1     :     0.000016
      f+2     :     0.000032
      f-2     :     0.000028
      f+3     :     0.000066
      f-3     :     0.000028
 77 H s       :     0.871186  s :     0.871186
      pz      :     0.009352  p :     0.029807
      px      :     0.010166
      py      :     0.010289
      dz2     :     0.001217  d :     0.003422
      dxz     :     0.000764
      dyz     :     0.000072
      dx2y2   :     0.000509
      dxy     :     0.000860
      f0      :     0.000037  f :     0.000229
      f+1     :     0.000011
      f-1     :     0.000060
      f+2     :     0.000027
      f-2     :     0.000053
      f+3     :     0.000023
      f-3     :     0.000018
 78 H s       :     0.867943  s :     0.867943
      pz      :     0.011425  p :     0.028463
      px      :     0.005190
      py      :     0.011848
      dz2     :     0.000617  d :     0.003257
      dxz     :     0.000705
      dyz     :     0.000326
      dx2y2   :     0.000653
      dxy     :     0.000957
      f0      :     0.000009  f :     0.000221
      f+1     :     0.000056
      f-1     :     0.000011
      f+2     :     0.000035
      f-2     :     0.000027
      f+3     :     0.000045
      f-3     :     0.000040
 79 H s       :     0.879636  s :     0.879636
      pz      :     0.011388  p :     0.029894
      px      :     0.007041
      py      :     0.011465
      dz2     :     0.000416  d :     0.003340
      dxz     :     0.000832
      dyz     :     0.000368
      dx2y2   :     0.001169
      dxy     :     0.000555
      f0      :     0.000015  f :     0.000236
      f+1     :     0.000041
      f-1     :     0.000015
      f+2     :     0.000033
      f-2     :     0.000029
      f+3     :     0.000072
      f-3     :     0.000031
 80 H s       :     0.849193  s :     0.849193
      pz      :     0.005865  p :     0.025643
      px      :     0.008123
      py      :     0.011654
      dz2     :     0.001020  d :     0.003946
      dxz     :     0.000464
      dyz     :     0.000848
      dx2y2   :     0.000582
      dxy     :     0.001032
      f0      :     0.000014  f :     0.000278
      f+1     :     0.000100
      f-1     :     0.000012
      f+2     :     0.000033
      f-2     :     0.000063
      f+3     :     0.000031
      f-3     :     0.000025
 81 H s       :     0.852993  s :     0.852993
      pz      :     0.005031  p :     0.026156
      px      :     0.010046
      py      :     0.011079
      dz2     :     0.001055  d :     0.004054
      dxz     :     0.000483
      dyz     :     0.000830
      dx2y2   :     0.000622
      dxy     :     0.001063
      f0      :     0.000015  f :     0.000279
      f+1     :     0.000098
      f-1     :     0.000013
      f+2     :     0.000033
      f-2     :     0.000064
      f+3     :     0.000031
      f-3     :     0.000025
 82 H s       :     0.857734  s :     0.857734
      pz      :     0.008858  p :     0.029487
      px      :     0.011755
      py      :     0.008874
      dz2     :     0.001700  d :     0.004567
      dxz     :     0.001374
      dyz     :     0.000142
      dx2y2   :     0.000725
      dxy     :     0.000626
      f0      :     0.000038  f :     0.000255
      f+1     :     0.000037
      f-1     :     0.000060
      f+2     :     0.000037
      f-2     :     0.000056
      f+3     :     0.000009
      f-3     :     0.000018
 83 H s       :     0.796115  s :     0.796115
      pz      :     0.005482  p :     0.023664
      px      :     0.008013
      py      :     0.010169
      dz2     :     0.000422  d :     0.002746
      dxz     :     0.000968
      dyz     :     0.000891
      dx2y2   :     0.000273
      dxy     :     0.000191
      f0      :     0.000055  f :     0.000196
      f+1     :     0.000045
      f-1     :     0.000048
      f+2     :     0.000027
      f-2     :     0.000017
      f+3     :     0.000003
      f-3     :     0.000002


                     *******************************
                     * LOEWDIN POPULATION ANALYSIS *
                     *******************************

----------------------
LOEWDIN ATOMIC CHARGES
----------------------
   0 C :    0.044626
   1 C :   -0.232064
   2 C :    0.135835
   3 C :   -0.216469
   4 C :   -0.622632
   5 N :    0.601854
   6 C :    0.156232
   7 C :   -0.218293
   8 C :    0.147693
   9 C :   -0.480557
  10 N :    0.387110
  11 C :   -0.273376
  12 C :   -0.315762
  13 O :    0.641519
  14 C :    0.123511
  15 C :   -0.107994
  16 C :    0.091824
  17 C :    0.091398
  18 C :    0.265236
  19 C :    0.253499
  20 C :    0.254386
  21 O :    0.337567
  22 H :   -0.020531
  23 H :   -0.027655
  24 H :   -0.022587
  25 H :   -0.021107
  26 H :   -0.022127
  27 H :   -0.018694
  28 H :   -0.046410
  29 H :   -0.051712
  30 H :   -0.048265
  31 H :   -0.049392
  32 H :   -0.047554
  33 H :   -0.049887
  34 H :   -0.174881
  35 H :   -0.043185
  36 H :   -0.047284
  37 H :   -0.051257
  38 H :   -0.042897
  39 C :   -0.463776
  40 H :   -0.048941
  41 H :   -0.035978
  42 H :   -0.038434
  43 C :   -0.099587
  44 C :    0.105631
  45 C :    0.075814
  46 C :    0.075226
  47 C :    0.069121
  48 C :    0.088512
  49 H :   -0.046074
  50 H :   -0.058523
  51 H :   -0.059321
  52 H :   -0.060560
  53 H :   -0.049258
  54 H :   -0.056975
  55 O :    0.391823
  56 C :   -0.054814
  57 C :   -0.095189
  58 C :   -0.241423
  59 N :    0.381307
  60 C :   -0.267013
  61 N :    0.347884
  62 C :   -0.649493
  63 N :    0.624680
  64 C :   -0.104188
  65 C :    0.131829
  66 C :   -0.096563
  67 C :    0.084270
  68 C :    0.065097
  69 C :    0.061532
  70 C :    0.065958
  71 C :    0.086555
  72 O :    0.308251
  73 H :   -0.212540
  74 H :   -0.074983
  75 H :   -0.052779
  76 H :   -0.062102
  77 H :   -0.063545
  78 H :   -0.062441
  79 H :   -0.051940
  80 H :   -0.031378
  81 H :   -0.026108
  82 H :   -0.024953
  83 H :   -0.054333

-------------------------------
LOEWDIN REDUCED ORBITAL CHARGES
-------------------------------
  0 C s       :     2.527315  s :     2.527315
      pz      :     0.843074  p :     2.645290
      px      :     0.863716
      py      :     0.938500
      dz2     :     0.073469  d :     0.617255
      dxz     :     0.161205
      dyz     :     0.163642
      dx2y2   :     0.114629
      dxy     :     0.104310
      f0      :     0.022927  f :     0.154335
      f+1     :     0.030551
      f-1     :     0.011075
      f+2     :     0.025638
      f-2     :     0.027179
      f+3     :     0.021824
      f-3     :     0.015142
      g0      :     0.001108  g :     0.011181
      g+1     :     0.001928
      g-1     :     0.000348
      g+2     :     0.001676
      g-2     :     0.001653
      g+3     :     0.001503
      g-3     :     0.001198
      g+4     :     0.001161
      g-4     :     0.000606
  1 C s       :     2.523931  s :     2.523931
      pz      :     0.897684  p :     2.696975
      px      :     0.898857
      py      :     0.900435
      dz2     :     0.144600  d :     0.797646
      dxz     :     0.167457
      dyz     :     0.166453
      dx2y2   :     0.178864
      dxy     :     0.140271
      f0      :     0.030533  f :     0.201668
      f+1     :     0.023324
      f-1     :     0.026964
      f+2     :     0.031972
      f-2     :     0.033192
      f+3     :     0.033169
      f-3     :     0.022514
      g0      :     0.001123  g :     0.011844
      g+1     :     0.001307
      g-1     :     0.001211
      g+2     :     0.001530
      g-2     :     0.001303
      g+3     :     0.001366
      g-3     :     0.001570
      g+4     :     0.001163
      g-4     :     0.001270
  2 C s       :     2.513800  s :     2.513800
      pz      :     0.879142  p :     2.671146
      px      :     0.890507
      py      :     0.901497
      dz2     :     0.119940  d :     0.550426
      dxz     :     0.124209
      dyz     :     0.113738
      dx2y2   :     0.146865
      dxy     :     0.045673
      f0      :     0.024177  f :     0.121889
      f+1     :     0.017819
      f-1     :     0.017162
      f+2     :     0.020602
      f-2     :     0.021111
      f+3     :     0.008928
      f-3     :     0.012090
      g0      :     0.000482  g :     0.006904
      g+1     :     0.001194
      g-1     :     0.001059
      g+2     :     0.000791
      g-2     :     0.001106
      g+3     :     0.000749
      g-3     :     0.000919
      g+4     :     0.000373
      g-4     :     0.000231
  3 C s       :     2.527351  s :     2.527351
      pz      :     0.900346  p :     2.707368
      px      :     0.911101
      py      :     0.895920
      dz2     :     0.145035  d :     0.774625
      dxz     :     0.166416
      dyz     :     0.156604
      dx2y2   :     0.183674
      dxy     :     0.122897
      f0      :     0.030606  f :     0.195345
      f+1     :     0.024527
      f-1     :     0.026977
      f+2     :     0.031029
      f-2     :     0.030287
      f+3     :     0.028644
      f-3     :     0.023276
      g0      :     0.001152  g :     0.011779
      g+1     :     0.001405
      g-1     :     0.001101
      g+2     :     0.001705
      g-2     :     0.001203
      g+3     :     0.001372
      g-3     :     0.001469
      g+4     :     0.001090
      g-4     :     0.001284
  4 C s       :     2.587118  s :     2.587118
      pz      :     0.928949  p :     2.596057
      px      :     0.952649
      py      :     0.714460
      dz2     :     0.302088  d :     1.086209
      dxz     :     0.276753
      dyz     :     0.221300
      dx2y2   :     0.157712
      dxy     :     0.128356
      f0      :     0.050745  f :     0.311627
      f+1     :     0.085787
      f-1     :     0.037470
      f+2     :     0.045593
      f-2     :     0.046819
      f+3     :     0.023809
      f-3     :     0.021403
      g0      :     0.005218  g :     0.041621
      g+1     :     0.008188
      g-1     :     0.004697
      g+2     :     0.005406
      g-2     :     0.004477
      g+3     :     0.005096
      g-3     :     0.003628
      g+4     :     0.002809
      g-4     :     0.002101
  5 N s       :     2.689361  s :     2.689361
      pz      :     1.097778  p :     3.327090
      px      :     1.065214
      py      :     1.164097
      dz2     :     0.098955  d :     0.325182
      dxz     :     0.100863
      dyz     :     0.065566
      dx2y2   :     0.039440
      dxy     :     0.020358
      f0      :     0.011859  f :     0.053302
      f+1     :     0.013569
      f-1     :     0.008895
      f+2     :     0.007367
      f-2     :     0.006223
      f+3     :     0.002908
      f-3     :     0.002481
      g0      :     0.000540  g :     0.003211
      g+1     :     0.000691
      g-1     :     0.000488
      g+2     :     0.000400
      g-2     :     0.000328
      g+3     :     0.000262
      g-3     :     0.000248
      g+4     :     0.000121
      g-4     :     0.000133
  6 C s       :     2.515366  s :     2.515366
      pz      :     0.886544  p :     2.669149
      px      :     0.924012
      py      :     0.858593
      dz2     :     0.089679  d :     0.535329
      dxz     :     0.108589
      dyz     :     0.121863
      dx2y2   :     0.141428
      dxy     :     0.073771
      f0      :     0.015462  f :     0.117294
      f+1     :     0.008553
      f-1     :     0.023411
      f+2     :     0.017747
      f-2     :     0.016932
      f+3     :     0.019362
      f-3     :     0.015829
      g0      :     0.000567  g :     0.006629
      g+1     :     0.000351
      g-1     :     0.001135
      g+2     :     0.000942
      g-2     :     0.000412
      g+3     :     0.000845
      g-3     :     0.000898
      g+4     :     0.000703
      g-4     :     0.000776
  7 C s       :     2.526720  s :     2.526720
      pz      :     0.908209  p :     2.708691
      px      :     0.903002
      py      :     0.897479
      dz2     :     0.155300  d :     0.775156
      dxz     :     0.141354
      dyz     :     0.160089
      dx2y2   :     0.192524
      dxy     :     0.125889
      f0      :     0.030312  f :     0.195838
      f+1     :     0.019239
      f-1     :     0.030746
      f+2     :     0.032239
      f-2     :     0.026781
      f+3     :     0.022753
      f-3     :     0.033767
      g0      :     0.001280  g :     0.011888
      g+1     :     0.001154
      g-1     :     0.001144
      g+2     :     0.001567
      g-2     :     0.001272
      g+3     :     0.001401
      g-3     :     0.001291
      g+4     :     0.001367
      g-4     :     0.001412
  8 C s       :     2.516174  s :     2.516174
      pz      :     0.892382  p :     2.678933
      px      :     0.903433
      py      :     0.883118
      dz2     :     0.099852  d :     0.533969
      dxz     :     0.083115
      dyz     :     0.152920
      dx2y2   :     0.122565
      dxy     :     0.075517
      f0      :     0.017585  f :     0.116528
      f+1     :     0.011748
      f-1     :     0.023105
      f+2     :     0.017880
      f-2     :     0.016110
      f+3     :     0.018213
      f-3     :     0.011887
      g0      :     0.000862  g :     0.006704
      g+1     :     0.000750
      g-1     :     0.000588
      g+2     :     0.001055
      g-2     :     0.000719
      g+3     :     0.000808
      g-3     :     0.000652
      g+4     :     0.000404
      g-4     :     0.000867
  9 C s       :     2.576241  s :     2.576241
      pz      :     0.868219  p :     2.595141
      px      :     0.975421
      py      :     0.751501
      dz2     :     0.281536  d :     0.961144
      dxz     :     0.245911
      dyz     :     0.167604
      dx2y2   :     0.135517
      dxy     :     0.130576
      f0      :     0.069996  f :     0.312145
      f+1     :     0.074193
      f-1     :     0.029937
      f+2     :     0.045472
      f-2     :     0.048741
      f+3     :     0.019705
      f-3     :     0.024101
      g0      :     0.005346  g :     0.035887
      g+1     :     0.007040
      g-1     :     0.003449
      g+2     :     0.006082
      g-2     :     0.003619
      g+3     :     0.003308
      g-3     :     0.003116
      g+4     :     0.001683
      g-4     :     0.002245
 10 N s       :     2.869243  s :     2.869243
      pz      :     1.314599  p :     3.388775
      px      :     1.069440
      py      :     1.004736
      dz2     :     0.052052  d :     0.284981
      dxz     :     0.095919
      dyz     :     0.021509
      dx2y2   :     0.051839
      dxy     :     0.063663
      f0      :     0.007879  f :     0.065650
      f+1     :     0.021852
      f-1     :     0.002626
      f+2     :     0.008862
      f-2     :     0.014168
      f+3     :     0.005969
      f-3     :     0.004294
      g0      :     0.000323  g :     0.004240
      g+1     :     0.001071
      g-1     :     0.000075
      g+2     :     0.000580
      g-2     :     0.000568
      g+3     :     0.000632
      g-3     :     0.000450
      g+4     :     0.000254
      g-4     :     0.000287
 11 C s       :     2.558937  s :     2.558937
      pz      :     0.944100  p :     2.691720
      px      :     0.952360
      py      :     0.795261
      dz2     :     0.180639  d :     0.780173
      dxz     :     0.235658
      dyz     :     0.090771
      dx2y2   :     0.132246
      dxy     :     0.140858
      f0      :     0.026214  f :     0.219401
      f+1     :     0.071322
      f-1     :     0.017261
      f+2     :     0.027897
      f-2     :     0.026016
      f+3     :     0.025580
      f-3     :     0.025110
      g0      :     0.003368  g :     0.023145
      g+1     :     0.002805
      g-1     :     0.001302
      g+2     :     0.004376
      g-2     :     0.001185
      g+3     :     0.002713
      g-3     :     0.001836
      g+4     :     0.002607
      g-4     :     0.002954
 12 C s       :     2.563566  s :     2.563566
      pz      :     1.008132  p :     2.628035
      px      :     0.813822
      py      :     0.806081
      dz2     :     0.187600  d :     0.825083
      dxz     :     0.227158
      dyz     :     0.101449
      dx2y2   :     0.158770
      dxy     :     0.150105
      f0      :     0.051707  f :     0.267313
      f+1     :     0.050027
      f-1     :     0.024336
      f+2     :     0.045403
      f-2     :     0.020544
      f+3     :     0.031802
      f-3     :     0.043495
      g0      :     0.002744  g :     0.031765
      g+1     :     0.006329
      g-1     :     0.001519
      g+2     :     0.003533
      g-2     :     0.001873
      g+3     :     0.004124
      g-3     :     0.001187
      g+4     :     0.004227
      g-4     :     0.006230
 13 O s       :     3.035776  s :     3.035776
      pz      :     1.395066  p :     4.081435
      px      :     1.289031
      py      :     1.397337
      dz2     :     0.044419  d :     0.202942
      dxz     :     0.062057
      dyz     :     0.023618
      dx2y2   :     0.033425
      dxy     :     0.039424
      f0      :     0.009811  f :     0.037097
      f+1     :     0.006090
      f-1     :     0.004724
      f+2     :     0.006478
      f-2     :     0.002158
      f+3     :     0.002664
      f-3     :     0.005173
      g0      :     0.000224  g :     0.001231
      g+1     :     0.000178
      g-1     :     0.000126
      g+2     :     0.000139
      g-2     :     0.000081
      g+3     :     0.000152
      g-3     :     0.000045
      g+4     :     0.000099
      g-4     :     0.000188
 14 C s       :     2.575739  s :     2.575739
      pz      :     0.945348  p :     2.674068
      px      :     0.979136
      py      :     0.749584
      dz2     :     0.127263  d :     0.496359
      dxz     :     0.143632
      dyz     :     0.035538
      dx2y2   :     0.088415
      dxy     :     0.101511
      f0      :     0.016194  f :     0.118135
      f+1     :     0.031509
      f-1     :     0.006073
      f+2     :     0.019591
      f-2     :     0.017603
      f+3     :     0.012107
      f-3     :     0.015058
      g0      :     0.001084  g :     0.012188
      g+1     :     0.002122
      g-1     :     0.000506
      g+2     :     0.001945
      g-2     :     0.000864
      g+3     :     0.001874
      g-3     :     0.001158
      g+4     :     0.001105
      g-4     :     0.001531
 15 C s       :     2.569966  s :     2.569966
      pz      :     0.989002  p :     2.744215
      px      :     0.950603
      py      :     0.804610
      dz2     :     0.167095  d :     0.626171
      dxz     :     0.182596
      dyz     :     0.101726
      dx2y2   :     0.101806
      dxy     :     0.072948
      f0      :     0.025836  f :     0.153321
      f+1     :     0.042333
      f-1     :     0.014286
      f+2     :     0.022372
      f-2     :     0.020435
      f+3     :     0.013514
      f-3     :     0.014544
      g0      :     0.002089  g :     0.014322
      g+1     :     0.002943
      g-1     :     0.001216
      g+2     :     0.002031
      g-2     :     0.001307
      g+3     :     0.001512
      g-3     :     0.001165
      g+4     :     0.000942
      g-4     :     0.001116
 16 C s       :     2.574634  s :     2.574634
      pz      :     0.956265  p :     2.690840
      px      :     0.968209
      py      :     0.766367
      dz2     :     0.112955  d :     0.514620
      dxz     :     0.193091
      dyz     :     0.068087
      dx2y2   :     0.065813
      dxy     :     0.074674
      f0      :     0.021078  f :     0.116463
      f+1     :     0.032552
      f-1     :     0.015057
      f+2     :     0.016665
      f-2     :     0.008105
      f+3     :     0.009093
      f-3     :     0.013914
      g0      :     0.002269  g :     0.011618
      g+1     :     0.001597
      g-1     :     0.001127
      g+2     :     0.002083
      g-2     :     0.000621
      g+3     :     0.001131
      g-3     :     0.000555
      g+4     :     0.000849
      g-4     :     0.001387
 17 C s       :     2.583169  s :     2.583169
      pz      :     0.941033  p :     2.710559
      px      :     0.975511
      py      :     0.794014
      dz2     :     0.120376  d :     0.487566
      dxz     :     0.155743
      dyz     :     0.035767
      dx2y2   :     0.079620
      dxy     :     0.096059
      f0      :     0.016150  f :     0.114970
      f+1     :     0.030754
      f-1     :     0.006011
      f+2     :     0.019284
      f-2     :     0.018241
      f+3     :     0.011378
      f-3     :     0.013152
      g0      :     0.001252  g :     0.012338
      g+1     :     0.002171
      g-1     :     0.000496
      g+2     :     0.001959
      g-2     :     0.000886
      g+3     :     0.002023
      g-3     :     0.001239
      g+4     :     0.000976
      g-4     :     0.001337
 18 C s       :     2.536383  s :     2.536383
      pz      :     0.928248  p :     2.727002
      px      :     0.924750
      py      :     0.874003
      dz2     :     0.062143  d :     0.391852
      dxz     :     0.051905
      dyz     :     0.110351
      dx2y2   :     0.117111
      dxy     :     0.050342
      f0      :     0.006110  f :     0.075784
      f+1     :     0.008824
      f-1     :     0.013906
      f+2     :     0.010514
      f-2     :     0.009669
      f+3     :     0.012751
      f-3     :     0.014009
      g0      :     0.000412  g :     0.003744
      g+1     :     0.000294
      g-1     :     0.000195
      g+2     :     0.000537
      g-2     :     0.000300
      g+3     :     0.000347
      g-3     :     0.000542
      g+4     :     0.000843
      g-4     :     0.000274
 19 C s       :     2.535007  s :     2.535007
      pz      :     0.898947  p :     2.737938
      px      :     0.906039
      py      :     0.932952
      dz2     :     0.080844  d :     0.392549
      dxz     :     0.074626
      dyz     :     0.095598
      dx2y2   :     0.097241
      dxy     :     0.044240
      f0      :     0.013560  f :     0.077091
      f+1     :     0.012612
      f-1     :     0.010560
      f+2     :     0.009974
      f-2     :     0.014333
      f+3     :     0.006385
      f-3     :     0.009667
      g0      :     0.000269  g :     0.003916
      g+1     :     0.000988
      g-1     :     0.000289
      g+2     :     0.000327
      g-2     :     0.000724
      g+3     :     0.000408
      g-3     :     0.000485
      g+4     :     0.000195
      g-4     :     0.000231
 20 C s       :     2.534501  s :     2.534501
      pz      :     0.901624  p :     2.740149
      px      :     0.929611
      py      :     0.908914
      dz2     :     0.087590  d :     0.390109
      dxz     :     0.096020
      dyz     :     0.064830
      dx2y2   :     0.117031
      dxy     :     0.024638
      f0      :     0.012858  f :     0.076879
      f+1     :     0.011866
      f-1     :     0.012262
      f+2     :     0.012822
      f-2     :     0.010739
      f+3     :     0.006451
      f-3     :     0.009881
      g0      :     0.000239  g :     0.003976
      g+1     :     0.000361
      g-1     :     0.000940
      g+2     :     0.000545
      g-2     :     0.000514
      g+3     :     0.000346
      g-3     :     0.000576
      g+4     :     0.000339
      g-4     :     0.000116
 21 O s       :     3.232114  s :     3.232114
      pz      :     1.512336  p :     4.308624
      px      :     1.450049
      py      :     1.346239
      dz2     :     0.025910  d :     0.098993
      dxz     :     0.026065
      dyz     :     0.014834
      dx2y2   :     0.018899
      dxy     :     0.013285
      f0      :     0.003230  f :     0.021564
      f+1     :     0.005739
      f-1     :     0.001886
      f+2     :     0.003800
      f-2     :     0.003404
      f+3     :     0.001755
      f-3     :     0.001748
      g0      :     0.000080  g :     0.001138
      g+1     :     0.000279
      g-1     :     0.000065
      g+2     :     0.000132
      g-2     :     0.000172
      g+3     :     0.000156
      g-3     :     0.000147
      g+4     :     0.000047
      g-4     :     0.000060
 22 H s       :     0.748338  s :     0.748338
      pz      :     0.051997  p :     0.191460
      px      :     0.087241
      py      :     0.052223
      dz2     :     0.006083  d :     0.070995
      dxz     :     0.023421
      dyz     :     0.003129
      dx2y2   :     0.017124
      dxy     :     0.021238
      f0      :     0.001062  f :     0.009738
      f+1     :     0.001360
      f-1     :     0.000197
      f+2     :     0.001798
      f-2     :     0.000711
      f+3     :     0.002415
      f-3     :     0.002195
 23 H s       :     0.758678  s :     0.758678
      pz      :     0.070148  p :     0.190239
      px      :     0.056615
      py      :     0.063475
      dz2     :     0.020040  d :     0.069106
      dxz     :     0.014591
      dyz     :     0.013842
      dx2y2   :     0.013368
      dxy     :     0.007264
      f0      :     0.001815  f :     0.009633
      f+1     :     0.000895
      f-1     :     0.002098
      f+2     :     0.002084
      f-2     :     0.001567
      f+3     :     0.000440
      f-3     :     0.000732
 24 H s       :     0.758667  s :     0.758667
      pz      :     0.050296  p :     0.185727
      px      :     0.082967
      py      :     0.052464
      dz2     :     0.007896  d :     0.068565
      dxz     :     0.020910
      dyz     :     0.004358
      dx2y2   :     0.017607
      dxy     :     0.017795
      f0      :     0.000830  f :     0.009628
      f+1     :     0.001848
      f-1     :     0.000113
      f+2     :     0.001767
      f-2     :     0.001015
      f+3     :     0.002288
      f-3     :     0.001766
 25 H s       :     0.758889  s :     0.758889
      pz      :     0.049793  p :     0.184599
      px      :     0.049458
      py      :     0.085349
      dz2     :     0.007684  d :     0.068064
      dxz     :     0.003859
      dyz     :     0.021279
      dx2y2   :     0.013896
      dxy     :     0.021346
      f0      :     0.000844  f :     0.009555
      f+1     :     0.000057
      f-1     :     0.001877
      f+2     :     0.001775
      f-2     :     0.000973
      f+3     :     0.002412
      f-3     :     0.001617
 26 H s       :     0.752442  s :     0.752442
      pz      :     0.055506  p :     0.189890
      px      :     0.086861
      py      :     0.047522
      dz2     :     0.007642  d :     0.070113
      dxz     :     0.022620
      dyz     :     0.004530
      dx2y2   :     0.015834
      dxy     :     0.019488
      f0      :     0.000844  f :     0.009682
      f+1     :     0.001902
      f-1     :     0.000050
      f+2     :     0.001899
      f-2     :     0.001159
      f+3     :     0.001885
      f-3     :     0.001942
 27 H s       :     0.751520  s :     0.751520
      pz      :     0.074484  p :     0.188788
      px      :     0.069366
      py      :     0.044938
      dz2     :     0.021102  d :     0.068744
      dxz     :     0.013640
      dyz     :     0.016267
      dx2y2   :     0.010543
      dxy     :     0.007193
      f0      :     0.001944  f :     0.009642
      f+1     :     0.002275
      f-1     :     0.001157
      f+2     :     0.001664
      f-2     :     0.001741
      f+3     :     0.000575
      f-3     :     0.000286
 28 H s       :     0.777258  s :     0.777258
      pz      :     0.072954  p :     0.192259
      px      :     0.068012
      py      :     0.051293
      dz2     :     0.020707  d :     0.067408
      dxz     :     0.013289
      dyz     :     0.016406
      dx2y2   :     0.010018
      dxy     :     0.006988
      f0      :     0.002073  f :     0.009485
      f+1     :     0.002160
      f-1     :     0.001152
      f+2     :     0.001686
      f-2     :     0.001651
      f+3     :     0.000518
      f-3     :     0.000245
 29 H s       :     0.781242  s :     0.781242
      pz      :     0.054678  p :     0.193282
      px      :     0.085003
      py      :     0.053600
      dz2     :     0.006610  d :     0.067731
      dxz     :     0.022632
      dyz     :     0.003342
      dx2y2   :     0.016004
      dxy     :     0.019143
      f0      :     0.000933  f :     0.009457
      f+1     :     0.001638
      f-1     :     0.000085
      f+2     :     0.001857
      f-2     :     0.000890
      f+3     :     0.002139
      f-3     :     0.001916
 30 H s       :     0.781497  s :     0.781497
      pz      :     0.053093  p :     0.190373
      px      :     0.053625
      py      :     0.083655
      dz2     :     0.007489  d :     0.066990
      dxz     :     0.003089
      dyz     :     0.020624
      dx2y2   :     0.013898
      dxy     :     0.021889
      f0      :     0.000815  f :     0.009405
      f+1     :     0.000057
      f-1     :     0.001810
      f+2     :     0.001752
      f-2     :     0.000775
      f+3     :     0.002429
      f-3     :     0.001767
 31 H s       :     0.780689  s :     0.780689
      pz      :     0.053002  p :     0.191818
      px      :     0.080489
      py      :     0.058327
      dz2     :     0.007452  d :     0.067451
      dxz     :     0.019710
      dyz     :     0.004471
      dx2y2   :     0.018320
      dxy     :     0.017498
      f0      :     0.000834  f :     0.009433
      f+1     :     0.001645
      f-1     :     0.000200
      f+2     :     0.001541
      f-2     :     0.001027
      f+3     :     0.002469
      f-3     :     0.001717
 32 H s       :     0.780041  s :     0.780041
      pz      :     0.071952  p :     0.191236
      px      :     0.054379
      py      :     0.064906
      dz2     :     0.020294  d :     0.066911
      dxz     :     0.015613
      dyz     :     0.012993
      dx2y2   :     0.011464
      dxy     :     0.006547
      f0      :     0.001895  f :     0.009365
      f+1     :     0.001197
      f-1     :     0.002001
      f+2     :     0.001948
      f-2     :     0.001444
      f+3     :     0.000399
      f-3     :     0.000481
 33 H s       :     0.781415  s :     0.781415
      pz      :     0.054457  p :     0.191787
      px      :     0.051865
      py      :     0.085466
      dz2     :     0.007229  d :     0.067277
      dxz     :     0.003741
      dyz     :     0.021768
      dx2y2   :     0.012651
      dxy     :     0.021888
      f0      :     0.000839  f :     0.009408
      f+1     :     0.000070
      f-1     :     0.001793
      f+2     :     0.001761
      f-2     :     0.001037
      f+3     :     0.002414
      f-3     :     0.001495
 34 H s       :     0.686450  s :     0.686450
      pz      :     0.063479  p :     0.342184
      px      :     0.184813
      py      :     0.093892
      dz2     :     0.013388  d :     0.123963
      dxz     :     0.034898
      dyz     :     0.005023
      dx2y2   :     0.027820
      dxy     :     0.042833
      f0      :     0.001828  f :     0.022284
      f+1     :     0.004049
      f-1     :     0.000299
      f+2     :     0.003683
      f-2     :     0.001952
      f+3     :     0.003919
      f-3     :     0.006554
 35 H s       :     0.776572  s :     0.776572
      pz      :     0.079287  p :     0.190077
      px      :     0.060853
      py      :     0.049938
      dz2     :     0.021093  d :     0.067123
      dxz     :     0.013978
      dyz     :     0.018962
      dx2y2   :     0.008258
      dxy     :     0.004833
      f0      :     0.002498  f :     0.009413
      f+1     :     0.001738
      f-1     :     0.001773
      f+2     :     0.001643
      f-2     :     0.001296
      f+3     :     0.000254
      f-3     :     0.000210
 36 H s       :     0.780068  s :     0.780068
      pz      :     0.069040  p :     0.190939
      px      :     0.054606
      py      :     0.067294
      dz2     :     0.018770  d :     0.066896
      dxz     :     0.011150
      dyz     :     0.012781
      dx2y2   :     0.012677
      dxy     :     0.011518
      f0      :     0.001302  f :     0.009381
      f+1     :     0.000324
      f-1     :     0.002410
      f+2     :     0.001728
      f-2     :     0.001844
      f+3     :     0.000677
      f-3     :     0.001096
 37 H s       :     0.781134  s :     0.781134
      pz      :     0.055512  p :     0.192898
      px      :     0.088676
      py      :     0.048710
      dz2     :     0.005007  d :     0.067779
      dxz     :     0.024629
      dyz     :     0.002032
      dx2y2   :     0.013455
      dxy     :     0.022657
      f0      :     0.001151  f :     0.009445
      f+1     :     0.001253
      f-1     :     0.000112
      f+2     :     0.002032
      f-2     :     0.000495
      f+3     :     0.001720
      f-3     :     0.002682
 38 H s       :     0.779239  s :     0.779239
      pz      :     0.089328  p :     0.188563
      px      :     0.047173
      py      :     0.052062
      dz2     :     0.020472  d :     0.065350
      dxz     :     0.021122
      dyz     :     0.018086
      dx2y2   :     0.003129
      dxy     :     0.002540
      f0      :     0.003056  f :     0.009745
      f+1     :     0.002755
      f-1     :     0.002242
      f+2     :     0.000864
      f-2     :     0.000735
      f+3     :     0.000047
      f-3     :     0.000047
 39 C s       :     2.604777  s :     2.604777
      pz      :     0.855188  p :     2.610805
      px      :     0.954845
      py      :     0.800773
      dz2     :     0.182057  d :     0.949414
      dxz     :     0.237031
      dyz     :     0.172602
      dx2y2   :     0.174945
      dxy     :     0.182779
      f0      :     0.032191  f :     0.263550
      f+1     :     0.042841
      f-1     :     0.034904
      f+2     :     0.050773
      f-2     :     0.037746
      f+3     :     0.025479
      f-3     :     0.039617
      g0      :     0.002589  g :     0.035230
      g+1     :     0.002229
      g-1     :     0.006391
      g+2     :     0.006128
      g-2     :     0.005393
      g+3     :     0.003650
      g-3     :     0.005834
      g+4     :     0.001426
      g-4     :     0.001591
 40 H s       :     0.776365  s :     0.776365
      pz      :     0.065309  p :     0.196102
      px      :     0.074446
      py      :     0.056347
      dz2     :     0.019074  d :     0.066673
      dxz     :     0.014766
      dyz     :     0.009802
      dx2y2   :     0.011471
      dxy     :     0.011559
      f0      :     0.001430  f :     0.009801
      f+1     :     0.002715
      f-1     :     0.000519
      f+2     :     0.001742
      f-2     :     0.001729
      f+3     :     0.000872
      f-3     :     0.000793
 41 H s       :     0.770936  s :     0.770936
      pz      :     0.061659  p :     0.187474
      px      :     0.051936
      py      :     0.073879
      dz2     :     0.015607  d :     0.067990
      dxz     :     0.012670
      dyz     :     0.013327
      dx2y2   :     0.015718
      dxy     :     0.010667
      f0      :     0.000764  f :     0.009578
      f+1     :     0.000861
      f-1     :     0.002224
      f+2     :     0.001958
      f-2     :     0.001679
      f+3     :     0.001080
      f-3     :     0.001011
 42 H s       :     0.773326  s :     0.773326
      pz      :     0.060053  p :     0.187936
      px      :     0.048047
      py      :     0.079836
      dz2     :     0.013606  d :     0.067723
      dxz     :     0.008995
      dyz     :     0.016540
      dx2y2   :     0.012021
      dxy     :     0.016560
      f0      :     0.000604  f :     0.009450
      f+1     :     0.000302
      f-1     :     0.002573
      f+2     :     0.001659
      f-2     :     0.001824
      f+3     :     0.001556
      f-3     :     0.000932
 43 C s       :     2.572910  s :     2.572910
      pz      :     0.814548  p :     2.730332
      px      :     0.960718
      py      :     0.955066
      dz2     :     0.068158  d :     0.627240
      dxz     :     0.103154
      dyz     :     0.100499
      dx2y2   :     0.165776
      dxy     :     0.189654
      f0      :     0.011126  f :     0.154578
      f+1     :     0.012969
      f-1     :     0.016806
      f+2     :     0.027366
      f-2     :     0.014532
      f+3     :     0.038879
      f-3     :     0.032901
      g0      :     0.001199  g :     0.014527
      g+1     :     0.001315
      g-1     :     0.000819
      g+2     :     0.001432
      g-2     :     0.001135
      g+3     :     0.001543
      g-3     :     0.001825
      g+4     :     0.003029
      g-4     :     0.002230
 44 C s       :     2.580492  s :     2.580492
      pz      :     0.786371  p :     2.678066
      px      :     0.966689
      py      :     0.925006
      dz2     :     0.053501  d :     0.507206
      dxz     :     0.101317
      dyz     :     0.050068
      dx2y2   :     0.164619
      dxy     :     0.137703
      f0      :     0.009440  f :     0.116769
      f+1     :     0.010985
      f-1     :     0.007759
      f+2     :     0.018601
      f-2     :     0.014070
      f+3     :     0.033525
      f-3     :     0.022388
      g0      :     0.000980  g :     0.011835
      g+1     :     0.001321
      g-1     :     0.000691
      g+2     :     0.000485
      g-2     :     0.001223
      g+3     :     0.001548
      g-3     :     0.001515
      g+4     :     0.002122
      g-4     :     0.001951
 45 C s       :     2.587743  s :     2.587743
      pz      :     0.811196  p :     2.707124
      px      :     0.937150
      py      :     0.958778
      dz2     :     0.063471  d :     0.504008
      dxz     :     0.047275
      dyz     :     0.092841
      dx2y2   :     0.158335
      dxy     :     0.142086
      f0      :     0.006045  f :     0.113635
      f+1     :     0.010955
      f-1     :     0.011146
      f+2     :     0.018848
      f-2     :     0.014063
      f+3     :     0.028518
      f-3     :     0.024059
      g0      :     0.001281  g :     0.011676
      g+1     :     0.000653
      g-1     :     0.000763
      g+2     :     0.000758
      g-2     :     0.001053
      g+3     :     0.001871
      g-3     :     0.001674
      g+4     :     0.001503
      g-4     :     0.002120
 46 C s       :     2.589216  s :     2.589216
      pz      :     0.791637  p :     2.700246
      px      :     0.960488
      py      :     0.948121
      dz2     :     0.039640  d :     0.509562
      dxz     :     0.083602
      dyz     :     0.075767
      dx2y2   :     0.133670
      dxy     :     0.176883
      f0      :     0.008849  f :     0.114111
      f+1     :     0.006983
      f-1     :     0.011182
      f+2     :     0.019687
      f-2     :     0.010136
      f+3     :     0.031995
      f-3     :     0.025280
      g0      :     0.001017  g :     0.011638
      g+1     :     0.001118
      g-1     :     0.000693
      g+2     :     0.001310
      g-2     :     0.000535
      g+3     :     0.001040
      g-3     :     0.001404
      g+4     :     0.002885
      g-4     :     0.001636
 47 C s       :     2.587479  s :     2.587479
      pz      :     0.806798  p :     2.711776
      px      :     0.981323
      py      :     0.923655
      dz2     :     0.051031  d :     0.506127
      dxz     :     0.101325
      dyz     :     0.046297
      dx2y2   :     0.168154
      dxy     :     0.139321
      f0      :     0.008612  f :     0.113813
      f+1     :     0.010513
      f-1     :     0.007711
      f+2     :     0.017294
      f-2     :     0.014106
      f+3     :     0.033326
      f-3     :     0.022251
      g0      :     0.000980  g :     0.011684
      g+1     :     0.001233
      g-1     :     0.000686
      g+2     :     0.000475
      g-2     :     0.001228
      g+3     :     0.001470
      g-3     :     0.001452
      g+4     :     0.002161
      g-4     :     0.001999
 48 C s       :     2.578880  s :     2.578880
      pz      :     0.793505  p :     2.690876
      px      :     0.940227
      py      :     0.957144
      dz2     :     0.066841  d :     0.513491
      dxz     :     0.047986
      dyz     :     0.096849
      dx2y2   :     0.158194
      dxy     :     0.143622
      f0      :     0.006176  f :     0.116477
      f+1     :     0.011160
      f-1     :     0.011297
      f+2     :     0.019304
      f-2     :     0.014438
      f+3     :     0.028399
      f-3     :     0.025703
      g0      :     0.001393  g :     0.011764
      g+1     :     0.000629
      g-1     :     0.000770
      g+2     :     0.000795
      g-2     :     0.001033
      g+3     :     0.001798
      g-3     :     0.001676
      g+4     :     0.001545
      g-4     :     0.002126
 49 H s       :     0.781329  s :     0.781329
      pz      :     0.055238  p :     0.189712
      px      :     0.045096
      py      :     0.089379
      dz2     :     0.008291  d :     0.065302
      dxz     :     0.003854
      dyz     :     0.017301
      dx2y2   :     0.015501
      dxy     :     0.020355
      f0      :     0.000683  f :     0.009731
      f+1     :     0.000223
      f-1     :     0.001736
      f+2     :     0.001509
      f-2     :     0.001049
      f+3     :     0.002299
      f-3     :     0.002231
 50 H s       :     0.794572  s :     0.794572
      pz      :     0.051817  p :     0.189334
      px      :     0.087139
      py      :     0.050378
      dz2     :     0.005358  d :     0.064867
      dxz     :     0.018666
      dyz     :     0.002837
      dx2y2   :     0.017891
      dxy     :     0.020115
      f0      :     0.001055  f :     0.009750
      f+1     :     0.001095
      f-1     :     0.000329
      f+2     :     0.001205
      f-2     :     0.000820
      f+3     :     0.002921
      f-3     :     0.002325
 51 H s       :     0.795822  s :     0.795822
      pz      :     0.059569  p :     0.189161
      px      :     0.067650
      py      :     0.061941
      dz2     :     0.010103  d :     0.064632
      dxz     :     0.011440
      dyz     :     0.009892
      dx2y2   :     0.020389
      dxy     :     0.012808
      f0      :     0.000537  f :     0.009706
      f+1     :     0.001280
      f-1     :     0.000927
      f+2     :     0.001483
      f-2     :     0.001633
      f+3     :     0.002113
      f-3     :     0.001733
 52 H s       :     0.795531  s :     0.795531
      pz      :     0.056246  p :     0.190264
      px      :     0.047419
      py      :     0.086599
      dz2     :     0.007719  d :     0.065001
      dxz     :     0.003431
      dyz     :     0.017794
      dx2y2   :     0.015564
      dxy     :     0.020493
      f0      :     0.000717  f :     0.009765
      f+1     :     0.000215
      f-1     :     0.001695
      f+2     :     0.001505
      f-2     :     0.000997
      f+3     :     0.002352
      f-3     :     0.002285
 53 H s       :     0.780805  s :     0.780805
      pz      :     0.051846  p :     0.192830
      px      :     0.091184
      py      :     0.049799
      dz2     :     0.005460  d :     0.065880
      dxz     :     0.018553
      dyz     :     0.002981
      dx2y2   :     0.018023
      dxy     :     0.020862
      f0      :     0.001030  f :     0.009743
      f+1     :     0.001087
      f-1     :     0.000337
      f+2     :     0.001153
      f-2     :     0.000868
      f+3     :     0.002981
      f-3     :     0.002288
 54 H s       :     0.793186  s :     0.793186
      pz      :     0.088072  p :     0.189059
      px      :     0.045134
      py      :     0.055852
      dz2     :     0.019553  d :     0.064923
      dxz     :     0.021401
      dyz     :     0.019224
      dx2y2   :     0.002342
      dxy     :     0.002403
      f0      :     0.003050  f :     0.009807
      f+1     :     0.002849
      f-1     :     0.002393
      f+2     :     0.000745
      f-2     :     0.000702
      f+3     :     0.000036
      f-3     :     0.000032
 55 O s       :     3.236384  s :     3.236384
      pz      :     1.375215  p :     4.244536
      px      :     1.531961
      py      :     1.337359
      dz2     :     0.019660  d :     0.103819
      dxz     :     0.026324
      dyz     :     0.028547
      dx2y2   :     0.015023
      dxy     :     0.014265
      f0      :     0.002783  f :     0.022189
      f+1     :     0.002705
      f-1     :     0.004278
      f+2     :     0.005065
      f-2     :     0.004573
      f+3     :     0.001080
      f-3     :     0.001704
      g0      :     0.000083  g :     0.001250
      g+1     :     0.000063
      g-1     :     0.000204
      g+2     :     0.000251
      g-2     :     0.000237
      g+3     :     0.000134
      g-3     :     0.000222
      g+4     :     0.000034
      g-4     :     0.000022
 56 C s       :     2.595874  s :     2.595874
      pz      :     0.956141  p :     2.641545
      px      :     0.972722
      py      :     0.712682
      dz2     :     0.161745  d :     0.635247
      dxz     :     0.191274
      dyz     :     0.038182
      dx2y2   :     0.127057
      dxy     :     0.116989
      f0      :     0.025651  f :     0.163304
      f+1     :     0.042398
      f-1     :     0.007229
      f+2     :     0.027423
      f-2     :     0.020248
      f+3     :     0.020079
      f-3     :     0.020275
      g0      :     0.001827  g :     0.018845
      g+1     :     0.003054
      g-1     :     0.000557
      g+2     :     0.003143
      g-2     :     0.000918
      g+3     :     0.003151
      g-3     :     0.001363
      g+4     :     0.001956
      g-4     :     0.002875
 57 C s       :     2.566793  s :     2.566793
      pz      :     0.983222  p :     2.732299
      px      :     0.961556
      py      :     0.787521
      dz2     :     0.169904  d :     0.614802
      dxz     :     0.181910
      dyz     :     0.076009
      dx2y2   :     0.106145
      dxy     :     0.080834
      f0      :     0.037691  f :     0.164699
      f+1     :     0.033094
      f-1     :     0.014551
      f+2     :     0.029763
      f-2     :     0.018937
      f+3     :     0.014367
      f-3     :     0.016295
      g0      :     0.002412  g :     0.016597
      g+1     :     0.003647
      g-1     :     0.001139
      g+2     :     0.002414
      g-2     :     0.001545
      g+3     :     0.001869
      g-3     :     0.001174
      g+4     :     0.001102
      g-4     :     0.001296
 58 C s       :     2.559273  s :     2.559273
      pz      :     0.964020  p :     2.632754
      px      :     0.954605
      py      :     0.714129
      dz2     :     0.155428  d :     0.805713
      dxz     :     0.286895
      dyz     :     0.096647
      dx2y2   :     0.136777
      dxy     :     0.129967
      f0      :     0.038747  f :     0.220439
      f+1     :     0.050856
      f-1     :     0.016810
      f+2     :     0.038113
      f-2     :     0.024066
      f+3     :     0.023754
      f-3     :     0.028093
      g0      :     0.003064  g :     0.023245
      g+1     :     0.003377
      g-1     :     0.001078
      g+2     :     0.003896
      g-2     :     0.001149
      g+3     :     0.003457
      g-3     :     0.001440
      g+4     :     0.002428
      g-4     :     0.003355
 59 N s       :     2.869472  s :     2.869472
      pz      :     1.293301  p :     3.395879
      px      :     1.140540
      py      :     0.962039
      dz2     :     0.056223  d :     0.288936
      dxz     :     0.096983
      dyz     :     0.020163
      dx2y2   :     0.061160
      dxy     :     0.054408
      f0      :     0.010946  f :     0.060384
      f+1     :     0.014384
      f-1     :     0.003427
      f+2     :     0.010859
      f-2     :     0.008148
      f+3     :     0.006361
      f-3     :     0.006260
      g0      :     0.000440  g :     0.004021
      g+1     :     0.000727
      g-1     :     0.000127
      g+2     :     0.000659
      g-2     :     0.000314
      g+3     :     0.000640
      g-3     :     0.000260
      g+4     :     0.000396
      g-4     :     0.000457
 60 C s       :     2.606207  s :     2.606207
      pz      :     0.987699  p :     2.667601
      px      :     0.945566
      py      :     0.734336
      dz2     :     0.284125  d :     0.767344
      dxz     :     0.205962
      dyz     :     0.139423
      dx2y2   :     0.094991
      dxy     :     0.042843
      f0      :     0.052022  f :     0.201000
      f+1     :     0.052295
      f-1     :     0.023345
      f+2     :     0.028415
      f-2     :     0.028590
      f+3     :     0.010448
      f-3     :     0.005885
      g0      :     0.004799  g :     0.024861
      g+1     :     0.006013
      g-1     :     0.002889
      g+2     :     0.003380
      g-2     :     0.002968
      g+3     :     0.002015
      g-3     :     0.001489
      g+4     :     0.000852
      g-4     :     0.000457
 61 N s       :     2.878848  s :     2.878848
      pz      :     1.224584  p :     3.418142
      px      :     1.232679
      py      :     0.960878
      dz2     :     0.075198  d :     0.293267
      dxz     :     0.094861
      dyz     :     0.037139
      dx2y2   :     0.045261
      dxy     :     0.040808
      f0      :     0.013040  f :     0.058029
      f+1     :     0.014113
      f-1     :     0.007747
      f+2     :     0.008660
      f-2     :     0.002512
      f+3     :     0.004823
      f-3     :     0.007136
      g0      :     0.000724  g :     0.003830
      g+1     :     0.000675
      g-1     :     0.000401
      g+2     :     0.000620
      g-2     :     0.000216
      g+3     :     0.000352
      g-3     :     0.000128
      g+4     :     0.000294
      g-4     :     0.000421
 62 C s       :     2.587325  s :     2.587325
      pz      :     0.945198  p :     2.612248
      px      :     0.960168
      py      :     0.706883
      dz2     :     0.339062  d :     1.101078
      dxz     :     0.280629
      dyz     :     0.223385
      dx2y2   :     0.140493
      dxy     :     0.117508
      f0      :     0.076281  f :     0.304366
      f+1     :     0.065046
      f-1     :     0.032211
      f+2     :     0.052005
      f-2     :     0.045962
      f+3     :     0.014348
      f-3     :     0.018513
      g0      :     0.007954  g :     0.044477
      g+1     :     0.010164
      g-1     :     0.005022
      g+2     :     0.005712
      g-2     :     0.004633
      g+3     :     0.004161
      g-3     :     0.003424
      g+4     :     0.001532
      g-4     :     0.001875
 63 N s       :     2.685110  s :     2.685110
      pz      :     1.083905  p :     3.309808
      px      :     1.065130
      py      :     1.160773
      dz2     :     0.093436  d :     0.320815
      dxz     :     0.100539
      dyz     :     0.053896
      dx2y2   :     0.048957
      dxy     :     0.023988
      f0      :     0.010672  f :     0.056384
      f+1     :     0.016188
      f-1     :     0.006675
      f+2     :     0.007135
      f-2     :     0.007565
      f+3     :     0.004767
      f-3     :     0.003382
      g0      :     0.000517  g :     0.003203
      g+1     :     0.000539
      g-1     :     0.000354
      g+2     :     0.000462
      g-2     :     0.000290
      g+3     :     0.000361
      g-3     :     0.000301
      g+4     :     0.000235
      g-4     :     0.000143
 64 C s       :     2.529166  s :     2.529166
      pz      :     0.881395  p :     2.633225
      px      :     0.833971
      py      :     0.917859
      dz2     :     0.101342  d :     0.728991
      dxz     :     0.174582
      dyz     :     0.178333
      dx2y2   :     0.149753
      dxy     :     0.124981
      f0      :     0.020838  f :     0.198166
      f+1     :     0.041263
      f-1     :     0.021814
      f+2     :     0.025293
      f-2     :     0.041218
      f+3     :     0.024551
      f-3     :     0.023189
      g0      :     0.001096  g :     0.014641
      g+1     :     0.003011
      g-1     :     0.000333
      g+2     :     0.002287
      g-2     :     0.001511
      g+3     :     0.002016
      g-3     :     0.002113
      g+4     :     0.000882
      g-4     :     0.001391
 65 C s       :     2.528731  s :     2.528731
      pz      :     0.899122  p :     2.700134
      px      :     0.930780
      py      :     0.870231
      dz2     :     0.062770  d :     0.518800
      dxz     :     0.138282
      dyz     :     0.125298
      dx2y2   :     0.132519
      dxy     :     0.059931
      f0      :     0.014102  f :     0.113770
      f+1     :     0.005381
      f-1     :     0.026074
      f+2     :     0.017133
      f-2     :     0.019638
      f+3     :     0.018220
      f-3     :     0.013222
      g0      :     0.000665  g :     0.006737
      g+1     :     0.000051
      g-1     :     0.001127
      g+2     :     0.001062
      g-2     :     0.000537
      g+3     :     0.001437
      g-3     :     0.000563
      g+4     :     0.000601
      g-4     :     0.000693
 66 C s       :     2.567113  s :     2.567113
      pz      :     0.835677  p :     2.698214
      px      :     1.012571
      py      :     0.849966
      dz2     :     0.101780  d :     0.656721
      dxz     :     0.150799
      dyz     :     0.090982
      dx2y2   :     0.163075
      dxy     :     0.150086
      f0      :     0.011768  f :     0.160163
      f+1     :     0.030855
      f-1     :     0.012988
      f+2     :     0.013673
      f-2     :     0.032926
      f+3     :     0.038448
      f-3     :     0.019505
      g0      :     0.001459  g :     0.014352
      g+1     :     0.000951
      g-1     :     0.001173
      g+2     :     0.001223
      g-2     :     0.001763
      g+3     :     0.002084
      g-3     :     0.002059
      g+4     :     0.002212
      g-4     :     0.001427
 67 C s       :     2.578987  s :     2.578987
      pz      :     0.868243  p :     2.700817
      px      :     0.949138
      py      :     0.883436
      dz2     :     0.082265  d :     0.508497
      dxz     :     0.113339
      dyz     :     0.077418
      dx2y2   :     0.122070
      dxy     :     0.113405
      f0      :     0.013653  f :     0.115709
      f+1     :     0.014897
      f-1     :     0.011145
      f+2     :     0.011167
      f-2     :     0.025241
      f+3     :     0.026358
      f-3     :     0.013248
      g0      :     0.000889  g :     0.011720
      g+1     :     0.000777
      g-1     :     0.001504
      g+2     :     0.000926
      g-2     :     0.001524
      g+3     :     0.001958
      g-3     :     0.001612
      g+4     :     0.001276
      g-4     :     0.001254
 68 C s       :     2.587554  s :     2.587554
      pz      :     0.872251  p :     2.711948
      px      :     0.958623
      py      :     0.881074
      dz2     :     0.094223  d :     0.509787
      dxz     :     0.108483
      dyz     :     0.072697
      dx2y2   :     0.108136
      dxy     :     0.126247
      f0      :     0.011330  f :     0.113953
      f+1     :     0.018056
      f-1     :     0.010722
      f+2     :     0.011909
      f-2     :     0.024303
      f+3     :     0.022213
      f-3     :     0.015420
      g0      :     0.000941  g :     0.011661
      g+1     :     0.000712
      g-1     :     0.001474
      g+2     :     0.001226
      g-2     :     0.001324
      g+3     :     0.002084
      g-3     :     0.001625
      g+4     :     0.001121
      g-4     :     0.001153
 69 C s       :     2.587974  s :     2.587974
      pz      :     0.852711  p :     2.715172
      px      :     0.998322
      py      :     0.864139
      dz2     :     0.056739  d :     0.509490
      dxz     :     0.118494
      dyz     :     0.071973
      dx2y2   :     0.140675
      dxy     :     0.121609
      f0      :     0.007338  f :     0.114181
      f+1     :     0.026288
      f-1     :     0.004222
      f+2     :     0.010672
      f-2     :     0.019935
      f+3     :     0.031808
      f-3     :     0.013918
      g0      :     0.001355  g :     0.011651
      g+1     :     0.000989
      g-1     :     0.000378
      g+2     :     0.001079
      g-2     :     0.001231
      g+3     :     0.001428
      g-3     :     0.001670
      g+4     :     0.002200
      g-4     :     0.001320
 70 C s       :     2.587512  s :     2.587512
      pz      :     0.868982  p :     2.711174
      px      :     0.956396
      py      :     0.885796
      dz2     :     0.084030  d :     0.509731
      dxz     :     0.112979
      dyz     :     0.074937
      dx2y2   :     0.123086
      dxy     :     0.114701
      f0      :     0.013296  f :     0.113965
      f+1     :     0.014838
      f-1     :     0.011006
      f+2     :     0.010997
      f-2     :     0.024656
      f+3     :     0.026191
      f-3     :     0.012982
      g0      :     0.000905  g :     0.011658
      g+1     :     0.000784
      g-1     :     0.001495
      g+2     :     0.000928
      g-2     :     0.001497
      g+3     :     0.001935
      g-3     :     0.001570
      g+4     :     0.001276
      g-4     :     0.001268
 71 C s       :     2.579167  s :     2.579167
      pz      :     0.869294  p :     2.698550
      px      :     0.951659
      py      :     0.877597
      dz2     :     0.090652  d :     0.508200
      dxz     :     0.109083
      dyz     :     0.074991
      dx2y2   :     0.109250
      dxy     :     0.124223
      f0      :     0.011710  f :     0.115809
      f+1     :     0.018065
      f-1     :     0.010868
      f+2     :     0.012094
      f-2     :     0.024988
      f+3     :     0.022372
      f-3     :     0.015712
      g0      :     0.000928  g :     0.011719
      g+1     :     0.000708
      g-1     :     0.001464
      g+2     :     0.001234
      g-2     :     0.001358
      g+3     :     0.002101
      g-3     :     0.001672
      g+4     :     0.001119
      g-4     :     0.001134
 72 O s       :     3.247548  s :     3.247548
      pz      :     1.499565  p :     4.325855
      px      :     1.489201
      py      :     1.337088
      dz2     :     0.029591  d :     0.095762
      dxz     :     0.029333
      dyz     :     0.015661
      dx2y2   :     0.013500
      dxy     :     0.007677
      f0      :     0.005199  f :     0.021386
      f+1     :     0.005315
      f-1     :     0.001993
      f+2     :     0.003963
      f-2     :     0.003086
      f+3     :     0.001117
      f-3     :     0.000714
      g0      :     0.000150  g :     0.001198
      g+1     :     0.000358
      g-1     :     0.000047
      g+2     :     0.000194
      g-2     :     0.000165
      g+3     :     0.000136
      g-3     :     0.000105
      g+4     :     0.000026
      g-4     :     0.000017
 73 H s       :     0.686934  s :     0.686934
      pz      :     0.063389  p :     0.378311
      px      :     0.220040
      py      :     0.094882
      dz2     :     0.014196  d :     0.125217
      dxz     :     0.034018
      dyz     :     0.004194
      dx2y2   :     0.028802
      dxy     :     0.044007
      f0      :     0.001697  f :     0.022079
      f+1     :     0.004207
      f-1     :     0.000233
      f+2     :     0.003743
      f-2     :     0.001721
      f+3     :     0.003570
      f-3     :     0.006908
 74 H s       :     0.819760  s :     0.819760
      pz      :     0.040720  p :     0.182055
      px      :     0.096324
      py      :     0.045011
      dz2     :     0.007609  d :     0.063754
      dxz     :     0.021202
      dyz     :     0.001426
      dx2y2   :     0.014768
      dxy     :     0.018750
      f0      :     0.001039  f :     0.009415
      f+1     :     0.001838
      f-1     :     0.000122
      f+2     :     0.001988
      f-2     :     0.000388
      f+3     :     0.001714
      f-3     :     0.002326
 75 H s       :     0.786280  s :     0.786280
      pz      :     0.056239  p :     0.191004
      px      :     0.081385
      py      :     0.053380
      dz2     :     0.010333  d :     0.065763
      dxz     :     0.016341
      dyz     :     0.005642
      dx2y2   :     0.016622
      dxy     :     0.016825
      f0      :     0.000626  f :     0.009733
      f+1     :     0.002153
      f-1     :     0.000255
      f+2     :     0.001470
      f-2     :     0.001367
      f+3     :     0.002156
      f-3     :     0.001706
 76 H s       :     0.797133  s :     0.797133
      pz      :     0.053242  p :     0.190335
      px      :     0.079547
      py      :     0.057545
      dz2     :     0.007997  d :     0.064904
      dxz     :     0.015889
      dyz     :     0.006183
      dx2y2   :     0.019050
      dxy     :     0.015785
      f0      :     0.000797  f :     0.009731
      f+1     :     0.001612
      f-1     :     0.000446
      f+2     :     0.001044
      f-2     :     0.001469
      f+3     :     0.002685
      f-3     :     0.001678
 77 H s       :     0.798351  s :     0.798351
      pz      :     0.072012  p :     0.190603
      px      :     0.044124
      py      :     0.074468
      dz2     :     0.016167  d :     0.064853
      dxz     :     0.011888
      dyz     :     0.013955
      dx2y2   :     0.009401
      dxy     :     0.013441
      f0      :     0.001152  f :     0.009737
      f+1     :     0.000446
      f-1     :     0.002341
      f+2     :     0.001665
      f-2     :     0.002406
      f+3     :     0.001009
      f-3     :     0.000719
 78 H s       :     0.797551  s :     0.797551
      pz      :     0.056194  p :     0.190260
      px      :     0.081280
      py      :     0.052785
      dz2     :     0.009927  d :     0.064901
      dxz     :     0.016370
      dyz     :     0.005466
      dx2y2   :     0.016323
      dxy     :     0.016815
      f0      :     0.000634  f :     0.009729
      f+1     :     0.002121
      f-1     :     0.000265
      f+2     :     0.001451
      f-2     :     0.001363
      f+3     :     0.002186
      f-3     :     0.001709
 79 H s       :     0.785685  s :     0.785685
      pz      :     0.052530  p :     0.190963
      px      :     0.079863
      py      :     0.058570
      dz2     :     0.008327  d :     0.065562
      dxz     :     0.015837
      dyz     :     0.006286
      dx2y2   :     0.019250
      dxy     :     0.015861
      f0      :     0.000783  f :     0.009730
      f+1     :     0.001642
      f-1     :     0.000435
      f+2     :     0.001068
      f-2     :     0.001455
      f+3     :     0.002669
      f-3     :     0.001677
 80 H s       :     0.762957  s :     0.762957
      pz      :     0.063080  p :     0.189992
      px      :     0.078054
      py      :     0.048858
      dz2     :     0.014844  d :     0.068773
      dxz     :     0.016068
      dyz     :     0.010790
      dx2y2   :     0.013300
      dxy     :     0.013772
      f0      :     0.000654  f :     0.009656
      f+1     :     0.002957
      f-1     :     0.000264
      f+2     :     0.001612
      f-2     :     0.002044
      f+3     :     0.001144
      f-3     :     0.000980
 81 H s       :     0.759786  s :     0.759786
      pz      :     0.062344  p :     0.187980
      px      :     0.078553
      py      :     0.047084
      dz2     :     0.014913  d :     0.068648
      dxz     :     0.016080
      dyz     :     0.010714
      dx2y2   :     0.013356
      dxy     :     0.013586
      f0      :     0.000665  f :     0.009694
      f+1     :     0.002946
      f-1     :     0.000286
      f+2     :     0.001632
      f-2     :     0.002050
      f+3     :     0.001159
      f-3     :     0.000957
 82 H s       :     0.760769  s :     0.760769
      pz      :     0.069430  p :     0.186458
      px      :     0.044328
      py      :     0.072700
      dz2     :     0.017931  d :     0.068146
      dxz     :     0.015201
      dyz     :     0.014936
      dx2y2   :     0.011709
      dxy     :     0.008369
      f0      :     0.001271  f :     0.009580
      f+1     :     0.000851
      f-1     :     0.002598
      f+2     :     0.001709
      f-2     :     0.001898
      f+3     :     0.000483
      f-3     :     0.000770
 83 H s       :     0.802781  s :     0.802781
      pz      :     0.092500  p :     0.179602
      px      :     0.041242
      py      :     0.045860
      dz2     :     0.020248  d :     0.062592
      dxz     :     0.020152
      dyz     :     0.016805
      dx2y2   :     0.002871
      dxy     :     0.002517
      f0      :     0.002889  f :     0.009358
      f+1     :     0.002746
      f-1     :     0.002066
      f+2     :     0.000814
      f-2     :     0.000749
      f+3     :     0.000047
      f-3     :     0.000048


                      *****************************
                      * MAYER POPULATION ANALYSIS *
                      *****************************

  NA   - Mulliken gross atomic population
  ZA   - Total nuclear charge
  QA   - Mulliken gross atomic charge
  VA   - Mayer's total valence
  BVA  - Mayer's bonded valence
  FA   - Mayer's free valence

  ATOM       NA         ZA         QA         VA         BVA        FA
  0 C      6.0397     6.0000    -0.0397     3.8861     3.8861    -0.0000
  1 C      6.0913     6.0000    -0.0913     3.9653     3.9653    -0.0000
  2 C      6.1184     6.0000    -0.1184     3.7966     3.7966    -0.0000
  3 C      5.9588     6.0000     0.0412     3.8324     3.8324    -0.0000
  4 C      5.7418     6.0000     0.2582     4.1158     4.1158     0.0000
  5 N      7.3613     7.0000    -0.3613     3.1520     3.1520     0.0000
  6 C      6.1537     6.0000    -0.1537     3.8633     3.8633     0.0000
  7 C      6.0160     6.0000    -0.0160     4.0856     4.0856     0.0000
  8 C      6.1558     6.0000    -0.1558     3.8632     3.8632     0.0000
  9 C      5.6481     6.0000     0.3519     3.6929     3.6929    -0.0000
 10 N      7.2753     7.0000    -0.2753     3.0624     3.0624     0.0000
 11 C      6.0709     6.0000    -0.0709     4.1053     4.1053     0.0000
 12 C      5.8301     6.0000     0.1699     3.8044     3.8044     0.0000
 13 O      8.3058     8.0000    -0.3058     2.2542     2.2542     0.0000
 14 C      6.0922     6.0000    -0.0922     3.7292     3.7292    -0.0000
 15 C      6.0130     6.0000    -0.0130     3.6629     3.6629     0.0000
 16 C      6.0672     6.0000    -0.0672     3.7334     3.7334     0.0000
 17 C      6.1031     6.0000    -0.1031     3.8571     3.8571     0.0000
 18 C      6.2973     6.0000    -0.2973     3.9504     3.9504     0.0000
 19 C      6.2755     6.0000    -0.2755     3.9981     3.9981    -0.0000
 20 C      6.3013     6.0000    -0.3013     3.9954     3.9954     0.0000
 21 O      8.4335     8.0000    -0.4335     2.0964     2.0964     0.0000
 22 H      0.8878     1.0000     0.1122     0.9849     0.9849     0.0000
 23 H      0.8686     1.0000     0.1314     0.9718     0.9718     0.0000
 24 H      0.8787     1.0000     0.1213     0.9894     0.9894    -0.0000
 25 H      0.8661     1.0000     0.1339     0.9823     0.9823     0.0000
 26 H      0.8941     1.0000     0.1059     0.9879     0.9879     0.0000
 27 H      0.8553     1.0000     0.1447     0.9861     0.9861    -0.0000
 28 H      0.8853     1.0000     0.1147     1.0049     1.0049     0.0000
 29 H      0.9158     1.0000     0.0842     0.9954     0.9954     0.0000
 30 H      0.8949     1.0000     0.1051     0.9955     0.9955    -0.0000
 31 H      0.9129     1.0000     0.0871     1.0005     1.0005    -0.0000
 32 H      0.8996     1.0000     0.1004     0.9997     0.9997    -0.0000
 33 H      0.9127     1.0000     0.0873     1.0022     1.0022    -0.0000
 34 H      0.7896     1.0000     0.2104     1.0401     1.0401     0.0000
 35 H      0.8804     1.0000     0.1196     0.9999     0.9999    -0.0000
 36 H      0.8882     1.0000     0.1118     0.9933     0.9933     0.0000
 37 H      0.9234     1.0000     0.0766     0.9998     0.9998     0.0000
 38 H      0.8613     1.0000     0.1387     0.9963     0.9963    -0.0000
 39 C      5.9032     6.0000     0.0968     3.9723     3.9723    -0.0000
 40 H      0.9179     1.0000     0.0821     1.0095     1.0095    -0.0000
 41 H      0.8546     1.0000     0.1454     0.9453     0.9453    -0.0000
 42 H      0.9086     1.0000     0.0914     0.9748     0.9748     0.0000
 43 C      5.7969     6.0000     0.2031     3.5607     3.5607    -0.0000
 44 C      6.1106     6.0000    -0.1106     3.8417     3.8417    -0.0000
 45 C      6.1310     6.0000    -0.1310     3.9064     3.9064     0.0000
 46 C      6.0858     6.0000    -0.0858     3.9050     3.9050     0.0000
 47 C      6.1349     6.0000    -0.1349     3.9176     3.9176     0.0000
 48 C      6.0866     6.0000    -0.0866     3.8155     3.8155    -0.0000
 49 H      0.8890     1.0000     0.1110     0.9866     0.9866     0.0000
 50 H      0.8920     1.0000     0.1080     0.9847     0.9847     0.0000
 51 H      0.8982     1.0000     0.1018     0.9867     0.9867     0.0000
 52 H      0.8955     1.0000     0.1045     0.9875     0.9875     0.0000
 53 H      0.9139     1.0000     0.0861     1.0030     1.0030    -0.0000
 54 H      0.8938     1.0000     0.1062     0.9848     0.9848    -0.0000
 55 O      8.3100     8.0000    -0.3100     2.1159     2.1159     0.0000
 56 C      6.0344     6.0000    -0.0344     3.9000     3.9000     0.0000
 57 C      5.8440     6.0000     0.1560     3.5811     3.5811    -0.0000
 58 C      5.9324     6.0000     0.0676     3.9136     3.9136    -0.0000
 59 N      7.2483     7.0000    -0.2483     3.0651     3.0651    -0.0000
 60 C      5.9693     6.0000     0.0307     4.0090     4.0090    -0.0000
 61 N      7.2885     7.0000    -0.2885     3.0289     3.0289    -0.0000
 62 C      5.8723     6.0000     0.1277     4.2020     4.2020     0.0000
 63 N      7.2627     7.0000    -0.2627     3.1294     3.1294     0.0000
 64 C      5.7840     6.0000     0.2160     3.8536     3.8536    -0.0000
 65 C      6.2971     6.0000    -0.2971     3.9905     3.9905    -0.0000
 66 C      5.8777     6.0000     0.1223     3.6729     3.6729    -0.0000
 67 C      6.1162     6.0000    -0.1162     3.8584     3.8584     0.0000
 68 C      6.1250     6.0000    -0.1250     3.9151     3.9151     0.0000
 69 C      6.1046     6.0000    -0.1046     3.9157     3.9157     0.0000
 70 C      6.1315     6.0000    -0.1315     3.9246     3.9246     0.0000
 71 C      6.0996     6.0000    -0.0996     3.8341     3.8341     0.0000
 72 O      8.4025     8.0000    -0.4025     2.1174     2.1174    -0.0000
 73 H      0.7977     1.0000     0.2023     1.0379     1.0379     0.0000
 74 H      0.8132     1.0000     0.1868     0.9342     0.9342     0.0000
 75 H      0.9183     1.0000     0.0817     1.0072     1.0072     0.0000
 76 H      0.8983     1.0000     0.1017     0.9876     0.9876     0.0000
 77 H      0.9046     1.0000     0.0954     0.9911     0.9911    -0.0000
 78 H      0.8999     1.0000     0.1001     0.9877     0.9877     0.0000
 79 H      0.9131     1.0000     0.0869     1.0029     1.0029    -0.0000
 80 H      0.8791     1.0000     0.1209     0.9821     0.9821    -0.0000
 81 H      0.8835     1.0000     0.1165     0.9916     0.9916     0.0000
 82 H      0.8920     1.0000     0.1080     1.0003     1.0003    -0.0000
 83 H      0.8227     1.0000     0.1773     0.9815     0.9815     0.0000

  Mayer bond orders larger than 0.100000
B(  0-C ,  1-C ) :   0.9647 B(  0-C ,  5-N ) :   0.9764 B(  0-C , 41-H ) :   0.9169 
B(  0-C , 42-H ) :   0.9451 B(  1-C ,  2-C ) :   0.9500 B(  1-C ,  8-C ) :   0.9647 
B(  1-C , 19-C ) :   1.0783 B(  2-C ,  3-C ) :   0.9320 B(  2-C , 24-H ) :   0.9348 
B(  2-C , 25-H ) :   0.9497 B(  3-C ,  4-C ) :   0.9196 B(  3-C ,  6-C ) :   0.9582 
B(  3-C , 20-C ) :   1.0745 B(  4-C ,  5-N ) :   1.2781 B(  4-C , 21-O ) :   1.8459 
B(  5-N , 34-H ) :   0.8653 B(  6-C ,  7-C ) :   0.9558 B(  6-C , 26-H ) :   0.9282 
B(  6-C , 27-H ) :   0.9273 B(  7-C ,  8-C ) :   0.9400 B(  7-C ,  9-C ) :   1.0106 
B(  7-C , 18-C ) :   1.0215 B(  8-C , 22-H ) :   0.9403 B(  8-C , 23-H ) :   0.9402 
B(  9-C , 10-N ) :   1.6133 B(  9-C , 13-O ) :   0.9977 B( 10-N , 11-C ) :   1.2674 
B( 11-C , 12-C ) :   1.2517 B( 11-C , 14-C ) :   1.3446 B( 12-C , 13-O ) :   1.0969 
B( 12-C , 17-C ) :   1.3416 B( 14-C , 15-C ) :   1.2672 B( 14-C , 38-H ) :   0.9079 
B( 15-C , 16-C ) :   1.2578 B( 15-C , 39-C ) :   0.9956 B( 16-C , 17-C ) :   1.4115 
B( 16-C , 40-H ) :   0.9603 B( 17-C , 54-H ) :   0.9413 B( 18-C , 35-H ) :   0.9601 
B( 18-C , 36-H ) :   0.9584 B( 18-C , 37-H ) :   0.9548 B( 19-C , 31-H ) :   0.9601 
B( 19-C , 32-H ) :   0.9567 B( 19-C , 33-H ) :   0.9565 B( 20-C , 28-H ) :   0.9593 
B( 20-C , 29-H ) :   0.9516 B( 20-C , 30-H ) :   0.9564 B( 21-O , 73-H ) :   0.1265 
B( 34-H , 72-O ) :   0.1128 B( 39-C , 43-C ) :   0.9620 B( 39-C , 55-O ) :   1.9605 
B( 43-C , 44-C ) :   1.2720 B( 43-C , 48-C ) :   1.2702 B( 44-C , 45-C ) :   1.4000 
B( 44-C , 49-H ) :   0.9780 B( 45-C , 46-C ) :   1.3803 B( 45-C , 50-H ) :   0.9574 
B( 46-C , 47-C ) :   1.3900 B( 46-C , 51-H ) :   0.9572 B( 47-C , 48-C ) :   1.4030 
B( 47-C , 52-H ) :   0.9582 B( 48-C , 53-H ) :   0.9641 B( 56-C , 57-C ) :   1.2932 
B( 56-C , 61-N ) :   1.4662 B( 56-C , 83-H ) :   0.9542 B( 57-C , 58-C ) :   1.2799 
B( 57-C , 62-C ) :   0.9412 B( 58-C , 59-N ) :   1.4859 B( 58-C , 64-C ) :   0.9351 
B( 59-N , 60-C ) :   1.4505 B( 60-C , 61-N ) :   1.4509 B( 60-C , 74-H ) :   0.9542 
B( 62-C , 63-N ) :   1.2581 B( 62-C , 72-O ) :   1.9533 B( 63-N , 64-C ) :   0.8948 
B( 63-N , 73-H ) :   0.8633 B( 64-C , 65-C ) :   1.0015 B( 64-C , 82-H ) :   0.9243 
B( 65-C , 66-C ) :   0.9601 B( 65-C , 80-H ) :   0.9503 B( 65-C , 81-H ) :   0.9502 
B( 66-C , 67-C ) :   1.3175 B( 66-C , 71-C ) :   1.2916 B( 67-C , 68-C ) :   1.4014 
B( 67-C , 75-H ) :   0.9583 B( 68-C , 69-C ) :   1.3959 B( 68-C , 76-H ) :   0.9585 
B( 69-C , 70-C ) :   1.3942 B( 69-C , 77-H ) :   0.9614 B( 70-C , 71-C ) :   1.4052 
B( 70-C , 78-H ) :   0.9587 B( 71-C , 79-H ) :   0.9600 

-------
TIMINGS
-------

Total SCF time: 0 days 3 hours 25 min 31 sec 

Total time                  ....   12331.590 sec
Sum of individual times     ....   12268.850 sec  ( 99.5%)

Fock matrix formation       ....   11956.131 sec  ( 97.0%)
  Split-RI-J                ....     424.921 sec  (  3.6% of F)
  Chain of spheres X        ....   10587.630 sec  ( 88.6% of F)
  XC integration            ....     921.262 sec  (  7.7% of F)
    Basis function eval.    ....      76.633 sec  (  8.3% of XC)
    Density eval.           ....     384.531 sec  ( 41.7% of XC)
    XC-Functional eval.     ....       3.987 sec  (  0.4% of XC)
    XC-Potential eval.      ....     305.073 sec  ( 33.1% of XC)
Diagonalization             ....      64.454 sec  (  0.5%)
Density matrix formation    ....       7.472 sec  (  0.1%)
Population analysis         ....      12.712 sec  (  0.1%)
Initial guess               ....      45.682 sec  (  0.4%)
Orbital Transformation      ....       0.000 sec  (  0.0%)
Orbital Orthonormalization  ....       0.000 sec  (  0.0%)
DIIS solution               ....      31.629 sec  (  0.3%)
SOSCF solution              ....      36.150 sec  (  0.3%)
Grid generation             ....     114.619 sec  (  0.9%)

Maximum memory used throughout the entire SCF-calculation: 2009.3 MB


-------------------------------------------------------------------------------
                          DFT DISPERSION CORRECTION                            
                                                                               
                                 DFTD4 V2.5                                    
-------------------------------------------------------------------------------
The PW6B95 functional is recognized
Active option DFTDOPT                   ...         5   

Starting D4
-------------------------   ----------------
Dispersion correction           -0.116055820
-------------------------   ----------------


-------------------------   --------------------
FINAL SINGLE POINT ENERGY     -2048.674724727854
-------------------------   --------------------


                            ***************************************
                            *     ORCA property calculations      *
                            ***************************************

                                    ---------------------
                                    Active property flags
                                    ---------------------
   (+) Dipole Moment


------------------------------------------------------------------------------
                       ORCA ELECTRIC PROPERTIES CALCULATION
------------------------------------------------------------------------------

Dipole Moment Calculation                       ... on
Quadrupole Moment Calculation                   ... off
Polarizability Calculation                      ... off
GBWName                                         ... orca.gbw
Electron density                                ... orca.scfp
The origin for moment calculation is the CENTER OF MASS  = ( 0.027661,  0.033341  0.028139)

-------------
DIPOLE MOMENT
-------------
                                X             Y             Z
Electronic contribution:     40.30101      -5.92201      -0.58746
Nuclear contribution   :    -42.29156       4.87375       1.66852
                        -----------------------------------------
Total Dipole Moment    :     -1.99054      -1.04826       1.08106
                        -----------------------------------------
Magnitude (a.u.)       :      2.49596
Magnitude (Debye)      :      6.34422


--------------------
Rotational spectrum 
--------------------
 
Rotational constants in cm-1:     0.003027     0.001947     0.001336 
Rotational constants in MHz :    90.733499    58.357629    40.056118 

 Dipole components along the rotational axes: 
x,y,z [a.u.] :    -1.730534    -1.536774     0.934553 
x,y,z [Debye]:    -4.398667    -3.906168     2.375444 

 

Timings for individual modules:

Sum of individual times         ...    12363.214 sec (= 206.054 min)
GTO integral calculation        ...       29.733 sec (=   0.496 min)   0.2 %
SCF iterations                  ...    12333.481 sec (= 205.558 min)  99.8 %
                             ****ORCA TERMINATED NORMALLY****
TOTAL RUN TIME: 0 days 3 hours 26 minutes 15 seconds 812 msec
