# Supplementary material for: Photochemical Deracemization of 4,7-Diaza-1-isoindolinones by Unidirectional Hydrogen Atom Shuttling
Source: J Am Chem Soc. 2024 Dec 30;147(2):1434–9. doi: 10.1021/jacs.4c16053 (PMC11744763; doi:10.1021/jacs.4c16053)
Supplement: Supplementary file 3 — ja4c16053_si_003.zip [file ja4c16053_si_003.zip › to_zip/ent2b_1a/thermodynamics/s0/freq.out]

                                 *****************
                                 * O   R   C   A *
                                 *****************

                                            #,                                       
                                            ###                                      
                                            ####                                     
                                            #####                                    
                                            ######                                   
                                           ########,                                 
                                     ,,################,,,,,                         
                               ,,#################################,,                 
                          ,,##########################################,,             
                       ,#########################################, ''#####,          
                    ,#############################################,,   '####,        
                  ,##################################################,,,,####,       
                ,###########''''           ''''###############################       
              ,#####''   ,,,,##########,,,,          '''####'''          '####       
            ,##' ,,,,###########################,,,                        '##       
           ' ,,###''''                  '''############,,,                           
         ,,##''                                '''############,,,,        ,,,,,,###''
      ,#''                                            '''#######################'''  
     '                                                          ''''####''''         
             ,#######,   #######,   ,#######,      ##                                
            ,#'     '#,  ##    ##  ,#'     '#,    #''#        ######   ,####,        
            ##       ##  ##   ,#'  ##            #'  '#       #        #'  '#        
            ##       ##  #######   ##           ,######,      #####,   #    #        
            '#,     ,#'  ##    ##  '#,     ,#' ,#      #,         ##   #,  ,#        
             '#######'   ##     ##  '#######'  #'      '#     #####' # '####'        


                  #######################################################
                  #                        -***-                        #
                  #          Department of theory and spectroscopy      #
                  #    Directorship and core code : Frank Neese         #
                  #        Max Planck Institute fuer Kohlenforschung    #
                  #                Kaiser Wilhelm Platz 1               #
                  #                 D-45470 Muelheim/Ruhr               #
                  #                      Germany                        #
                  #                                                     #
                  #                  All rights reserved                #
                  #                        -***-                        #
                  #######################################################


                         Program Version 5.0.3 -  RELEASE  -


 With contributions from (in alphabetic order):
   Daniel Aravena         : Magnetic Suceptibility
   Michael Atanasov       : Ab Initio Ligand Field Theory (pilot matlab implementation)
   Alexander A. Auer      : GIAO ZORA, VPT2 properties, NMR spectrum
   Ute Becker             : Parallelization
   Giovanni Bistoni       : ED, misc. LED, open-shell LED, HFLD
   Martin Brehm           : Molecular dynamics
   Dmytro Bykov           : SCF Hessian
   Vijay G. Chilkuri      : MRCI spin determinant printing, contributions to CSF-ICE
   Dipayan Datta          : RHF DLPNO-CCSD density
   Achintya Kumar Dutta   : EOM-CC, STEOM-CC
   Dmitry Ganyushin       : Spin-Orbit,Spin-Spin,Magnetic field MRCI
   Miquel Garcia          : C-PCM and meta-GGA Hessian, CC/C-PCM, Gaussian charge scheme
   Yang Guo               : DLPNO-NEVPT2, F12-NEVPT2, CIM, IAO-localization
   Andreas Hansen         : Spin unrestricted coupled pair/coupled cluster methods
   Benjamin Helmich-Paris : MC-RPA, TRAH-SCF, COSX integrals
   Lee Huntington         : MR-EOM, pCC
   Robert Izsak           : Overlap fitted RIJCOSX, COSX-SCS-MP3, EOM
   Marcus Kettner         : VPT2
   Christian Kollmar      : KDIIS, OOCD, Brueckner-CCSD(T), CCSD density, CASPT2, CASPT2-K
   Simone Kossmann        : Meta GGA functionals, TD-DFT gradient, OOMP2, MP2 Hessian
   Martin Krupicka        : Initial AUTO-CI
   Lucas Lang             : DCDCAS
   Marvin Lechner         : AUTO-CI (C++ implementation), FIC-MRCC
   Dagmar Lenk            : GEPOL surface, SMD
   Dimitrios Liakos       : Extrapolation schemes; Compound Job, initial MDCI parallelization
   Dimitrios Manganas     : Further ROCIS development; embedding schemes
   Dimitrios Pantazis     : SARC Basis sets
   Anastasios Papadopoulos: AUTO-CI, single reference methods and gradients
   Taras Petrenko         : DFT Hessian,TD-DFT gradient, ASA, ECA, R-Raman, ABS, FL, XAS/XES, NRVS
   Peter Pinski           : DLPNO-MP2, DLPNO-MP2 Gradient
   Christoph Reimann      : Effective Core Potentials
   Marius Retegan         : Local ZFS, SOC
   Christoph Riplinger    : Optimizer, TS searches, QM/MM, DLPNO-CCSD(T), (RO)-DLPNO pert. Triples
   Tobias Risthaus        : Range-separated hybrids, TD-DFT gradient, RPA, STAB
   Michael Roemelt        : Original ROCIS implementation
   Masaaki Saitow         : Open-shell DLPNO-CCSD energy and density
   Barbara Sandhoefer     : DKH picture change effects
   Avijit Sen             : IP-ROCIS
   Kantharuban Sivalingam : CASSCF convergence, NEVPT2, FIC-MRCI
   Bernardo de Souza      : ESD, SOC TD-DFT
   Georgi Stoychev        : AutoAux, RI-MP2 NMR, DLPNO-MP2 response
   Willem Van den Heuvel  : Paramagnetic NMR
   Boris Wezisla          : Elementary symmetry handling
   Frank Wennmohs         : Technical directorship


 We gratefully acknowledge several colleagues who have allowed us to
 interface, adapt or use parts of their codes:
   Stefan Grimme, W. Hujo, H. Kruse, P. Pracht,  : VdW corrections, initial TS optimization,
                  C. Bannwarth, S. Ehlert          DFT functionals, gCP, sTDA/sTD-DF
   Ed Valeev, F. Pavosevic, A. Kumar             : LibInt (2-el integral package), F12 methods
   Garnet Chan, S. Sharma, J. Yang, R. Olivares  : DMRG
   Ulf Ekstrom                                   : XCFun DFT Library
   Mihaly Kallay                                 : mrcc  (arbitrary order and MRCC methods)
   Jiri Pittner, Ondrej Demel                    : Mk-CCSD
   Frank Weinhold                                : gennbo (NPA and NBO analysis)
   Christopher J. Cramer and Donald G. Truhlar   : smd solvation model
   Lars Goerigk                                  : TD-DFT with DH, B97 family of functionals
   V. Asgeirsson, H. Jonsson                     : NEB implementation
   FAccTs GmbH                                   : IRC, NEB, NEB-TS, DLPNO-Multilevel, CI-OPT
                                                   MM, QMMM, 2- and 3-layer-ONIOM, Crystal-QMMM,
                                                   LR-CPCM, SF, NACMEs, symmetry and pop. for TD-DFT,
                                                   nearIR, NL-DFT gradient (VV10), updates on ESD,
                                                   ML-optimized integration grids
   S Lehtola, MJT Oliveira, MAL Marques          : LibXC Library
   Liviu Ungur et al                             : ANISO software


 Your calculation uses the libint2 library for the computation of 2-el integrals
 For citations please refer to: http://libint.valeyev.net

 Your ORCA version has been built with support for libXC version: 5.1.0
 For citations please refer to: https://tddft.org/programs/libxc/

 This ORCA versions uses:
   CBLAS   interface :  Fast vector & matrix operations
   LAPACKE interface :  Fast linear algebra routines
   SCALAPACK package :  Parallel linear algebra routines
   Shared memory     :  Shared parallel matrices
   BLAS/LAPACK       :  OpenBLAS 0.3.15  USE64BITINT DYNAMIC_ARCH NO_AFFINITY SkylakeX SINGLE_THREADED
        Core in use  :  SkylakeX
   Copyright (c) 2011-2014, The OpenBLAS Project


***************************************
The coordinates will be read from file: coord.xyz
***************************************


Your calculation utilizes the geometrical counterpoise correction gCP
Please cite in your paper:
H.Kruse, S. Grimme J.Chem.Phys., 136, (2012), 154101 
   

Your calculation utilizes the atom-pairwise dispersion correction
with the Becke-Johnson damping scheme (D3BJ)
Cite in your paper:
S.Grimme, S.Ehrlich, L.Goerigk, J Comput Chem, (2011), 32, 1456–1465 
S.Grimme, J.Antony, S.Ehrlich and H.Krieg, J.Chem.Phys., 132, (2010), 154104 
   

Your calculation employs the composite approach PBEh-3c.
Please cite in your paper:
S. Grimme, J. G. Brandenburg, C. Bannwarth, A. Hansen J.Chem.Phys., 143, (2015), 054107 
   

================================================================================

----- Orbital basis set information -----
Your calculation utilizes the basis: def2-mSVP

----- AuxJ basis set information -----
Your calculation utilizes the auxiliary basis: def2/J
   F. Weigend, Phys. Chem. Chem. Phys. 8, 1057 (2006).

================================================================================
                                        WARNINGS
                       Please study these warnings very carefully!
================================================================================


INFO   : the flag for use of the SHARK integral package has been found!

================================================================================
                                       INPUT FILE
================================================================================
NAME = orca.inp
|  1> ! PBEH-3c FREQ VERYTIGHTSCF CPCM(DCM)
|  2> %pal nprocs 12 end
|  3> * XYZFILE 0 1 coord.xyz
|  4> 
|  5> 
|  6>                          ****END OF INPUT****
================================================================================

                       ****************************
                       * Single Point Calculation *
                       ****************************

---------------------------------
CARTESIAN COORDINATES (ANGSTROEM)
---------------------------------
  C     -3.851651    0.619484    1.784592
  C     -5.205936    0.116847    1.295454
  C     -5.625412    1.016879    0.140354
  C     -4.653593    0.868597   -1.028263
  C     -3.231419    1.169489   -0.574653
  N     -2.931390    0.924313    0.705669
  C     -4.701772   -0.587933   -1.530832
  C     -4.401635   -1.654955   -0.467425
  C     -5.188186   -1.342626    0.816992
  C     -2.920878   -1.777793   -0.251224
  N     -1.997186   -1.670743   -1.137520
  C     -0.823806   -1.957550   -0.465406
  C     -1.138449   -2.251144    0.857385
  O     -2.479846   -2.150162    0.978113
  C      0.493635   -1.975713   -0.885199
  C      1.465536   -2.315629    0.055177
  C      1.112989   -2.599606    1.385583
  C     -0.203098   -2.569770    1.818576
  C     -4.852866   -3.029384   -0.998186
  C     -6.196866    0.224287    2.451364
  C     -5.050986    1.801279   -2.167271
  O     -2.383384    1.562684   -1.378255
  H     -6.227941   -1.610650    0.602565
  H     -4.878176   -2.000980    1.632489
  H     -6.634430    0.757468   -0.196988
  H     -5.664119    2.060600    0.472197
  H     -5.720223   -0.762716   -1.892403
  H     -4.041062   -0.715710   -2.390583
  H     -4.410249    1.676984   -3.038826
  H     -6.076909    1.588296   -2.471954
  H     -5.007452    2.846997   -1.859163
  H     -7.186003   -0.121275    2.146783
  H     -5.880260   -0.382106    3.302824
  H     -6.294095    1.256365    2.792898
  H     -1.959301    1.056953    0.978806
  H     -4.339435   -3.279805   -1.926794
  H     -4.653824   -3.820371   -0.273468
  H     -5.925674   -3.015045   -1.194335
  H      0.758594   -1.744068   -1.908210
  C      2.887842   -2.308562   -0.376131
  H      1.886943   -2.826404    2.106030
  H     -3.382910   -0.111825    2.445627
  H     -4.007110    1.525522    2.380465
  C      3.869216   -3.180914    0.326341
  C      5.181935   -2.734203    0.477742
  C      6.129164   -3.542558    1.083686
  C      5.783102   -4.817317    1.515875
  C      4.485167   -5.278345    1.345831
  C      3.528458   -4.460490    0.762548
  H      5.458082   -1.745644    0.135424
  H      7.140439   -3.180913    1.215720
  H      6.526320   -5.451241    1.981884
  H      4.215309   -6.275365    1.668084
  H      2.521033   -4.832811    0.627575
  H     -0.467397   -2.775244    2.846628
  O      3.252085   -1.606170   -1.298322
  C      3.190678    0.883856    1.455313
  C      2.240704    1.112770    0.483257
  C      2.687532    1.399906   -0.791249
  N      3.961860    1.495293   -1.113833
  C      4.796770    1.260535   -0.107119
  N      4.481439    0.955265    1.146725
  C      0.763079    1.117733    0.476193
  N      0.414724    1.364149   -0.799312
  C      1.517167    1.591524   -1.706492
  C      1.476397    2.976904   -2.369805
  C      1.443132    4.099676   -1.372571
  C      2.620394    4.712174   -0.948582
  C      2.593776    5.723640    0.002171
  C      1.384972    6.138570    0.543953
  C      0.204610    5.538602    0.125371
  C      0.235153    4.527775   -0.825212
  O      0.015920    0.945088    1.428913
  H     -0.566788    1.426693   -1.085074
  H      5.855163    1.325204   -0.333266
  H      3.568037    4.397115   -1.369073
  H      3.518766    6.189543    0.317215
  H      1.362066    6.927911    1.284288
  H     -0.743385    5.858958    0.538447
  H     -0.691658    4.066795   -1.146094
  H      0.596822    3.012953   -3.016170
  H      2.349393    3.060633   -3.019811
  H      1.538433    0.827286   -2.491348
  H      2.929560    0.640922    2.479691

----------------------------
CARTESIAN COORDINATES (A.U.)
----------------------------
  NO LB      ZA    FRAG     MASS         X           Y           Z
   0 C     6.0000    0    12.011   -7.278565    1.170656    3.372391
   1 C     6.0000    0    12.011   -9.837793    0.220809    2.448054
   2 C     6.0000    0    12.011  -10.630489    1.921622    0.265230
   3 C     6.0000    0    12.011   -8.794016    1.641411   -1.943136
   4 C     6.0000    0    12.011   -6.106497    2.210014   -1.085937
   5 N     7.0000    0    14.007   -5.539525    1.746698    1.333521
   6 C     6.0000    0    12.011   -8.885061   -1.111033   -2.892853
   7 C     6.0000    0    12.011   -8.317885   -3.127411   -0.883306
   8 C     6.0000    0    12.011   -9.804251   -2.537195    1.543892
   9 C     6.0000    0    12.011   -5.519660   -3.359542   -0.474744
  10 N     7.0000    0    14.007   -3.774135   -3.157248   -2.149600
  11 C     6.0000    0    12.011   -1.556769   -3.699233   -0.879489
  12 C     6.0000    0    12.011   -2.151356   -4.254046    1.620223
  13 O     8.0000    0    15.999   -4.686229   -4.063217    1.848365
  14 C     6.0000    0    12.011    0.932835   -3.733557   -1.672783
  15 C     6.0000    0    12.011    2.769461   -4.375905    0.104270
  16 C     6.0000    0    12.011    2.103244   -4.912544    2.618372
  17 C     6.0000    0    12.011   -0.383800   -4.856161    3.436610
  18 C     6.0000    0    12.011   -9.170588   -5.724705   -1.886298
  19 C     6.0000    0    12.011  -11.710380    0.423842    4.632406
  20 C     6.0000    0    12.011   -9.544981    3.403923   -4.095549
  21 O     8.0000    0    15.999   -4.503944    2.953045   -2.604524
  22 H     1.0000    0     1.008  -11.769102   -3.043688    1.138683
  23 H     1.0000    0     1.008   -9.218418   -3.781304    3.084956
  24 H     1.0000    0     1.008  -12.537256    1.431407   -0.372253
  25 H     1.0000    0     1.008  -10.703633    3.893969    0.892323
  26 H     1.0000    0     1.008  -10.809656   -1.441325   -3.576124
  27 H     1.0000    0     1.008   -7.636500   -1.352495   -4.517546
  28 H     1.0000    0     1.008   -8.334163    3.169041   -5.742548
  29 H     1.0000    0     1.008  -11.483693    3.001444   -4.671316
  30 H     1.0000    0     1.008   -9.462713    5.380045   -3.513309
  31 H     1.0000    0     1.008  -13.579577   -0.229177    4.056832
  32 H     1.0000    0     1.008  -11.112081   -0.722076    6.241434
  33 H     1.0000    0     1.008  -11.894116    2.374186    5.277812
  34 H     1.0000    0     1.008   -3.702542    1.997352    1.849675
  35 H     1.0000    0     1.008   -8.200344   -6.197934   -3.641113
  36 H     1.0000    0     1.008   -8.794453   -7.219455   -0.516779
  37 H     1.0000    0     1.008  -11.197901   -5.697609   -2.256965
  38 H     1.0000    0     1.008    1.433534   -3.295810   -3.605995
  39 C     6.0000    0    12.011    5.457231   -4.362549   -0.710785
  40 H     1.0000    0     1.008    3.565805   -5.341129    3.979820
  41 H     1.0000    0     1.008   -6.392774   -0.211319    4.621566
  42 H     1.0000    0     1.008   -7.572340    2.882819    4.498427
  43 C     6.0000    0    12.011    7.311759   -6.011057    0.616695
  44 C     6.0000    0    12.011    9.792437   -5.166894    0.902802
  45 C     6.0000    0    12.011   11.582442   -6.694465    2.047869
  46 C     6.0000    0    12.011   10.928478   -9.103411    2.864589
  47 C     6.0000    0    12.011    8.475738   -9.974627    2.543252
  48 C     6.0000    0    12.011    6.667820   -8.429104    1.441007
  49 H     1.0000    0     1.008   10.314280   -3.298789    0.255915
  50 H     1.0000    0     1.008   13.493474   -6.011054    2.297378
  51 H     1.0000    0     1.008   12.332958  -10.301353    3.745219
  52 H     1.0000    0     1.008    7.965780  -11.858721    3.152222
  53 H     1.0000    0     1.008    4.764061   -9.132689    1.185945
  54 H     1.0000    0     1.008   -0.883252   -5.244452    5.379347
  55 O     8.0000    0    15.999    6.145549   -3.035222   -2.453472
  56 C     6.0000    0    12.011    6.029507    1.670246    2.750143
  57 C     6.0000    0    12.011    4.234316    2.102831    0.913223
  58 C     6.0000    0    12.011    5.078700    2.645439   -1.495244
  59 N     7.0000    0    14.007    7.486830    2.825694   -2.104839
  60 C     6.0000    0    12.011    9.064582    2.382067   -0.202426
  61 N     7.0000    0    14.007    8.468693    1.805189    2.166997
  62 C     6.0000    0    12.011    1.442010    2.112209    0.899875
  63 N     7.0000    0    14.007    0.783715    2.577868   -1.510480
  64 C     6.0000    0    12.011    2.867030    3.007544   -3.224803
  65 C     6.0000    0    12.011    2.789986    5.625533   -4.478282
  66 C     6.0000    0    12.011    2.727124    7.747264   -2.593784
  67 C     6.0000    0    12.011    4.951826    8.904719   -1.792559
  68 C     6.0000    0    12.011    4.901526   10.816111    0.004103
  69 C     6.0000    0    12.011    2.617217   11.600216    1.027921
  70 C     6.0000    0    12.011    0.386657   10.466440    0.236917
  71 C     6.0000    0    12.011    0.444374    8.556255   -1.559424
  72 O     8.0000    0    15.999    0.030084    1.785957    2.700254
  73 H     1.0000    0     1.008   -1.071074    2.696059   -2.050492
  74 H     1.0000    0     1.008   11.064655    2.504273   -0.629781
  75 H     1.0000    0     1.008    6.742613    8.309344   -2.587173
  76 H     1.0000    0     1.008    6.649504   11.696540    0.599450
  77 H     1.0000    0     1.008    2.573932   13.091855    2.426952
  78 H     1.0000    0     1.008   -1.404793   11.071826    1.017518
  79 H     1.0000    0     1.008   -1.307044    7.685129   -2.165804
  80 H     1.0000    0     1.008    1.127830    5.693657   -5.699736
  81 H     1.0000    0     1.008    4.439710    5.783758   -5.706616
  82 H     1.0000    0     1.008    2.907217    1.563344   -4.707965
  83 H     1.0000    0     1.008    5.536067    1.211167    4.685937

--------------------------------
INTERNAL COORDINATES (ANGSTROEM)
--------------------------------
 C      0   0   0     0.000000000000     0.00000000     0.00000000
 C      1   0   0     1.525119002296     0.00000000     0.00000000
 C      2   1   0     1.523244804620   107.03836871     0.00000000
 C      3   2   1     1.527117188449   110.34530209    64.24490814
 C      4   3   2     1.522785381125   110.31559865   303.63484712
 N      5   4   3     1.337666991354   117.28191768    28.70449396
 C      4   3   2     1.541549979991   108.74372282    62.19490916
 C      7   4   3     1.536050425884   115.12119801   303.59411879
 C      2   1   3     1.536002388150   113.75299997   120.67202718
 C      8   7   4     1.501490041665   110.43914966   280.09563328
 N     10   8   7     1.284595978121   127.08220762   324.10675169
 C     11  10   8     1.382322580044   104.92838018   184.19337721
 C     12  11  10     1.391032726602   108.30985233     0.71687760
 O     13  12  11     1.350599321328   107.09004593     0.33138797
 C     12  11  10     1.382825951979   131.59267276   181.48514204
 C     15  12  11     1.394432118082   117.54902702   180.13808068
 C     16  15  12     1.405315063012   120.85316414   358.65847295
 C     13  12  11     1.378510021676   123.94300785   180.71967669
 C      8   7   4     1.540899234285   108.90052911   164.81885279
 C      2   1   3     1.526306913221   108.08465332   240.69422726
 C      4   3   2     1.524846049074   110.26560310   181.70339925
 O      5   4   3     1.232696540056   120.75268047   205.37682852
 H      9   2   1     1.094945327575   106.41638173   173.81903127
 H      9   2   1     1.092963925858   110.07217742    59.91975020
 H      3   2   1     1.095084604794   110.32665567   184.90818983
 H      3   2   1     1.095888629184   110.05001674   302.31193882
 H      7   4   3     1.094772487066   106.71406247    62.68506774
 H      7   4   3     1.091804040430   110.38874501   178.03748086
 H     21   4   3     1.088852875656   112.00683012   183.31020844
 H     21   4   3     1.091196598467   109.52419624   302.99213161
 H     21   4   3     1.091033137204   111.40201177    61.99012890
 H     20   2   1     1.091133901386   110.78429389   179.73901222
 H     20   2   1     1.092216910099   111.29131500   299.57601166
 H     20   2   1     1.091459208669   111.18468881    59.85828837
 H      6   5   4     1.018408228703   116.54637798   175.15736583
 H     19   8   7     1.090245530561   111.12191459    58.97863840
 H     19   8   7     1.091098120343   111.37194355   179.76597057
 H     19   8   7     1.090686298277   109.77061004   299.27733686
 H     15  12  11     1.081857602800   121.17018852   359.55022663
 C     16  15  12     1.486281647525   118.04252330   181.36322239
 H     17  16  15     1.081427654057   119.57271608   182.17518029
 H      1   2   3     1.091558131343   110.77775643   193.45256067
 H      1   2   3     1.095506824574   108.72400673    76.63275329
 C     40  16  15     1.489147853416   119.40454526   206.27921979
 C     44  40  16     1.394884839582   118.93349823   213.86626697
 C     45  44  40     1.384864955368   120.28194608   182.32317766
 C     46  45  44     1.389804960441   120.07546559     1.53241226
 C     47  46  45     1.387838322310   119.96440679   359.69077123
 C     48  47  46     1.387226892104   120.04304421   359.06050887
 H     45  44  40     1.081982953276   119.89733062     3.34561818
 H     46  45  44     1.082079796219   119.83718244   181.25437482
 H     47  46  45     1.082311149225   120.00894491   179.49283402
 H     48  47  46     1.081997578587   120.18942879   179.12316773
 H     49  48  47     1.082472669051   119.43844312   179.52231968
 H     18  13  12     1.081186825664   122.75590003   178.72431064
 O     40  16  15     1.215097274877   120.65383766    25.81634789
 C     40  16  15     3.692889033338    86.48373977   103.77165736
 C     57  40  16     1.378312462522    74.76929911   299.22648116
 C     58  57  40     1.380749194681   117.54718363   278.73850401
 N     59  58  57     1.317979541714   123.63282071   358.38945340
 C     60  59  58     1.328780599105   114.16078764     1.43972590
 N     61  60  59     1.328438758363   127.33922100   359.74506560
 C     58  57  40     1.477649915118   133.87974186    98.31883030
 N     63  58  57     1.344984963515   105.31626361   182.23481584
 C     64  63  58     1.445702343547   115.23893318   357.61546669
 C     65  64  63     1.536529678571   113.10769928   240.14859375
 C     66  65  64     1.502064721284   112.82614461    56.47717983
 C     67  66  65     1.393150183639   120.79520323    93.18477395
 C     68  67  66     1.388416913328   120.82977610   181.89199855
 C     69  68  67     1.388128536084   120.11379145     0.00000000
 C     70  69  68     1.388677549635   119.56402977   359.78753702
 C     71  70  69     1.387915724108   120.15889020     0.21459993
 O     63  58  57     1.222999568188   127.35237231     2.75313847
 H     64  63  58     1.024176928086   121.60122995   180.33116045
 H     61  60  59     1.084213985615   116.41059077   179.75007528
 H     68  67  66     1.083560397464   119.54461759     2.10845533
 H     69  68  67     1.082555146464   119.76405487   180.16471790
 H     70  69  68     1.082441836963   120.22152496   180.08446177
 H     71  70  69     1.082568306380   120.09677772   180.31256987
 H     72  71  70     1.083718645508   119.58890032   180.07452452
 H     66  65  64     1.092126352253   107.85604230   294.13164187
 H     66  65  64     1.091623252415   107.75752842   179.16240388
 H     65  64  63     1.095678101641   110.76843910   117.86514853
 H     57  40  16     1.084688825683   104.77404214    59.49889038

---------------------------
INTERNAL COORDINATES (A.U.)
---------------------------
 C      0   0   0     0.000000000000     0.00000000     0.00000000
 C      1   0   0     2.882057235979     0.00000000     0.00000000
 C      2   1   0     2.878515515651   107.03836871     0.00000000
 C      3   2   1     2.885833260572   110.34530209    64.24490814
 C      4   3   2     2.877647331065   110.31559865   303.63484712
 N      5   4   3     2.527824272046   117.28191768    28.70449396
 C      4   3   2     2.913107283934   108.74372282    62.19490916
 C      7   4   3     2.902714632814   115.12119801   303.59411879
 C      2   1   3     2.902623854653   113.75299997   120.67202718
 C      8   7   4     2.837404971557   110.43914966   280.09563328
 N     10   8   7     2.427534591385   127.08220762   324.10675169
 C     11  10   8     2.612211105019   104.92838018   184.19337721
 C     12  11  10     2.628670896599   108.30985233     0.71687760
 O     13  12  11     2.552262833969   107.09004593     0.33138797
 C     12  11  10     2.613162340119   131.59267276   181.48514204
 C     15  12  11     2.635094815519   117.54902702   180.13808068
 C     16  15  12     2.655660600967   120.85316414   358.65847295
 C     13  12  11     2.605006413833   123.94300785   180.71967669
 C      8   7   4     2.911877552767   108.90052911   164.81885279
 C      2   1   3     2.884302062298   108.08465332   240.69422726
 C      4   3   2     2.881541429142   110.26560310   181.70339925
 O      5   4   3     2.329458866938   120.75268047   205.37682852
 H      9   2   1     2.069146800733   106.41638173   173.81903127
 H      9   2   1     2.065402494128   110.07217742    59.91975020
 H      3   2   1     2.069409996535   110.32665567   184.90818983
 H      3   2   1     2.070929382437   110.05001674   302.31193882
 H      7   4   3     2.068820179506   106.71406247    62.68506774
 H      7   4   3     2.063210628321   110.38874501   178.03748086
 H     21   4   3     2.057633735123   112.00683012   183.31020844
 H     21   4   3     2.062062729369   109.52419624   302.99213161
 H     21   4   3     2.061753832348   111.40201177    61.99012890
 H     20   2   1     2.061944249056   110.78429389   179.73901222
 H     20   2   1     2.063990838925   111.29131500   299.57601166
 H     20   2   1     2.062558990731   111.18468881    59.85828837
 H      6   5   4     1.924512644781   116.54637798   175.15736583
 H     19   8   7     2.060265471492   111.12191459    58.97863840
 H     19   8   7     2.061876632684   111.37194355   179.76597057
 H     19   8   7     2.061098401764   109.77061004   299.27733686
 H     15  12  11     2.044414585193   121.17018852   359.55022663
 C     16  15  12     2.808665271696   118.04252330   181.36322239
 H     17  16  15     2.043602099817   119.57271608   182.17518029
 H      1   2   3     2.062745927493   110.77775643   193.45256067
 H      1   2   3     2.070207876287   108.72400673    76.63275329
 C     40  16  15     2.814081615873   119.40454526   206.27921979
 C     44  40  16     2.635950335169   118.93349823   213.86626697
 C     45  44  40     2.617015498110   120.28194608   182.32317766
 C     46  45  44     2.626350754798   120.07546559     1.53241226
 C     47  46  45     2.622634347326   119.96440679   359.69077123
 C     48  47  46     2.621478911686   120.04304421   359.06050887
 H     45  44  40     2.044651463264   119.89733062     3.34561818
 H     46  45  44     2.044834469904   119.83718244   181.25437482
 H     47  46  45     2.045271663726   120.00894491   179.49283402
 H     48  47  46     2.044679101096   120.18942879   179.12316773
 H     49  48  47     2.045576891960   119.43844312   179.52231968
 H     18  13  12     2.043147000109   122.75590003   178.72431064
 O     40  16  15     2.296201075591   120.65383766    25.81634789
 C     40  16  15     6.978548915969    86.48373977   103.77165736
 C     57  40  16     2.604633081138    74.76929911   299.22648116
 C     58  57  40     2.609237837579   117.54718363   278.73850401
 N     59  58  57     2.490620383950   123.63282071   358.38945340
 C     60  59  58     2.511031424376   114.16078764     1.43972590
 N     61  60  59     2.510385438992   127.33922100   359.74506560
 C     58  57  40     2.792353661385   133.87974186    98.31883030
 N     63  58  57     2.541653235285   105.31626361   182.23481584
 C     64  63  58     2.731981500473   115.23893318   357.61546669
 C     65  64  63     2.903620289142   113.10769928   240.14859375
 C     66  65  64     2.838490958651   112.82614461    56.47717983
 C     67  66  65     2.632672310501   120.79520323    93.18477395
 C     68  67  66     2.623727725893   120.82977610   181.89199855
 C     69  68  67     2.623182771879   120.11379145     0.00000000
 C     70  69  68     2.624220257135   119.56402977   359.78753702
 C     71  70  69     2.622780615528   120.15889020     0.21459993
 O     63  58  57     2.311134245779   127.35237231     2.75313847
 H     64  63  58     1.935413906762   121.60122995   180.33116045
 H     61  60  59     2.048867503380   116.41059077   179.75007528
 H     68  67  66     2.047632400771   119.54461759     2.10845533
 H     69  68  67     2.045732751685   119.76405487   180.16471790
 H     70  69  68     2.045518627759   120.22152496   180.08446177
 H     71  70  69     2.045757620321   120.09677772   180.31256987
 H     72  71  70     2.047931446233   119.58890032   180.07452452
 H     66  65  64     2.063819709397   107.85604230   294.13164187
 H     66  65  64     2.062868988485   107.75752842   179.16240388
 H     65  64  63     2.070531543037   110.76843910   117.86514853
 H     57  40  16     2.049764821066   104.77404214    59.49889038

---------------------
BASIS SET INFORMATION
---------------------
There are 4 groups of distinct atoms

 Group   1 Type C   : 8s4p1d contracted to 4s2p1d pattern {5111/31/1}
 Group   2 Type N   : 8s4p1d contracted to 4s2p1d pattern {5111/31/1}
 Group   3 Type O   : 8s4p1d contracted to 4s2p1d pattern {5111/31/1}
 Group   4 Type H   : 4s contracted to 2s pattern {31}

Atom   0C    basis set group =>   1
Atom   1C    basis set group =>   1
Atom   2C    basis set group =>   1
Atom   3C    basis set group =>   1
Atom   4C    basis set group =>   1
Atom   5N    basis set group =>   2
Atom   6C    basis set group =>   1
Atom   7C    basis set group =>   1
Atom   8C    basis set group =>   1
Atom   9C    basis set group =>   1
Atom  10N    basis set group =>   2
Atom  11C    basis set group =>   1
Atom  12C    basis set group =>   1
Atom  13O    basis set group =>   3
Atom  14C    basis set group =>   1
Atom  15C    basis set group =>   1
Atom  16C    basis set group =>   1
Atom  17C    basis set group =>   1
Atom  18C    basis set group =>   1
Atom  19C    basis set group =>   1
Atom  20C    basis set group =>   1
Atom  21O    basis set group =>   3
Atom  22H    basis set group =>   4
Atom  23H    basis set group =>   4
Atom  24H    basis set group =>   4
Atom  25H    basis set group =>   4
Atom  26H    basis set group =>   4
Atom  27H    basis set group =>   4
Atom  28H    basis set group =>   4
Atom  29H    basis set group =>   4
Atom  30H    basis set group =>   4
Atom  31H    basis set group =>   4
Atom  32H    basis set group =>   4
Atom  33H    basis set group =>   4
Atom  34H    basis set group =>   4
Atom  35H    basis set group =>   4
Atom  36H    basis set group =>   4
Atom  37H    basis set group =>   4
Atom  38H    basis set group =>   4
Atom  39C    basis set group =>   1
Atom  40H    basis set group =>   4
Atom  41H    basis set group =>   4
Atom  42H    basis set group =>   4
Atom  43C    basis set group =>   1
Atom  44C    basis set group =>   1
Atom  45C    basis set group =>   1
Atom  46C    basis set group =>   1
Atom  47C    basis set group =>   1
Atom  48C    basis set group =>   1
Atom  49H    basis set group =>   4
Atom  50H    basis set group =>   4
Atom  51H    basis set group =>   4
Atom  52H    basis set group =>   4
Atom  53H    basis set group =>   4
Atom  54H    basis set group =>   4
Atom  55O    basis set group =>   3
Atom  56C    basis set group =>   1
Atom  57C    basis set group =>   1
Atom  58C    basis set group =>   1
Atom  59N    basis set group =>   2
Atom  60C    basis set group =>   1
Atom  61N    basis set group =>   2
Atom  62C    basis set group =>   1
Atom  63N    basis set group =>   2
Atom  64C    basis set group =>   1
Atom  65C    basis set group =>   1
Atom  66C    basis set group =>   1
Atom  67C    basis set group =>   1
Atom  68C    basis set group =>   1
Atom  69C    basis set group =>   1
Atom  70C    basis set group =>   1
Atom  71C    basis set group =>   1
Atom  72O    basis set group =>   3
Atom  73H    basis set group =>   4
Atom  74H    basis set group =>   4
Atom  75H    basis set group =>   4
Atom  76H    basis set group =>   4
Atom  77H    basis set group =>   4
Atom  78H    basis set group =>   4
Atom  79H    basis set group =>   4
Atom  80H    basis set group =>   4
Atom  81H    basis set group =>   4
Atom  82H    basis set group =>   4
Atom  83H    basis set group =>   4
---------------------------------
AUXILIARY/J BASIS SET INFORMATION
---------------------------------
There are 4 groups of distinct atoms

 Group   1 Type C   : 12s5p4d2f1g contracted to 6s4p3d1f1g pattern {711111/2111/211/2/1}
 Group   2 Type N   : 12s5p4d2f1g contracted to 6s4p3d1f1g pattern {711111/2111/211/2/1}
 Group   3 Type O   : 12s5p4d2f1g contracted to 6s4p3d1f1g pattern {711111/2111/211/2/1}
 Group   4 Type H   : 5s2p1d contracted to 3s1p1d pattern {311/2/1}

Atom   0C    basis set group =>   1
Atom   1C    basis set group =>   1
Atom   2C    basis set group =>   1
Atom   3C    basis set group =>   1
Atom   4C    basis set group =>   1
Atom   5N    basis set group =>   2
Atom   6C    basis set group =>   1
Atom   7C    basis set group =>   1
Atom   8C    basis set group =>   1
Atom   9C    basis set group =>   1
Atom  10N    basis set group =>   2
Atom  11C    basis set group =>   1
Atom  12C    basis set group =>   1
Atom  13O    basis set group =>   3
Atom  14C    basis set group =>   1
Atom  15C    basis set group =>   1
Atom  16C    basis set group =>   1
Atom  17C    basis set group =>   1
Atom  18C    basis set group =>   1
Atom  19C    basis set group =>   1
Atom  20C    basis set group =>   1
Atom  21O    basis set group =>   3
Atom  22H    basis set group =>   4
Atom  23H    basis set group =>   4
Atom  24H    basis set group =>   4
Atom  25H    basis set group =>   4
Atom  26H    basis set group =>   4
Atom  27H    basis set group =>   4
Atom  28H    basis set group =>   4
Atom  29H    basis set group =>   4
Atom  30H    basis set group =>   4
Atom  31H    basis set group =>   4
Atom  32H    basis set group =>   4
Atom  33H    basis set group =>   4
Atom  34H    basis set group =>   4
Atom  35H    basis set group =>   4
Atom  36H    basis set group =>   4
Atom  37H    basis set group =>   4
Atom  38H    basis set group =>   4
Atom  39C    basis set group =>   1
Atom  40H    basis set group =>   4
Atom  41H    basis set group =>   4
Atom  42H    basis set group =>   4
Atom  43C    basis set group =>   1
Atom  44C    basis set group =>   1
Atom  45C    basis set group =>   1
Atom  46C    basis set group =>   1
Atom  47C    basis set group =>   1
Atom  48C    basis set group =>   1
Atom  49H    basis set group =>   4
Atom  50H    basis set group =>   4
Atom  51H    basis set group =>   4
Atom  52H    basis set group =>   4
Atom  53H    basis set group =>   4
Atom  54H    basis set group =>   4
Atom  55O    basis set group =>   3
Atom  56C    basis set group =>   1
Atom  57C    basis set group =>   1
Atom  58C    basis set group =>   1
Atom  59N    basis set group =>   2
Atom  60C    basis set group =>   1
Atom  61N    basis set group =>   2
Atom  62C    basis set group =>   1
Atom  63N    basis set group =>   2
Atom  64C    basis set group =>   1
Atom  65C    basis set group =>   1
Atom  66C    basis set group =>   1
Atom  67C    basis set group =>   1
Atom  68C    basis set group =>   1
Atom  69C    basis set group =>   1
Atom  70C    basis set group =>   1
Atom  71C    basis set group =>   1
Atom  72O    basis set group =>   3
Atom  73H    basis set group =>   4
Atom  74H    basis set group =>   4
Atom  75H    basis set group =>   4
Atom  76H    basis set group =>   4
Atom  77H    basis set group =>   4
Atom  78H    basis set group =>   4
Atom  79H    basis set group =>   4
Atom  80H    basis set group =>   4
Atom  81H    basis set group =>   4
Atom  82H    basis set group =>   4
Atom  83H    basis set group =>   4


           ************************************************************
           *        Program running with 12 parallel MPI-processes    *
           *              working on a common directory               *
           ************************************************************
------------------------------------------------------------------------------
                           ORCA GTO INTEGRAL CALCULATION
                           -- RI-GTO INTEGRALS CHOSEN --
------------------------------------------------------------------------------
------------------------------------------------------------------------------
                   ___                                                        
                  /   \      - P O W E R E D   B Y -                         
                 /     \                                                     
                 |  |  |   _    _      __       _____    __    __             
                 |  |  |  | |  | |    /  \     |  _  \  |  |  /  |          
                  \  \/   | |  | |   /    \    | | | |  |  | /  /          
                 / \  \   | |__| |  /  /\  \   | |_| |  |  |/  /          
                |  |  |   |  __  | /  /__\  \  |    /   |      \           
                |  |  |   | |  | | |   __   |  |    \   |  |\   \          
                \     /   | |  | | |  |  |  |  | |\  \  |  | \   \       
                 \___/    |_|  |_| |__|  |__|  |_| \__\ |__|  \__/        
                                                                              
                      - O R C A' S   B I G   F R I E N D -                    
                                      &                                       
                       - I N T E G R A L  F E E D E R -                       
                                                                              
 v1 FN, 2020, v2 2021                                                         
------------------------------------------------------------------------------


Reading SHARK input file orca.SHARKINP.tmp ... ok
----------------------
SHARK INTEGRAL PACKAGE
----------------------

Number of atoms                             ...     84
Number of basis functions                   ...    779
Number of shells                            ...    403
Maximum angular momentum                    ...      2
Integral batch strategy                     ... SHARK/LIBINT Hybrid
RI-J (if used) integral strategy            ... SPLIT-RIJ (Revised 2003 algorithm where possible)
Printlevel                                  ...      1
Contraction scheme used                     ... SEGMENTED contraction
Coulomb Range Separation                    ... NOT USED
Exchange Range Separation                   ... NOT USED
Finite Nucleus Model                        ... NOT USED
Auxiliary Coulomb fitting basis             ... AVAILABLE
   # of basis functions in Aux-J            ...   2710
   # of shells in Aux-J                     ...    890
   Maximum angular momentum in Aux-J        ...      4
Auxiliary J/K fitting basis                 ... NOT available
Auxiliary Correlation fitting basis         ... NOT available
Auxiliary 'external' fitting basis          ... NOT available
Integral threshold                          ...     1.000000e-12
Primitive cut-off                           ...     1.000000e-14
Primitive pair pre-selection threshold      ...     1.000000e-14

Calculating pre-screening integrals         ... done (  0.0 sec) Dimension = 403
Organizing shell pair data                  ... done (  0.3 sec)
Shell pair information
Total number of shell pairs                 ...     81406
Shell pairs after pre-screening             ...     43932
Total number of primitive shell pairs       ...    289142
Primitive shell pairs kept                  ...     92092
          la=0 lb=0:  15870 shell pairs
          la=1 lb=0:  15648 shell pairs
          la=1 lb=1:   3521 shell pairs
          la=2 lb=0:   5487 shell pairs
          la=2 lb=1:   2884 shell pairs
          la=2 lb=2:    522 shell pairs

Calculating one electron integrals          ... done (  0.1 sec)
Calculating RI/J V-Matrix + Cholesky decomp.... done (  0.3 sec)
Calculating Nuclear repulsion               ... done (  0.0 sec) ENN=   6146.353120069631 Eh

SHARK setup successfully completed in   1.1 seconds

Maximum memory used throughout the entire GTOINT-calculation: 65.9 MB


           ************************************************************
           *        Program running with 12 parallel MPI-processes    *
           *              working on a common directory               *
           ************************************************************
-------------------------------------------------------------------------------
                                 ORCA SCF
-------------------------------------------------------------------------------

------------
SCF SETTINGS
------------
Hamiltonian:
 Density Functional     Method          .... DFT(GTOs)
 Exchange Functional    Exchange        .... PBE
   PBE kappa parameter   XKappa         ....  1.024500
   PBE mue parameter    XMuePBE         ....  0.123457
 Correlation Functional Correlation     .... PBE
   PBE beta parameter  CBetaPBE         ....  0.030000
 LDA part of GGA corr.  LDAOpt          .... PW91-LDA
 Gradients option       PostSCFGGA      .... off
 Hybrid DFT is turned on
   Fraction HF Exchange ScalHFX         ....  0.420000
   Scaling of DF-GGA-X  ScalDFX         ....  0.580000
   Scaling of DF-GGA-C  ScalDFC         ....  1.000000
   Scaling of DF-LDA-C  ScalLDAC        ....  1.000000
   Perturbative correction              ....  0.000000
   Density functional embedding theory  .... OFF
 RI-approximation to the Coulomb term is turned on
   Number of AuxJ basis functions       .... 2710
   RIJ-ON(X) (HFX calculated with O(N)) .... on
   Number of AuxJ basis functions       .... 2710
   RIJ-COSX (HFX calculated with COS-X)).... on


General Settings:
 Integral files         IntName         .... orca
 Hartree-Fock type      HFTyp           .... RHF
 Total Charge           Charge          ....    0
 Multiplicity           Mult            ....    1
 Number of Electrons    NEL             ....  332
 Basis Dimension        Dim             ....  779
 Nuclear Repulsion      ENuc            ....   6146.3531200696 Eh

Convergence Acceleration:
 DIIS                   CNVDIIS         .... on
   Start iteration      DIISMaxIt       ....    12
   Startup error        DIISStart       ....  0.200000
   # of expansion vecs  DIISMaxEq       ....     5
   Bias factor          DIISBfac        ....   1.050
   Max. coefficient     DIISMaxC        ....  10.000
 Trust-Rad. Augm. Hess. CNVTRAH         .... auto
   Auto Start mean grad. ratio tolernc. ....  1.125000
   Auto Start start iteration           ....    20
   Auto Start num. interpolation iter.  ....    10
   Max. Number of Micro iterations      ....    16
   Max. Number of Macro iterations      .... Maxiter - #DIIS iter
   Number of Davidson start vectors     ....     2
   Converg. threshold I  (grad. norm)   ....   2.000e-06
   Converg. threshold II (energy diff.) ....   1.000e-09
   Grad. Scal. Fac. for Micro threshold ....   0.100
   Minimum threshold for Micro iter.    ....   0.010
   NR start threshold (gradient norm)   ....   0.001
   Initial trust radius                 ....   0.400
   Minimum AH scaling param. (alpha)    ....   1.000
   Maximum AH scaling param. (alpha)    .... 1000.000
   Orbital update algorithm             .... Taylor
   White noise on init. David. guess    .... on
   Maximum white noise                  ....   0.010
   Quad. conv. algorithm                .... NR
   COSX micro iterations for RIJONX calc.... off
 SOSCF                  CNVSOSCF        .... on
   Start iteration      SOSCFMaxIt      ....   150
   Startup grad/error   SOSCFStart      ....  0.003300
 Level Shifting         CNVShift        .... on
   Level shift para.    LevelShift      ....    0.2500
   Turn off err/grad.   ShiftErr        ....    0.0010
 Zerner damping         CNVZerner       .... off
 Static damping         CNVDamp         .... on
   Fraction old density DampFac         ....    0.7000
   Max. Damping (<1)    DampMax         ....    0.9800
   Min. Damping (>=0)   DampMin         ....    0.0000
   Turn off err/grad.   DampErr         ....    0.1000
 Fernandez-Rico         CNVRico         .... off

SCF Procedure:
 Maximum # iterations   MaxIter         ....   125
 SCF integral mode      SCFMode         .... Direct
   Integral package                     .... SHARK and LIBINT hybrid scheme
 Reset frequency        DirectResetFreq ....    20
 Integral Threshold     Thresh          ....  1.000e-12 Eh
 Primitive CutOff       TCut            ....  1.000e-14 Eh

Convergence Tolerance:
 Convergence Check Mode ConvCheckMode   .... Total+1el-Energy
 Convergence forced     ConvForced      .... 0
 Energy Change          TolE            ....  1.000e-09 Eh
 1-El. energy change                    ....  1.000e-06 Eh
 Orbital Gradient       TolG            ....  2.000e-06
 Orbital Rotation angle TolX            ....  2.000e-06
 DIIS Error             TolErr          ....  1.000e-08


Diagonalization of the overlap matrix:
Smallest eigenvalue                        ... 4.064e-04
Time for diagonalization                   ...    0.110 sec
Threshold for overlap eigenvalues          ... 1.000e-08
Number of eigenvalues below threshold      ... 0
Time for construction of square roots      ...    0.080 sec
Total time needed                          ...    0.193 sec

--------------------------------
INITIAL GUESS: MINIMAL BASIS EHT
--------------------------------
The minimal basis has 272 functions
EHT matrix was diagonalized
Basis set overlap was calculated now projecting the orbitals
Using GuessMode=FMatrix for the initial guess
C*T matrix was formed
Effective Fockian was calculated
Effective Fockian was diagonalized
Initial density was built
                      ------------------
                      INITIAL GUESS DONE
                      ------------------
-------------------
DFT GRID GENERATION
-------------------

General Integration Accuracy     IntAcc      ... 4.159
Radial Grid Type                 RadialGrid  ... OptM3 with GC (2021)
Angular Grid (max. ang.)         AngularGrid ... 3 (Lebedev-194)
Angular grid pruning method      GridPruning ... 4 (adaptive)
Weight generation scheme         WeightScheme... Becke
Basis function cutoff            BFCut       ... 1.0000e-12
Integration weight cutoff        WCut        ... 1.0000e-14
Angular grids for H and He will be reduced by one unit
Partially contracted basis set               ... off
Rotationally invariant grid construction     ... off

Total number of grid points                  ...   200116
Total number of batches                      ...     3168
Average number of points per batch           ...       63
Average number of grid points per atom       ...     2382
Time for grid setup =    1.915 sec

--------------------
COSX GRID GENERATION
--------------------

GRIDX 1
-------
General Integration Accuracy     IntAcc      ... 3.816
Radial Grid Type                 RadialGrid  ... OptM3 with GC (2021)
Angular Grid (max. ang.)         AngularGrid ... 1 (Lebedev-50)
Angular grid pruning method      GridPruning ... 4 (adaptive)
Weight generation scheme         WeightScheme... Becke
Basis function cutoff            BFCut       ... 1.0000e-12
Integration weight cutoff        WCut        ... 1.0000e-14
Angular grids for H and He will be reduced by one unit
Partially contracted basis set               ... on
Rotationally invariant grid construction     ... off

Total number of grid points                  ...    49849
Total number of batches                      ...      819
Average number of points per batch           ...       60
Average number of grid points per atom       ...      593
UseSFitting                                  ... on

GRIDX 2
-------
General Integration Accuracy     IntAcc      ... 4.020
Radial Grid Type                 RadialGrid  ... OptM3 with GC (2021)
Angular Grid (max. ang.)         AngularGrid ... 2 (Lebedev-110)
Angular grid pruning method      GridPruning ... 4 (adaptive)
Weight generation scheme         WeightScheme... Becke
Basis function cutoff            BFCut       ... 1.0000e-12
Integration weight cutoff        WCut        ... 1.0000e-14
Angular grids for H and He will be reduced by one unit
Partially contracted basis set               ... on
Rotationally invariant grid construction     ... off

Total number of grid points                  ...   106730
Total number of batches                      ...     1710
Average number of points per batch           ...       62
Average number of grid points per atom       ...     1271
UseSFitting                                  ... on

GRIDX 3
-------
General Integration Accuracy     IntAcc      ... 4.338
Radial Grid Type                 RadialGrid  ... OptM3 with GC (2021)
Angular Grid (max. ang.)         AngularGrid ... 3 (Lebedev-194)
Angular grid pruning method      GridPruning ... 4 (adaptive)
Weight generation scheme         WeightScheme... Becke
Basis function cutoff            BFCut       ... 1.0000e-12
Integration weight cutoff        WCut        ... 1.0000e-14
Angular grids for H and He will be reduced by one unit
Partially contracted basis set               ... on
Rotationally invariant grid construction     ... off

Total number of grid points                  ...   232160
Total number of batches                      ...     3669
Average number of points per batch           ...       63
Average number of grid points per atom       ...     2764
UseSFitting                                  ... on

Time for X-Grid setup             =    4.529 sec


--------------------
CPCM SOLVATION MODEL
--------------------
CPCM parameters:
  Epsilon                                         ...       9.0800
  Refrac                                          ...       1.4240
  Rsolv                                           ...       1.3000
  Surface type                                    ... GAUSSIAN VDW
  Epsilon function type                           ...         CPCM
Radii:
 Radius for C  used is    3.8550 Bohr (=   2.0400 Ang.)
 Radius for N  used is    3.5149 Bohr (=   1.8600 Ang.)
 Radius for O  used is    3.4469 Bohr (=   1.8240 Ang.)
 Radius for H  used is    2.4944 Bohr (=   1.3200 Ang.)
Calculating surface                               ...        done! (  0.0s)
GEPOL surface points                              ...         4194
GEPOL Volume                                      ...    4809.5557
GEPOL Surface-area                                ...    2186.0860
Calculating surface distance matrix               ...        done! (  0.2s)
Performing Cholesky decomposition & store         ...        done! (  0.9s)
Overall time for CPCM initialization              ...                 1.1s
--------------
SCF ITERATIONS
--------------
ITER       Energy         Delta-E        Max-DP      RMS-DP      [F,P]     Damp
               ***  Starting incremental Fock matrix formation  ***
  0  -2034.6732328358   0.000000000000 0.23255823  0.00300120  0.5580518 0.7000
  1  -2036.7717313212  -2.098498485379 0.14550853  0.00191708  0.3129939 0.7000
  2  -2037.9541723005  -1.182440979370 0.11273099  0.00127817  0.2194386 0.7000
                               ***Turning on DIIS***
  3  -2038.7779214024  -0.823749101862 0.09068177  0.00091798  0.1528879 0.7000
  4  -2039.3685963353  -0.590674932946 0.06775400  0.00068753  0.1064167 0.7000
  5  -2039.7871119265  -0.418515591111 0.15720657  0.00166937  0.0748295 0.0000
  6  -2040.7824515158  -0.995339589378 0.00713904  0.00007369  0.0049535 0.0000
                      *** Initiating the SOSCF procedure ***
                           *** Shutting down DIIS ***
                      *** Re-Reading the Fockian *** 
                      *** Removing any level shift *** 
ITER      Energy       Delta-E        Grad      Rot      Max-DP    RMS-DP
  7  -2040.78307777  -0.0006262512  0.000969  0.000969  0.002060  0.000034
               *** Restarting incremental Fock matrix formation ***
  8  -2040.78317487  -0.0000971077  0.001017  0.002894  0.002783  0.000029
  9  -2040.78321436  -0.0000394824  0.000370  0.000983  0.002233  0.000024
 10  -2040.78322496  -0.0000105979  0.000171  0.000481  0.000963  0.000011
 11  -2040.78322983  -0.0000048764  0.000055  0.000138  0.000204  0.000002
 12  -2040.78322983   0.0000000065  0.000063  0.000078  0.000107  0.000001
 13  -2040.78323002  -0.0000001934  0.000006  0.000020  0.000027  0.000000
 14  -2040.78323002   0.0000000005  0.000008  0.000012  0.000015  0.000000
                  ***Gradient check signals convergence***
              ***Rediagonalizing the Fockian in SOSCF/NRSCF***

               *****************************************************
               *                     SUCCESS                       *
               *           SCF CONVERGED AFTER  15 CYCLES          *
               *****************************************************

Old exchange energy                            =   -116.114623890 Eh
New exchange energy                            =   -116.114582138 Eh
Exchange energy change after final integration =      0.000041752 Eh
Total energy after final integration           =  -2040.783188268 Eh
Final COS-X integration done in                =    36.576 sec

----------------
TOTAL SCF ENERGY
----------------

Total Energy       :        -2040.78318827 Eh          -55532.53377 eV

Components:
Nuclear Repulsion  :         6146.35312007 Eh          167250.77126 eV
Electronic Energy  :        -8187.13630834 Eh         -222783.30503 eV
One Electron Energy:       -15018.16279528 Eh         -408664.98579 eV
Two Electron Energy:         6831.02648695 Eh          185881.68075 eV
Max COSX asymmetry :            0.00001601 Eh               0.00044 eV
CPCM Dielectric    :           -0.03730886 Eh              -1.01523 eV

Virial components:
Potential Energy   :        -4066.12566035 Eh         -110644.90430 eV
Kinetic Energy     :         2025.34247208 Eh           55112.37052 eV
Virial Ratio       :            2.00762376


DFT components:
N(Alpha)           :      166.000263911198 electrons
N(Beta)            :      166.000263911198 electrons
N(Total)           :      332.000527822396 electrons
E(X)               :     -154.309565047501 Eh       
E(C)               :      -14.659422850151 Eh       
E(XC)              :     -168.968987897651 Eh       
DFET-embed. en.    :        0.000000000000 Eh       
CPCM Solvation Model Properties:
Surface-charge          :           -0.03207684
Charge-correction       :           -0.00036954 Eh              -0.01006 eV
Free-energy (cav+disp)  :  This term is not implemented in the current solvation scheme

---------------
SCF CONVERGENCE
---------------

  Last Energy change         ...   -2.1596e-09  Tolerance :   1.0000e-09
  Last MAX-Density change    ...    2.4425e-15  Tolerance :   1.0000e-08
  Last RMS-Density change    ...    2.6880e-17  Tolerance :   1.0000e-09
  Last Orbital Gradient      ...    4.4133e-07  Tolerance :   2.0000e-06
  Last Orbital Rotation      ...    1.9029e-06  Tolerance :   2.0000e-06

             **** THE GBW FILE WAS UPDATED (orca.gbw) ****
             **** DENSITY orca.scfp WAS UPDATED ****
             **** ENERGY FILE WAS UPDATED (orca.en.tmp) ****
             **** THE GBW FILE WAS UPDATED (orca.gbw) ****
             **** DENSITY orca.scfp WAS UPDATED ****
----------------
ORBITAL ENERGIES
----------------

  NO   OCC          E(Eh)            E(eV) 
   0   2.0000     -19.586952      -532.9881 
   1   2.0000     -19.496224      -530.5192 
   2   2.0000     -19.474705      -529.9337 
   3   2.0000     -19.466681      -529.7153 
   4   2.0000     -14.659639      -398.9090 
   5   2.0000     -14.659043      -398.8928 
   6   2.0000     -14.658432      -398.8762 
   7   2.0000     -14.656629      -398.8272 
   8   2.0000     -14.643962      -398.4825 
   9   2.0000     -10.560733      -287.3722 
  10   2.0000     -10.555525      -287.2304 
  11   2.0000     -10.549431      -287.0646 
  12   2.0000     -10.548148      -287.0297 
  13   2.0000     -10.525500      -286.4134 
  14   2.0000     -10.521005      -286.2911 
  15   2.0000     -10.513282      -286.0810 
  16   2.0000     -10.511379      -286.0292 
  17   2.0000     -10.498885      -285.6892 
  18   2.0000     -10.487072      -285.3677 
  19   2.0000     -10.479039      -285.1492 
  20   2.0000     -10.471825      -284.9529 
  21   2.0000     -10.468516      -284.8628 
  22   2.0000     -10.467041      -284.8227 
  23   2.0000     -10.466745      -284.8146 
  24   2.0000     -10.466551      -284.8093 
  25   2.0000     -10.466145      -284.7983 
  26   2.0000     -10.465791      -284.7887 
  27   2.0000     -10.461873      -284.6820 
  28   2.0000     -10.461564      -284.6736 
  29   2.0000     -10.459463      -284.6165 
  30   2.0000     -10.459065      -284.6056 
  31   2.0000     -10.458566      -284.5920 
  32   2.0000     -10.457553      -284.5645 
  33   2.0000     -10.455616      -284.5118 
  34   2.0000     -10.455004      -284.4951 
  35   2.0000     -10.450791      -284.3805 
  36   2.0000     -10.446521      -284.2643 
  37   2.0000     -10.446363      -284.2600 
  38   2.0000     -10.445640      -284.2403 
  39   2.0000     -10.445408      -284.2340 
  40   2.0000     -10.445229      -284.2291 
  41   2.0000     -10.444138      -284.1994 
  42   2.0000     -10.440820      -284.1092 
  43   2.0000     -10.435696      -283.9697 
  44   2.0000     -10.434167      -283.9281 
  45   2.0000     -10.425452      -283.6910 
  46   2.0000     -10.423405      -283.6353 
  47   2.0000      -1.269280       -34.5389 
  48   2.0000      -1.165393       -31.7120 
  49   2.0000      -1.160049       -31.5665 
  50   2.0000      -1.150400       -31.3040 
  51   2.0000      -1.115093       -30.3432 
  52   2.0000      -1.059627       -28.8339 
  53   2.0000      -1.046179       -28.4680 
  54   2.0000      -1.033180       -28.1143 
  55   2.0000      -1.006897       -27.3991 
  56   2.0000      -0.979922       -26.6650 
  57   2.0000      -0.970554       -26.4101 
  58   2.0000      -0.961424       -26.1617 
  59   2.0000      -0.956007       -26.0143 
  60   2.0000      -0.906160       -24.6579 
  61   2.0000      -0.904959       -24.6252 
  62   2.0000      -0.894643       -24.3445 
  63   2.0000      -0.886246       -24.1160 
  64   2.0000      -0.875766       -23.8308 
  65   2.0000      -0.859284       -23.3823 
  66   2.0000      -0.849280       -23.1101 
  67   2.0000      -0.841910       -22.9095 
  68   2.0000      -0.836817       -22.7709 
  69   2.0000      -0.826783       -22.4979 
  70   2.0000      -0.784214       -21.3396 
  71   2.0000      -0.777502       -21.1569 
  72   2.0000      -0.771614       -20.9967 
  73   2.0000      -0.769680       -20.9441 
  74   2.0000      -0.766551       -20.8589 
  75   2.0000      -0.760552       -20.6957 
  76   2.0000      -0.756855       -20.5951 
  77   2.0000      -0.720530       -19.6066 
  78   2.0000      -0.711985       -19.3741 
  79   2.0000      -0.711160       -19.3516 
  80   2.0000      -0.709521       -19.3071 
  81   2.0000      -0.694226       -18.8908 
  82   2.0000      -0.690231       -18.7821 
  83   2.0000      -0.683597       -18.6016 
  84   2.0000      -0.672514       -18.3000 
  85   2.0000      -0.658177       -17.9099 
  86   2.0000      -0.651013       -17.7150 
  87   2.0000      -0.647539       -17.6204 
  88   2.0000      -0.642199       -17.4751 
  89   2.0000      -0.613834       -16.7033 
  90   2.0000      -0.610207       -16.6046 
  91   2.0000      -0.597738       -16.2653 
  92   2.0000      -0.590674       -16.0731 
  93   2.0000      -0.587839       -15.9959 
  94   2.0000      -0.579437       -15.7673 
  95   2.0000      -0.573412       -15.6033 
  96   2.0000      -0.569268       -15.4906 
  97   2.0000      -0.564901       -15.3717 
  98   2.0000      -0.562715       -15.3123 
  99   2.0000      -0.561111       -15.2686 
 100   2.0000      -0.549264       -14.9462 
 101   2.0000      -0.545924       -14.8553 
 102   2.0000      -0.537639       -14.6299 
 103   2.0000      -0.533245       -14.5103 
 104   2.0000      -0.526258       -14.3202 
 105   2.0000      -0.525373       -14.2961 
 106   2.0000      -0.522000       -14.2043 
 107   2.0000      -0.521285       -14.1849 
 108   2.0000      -0.518236       -14.1019 
 109   2.0000      -0.516471       -14.0539 
 110   2.0000      -0.515785       -14.0352 
 111   2.0000      -0.505454       -13.7541 
 112   2.0000      -0.497378       -13.5343 
 113   2.0000      -0.494866       -13.4660 
 114   2.0000      -0.493825       -13.4377 
 115   2.0000      -0.489819       -13.3287 
 116   2.0000      -0.487944       -13.2776 
 117   2.0000      -0.486904       -13.2493 
 118   2.0000      -0.481208       -13.0943 
 119   2.0000      -0.480476       -13.0744 
 120   2.0000      -0.477153       -12.9840 
 121   2.0000      -0.474344       -12.9076 
 122   2.0000      -0.468172       -12.7396 
 123   2.0000      -0.463104       -12.6017 
 124   2.0000      -0.459262       -12.4971 
 125   2.0000      -0.454974       -12.3805 
 126   2.0000      -0.450891       -12.2694 
 127   2.0000      -0.450813       -12.2673 
 128   2.0000      -0.449769       -12.2388 
 129   2.0000      -0.446362       -12.1461 
 130   2.0000      -0.438022       -11.9192 
 131   2.0000      -0.434198       -11.8151 
 132   2.0000      -0.429077       -11.6758 
 133   2.0000      -0.427943       -11.6449 
 134   2.0000      -0.423678       -11.5289 
 135   2.0000      -0.421079       -11.4581 
 136   2.0000      -0.419996       -11.4287 
 137   2.0000      -0.418460       -11.3869 
 138   2.0000      -0.416863       -11.3434 
 139   2.0000      -0.414739       -11.2856 
 140   2.0000      -0.406014       -11.0482 
 141   2.0000      -0.404721       -11.0130 
 142   2.0000      -0.403854       -10.9894 
 143   2.0000      -0.394654       -10.7391 
 144   2.0000      -0.391046       -10.6409 
 145   2.0000      -0.390410       -10.6236 
 146   2.0000      -0.384319       -10.4579 
 147   2.0000      -0.379996       -10.3402 
 148   2.0000      -0.374906       -10.2017 
 149   2.0000      -0.370134       -10.0719 
 150   2.0000      -0.360381        -9.8065 
 151   2.0000      -0.351042        -9.5523 
 152   2.0000      -0.347106        -9.4452 
 153   2.0000      -0.335729        -9.1357 
 154   2.0000      -0.330295        -8.9878 
 155   2.0000      -0.325307        -8.8520 
 156   2.0000      -0.322222        -8.7681 
 157   2.0000      -0.314507        -8.5582 
 158   2.0000      -0.308816        -8.4033 
 159   2.0000      -0.306408        -8.3378 
 160   2.0000      -0.303531        -8.2595 
 161   2.0000      -0.302007        -8.2180 
 162   2.0000      -0.296641        -8.0720 
 163   2.0000      -0.292635        -7.9630 
 164   2.0000      -0.288256        -7.8439 
 165   2.0000      -0.281281        -7.6541 
 166   0.0000      -0.048107        -1.3091 
 167   0.0000      -0.033678        -0.9164 
 168   0.0000      -0.020799        -0.5660 
 169   0.0000      -0.010139        -0.2759 
 170   0.0000       0.005817         0.1583 
 171   0.0000       0.012336         0.3357 
 172   0.0000       0.015727         0.4279 
 173   0.0000       0.018444         0.5019 
 174   0.0000       0.053368         1.4522 
 175   0.0000       0.060559         1.6479 
 176   0.0000       0.080917         2.2019 
 177   0.0000       0.090019         2.4495 
 178   0.0000       0.114545         3.1169 
 179   0.0000       0.138849         3.7783 
 180   0.0000       0.143224         3.8973 
 181   0.0000       0.146937         3.9983 
 182   0.0000       0.149580         4.0703 
 183   0.0000       0.156877         4.2688 
 184   0.0000       0.158888         4.3236 
 185   0.0000       0.165061         4.4915 
 186   0.0000       0.167651         4.5620 
 187   0.0000       0.175481         4.7751 
 188   0.0000       0.176923         4.8143 
 189   0.0000       0.179255         4.8778 
 190   0.0000       0.182324         4.9613 
 191   0.0000       0.185475         5.0470 
 192   0.0000       0.188377         5.1260 
 193   0.0000       0.192616         5.2413 
 194   0.0000       0.193111         5.2548 
 195   0.0000       0.197103         5.3635 
 196   0.0000       0.197999         5.3878 
 197   0.0000       0.201925         5.4947 
 198   0.0000       0.203420         5.5353 
 199   0.0000       0.205322         5.5871 
 200   0.0000       0.206559         5.6207 
 201   0.0000       0.210580         5.7302 
 202   0.0000       0.211206         5.7472 
 203   0.0000       0.215713         5.8698 
 204   0.0000       0.217219         5.9108 
 205   0.0000       0.219187         5.9644 
 206   0.0000       0.221456         6.0261 
 207   0.0000       0.222267         6.0482 
 208   0.0000       0.223834         6.0908 
 209   0.0000       0.224187         6.1004 
 210   0.0000       0.229299         6.2396 
 211   0.0000       0.230976         6.2852 
 212   0.0000       0.232428         6.3247 
 213   0.0000       0.234244         6.3741 
 214   0.0000       0.235548         6.4096 
 215   0.0000       0.238105         6.4792 
 216   0.0000       0.244426         6.6512 
 217   0.0000       0.244640         6.6570 
 218   0.0000       0.245355         6.6764 
 219   0.0000       0.248771         6.7694 
 220   0.0000       0.250317         6.8115 
 221   0.0000       0.254197         6.9171 
 222   0.0000       0.260099         7.0776 
 223   0.0000       0.262546         7.1442 
 224   0.0000       0.267263         7.2726 
 225   0.0000       0.268037         7.2936 
 226   0.0000       0.268826         7.3151 
 227   0.0000       0.273997         7.4558 
 228   0.0000       0.282726         7.6934 
 229   0.0000       0.284593         7.7442 
 230   0.0000       0.287243         7.8163 
 231   0.0000       0.291126         7.9219 
 232   0.0000       0.295031         8.0282 
 233   0.0000       0.295295         8.0354 
 234   0.0000       0.301651         8.2083 
 235   0.0000       0.304627         8.2893 
 236   0.0000       0.308678         8.3996 
 237   0.0000       0.310553         8.4506 
 238   0.0000       0.314579         8.5601 
 239   0.0000       0.316458         8.6113 
 240   0.0000       0.317991         8.6530 
 241   0.0000       0.319759         8.7011 
 242   0.0000       0.322312         8.7706 
 243   0.0000       0.326969         8.8973 
 244   0.0000       0.329669         8.9707 
 245   0.0000       0.335299         9.1240 
 246   0.0000       0.339751         9.2451 
 247   0.0000       0.346486         9.4284 
 248   0.0000       0.350226         9.5301 
 249   0.0000       0.354873         9.6566 
 250   0.0000       0.359153         9.7730 
 251   0.0000       0.361685         9.8420 
 252   0.0000       0.370024        10.0689 
 253   0.0000       0.371966        10.1217 
 254   0.0000       0.375248        10.2110 
 255   0.0000       0.380464        10.3529 
 256   0.0000       0.390212        10.6182 
 257   0.0000       0.398985        10.8569 
 258   0.0000       0.412770        11.2320 
 259   0.0000       0.416402        11.3309 
 260   0.0000       0.426287        11.5999 
 261   0.0000       0.440250        11.9798 
 262   0.0000       0.443528        12.0690 
 263   0.0000       0.451088        12.2747 
 264   0.0000       0.457626        12.4526 
 265   0.0000       0.465321        12.6620 
 266   0.0000       0.472001        12.8438 
 267   0.0000       0.475127        12.9289 
 268   0.0000       0.483976        13.1697 
 269   0.0000       0.491230        13.3671 
 270   0.0000       0.494699        13.4614 
 271   0.0000       0.505866        13.7653 
 272   0.0000       0.508880        13.8473 
 273   0.0000       0.510219        13.8838 
 274   0.0000       0.516387        14.0516 
 275   0.0000       0.519074        14.1247 
 276   0.0000       0.523673        14.2499 
 277   0.0000       0.525889        14.3102 
 278   0.0000       0.531994        14.4763 
 279   0.0000       0.532709        14.4958 
 280   0.0000       0.535080        14.5603 
 281   0.0000       0.541712        14.7407 
 282   0.0000       0.544187        14.8081 
 283   0.0000       0.550167        14.9708 
 284   0.0000       0.552349        15.0302 
 285   0.0000       0.555291        15.1102 
 286   0.0000       0.557989        15.1836 
 287   0.0000       0.560713        15.2578 
 288   0.0000       0.565558        15.3896 
 289   0.0000       0.571069        15.5396 
 290   0.0000       0.575456        15.6590 
 291   0.0000       0.576869        15.6974 
 292   0.0000       0.577975        15.7275 
 293   0.0000       0.581878        15.8337 
 294   0.0000       0.587150        15.9772 
 295   0.0000       0.587612        15.9897 
 296   0.0000       0.594762        16.1843 
 297   0.0000       0.597485        16.2584 
 298   0.0000       0.599595        16.3158 
 299   0.0000       0.603967        16.4348 
 300   0.0000       0.606648        16.5077 
 301   0.0000       0.608873        16.5683 
 302   0.0000       0.610635        16.6162 
 303   0.0000       0.612929        16.6786 
 304   0.0000       0.614641        16.7252 
 305   0.0000       0.617460        16.8019 
 306   0.0000       0.618434        16.8284 
 307   0.0000       0.624815        17.0021 
 308   0.0000       0.627255        17.0685 
 309   0.0000       0.628883        17.1128 
 310   0.0000       0.631168        17.1750 
 311   0.0000       0.631999        17.1976 
 312   0.0000       0.636402        17.3174 
 313   0.0000       0.639217        17.3940 
 314   0.0000       0.642874        17.4935 
 315   0.0000       0.645371        17.5614 
 316   0.0000       0.649030        17.6610 
 317   0.0000       0.651587        17.7306 
 318   0.0000       0.654608        17.8128 
 319   0.0000       0.658075        17.9071 
 320   0.0000       0.658241        17.9116 
 321   0.0000       0.665664        18.1136 
 322   0.0000       0.670124        18.2350 
 323   0.0000       0.676664        18.4130 
 324   0.0000       0.679504        18.4902 
 325   0.0000       0.682123        18.5615 
 326   0.0000       0.686397        18.6778 
 327   0.0000       0.688134        18.7251 
 328   0.0000       0.690723        18.7955 
 329   0.0000       0.696841        18.9620 
 330   0.0000       0.699470        19.0335 
 331   0.0000       0.703011        19.1299 
 332   0.0000       0.703820        19.1519 
 333   0.0000       0.708726        19.2854 
 334   0.0000       0.713277        19.4092 
 335   0.0000       0.718305        19.5461 
 336   0.0000       0.723017        19.6743 
 337   0.0000       0.725492        19.7416 
 338   0.0000       0.733040        19.9470 
 339   0.0000       0.733609        19.9625 
 340   0.0000       0.737582        20.0706 
 341   0.0000       0.743760        20.2387 
 342   0.0000       0.745762        20.2932 
 343   0.0000       0.749220        20.3873 
 344   0.0000       0.751388        20.4463 
 345   0.0000       0.753953        20.5161 
 346   0.0000       0.762764        20.7559 
 347   0.0000       0.768636        20.9157 
 348   0.0000       0.775876        21.1127 
 349   0.0000       0.777603        21.1597 
 350   0.0000       0.786161        21.3925 
 351   0.0000       0.788938        21.4681 
 352   0.0000       0.796270        21.6676 
 353   0.0000       0.802911        21.8483 
 354   0.0000       0.805675        21.9235 
 355   0.0000       0.809327        22.0229 
 356   0.0000       0.820887        22.3375 
 357   0.0000       0.829861        22.5817 
 358   0.0000       0.838468        22.8159 
 359   0.0000       0.845253        23.0005 
 360   0.0000       0.853823        23.2337 
 361   0.0000       0.863155        23.4876 
 362   0.0000       0.867907        23.6169 
 363   0.0000       0.873351        23.7651 
 364   0.0000       0.879240        23.9253 
 365   0.0000       0.885277        24.0896 
 366   0.0000       0.892671        24.2908 
 367   0.0000       0.898994        24.4629 
 368   0.0000       0.900710        24.5096 
 369   0.0000       0.903946        24.5976 
 370   0.0000       0.911218        24.7955 
 371   0.0000       0.918714        24.9995 
 372   0.0000       0.920350        25.0440 
 373   0.0000       0.926870        25.2214 
 374   0.0000       0.933808        25.4102 
 375   0.0000       0.938208        25.5299 
 376   0.0000       0.940856        25.6020 
 377   0.0000       0.951773        25.8990 
 378   0.0000       0.953103        25.9353 
 379   0.0000       0.957062        26.0430 
 380   0.0000       0.960043        26.1241 
 381   0.0000       0.963415        26.2159 
 382   0.0000       0.968820        26.3629 
 383   0.0000       0.971186        26.4273 
 384   0.0000       0.974300        26.5120 
 385   0.0000       0.978187        26.6178 
 386   0.0000       0.980202        26.6726 
 387   0.0000       0.982713        26.7410 
 388   0.0000       0.987376        26.8679 
 389   0.0000       0.988151        26.8889 
 390   0.0000       0.994664        27.0662 
 391   0.0000       0.999944        27.2099 
 392   0.0000       1.000763        27.2321 
 393   0.0000       1.004091        27.3227 
 394   0.0000       1.007284        27.4096 
 395   0.0000       1.010502        27.4971 
 396   0.0000       1.016293        27.6547 
 397   0.0000       1.017606        27.6905 
 398   0.0000       1.020786        27.7770 
 399   0.0000       1.024201        27.8699 
 400   0.0000       1.026378        27.9292 
 401   0.0000       1.030807        28.0497 
 402   0.0000       1.034070        28.1385 
 403   0.0000       1.040063        28.3016 
 404   0.0000       1.045117        28.4391 
 405   0.0000       1.046462        28.4757 
 406   0.0000       1.049585        28.5607 
 407   0.0000       1.050423        28.5834 
 408   0.0000       1.055786        28.7294 
 409   0.0000       1.055860        28.7314 
 410   0.0000       1.059040        28.8179 
 411   0.0000       1.061216        28.8771 
 412   0.0000       1.063693        28.9446 
 413   0.0000       1.065454        28.9925 
 414   0.0000       1.072510        29.1845 
 415   0.0000       1.073663        29.2159 
 416   0.0000       1.075643        29.2697 
 417   0.0000       1.077768        29.3276 
 418   0.0000       1.080706        29.4075 
 419   0.0000       1.084632        29.5143 
 420   0.0000       1.086479        29.5646 
 421   0.0000       1.092688        29.7336 
 422   0.0000       1.096443        29.8357 
 423   0.0000       1.096825        29.8461 
 424   0.0000       1.103366        30.0241 
 425   0.0000       1.107077        30.1251 
 426   0.0000       1.112188        30.2642 
 427   0.0000       1.113743        30.3065 
 428   0.0000       1.118277        30.4299 
 429   0.0000       1.121398        30.5148 
 430   0.0000       1.123397        30.5692 
 431   0.0000       1.127373        30.6774 
 432   0.0000       1.131480        30.7891 
 433   0.0000       1.143311        31.1111 
 434   0.0000       1.145128        31.1605 
 435   0.0000       1.154647        31.4196 
 436   0.0000       1.156024        31.4570 
 437   0.0000       1.156942        31.4820 
 438   0.0000       1.161902        31.6170 
 439   0.0000       1.165157        31.7055 
 440   0.0000       1.174428        31.9578 
 441   0.0000       1.186335        32.2818 
 442   0.0000       1.188099        32.3298 
 443   0.0000       1.194061        32.4921 
 444   0.0000       1.200334        32.6628 
 445   0.0000       1.222086        33.2546 
 446   0.0000       1.226560        33.3764 
 447   0.0000       1.231709        33.5165 
 448   0.0000       1.235144        33.6100 
 449   0.0000       1.236596        33.6495 
 450   0.0000       1.247340        33.9419 
 451   0.0000       1.254434        34.1349 
 452   0.0000       1.266435        34.4615 
 453   0.0000       1.274402        34.6782 
 454   0.0000       1.277565        34.7643 
 455   0.0000       1.286895        35.0182 
 456   0.0000       1.291132        35.1335 
 457   0.0000       1.292592        35.1732 
 458   0.0000       1.300410        35.3860 
 459   0.0000       1.307286        35.5731 
 460   0.0000       1.310696        35.6658 
 461   0.0000       1.313118        35.7318 
 462   0.0000       1.314973        35.7822 
 463   0.0000       1.318213        35.8704 
 464   0.0000       1.334804        36.3219 
 465   0.0000       1.335457        36.3396 
 466   0.0000       1.340219        36.4692 
 467   0.0000       1.350207        36.7410 
 468   0.0000       1.355006        36.8716 
 469   0.0000       1.358208        36.9587 
 470   0.0000       1.364285        37.1241 
 471   0.0000       1.377441        37.4821 
 472   0.0000       1.387089        37.7446 
 473   0.0000       1.391551        37.8660 
 474   0.0000       1.396112        37.9901 
 475   0.0000       1.405745        38.2523 
 476   0.0000       1.412909        38.4472 
 477   0.0000       1.424421        38.7605 
 478   0.0000       1.425836        38.7990 
 479   0.0000       1.437538        39.1174 
 480   0.0000       1.444416        39.3045 
 481   0.0000       1.450350        39.4660 
 482   0.0000       1.458601        39.6905 
 483   0.0000       1.469427        39.9852 
 484   0.0000       1.476483        40.1771 
 485   0.0000       1.480497        40.2864 
 486   0.0000       1.486943        40.4618 
 487   0.0000       1.489670        40.5360 
 488   0.0000       1.493847        40.6496 
 489   0.0000       1.504528        40.9403 
 490   0.0000       1.506601        40.9967 
 491   0.0000       1.512926        41.1688 
 492   0.0000       1.514832        41.2207 
 493   0.0000       1.523405        41.4539 
 494   0.0000       1.529927        41.6314 
 495   0.0000       1.533080        41.7172 
 496   0.0000       1.534903        41.7668 
 497   0.0000       1.536860        41.8201 
 498   0.0000       1.540438        41.9174 
 499   0.0000       1.543296        41.9952 
 500   0.0000       1.547853        42.1192 
 501   0.0000       1.552550        42.2470 
 502   0.0000       1.556574        42.3565 
 503   0.0000       1.557652        42.3859 
 504   0.0000       1.562755        42.5247 
 505   0.0000       1.565927        42.6110 
 506   0.0000       1.569882        42.7187 
 507   0.0000       1.571379        42.7594 
 508   0.0000       1.579335        42.9759 
 509   0.0000       1.595258        43.4092 
 510   0.0000       1.604815        43.6692 
 511   0.0000       1.610374        43.8205 
 512   0.0000       1.617269        44.0081 
 513   0.0000       1.624594        44.2075 
 514   0.0000       1.630951        44.3804 
 515   0.0000       1.645937        44.7882 
 516   0.0000       1.656555        45.0772 
 517   0.0000       1.675406        45.5901 
 518   0.0000       1.689339        45.9693 
 519   0.0000       1.706854        46.4459 
 520   0.0000       1.723412        46.8964 
 521   0.0000       1.730374        47.0859 
 522   0.0000       1.749383        47.6031 
 523   0.0000       1.762939        47.9720 
 524   0.0000       1.766643        48.0728 
 525   0.0000       1.772651        48.2363 
 526   0.0000       1.780728        48.4561 
 527   0.0000       1.796584        48.8875 
 528   0.0000       1.807511        49.1849 
 529   0.0000       1.810577        49.2683 
 530   0.0000       1.819690        49.5163 
 531   0.0000       1.825573        49.6764 
 532   0.0000       1.828308        49.7508 
 533   0.0000       1.835129        49.9364 
 534   0.0000       1.837364        49.9972 
 535   0.0000       1.841932        50.1215 
 536   0.0000       1.846269        50.2395 
 537   0.0000       1.851404        50.3793 
 538   0.0000       1.855549        50.4921 
 539   0.0000       1.859211        50.5917 
 540   0.0000       1.860827        50.6357 
 541   0.0000       1.868480        50.8439 
 542   0.0000       1.874634        51.0114 
 543   0.0000       1.879330        51.1392 
 544   0.0000       1.888966        51.4014 
 545   0.0000       1.890856        51.4528 
 546   0.0000       1.894289        51.5462 
 547   0.0000       1.897809        51.6420 
 548   0.0000       1.901366        51.7388 
 549   0.0000       1.903649        51.8009 
 550   0.0000       1.914678        52.1010 
 551   0.0000       1.920810        52.2679 
 552   0.0000       1.922805        52.3222 
 553   0.0000       1.938220        52.7417 
 554   0.0000       1.943615        52.8885 
 555   0.0000       1.951434        53.1012 
 556   0.0000       1.953410        53.1550 
 557   0.0000       1.955618        53.2151 
 558   0.0000       1.960474        53.3472 
 559   0.0000       1.971802        53.6555 
 560   0.0000       1.974663        53.7333 
 561   0.0000       1.985351        54.0242 
 562   0.0000       1.989835        54.1462 
 563   0.0000       1.994084        54.2618 
 564   0.0000       1.996265        54.3211 
 565   0.0000       2.002922        54.5023 
 566   0.0000       2.012553        54.7644 
 567   0.0000       2.019231        54.9461 
 568   0.0000       2.024690        55.0946 
 569   0.0000       2.031658        55.2842 
 570   0.0000       2.038620        55.4737 
 571   0.0000       2.044112        55.6231 
 572   0.0000       2.044732        55.6400 
 573   0.0000       2.060543        56.0702 
 574   0.0000       2.062909        56.1346 
 575   0.0000       2.067050        56.2473 
 576   0.0000       2.069768        56.3212 
 577   0.0000       2.072652        56.3997 
 578   0.0000       2.075468        56.4764 
 579   0.0000       2.079651        56.5902 
 580   0.0000       2.086111        56.7660 
 581   0.0000       2.101204        57.1767 
 582   0.0000       2.103513        57.2395 
 583   0.0000       2.108901        57.3861 
 584   0.0000       2.117584        57.6224 
 585   0.0000       2.121892        57.7396 
 586   0.0000       2.123804        57.7916 
 587   0.0000       2.129728        57.9528 
 588   0.0000       2.135217        58.1022 
 589   0.0000       2.139887        58.2293 
 590   0.0000       2.156753        58.6882 
 591   0.0000       2.157336        58.7041 
 592   0.0000       2.160407        58.7877 
 593   0.0000       2.170261        59.0558 
 594   0.0000       2.182771        59.3962 
 595   0.0000       2.185912        59.4817 
 596   0.0000       2.192433        59.6591 
 597   0.0000       2.193977        59.7011 
 598   0.0000       2.199674        59.8562 
 599   0.0000       2.204621        59.9908 
 600   0.0000       2.207308        60.0639 
 601   0.0000       2.209037        60.1110 
 602   0.0000       2.217955        60.3536 
 603   0.0000       2.220115        60.4124 
 604   0.0000       2.224981        60.5448 
 605   0.0000       2.228182        60.6319 
 606   0.0000       2.234616        60.8070 
 607   0.0000       2.238321        60.9078 
 608   0.0000       2.249359        61.2082 
 609   0.0000       2.252092        61.2825 
 610   0.0000       2.254152        61.3386 
 611   0.0000       2.270277        61.7774 
 612   0.0000       2.280512        62.0559 
 613   0.0000       2.281899        62.0936 
 614   0.0000       2.283116        62.1267 
 615   0.0000       2.284945        62.1765 
 616   0.0000       2.291472        62.3541 
 617   0.0000       2.297335        62.5137 
 618   0.0000       2.304343        62.7044 
 619   0.0000       2.309711        62.8504 
 620   0.0000       2.314892        62.9914 
 621   0.0000       2.321997        63.1848 
 622   0.0000       2.325720        63.2861 
 623   0.0000       2.329291        63.3832 
 624   0.0000       2.336478        63.5788 
 625   0.0000       2.342983        63.7558 
 626   0.0000       2.345536        63.8253 
 627   0.0000       2.348858        63.9157 
 628   0.0000       2.351016        63.9744 
 629   0.0000       2.353865        64.0519 
 630   0.0000       2.355551        64.0978 
 631   0.0000       2.358875        64.1882 
 632   0.0000       2.361972        64.2725 
 633   0.0000       2.362471        64.2861 
 634   0.0000       2.368508        64.4504 
 635   0.0000       2.372478        64.5584 
 636   0.0000       2.374494        64.6133 
 637   0.0000       2.381390        64.8009 
 638   0.0000       2.388515        64.9948 
 639   0.0000       2.394418        65.1554 
 640   0.0000       2.404571        65.4317 
 641   0.0000       2.408265        65.5322 
 642   0.0000       2.420016        65.8520 
 643   0.0000       2.423321        65.9419 
 644   0.0000       2.436462        66.2995 
 645   0.0000       2.442526        66.4645 
 646   0.0000       2.453425        66.7611 
 647   0.0000       2.455583        66.8198 
 648   0.0000       2.468336        67.1668 
 649   0.0000       2.483103        67.5687 
 650   0.0000       2.486844        67.6705 
 651   0.0000       2.491738        67.8036 
 652   0.0000       2.494510        67.8791 
 653   0.0000       2.511650        68.3455 
 654   0.0000       2.529699        68.8366 
 655   0.0000       2.544397        69.2366 
 656   0.0000       2.552860        69.4668 
 657   0.0000       2.570925        69.9584 
 658   0.0000       2.583322        70.2958 
 659   0.0000       2.587226        70.4020 
 660   0.0000       2.602105        70.8069 
 661   0.0000       2.610853        71.0449 
 662   0.0000       2.612820        71.0984 
 663   0.0000       2.627526        71.4986 
 664   0.0000       2.630738        71.5860 
 665   0.0000       2.636927        71.7544 
 666   0.0000       2.639906        71.8355 
 667   0.0000       2.649679        72.1014 
 668   0.0000       2.657479        72.3137 
 669   0.0000       2.662131        72.4403 
 670   0.0000       2.675079        72.7926 
 671   0.0000       2.680646        72.9441 
 672   0.0000       2.690490        73.2120 
 673   0.0000       2.694167        73.3120 
 674   0.0000       2.700954        73.4967 
 675   0.0000       2.707034        73.6622 
 676   0.0000       2.724224        74.1299 
 677   0.0000       2.727308        74.2138 
 678   0.0000       2.730952        74.3130 
 679   0.0000       2.734684        74.4145 
 680   0.0000       2.747421        74.7611 
 681   0.0000       2.749430        74.8158 
 682   0.0000       2.756295        75.0026 
 683   0.0000       2.761765        75.1515 
 684   0.0000       2.768988        75.3480 
 685   0.0000       2.769786        75.3697 
 686   0.0000       2.775123        75.5149 
 687   0.0000       2.783080        75.7315 
 688   0.0000       2.790423        75.9313 
 689   0.0000       2.801194        76.2244 
 690   0.0000       2.801651        76.2368 
 691   0.0000       2.805697        76.3469 
 692   0.0000       2.815521        76.6142 
 693   0.0000       2.828947        76.9796 
 694   0.0000       2.830896        77.0326 
 695   0.0000       2.833682        77.1084 
 696   0.0000       2.840759        77.3010 
 697   0.0000       2.842019        77.3353 
 698   0.0000       2.853933        77.6595 
 699   0.0000       2.859329        77.8063 
 700   0.0000       2.864157        77.9377 
 701   0.0000       2.877990        78.3141 
 702   0.0000       2.889715        78.6331 
 703   0.0000       2.895277        78.7845 
 704   0.0000       2.906461        79.0888 
 705   0.0000       2.917092        79.3781 
 706   0.0000       2.930011        79.7297 
 707   0.0000       2.934995        79.8653 
 708   0.0000       2.939669        79.9925 
 709   0.0000       2.946424        80.1763 
 710   0.0000       2.966951        80.7348 
 711   0.0000       2.983911        81.1963 
 712   0.0000       3.001474        81.6743 
 713   0.0000       3.027434        82.3807 
 714   0.0000       3.033629        82.5492 
 715   0.0000       3.065447        83.4150 
 716   0.0000       3.102584        84.4256 
 717   0.0000       3.119000        84.8723 
 718   0.0000       3.133439        85.2652 
 719   0.0000       3.155284        85.8597 
 720   0.0000       3.179338        86.5142 
 721   0.0000       3.185462        86.6808 
 722   0.0000       3.206026        87.2404 
 723   0.0000       3.239016        88.1381 
 724   0.0000       3.271799        89.0302 
 725   0.0000       3.291231        89.5589 
 726   0.0000       3.340862        90.9095 
 727   0.0000       3.342421        90.9519 
 728   0.0000       3.484490        94.8178 
 729   0.0000       3.484723        94.8241 
 730   0.0000       3.571034        97.1728 
 731   0.0000       3.571920        97.1969 
 732   0.0000      13.235795       360.1643 
 733   0.0000      13.246478       360.4550 
 734   0.0000      13.394706       364.4885 
 735   0.0000      13.467551       366.4707 
 736   0.0000      13.499329       367.3354 
 737   0.0000      13.648759       371.4016 
 738   0.0000      13.665465       371.8562 
 739   0.0000      13.666611       371.8874 
 740   0.0000      13.677156       372.1743 
 741   0.0000      13.729761       373.6058 
 742   0.0000      13.751791       374.2052 
 743   0.0000      13.773761       374.8031 
 744   0.0000      13.792764       375.3202 
 745   0.0000      13.857649       377.0858 
 746   0.0000      13.895630       378.1193 
 747   0.0000      13.914737       378.6393 
 748   0.0000      13.925546       378.9334 
 749   0.0000      13.945814       379.4849 
 750   0.0000      13.985319       380.5599 
 751   0.0000      13.991027       380.7152 
 752   0.0000      14.028479       381.7343 
 753   0.0000      14.098584       383.6420 
 754   0.0000      14.115203       384.0942 
 755   0.0000      14.133511       384.5924 
 756   0.0000      14.137567       384.7028 
 757   0.0000      14.142527       384.8377 
 758   0.0000      14.151697       385.0872 
 759   0.0000      14.157689       385.2503 
 760   0.0000      14.197604       386.3364 
 761   0.0000      14.208842       386.6423 
 762   0.0000      14.227787       387.1578 
 763   0.0000      14.246933       387.6788 
 764   0.0000      14.288572       388.8118 
 765   0.0000      14.360707       390.7747 
 766   0.0000      14.387027       391.4909 
 767   0.0000      14.557808       396.1381 
 768   0.0000      14.573755       396.5720 
 769   0.0000      14.592935       397.0940 
 770   0.0000      19.391503       527.6696 
 771   0.0000      19.417831       528.3860 
 772   0.0000      19.434090       528.8285 
 773   0.0000      19.558654       532.2180 
 774   0.0000      19.593021       533.1532 
 775   0.0000      25.772910       701.3165 
 776   0.0000      25.820899       702.6224 
 777   0.0000      25.840894       703.1665 
 778   0.0000      25.875885       704.1186 

                    ********************************
                    * MULLIKEN POPULATION ANALYSIS *
                    ********************************

-----------------------
MULLIKEN ATOMIC CHARGES
-----------------------
   0 C :   -0.240071
   1 C :   -0.134249
   2 C :   -0.385649
   3 C :   -0.223506
   4 C :    0.599956
   5 N :   -0.657389
   6 C :   -0.379584
   7 C :   -0.255581
   8 C :   -0.376057
   9 C :    0.557556
  10 N :   -0.429153
  11 C :    0.169872
  12 C :    0.352407
  13 O :   -0.451168
  14 C :   -0.336398
  15 C :   -0.048946
  16 C :   -0.289711
  17 C :   -0.319554
  18 C :   -0.635274
  19 C :   -0.643192
  20 C :   -0.636433
  21 O :   -0.513474
  22 H :    0.239498
  23 H :    0.247402
  24 H :    0.238490
  25 H :    0.241415
  26 H :    0.245584
  27 H :    0.259217
  28 H :    0.237260
  29 H :    0.226028
  30 H :    0.231772
  31 H :    0.231103
  32 H :    0.230563
  33 H :    0.231125
  34 H :    0.420916
  35 H :    0.244521
  36 H :    0.241862
  37 H :    0.240836
  38 H :    0.268036
  39 C :    0.363968
  40 H :    0.273040
  41 H :    0.250339
  42 H :    0.242942
  43 C :   -0.030921
  44 C :   -0.270256
  45 C :   -0.239322
  46 C :   -0.244943
  47 C :   -0.235757
  48 C :   -0.279959
  49 H :    0.265274
  50 H :    0.258163
  51 H :    0.259726
  52 H :    0.258733
  53 H :    0.267522
  54 H :    0.275849
  55 O :   -0.382653
  56 C :   -0.029043
  57 C :   -0.136810
  58 C :    0.288240
  59 N :   -0.401761
  60 C :    0.045073
  61 N :   -0.390643
  62 C :    0.539020
  63 N :   -0.696173
  64 C :   -0.093615
  65 C :   -0.527373
  66 C :    0.125869
  67 C :   -0.295566
  68 C :   -0.235606
  69 C :   -0.263901
  70 C :   -0.236862
  71 C :   -0.296313
  72 O :   -0.479468
  73 H :    0.438161
  74 H :    0.266869
  75 H :    0.245523
  76 H :    0.247615
  77 H :    0.247976
  78 H :    0.247405
  79 H :    0.243418
  80 H :    0.271241
  81 H :    0.266404
  82 H :    0.296117
  83 H :    0.282432
Sum of atomic charges:   -0.0000000

--------------------------------
MULLIKEN REDUCED ORBITAL CHARGES
--------------------------------
  0 C s       :     3.270936  s :     3.270936
      pz      :     0.900618  p :     2.911090
      px      :     0.888540
      py      :     1.121931
      dz2     :     0.005506  d :     0.058045
      dxz     :     0.016626
      dyz     :     0.017209
      dx2y2   :     0.009674
      dxy     :     0.009030
  1 C s       :     3.246611  s :     3.246611
      pz      :     0.946577  p :     2.833310
      px      :     0.940808
      py      :     0.945924
      dz2     :     0.009254  d :     0.054328
      dxz     :     0.011661
      dyz     :     0.011812
      dx2y2   :     0.013006
      dxy     :     0.008595
  2 C s       :     3.320575  s :     3.320575
      pz      :     0.914575  p :     3.021845
      px      :     1.037565
      py      :     1.069706
      dz2     :     0.007942  d :     0.043229
      dxz     :     0.010012
      dyz     :     0.008771
      dx2y2   :     0.013296
      dxy     :     0.003208
  3 C s       :     3.274160  s :     3.274160
      pz      :     0.985648  p :     2.896756
      px      :     0.941231
      py      :     0.969877
      dz2     :     0.009541  d :     0.052590
      dxz     :     0.011687
      dyz     :     0.010759
      dx2y2   :     0.013830
      dxy     :     0.006774
  4 C s       :     2.947653  s :     2.947653
      pz      :     0.737744  p :     2.330716
      px      :     0.852483
      py      :     0.740489
      dz2     :     0.039280  d :     0.121675
      dxz     :     0.028241
      dyz     :     0.025123
      dx2y2   :     0.016448
      dxy     :     0.012583
  5 N s       :     3.558977  s :     3.558977
      pz      :     1.148224  p :     4.063774
      px      :     1.301323
      py      :     1.614228
      dz2     :     0.010150  d :     0.034638
      dxz     :     0.009218
      dyz     :     0.006661
      dx2y2   :     0.006498
      dxy     :     0.002111
  6 C s       :     3.321730  s :     3.321730
      pz      :     1.010942  p :     3.015231
      px      :     1.148347
      py      :     0.855942
      dz2     :     0.006496  d :     0.042624
      dxz     :     0.010352
      dyz     :     0.009242
      dx2y2   :     0.012391
      dxy     :     0.004143
  7 C s       :     3.315414  s :     3.315414
      pz      :     0.995390  p :     2.886830
      px      :     0.909673
      py      :     0.981767
      dz2     :     0.010842  d :     0.053337
      dxz     :     0.008270
      dyz     :     0.011693
      dx2y2   :     0.015226
      dxy     :     0.007307
  8 C s       :     3.315423  s :     3.315423
      pz      :     0.981852  p :     3.018239
      px      :     1.073174
      py      :     0.963213
      dz2     :     0.007565  d :     0.042396
      dxz     :     0.006842
      dyz     :     0.011966
      dx2y2   :     0.010915
      dxy     :     0.005107
  9 C s       :     3.028584  s :     3.028584
      pz      :     0.670575  p :     2.313437
      px      :     0.790688
      py      :     0.852174
      dz2     :     0.029502  d :     0.100422
      dxz     :     0.028236
      dyz     :     0.018063
      dx2y2   :     0.012348
      dxy     :     0.012273
 10 N s       :     3.609601  s :     3.609601
      pz      :     1.512917  p :     3.773723
      px      :     1.018359
      py      :     1.242447
      dz2     :     0.008482  d :     0.045830
      dxz     :     0.016889
      dyz     :     0.009131
      dx2y2   :     0.004162
      dxy     :     0.007166
 11 C s       :     3.094274  s :     3.094274
      pz      :     0.851070  p :     2.670458
      px      :     0.809763
      py      :     1.009625
      dz2     :     0.016252  d :     0.065396
      dxz     :     0.017972
      dyz     :     0.006809
      dx2y2   :     0.012006
      dxy     :     0.012358
 12 C s       :     3.061082  s :     3.061082
      pz      :     0.853318  p :     2.509991
      px      :     0.677835
      py      :     0.978837
      dz2     :     0.018464  d :     0.076521
      dxz     :     0.018700
      dyz     :     0.007534
      dx2y2   :     0.016441
      dxy     :     0.015381
 13 O s       :     3.798190  s :     3.798190
      pz      :     1.535812  p :     4.612884
      px      :     1.393415
      py      :     1.683657
      dz2     :     0.011357  d :     0.040094
      dxz     :     0.008369
      dyz     :     0.006626
      dx2y2   :     0.007313
      dxy     :     0.006429
 14 C s       :     3.336523  s :     3.336523
      pz      :     1.065468  p :     2.960146
      px      :     0.949135
      py      :     0.945543
      dz2     :     0.010977  d :     0.039729
      dxz     :     0.011028
      dyz     :     0.003781
      dx2y2   :     0.006610
      dxy     :     0.007332
 15 C s       :     3.207012  s :     3.207012
      pz      :     0.875856  p :     2.799186
      px      :     0.880338
      py      :     1.042992
      dz2     :     0.011208  d :     0.042748
      dxz     :     0.012848
      dyz     :     0.007060
      dx2y2   :     0.007249
      dxy     :     0.004383
 16 C s       :     3.293798  s :     3.293798
      pz      :     0.969775  p :     2.955860
      px      :     1.008890
      py      :     0.977195
      dz2     :     0.009003  d :     0.040052
      dxz     :     0.014163
      dyz     :     0.005233
      dx2y2   :     0.005738
      dxy     :     0.005916
 17 C s       :     3.289879  s :     3.289879
      pz      :     1.024944  p :     2.990039
      px      :     0.948836
      py      :     1.016259
      dz2     :     0.009846  d :     0.039636
      dxz     :     0.013348
      dyz     :     0.003935
      dx2y2   :     0.005628
      dxy     :     0.006879
 18 C s       :     3.388630  s :     3.388630
      pz      :     1.123574  p :     3.209723
      px      :     1.128802
      py      :     0.957348
      dz2     :     0.006241  d :     0.036920
      dxz     :     0.005793
      dyz     :     0.010352
      dx2y2   :     0.011164
      dxy     :     0.003370
 19 C s       :     3.384056  s :     3.384056
      pz      :     1.023824  p :     3.222205
      px      :     1.057905
      py      :     1.140476
      dz2     :     0.006525  d :     0.036931
      dxz     :     0.007356
      dyz     :     0.009018
      dx2y2   :     0.010212
      dxy     :     0.003820
 20 C s       :     3.378970  s :     3.378970
      pz      :     1.033950  p :     3.220648
      px      :     1.124428
      py      :     1.062270
      dz2     :     0.007181  d :     0.036815
      dxz     :     0.009272
      dyz     :     0.006250
      dx2y2   :     0.012152
      dxy     :     0.001959
 21 O s       :     3.770937  s :     3.770937
      pz      :     1.636608  p :     4.716679
      px      :     1.559010
      py      :     1.521060
      dz2     :     0.004953  d :     0.025857
      dxz     :     0.007311
      dyz     :     0.004901
      dx2y2   :     0.004127
      dxy     :     0.004565
 22 H s       :     0.760502  s :     0.760502
 23 H s       :     0.752598  s :     0.752598
 24 H s       :     0.761510  s :     0.761510
 25 H s       :     0.758585  s :     0.758585
 26 H s       :     0.754416  s :     0.754416
 27 H s       :     0.740783  s :     0.740783
 28 H s       :     0.762740  s :     0.762740
 29 H s       :     0.773972  s :     0.773972
 30 H s       :     0.768228  s :     0.768228
 31 H s       :     0.768897  s :     0.768897
 32 H s       :     0.769437  s :     0.769437
 33 H s       :     0.768875  s :     0.768875
 34 H s       :     0.579084  s :     0.579084
 35 H s       :     0.755479  s :     0.755479
 36 H s       :     0.758138  s :     0.758138
 37 H s       :     0.759164  s :     0.759164
 38 H s       :     0.731964  s :     0.731964
 39 C s       :     3.132778  s :     3.132778
      pz      :     0.801465  p :     2.403510
      px      :     0.830664
      py      :     0.771381
      dz2     :     0.020264  d :     0.099744
      dxz     :     0.025524
      dyz     :     0.017160
      dx2y2   :     0.017815
      dxy     :     0.018981
 40 H s       :     0.726960  s :     0.726960
 41 H s       :     0.749661  s :     0.749661
 42 H s       :     0.757058  s :     0.757058
 43 C s       :     3.211737  s :     3.211737
      pz      :     0.993578  p :     2.776193
      px      :     0.898749
      py      :     0.883866
      dz2     :     0.004121  d :     0.042991
      dxz     :     0.007393
      dyz     :     0.006922
      dx2y2   :     0.011589
      dxy     :     0.012965
 44 C s       :     3.284990  s :     3.284990
      pz      :     0.966401  p :     2.945335
      px      :     0.904810
      py      :     1.074125
      dz2     :     0.004636  d :     0.039930
      dxz     :     0.007169
      dyz     :     0.004877
      dx2y2   :     0.012493
      dxy     :     0.010755
 45 C s       :     3.256650  s :     3.256650
      pz      :     0.972795  p :     2.942867
      px      :     1.049933
      py      :     0.920139
      dz2     :     0.005367  d :     0.039805
      dxz     :     0.004439
      dyz     :     0.006302
      dx2y2   :     0.012238
      dxy     :     0.011459
 46 C s       :     3.266581  s :     3.266581
      pz      :     0.984377  p :     2.938143
      px      :     0.986795
      py      :     0.966971
      dz2     :     0.003441  d :     0.040219
      dxz     :     0.006925
      dyz     :     0.006284
      dx2y2   :     0.010565
      dxy     :     0.013005
 47 C s       :     3.252309  s :     3.252309
      pz      :     0.981625  p :     2.943710
      px      :     0.908081
      py      :     1.054004
      dz2     :     0.004326  d :     0.039739
      dxz     :     0.007015
      dyz     :     0.004719
      dx2y2   :     0.012562
      dxy     :     0.011118
 48 C s       :     3.291264  s :     3.291264
      pz      :     0.951433  p :     2.948546
      px      :     1.084097
      py      :     0.913015
      dz2     :     0.005695  d :     0.040149
      dxz     :     0.004282
      dyz     :     0.006622
      dx2y2   :     0.012291
      dxy     :     0.011259
 49 H s       :     0.734726  s :     0.734726
 50 H s       :     0.741837  s :     0.741837
 51 H s       :     0.740274  s :     0.740274
 52 H s       :     0.741267  s :     0.741267
 53 H s       :     0.732478  s :     0.732478
 54 H s       :     0.724151  s :     0.724151
 55 O s       :     3.769531  s :     3.769531
      pz      :     1.387031  p :     4.583861
      px      :     1.769236
      py      :     1.427594
      dz2     :     0.009792  d :     0.029260
      dxz     :     0.004891
      dyz     :     0.007061
      dx2y2   :     0.003724
      dxy     :     0.003792
 56 C s       :     3.225766  s :     3.225766
      pz      :     1.015761  p :     2.741459
      px      :     0.876327
      py      :     0.849371
      dz2     :     0.015610  d :     0.061818
      dxz     :     0.020285
      dyz     :     0.004395
      dx2y2   :     0.010674
      dxy     :     0.010854
 57 C s       :     3.241071  s :     3.241071
      pz      :     0.841741  p :     2.854298
      px      :     0.959998
      py      :     1.052559
      dz2     :     0.011868  d :     0.041442
      dxz     :     0.011797
      dyz     :     0.005079
      dx2y2   :     0.007593
      dxy     :     0.005104
 58 C s       :     3.120375  s :     3.120375
      pz      :     0.853095  p :     2.523491
      px      :     0.823431
      py      :     0.846966
      dz2     :     0.013193  d :     0.067895
      dxz     :     0.024673
      dyz     :     0.007039
      dx2y2   :     0.011655
      dxy     :     0.011335
 59 N s       :     3.609852  s :     3.609852
      pz      :     1.489271  p :     3.749202
      px      :     1.086384
      py      :     1.173547
      dz2     :     0.009293  d :     0.042706
      dxz     :     0.013103
      dyz     :     0.007145
      dx2y2   :     0.006663
      dxy     :     0.006504
 60 C s       :     3.129136  s :     3.129136
      pz      :     0.862644  p :     2.743662
      px      :     1.025708
      py      :     0.855310
      dz2     :     0.027040  d :     0.082129
      dxz     :     0.025204
      dyz     :     0.013303
      dx2y2   :     0.011272
      dxy     :     0.005309
 61 N s       :     3.590790  s :     3.590790
      pz      :     1.284133  p :     3.758532
      px      :     1.305921
      py      :     1.168478
      dz2     :     0.013054  d :     0.041321
      dxz     :     0.006733
      dyz     :     0.006603
      dx2y2   :     0.008245
      dxy     :     0.006687
 62 C s       :     2.931583  s :     2.931583
      pz      :     0.766251  p :     2.402334
      px      :     0.868007
      py      :     0.768076
      dz2     :     0.044511  d :     0.127063
      dxz     :     0.028199
      dyz     :     0.027832
      dx2y2   :     0.015507
      dxy     :     0.011013
 63 N s       :     3.582231  s :     3.582231
      pz      :     1.164143  p :     4.079396
      px      :     1.300400
      py      :     1.614853
      dz2     :     0.009311  d :     0.034546
      dxz     :     0.009651
      dyz     :     0.005541
      dx2y2   :     0.007650
      dxy     :     0.002393
 64 C s       :     3.249989  s :     3.249989
      pz      :     0.924341  p :     2.779650
      px      :     0.808292
      py      :     1.047017
      dz2     :     0.006402  d :     0.063976
      dxz     :     0.018841
      dyz     :     0.016327
      dx2y2   :     0.012849
      dxy     :     0.009557
 65 C s       :     3.376638  s :     3.376638
      pz      :     1.011610  p :     3.108269
      px      :     1.220385
      py      :     0.876275
      dz2     :     0.003794  d :     0.042465
      dxz     :     0.013496
      dyz     :     0.009812
      dx2y2   :     0.012560
      dxy     :     0.002803
 66 C s       :     3.145787  s :     3.145787
      pz      :     0.891589  p :     2.682394
      px      :     0.854453
      py      :     0.936353
      dz2     :     0.006512  d :     0.045950
      dxz     :     0.011017
      dyz     :     0.006533
      dx2y2   :     0.010838
      dxy     :     0.011051
 67 C s       :     3.281647  s :     3.281647
      pz      :     0.979839  p :     2.974166
      px      :     1.038928
      py      :     0.955399
      dz2     :     0.006419  d :     0.039753
      dxz     :     0.009041
      dyz     :     0.005687
      dx2y2   :     0.009889
      dxy     :     0.008717
 68 C s       :     3.251562  s :     3.251562
      pz      :     0.958552  p :     2.943988
      px      :     1.012953
      py      :     0.972483
      dz2     :     0.007248  d :     0.040055
      dxz     :     0.008293
      dyz     :     0.005600
      dx2y2   :     0.008988
      dxy     :     0.009927
 69 C s       :     3.258836  s :     3.258836
      pz      :     1.031576  p :     2.965031
      px      :     0.900572
      py      :     1.032883
      dz2     :     0.004547  d :     0.040034
      dxz     :     0.008946
      dyz     :     0.007404
      dx2y2   :     0.009921
      dxy     :     0.009215
 70 C s       :     3.251628  s :     3.251628
      pz      :     0.969704  p :     2.945165
      px      :     1.018463
      py      :     0.956997
      dz2     :     0.006553  d :     0.040070
      dxz     :     0.008968
      dyz     :     0.005668
      dx2y2   :     0.010081
      dxy     :     0.008800
 71 C s       :     3.285521  s :     3.285521
      pz      :     0.961213  p :     2.971049
      px      :     1.037614
      py      :     0.972223
      dz2     :     0.007011  d :     0.039743
      dxz     :     0.008357
      dyz     :     0.005619
      dx2y2   :     0.009019
      dxy     :     0.009738
 72 O s       :     3.758933  s :     3.758933
      pz      :     1.548574  p :     4.693010
      px      :     1.617938
      py      :     1.526498
      dz2     :     0.006904  d :     0.027525
      dxz     :     0.007919
      dyz     :     0.006289
      dx2y2   :     0.002629
      dxy     :     0.003784
 73 H s       :     0.561839  s :     0.561839
 74 H s       :     0.733131  s :     0.733131
 75 H s       :     0.754477  s :     0.754477
 76 H s       :     0.752385  s :     0.752385
 77 H s       :     0.752024  s :     0.752024
 78 H s       :     0.752595  s :     0.752595
 79 H s       :     0.756582  s :     0.756582
 80 H s       :     0.728759  s :     0.728759
 81 H s       :     0.733596  s :     0.733596
 82 H s       :     0.703883  s :     0.703883
 83 H s       :     0.717568  s :     0.717568


                     *******************************
                     * LOEWDIN POPULATION ANALYSIS *
                     *******************************

----------------------
LOEWDIN ATOMIC CHARGES
----------------------
   0 C :   -0.128555
   1 C :   -0.103080
   2 C :   -0.205277
   3 C :   -0.113889
   4 C :    0.126847
   5 N :   -0.207526
   6 C :   -0.191625
   7 C :   -0.101063
   8 C :   -0.204712
   9 C :    0.138040
  10 N :   -0.184684
  11 C :   -0.025129
  12 C :    0.063889
  13 O :   -0.068776
  14 C :   -0.096213
  15 C :   -0.105367
  16 C :   -0.115712
  17 C :   -0.148450
  18 C :   -0.330502
  19 C :   -0.340303
  20 C :   -0.336847
  21 O :   -0.326837
  22 H :    0.140649
  23 H :    0.139827
  24 H :    0.135179
  25 H :    0.135598
  26 H :    0.141442
  27 H :    0.145470
  28 H :    0.136831
  29 H :    0.132524
  30 H :    0.134302
  31 H :    0.133754
  32 H :    0.133566
  33 H :    0.132819
  34 H :    0.269215
  35 H :    0.139540
  36 H :    0.138389
  37 H :    0.138105
  38 H :    0.164413
  39 C :    0.129547
  40 H :    0.159935
  41 H :    0.135642
  42 H :    0.129280
  43 C :   -0.096049
  44 C :   -0.106696
  45 C :   -0.139405
  46 C :   -0.122838
  47 C :   -0.140587
  48 C :   -0.118218
  49 H :    0.154917
  50 H :    0.151552
  51 H :    0.151647
  52 H :    0.151586
  53 H :    0.155994
  54 H :    0.165172
  55 O :   -0.216864
  56 C :    0.006669
  57 C :   -0.120299
  58 C :    0.066913
  59 N :   -0.152513
  60 C :    0.009139
  61 N :   -0.171633
  62 C :    0.115788
  63 N :   -0.201157
  64 C :   -0.045485
  65 C :   -0.218292
  66 C :   -0.059006
  67 C :   -0.142031
  68 C :   -0.143950
  69 C :   -0.148606
  70 C :   -0.143841
  71 C :   -0.139428
  72 O :   -0.305154
  73 H :    0.272352
  74 H :    0.140334
  75 H :    0.146119
  76 H :    0.146210
  77 H :    0.145640
  78 H :    0.146067
  79 H :    0.145106
  80 H :    0.152156
  81 H :    0.153022
  82 H :    0.159982
  83 H :    0.155433

-------------------------------
LOEWDIN REDUCED ORBITAL CHARGES
-------------------------------
  0 C s       :     2.893959  s :     2.893959
      pz      :     0.990948  p :     3.113484
      px      :     1.009094
      py      :     1.113442
      dz2     :     0.012652  d :     0.121113
      dxz     :     0.035898
      dyz     :     0.033248
      dx2y2   :     0.020371
      dxy     :     0.018944
  1 C s       :     2.833642  s :     2.833642
      pz      :     1.049556  p :     3.141949
      px      :     1.043514
      py      :     1.048879
      dz2     :     0.021320  d :     0.127489
      dxz     :     0.028317
      dyz     :     0.027905
      dx2y2   :     0.030976
      dxy     :     0.018971
  2 C s       :     2.902266  s :     2.902266
      pz      :     1.043848  p :     3.212569
      px      :     1.078455
      py      :     1.090266
      dz2     :     0.017703  d :     0.090442
      dxz     :     0.022238
      dyz     :     0.019167
      dx2y2   :     0.024715
      dxy     :     0.006619
  3 C s       :     2.842156  s :     2.842156
      pz      :     1.058452  p :     3.149305
      px      :     1.038643
      py      :     1.052211
      dz2     :     0.021202  d :     0.122428
      dxz     :     0.028239
      dyz     :     0.025498
      dx2y2   :     0.032926
      dxy     :     0.014562
  4 C s       :     2.821716  s :     2.821716
      pz      :     0.966981  p :     2.772941
      px      :     1.024041
      py      :     0.781918
      dz2     :     0.095194  d :     0.278497
      dxz     :     0.064390
      dyz     :     0.054744
      dx2y2   :     0.037268
      dxy     :     0.026901
  5 N s       :     3.100110  s :     3.100110
      pz      :     1.210743  p :     4.024973
      px      :     1.249734
      py      :     1.564496
      dz2     :     0.026547  d :     0.082443
      dxz     :     0.026231
      dyz     :     0.014375
      dx2y2   :     0.010912
      dxy     :     0.004379
  6 C s       :     2.905129  s :     2.905129
      pz      :     1.071232  p :     3.198239
      px      :     1.115255
      py      :     1.011753
      dz2     :     0.013498  d :     0.088256
      dxz     :     0.018403
      dyz     :     0.021816
      dx2y2   :     0.025655
      dxy     :     0.008883
  7 C s       :     2.834400  s :     2.834400
      pz      :     1.070028  p :     3.142474
      px      :     1.015341
      py      :     1.057105
      dz2     :     0.024548  d :     0.124189
      dxz     :     0.020146
      dyz     :     0.027253
      dx2y2   :     0.036187
      dxy     :     0.016055
  8 C s       :     2.904268  s :     2.904268
      pz      :     1.060325  p :     3.212692
      px      :     1.091770
      py      :     1.060598
      dz2     :     0.015909  d :     0.087752
      dxz     :     0.014659
      dyz     :     0.024595
      dx2y2   :     0.022030
      dxy     :     0.010558
  9 C s       :     2.829338  s :     2.829338
      pz      :     0.896463  p :     2.809830
      px      :     1.048572
      py      :     0.864794
      dz2     :     0.071190  d :     0.222792
      dxz     :     0.064228
      dyz     :     0.038273
      dx2y2   :     0.026100
      dxy     :     0.023002
 10 N s       :     3.202307  s :     3.202307
      pz      :     1.522514  p :     3.888168
      px      :     1.130641
      py      :     1.235012
      dz2     :     0.014619  d :     0.094210
      dxz     :     0.039962
      dyz     :     0.010782
      dx2y2   :     0.012004
      dxy     :     0.016843
 11 C s       :     2.818241  s :     2.818241
      pz      :     1.028538  p :     3.052266
      px      :     1.028098
      py      :     0.995630
      dz2     :     0.042419  d :     0.154622
      dxz     :     0.045239
      dyz     :     0.014708
      dx2y2   :     0.027625
      dxy     :     0.024631
 12 C s       :     2.819840  s :     2.819840
      pz      :     1.081507  p :     2.937401
      px      :     0.872729
      py      :     0.983165
      dz2     :     0.044889  d :     0.178870
      dxz     :     0.046851
      dyz     :     0.015445
      dx2y2   :     0.039354
      dxy     :     0.032331
 13 O s       :     3.405319  s :     3.405319
      pz      :     1.539715  p :     4.578131
      px      :     1.388179
      py      :     1.650236
      dz2     :     0.022548  d :     0.085326
      dxz     :     0.021605
      dyz     :     0.010947
      dx2y2   :     0.015911
      dxy     :     0.014315
 14 C s       :     2.887931  s :     2.887931
      pz      :     1.092764  p :     3.118506
      px      :     1.063714
      py      :     0.962028
      dz2     :     0.023147  d :     0.089776
      dxz     :     0.028856
      dyz     :     0.006346
      dx2y2   :     0.015534
      dxy     :     0.015894
 15 C s       :     2.850634  s :     2.850634
      pz      :     1.081759  p :     3.148947
      px      :     1.047192
      py      :     1.019996
      dz2     :     0.030019  d :     0.105786
      dxz     :     0.034208
      dyz     :     0.015297
      dx2y2   :     0.016828
      dxy     :     0.009433
 16 C s       :     2.889074  s :     2.889074
      pz      :     1.073781  p :     3.136043
      px      :     1.085138
      py      :     0.977124
      dz2     :     0.021825  d :     0.090594
      dxz     :     0.034555
      dyz     :     0.010613
      dx2y2   :     0.012154
      dxy     :     0.011447
 17 C s       :     2.886859  s :     2.886859
      pz      :     1.082542  p :     3.171250
      px      :     1.073525
      py      :     1.015183
      dz2     :     0.021798  d :     0.090342
      dxz     :     0.033128
      dyz     :     0.006508
      dx2y2   :     0.014004
      dxy     :     0.014904
 18 C s       :     2.954799  s :     2.954799
      pz      :     1.126113  p :     3.306558
      px      :     1.127652
      py      :     1.052794
      dz2     :     0.011222  d :     0.069144
      dxz     :     0.009608
      dyz     :     0.019664
      dx2y2   :     0.021290
      dxy     :     0.007361
 19 C s       :     2.949234  s :     2.949234
      pz      :     1.088477  p :     3.321688
      px      :     1.099659
      py      :     1.133553
      dz2     :     0.012922  d :     0.069381
      dxz     :     0.015497
      dyz     :     0.016109
      dx2y2   :     0.017961
      dxy     :     0.006893
 20 C s       :     2.946537  s :     2.946537
      pz      :     1.090606  p :     3.320695
      px      :     1.128497
      py      :     1.101592
      dz2     :     0.014303  d :     0.069615
      dxz     :     0.016829
      dyz     :     0.013398
      dx2y2   :     0.021144
      dxy     :     0.003941
 21 O s       :     3.510182  s :     3.510182
      pz      :     1.648048  p :     4.764520
      px      :     1.596175
      py      :     1.520297
      dz2     :     0.010708  d :     0.052135
      dxz     :     0.016556
      dyz     :     0.008321
      dx2y2   :     0.008312
      dxy     :     0.008238
 22 H s       :     0.859351  s :     0.859351
 23 H s       :     0.860173  s :     0.860173
 24 H s       :     0.864821  s :     0.864821
 25 H s       :     0.864402  s :     0.864402
 26 H s       :     0.858558  s :     0.858558
 27 H s       :     0.854530  s :     0.854530
 28 H s       :     0.863169  s :     0.863169
 29 H s       :     0.867476  s :     0.867476
 30 H s       :     0.865698  s :     0.865698
 31 H s       :     0.866246  s :     0.866246
 32 H s       :     0.866434  s :     0.866434
 33 H s       :     0.867181  s :     0.867181
 34 H s       :     0.730785  s :     0.730785
 35 H s       :     0.860460  s :     0.860460
 36 H s       :     0.861611  s :     0.861611
 37 H s       :     0.861895  s :     0.861895
 38 H s       :     0.835587  s :     0.835587
 39 C s       :     2.849122  s :     2.849122
      pz      :     0.907573  p :     2.793524
      px      :     1.021311
      py      :     0.864639
      dz2     :     0.041485  d :     0.227807
      dxz     :     0.062009
      dyz     :     0.040740
      dx2y2   :     0.040952
      dxy     :     0.042622
 40 H s       :     0.840065  s :     0.840065
 41 H s       :     0.864358  s :     0.864358
 42 H s       :     0.870720  s :     0.870720
 43 C s       :     2.853050  s :     2.853050
      pz      :     1.005375  p :     3.136908
      px      :     1.065855
      py      :     1.065678
      dz2     :     0.008938  d :     0.106091
      dxz     :     0.016589
      dyz     :     0.015234
      dx2y2   :     0.030326
      dxy     :     0.035003
 44 C s       :     2.890872  s :     2.890872
      pz      :     0.982570  p :     3.125083
      px      :     1.063998
      py      :     1.078515
      dz2     :     0.008485  d :     0.090741
      dxz     :     0.016587
      dyz     :     0.008905
      dx2y2   :     0.030506
      dxy     :     0.026258
 45 C s       :     2.892987  s :     2.892987
      pz      :     1.001585  p :     3.155829
      px      :     1.081684
      py      :     1.072560
      dz2     :     0.009730  d :     0.090589
      dxz     :     0.009118
      dyz     :     0.015031
      dx2y2   :     0.029206
      dxy     :     0.027505
 46 C s       :     2.896870  s :     2.896870
      pz      :     0.980013  p :     3.135136
      px      :     1.083108
      py      :     1.072015
      dz2     :     0.006582  d :     0.090832
      dxz     :     0.013625
      dyz     :     0.012569
      dx2y2   :     0.026583
      dxy     :     0.031473
 47 C s       :     2.892625  s :     2.892625
      pz      :     0.999813  p :     3.157296
      px      :     1.082676
      py      :     1.074807
      dz2     :     0.008087  d :     0.090666
      dxz     :     0.016147
      dyz     :     0.008523
      dx2y2   :     0.030355
      dxy     :     0.027554
 48 C s       :     2.891806  s :     2.891806
      pz      :     0.981775  p :     3.135343
      px      :     1.088515
      py      :     1.065053
      dz2     :     0.010129  d :     0.091069
      dxz     :     0.008712
      dyz     :     0.015929
      dx2y2   :     0.029424
      dxy     :     0.026875
 49 H s       :     0.845083  s :     0.845083
 50 H s       :     0.848448  s :     0.848448
 51 H s       :     0.848353  s :     0.848353
 52 H s       :     0.848414  s :     0.848414
 53 H s       :     0.844006  s :     0.844006
 54 H s       :     0.834828  s :     0.834828
 55 O s       :     3.511362  s :     3.511362
      pz      :     1.437620  p :     4.648424
      px      :     1.757320
      py      :     1.453484
      dz2     :     0.014342  d :     0.057078
      dxz     :     0.011436
      dyz     :     0.016955
      dx2y2   :     0.007041
      dxy     :     0.007303
 56 C s       :     2.885350  s :     2.885350
      pz      :     1.081590  p :     2.970905
      px      :     1.026588
      py      :     0.862727
      dz2     :     0.032559  d :     0.137076
      dxz     :     0.049094
      dyz     :     0.007035
      dx2y2   :     0.026338
      dxy     :     0.022050
 57 C s       :     2.858776  s :     2.858776
      pz      :     1.081536  p :     3.154297
      px      :     1.057661
      py      :     1.015100
      dz2     :     0.033605  d :     0.107227
      dxz     :     0.033326
      dyz     :     0.011285
      dx2y2   :     0.018811
      dxy     :     0.010201
 58 C s       :     2.830128  s :     2.830128
      pz      :     1.057917  p :     2.941401
      px      :     1.032118
      py      :     0.851366
      dz2     :     0.032471  d :     0.161558
      dxz     :     0.064402
      dyz     :     0.014485
      dx2y2   :     0.027032
      dxy     :     0.023167
 59 N s       :     3.197399  s :     3.197399
      pz      :     1.505756  p :     3.862274
      px      :     1.197022
      py      :     1.159496
      dz2     :     0.018617  d :     0.092841
      dxz     :     0.032878
      dyz     :     0.009009
      dx2y2   :     0.017864
      dxy     :     0.014472
 60 C s       :     2.872695  s :     2.872695
      pz      :     1.015828  p :     2.937238
      px      :     1.055502
      py      :     0.865908
      dz2     :     0.066239  d :     0.180928
      dxz     :     0.057761
      dyz     :     0.028221
      dx2y2   :     0.019700
      dxy     :     0.009007
 61 N s       :     3.203633  s :     3.203633
      pz      :     1.357872  p :     3.877673
      px      :     1.369090
      py      :     1.150711
      dz2     :     0.029395  d :     0.090327
      dxz     :     0.020539
      dyz     :     0.011750
      dx2y2   :     0.017085
      dxy     :     0.011558
 62 C s       :     2.803831  s :     2.803831
      pz      :     0.980843  p :     2.788228
      px      :     1.013920
      py      :     0.793464
      dz2     :     0.109442  d :     0.292153
      dxz     :     0.065433
      dyz     :     0.058358
      dx2y2   :     0.036920
      dxy     :     0.022000
 63 N s       :     3.105988  s :     3.105988
      pz      :     1.207508  p :     4.013883
      px      :     1.238108
      py      :     1.568267
      dz2     :     0.024488  d :     0.081286
      dxz     :     0.027325
      dyz     :     0.011678
      dx2y2   :     0.012347
      dxy     :     0.005448
 64 C s       :     2.855220  s :     2.855220
      pz      :     1.026486  p :     3.049460
      px      :     0.945806
      py      :     1.077168
      dz2     :     0.013224  d :     0.140806
      dxz     :     0.044001
      dyz     :     0.034104
      dx2y2   :     0.029682
      dxy     :     0.019795
 65 C s       :     2.903788  s :     2.903788
      pz      :     1.073690  p :     3.226592
      px      :     1.127788
      py      :     1.025113
      dz2     :     0.008277  d :     0.087912
      dxz     :     0.024048
      dyz     :     0.023661
      dx2y2   :     0.026045
      dxy     :     0.005881
 66 C s       :     2.846914  s :     2.846914
      pz      :     0.999894  p :     3.101207
      px      :     1.098223
      py      :     1.003091
      dz2     :     0.014943  d :     0.110885
      dxz     :     0.025936
      dyz     :     0.014684
      dx2y2   :     0.028428
      dxy     :     0.026893
 67 C s       :     2.891781  s :     2.891781
      pz      :     1.036114  p :     3.159701
      px      :     1.080471
      py      :     1.043116
      dz2     :     0.013487  d :     0.090549
      dxz     :     0.020174
      dyz     :     0.013706
      dx2y2   :     0.022179
      dxy     :     0.021003
 68 C s       :     2.893099  s :     2.893099
      pz      :     1.032804  p :     3.159705
      px      :     1.086897
      py      :     1.040004
      dz2     :     0.015242  d :     0.091145
      dxz     :     0.019481
      dyz     :     0.013433
      dx2y2   :     0.020713
      dxy     :     0.022277
 69 C s       :     2.893906  s :     2.893906
      pz      :     1.033192  p :     3.163858
      px      :     1.090718
      py      :     1.039948
      dz2     :     0.009833  d :     0.090842
      dxz     :     0.021494
      dyz     :     0.012259
      dx2y2   :     0.024846
      dxy     :     0.022411
 70 C s       :     2.893123  s :     2.893123
      pz      :     1.033051  p :     3.159580
      px      :     1.086519
      py      :     1.040011
      dz2     :     0.013882  d :     0.091137
      dxz     :     0.019966
      dyz     :     0.013725
      dx2y2   :     0.022629
      dxy     :     0.020935
 71 C s       :     2.891919  s :     2.891919
      pz      :     1.033490  p :     3.157064
      px      :     1.081334
      py      :     1.042240
      dz2     :     0.014576  d :     0.090444
      dxz     :     0.019716
      dyz     :     0.013373
      dx2y2   :     0.020475
      dxy     :     0.022305
 72 O s       :     3.510086  s :     3.510086
      pz      :     1.581608  p :     4.741644
      px      :     1.645117
      py      :     1.514919
      dz2     :     0.014015  d :     0.053425
      dxz     :     0.018866
      dyz     :     0.009139
      dx2y2   :     0.006069
      dxy     :     0.005336
 73 H s       :     0.727648  s :     0.727648
 74 H s       :     0.859666  s :     0.859666
 75 H s       :     0.853881  s :     0.853881
 76 H s       :     0.853790  s :     0.853790
 77 H s       :     0.854360  s :     0.854360
 78 H s       :     0.853933  s :     0.853933
 79 H s       :     0.854894  s :     0.854894
 80 H s       :     0.847844  s :     0.847844
 81 H s       :     0.846978  s :     0.846978
 82 H s       :     0.840018  s :     0.840018
 83 H s       :     0.844567  s :     0.844567


                      *****************************
                      * MAYER POPULATION ANALYSIS *
                      *****************************

  NA   - Mulliken gross atomic population
  ZA   - Total nuclear charge
  QA   - Mulliken gross atomic charge
  VA   - Mayer's total valence
  BVA  - Mayer's bonded valence
  FA   - Mayer's free valence

  ATOM       NA         ZA         QA         VA         BVA        FA
  0 C      6.2401     6.0000    -0.2401     3.6280     3.6280    -0.0000
  1 C      6.1342     6.0000    -0.1342     3.8082     3.8082     0.0000
  2 C      6.3856     6.0000    -0.3856     3.5736     3.5736     0.0000
  3 C      6.2235     6.0000    -0.2235     3.7635     3.7635    -0.0000
  4 C      5.4000     6.0000     0.6000     3.9117     3.9117    -0.0000
  5 N      7.6574     7.0000    -0.6574     3.0255     3.0255    -0.0000
  6 C      6.3796     6.0000    -0.3796     3.5947     3.5947     0.0000
  7 C      6.2556     6.0000    -0.2556     3.8195     3.8195    -0.0000
  8 C      6.3761     6.0000    -0.3761     3.5915     3.5915    -0.0000
  9 C      5.4424     6.0000     0.5576     3.6278     3.6278    -0.0000
 10 N      7.4292     7.0000    -0.4292     3.0582     3.0582     0.0000
 11 C      5.8301     6.0000     0.1699     3.8702     3.8702    -0.0000
 12 C      5.6476     6.0000     0.3524     3.6785     3.6785    -0.0000
 13 O      8.4512     8.0000    -0.4512     2.2503     2.2503     0.0000
 14 C      6.3364     6.0000    -0.3364     3.7807     3.7807    -0.0000
 15 C      6.0489     6.0000    -0.0489     3.6385     3.6385     0.0000
 16 C      6.2897     6.0000    -0.2897     3.7833     3.7833     0.0000
 17 C      6.3196     6.0000    -0.3196     3.7828     3.7828    -0.0000
 18 C      6.6353     6.0000    -0.6353     3.6707     3.6707    -0.0000
 19 C      6.6432     6.0000    -0.6432     3.6927     3.6927    -0.0000
 20 C      6.6364     6.0000    -0.6364     3.7117     3.7117    -0.0000
 21 O      8.5135     8.0000    -0.5135     2.1221     2.1221    -0.0000
 22 H      0.7605     1.0000     0.2395     0.9058     0.9058     0.0000
 23 H      0.7526     1.0000     0.2474     0.9082     0.9082    -0.0000
 24 H      0.7615     1.0000     0.2385     0.9108     0.9108    -0.0000
 25 H      0.7586     1.0000     0.2414     0.9057     0.9057    -0.0000
 26 H      0.7544     1.0000     0.2456     0.9044     0.9044     0.0000
 27 H      0.7408     1.0000     0.2592     0.9069     0.9069     0.0000
 28 H      0.7627     1.0000     0.2373     0.9146     0.9146    -0.0000
 29 H      0.7740     1.0000     0.2260     0.9114     0.9114    -0.0000
 30 H      0.7682     1.0000     0.2318     0.9114     0.9114     0.0000
 31 H      0.7689     1.0000     0.2311     0.9123     0.9123    -0.0000
 32 H      0.7694     1.0000     0.2306     0.9102     0.9102    -0.0000
 33 H      0.7689     1.0000     0.2311     0.9128     0.9128    -0.0000
 34 H      0.5791     1.0000     0.4209     0.8362     0.8362    -0.0000
 35 H      0.7555     1.0000     0.2445     0.9074     0.9074    -0.0000
 36 H      0.7581     1.0000     0.2419     0.9062     0.9062    -0.0000
 37 H      0.7592     1.0000     0.2408     0.9105     0.9105     0.0000
 38 H      0.7320     1.0000     0.2680     0.9081     0.9081     0.0000
 39 C      5.6360     6.0000     0.3640     3.9297     3.9297     0.0000
 40 H      0.7270     1.0000     0.2730     0.8921     0.8921     0.0000
 41 H      0.7497     1.0000     0.2503     0.9006     0.9006    -0.0000
 42 H      0.7571     1.0000     0.2429     0.8961     0.8961    -0.0000
 43 C      6.0309     6.0000    -0.0309     3.6391     3.6391     0.0000
 44 C      6.2703     6.0000    -0.2703     3.8131     3.8131     0.0000
 45 C      6.2393     6.0000    -0.2393     3.7828     3.7828    -0.0000
 46 C      6.2449     6.0000    -0.2449     3.7887     3.7887    -0.0000
 47 C      6.2358     6.0000    -0.2358     3.8006     3.8006    -0.0000
 48 C      6.2800     6.0000    -0.2800     3.7651     3.7651    -0.0000
 49 H      0.7347     1.0000     0.2653     0.9005     0.9005     0.0000
 50 H      0.7418     1.0000     0.2582     0.8974     0.8974    -0.0000
 51 H      0.7403     1.0000     0.2597     0.8965     0.8965    -0.0000
 52 H      0.7413     1.0000     0.2587     0.8968     0.8968    -0.0000
 53 H      0.7325     1.0000     0.2675     0.8943     0.8943    -0.0000
 54 H      0.7242     1.0000     0.2758     0.8907     0.8907     0.0000
 55 O      8.3827     8.0000    -0.3827     2.2083     2.2083    -0.0000
 56 C      6.0290     6.0000    -0.0290     3.7434     3.7434    -0.0000
 57 C      6.1368     6.0000    -0.1368     3.6704     3.6704    -0.0000
 58 C      5.7118     6.0000     0.2882     3.7045     3.7045    -0.0000
 59 N      7.4018     7.0000    -0.4018     3.0797     3.0797     0.0000
 60 C      5.9549     6.0000     0.0451     3.9468     3.9468     0.0000
 61 N      7.3906     7.0000    -0.3906     3.0781     3.0781     0.0000
 62 C      5.4610     6.0000     0.5390     4.0631     4.0631    -0.0000
 63 N      7.6962     7.0000    -0.6962     2.9867     2.9867    -0.0000
 64 C      6.0936     6.0000    -0.0936     3.6678     3.6678     0.0000
 65 C      6.5274     6.0000    -0.5274     3.6704     3.6704     0.0000
 66 C      5.8741     6.0000     0.1259     3.6794     3.6794    -0.0000
 67 C      6.2956     6.0000    -0.2956     3.8016     3.8016    -0.0000
 68 C      6.2356     6.0000    -0.2356     3.7953     3.7953     0.0000
 69 C      6.2639     6.0000    -0.2639     3.8014     3.8014     0.0000
 70 C      6.2369     6.0000    -0.2369     3.7963     3.7963     0.0000
 71 C      6.2963     6.0000    -0.2963     3.7972     3.7972     0.0000
 72 O      8.4795     8.0000    -0.4795     2.1733     2.1733    -0.0000
 73 H      0.5618     1.0000     0.4382     0.8359     0.8359    -0.0000
 74 H      0.7331     1.0000     0.2669     0.8935     0.8935    -0.0000
 75 H      0.7545     1.0000     0.2455     0.9108     0.9108    -0.0000
 76 H      0.7524     1.0000     0.2476     0.9012     0.9012     0.0000
 77 H      0.7520     1.0000     0.2480     0.9015     0.9015     0.0000
 78 H      0.7526     1.0000     0.2474     0.9014     0.9014    -0.0000
 79 H      0.7566     1.0000     0.2434     0.9166     0.9166     0.0000
 80 H      0.7288     1.0000     0.2712     0.8886     0.8886     0.0000
 81 H      0.7336     1.0000     0.2664     0.8932     0.8932     0.0000
 82 H      0.7039     1.0000     0.2961     0.8697     0.8697     0.0000
 83 H      0.7176     1.0000     0.2824     0.8861     0.8861     0.0000

  Mayer bond orders larger than 0.100000
B(  0-C ,  1-C ) :   0.9614 B(  0-C ,  5-N ) :   0.9369 B(  0-C , 41-H ) :   0.9002 
B(  0-C , 42-H ) :   0.8981 B(  1-C ,  2-C ) :   0.9535 B(  1-C ,  8-C ) :   0.9699 
B(  1-C , 19-C ) :   1.0020 B(  2-C ,  3-C ) :   0.9514 B(  2-C , 24-H ) :   0.9121 
B(  2-C , 25-H ) :   0.9134 B(  3-C ,  4-C ) :   0.9045 B(  3-C ,  6-C ) :   0.9632 
B(  3-C , 20-C ) :   1.0052 B(  4-C ,  5-N ) :   1.2546 B(  4-C , 21-O ) :   1.7963 
B(  5-N , 34-H ) :   0.7074 B(  6-C ,  7-C ) :   0.9670 B(  6-C , 26-H ) :   0.9014 
B(  6-C , 27-H ) :   0.8966 B(  7-C ,  8-C ) :   0.9695 B(  7-C ,  9-C ) :   0.9155 
B(  7-C , 18-C ) :   1.0013 B(  8-C , 22-H ) :   0.9030 B(  8-C , 23-H ) :   0.9051 
B(  9-C , 10-N ) :   1.7093 B(  9-C , 13-O ) :   1.0483 B( 10-N , 11-C ) :   1.2372 
B( 11-C , 12-C ) :   1.2685 B( 11-C , 14-C ) :   1.3309 B( 12-C , 13-O ) :   1.0189 
B( 12-C , 17-C ) :   1.3365 B( 14-C , 15-C ) :   1.3838 B( 14-C , 38-H ) :   0.9004 
B( 15-C , 16-C ) :   1.3252 B( 15-C , 39-C ) :   0.9577 B( 16-C , 17-C ) :   1.4666 
B( 16-C , 40-H ) :   0.8984 B( 17-C , 54-H ) :   0.8985 B( 18-C , 35-H ) :   0.9147 
B( 18-C , 36-H ) :   0.9162 B( 18-C , 37-H ) :   0.9122 B( 19-C , 31-H ) :   0.9209 
B( 19-C , 32-H ) :   0.9209 B( 19-C , 33-H ) :   0.9200 B( 20-C , 28-H ) :   0.9182 
B( 20-C , 29-H ) :   0.9187 B( 20-C , 30-H ) :   0.9242 B( 21-O , 73-H ) :   0.1318 
B( 39-C , 43-C ) :   0.9484 B( 39-C , 55-O ) :   2.0449 B( 43-C , 44-C ) :   1.3698 
B( 43-C , 48-C ) :   1.3599 B( 44-C , 45-C ) :   1.4336 B( 44-C , 49-H ) :   0.8998 
B( 45-C , 46-C ) :   1.4050 B( 45-C , 50-H ) :   0.9064 B( 46-C , 47-C ) :   1.4195 
B( 46-C , 51-H ) :   0.9054 B( 47-C , 48-C ) :   1.4334 B( 47-C , 52-H ) :   0.9059 
B( 48-C , 53-H ) :   0.9020 B( 56-C , 57-C ) :   1.3123 B( 56-C , 61-N ) :   1.4689 
B( 56-C , 83-H ) :   0.9082 B( 57-C , 58-C ) :   1.3109 B( 57-C , 62-C ) :   0.9521 
B( 58-C , 59-N ) :   1.4711 B( 58-C , 64-C ) :   0.9501 B( 59-N , 60-C ) :   1.4944 
B( 60-C , 61-N ) :   1.4848 B( 60-C , 74-H ) :   0.8941 B( 62-C , 63-N ) :   1.2175 
B( 62-C , 72-O ) :   1.8996 B( 63-N , 64-C ) :   0.9589 B( 63-N , 73-H ) :   0.6633 
B( 64-C , 65-C ) :   0.9606 B( 64-C , 82-H ) :   0.8651 B( 65-C , 66-C ) :   0.9442 
B( 65-C , 80-H ) :   0.9032 B( 65-C , 81-H ) :   0.8996 B( 66-C , 67-C ) :   1.4004 
B( 66-C , 71-C ) :   1.3911 B( 67-C , 68-C ) :   1.4240 B( 67-C , 75-H ) :   0.9073 
B( 68-C , 69-C ) :   1.4222 B( 68-C , 76-H ) :   0.9102 B( 69-C , 70-C ) :   1.4181 
B( 69-C , 77-H ) :   0.9096 B( 70-C , 71-C ) :   1.4275 B( 70-C , 78-H ) :   0.9104 
B( 71-C , 79-H ) :   0.9059 

-------
TIMINGS
-------

Total SCF time: 0 days 0 hours 5 min 15 sec 

Total time                  ....     315.518 sec
Sum of individual times     ....     312.573 sec  ( 99.1%)

Fock matrix formation       ....     301.917 sec  ( 95.7%)
  Split-RI-J                ....      26.450 sec  (  8.8% of F)
  Chain of spheres X        ....     228.841 sec  ( 75.8% of F)
  XC integration            ....       9.923 sec  (  3.3% of F)
    Basis function eval.    ....       2.450 sec  ( 24.7% of XC)
    Density eval.           ....       3.699 sec  ( 37.3% of XC)
    XC-Functional eval.     ....       0.196 sec  (  2.0% of XC)
    XC-Potential eval.      ....       2.942 sec  ( 29.6% of XC)
Diagonalization             ....       1.408 sec  (  0.4%)
Density matrix formation    ....       0.179 sec  (  0.1%)
Population analysis         ....       0.149 sec  (  0.0%)
Initial guess               ....       0.418 sec  (  0.1%)
Orbital Transformation      ....       0.000 sec  (  0.0%)
Orbital Orthonormalization  ....       0.000 sec  (  0.0%)
DIIS solution               ....       0.596 sec  (  0.2%)
SOSCF solution              ....       1.464 sec  (  0.5%)
Grid generation             ....       6.444 sec  (  2.0%)

Maximum memory used throughout the entire SCF-calculation: 366.0 MB


-------------------------------------------------------------------------------
                          DFT DISPERSION CORRECTION                            
                                                                               
                              DFTD3 V3.1  Rev 1                                
                          USING Becke-Johnson damping                          
-------------------------------------------------------------------------------
The PBEh-3c composite method is recognized
Using three-body term ABC
Active option DFTDOPT                   ...         4   

molecular C6(AA) [au] = 77893.571087 


            DFT-D V3
 parameters
 s6 scaling factor         :     1.0000 
 a1 scaling factor         :     0.4860 
 s8 scaling factor         :     0.0000 
 a2 scaling factor         :     4.5000 
 Damping factor alpha9(ATM):    16.0000 
 ad hoc parameters k1-k3   :    16.0000     1.3333    -4.0000 

 Edisp/kcal,au: -49.204801849218  -0.078412834601 
 E6   /kcal   : -50.270797708 
 E8   /kcal   :  -0.000000000 
 E6(ABC)      :   1.065995859 
 % E8         :   0.000000000 
 % E6(ABC)    :  -2.166446808 

-------------------------   ----------------
Dispersion correction           -0.078412835
-------------------------   ----------------

------------------   -----------------
gCP correction             0.154327545
------------------   -----------------

-------------------------   --------------------
FINAL SINGLE POINT ENERGY     -2040.707273557035
-------------------------   --------------------


                            ***************************************
                            *     ORCA property calculations      *
                            ***************************************

                                    ---------------------
                                    Active property flags
                                    ---------------------
   (+) Dipole Moment


------------------------------------------------------------------------------
                       ORCA ELECTRIC PROPERTIES CALCULATION
------------------------------------------------------------------------------

Dipole Moment Calculation                       ... on
Quadrupole Moment Calculation                   ... off
Polarizability Calculation                      ... off
GBWName                                         ... orca.gbw
Electron density                                ... orca.scfp
The origin for moment calculation is the CENTER OF MASS  = ( 0.027661,  0.033341  0.028139)

-------------
DIPOLE MOMENT
-------------
                                X             Y             Z
Electronic contribution:     39.73220      -6.31206      -0.00289
Nuclear contribution   :    -42.29156       4.87375       1.66852
                        -----------------------------------------
Total Dipole Moment    :     -2.55935      -1.43831       1.66563
                        -----------------------------------------
Magnitude (a.u.)       :      3.37540
Magnitude (Debye)      :      8.57960


--------------------
Rotational spectrum 
--------------------
 
Rotational constants in cm-1:     0.003027     0.001947     0.001336 
Rotational constants in MHz :    90.733499    58.357629    40.056118 

 Dipole components along the rotational axes: 
x,y,z [a.u.] :    -2.197337    -2.105936     1.459485 
x,y,z [Debye]:    -5.585187    -5.352864     3.709717 

 


           ************************************************************
           *        Program running with 12 parallel MPI-processes    *
           *              working on a common directory               *
           ************************************************************

-------------------------------------------------------------------------------
                               ORCA SCF HESSIAN
-------------------------------------------------------------------------------

                   --------- SHARK INITIALIZATION DONE ---------

Hessian of the Kohn-Sham DFT energy:
Kohn-Sham wavefunction type                      ... RKS
Hartree-Fock exchange scaling                    ...    0.420
Number of operators                              ...    1
Number of atoms                                  ...   84
Basis set dimensions                             ...  779
Integral neglect threshold                       ... 1.0e-12
Integral primitive cutoff                        ... 1.0e-14

Setting up DFT Hessian calculations              ... 

HESS GRID
---------

General Integration Accuracy     IntAcc      ... 4.388
Radial Grid Type                 RadialGrid  ... OptM3 with GC (2021)
Angular Grid (max. ang.)         AngularGrid ... 4 (Lebedev-302)
Angular grid pruning method      GridPruning ... 4 (adaptive)
Weight generation scheme         WeightScheme... Becke
Basis function cutoff            BFCut       ... 1.0000e-12
Integration weight cutoff        WCut        ... 1.0000e-14
Angular grids for H and He will be reduced by one unit
Partially contracted basis set               ... off
Rotationally invariant grid construction     ... off

Total number of grid points                  ...   394036
Total number of batches                      ...     6202
Average number of points per batch           ...       63
Average number of grid points per atom       ...     4691

Building densities                               ... done   (      0.1 sec)
Calculating rho(r) on the grid                   ... done   (      0.9 sec)
Building xc-kernel on the grid                   ... done   (      0.1 sec)
                                                     done   (      5.5 sec)

Nuclear repulsion Hessian  (SHARK)               ... done   (      0.0 sec)

----------------------------------------------
Forming right-hand sides of CP-SCF equations     ...
----------------------------------------------
One electron integral derivatives  (SHARK)       ... done   (      2.5 sec)
C-PCM contribution to the Fock matrix derivative ... done   (    164.7 sec)

Transforming the overlap derivative matrices     ... 
IBatch  1 (of  2):                                                63.3 sec
IBatch  2 (of  2):                                                57.2 sec
                                                 ... done   (    120.6 sec)
Adding tr(S(x)F(y) C-PCM term to the hessian     ... done   (      3.3 sec)

Making the Q(x) pseudodensities                  ... 
IBatch  1 (of  2):                                                 1.0 sec
IBatch  2 (of  2):                                                 0.9 sec
                                                 ... done   (      1.8 sec)

Adding the E*S(x)*S(y) terms to the Hessian      ... done   (      3.2 sec)

Calculating energy weighted overlap derivatives  ... done   (      0.2 sec)

Two electron integral derivatives (SHARK-RI)     ... 
IBatch  1 (of  2):                                               321.1 sec
IBatch  2 (of  2):                                               155.3 sec
                                                 ... done   (    476.3 sec)
Exchange-correlation integral derivatives        ... done   (    276.5 sec)
tr(F(y)Q(x)) contribution to the Hessian         ... done   (      6.1 sec)

Response fock operator R(S(x)) (SHARK-RI)        ... 
IBatch  1 (of  6):                                               828.5 sec
IBatch  2 (of  6):                                               780.7 sec
IBatch  3 (of  6):                                               768.0 sec
IBatch  4 (of  6):                                               792.6 sec
IBatch  5 (of  6):                                               749.5 sec
IBatch  6 (of  6):                                               107.9 sec
                                                 ... done   (   4027.3 sec)

XC Response fock operator R(S(x))                ... 
IBatch  1 (of  2):                                               106.5 sec
IBatch  2 (of  2):                                                42.4 sec
                                                 ... done   (    148.9 sec)

tr(F(y)S(x)) contribution to the Hessian         ... 
                                                 ... done   (      0.4 sec)

Transforming and finalizing RHSs                 ... done   (     22.3 sec)

----------------------------------------------
Solving the CP-SCF equations (RI)                ...
----------------------------------------------
IBatch 1 (of 8)
     CP-SCF ITERATION   0:   2.7966e-01 (  90.0 sec   0/ 35 done)
     CP-SCF ITERATION   1:   4.0518e-02 (  91.2 sec   0/ 35 done)
     CP-SCF ITERATION   2:   2.3485e-02 (  91.7 sec   0/ 35 done)
     CP-SCF ITERATION   3:   7.7039e-03 (  91.6 sec   0/ 35 done)
     CP-SCF ITERATION   4:   2.3869e-03 (  91.8 sec   0/ 35 done)
     CP-SCF ITERATION   5:   7.5921e-04 (  92.0 sec   0/ 35 done)
     CP-SCF ITERATION   6:   2.8520e-04 (  92.0 sec   1/ 35 done)
     CP-SCF ITERATION   7:   8.7657e-05 (  89.4 sec  18/ 35 done)
     CP-SCF ITERATION   8:   2.9051e-05 (  46.6 sec  35/ 35 done)
                    *** THE CP-SCF HAS CONVERGED ***
IBatch 2 (of 8)
     CP-SCF ITERATION   0:   1.9668e-01 (  90.4 sec   0/ 35 done)
     CP-SCF ITERATION   1:   4.0260e-02 (  91.5 sec   0/ 35 done)
     CP-SCF ITERATION   2:   2.3828e-02 (  92.0 sec   0/ 35 done)
     CP-SCF ITERATION   3:   7.6562e-03 (  91.8 sec   0/ 35 done)
     CP-SCF ITERATION   4:   2.5856e-03 (  91.9 sec   0/ 35 done)
     CP-SCF ITERATION   5:   7.3662e-04 (  92.1 sec   0/ 35 done)
     CP-SCF ITERATION   6:   2.8993e-04 (  92.0 sec   9/ 35 done)
     CP-SCF ITERATION   7:   1.1130e-04 (  68.6 sec  14/ 35 done)
     CP-SCF ITERATION   8:   4.5173e-05 (  56.4 sec  31/ 35 done)
     CP-SCF ITERATION   9:   1.7894e-05 (  16.0 sec  35/ 35 done)
                    *** THE CP-SCF HAS CONVERGED ***
IBatch 3 (of 8)
     CP-SCF ITERATION   0:   1.7844e-01 (  89.0 sec   0/ 35 done)
     CP-SCF ITERATION   1:   2.2283e-02 (  90.9 sec   0/ 35 done)
     CP-SCF ITERATION   2:   7.4779e-03 (  91.3 sec   0/ 35 done)
     CP-SCF ITERATION   3:   1.7188e-03 (  91.5 sec   0/ 35 done)
     CP-SCF ITERATION   4:   5.8367e-04 (  91.5 sec   0/ 35 done)
     CP-SCF ITERATION   5:   1.9083e-04 (  91.7 sec   3/ 35 done)
     CP-SCF ITERATION   6:   6.4174e-05 (  83.8 sec  23/ 35 done)
     CP-SCF ITERATION   7:   2.2773e-05 (  34.2 sec  35/ 35 done)
                    *** THE CP-SCF HAS CONVERGED ***
IBatch 4 (of 8)
     CP-SCF ITERATION   0:   2.9969e-01 (  89.8 sec   0/ 35 done)
     CP-SCF ITERATION   1:   4.0401e-02 (  91.1 sec   0/ 35 done)
     CP-SCF ITERATION   2:   2.2246e-02 (  91.8 sec   0/ 35 done)
     CP-SCF ITERATION   3:   7.3416e-03 (  91.5 sec   0/ 35 done)
     CP-SCF ITERATION   4:   2.5686e-03 (  91.5 sec   0/ 35 done)
     CP-SCF ITERATION   5:   7.5608e-04 (  91.8 sec   0/ 35 done)
     CP-SCF ITERATION   6:   2.9460e-04 (  92.1 sec   8/ 35 done)
     CP-SCF ITERATION   7:   1.0950e-04 (  71.0 sec  20/ 35 done)
     CP-SCF ITERATION   8:   5.0488e-05 (  41.3 sec  32/ 35 done)
     CP-SCF ITERATION   9:   1.8558e-05 (  14.2 sec  35/ 35 done)
                    *** THE CP-SCF HAS CONVERGED ***
IBatch 5 (of 8)
     CP-SCF ITERATION   0:   2.2090e-01 (  89.4 sec   0/ 35 done)
     CP-SCF ITERATION   1:   4.2601e-02 (  90.9 sec   0/ 35 done)
     CP-SCF ITERATION   2:   2.5378e-02 (  91.3 sec   0/ 35 done)
     CP-SCF ITERATION   3:   7.6737e-03 (  91.4 sec   0/ 35 done)
     CP-SCF ITERATION   4:   2.5379e-03 (  91.6 sec   0/ 35 done)
     CP-SCF ITERATION   5:   7.3832e-04 (  91.6 sec   0/ 35 done)
     CP-SCF ITERATION   6:   2.6696e-04 (  91.8 sec   5/ 35 done)
     CP-SCF ITERATION   7:   8.2863e-05 (  78.5 sec  18/ 35 done)
     CP-SCF ITERATION   8:   3.4639e-05 (  46.2 sec  33/ 35 done)
     CP-SCF ITERATION   9:   1.4699e-05 (  12.5 sec  35/ 35 done)
                    *** THE CP-SCF HAS CONVERGED ***
IBatch 6 (of 8)
     CP-SCF ITERATION   0:   3.5052e-01 (  89.9 sec   0/ 35 done)
     CP-SCF ITERATION   1:   4.8079e-02 (  90.8 sec   0/ 35 done)
     CP-SCF ITERATION   2:   2.3745e-02 (  91.4 sec   0/ 35 done)
     CP-SCF ITERATION   3:   7.2673e-03 (  91.2 sec   0/ 35 done)
     CP-SCF ITERATION   4:   2.3875e-03 (  91.4 sec   0/ 35 done)
     CP-SCF ITERATION   5:   7.0605e-04 (  91.6 sec   0/ 35 done)
     CP-SCF ITERATION   6:   2.4244e-04 (  91.6 sec   0/ 35 done)
     CP-SCF ITERATION   7:   5.9725e-05 (  91.7 sec   9/ 35 done)
     CP-SCF ITERATION   8:   2.2849e-05 (  68.5 sec  35/ 35 done)
                    *** THE CP-SCF HAS CONVERGED ***
IBatch 7 (of 8)
     CP-SCF ITERATION   0:   2.0035e-01 (  89.4 sec   0/ 35 done)
     CP-SCF ITERATION   1:   3.1696e-02 (  90.7 sec   0/ 35 done)
     CP-SCF ITERATION   2:   1.5035e-02 (  91.2 sec   0/ 35 done)
     CP-SCF ITERATION   3:   5.0766e-03 (  91.1 sec   0/ 35 done)
     CP-SCF ITERATION   4:   1.9070e-03 (  91.3 sec   0/ 35 done)
     CP-SCF ITERATION   5:   5.4113e-04 (  91.3 sec   0/ 35 done)
     CP-SCF ITERATION   6:   1.8994e-04 (  91.4 sec   3/ 35 done)
     CP-SCF ITERATION   7:   5.1467e-05 (  83.5 sec  27/ 35 done)
     CP-SCF ITERATION   8:   1.8803e-05 (  24.5 sec  35/ 35 done)
                    *** THE CP-SCF HAS CONVERGED ***
IBatch 8 (of 8)
     CP-SCF ITERATION   0:   1.1397e-01 (  20.9 sec   0/  7 done)
     CP-SCF ITERATION   1:   1.6772e-02 (  22.0 sec   0/  7 done)
     CP-SCF ITERATION   2:   6.4345e-03 (  22.3 sec   0/  7 done)
     CP-SCF ITERATION   3:   1.9600e-03 (  22.6 sec   0/  7 done)
     CP-SCF ITERATION   4:   7.5230e-04 (  22.6 sec   0/  7 done)
     CP-SCF ITERATION   5:   2.8775e-04 (  22.4 sec   0/  7 done)
     CP-SCF ITERATION   6:   9.9246e-05 (  22.5 sec   1/  7 done)
     CP-SCF ITERATION   7:   3.9573e-05 (  20.1 sec   6/  7 done)
     CP-SCF ITERATION   8:   1.1903e-05 (  10.8 sec   7/  7 done)
                    *** THE CP-SCF HAS CONVERGED ***

                                                 ... done   (   5497.0 sec)
Forming perturbed density Hessian contributions  ... done   (      4.3 sec)
Calculating [Q*(d^2 A/dXdY)*Q  ] C-PCM term      ... done   (      0.1 sec)
Calculating [d^2(V_N)/(dXdY)*Q ] C-PCM term      ... done   (      0.0 sec)
Calculating [d^2(V_el)/(dXdY)*Q] C-PCM term      ... done   (      5.6 sec)
Calculating C-PCM term that depends on dQ/dX     ... done   (      4.7 sec)
2nd integral derivative contribs (SHARK-RI)      ... done   (    840.2 sec)
Exchange-correlation Hessian                     ... done   (     86.9 sec)
Dispersion correction in the Hessian             ... done   (      4.2 sec)
gCP correction in the Hessian                    ... done   (      2.8 sec)
Dipole derivatives                               ... (center of mass:  0.027661,  0.033341  0.028139)done   (      0.3 sec)

Total SCF Hessian time: 0 days 3 hours 16 min 13 sec 

Writing the Hessian file to the disk             ... done


Maximum memory used throughout the entire SCFHESS-calculation: 1030.9 MB

-----------------------
VIBRATIONAL FREQUENCIES
-----------------------

Scaling factor for frequencies =  1.000000000  (already applied!)

   0:         0.00 cm**-1
   1:         0.00 cm**-1
   2:         0.00 cm**-1
   3:         0.00 cm**-1
   4:         0.00 cm**-1
   5:         0.00 cm**-1
   6:        17.51 cm**-1
   7:        19.15 cm**-1
   8:        20.22 cm**-1
   9:        23.79 cm**-1
  10:        30.20 cm**-1
  11:        41.51 cm**-1
  12:        43.20 cm**-1
  13:        47.04 cm**-1
  14:        53.40 cm**-1
  15:        56.29 cm**-1
  16:        64.97 cm**-1
  17:        72.33 cm**-1
  18:        82.88 cm**-1
  19:        91.33 cm**-1
  20:        98.30 cm**-1
  21:       121.18 cm**-1
  22:       125.25 cm**-1
  23:       133.59 cm**-1
  24:       152.97 cm**-1
  25:       156.32 cm**-1
  26:       171.58 cm**-1
  27:       173.88 cm**-1
  28:       188.06 cm**-1
  29:       202.67 cm**-1
  30:       224.15 cm**-1
  31:       243.93 cm**-1
  32:       249.42 cm**-1
  33:       251.70 cm**-1
  34:       253.66 cm**-1
  35:       256.21 cm**-1
  36:       261.88 cm**-1
  37:       266.88 cm**-1
  38:       280.90 cm**-1
  39:       282.38 cm**-1
  40:       295.77 cm**-1
  41:       306.98 cm**-1
  42:       313.44 cm**-1
  43:       314.20 cm**-1
  44:       322.33 cm**-1
  45:       358.36 cm**-1
  46:       375.02 cm**-1
  47:       378.74 cm**-1
  48:       389.01 cm**-1
  49:       405.12 cm**-1
  50:       406.23 cm**-1
  51:       411.06 cm**-1
  52:       426.09 cm**-1
  53:       430.03 cm**-1
  54:       443.97 cm**-1
  55:       450.94 cm**-1
  56:       456.27 cm**-1
  57:       458.11 cm**-1
  58:       477.98 cm**-1
  59:       491.86 cm**-1
  60:       504.59 cm**-1
  61:       511.08 cm**-1
  62:       533.49 cm**-1
  63:       545.05 cm**-1
  64:       570.51 cm**-1
  65:       573.12 cm**-1
  66:       573.43 cm**-1
  67:       585.00 cm**-1
  68:       604.96 cm**-1
  69:       615.87 cm**-1
  70:       641.74 cm**-1
  71:       646.21 cm**-1
  72:       652.27 cm**-1
  73:       654.31 cm**-1
  74:       660.90 cm**-1
  75:       666.27 cm**-1
  76:       674.61 cm**-1
  77:       695.42 cm**-1
  78:       729.70 cm**-1
  79:       736.91 cm**-1
  80:       743.56 cm**-1
  81:       745.77 cm**-1
  82:       766.61 cm**-1
  83:       769.29 cm**-1
  84:       773.66 cm**-1
  85:       775.55 cm**-1
  86:       792.45 cm**-1
  87:       796.36 cm**-1
  88:       801.31 cm**-1
  89:       808.41 cm**-1
  90:       811.30 cm**-1
  91:       832.34 cm**-1
  92:       834.10 cm**-1
  93:       841.01 cm**-1
  94:       859.38 cm**-1
  95:       868.29 cm**-1
  96:       870.86 cm**-1
  97:       879.69 cm**-1
  98:       896.73 cm**-1
  99:       902.73 cm**-1
 100:       913.03 cm**-1
 101:       916.40 cm**-1
 102:       926.42 cm**-1
 103:       929.08 cm**-1
 104:       935.07 cm**-1
 105:       952.62 cm**-1
 106:       965.69 cm**-1
 107:       969.35 cm**-1
 108:       971.86 cm**-1
 109:       977.26 cm**-1
 110:       987.33 cm**-1
 111:       990.32 cm**-1
 112:      1005.43 cm**-1
 113:      1006.85 cm**-1
 114:      1011.59 cm**-1
 115:      1028.00 cm**-1
 116:      1032.72 cm**-1
 117:      1036.37 cm**-1
 118:      1037.49 cm**-1
 119:      1037.75 cm**-1
 120:      1041.88 cm**-1
 121:      1042.70 cm**-1
 122:      1042.77 cm**-1
 123:      1047.96 cm**-1
 124:      1057.40 cm**-1
 125:      1057.76 cm**-1
 126:      1059.08 cm**-1
 127:      1063.45 cm**-1
 128:      1084.69 cm**-1
 129:      1085.86 cm**-1
 130:      1110.34 cm**-1
 131:      1122.05 cm**-1
 132:      1128.57 cm**-1
 133:      1141.21 cm**-1
 134:      1145.33 cm**-1
 135:      1147.66 cm**-1
 136:      1151.18 cm**-1
 137:      1161.68 cm**-1
 138:      1173.53 cm**-1
 139:      1182.52 cm**-1
 140:      1188.85 cm**-1
 141:      1195.25 cm**-1
 142:      1203.85 cm**-1
 143:      1207.83 cm**-1
 144:      1215.57 cm**-1
 145:      1230.15 cm**-1
 146:      1233.80 cm**-1
 147:      1234.12 cm**-1
 148:      1239.72 cm**-1
 149:      1245.42 cm**-1
 150:      1266.77 cm**-1
 151:      1270.68 cm**-1
 152:      1284.46 cm**-1
 153:      1287.03 cm**-1
 154:      1294.55 cm**-1
 155:      1299.19 cm**-1
 156:      1305.65 cm**-1
 157:      1318.50 cm**-1
 158:      1330.17 cm**-1
 159:      1332.24 cm**-1
 160:      1338.87 cm**-1
 161:      1341.86 cm**-1
 162:      1356.47 cm**-1
 163:      1361.29 cm**-1
 164:      1366.52 cm**-1
 165:      1380.86 cm**-1
 166:      1382.71 cm**-1
 167:      1387.18 cm**-1
 168:      1399.75 cm**-1
 169:      1400.07 cm**-1
 170:      1405.11 cm**-1
 171:      1409.84 cm**-1
 172:      1420.69 cm**-1
 173:      1423.24 cm**-1
 174:      1428.45 cm**-1
 175:      1439.58 cm**-1
 176:      1446.30 cm**-1
 177:      1453.30 cm**-1
 178:      1455.47 cm**-1
 179:      1458.03 cm**-1
 180:      1463.94 cm**-1
 181:      1486.36 cm**-1
 182:      1500.95 cm**-1
 183:      1516.86 cm**-1
 184:      1523.21 cm**-1
 185:      1523.61 cm**-1
 186:      1525.66 cm**-1
 187:      1527.98 cm**-1
 188:      1532.62 cm**-1
 189:      1533.30 cm**-1
 190:      1534.22 cm**-1
 191:      1534.94 cm**-1
 192:      1535.58 cm**-1
 193:      1537.88 cm**-1
 194:      1539.02 cm**-1
 195:      1541.30 cm**-1
 196:      1552.33 cm**-1
 197:      1561.01 cm**-1
 198:      1565.76 cm**-1
 199:      1567.60 cm**-1
 200:      1580.35 cm**-1
 201:      1584.46 cm**-1
 202:      1600.14 cm**-1
 203:      1680.16 cm**-1
 204:      1694.04 cm**-1
 205:      1700.14 cm**-1
 206:      1715.74 cm**-1
 207:      1716.18 cm**-1
 208:      1717.68 cm**-1
 209:      1723.87 cm**-1
 210:      1733.56 cm**-1
 211:      1738.07 cm**-1
 212:      1783.67 cm**-1
 213:      1821.53 cm**-1
 214:      1845.60 cm**-1
 215:      3090.19 cm**-1
 216:      3092.76 cm**-1
 217:      3103.70 cm**-1
 218:      3107.89 cm**-1
 219:      3110.50 cm**-1
 220:      3111.93 cm**-1
 221:      3115.80 cm**-1
 222:      3118.83 cm**-1
 223:      3132.79 cm**-1
 224:      3141.42 cm**-1
 225:      3159.25 cm**-1
 226:      3161.35 cm**-1
 227:      3176.21 cm**-1
 228:      3186.84 cm**-1
 229:      3188.07 cm**-1
 230:      3195.42 cm**-1
 231:      3196.56 cm**-1
 232:      3203.15 cm**-1
 233:      3209.46 cm**-1
 234:      3217.36 cm**-1
 235:      3259.07 cm**-1
 236:      3259.79 cm**-1
 237:      3261.06 cm**-1
 238:      3263.68 cm**-1
 239:      3270.04 cm**-1
 240:      3270.06 cm**-1
 241:      3275.95 cm**-1
 242:      3277.91 cm**-1
 243:      3282.47 cm**-1
 244:      3287.41 cm**-1
 245:      3287.87 cm**-1
 246:      3289.87 cm**-1
 247:      3294.16 cm**-1
 248:      3294.83 cm**-1
 249:      3302.76 cm**-1
 250:      3389.57 cm**-1
 251:      3504.19 cm**-1


------------
NORMAL MODES
------------

These modes are the Cartesian displacements weighted by the diagonal matrix
M(i,i)=1/sqrt(m[i]) where m[i] is the mass of the displaced atom
Thus, these vectors are normalized but *not* orthogonal

                  0          1          2          3          4          5    
      0       0.000000   0.000000   0.000000   0.000000   0.000000   0.000000
      1       0.000000   0.000000   0.000000   0.000000   0.000000   0.000000
      2       0.000000   0.000000   0.000000   0.000000   0.000000   0.000000
      3       0.000000   0.000000   0.000000   0.000000   0.000000   0.000000
      4       0.000000   0.000000   0.000000   0.000000   0.000000   0.000000
      5       0.000000   0.000000   0.000000   0.000000   0.000000   0.000000
      6       0.000000   0.000000   0.000000   0.000000   0.000000   0.000000
      7       0.000000   0.000000   0.000000   0.000000   0.000000   0.000000
      8       0.000000   0.000000   0.000000   0.000000   0.000000   0.000000
      9       0.000000   0.000000   0.000000   0.000000   0.000000   0.000000
     10       0.000000   0.000000   0.000000   0.000000   0.000000   0.000000
     11       0.000000   0.000000   0.000000   0.000000   0.000000   0.000000
     12       0.000000   0.000000   0.000000   0.000000   0.000000   0.000000
     13       0.000000   0.000000   0.000000   0.000000   0.000000   0.000000
     14       0.000000   0.000000   0.000000   0.000000   0.000000   0.000000
     15       0.000000   0.000000   0.000000   0.000000   0.000000   0.000000
     16       0.000000   0.000000   0.000000   0.000000   0.000000   0.000000
     17       0.000000   0.000000   0.000000   0.000000   0.000000   0.000000
     18       0.000000   0.000000   0.000000   0.000000   0.000000   0.000000
     19       0.000000   0.000000   0.000000   0.000000   0.000000   0.000000
     20       0.000000   0.000000   0.000000   0.000000   0.000000   0.000000
     21       0.000000   0.000000   0.000000   0.000000   0.000000   0.000000
     22       0.000000   0.000000   0.000000   0.000000   0.000000   0.000000
     23       0.000000   0.000000   0.000000   0.000000   0.000000   0.000000
     24       0.000000   0.000000   0.000000   0.000000   0.000000   0.000000
     25       0.000000   0.000000   0.000000   0.000000   0.000000   0.000000
     26       0.000000   0.000000   0.000000   0.000000   0.000000   0.000000
     27       0.000000   0.000000   0.000000   0.000000   0.000000   0.000000
     28       0.000000   0.000000   0.000000   0.000000   0.000000   0.000000
     29       0.000000   0.000000   0.000000   0.000000   0.000000   0.000000
     30       0.000000   0.000000   0.000000   0.000000   0.000000   0.000000
     31       0.000000   0.000000   0.000000   0.000000   0.000000   0.000000
     32       0.000000   0.000000   0.000000   0.000000   0.000000   0.000000
     33       0.000000   0.000000   0.000000   0.000000   0.000000   0.000000
     34       0.000000   0.000000   0.000000   0.000000   0.000000   0.000000
     35       0.000000   0.000000   0.000000   0.000000   0.000000   0.000000
     36       0.000000   0.000000   0.000000   0.000000   0.000000   0.000000
     37       0.000000   0.000000   0.000000   0.000000   0.000000   0.000000
     38       0.000000   0.000000   0.000000   0.000000   0.000000   0.000000
     39       0.000000   0.000000   0.000000   0.000000   0.000000   0.000000
     40       0.000000   0.000000   0.000000   0.000000   0.000000   0.000000
     41       0.000000   0.000000   0.000000   0.000000   0.000000   0.000000
     42       0.000000   0.000000   0.000000   0.000000   0.000000   0.000000
     43       0.000000   0.000000   0.000000   0.000000   0.000000   0.000000
     44       0.000000   0.000000   0.000000   0.000000   0.000000   0.000000
     45       0.000000   0.000000   0.000000   0.000000   0.000000   0.000000
     46       0.000000   0.000000   0.000000   0.000000   0.000000   0.000000
     47       0.000000   0.000000   0.000000   0.000000   0.000000   0.000000
     48       0.000000   0.000000   0.000000   0.000000   0.000000   0.000000
     49       0.000000   0.000000   0.000000   0.000000   0.000000   0.000000
     50       0.000000   0.000000   0.000000   0.000000   0.000000   0.000000
     51       0.000000   0.000000   0.000000   0.000000   0.000000   0.000000
     52       0.000000   0.000000   0.000000   0.000000   0.000000   0.000000
     53       0.000000   0.000000   0.000000   0.000000   0.000000   0.000000
     54       0.000000   0.000000   0.000000   0.000000   0.000000   0.000000
     55       0.000000   0.000000   0.000000   0.000000   0.000000   0.000000
     56       0.000000   0.000000   0.000000   0.000000   0.000000   0.000000
     57       0.000000   0.000000   0.000000   0.000000   0.000000   0.000000
     58       0.000000   0.000000   0.000000   0.000000   0.000000   0.000000
     59       0.000000   0.000000   0.000000   0.000000   0.000000   0.000000
     60       0.000000   0.000000   0.000000   0.000000   0.000000   0.000000
     61       0.000000   0.000000   0.000000   0.000000   0.000000   0.000000
     62       0.000000   0.000000   0.000000   0.000000   0.000000   0.000000
     63       0.000000   0.000000   0.000000   0.000000   0.000000   0.000000
     64       0.000000   0.000000   0.000000   0.000000   0.000000   0.000000
     65       0.000000   0.000000   0.000000   0.000000   0.000000   0.000000
     66       0.000000   0.000000   0.000000   0.000000   0.000000   0.000000
     67       0.000000   0.000000   0.000000   0.000000   0.000000   0.000000
     68       0.000000   0.000000   0.000000   0.000000   0.000000   0.000000
     69       0.000000   0.000000   0.000000   0.000000   0.000000   0.000000
     70       0.000000   0.000000   0.000000   0.000000   0.000000   0.000000
     71       0.000000   0.000000   0.000000   0.000000   0.000000   0.000000
     72       0.000000   0.000000   0.000000   0.000000   0.000000   0.000000
     73       0.000000   0.000000   0.000000   0.000000   0.000000   0.000000
     74       0.000000   0.000000   0.000000   0.000000   0.000000   0.000000
     75       0.000000   0.000000   0.000000   0.000000   0.000000   0.000000
     76       0.000000   0.000000   0.000000   0.000000   0.000000   0.000000
     77       0.000000   0.000000   0.000000   0.000000   0.000000   0.000000
     78       0.000000   0.000000   0.000000   0.000000   0.000000   0.000000
     79       0.000000   0.000000   0.000000   0.000000   0.000000   0.000000
     80       0.000000   0.000000   0.000000   0.000000   0.000000   0.000000
     81       0.000000   0.000000   0.000000   0.000000   0.000000   0.000000
     82       0.000000   0.000000   0.000000   0.000000   0.000000   0.000000
     83       0.000000   0.000000   0.000000   0.000000   0.000000   0.000000
     84       0.000000   0.000000   0.000000   0.000000   0.000000   0.000000
     85       0.000000   0.000000   0.000000   0.000000   0.000000   0.000000
     86       0.000000   0.000000   0.000000   0.000000   0.000000   0.000000
     87       0.000000   0.000000   0.000000   0.000000   0.000000   0.000000
     88       0.000000   0.000000   0.000000   0.000000   0.000000   0.000000
     89       0.000000   0.000000   0.000000   0.000000   0.000000   0.000000
     90       0.000000   0.000000   0.000000   0.000000   0.000000   0.000000
     91       0.000000   0.000000   0.000000   0.000000   0.000000   0.000000
     92       0.000000   0.000000   0.000000   0.000000   0.000000   0.000000
     93       0.000000   0.000000   0.000000   0.000000   0.000000   0.000000
     94       0.000000   0.000000   0.000000   0.000000   0.000000   0.000000
     95       0.000000   0.000000   0.000000   0.000000   0.000000   0.000000
     96       0.000000   0.000000   0.000000   0.000000   0.000000   0.000000
     97       0.000000   0.000000   0.000000   0.000000   0.000000   0.000000
     98       0.000000   0.000000   0.000000   0.000000   0.000000   0.000000
     99       0.000000   0.000000   0.000000   0.000000   0.000000   0.000000
    100       0.000000   0.000000   0.000000   0.000000   0.000000   0.000000
    101       0.000000   0.000000   0.000000   0.000000   0.000000   0.000000
    102       0.000000   0.000000   0.000000   0.000000   0.000000   0.000000
    103       0.000000   0.000000   0.000000   0.000000   0.000000   0.000000
    104       0.000000   0.000000   0.000000   0.000000   0.000000   0.000000
    105       0.000000   0.000000   0.000000   0.000000   0.000000   0.000000
    106       0.000000   0.000000   0.000000   0.000000   0.000000   0.000000
    107       0.000000   0.000000   0.000000   0.000000   0.000000   0.000000
    108       0.000000   0.000000   0.000000   0.000000   0.000000   0.000000
    109       0.000000   0.000000   0.000000   0.000000   0.000000   0.000000
    110       0.000000   0.000000   0.000000   0.000000   0.000000   0.000000
    111       0.000000   0.000000   0.000000   0.000000   0.000000   0.000000
    112       0.000000   0.000000   0.000000   0.000000   0.000000   0.000000
    113       0.000000   0.000000   0.000000   0.000000   0.000000   0.000000
    114       0.000000   0.000000   0.000000   0.000000   0.000000   0.000000
    115       0.000000   0.000000   0.000000   0.000000   0.000000   0.000000
    116       0.000000   0.000000   0.000000   0.000000   0.000000   0.000000
    117       0.000000   0.000000   0.000000   0.000000   0.000000   0.000000
    118       0.000000   0.000000   0.000000   0.000000   0.000000   0.000000
    119       0.000000   0.000000   0.000000   0.000000   0.000000   0.000000
    120       0.000000   0.000000   0.000000   0.000000   0.000000   0.000000
    121       0.000000   0.000000   0.000000   0.000000   0.000000   0.000000
    122       0.000000   0.000000   0.000000   0.000000   0.000000   0.000000
    123       0.000000   0.000000   0.000000   0.000000   0.000000   0.000000
    124       0.000000   0.000000   0.000000   0.000000   0.000000   0.000000
    125       0.000000   0.000000   0.000000   0.000000   0.000000   0.000000
    126       0.000000   0.000000   0.000000   0.000000   0.000000   0.000000
    127       0.000000   0.000000   0.000000   0.000000   0.000000   0.000000
    128       0.000000   0.000000   0.000000   0.000000   0.000000   0.000000
    129       0.000000   0.000000   0.000000   0.000000   0.000000   0.000000
    130       0.000000   0.000000   0.000000   0.000000   0.000000   0.000000
    131       0.000000   0.000000   0.000000   0.000000   0.000000   0.000000
    132       0.000000   0.000000   0.000000   0.000000   0.000000   0.000000
    133       0.000000   0.000000   0.000000   0.000000   0.000000   0.000000
    134       0.000000   0.000000   0.000000   0.000000   0.000000   0.000000
    135       0.000000   0.000000   0.000000   0.000000   0.000000   0.000000
    136       0.000000   0.000000   0.000000   0.000000   0.000000   0.000000
    137       0.000000   0.000000   0.000000   0.000000   0.000000   0.000000
    138       0.000000   0.000000   0.000000   0.000000   0.000000   0.000000
    139       0.000000   0.000000   0.000000   0.000000   0.000000   0.000000
    140       0.000000   0.000000   0.000000   0.000000   0.000000   0.000000
    141       0.000000   0.000000   0.000000   0.000000   0.000000   0.000000
    142       0.000000   0.000000   0.000000   0.000000   0.000000   0.000000
    143       0.000000   0.000000   0.000000   0.000000   0.000000   0.000000
    144       0.000000   0.000000   0.000000   0.000000   0.000000   0.000000
    145       0.000000   0.000000   0.000000   0.000000   0.000000   0.000000
    146       0.000000   0.000000   0.000000   0.000000   0.000000   0.000000
    147       0.000000   0.000000   0.000000   0.000000   0.000000   0.000000
    148       0.000000   0.000000   0.000000   0.000000   0.000000   0.000000
    149       0.000000   0.000000   0.000000   0.000000   0.000000   0.000000
    150       0.000000   0.000000   0.000000   0.000000   0.000000   0.000000
    151       0.000000   0.000000   0.000000   0.000000   0.000000   0.000000
    152       0.000000   0.000000   0.000000   0.000000   0.000000   0.000000
    153       0.000000   0.000000   0.000000   0.000000   0.000000   0.000000
    154       0.000000   0.000000   0.000000   0.000000   0.000000   0.000000
    155       0.000000   0.000000   0.000000   0.000000   0.000000   0.000000
    156       0.000000   0.000000   0.000000   0.000000   0.000000   0.000000
    157       0.000000   0.000000   0.000000   0.000000   0.000000   0.000000
    158       0.000000   0.000000   0.000000   0.000000   0.000000   0.000000
    159       0.000000   0.000000   0.000000   0.000000   0.000000   0.000000
    160       0.000000   0.000000   0.000000   0.000000   0.000000   0.000000
    161       0.000000   0.000000   0.000000   0.000000   0.000000   0.000000
    162       0.000000   0.000000   0.000000   0.000000   0.000000   0.000000
    163       0.000000   0.000000   0.000000   0.000000   0.000000   0.000000
    164       0.000000   0.000000   0.000000   0.000000   0.000000   0.000000
    165       0.000000   0.000000   0.000000   0.000000   0.000000   0.000000
    166       0.000000   0.000000   0.000000   0.000000   0.000000   0.000000
    167       0.000000   0.000000   0.000000   0.000000   0.000000   0.000000
    168       0.000000   0.000000   0.000000   0.000000   0.000000   0.000000
    169       0.000000   0.000000   0.000000   0.000000   0.000000   0.000000
    170       0.000000   0.000000   0.000000   0.000000   0.000000   0.000000
    171       0.000000   0.000000   0.000000   0.000000   0.000000   0.000000
    172       0.000000   0.000000   0.000000   0.000000   0.000000   0.000000
    173       0.000000   0.000000   0.000000   0.000000   0.000000   0.000000
    174       0.000000   0.000000   0.000000   0.000000   0.000000   0.000000
    175       0.000000   0.000000   0.000000   0.000000   0.000000   0.000000
    176       0.000000   0.000000   0.000000   0.000000   0.000000   0.000000
    177       0.000000   0.000000   0.000000   0.000000   0.000000   0.000000
    178       0.000000   0.000000   0.000000   0.000000   0.000000   0.000000
    179       0.000000   0.000000   0.000000   0.000000   0.000000   0.000000
    180       0.000000   0.000000   0.000000   0.000000   0.000000   0.000000
    181       0.000000   0.000000   0.000000   0.000000   0.000000   0.000000
    182       0.000000   0.000000   0.000000   0.000000   0.000000   0.000000
    183       0.000000   0.000000   0.000000   0.000000   0.000000   0.000000
    184       0.000000   0.000000   0.000000   0.000000   0.000000   0.000000
    185       0.000000   0.000000   0.000000   0.000000   0.000000   0.000000
    186       0.000000   0.000000   0.000000   0.000000   0.000000   0.000000
    187       0.000000   0.000000   0.000000   0.000000   0.000000   0.000000
    188       0.000000   0.000000   0.000000   0.000000   0.000000   0.000000
    189       0.000000   0.000000   0.000000   0.000000   0.000000   0.000000
    190       0.000000   0.000000   0.000000   0.000000   0.000000   0.000000
    191       0.000000   0.000000   0.000000   0.000000   0.000000   0.000000
    192       0.000000   0.000000   0.000000   0.000000   0.000000   0.000000
    193       0.000000   0.000000   0.000000   0.000000   0.000000   0.000000
    194       0.000000   0.000000   0.000000   0.000000   0.000000   0.000000
    195       0.000000   0.000000   0.000000   0.000000   0.000000   0.000000
    196       0.000000   0.000000   0.000000   0.000000   0.000000   0.000000
    197       0.000000   0.000000   0.000000   0.000000   0.000000   0.000000
    198       0.000000   0.000000   0.000000   0.000000   0.000000   0.000000
    199       0.000000   0.000000   0.000000   0.000000   0.000000   0.000000
    200       0.000000   0.000000   0.000000   0.000000   0.000000   0.000000
    201       0.000000   0.000000   0.000000   0.000000   0.000000   0.000000
    202       0.000000   0.000000   0.000000   0.000000   0.000000   0.000000
    203       0.000000   0.000000   0.000000   0.000000   0.000000   0.000000
    204       0.000000   0.000000   0.000000   0.000000   0.000000   0.000000
    205       0.000000   0.000000   0.000000   0.000000   0.000000   0.000000
    206       0.000000   0.000000   0.000000   0.000000   0.000000   0.000000
    207       0.000000   0.000000   0.000000   0.000000   0.000000   0.000000
    208       0.000000   0.000000   0.000000   0.000000   0.000000   0.000000
    209       0.000000   0.000000   0.000000   0.000000   0.000000   0.000000
    210       0.000000   0.000000   0.000000   0.000000   0.000000   0.000000
    211       0.000000   0.000000   0.000000   0.000000   0.000000   0.000000
    212       0.000000   0.000000   0.000000   0.000000   0.000000   0.000000
    213       0.000000   0.000000   0.000000   0.000000   0.000000   0.000000
    214       0.000000   0.000000   0.000000   0.000000   0.000000   0.000000
    215       0.000000   0.000000   0.000000   0.000000   0.000000   0.000000
    216       0.000000   0.000000   0.000000   0.000000   0.000000   0.000000
    217       0.000000   0.000000   0.000000   0.000000   0.000000   0.000000
    218       0.000000   0.000000   0.000000   0.000000   0.000000   0.000000
    219       0.000000   0.000000   0.000000   0.000000   0.000000   0.000000
    220       0.000000   0.000000   0.000000   0.000000   0.000000   0.000000
    221       0.000000   0.000000   0.000000   0.000000   0.000000   0.000000
    222       0.000000   0.000000   0.000000   0.000000   0.000000   0.000000
    223       0.000000   0.000000   0.000000   0.000000   0.000000   0.000000
    224       0.000000   0.000000   0.000000   0.000000   0.000000   0.000000
    225       0.000000   0.000000   0.000000   0.000000   0.000000   0.000000
    226       0.000000   0.000000   0.000000   0.000000   0.000000   0.000000
    227       0.000000   0.000000   0.000000   0.000000   0.000000   0.000000
    228       0.000000   0.000000   0.000000   0.000000   0.000000   0.000000
    229       0.000000   0.000000   0.000000   0.000000   0.000000   0.000000
    230       0.000000   0.000000   0.000000   0.000000   0.000000   0.000000
    231       0.000000   0.000000   0.000000   0.000000   0.000000   0.000000
    232       0.000000   0.000000   0.000000   0.000000   0.000000   0.000000
    233       0.000000   0.000000   0.000000   0.000000   0.000000   0.000000
    234       0.000000   0.000000   0.000000   0.000000   0.000000   0.000000
    235       0.000000   0.000000   0.000000   0.000000   0.000000   0.000000
    236       0.000000   0.000000   0.000000   0.000000   0.000000   0.000000
    237       0.000000   0.000000   0.000000   0.000000   0.000000   0.000000
    238       0.000000   0.000000   0.000000   0.000000   0.000000   0.000000
    239       0.000000   0.000000   0.000000   0.000000   0.000000   0.000000
    240       0.000000   0.000000   0.000000   0.000000   0.000000   0.000000
    241       0.000000   0.000000   0.000000   0.000000   0.000000   0.000000
    242       0.000000   0.000000   0.000000   0.000000   0.000000   0.000000
    243       0.000000   0.000000   0.000000   0.000000   0.000000   0.000000
    244       0.000000   0.000000   0.000000   0.000000   0.000000   0.000000
    245       0.000000   0.000000   0.000000   0.000000   0.000000   0.000000
    246       0.000000   0.000000   0.000000   0.000000   0.000000   0.000000
    247       0.000000   0.000000   0.000000   0.000000   0.000000   0.000000
    248       0.000000   0.000000   0.000000   0.000000   0.000000   0.000000
    249       0.000000   0.000000   0.000000   0.000000   0.000000   0.000000
    250       0.000000   0.000000   0.000000   0.000000   0.000000   0.000000
    251       0.000000   0.000000   0.000000   0.000000   0.000000   0.000000
                  6          7          8          9         10         11    
      0      -0.034266   0.036728  -0.039828   0.033686   0.030740  -0.039725
      1      -0.025685   0.088138   0.015725  -0.064566  -0.013783   0.048035
      2      -0.002816  -0.044755  -0.021858   0.032113  -0.027320  -0.001227
      3      -0.025063   0.025623  -0.035238   0.015525   0.012520  -0.023229
      4      -0.045524   0.088497  -0.005212  -0.010755   0.015805   0.028173
      5      -0.008946  -0.013138  -0.011529   0.025890  -0.007757  -0.025655
      6      -0.039898   0.028793  -0.039756   0.032592   0.032368  -0.018110
      7      -0.044581   0.049075  -0.034425   0.040101   0.001429   0.024121
      8      -0.002692  -0.045203  -0.032894   0.059505  -0.026311  -0.030617
      9      -0.034288   0.016166  -0.038200   0.018699   0.020164   0.003411
     10      -0.016215  -0.011448  -0.055287   0.049403  -0.055992   0.041318
     11      -0.001522  -0.048137  -0.029277   0.046845  -0.029454  -0.014221
     12      -0.041927   0.024580  -0.039642   0.031471   0.030419  -0.007116
     13       0.009450  -0.013978  -0.035603  -0.008015  -0.078263   0.050611
     14       0.003596  -0.071670  -0.034371   0.044892  -0.043289   0.008699
     15      -0.037683   0.031508  -0.040916   0.034570   0.031736  -0.025461
     16      -0.000231   0.030644  -0.005306  -0.054317  -0.060238   0.059546
     17       0.000934  -0.064855  -0.028068   0.035318  -0.039467   0.014072
     18       0.000009  -0.012298  -0.034876  -0.029006  -0.029602   0.033079
     19      -0.013534  -0.030860  -0.067028   0.067901  -0.067117   0.042484
     20      -0.012820   0.010478   0.004664  -0.002163   0.006905  -0.019845
     21       0.012628  -0.015190  -0.024427  -0.052172  -0.050816   0.033405
     22      -0.016549   0.007064  -0.040654   0.023062  -0.049577   0.044224
     23      -0.019496   0.049330   0.028311  -0.040193   0.029757  -0.017818
     24      -0.000104   0.002987  -0.021635  -0.033371  -0.033948   0.011043
     25      -0.040902   0.068957  -0.016663   0.004514   0.003545   0.029338
     26      -0.021518   0.045608   0.024021  -0.023937   0.027481  -0.027874
     27       0.012824  -0.013889  -0.021860  -0.054291  -0.052537   0.032774
     28       0.002756  -0.002233  -0.023168  -0.021599  -0.070299   0.054375
     29      -0.009110   0.035198   0.019829  -0.051286   0.023069  -0.001820
     30       0.020179  -0.024852  -0.034905  -0.054011  -0.052365   0.037487
     31       0.013639  -0.036096  -0.041322  -0.018942  -0.054702   0.045928
     32      -0.000335   0.019870   0.004148  -0.050573   0.025686   0.002001
     33       0.016040  -0.017925  -0.023648  -0.056015  -0.051259   0.032187
     34       0.014113  -0.021348  -0.009821  -0.039191  -0.048018   0.034532
     35       0.008117   0.013677  -0.003429  -0.054878   0.025595   0.006137
     36       0.005581  -0.002314  -0.002038  -0.059147  -0.051831   0.025924
     37       0.006696   0.020219   0.027964  -0.056994  -0.072749   0.042049
     38       0.004048   0.026542   0.010001  -0.059363   0.020252   0.005867
     39       0.004490  -0.000510  -0.001937  -0.058028  -0.053222   0.025930
     40       0.000259   0.031878   0.018299  -0.050657  -0.086268   0.056916
     41      -0.007035   0.040968   0.025325  -0.058757   0.018611   0.001782
     42       0.019657  -0.023321  -0.030367  -0.054959  -0.048799   0.032424
     43       0.014013  -0.033677  -0.011720  -0.032560  -0.010503   0.017841
     44       0.018868  -0.001958  -0.023396  -0.051061   0.032133   0.008272
     45       0.011509  -0.011411  -0.012350  -0.055213  -0.048150   0.027702
     46       0.007171  -0.004084   0.026582  -0.034768  -0.009319   0.011762
     47       0.025405  -0.003648  -0.028475  -0.050672   0.031095   0.010251
     48       0.000503   0.004261   0.010568  -0.059699  -0.049092   0.022252
     49       0.005069   0.034245   0.067608  -0.051718  -0.051501   0.016439
     50       0.021981   0.008768  -0.013604  -0.055199   0.021626   0.009988
     51      -0.002884   0.009445   0.016557  -0.061592  -0.051379   0.021593
     52       0.004384   0.047024   0.068403  -0.067162  -0.080882   0.032200
     53       0.011193   0.023964   0.005521  -0.060666   0.017273   0.007614
     54       0.038773  -0.039942  -0.017270  -0.094929  -0.087183   0.056707
     55      -0.019801  -0.008100  -0.056237   0.054176  -0.052085   0.040432
     56      -0.033921   0.109865   0.062608  -0.083098   0.068654  -0.028958
     57      -0.028401   0.036596  -0.038064   0.028448   0.022833  -0.045740
     58      -0.072088   0.148596   0.014425  -0.020546   0.073580   0.009417
     59      -0.009346  -0.009357  -0.015787   0.037983  -0.004218  -0.043305
     60      -0.051643   0.020270  -0.042759   0.037972   0.038947   0.012668
     61      -0.016735  -0.050820  -0.083558   0.100626  -0.073850   0.041652
     62       0.004137  -0.081743  -0.050768   0.081904  -0.050708  -0.017251
     63      -0.050253   0.023801  -0.039953   0.036443   0.033835   0.004665
     64       0.037158  -0.055715  -0.045737  -0.009864  -0.106286   0.045806
     65       0.008556  -0.092994  -0.039432   0.049163  -0.052742   0.017949
     66       0.005192  -0.002486  -0.019594  -0.043439  -0.043000   0.018916
     67      -0.054542   0.072156  -0.033392   0.045092   0.028046   0.010173
     68      -0.030191   0.068209   0.035181  -0.025943   0.040676  -0.041904
     69       0.004828   0.004705  -0.010761  -0.048977  -0.046968   0.012280
     70      -0.043733   0.098644   0.006910  -0.033205   0.014546   0.034313
     71      -0.025777   0.069006   0.039065  -0.048518   0.041361  -0.024288
     72      -0.034036   0.021938  -0.037908   0.022026   0.022149  -0.008446
     73      -0.061938   0.050838  -0.048221   0.081679   0.024285   0.009293
     74      -0.006863  -0.026065  -0.027881   0.059186  -0.013289  -0.048053
     75      -0.061148   0.047200  -0.046613   0.066879   0.066439  -0.039711
     76      -0.047813   0.062668  -0.027225   0.030326   0.010405   0.022756
     77       0.004952  -0.085730  -0.056291   0.094241  -0.050487  -0.028926
     78       0.006603  -0.019629  -0.036202  -0.037008  -0.039111   0.041389
     79      -0.031567  -0.029432  -0.079356   0.110219  -0.044252   0.027823
     80      -0.022622   0.030413   0.014314  -0.000089   0.022594  -0.036093
     81       0.009513  -0.025194  -0.039020  -0.039321  -0.043154   0.048431
     82       0.006989  -0.075407  -0.084948   0.077430  -0.108494   0.055234
     83      -0.008681   0.007282   0.004268  -0.011541   0.002792  -0.009928
     84      -0.047319   0.011456  -0.040345   0.025885   0.029890   0.028846
     85       0.003148  -0.094894  -0.099117   0.109790  -0.114687   0.052578
     86       0.004484  -0.081963  -0.046815   0.071749  -0.051573  -0.006857
     87      -0.046476   0.014685  -0.040850   0.028366   0.031007   0.020232
     88      -0.036604  -0.047844  -0.097075   0.143580  -0.052859   0.031446
     89       0.000684  -0.065040  -0.047791   0.084209  -0.038669  -0.035540
     90      -0.074660   0.038117  -0.050063   0.074071   0.070451  -0.004366
     91      -0.017976  -0.039212  -0.076294   0.088786  -0.067067   0.040772
     92       0.011542  -0.123623  -0.074372   0.116977  -0.078255  -0.011809
     93      -0.021795   0.028890  -0.035366   0.016101   0.010624  -0.034904
     94      -0.087489   0.151596   0.001381   0.017225   0.095608  -0.004444
     95      -0.013329   0.012257  -0.009790   0.035284   0.010461  -0.062761
     96      -0.018671   0.034378  -0.035823   0.018830   0.010073  -0.052386
     97      -0.073057   0.177280   0.035549  -0.057219   0.085124   0.011418
     98      -0.013665   0.011910  -0.001555   0.015425   0.008755  -0.039419
     99      -0.047396   0.054997  -0.045151   0.060403   0.055814  -0.067577
    100      -0.076473   0.163463   0.021469  -0.028949   0.084888   0.006863
    101      -0.001513  -0.049015  -0.039065   0.072448  -0.029005  -0.041792
    102      -0.040328   0.037274  -0.042219   0.038404   0.034150  -0.029736
    103       0.014073   0.018189   0.007489  -0.078596  -0.066176   0.058985
    104       0.001361  -0.078344  -0.028506   0.033662  -0.045584   0.028308
    105       0.048023  -0.053468  -0.019508  -0.108749  -0.097128   0.071354
    106      -0.002818  -0.053222  -0.075073   0.071163  -0.090439   0.050756
    107      -0.033379   0.114552   0.066488  -0.095338   0.073380  -0.023586
    108       0.048313  -0.043209  -0.008792  -0.111660  -0.104583   0.057490
    109      -0.022831   0.018649  -0.037503   0.024102  -0.037462   0.039870
    110      -0.039850   0.139956   0.080767  -0.111334   0.089305  -0.029753
    111       0.039565  -0.041841  -0.018202  -0.095944  -0.087512   0.058943
    112      -0.036229  -0.001230  -0.068254   0.090953  -0.030391   0.028048
    113      -0.039440   0.120723   0.066820  -0.074803   0.071995  -0.042076
    114       0.028756  -0.036019  -0.049265  -0.052290  -0.047546   0.035905
    115       0.016413  -0.061892  -0.041748  -0.017513   0.017376   0.013239
    116       0.021741  -0.011531  -0.035036  -0.046859   0.038770   0.008186
    117       0.014982  -0.016780  -0.021279  -0.052913  -0.043979   0.028210
    118      -0.003119  -0.007098   0.023880  -0.005676   0.039300   0.007692
    119       0.036432  -0.021734  -0.058876  -0.042194   0.048185   0.011720
    120      -0.005905   0.012881   0.023707  -0.062119  -0.047668   0.018820
    121       0.002080   0.056976   0.099997  -0.049462  -0.059450   0.008162
    122       0.027790   0.006691  -0.017465  -0.052231   0.017845   0.011269
    123      -0.022407   0.031651  -0.035953   0.018087   0.014027  -0.040403
    124      -0.022600   0.107516   0.034756  -0.098562  -0.014625   0.054149
    125      -0.008001  -0.019611  -0.003410   0.005394  -0.016187   0.006058
    126      -0.051368   0.055528  -0.046554   0.062779   0.061019  -0.062182
    127      -0.033224   0.114318   0.029266  -0.079491   0.002085   0.046001
    128       0.004113  -0.079530  -0.044043   0.062310  -0.043516  -0.004147
    129       0.007044  -0.000224   0.004632  -0.024217  -0.046218   0.026296
    130       0.007647   0.019673   0.052384   0.062045   0.006819  -0.004199
    131       0.061968  -0.011898  -0.060235   0.002394   0.009236  -0.001070
    132       0.000478   0.002718   0.014951  -0.054756  -0.057252   0.032060
    133       0.017723   0.027701   0.052755   0.141614   0.014956  -0.016580
    134       0.088059  -0.059692  -0.147962   0.030188   0.077752  -0.012285
    135      -0.007434   0.018280   0.040781  -0.026970  -0.061336   0.033905
    136       0.028299   0.053636   0.080327   0.214728  -0.020369  -0.033658
    137       0.114915  -0.049754  -0.152439   0.084294   0.037436  -0.038086
    138      -0.007953   0.030383   0.055067   0.033127  -0.053796   0.029338
    139       0.028777   0.070336   0.105269   0.207466  -0.060584  -0.037492
    140       0.115563   0.009259  -0.067180   0.110266  -0.074909  -0.052510
    141      -0.000846   0.027455   0.044632   0.065615  -0.043585   0.022432
    142       0.018399   0.061107   0.102889   0.126680  -0.065007  -0.023127
    143       0.088987   0.056901   0.020055   0.080090  -0.141626  -0.038170
    144       0.006462   0.012617   0.020334   0.036467  -0.040939   0.020767
    145       0.007907   0.035880   0.076341   0.054157  -0.030937  -0.006343
    146       0.062359   0.045778   0.022427   0.026197  -0.097877  -0.012267
    147       0.000662  -0.006673   0.004700  -0.101283  -0.064111   0.035513
    148       0.018223   0.014054   0.031148   0.147531   0.047743  -0.013919
    149       0.090007  -0.106333  -0.218020   0.010825   0.165920  -0.002997
    150      -0.013080   0.020723   0.049361  -0.052428  -0.069869   0.039094
    151       0.036596   0.060677   0.081815   0.277873  -0.016697  -0.044638
    152       0.135530  -0.087796  -0.222399   0.106280   0.092817  -0.047711
    153      -0.014066   0.042132   0.074531   0.054467  -0.055858   0.031178
    154       0.037204   0.090231   0.126051   0.264255  -0.087743  -0.051288
    155       0.136771   0.017602  -0.069933   0.153478  -0.108567  -0.074205
    156      -0.001088   0.036771   0.055436   0.113488  -0.037463   0.018509
    157       0.018573   0.073296   0.121057   0.119969  -0.094228  -0.025251
    158       0.089352   0.102404   0.085271   0.099421  -0.226909  -0.048026
    159       0.011913   0.010775   0.013228   0.062194  -0.034184   0.015435
    160       0.000192   0.027727   0.072006  -0.007881  -0.031086   0.004582
    161       0.042645   0.082389   0.088436   0.004641  -0.148763  -0.002831
    162      -0.011941   0.022527   0.035108  -0.064340  -0.052762   0.017928
    163       0.000155   0.078949   0.099778  -0.079678  -0.108035   0.036630
    164       0.008022   0.033700   0.016550  -0.063886   0.011511   0.007556
    165       0.024825  -0.034193  -0.049761  -0.068710  -0.040796   0.030930
    166      -0.021004  -0.027980   0.000283  -0.025922   0.100489   0.014322
    167       0.026980  -0.044835  -0.088501  -0.064167   0.096344   0.017821
    168       0.006043   0.008660  -0.084631   0.056442   0.044817  -0.005607
    169      -0.025997  -0.023657  -0.007676   0.009191   0.113430   0.117403
    170      -0.131498  -0.044955   0.088329   0.006878   0.000412   0.040486
    171      -0.020154   0.016098  -0.056720   0.046840   0.044762  -0.018133
    172       0.000684  -0.023022  -0.008801  -0.024942   0.070810   0.022560
    173      -0.099456  -0.051920   0.060497   0.008225  -0.009081   0.030533
    174      -0.053821   0.025487  -0.021053   0.034759   0.045222  -0.033541
    175       0.013606  -0.010377  -0.027632  -0.029801   0.079807  -0.027827
    176      -0.108328  -0.045638   0.068929   0.002567  -0.007205   0.013247
    177      -0.062497   0.027790  -0.011380   0.031294   0.044217  -0.038468
    178      -0.002766  -0.003400  -0.042549  -0.009754   0.122765   0.004521
    179      -0.146669  -0.034512   0.102057  -0.005255   0.002516   0.003971
    180      -0.035517   0.020368  -0.040308   0.041287   0.044491  -0.025815
    181      -0.031707  -0.007546  -0.038008   0.024039   0.160172   0.093862
    182      -0.175923  -0.029078   0.126848  -0.005476   0.011483   0.014256
    183      -0.002266   0.011022  -0.076045   0.053628   0.045219  -0.009297
    184      -0.041393  -0.015823  -0.023042   0.036039   0.159617   0.152229
    185      -0.169983  -0.033526   0.121769   0.000448   0.011177   0.032552
    186      -0.020797   0.016391  -0.055965   0.046332   0.044609  -0.018624
    187       0.018807  -0.032020   0.010780  -0.049818   0.011869  -0.021869
    188      -0.056157  -0.065418   0.024015   0.016636  -0.022182   0.038308
    189      -0.054188   0.026119  -0.021856   0.035495   0.046570  -0.031397
    190       0.045194  -0.037866   0.008835  -0.062809  -0.001868  -0.112989
    191      -0.042289  -0.069259   0.014233   0.017258  -0.025581   0.024856
    192      -0.078193   0.032200   0.004335   0.026364   0.045757  -0.045186
    193       0.057348   0.002303  -0.020196  -0.055058   0.041056  -0.103842
    194      -0.067748  -0.051621   0.037808   0.008255  -0.016015   0.012107
    195      -0.073615   0.023490   0.047957   0.003271   0.005549  -0.103894
    196       0.084519   0.031168  -0.026097  -0.060582   0.045631  -0.117083
    197      -0.013815   0.005327   0.023193  -0.001795  -0.005045  -0.014398
    198       0.013015  -0.020290   0.098576   0.009276   0.026929  -0.068869
    199       0.044290  -0.017859  -0.014332  -0.053694   0.039001  -0.112618
    200       0.034561   0.059371   0.011610  -0.009387   0.003369  -0.018921
    201       0.053756  -0.040885   0.124004   0.010574   0.032304  -0.057099
    202       0.002223  -0.027700  -0.032173  -0.035860   0.084215  -0.055610
    203      -0.017275   0.130594  -0.032583  -0.038595  -0.076148  -0.134522
    204       0.138793  -0.082639   0.174491   0.018338   0.059715  -0.009516
    205      -0.042637  -0.083559  -0.022267  -0.030915   0.077202  -0.074259
    206       0.032652   0.189047  -0.042005  -0.043756  -0.068173  -0.113887
    207       0.183891  -0.104247   0.199894   0.024786   0.081595   0.026219
    208      -0.045508  -0.130076   0.005799  -0.043650   0.024318  -0.152030
    209       0.135609   0.176457  -0.006768  -0.019575   0.021294   0.025393
    210       0.143643  -0.084191   0.174927   0.023422   0.076074   0.013603
    211      -0.002171  -0.119235   0.024347  -0.060901  -0.020443  -0.205208
    212       0.187122   0.104500   0.037095   0.009044   0.100948   0.137198
    213       0.058575  -0.042372   0.124309   0.015563   0.048335  -0.034752
    214       0.042527  -0.063208   0.014390  -0.065702  -0.012258  -0.183340
    215       0.136562   0.046316   0.045816   0.013869   0.091050   0.112400
    216       0.003531   0.009237  -0.080683   0.054585   0.042411  -0.010377
    217       0.009505  -0.033083   0.026459  -0.055930  -0.018988   0.019119
    218      -0.039066  -0.071381   0.007496   0.021905  -0.029604   0.052503
    219      -0.061883   0.028409  -0.013637   0.032848   0.046956  -0.033487
    220       0.055808  -0.038294   0.000011  -0.062517  -0.044376  -0.099551
    221      -0.015050  -0.077046  -0.013308   0.026411  -0.035280   0.033204
    222      -0.041355   0.022032  -0.033673   0.038843   0.043953  -0.029157
    223      -0.048071  -0.003299  -0.048579   0.044277   0.196208   0.123894
    224      -0.207893  -0.020153   0.154548  -0.011312   0.019491   0.007247
    225       0.018984  -0.023874   0.104293   0.005463   0.014985  -0.084880
    226       0.002843   0.008365  -0.055687  -0.026201   0.123153  -0.001794
    227      -0.095997   0.141780  -0.059155  -0.057252  -0.144192  -0.237241
    228       0.169500  -0.097995   0.193663   0.019218   0.063490  -0.000824
    229      -0.075830  -0.090847  -0.036920  -0.017243   0.112378  -0.030684
    230      -0.008446   0.244896  -0.076638  -0.066553  -0.131276  -0.203863
    231       0.249794  -0.136351   0.238760   0.030711   0.102349   0.062949
    232      -0.080996  -0.174338   0.013352  -0.040047   0.018074  -0.170163
    233       0.175480   0.222656  -0.013622  -0.023241   0.028585   0.045840
    234       0.178170  -0.100878   0.194510   0.028251   0.092614   0.040456
    235      -0.003256  -0.155007   0.046897  -0.070624  -0.061101  -0.263692
    236       0.267213   0.093935   0.064541   0.027676   0.170458   0.244228
    237       0.027652  -0.026888   0.104955   0.014298   0.043445  -0.045561
    238       0.075974  -0.056315   0.029781  -0.078424  -0.044541  -0.221212
    239       0.177814  -0.008273   0.079457   0.036025   0.151695   0.199356
    240      -0.106562   0.036861   0.044923  -0.007127  -0.015663  -0.138651
    241       0.134653   0.044745  -0.001944  -0.073766   0.037768  -0.144164
    242       0.033801  -0.012000   0.028564   0.011586   0.023175   0.031142
    243      -0.104953   0.036804   0.046679  -0.007576  -0.016434  -0.138342
    244       0.085269   0.076256  -0.064479  -0.057417   0.061763  -0.108702
    245      -0.055742   0.029026   0.016643  -0.015905  -0.032358  -0.059221
    246      -0.115350   0.046842   0.009111   0.031569   0.076103  -0.024212
    247       0.085750   0.032561  -0.029327  -0.060784   0.047735  -0.122489
    248      -0.096382  -0.079973   0.047098   0.014158  -0.021189   0.031473
    249       0.033748   0.000991  -0.114328   0.066897   0.045341   0.007660
    250      -0.035048  -0.030813   0.005586   0.017336   0.112049   0.167493
    251      -0.126591  -0.048608   0.083916   0.011444   0.000229   0.055750
                 12         13         14         15         16         17    
      0       0.032928   0.046086  -0.051940   0.064919  -0.038740  -0.155898
      1       0.057056  -0.069670  -0.028592  -0.030271  -0.013843   0.036547
      2      -0.005148   0.020942   0.012018  -0.000347   0.012710   0.036534
      3       0.028665   0.036803  -0.046723   0.046892  -0.032539  -0.122361
      4       0.033799  -0.072808  -0.021627  -0.013225  -0.019469  -0.015614
      5       0.032581   0.047496  -0.013349   0.029883  -0.001147  -0.005884
      6      -0.009989   0.002731  -0.030939   0.017049  -0.026961  -0.117573
      7       0.011903  -0.051248  -0.008128   0.015759  -0.013726  -0.038524
      8       0.029521   0.076962  -0.008331   0.063882   0.001260  -0.025533
      9      -0.032281  -0.027013  -0.012790  -0.013453  -0.016090  -0.072825
     10       0.013357  -0.024023   0.008526   0.045345  -0.000735  -0.006614
     11       0.010512   0.047870   0.004825   0.034347   0.008612   0.007798
     12      -0.027732  -0.013904  -0.021391  -0.002050  -0.018774  -0.092650
     13       0.041307  -0.028782   0.013247   0.033962  -0.001115   0.039485
     14      -0.024521   0.014144   0.028831  -0.000832   0.020028   0.049386
     15       0.002527   0.017821  -0.036808   0.034295  -0.028901  -0.126649
     16       0.059145  -0.043889  -0.008601  -0.001689  -0.009343   0.045120
     17      -0.029091   0.003977   0.029208  -0.018005   0.021514   0.061628
     18      -0.012245  -0.035367   0.003163  -0.006241  -0.006114  -0.012464
     19       0.005222  -0.013110   0.013518   0.056128   0.001680  -0.011117
     20       0.031765   0.017763  -0.011370   0.001518  -0.000327   0.015165
     21       0.022837  -0.004547  -0.017055   0.001856  -0.006085  -0.000290
     22       0.024194  -0.033102   0.000766   0.027861  -0.002598   0.006276
     23       0.040183  -0.010659  -0.018076  -0.027618  -0.003923   0.028750
     24       0.040697   0.023652  -0.042857   0.016026  -0.021306  -0.041534
     25       0.028619  -0.062372  -0.015676   0.000428  -0.016484  -0.018655
     26       0.050721   0.013315  -0.030740  -0.012394  -0.010490   0.008535
     27       0.027453  -0.000494  -0.021932   0.000494  -0.007002   0.000423
     28       0.034225  -0.017057  -0.000871   0.003558   0.016637   0.047153
     29       0.017070  -0.034778   0.012604  -0.025085   0.011574   0.046113
     30       0.020862  -0.011557  -0.003214   0.017922  -0.001605  -0.006020
     31       0.057396  -0.033496   0.031931   0.007667   0.031584   0.050748
     32       0.012751  -0.048950   0.036814  -0.006719   0.019318   0.040342
     33       0.024542   0.001742  -0.017710   0.002673  -0.001777  -0.004133
     34       0.017229   0.023583   0.013155  -0.025522   0.065229   0.025465
     35      -0.009126  -0.046487   0.052712   0.009497   0.032510   0.023537
     36       0.032258   0.018868  -0.043670  -0.026069  -0.005943   0.006968
     37      -0.031208   0.076051  -0.034609  -0.048893   0.065692   0.016783
     38      -0.017639  -0.030630   0.035812  -0.002834   0.031120   0.024308
     39       0.036013   0.018651  -0.047352  -0.025841  -0.010220   0.008882
     40      -0.012427   0.041373  -0.041656  -0.033186   0.032076   0.039979
     41       0.000482  -0.025751   0.010555  -0.026136   0.017380   0.041841
     42       0.021701   0.000554  -0.010510   0.012463   0.002275  -0.013884
     43       0.018205   0.028867   0.033795  -0.028324   0.103014  -0.010979
     44      -0.019526  -0.054310   0.078259   0.039874   0.044978  -0.001711
     45       0.024097   0.009204  -0.025345  -0.007604   0.001303  -0.006104
     46      -0.035070   0.089480   0.005251  -0.045976   0.138238  -0.056438
     47      -0.040237  -0.042436   0.083320   0.056320   0.056961  -0.025985
     48       0.029545   0.025267  -0.049226  -0.038606  -0.002137   0.007496
     49      -0.096631   0.156811  -0.049621  -0.064357   0.130753  -0.063002
     50      -0.051997  -0.023730   0.064993   0.044010   0.054420  -0.023457
     51       0.033675   0.029402  -0.059307  -0.049367  -0.006478   0.015701
     52      -0.093868   0.151852  -0.070120  -0.070105   0.096974  -0.026265
     53      -0.040010  -0.016801   0.040734   0.012681   0.042300   0.001799
     54       0.029507  -0.002947  -0.004273  -0.012129   0.014634   0.059410
     55       0.010936  -0.025829   0.007348   0.046043  -0.003713  -0.013608
     56       0.066695  -0.028409  -0.046345  -0.063097  -0.017299   0.026405
     57       0.053612   0.069547  -0.063829   0.085939  -0.044164  -0.173499
     58       0.034512  -0.103402  -0.035341  -0.037487  -0.032918  -0.048340
     59       0.053776   0.078597  -0.026578   0.065502  -0.009779  -0.046152
     60      -0.074896  -0.061805  -0.001747  -0.051256  -0.011283  -0.070941
     61      -0.010656  -0.000028   0.017868   0.070083   0.005255  -0.027227
     62       0.006009   0.079776   0.008545   0.068018   0.012065  -0.009349
     63      -0.049672  -0.033994  -0.015135  -0.025840  -0.012317  -0.076342
     64       0.041947  -0.019157   0.036673   0.047930   0.000430   0.060340
     65      -0.048025  -0.001866   0.048200  -0.020519   0.028741   0.080800
     66       0.040808   0.018049  -0.039377   0.009008  -0.017826  -0.023610
     67       0.010645  -0.053254  -0.010022   0.026863  -0.020110  -0.072593
     68       0.072553   0.028708  -0.054784  -0.012081  -0.023060  -0.010490
     69       0.064897   0.037950  -0.060524   0.009795  -0.026267  -0.025764
     70       0.043505  -0.083551  -0.026938  -0.030476  -0.020610   0.005283
     71       0.053436  -0.009394  -0.033111  -0.035345  -0.011868   0.022162
     72      -0.013010  -0.005146  -0.025320   0.007739  -0.022631  -0.095627
     73      -0.009120  -0.047981  -0.006355   0.024693  -0.016538  -0.080378
     74       0.054573   0.097895  -0.026598   0.084590  -0.009700  -0.059331
     75      -0.020048   0.007742  -0.038306   0.027013  -0.035495  -0.171260
     76       0.015717  -0.057948  -0.012245   0.008096  -0.016310  -0.038778
     77       0.016388   0.098650   0.003754   0.089211   0.008425  -0.031054
     78      -0.014428  -0.043241   0.011282  -0.006186  -0.003164   0.001441
     79      -0.019183  -0.010325   0.014176   0.056835  -0.002020  -0.047037
     80       0.049753   0.038510  -0.034627   0.000935  -0.007002  -0.006730
     81      -0.023472  -0.054976   0.021290  -0.008934  -0.000328   0.011167
     82       0.006528   0.006900   0.025526   0.082054   0.009801   0.004825
     83       0.022831  -0.000492   0.000764  -0.004883   0.002945   0.031154
     84      -0.089749  -0.084305   0.011182  -0.075572  -0.003036  -0.035371
     85      -0.008952   0.023095   0.030422   0.095805   0.015041  -0.004809
     86      -0.005206   0.059919   0.016262   0.046477   0.016732   0.013543
     87      -0.076649  -0.069009   0.003712  -0.058928  -0.007605  -0.051727
     88      -0.035839   0.002548   0.015387   0.072416   0.002584  -0.069611
     89       0.029441   0.102150  -0.008121   0.092127   0.001480  -0.044532
     90      -0.090227  -0.058213  -0.011799  -0.047944  -0.019075  -0.123774
     91      -0.005578  -0.006921   0.014969   0.062649   0.003207  -0.024205
     92      -0.008978   0.102765   0.019785   0.092946   0.020237  -0.012031
     93       0.051737   0.062989  -0.059199   0.074560  -0.039591  -0.148255
     94       0.015006  -0.104366  -0.031508  -0.028156  -0.034739  -0.083321
     95       0.081924   0.100987  -0.046018   0.091764  -0.022637  -0.088599
     96       0.082927   0.099436  -0.077017   0.114017  -0.050177  -0.189262
     97       0.051421  -0.118980  -0.045976  -0.058223  -0.038670  -0.036432
     98       0.054943   0.056404  -0.029254   0.040320  -0.011640  -0.031831
     99       0.045839   0.072009  -0.069011   0.100039  -0.052316  -0.224693
    100       0.037833  -0.111328  -0.039546  -0.045301  -0.036198  -0.051342
    101       0.041557   0.103232  -0.015370   0.093145  -0.002139  -0.051574
    102       0.011610   0.023278  -0.042585   0.050032  -0.024717  -0.133351
    103       0.053657  -0.031024   0.007848  -0.034012  -0.035194   0.056498
    104      -0.053718  -0.018418   0.040246  -0.048319   0.017948   0.069231
    105       0.015687  -0.021477   0.015795  -0.023096   0.027639   0.087980
    106       0.004286  -0.001388   0.021023   0.071112   0.007983  -0.000788
    107       0.060771  -0.045198  -0.038996  -0.076005  -0.013269   0.038858
    108       0.050880   0.022333  -0.019128  -0.009632   0.015867   0.071886
    109       0.022723  -0.038637  -0.002707   0.022696  -0.006089  -0.002331
    110       0.073631  -0.049263  -0.053289  -0.089302  -0.020203   0.035381
    111       0.025878  -0.007630  -0.000080  -0.014030   0.016576   0.063004
    112      -0.003795  -0.033039   0.009170   0.058548  -0.014716  -0.052736
    113       0.085524  -0.003446  -0.069136  -0.051780  -0.028926   0.003837
    114       0.018489  -0.008161   0.006703   0.037238   0.005560  -0.027452
    115       0.060870  -0.020234   0.072197  -0.010644   0.104168  -0.007232
    116      -0.010781  -0.067886   0.091644   0.050466   0.046031  -0.004173
    117       0.026478   0.008072  -0.021775   0.000483   0.004207  -0.015714
    118      -0.014216   0.050344   0.043996  -0.027562   0.169228  -0.090691
    119      -0.029323  -0.042982   0.095373   0.077951   0.071900  -0.057629
    120       0.031266   0.035730  -0.061865  -0.056379  -0.000179   0.011755
    121      -0.146775   0.208617  -0.076152  -0.070418   0.150684  -0.099008
    122      -0.069793  -0.018801   0.070647   0.061151   0.059237  -0.039620
    123       0.059020   0.068210  -0.060755   0.083275  -0.042218  -0.157084
    124       0.068766  -0.073422  -0.039339  -0.047200  -0.012007   0.058840
    125      -0.010175   0.000549   0.006428  -0.032338   0.016944   0.062338
    126       0.035447   0.050297  -0.061036   0.083467  -0.049879  -0.205938
    127       0.059678  -0.079813  -0.038860  -0.046295  -0.015256   0.040160
    128      -0.008234   0.037627   0.025180   0.029132   0.012077   0.018138
    129       0.025378  -0.037481   0.005000   0.016369  -0.007537  -0.005010
    130      -0.003538   0.018216   0.037286  -0.029592   0.130179  -0.063157
    131      -0.013016  -0.019804   0.047924   0.055018   0.034944  -0.036754
    132      -0.022879  -0.022048   0.008880   0.045660  -0.003734  -0.019999
    133       0.075765  -0.039830   0.044799  -0.064067   0.103694  -0.024878
    134       0.160173   0.009999   0.000176  -0.080853   0.076713  -0.022969
    135      -0.029905  -0.080126   0.051400   0.075422  -0.017365  -0.010309
    136       0.089583  -0.072342   0.026439  -0.062046   0.043512   0.016364
    137       0.191213   0.058840  -0.092637  -0.126415   0.017143   0.017425
    138       0.015506  -0.154541   0.089206   0.073231  -0.034597   0.015390
    139       0.025986  -0.045830   0.000868  -0.026897   0.011315   0.018083
    140       0.038785   0.077472  -0.136918  -0.023520  -0.091173   0.042262
    141       0.065494  -0.169971   0.083072   0.043076  -0.040260   0.031891
    142      -0.050817   0.009810  -0.001729   0.006804   0.042027  -0.022463
    143      -0.138193   0.043718  -0.080749   0.118805  -0.130146   0.023986
    144       0.067137  -0.111176   0.040823   0.018097  -0.028223   0.020901
    145      -0.063776   0.042351   0.016009   0.002545   0.102822  -0.062660
    146      -0.158930  -0.005164   0.011829   0.152458  -0.063730  -0.014903
    147      -0.057552   0.034732  -0.019590   0.048179   0.010204  -0.040460
    148       0.126284  -0.059121   0.062434  -0.092451   0.126664  -0.025153
    149       0.278448  -0.001348   0.028612  -0.161118   0.156452  -0.040818
    150      -0.070040  -0.067354   0.055454   0.099634  -0.013483  -0.023288
    151       0.150457  -0.117518   0.030108  -0.088107   0.020016   0.047988
    152       0.332042   0.084711  -0.133724  -0.240538   0.051777   0.030235
    153       0.011429  -0.199807   0.123149   0.094848  -0.043247   0.022279
    154       0.036781  -0.068946  -0.016174  -0.025734  -0.037150   0.050573
    155       0.059916   0.118194  -0.214215  -0.056359  -0.143315   0.075464
    156       0.102558  -0.227536   0.111452   0.039375  -0.053624   0.052815
    157      -0.098720   0.029757  -0.019695   0.033322   0.019185  -0.022227
    158      -0.255280   0.057212  -0.112608   0.197700  -0.212090   0.042326
    159       0.102481  -0.125101   0.038225  -0.000379  -0.033998   0.032690
    160      -0.114404   0.088490   0.010001   0.017715   0.129694  -0.091684
    161      -0.286963  -0.027388   0.047750   0.251504  -0.094707  -0.024440
    162       0.037485   0.038311  -0.077985  -0.074127  -0.010711   0.029361
    163      -0.139190   0.201363  -0.113287  -0.084685   0.095534  -0.036347
    164      -0.048090  -0.004646   0.027357   0.003439   0.040943   0.003289
    165       0.034203   0.036010  -0.036427  -0.002952   0.012461  -0.027349
    166      -0.000487   0.027157   0.082982  -0.000134   0.208874  -0.128558
    167      -0.015084  -0.049086   0.119074   0.096519   0.105385  -0.091514
    168      -0.105427  -0.013260   0.016083  -0.107160   0.013054   0.063829
    169      -0.007768   0.111039   0.095392  -0.018601  -0.239758   0.025462
    170       0.023737   0.021841  -0.010703  -0.006073  -0.040199  -0.006546
    171      -0.071395   0.009927   0.016304  -0.058296   0.028750   0.077753
    172      -0.014232   0.057008   0.049240  -0.007768  -0.135690   0.006362
    173      -0.010800  -0.013620  -0.021500  -0.050194  -0.030394  -0.025699
    174      -0.029720   0.039242   0.017559   0.000057   0.048304   0.098577
    175      -0.017799   0.009408  -0.015008   0.033719  -0.044635   0.019759
    176       0.003501  -0.013507  -0.035105  -0.019833  -0.003028  -0.014994
    177      -0.018841   0.046899   0.017429   0.015352   0.053334   0.104249
    178      -0.016975   0.006949  -0.041331   0.064280  -0.013127   0.038888
    179       0.046954   0.015465  -0.042431   0.049720   0.025767   0.009796
    180      -0.053239   0.023188   0.017045  -0.033499   0.037181   0.089282
    181      -0.010071   0.056452   0.001042   0.052793  -0.105647   0.056506
    182       0.076956   0.046671  -0.032598   0.088463   0.017315   0.027003
    183      -0.095342  -0.006029   0.016474  -0.092649   0.018104   0.069111
    184      -0.004868   0.109513   0.070888   0.012675  -0.228038   0.053375
    185       0.067986   0.052400  -0.015828   0.063743  -0.016981   0.020997
    186      -0.068971   0.010980   0.015909  -0.054275   0.029289   0.075161
    187      -0.007996   0.048077   0.061162  -0.033400  -0.128111  -0.011195
    188      -0.057423  -0.049225  -0.020265  -0.121993  -0.049208  -0.051180
    189      -0.030500   0.038677   0.016622  -0.000301   0.047913   0.097172
    190      -0.007376  -0.006926   0.018127  -0.010710  -0.055668  -0.005578
    191      -0.067405  -0.067938  -0.029447  -0.131597  -0.041597  -0.059615
    192      -0.000237   0.059961   0.019140   0.040365   0.062319   0.114267
    193      -0.012076  -0.014837  -0.022153   0.035391  -0.028623   0.022038
    194      -0.033657  -0.046124  -0.038053  -0.073342  -0.018720  -0.036167
    195       0.032022   0.077202   0.054967   0.048112   0.058351   0.129219
    196      -0.009015  -0.013154  -0.026610   0.050191  -0.030623   0.034879
    197      -0.029439  -0.047619  -0.053023  -0.043021  -0.015387  -0.012453
    198       0.025850   0.049105   0.047754   0.024027   0.026781   0.073024
    199      -0.016194  -0.028230  -0.035353   0.032663  -0.030889   0.023000
    200      -0.021792  -0.032002  -0.044430  -0.023858  -0.017804  -0.000280
    201       0.025591   0.037750   0.054523   0.007405   0.004515   0.035628
    202      -0.038204  -0.048959  -0.143370   0.087353   0.040196   0.097521
    203       0.010999   0.029616   0.093764  -0.056786  -0.060574  -0.004462
    204       0.019681   0.010255   0.039992  -0.011223  -0.024672  -0.026181
    205      -0.052069  -0.087281  -0.184420   0.076193   0.048222   0.097701
    206       0.025396   0.069547   0.136587  -0.045249  -0.069522  -0.005174
    207       0.013974  -0.006045   0.018739  -0.013390  -0.031235  -0.049927
    208      -0.043278  -0.103870  -0.111117   0.006679  -0.021206   0.017653
    209       0.005991   0.045938   0.033364   0.003095  -0.031291   0.002853
    210       0.014316   0.004870   0.012261   0.002877  -0.009412  -0.012878
    211      -0.019760  -0.078889   0.004187  -0.049550  -0.096452  -0.060790
    212      -0.028402  -0.020253  -0.112594   0.037628   0.014338   0.010352
    213       0.020189   0.032461   0.027874   0.020680   0.018817   0.048072
    214      -0.006626  -0.041364   0.038470  -0.034313  -0.098599  -0.054691
    215      -0.042215  -0.059063  -0.148560   0.022109   0.018380   0.006796
    216      -0.095841  -0.008107   0.016032  -0.091703   0.015959   0.061206
    217      -0.004729   0.082581   0.097521  -0.068202  -0.170005  -0.025118
    218      -0.077009  -0.058293  -0.013755  -0.156618  -0.068809  -0.068489
    219      -0.022317   0.044937   0.015920   0.008556   0.052333   0.104070
    220       0.007928  -0.015050   0.025593   0.000061  -0.044197  -0.002896
    221      -0.090543  -0.082550  -0.020851  -0.157488  -0.044599  -0.058332
    222      -0.045625   0.028381   0.017353  -0.022928   0.040864   0.092496
    223      -0.008072   0.054927  -0.021166   0.079120  -0.083814   0.076343
    224       0.113251   0.070699  -0.037916   0.145726   0.040257   0.047936
    225       0.030056   0.050760   0.071581   0.008827   0.009067   0.054199
    226      -0.045540  -0.037684  -0.197231   0.137465   0.088790   0.157185
    227       0.026749   0.050681   0.173132  -0.091278  -0.086995  -0.007803
    228       0.019545   0.001869   0.045707  -0.024177  -0.042355  -0.055170
    229      -0.069823  -0.105038  -0.272781   0.120551   0.107240   0.159131
    230       0.052030   0.120406   0.250471  -0.072818  -0.104844  -0.010883
    231       0.009451  -0.026909   0.008243  -0.028067  -0.053762  -0.097368
    232      -0.054325  -0.135400  -0.142737  -0.003605  -0.016703   0.015951
    233       0.017626   0.078905   0.066759   0.013598  -0.036794   0.003196
    234       0.010074  -0.007639  -0.003475   0.000875  -0.014633  -0.031751
    235      -0.012206  -0.090514   0.062909  -0.103589  -0.151041  -0.124425
    236      -0.044029  -0.039993  -0.194308   0.074932   0.044713   0.016355
    237       0.020560   0.041309   0.025342   0.031631   0.034433   0.074769
    238       0.010309  -0.026275   0.115367  -0.072365  -0.150533  -0.108874
    239      -0.067646  -0.106282  -0.252500   0.045830   0.048734   0.008252
    240       0.047083   0.094606   0.070289   0.062625   0.070561   0.157158
    241       0.006037  -0.009167  -0.012292   0.058740  -0.040332   0.037211
    242      -0.049045  -0.070888  -0.072508  -0.062605  -0.032899  -0.050522
    243       0.048193   0.096215   0.073082   0.062002   0.069368   0.156382
    244      -0.017772  -0.009011  -0.042999   0.066949  -0.020209   0.052357
    245      -0.008763  -0.021466  -0.030971  -0.022019   0.000886   0.026355
    246       0.018624   0.080176   0.002552   0.091638   0.087437   0.136411
    247      -0.010441  -0.019929  -0.035237   0.055419  -0.023271   0.037353
    248      -0.034529  -0.039617  -0.024874  -0.091326  -0.024032  -0.050117
    249      -0.140801  -0.037867   0.016315  -0.158174  -0.003556   0.047995
    250      -0.003455   0.156614   0.154281  -0.052208  -0.338976   0.020994
    251       0.015721   0.026383   0.003321  -0.027010  -0.067845  -0.011672
                 18         19         20         21         22         23    
      0       0.035961   0.046157   0.025867  -0.065381   0.055178  -0.069213
      1      -0.032318   0.042147   0.005067   0.089403  -0.069953   0.082061
      2      -0.012963  -0.069167  -0.037611   0.030924  -0.035289   0.048250
      3       0.025137   0.032853   0.018720  -0.039605   0.032583  -0.041764
      4      -0.017116   0.001728  -0.017309   0.038555  -0.033881   0.024325
      5      -0.001068   0.011863   0.004838   0.018511  -0.013968   0.036138
      6       0.021599  -0.052725  -0.029539  -0.053302   0.033413  -0.040742
      7      -0.008358  -0.027028  -0.009632   0.007980  -0.010434   0.021137
      8       0.007234   0.020978   0.029508   0.001042   0.002993   0.036121
      9       0.008270  -0.108035  -0.062565  -0.035677   0.011135  -0.051216
     10      -0.013348  -0.012444   0.019158   0.018991  -0.017036  -0.006744
     11      -0.004027  -0.030241  -0.003595   0.015805  -0.017081   0.032408
     12       0.011189  -0.091324  -0.044855  -0.038978   0.017837  -0.006729
     13      -0.007741   0.051965   0.015297   0.024404  -0.015221  -0.176347
     14      -0.014445  -0.110500  -0.054543   0.024910  -0.035636   0.002638
     15       0.023444  -0.023943  -0.006970  -0.050506   0.035944  -0.046688
     16      -0.013382   0.064684   0.011583   0.051855  -0.043534   0.001223
     17      -0.018406  -0.120101  -0.063654   0.033366  -0.044352   0.044094
     18      -0.005786  -0.074508  -0.044765  -0.014916  -0.005210  -0.139085
     19      -0.011223  -0.023647   0.025592   0.017959  -0.016373   0.011694
     20      -0.007723  -0.003679  -0.022459   0.018085  -0.018024   0.001213
     21      -0.012618  -0.005780  -0.016559  -0.005707  -0.006035  -0.020937
     22      -0.017712   0.001489   0.012437   0.018421  -0.016186   0.037512
     23      -0.013033  -0.001147  -0.039827   0.018482  -0.019445  -0.011033
     24      -0.003830   0.034188   0.005598   0.026607  -0.025296   0.023364
     25      -0.014771  -0.001705  -0.009155   0.030633  -0.026959   0.022874
     26      -0.009244   0.025223  -0.022319   0.042226  -0.034664   0.029401
     27      -0.014646  -0.000136  -0.014183   0.003929  -0.012607  -0.000442
     28      -0.021114   0.033142   0.004494  -0.042094   0.032726   0.100168
     29      -0.010896  -0.032768  -0.041748  -0.034422   0.019007  -0.070081
     30      -0.008542   0.009951  -0.014781  -0.019041   0.001333   0.005931
     31      -0.000544   0.112100  -0.134172  -0.176430   0.091227   0.143240
     32      -0.001601  -0.013315  -0.060219  -0.079427   0.043860  -0.061746
     33      -0.011996   0.005416  -0.017735  -0.003513  -0.008906   0.013288
     34       0.004431   0.065256  -0.077443  -0.179282   0.111555   0.132530
     35       0.005828  -0.018963  -0.025481  -0.095863   0.062778  -0.061059
     36      -0.020408  -0.013287  -0.020088   0.018457  -0.022255  -0.005577
     37      -0.015817  -0.043482   0.105469  -0.049971   0.070290   0.076254
     38      -0.000156  -0.047551   0.014872  -0.061014   0.050402  -0.077117
     39      -0.022128  -0.011892  -0.016402   0.029228  -0.028440  -0.000045
     40      -0.033164  -0.058219   0.154840   0.038000   0.022938   0.072508
     41      -0.011744  -0.056780   0.004063  -0.022289   0.023444  -0.079780
     42      -0.009139   0.014947  -0.015927   0.000198  -0.013262   0.030218
     43       0.013920   0.095374  -0.157527  -0.214200   0.101981   0.118253
     44       0.015557   0.005532  -0.017684  -0.105789   0.065591  -0.030377
     45      -0.014908  -0.001352  -0.025206   0.011016  -0.022625   0.005776
     46      -0.000805   0.021974  -0.059248  -0.117189   0.038038   0.025755
     47       0.016347  -0.001333   0.028899  -0.077632   0.050741  -0.027344
     48      -0.021434  -0.026598  -0.029435   0.018798  -0.026459  -0.032737
     49      -0.016852  -0.076065   0.097643  -0.031157   0.019428  -0.036771
     50       0.010871  -0.028752   0.059464  -0.058745   0.046050  -0.052209
     51      -0.025125  -0.034088  -0.029304   0.024260  -0.027732  -0.037797
     52      -0.023333  -0.119299   0.199858   0.010306   0.039369  -0.011274
     53       0.002941  -0.054266   0.055759  -0.049349   0.046814  -0.078444
     54      -0.022544   0.012628  -0.021602  -0.070308   0.043880   0.017508
     55      -0.012542  -0.020599   0.022803   0.029412  -0.024880   0.003860
     56      -0.017165   0.038628  -0.061872   0.040310  -0.035850   0.047991
     57       0.042730   0.104166   0.065473  -0.068836   0.068564  -0.068743
     58      -0.011135  -0.008385  -0.048142   0.021975  -0.022709  -0.019817
     59       0.013547   0.073900   0.047718  -0.003790   0.014853   0.018212
     60      -0.001058  -0.220271  -0.119945  -0.035397  -0.005504   0.024477
     61      -0.010652  -0.055855   0.033002   0.015543  -0.017329   0.088317
     62       0.001096  -0.026717   0.027555   0.012590  -0.011385   0.084133
     63       0.000188  -0.135450  -0.063090  -0.028290   0.004085   0.058169
     64       0.013881   0.076872  -0.004142  -0.003517   0.014710  -0.485931
     65      -0.015903  -0.141647  -0.082953   0.023325  -0.035039  -0.078812
     66      -0.009495   0.029749  -0.000321   0.032362  -0.031625   0.028415
     67       0.005717  -0.016548   0.004420  -0.019938   0.016841  -0.027694
     68      -0.007531   0.064820  -0.010944   0.079134  -0.059999   0.067931
     69      -0.012783   0.071916   0.011492   0.075482  -0.062795   0.081658
     70      -0.026080   0.008816  -0.028903   0.062739  -0.055240   0.040937
     71      -0.015072   0.018735  -0.040974   0.049262  -0.043073   0.021097
     72       0.015368  -0.062010  -0.035764  -0.041178   0.021955  -0.046326
     73       0.002733  -0.063521  -0.019648  -0.026892   0.015357   0.038729
     74       0.017456   0.076729   0.055716  -0.008601   0.017624   0.039627
     75       0.035724  -0.067978  -0.033927  -0.089088   0.062259  -0.020705
     76      -0.008996  -0.022874  -0.013664   0.011303  -0.013032   0.022743
     77       0.010885   0.006036   0.041565  -0.013646   0.014532   0.033266
     78      -0.008545  -0.080895  -0.045011  -0.011389  -0.009316  -0.177095
     79      -0.000915  -0.063775   0.010600   0.007347  -0.009942   0.014366
     80      -0.004902   0.033860  -0.014531   0.013629  -0.009834   0.107225
     81      -0.010001  -0.100653  -0.050896  -0.010711  -0.012196  -0.222529
     82      -0.014174  -0.013398   0.048259   0.024368  -0.020964   0.009881
     83      -0.010578  -0.025781  -0.031264   0.020179  -0.022738  -0.063012
     84      -0.011453  -0.258784  -0.148933  -0.025306  -0.020691   0.001624
     85      -0.012534  -0.035365   0.063383   0.025916  -0.021434   0.073460
     86      -0.006316  -0.058333   0.001833   0.018578  -0.022105   0.070145
     87      -0.005272  -0.223979  -0.126953  -0.029760  -0.011239  -0.000971
     88      -0.006935  -0.121120   0.019655   0.003099  -0.015063   0.207154
     89       0.012735   0.031461   0.060544   0.002191   0.006504   0.086116
     90       0.006214  -0.264480  -0.129022  -0.052252   0.003153   0.130874
     91      -0.010962  -0.047440   0.027496   0.015321  -0.016697   0.066657
     92       0.000931  -0.049197   0.047750   0.015897  -0.014975   0.144172
     93       0.035414   0.095297   0.057990  -0.052205   0.052717  -0.053558
     94      -0.003053  -0.048510  -0.061374  -0.007383  -0.002695  -0.037479
     95       0.028212   0.148404   0.087118  -0.024515   0.043707  -0.010963
     96       0.051235   0.183116   0.113992  -0.073510   0.084763  -0.073830
     97      -0.015215   0.019312  -0.054526   0.039593  -0.035400  -0.027542
     98       0.007496   0.064331   0.025152   0.010445  -0.000162   0.014528
     99       0.056069   0.092417   0.062509  -0.105156   0.098427  -0.101800
    100      -0.011060  -0.005004  -0.054665   0.023038  -0.023759  -0.028273
    101       0.017004   0.060237   0.066532  -0.017184   0.026356   0.034671
    102       0.014899  -0.023748  -0.002268  -0.054131   0.034302  -0.026631
    103       0.045419   0.099244   0.010213   0.060417  -0.033618  -0.097152
    104      -0.014333  -0.153619  -0.084582   0.036796  -0.044886   0.023556
    105      -0.026050  -0.013911  -0.043806  -0.111415   0.069434  -0.019599
    106      -0.012323  -0.022729   0.050801   0.004734  -0.002318   0.005231
    107      -0.019225   0.024279  -0.081472   0.024424  -0.027852   0.026963
    108      -0.026786   0.058866   0.003784  -0.072519   0.053527   0.093508
    109      -0.016794  -0.003243   0.005447   0.027587  -0.024331   0.031279
    110      -0.020721   0.044662  -0.087622   0.039161  -0.038034   0.056907
    111      -0.022776   0.005282  -0.026910  -0.076502   0.047118   0.006458
    112      -0.004081  -0.052597   0.020378   0.065294  -0.055178  -0.053530
    113      -0.015194   0.076435  -0.032984   0.077725  -0.056442   0.103718
    114      -0.002967   0.036096  -0.005195  -0.002827  -0.011100   0.063485
    115       0.025712   0.169894  -0.279654  -0.273806   0.110554   0.158369
    116       0.019960   0.027828  -0.042586  -0.120919   0.068520  -0.013173
    117      -0.015760   0.006959  -0.018605   0.043448  -0.044910   0.028303
    118      -0.006469   0.035310  -0.062345   0.014477  -0.067422  -0.014153
    119       0.014453   0.023538   0.054555   0.009514  -0.010866   0.033263
    120      -0.025346  -0.042120  -0.030768   0.024816  -0.031102  -0.057330
    121      -0.028674  -0.120419   0.150259   0.034340  -0.028918  -0.107886
    122       0.011475  -0.026963   0.079218  -0.044623   0.036252  -0.048666
    123       0.041216   0.105090   0.056235  -0.064384   0.060147  -0.072550
    124      -0.044258   0.059290   0.021204   0.123771  -0.091860   0.132383
    125      -0.029904  -0.091709  -0.042779   0.068694  -0.063896   0.107702
    126       0.047227   0.052530   0.024278  -0.094914   0.079702  -0.100844
    127      -0.041611   0.039755   0.007797   0.112365  -0.085020   0.120930
    128       0.003935  -0.063722  -0.042047  -0.011352  -0.006223  -0.019477
    129      -0.006947  -0.001158   0.001162   0.044348  -0.037091   0.015955
    130       0.004411   0.011578  -0.020066  -0.013081  -0.034072  -0.016626
    131       0.015979   0.007919   0.081434  -0.021686   0.020378   0.068446
    132      -0.015318   0.016910  -0.020909   0.050744  -0.052683   0.021409
    133       0.025505  -0.022096   0.037018  -0.028280   0.008679  -0.016972
    134       0.024899  -0.041587   0.108595  -0.015066   0.020290   0.044621
    135       0.001730   0.010335   0.030664   0.033079  -0.019817   0.048086
    136       0.029373  -0.026877   0.032438  -0.025105   0.030475  -0.023889
    137       0.002543  -0.038028   0.020461   0.017551  -0.003091  -0.006025
    138       0.028037  -0.016144   0.107091   0.009947   0.030018   0.071626
    139       0.010353   0.002503  -0.032030  -0.006207   0.005728  -0.035199
    140      -0.032745   0.027236  -0.107407   0.055329  -0.037276  -0.020938
    141       0.035720  -0.032509   0.122109   0.008322   0.042054   0.063543
    142      -0.008874   0.032047  -0.074334   0.003184  -0.032227  -0.028874
    143      -0.039135   0.074087  -0.108351   0.042101  -0.028863   0.025538
    144       0.016776  -0.021050   0.063183   0.029443   0.003900   0.038231
    145      -0.011035   0.032725  -0.063316  -0.003297  -0.049116  -0.022894
    146      -0.012190   0.056997  -0.001255  -0.001399   0.007064   0.069980
    147      -0.034081   0.036928  -0.075616   0.067566  -0.089452   0.010972
    148       0.037660  -0.042397   0.078946  -0.037999   0.023508  -0.012337
    149       0.046598  -0.083843   0.185874  -0.028886   0.033793   0.049966
    150      -0.005093   0.024701   0.013955   0.035546  -0.031712   0.051478
    151       0.045971  -0.051352   0.073062  -0.033637   0.063755  -0.020947
    152       0.009278  -0.081122   0.037504   0.021995  -0.003050  -0.039543
    153       0.042146  -0.023781   0.152552  -0.007169   0.058312   0.092395
    154       0.010888   0.001558  -0.045613   0.001121   0.016833  -0.045586
    155      -0.054538   0.038132  -0.198328   0.092677  -0.067307  -0.068113
    156       0.056135  -0.053878   0.179406  -0.010067   0.080824   0.075895
    157      -0.022826   0.052772  -0.117447   0.016432  -0.049627  -0.034360
    158      -0.065192   0.120238  -0.193579   0.067563  -0.050014   0.019148
    159       0.022618  -0.029508   0.072152   0.028516   0.011971   0.037665
    160      -0.025562   0.046659  -0.090326   0.001981  -0.075351  -0.031128
    161      -0.017126   0.085409  -0.000455  -0.007555   0.015157   0.095585
    162      -0.032271  -0.056213  -0.037969   0.033940  -0.033777  -0.070241
    163      -0.040836  -0.202664   0.338949   0.107812   0.007409  -0.066240
    164      -0.002375  -0.076642   0.081373  -0.027414   0.038920  -0.097800
    165      -0.021423   0.022777  -0.018623   0.062455  -0.059527   0.082660
    166      -0.023027   0.071453  -0.093554   0.184355  -0.191647  -0.032361
    167       0.000129   0.056782   0.031316   0.147336  -0.112350   0.040946
    168      -0.014135   0.100469   0.037629   0.020618   0.015495  -0.000775
    169       0.038125  -0.006423   0.022461  -0.115936  -0.140649   0.030025
    170       0.022914   0.017045   0.005180  -0.005509   0.002104   0.004249
    171      -0.000510   0.069638   0.025336   0.019991   0.015482  -0.005222
    172       0.097795  -0.013448  -0.012806   0.032452   0.009829   0.031005
    173       0.023396   0.043239   0.007868   0.029873   0.036427   0.008741
    174       0.015141   0.036866   0.013600   0.016960   0.009837  -0.009060
    175      -0.021184  -0.016611  -0.022692   0.109187   0.128946   0.008963
    176       0.001844   0.030935   0.001572   0.045354   0.060329   0.002402
    177       0.021278   0.027547   0.009809   0.017626   0.011926  -0.010441
    178      -0.173705  -0.008605  -0.018251   0.133716   0.178792  -0.021036
    179      -0.018249  -0.003959  -0.012523   0.054456   0.078441  -0.010857
    180       0.007425   0.056927   0.021493   0.018492   0.013278  -0.006356
    181      -0.234644  -0.001785   0.010174   0.023761   0.083773  -0.031829
    182      -0.020979  -0.027492  -0.015740   0.028460   0.056485  -0.017094
    183      -0.010516   0.092037   0.034465   0.020707   0.015259  -0.002025
    184      -0.140309  -0.001432   0.036567  -0.128066  -0.101296  -0.002852
    185      -0.002125  -0.018541  -0.006102  -0.008107   0.012058  -0.009051
    186       0.000358   0.065492   0.022953   0.020134   0.016633  -0.006173
    187       0.201643  -0.018888  -0.024733   0.066831   0.030652   0.014549
    188       0.027756   0.080415   0.017768   0.043766   0.051000   0.007120
    189       0.013593   0.036467   0.013789   0.015658   0.008868  -0.008768
    190       0.090751  -0.022347  -0.037746   0.108438   0.135151   0.043114
    191       0.003473   0.083085   0.015678   0.052133   0.073101   0.014670
    192       0.024399   0.016282   0.007030   0.013019   0.002569  -0.010518
    193       0.017764  -0.031606  -0.018467   0.072345   0.091440   0.017097
    194      -0.001858   0.055662   0.012817   0.036083   0.051506   0.007439
    195       0.087955  -0.006804   0.000089  -0.020711  -0.051527   0.023446
    196       0.017080  -0.042919  -0.003004   0.014846   0.018081   0.011131
    197      -0.015093   0.037931   0.044631  -0.078441  -0.093041  -0.010249
    198       0.033644  -0.003700   0.003074  -0.021027  -0.045466   0.020065
    199       0.013209  -0.029943  -0.006753   0.047377   0.061786   0.015193
    200      -0.012955   0.023132   0.051991  -0.123539  -0.152936  -0.016346
    201      -0.009227  -0.001912   0.003150  -0.012598  -0.028471   0.013684
    202       0.132883  -0.027226   0.000200   0.013352   0.011555   0.020446
    203      -0.071463   0.013882   0.043450  -0.101447  -0.132781  -0.006631
    204      -0.066066   0.000228   0.001531   0.006042   0.007804   0.001320
    205       0.121918  -0.008375   0.034299  -0.077923  -0.102212   0.007091
    206      -0.059062  -0.006299   0.007408  -0.005249  -0.012939   0.008020
    207      -0.078371   0.000698  -0.000332   0.015985   0.026050  -0.003774
    208      -0.025367   0.007753   0.062249  -0.131735  -0.159591  -0.013055
    209       0.025124  -0.017628  -0.018100   0.058328   0.071845   0.011964
    210      -0.037458  -0.000755   0.000740   0.003565   0.003520   0.002032
    211      -0.150182   0.002738   0.047593  -0.066675  -0.067859  -0.014948
    212       0.086856  -0.006335  -0.000044   0.000165   0.003824  -0.002438
    213       0.017222  -0.002880   0.002649  -0.015459  -0.033162   0.014486
    214      -0.121569  -0.016827   0.012362   0.023602   0.042959   0.000175
    215       0.060552   0.014436   0.036845  -0.095454  -0.114327  -0.017278
    216      -0.009024   0.083216   0.027924   0.024174   0.025077  -0.006227
    217       0.337090  -0.016581  -0.018239   0.066460  -0.025698  -0.034650
    218       0.046099   0.091508   0.020981   0.046739   0.047090  -0.000632
    219       0.016225   0.045110   0.018250   0.015975   0.009188  -0.016337
    220       0.093216  -0.018402  -0.035889   0.085502   0.104237  -0.100775
    221      -0.004627   0.076899   0.010657   0.051854   0.064024  -0.006250
    222       0.012187   0.050413   0.018864   0.018194   0.012281  -0.006860
    223      -0.380893   0.004258   0.014754   0.047697   0.148113  -0.067367
    224      -0.041282  -0.056393  -0.026625   0.033878   0.071190  -0.029716
    225       0.001622  -0.002568   0.004496  -0.020103  -0.042576   0.017984
    226       0.231966  -0.037699  -0.013967   0.034564   0.031025   0.031916
    227      -0.123196   0.020353   0.056986  -0.133568  -0.178235  -0.005760
    228      -0.099388   0.001371   0.001664   0.012776   0.021502  -0.003903
    229       0.221514  -0.005317   0.042028  -0.115712  -0.156774   0.010419
    230      -0.108556  -0.014194  -0.004398   0.030798   0.027391   0.018464
    231      -0.120774   0.002242  -0.002387   0.032670   0.056726  -0.012557
    232      -0.042711   0.023885   0.093359  -0.216855  -0.265720  -0.026392
    233       0.042285  -0.034786  -0.051326   0.149575   0.185909   0.025917
    234      -0.048241  -0.000194  -0.000735   0.011361   0.017827  -0.001926
    235      -0.265490   0.014604   0.066043  -0.095998  -0.095480  -0.029195
    236       0.151490  -0.014264  -0.017733   0.040764   0.058041  -0.000490
    237       0.045649  -0.003977   0.002308  -0.020557  -0.044547   0.020753
    238      -0.204360  -0.019881   0.006178   0.053419   0.086856  -0.005517
    239       0.099645   0.021633   0.046147  -0.123355  -0.144317  -0.027818
    240       0.127384  -0.016931  -0.003499  -0.031940  -0.073963   0.036466
    241       0.025736  -0.059968   0.006538  -0.046595  -0.067018   0.019749
    242      -0.068592   0.050754   0.049992  -0.066448  -0.067091  -0.027227
    243       0.129480  -0.017585  -0.005039  -0.029384  -0.071373   0.038330
    244       0.005430  -0.043295   0.009884  -0.016711  -0.018462  -0.009659
    245       0.039409   0.023436   0.039291  -0.093917  -0.123994   0.006998
    246      -0.012922   0.002027   0.003288   0.028047   0.016595  -0.027071
    247       0.006849  -0.043643  -0.000799   0.009320   0.014220   0.007559
    248       0.009176   0.067006  -0.003946   0.095952   0.123383   0.015870
    249      -0.028166   0.131487   0.050279   0.019966   0.013166   0.004147
    250       0.120474  -0.004797   0.042229  -0.234578  -0.297303   0.052200
    251       0.038792   0.025325   0.013058  -0.033711  -0.035643   0.010756
                 24         25         26         27         28         29    
      0      -0.006220   0.027853   0.034380   0.000636   0.025106  -0.004712
      1       0.009290  -0.018921  -0.147388   0.043308   0.068143   0.030455
      2       0.011863  -0.029415   0.000921   0.014945   0.055203   0.010395
      3      -0.006724   0.021459  -0.012655   0.020823   0.072556   0.011415
      4       0.026456  -0.022870  -0.008979  -0.007354  -0.033830  -0.009193
      5       0.007330  -0.015190   0.003790   0.002119   0.011872   0.000062
      6      -0.000616   0.012690   0.046268   0.006652   0.048973  -0.004069
      7       0.011718  -0.004412   0.031883  -0.020333  -0.068289  -0.028305
      8      -0.007230   0.002704   0.008180  -0.002008  -0.012472  -0.009172
      9       0.003737   0.003701   0.014952   0.015741   0.074215   0.010975
     10      -0.002502   0.012225  -0.041368  -0.012232  -0.068242  -0.015791
     11       0.000145  -0.008799  -0.008603   0.003438   0.001291   0.000598
     12      -0.008458   0.013251   0.010721   0.012586   0.047862   0.001594
     13       0.027397  -0.013578  -0.039119   0.002516   0.050002   0.021164
     14       0.019858  -0.033118   0.021032   0.004879   0.045665   0.006694
     15      -0.001232   0.016777   0.039724  -0.009138  -0.001855  -0.016624
     16      -0.026267   0.014294  -0.228937   0.127949   0.285139   0.118755
     17       0.008830  -0.030823  -0.016103   0.030571   0.097458   0.026620
     18      -0.003730   0.027223  -0.089202   0.015548   0.026794   0.016620
     19      -0.009775   0.017171  -0.052078  -0.005572  -0.063310  -0.008509
     20       0.014944  -0.019810   0.017951  -0.008515  -0.007409  -0.008935
     21      -0.021982   0.032326  -0.044453   0.006533   0.021055  -0.050511
     22      -0.014630   0.019016  -0.017845  -0.010338  -0.044240  -0.045736
     23       0.014309  -0.016261   0.023011  -0.012148  -0.010933  -0.023035
     24       0.007854  -0.008997  -0.074435   0.033577   0.102271   0.009279
     25       0.018765  -0.014051  -0.005884  -0.008851  -0.038659  -0.012461
     26       0.033612  -0.044479   0.004855   0.001958   0.027836   0.009837
     27      -0.011989   0.018912  -0.030119   0.001195   0.002656  -0.038635
     28      -0.062493   0.054931   0.086993  -0.015966   0.029519  -0.100630
     29      -0.035858   0.049813  -0.018342  -0.013074  -0.060328  -0.031499
     30      -0.015142   0.020211  -0.048753   0.007014  -0.007774  -0.015584
     31      -0.028773  -0.010003   0.094096   0.000884   0.031970   0.000008
     32      -0.040149   0.049362  -0.044619  -0.003023  -0.069126   0.002192
     33       0.001729   0.000660  -0.024100  -0.000231  -0.017340  -0.000706
     34      -0.016369  -0.016416   0.114728  -0.001900   0.027680   0.094168
     35      -0.050651   0.063177  -0.063203   0.004298  -0.062555   0.029395
     36       0.004129   0.002160  -0.008712  -0.008464  -0.023037  -0.011588
     37      -0.047098   0.044608   0.142102  -0.017091   0.051294   0.057438
     38      -0.056376   0.076496  -0.051676  -0.001060  -0.057535   0.016876
     39       0.002235   0.003830  -0.001662  -0.008404  -0.007511  -0.029860
     40      -0.094369   0.109868   0.137400  -0.025071   0.077459  -0.077700
     41      -0.053424   0.075443  -0.024666  -0.012232  -0.058292  -0.022335
     42       0.015257  -0.016992  -0.019122  -0.000175  -0.022779   0.013943
     43       0.032202  -0.069849   0.034265   0.007703  -0.017658   0.137705
     44      -0.033123   0.038917  -0.072604   0.011648  -0.049266   0.050008
     45       0.020441  -0.018393  -0.031292  -0.006760  -0.066612   0.018624
     46       0.071002  -0.087458  -0.049581   0.005004  -0.043912   0.078122
     47      -0.016358   0.024034  -0.078010   0.014501  -0.018589   0.031595
     48       0.011706  -0.002504  -0.038269  -0.010615  -0.075265   0.007586
     49       0.080094  -0.080271  -0.034961  -0.003264  -0.040840   0.086419
     50      -0.017829   0.030358  -0.080308   0.012486  -0.023439   0.030933
     51       0.005259   0.005576  -0.026249  -0.013515  -0.070917   0.001686
     52       0.009525   0.000958   0.081201  -0.016699   0.012987   0.102759
     53      -0.041086   0.060674  -0.062603   0.004749  -0.036113   0.025534
     54      -0.115472   0.128374   0.035300  -0.010841   0.051805  -0.257466
     55       0.001273   0.008831  -0.078184  -0.003734  -0.088300   0.032480
     56       0.050237  -0.069137   0.114452  -0.015115   0.075709  -0.050582
     57      -0.021321   0.051707  -0.010846   0.018282   0.063212   0.011927
     58       0.059162  -0.045953   0.083831  -0.043662  -0.112714  -0.032192
     59      -0.007835   0.011555  -0.004761   0.004156   0.012339   0.004279
     60       0.007477  -0.010402   0.058305   0.024502   0.112236   0.007918
     61      -0.030169   0.032348  -0.069638  -0.002100  -0.109190  -0.031955
     62      -0.023672   0.012274  -0.044239   0.007436  -0.046308  -0.012835
     63      -0.020458   0.016861  -0.017336   0.023819   0.056779   0.005989
     64       0.108489  -0.077401   0.159692  -0.063154   0.058934  -0.002949
     65       0.046735  -0.062275   0.091878  -0.018028   0.055003  -0.002698
     66       0.007056  -0.009465  -0.074946   0.030566   0.095378  -0.001767
     67      -0.000646   0.018799   0.024708  -0.015091  -0.066543  -0.008319
     68       0.062896  -0.084603  -0.033364   0.025338   0.098026   0.060855
     69       0.033305  -0.049327  -0.115097   0.052379   0.164582   0.037158
     70       0.041591  -0.043631  -0.019120  -0.005434  -0.020646  -0.006363
     71       0.042276  -0.052812   0.010656  -0.002951   0.017442   0.003637
     72       0.000424   0.010012   0.017688   0.013086   0.062732   0.005660
     73       0.006535   0.002662   0.117359  -0.040323  -0.113496  -0.058552
     74      -0.006341   0.005455   0.028570  -0.005606  -0.018135  -0.015270
     75      -0.002603   0.017660   0.139671  -0.013430   0.006562  -0.034739
     76       0.015786  -0.008902   0.033251  -0.019120  -0.062479  -0.026265
     77      -0.020054   0.017150   0.015544  -0.008485  -0.036229  -0.019496
     78      -0.005451   0.035105  -0.125869   0.018273   0.016978   0.027592
     79       0.006198  -0.003917  -0.012619  -0.000252  -0.022202   0.021760
     80       0.012427  -0.032136   0.101269  -0.018314   0.001119  -0.053299
     81      -0.005614   0.041770  -0.160072   0.022641   0.014923   0.044936
     82      -0.021445   0.031704  -0.097033  -0.002256  -0.084539  -0.010392
     83       0.015331  -0.010884  -0.030080  -0.003375  -0.012873   0.013462
     84       0.015105  -0.021606   0.049754   0.028448   0.153403   0.018695
     85      -0.047955   0.050152  -0.148072   0.000484  -0.149678  -0.034522
     86      -0.015703   0.001648  -0.039819   0.010186  -0.010266  -0.004542
     87       0.011565  -0.014482   0.047289   0.024886   0.127831   0.014196
     88      -0.044893   0.038773  -0.032896   0.004980  -0.129500  -0.051113
     89      -0.027085   0.021708  -0.032761   0.001243  -0.084333  -0.020617
     90      -0.001968  -0.006315   0.113701   0.028106   0.094388  -0.010284
     91      -0.022147   0.026018  -0.055979  -0.004517  -0.094244  -0.027288
     92      -0.050239   0.033685  -0.100220   0.015344  -0.095499  -0.026215
     93      -0.022138   0.046054  -0.043721   0.032405   0.098392   0.023351
     94       0.068925  -0.050776   0.187969  -0.088635  -0.226548  -0.075081
     95      -0.016300   0.035515  -0.016546   0.009729   0.028453   0.016192
     96      -0.043904   0.082997  -0.083106   0.048893   0.138754   0.042490
     97       0.072156  -0.057831   0.051096  -0.028215  -0.068651  -0.011163
     98       0.009754  -0.008473  -0.001408   0.003923   0.016146   0.008112
     99      -0.010268   0.052144   0.093880  -0.025855  -0.045613  -0.026337
    100       0.067890  -0.052886   0.094227  -0.047518  -0.120009  -0.032828
    101      -0.030880   0.032411  -0.006007   0.002883   0.002498  -0.005048
    102      -0.004664   0.022675   0.029022  -0.017720  -0.011502  -0.017769
    103      -0.023053  -0.024119  -0.163786   0.172454   0.329619   0.120623
    104       0.016758  -0.031997  -0.005069   0.039983   0.107199   0.027038
    105      -0.148784   0.169386   0.051054  -0.021905   0.026772  -0.300788
    106      -0.057261   0.077743  -0.122627  -0.002143  -0.124109  -0.036311
    107       0.047444  -0.064818   0.135474  -0.021748   0.071703  -0.056474
    108      -0.155933   0.163130   0.080402  -0.012190   0.109431  -0.396534
    109       0.006864  -0.004800  -0.008685  -0.010680  -0.036927  -0.016125
    110       0.067402  -0.093484   0.178148  -0.022443   0.116083  -0.066035
    111      -0.117661   0.132141   0.034311  -0.012440   0.043421  -0.253875
    112       0.067164  -0.054674  -0.157680   0.009084  -0.139907   0.223291
    113       0.068101  -0.095504   0.113075  -0.005222   0.117156  -0.054247
    114       0.023021  -0.031138  -0.006214   0.004558   0.010719   0.014185
    115       0.033566  -0.088463   0.022442   0.015408  -0.030500   0.150188
    116      -0.031561   0.031458  -0.072742   0.014897  -0.042927   0.052505
    117       0.034953  -0.036643   0.000237  -0.012928  -0.072203   0.021313
    118       0.019611  -0.013052  -0.040166  -0.003819  -0.020371  -0.030185
    119       0.019024  -0.021194   0.013207   0.002974   0.032861  -0.007708
    120       0.011442   0.001897  -0.047160  -0.012708  -0.083648   0.003581
    121       0.127848  -0.116656  -0.100990  -0.002962  -0.064186   0.052257
    122      -0.002669   0.014498  -0.091935   0.014757  -0.022839   0.026686
    123      -0.024130   0.046026  -0.035074   0.036848   0.102963   0.028073
    124       0.004721  -0.019287  -0.200351   0.048199   0.066962   0.026417
    125       0.020155  -0.043968  -0.009594  -0.004586  -0.000456  -0.016700
    126       0.013211   0.021159   0.138517  -0.047452  -0.083320  -0.045000
    127       0.020281  -0.030467  -0.134085   0.017235  -0.001238   0.000126
    128       0.000733  -0.014196   0.008695   0.041084   0.131027   0.045396
    129       0.013326  -0.009911  -0.007789  -0.013853  -0.084741   0.022320
    130       0.052028  -0.054153  -0.085655   0.006271  -0.004056  -0.138664
    131       0.107267  -0.134411  -0.008341   0.010358   0.050222  -0.113369
    132       0.027046  -0.024141  -0.017640  -0.014943  -0.097101   0.006710
    133       0.020554  -0.023816  -0.045058   0.009120   0.031089  -0.087594
    134       0.094599  -0.117756  -0.016844   0.005472   0.020118  -0.100188
    135       0.038042  -0.045046   0.017627  -0.011088  -0.053477   0.016652
    136      -0.037480   0.039323   0.008591   0.004822   0.041446   0.018426
    137       0.002560  -0.003516  -0.002711  -0.006912  -0.042429   0.024617
    138       0.036732  -0.054090   0.066330  -0.007665  -0.007989   0.056886
    139      -0.062773   0.072819   0.009532   0.000889   0.022161   0.040466
    140      -0.071643   0.086915   0.036365  -0.015582  -0.064367   0.116889
    141       0.011574  -0.025747   0.081604  -0.009708  -0.010811   0.102700
    142      -0.011165   0.018046  -0.039516   0.002361   0.003093  -0.057603
    143      -0.012680   0.011349   0.045296  -0.003989   0.004937   0.016371
    144       0.001794  -0.005861   0.045575  -0.013978  -0.054516   0.080941
    145       0.046415  -0.045279  -0.092523   0.006041  -0.009026  -0.149710
    146       0.082072  -0.106410   0.020244   0.009285   0.060194  -0.092835
    147       0.039189  -0.032405  -0.052472  -0.019533  -0.137765  -0.024825
    148       0.029690  -0.035521  -0.041616   0.012288   0.043153  -0.093339
    149       0.129689  -0.158202  -0.034024   0.010215   0.023879  -0.141654
    150       0.052905  -0.060711   0.003210  -0.009900  -0.054739  -0.016363
    151      -0.067999   0.068606   0.054113   0.003194   0.058557   0.095201
    152      -0.026967   0.035415  -0.016814  -0.011661  -0.080580   0.067378
    153       0.051694  -0.078050   0.087508  -0.002793   0.030430   0.049042
    154      -0.116771   0.134103   0.049830  -0.003364   0.021813   0.129586
    155      -0.168928   0.208446   0.057576  -0.029158  -0.126159   0.250816
    156       0.000664  -0.020158   0.118150  -0.006680   0.026649   0.143047
    157      -0.021987   0.033178  -0.040030   0.000424  -0.007022  -0.055483
    158      -0.055176   0.062654   0.074723  -0.007506   0.004981   0.057482
    159      -0.011144   0.007352   0.058647  -0.014967  -0.052306   0.102619
    160       0.072522  -0.069054  -0.135938   0.007275  -0.027060  -0.207023
    161       0.107369  -0.139671   0.037089   0.013543   0.094043  -0.109066
    162      -0.001633   0.019306  -0.035370  -0.019903  -0.106701   0.001064
    163       0.006697   0.025804   0.094894  -0.027138   0.025353   0.094722
    164      -0.043477   0.069252  -0.062303   0.000993  -0.043136   0.023952
    165       0.077116  -0.094090   0.069773  -0.020722  -0.054857   0.051619
    166      -0.102922   0.142630   0.095323  -0.027751   0.007867   0.046291
    167      -0.056939   0.074398   0.144416  -0.018764   0.060420   0.063589
    168       0.007305   0.008463  -0.006404   0.003717  -0.008533  -0.000989
    169       0.035165   0.041609  -0.045693  -0.208829   0.039912   0.012282
    170      -0.000593  -0.001156  -0.019851  -0.076571   0.013558   0.002876
    171      -0.033010  -0.030029  -0.010603  -0.023440   0.000224   0.000835
    172      -0.045076  -0.020500  -0.043604  -0.143116   0.009728  -0.000162
    173       0.018496   0.021510  -0.014482  -0.035285  -0.000761  -0.001475
    174      -0.071287  -0.065894  -0.013399  -0.040766   0.004745   0.002020
    175      -0.047549  -0.040372  -0.025317  -0.047896  -0.001126  -0.003449
    176       0.006209   0.005806  -0.010503  -0.017651  -0.002143  -0.001661
    177      -0.088130  -0.082721  -0.017276  -0.055598   0.008220   0.002894
    178      -0.024453  -0.031523   0.033185   0.181566  -0.042606  -0.011922
    179      -0.044171  -0.046695  -0.004826  -0.001587  -0.001464  -0.001365
    180      -0.049718  -0.046253  -0.013374  -0.031277   0.001075   0.001143
    181       0.044835   0.014186   0.055792   0.240765  -0.043788  -0.011538
    182      -0.063201  -0.069681  -0.003671  -0.011084   0.005311   0.000255
    183      -0.004953  -0.002897  -0.007996  -0.003825  -0.006277  -0.000443
    184       0.094567   0.065929   0.005206  -0.013652   0.016213   0.006425
    185      -0.039985  -0.046716  -0.014857  -0.066760   0.018037   0.004272
    186      -0.035511  -0.032302  -0.009630  -0.026688   0.002131   0.001072
    187      -0.034161  -0.018695  -0.001523   0.016931  -0.018974  -0.010928
    188       0.055060   0.052307  -0.005158   0.004169  -0.007739  -0.003688
    189      -0.066127  -0.060428  -0.011553  -0.035313   0.003060   0.001216
    190       0.142496   0.116775  -0.018314  -0.040605   0.011067   0.000664
    191       0.093006   0.082878  -0.008179  -0.006082  -0.001168  -0.001697
    192      -0.078055  -0.071790  -0.010914  -0.034286   0.002717   0.001250
    193       0.018326   0.010600  -0.025414  -0.063889   0.014125   0.000415
    194       0.046383   0.042712  -0.008285  -0.009251  -0.001167  -0.001220
    195       0.143360   0.124355   0.019562   0.074753  -0.011310  -0.003229
    196      -0.000862  -0.003777  -0.016670  -0.044714   0.012200   0.000501
    197      -0.012037  -0.003623   0.013339   0.037507  -0.009622  -0.000511
    198       0.124660   0.111780   0.020743   0.082108  -0.014337  -0.004127
    199       0.021859   0.014540  -0.028620  -0.073560   0.020616  -0.000034
    200      -0.042869  -0.028325   0.028030   0.072502  -0.019420  -0.000047
    201       0.078769   0.071894   0.014293   0.058777  -0.010947  -0.002963
    202       0.084632   0.069257  -0.016388  -0.035326   0.015052  -0.001710
    203      -0.006582   0.003739   0.029113   0.086050  -0.021504  -0.001330
    204      -0.013264  -0.009385  -0.001509   0.001203  -0.000887  -0.000090
    205       0.057796   0.052516   0.009553   0.030898  -0.002933  -0.001710
    206       0.024663   0.024046   0.001759   0.016732  -0.002412  -0.001437
    207      -0.050339  -0.042595  -0.009080  -0.026352   0.004372   0.001130
    208      -0.047747  -0.033082   0.018963   0.047247  -0.012350   0.000218
    209       0.022145   0.015081  -0.022530  -0.057690   0.016611  -0.000232
    210      -0.004329  -0.002020  -0.000255   0.004048  -0.001075  -0.000246
    211      -0.102395  -0.083630  -0.007980  -0.029489   0.005305   0.001715
    212      -0.030116  -0.027640  -0.008437  -0.032778   0.006446   0.001357
    213       0.085462   0.077519   0.015280   0.061008  -0.011068  -0.003054
    214      -0.056544  -0.050547  -0.031630  -0.089611   0.022625   0.001279
    215      -0.069479  -0.054592   0.018095   0.036427  -0.012970   0.001521
    216      -0.013265  -0.015052  -0.008413  -0.022101   0.004520   0.001061
    217      -0.159591  -0.124906   0.061001   0.253078  -0.071724  -0.029208
    218       0.049740   0.048136   0.007594   0.051709  -0.015268  -0.007576
    219      -0.072018  -0.066524  -0.011051  -0.039816   0.000217   0.000767
    220       0.119631   0.050814   0.046914   0.022108   0.022850  -0.003323
    221       0.103852   0.078550   0.009375   0.013044   0.005438  -0.002154
    222      -0.058614  -0.054312  -0.014912  -0.039179   0.003053   0.001646
    223       0.074894   0.019605   0.121523   0.507726  -0.091714  -0.024275
    224      -0.095811  -0.106348   0.008051   0.029423   0.000483  -0.001215
    225       0.109774   0.099577   0.019858   0.079230  -0.014516  -0.003994
    226       0.149714   0.122455  -0.017470  -0.030758   0.017113  -0.003344
    227       0.014299   0.026057   0.042914   0.130468  -0.031504  -0.002496
    228      -0.052114  -0.043394  -0.007612  -0.020948   0.002890   0.001034
    229       0.110726   0.099604   0.025766   0.078984  -0.012641  -0.003196
    230       0.060751   0.054574  -0.004224   0.010945   0.000830  -0.002543
    231      -0.115613  -0.100461  -0.021457  -0.070580   0.012407   0.003121
    232      -0.083117  -0.057429   0.044459   0.112706  -0.031192   0.000443
    233       0.057854   0.039273  -0.050091  -0.128832   0.036955  -0.000405
    234      -0.034936  -0.029274  -0.006019  -0.016970   0.002564   0.000790
    235      -0.180066  -0.147600  -0.006164  -0.030949   0.002318   0.003135
    236      -0.040288  -0.040709  -0.023111  -0.080042   0.017181   0.002663
    237       0.121516   0.109587   0.020114   0.081127  -0.014571  -0.003993
    238      -0.095768  -0.086584  -0.043213  -0.127428   0.030802   0.001955
    239      -0.114947  -0.093831   0.021477   0.033401  -0.014603   0.003214
    240       0.232424   0.202478   0.031499   0.117176  -0.016654  -0.005154
    241       0.080501   0.073398   0.012181   0.045697  -0.003852  -0.002260
    242      -0.128143  -0.105096  -0.001237  -0.014528  -0.003444   0.001893
    243       0.240604   0.209788   0.032171   0.120606  -0.017400  -0.005360
    244      -0.128555  -0.115828  -0.021247  -0.078087   0.015196   0.004155
    245       0.102403   0.096818   0.029840   0.095238  -0.017559  -0.002926
    246      -0.181622  -0.160960  -0.016890  -0.047192  -0.001049   0.000243
    247      -0.012710  -0.014934  -0.018815  -0.052716   0.015427   0.001353
    248       0.072308   0.064941  -0.014552  -0.019830  -0.002841  -0.002380
    249       0.052021   0.052036  -0.000559   0.034970  -0.017462  -0.003298
    250       0.071683   0.085185  -0.078917  -0.391382   0.082097   0.026446
    251       0.019413   0.020279  -0.026224  -0.111913   0.021310   0.005691
                 30         31         32         33         34         35    
      0      -0.037592  -0.025831  -0.019841   0.000947   0.009310  -0.012657
      1       0.150967   0.048094   0.023244   0.000833   0.011746  -0.029160
      2      -0.012300  -0.003316  -0.013901   0.014071   0.034229   0.002408
      3       0.016988  -0.011142  -0.006704   0.000369   0.012376  -0.016584
      4       0.014310  -0.003134  -0.006457   0.005231   0.017249  -0.000836
      5       0.007215   0.012811  -0.008686   0.010541   0.023010  -0.006900
      6      -0.043370  -0.038706  -0.023819   0.006387   0.024865  -0.018507
      7      -0.070948  -0.039737  -0.002983   0.007731   0.049874  -0.007155
      8      -0.034947  -0.014978  -0.013975   0.011509   0.034354  -0.011266
      9       0.005009   0.002843   0.001168  -0.008881  -0.009856  -0.011339
     10       0.002401  -0.005736  -0.006231  -0.008133  -0.001586  -0.011739
     11      -0.006561   0.008985  -0.013896   0.007850   0.014922  -0.005044
     12       0.010906   0.002445   0.000430  -0.005704  -0.009184  -0.015527
     13      -0.021201  -0.008718  -0.007591  -0.015245  -0.004980  -0.009034
     14       0.006209   0.016432  -0.000975   0.004695   0.014057   0.015136
     15       0.046445   0.007622   0.000106  -0.002872  -0.003201  -0.020444
     16      -0.210575  -0.058095  -0.033829  -0.003478   0.000681   0.018996
     17      -0.035987   0.004166  -0.007449   0.008880   0.017863   0.019204
     18       0.028285   0.040166  -0.016971  -0.036438  -0.068399  -0.035700
     19       0.003671   0.004938  -0.002309  -0.004984  -0.000141  -0.010448
     20      -0.023092   0.029951  -0.021466   0.020039   0.046686  -0.018199
     21       0.046109  -0.005402  -0.036735   0.001267   0.002161  -0.008960
     22       0.013546  -0.002177  -0.002828  -0.002456   0.003388  -0.003422
     23      -0.011629   0.023056  -0.021056   0.003854   0.004115  -0.016733
     24       0.149016  -0.000333  -0.010853   0.008673   0.035868  -0.024084
     25       0.003424  -0.024111   0.009139  -0.008809   0.002590  -0.003020
     26       0.061366   0.039224  -0.021793   0.021259   0.031990  -0.013524
     27       0.039323  -0.010997  -0.025253   0.004407   0.009394  -0.003080
     28      -0.005485  -0.005187   0.017947   0.000301   0.008677   0.009670
     29      -0.063235   0.041458  -0.008518  -0.015479  -0.039239  -0.032012
     30       0.052049  -0.026940  -0.013269   0.008230   0.020239   0.008123
     31      -0.007518  -0.001941  -0.024954   0.004537   0.000193   0.008464
     32      -0.049865   0.027226  -0.003556  -0.012077  -0.031615  -0.023382
     33       0.030403  -0.012667  -0.006798   0.004181   0.011325   0.000099
     34       0.007875   0.027375   0.045635  -0.010292  -0.010646  -0.016523
     35      -0.009669   0.006710   0.028297  -0.007387  -0.009779  -0.010353
     36       0.003255   0.011625  -0.020308  -0.003968  -0.009610  -0.019535
     37       0.006620   0.032102   0.104146  -0.019503  -0.007537  -0.020282
     38      -0.016884   0.015178   0.036179  -0.011599  -0.015507  -0.017262
     39       0.007421   0.013245  -0.018507  -0.004019  -0.007586  -0.020683
     40      -0.002759   0.031805   0.152895  -0.025673   0.000028  -0.018989
     41      -0.057174   0.044291   0.034295  -0.021488  -0.038065  -0.036424
     42       0.034278  -0.023284   0.001644   0.009766   0.022750   0.011348
     43       0.017876   0.024527   0.003155  -0.004202  -0.013003  -0.019498
     44       0.037511  -0.030442   0.035326   0.009660   0.029556   0.019943
     45      -0.006436  -0.011214   0.013168   0.003226   0.007718   0.006164
     46       0.009936  -0.008129  -0.053751   0.008341   0.001153   0.004589
     47       0.068940  -0.054597   0.011929   0.021206   0.051786   0.037626
     48      -0.024132   0.009587  -0.028098  -0.003473  -0.016716  -0.016364
     49      -0.000457  -0.037898  -0.142174   0.022814   0.007186   0.028552
     50       0.061506  -0.057107  -0.012031   0.022634   0.048301   0.038475
     51      -0.036988   0.025994  -0.028113  -0.010391  -0.031144  -0.030338
     52       0.004499  -0.014940  -0.050863   0.007592   0.003149   0.013235
     53       0.019648  -0.017271  -0.003016   0.004331   0.010262   0.005801
     54      -0.014248  -0.014749  -0.156121   0.045178   0.021910   0.043569
     55       0.005108   0.075933   0.017736   0.006463   0.026322  -0.037151
     56       0.064769  -0.167143   0.033058  -0.059163  -0.071163   0.019413
     57      -0.002793   0.052702   0.056705  -0.018071  -0.033045   0.036177
     58      -0.033868   0.044500  -0.131610   0.065070   0.007348   0.070613
     59      -0.007172   0.066164   0.057704  -0.009672  -0.013814   0.033397
     60       0.015138   0.020226   0.070536  -0.010686   0.007711   0.038354
     61       0.055731  -0.083515  -0.028976  -0.021826  -0.095824   0.033244
     62       0.035802  -0.057670  -0.058950  -0.001775  -0.067593   0.012779
     63      -0.003240   0.009982   0.000348  -0.007472  -0.013217  -0.014615
     64       0.053516  -0.018024   0.022952  -0.019298   0.007311   0.010026
     65       0.031295   0.020990   0.013992   0.002929   0.017386   0.026070
     66       0.155620  -0.001076  -0.017095   0.010029   0.036269  -0.021811
     67      -0.118926  -0.038767   0.022206  -0.021751  -0.024524   0.008247
     68       0.186427   0.064946  -0.007936   0.032583   0.065780  -0.037526
     69       0.300323   0.027866  -0.010704   0.024261   0.070495  -0.042853
     70       0.070879  -0.009762  -0.002728   0.004329   0.030115  -0.014676
     71       0.056103   0.040021  -0.031468   0.025521   0.040018  -0.015493
     72      -0.001757  -0.014854  -0.016163  -0.001203   0.002739  -0.019253
     73      -0.192562  -0.101933  -0.017285   0.023895   0.102228  -0.005683
     74      -0.067702  -0.039740  -0.025435   0.022093   0.061851  -0.010387
     75      -0.172841  -0.106405  -0.037345   0.025230   0.085853  -0.015364
     76      -0.066519  -0.038614  -0.002036   0.007669   0.048563  -0.006049
     77      -0.064645  -0.027896  -0.019374   0.014333   0.046956  -0.014928
     78       0.033491   0.058836  -0.017523  -0.051868  -0.101251  -0.045107
     79      -0.004767  -0.000587   0.020428  -0.004693   0.010091  -0.006274
     80      -0.032510  -0.019742  -0.029783   0.061907   0.131685   0.005510
     81       0.038257   0.079821  -0.013527  -0.071904  -0.143880  -0.054479
     82       0.005890  -0.002484  -0.009294  -0.013042  -0.013230  -0.011420
     83      -0.016215   0.061806  -0.017916  -0.006431  -0.010270  -0.032725
     84       0.033713   0.098238   0.049883  -0.055143  -0.090344  -0.004267
     85       0.120540  -0.088923  -0.155739  -0.082588  -0.321026  -0.025261
     86       0.040471   0.000499  -0.056407  -0.026181  -0.108862  -0.010242
     87       0.023369   0.061131   0.046791  -0.034096  -0.047604   0.005461
     88       0.063815  -0.179441   0.054620   0.016567  -0.009250   0.143606
     89       0.002262  -0.128382  -0.037077   0.050026   0.057882   0.046466
     90      -0.004369  -0.081402   0.182991   0.052774   0.176927   0.158878
     91       0.036609  -0.062286  -0.012131  -0.013540  -0.053068   0.026124
     92       0.104139  -0.115903  -0.133778  -0.039734  -0.239978   0.019499
     93       0.025979   0.089096   0.055858  -0.009234  -0.066881   0.118418
     94      -0.109744  -0.208945  -0.174051   0.033039   0.205762  -0.362304
     95      -0.014290   0.237219   0.109520  -0.001925  -0.129862   0.259647
     96       0.030576   0.250031   0.165990  -0.028190  -0.183788   0.317574
     97       0.001469   0.289875  -0.186511   0.136127  -0.163846   0.488610
     98       0.005537   0.168066  -0.021412   0.044491  -0.080126   0.227107
     99      -0.083507  -0.108474   0.016833  -0.034655   0.103589  -0.261838
    100      -0.035932   0.099633  -0.168849   0.091346  -0.026349   0.164976
    101      -0.023168  -0.145751   0.157905  -0.093246   0.126773  -0.335500
    102       0.045071   0.008421  -0.005342  -0.010250  -0.000378  -0.023209
    103      -0.208969  -0.069460  -0.015310   0.034419   0.003934   0.035268
    104      -0.027412   0.008762   0.002009   0.011964   0.005845   0.019735
    105      -0.078681  -0.111767  -0.101936  -0.081483  -0.203730   0.030104
    106      -0.050077   0.302976  -0.143934   0.176856   0.259817  -0.026161
    107       0.043917  -0.282654   0.106981  -0.175649  -0.259672   0.009006
    108       0.011339   0.101465  -0.352754   0.252604   0.330066   0.113784
    109       0.032360  -0.076956   0.054422  -0.062897  -0.078295  -0.011008
    110       0.087670  -0.366926   0.127060  -0.192258  -0.270649   0.028815
    111      -0.026171  -0.037122  -0.133815   0.011125  -0.034545   0.036349
    112       0.021964   0.079390   0.165120  -0.085314  -0.080290  -0.106161
    113       0.132313  -0.044067  -0.077278   0.120317   0.230045   0.053364
    114       0.074774  -0.046311  -0.001571   0.021579   0.049749   0.028683
    115       0.016049   0.035436   0.009622  -0.004570  -0.019894  -0.028183
    116       0.048639  -0.034378   0.035922   0.012727   0.035471   0.022677
    117      -0.036668  -0.003246   0.035774   0.000719   0.001253   0.007909
    118      -0.010953  -0.003302   0.023532   0.005246   0.004005   0.005542
    119       0.023887  -0.010858  -0.010991   0.010103   0.012482   0.006991
    120      -0.037789   0.020322  -0.058272  -0.006591  -0.031807  -0.027795
    121      -0.012577  -0.069253  -0.259455   0.041204   0.011233   0.050174
    122       0.072897  -0.079937  -0.016819   0.032320   0.066846   0.058837
    123      -0.096149  -0.047477  -0.032311  -0.000639   0.012722  -0.023333
    124       0.338638   0.111648   0.063620  -0.002080   0.011808  -0.069545
    125       0.236923   0.082238   0.038710   0.012275   0.032144  -0.034025
    126      -0.090507  -0.054699  -0.043260   0.006582   0.017684  -0.001422
    127       0.330311   0.102721   0.055950   0.001702   0.016045  -0.059230
    128      -0.294289  -0.091970  -0.068601   0.014122   0.029680   0.051949
    129      -0.035055  -0.027753   0.109878   0.005989   0.031035   0.038691
    130      -0.025735   0.000239   0.097268  -0.005570   0.011085   0.009217
    131      -0.025149   0.030599  -0.000371  -0.014531  -0.021053  -0.022514
    132      -0.047588  -0.032409   0.146460   0.006583   0.038808   0.048936
    133       0.002745   0.011011   0.008633  -0.005825  -0.006905  -0.012716
    134      -0.037577   0.027712   0.023690  -0.016796  -0.019055  -0.017603
    135      -0.038381  -0.011630   0.077461   0.000975   0.015912   0.024581
    136       0.034201   0.006576  -0.076689   0.001639  -0.012795  -0.018652
    137      -0.016675  -0.013759   0.038687   0.001789   0.013579   0.018999
    138      -0.022216   0.007648  -0.015160  -0.003704  -0.008504  -0.000412
    139       0.036456  -0.004225  -0.055577   0.006724  -0.002144  -0.007566
    140       0.001410  -0.031860   0.035787   0.013511   0.027764   0.034193
    141      -0.008265  -0.000946  -0.036617   0.001764  -0.003881   0.004392
    142      -0.000739   0.001404   0.032658  -0.001508   0.002241  -0.001440
    143      -0.011426   0.017023  -0.012604  -0.006836  -0.015146  -0.014188
    144      -0.022873  -0.018223   0.047081   0.005202   0.017768   0.027226
    145      -0.027832   0.000800   0.105098  -0.006426   0.010860   0.008249
    146      -0.023827   0.043723  -0.037791  -0.019509  -0.036578  -0.037997
    147      -0.072072  -0.045990   0.232510   0.008075   0.057992   0.072023
    148       0.004757   0.017235  -0.008651  -0.008163  -0.013636  -0.020351
    149      -0.050742   0.035626   0.039282  -0.023407  -0.023992  -0.022250
    150      -0.046804  -0.009483   0.102325  -0.001091   0.017120   0.025255
    151       0.055072   0.009145  -0.152473   0.004244  -0.023069  -0.028105
    152      -0.010288  -0.037520   0.058164   0.010396   0.032952   0.040508
    153      -0.015788   0.026825  -0.069743  -0.010028  -0.028737  -0.022742
    154       0.061442  -0.014132  -0.103965   0.015024   0.000586  -0.004677
    155       0.025062  -0.075921   0.057010   0.034874   0.063744   0.073780
    156       0.015547   0.009639  -0.122457   0.001870  -0.020585  -0.014869
    157      -0.004242  -0.000470   0.048251  -0.001145   0.004874   0.001542
    158      -0.002346   0.020164  -0.036921  -0.005646  -0.021120  -0.021145
    159      -0.018135  -0.017602   0.035614   0.005711   0.016074   0.025460
    160      -0.041123  -0.006637   0.157315  -0.006159   0.022102   0.019354
    161      -0.023673   0.060711  -0.088422  -0.024953  -0.054829  -0.056192
    162      -0.081473   0.051400  -0.030986  -0.022436  -0.061491  -0.050431
    163       0.002255  -0.037275  -0.110645   0.017872   0.010182   0.029643
    164       0.007821  -0.015374  -0.015508   0.003348   0.004025   0.004070
    165      -0.071663   0.044324  -0.055865  -0.009695  -0.052076  -0.035881
    166      -0.011073   0.008867  -0.008436   0.014418  -0.013770  -0.008646
    167       0.008784   0.016816  -0.070565   0.013784  -0.021926  -0.020478
    168      -0.003083  -0.001240  -0.004740  -0.020608   0.002267   0.002330
    169      -0.006192   0.002874  -0.011640  -0.083523   0.011219   0.007010
    170      -0.002075  -0.000619  -0.000856  -0.003516   0.000359   0.000480
    171      -0.002070  -0.001574   0.002098   0.016632  -0.002168  -0.000427
    172      -0.003028   0.012407  -0.036596  -0.270317   0.037553   0.019866
    173      -0.001819   0.002022  -0.012460  -0.078164   0.010230   0.005673
    174      -0.002278  -0.001111   0.003151   0.019553  -0.002528  -0.000506
    175      -0.002518   0.009046  -0.028632  -0.214845   0.030240   0.016495
    176      -0.001653   0.001545  -0.010486  -0.066126   0.008773   0.005009
    177      -0.002437  -0.001578   0.005726   0.033715  -0.004168  -0.001250
    178       0.001909   0.007928  -0.023868  -0.176066   0.024850   0.013138
    179      -0.000403   0.000184  -0.000879  -0.009296   0.001705   0.001164
    180      -0.002939  -0.001424   0.000753   0.006934  -0.000915   0.000691
    181       0.006702  -0.002412   0.009049   0.052179  -0.006141  -0.003976
    182       0.001206  -0.002598   0.012100   0.072800  -0.008991  -0.004832
    183      -0.003154  -0.001482  -0.003279  -0.012371   0.001293   0.001905
    184       0.000287  -0.007881   0.022183   0.155258  -0.021332  -0.011041
    185      -0.000410  -0.003956   0.014378   0.093960  -0.012266  -0.006343
    186      -0.000798  -0.001598   0.004681   0.031762  -0.003957  -0.001905
    187       0.003275   0.005667  -0.009183  -0.077657   0.010081   0.003546
    188      -0.000229  -0.000894  -0.002876  -0.011824   0.001441   0.000537
    189      -0.001489  -0.000430   0.000517   0.002606  -0.000339   0.000501
    190       0.002792   0.001441   0.001784  -0.013086   0.001044  -0.002364
    191       0.000258  -0.001473   0.000560   0.007837  -0.001455  -0.001639
    192      -0.002103   0.000056  -0.001191  -0.009769   0.001382   0.001659
    193      -0.001567   0.000738  -0.003171  -0.029722   0.004485   0.002450
    194      -0.001214  -0.000487  -0.004459  -0.021274   0.002367   0.001148
    195      -0.000060   0.000497  -0.002287  -0.012667   0.001699   0.001050
    196      -0.001488  -0.001056   0.002876   0.018455  -0.002021  -0.000619
    197       0.000196  -0.000578   0.000048   0.008240  -0.001569  -0.000855
    198       0.000130   0.002025  -0.007081  -0.046329   0.006638   0.003641
    199      -0.003544  -0.006538   0.012323   0.106883  -0.014133  -0.005987
    200       0.002453   0.004786  -0.008438  -0.072408   0.009420   0.003892
    201       0.000053   0.002113  -0.006787  -0.047057   0.006704   0.003590
    202      -0.003423  -0.008133   0.015264   0.137747  -0.018438  -0.007958
    203       0.002198   0.006411  -0.013069  -0.108060   0.014569   0.006647
    204      -0.000455   0.000358  -0.001294  -0.008870   0.001264   0.000732
    205      -0.000395  -0.002076   0.003984   0.038923  -0.005262  -0.002375
    206      -0.001070  -0.000237  -0.000660   0.001124   0.000004   0.000456
    207      -0.000704  -0.001005   0.002485   0.019443  -0.002716  -0.001313
    208       0.001492   0.003533  -0.005992  -0.052565   0.006991   0.002963
    209      -0.003144  -0.007605   0.015308   0.134152  -0.018210  -0.008121
    210      -0.000310   0.000062  -0.000496  -0.002159   0.000323   0.000241
    211      -0.001352  -0.002840   0.007183   0.059564  -0.008272  -0.003893
    212      -0.000101  -0.001423   0.004581   0.032639  -0.004634  -0.002504
    213       0.000133   0.001780  -0.005856  -0.038932   0.005566   0.003011
    214      -0.003841  -0.008950   0.018744   0.159837  -0.021652  -0.009773
    215       0.002687   0.005469  -0.008798  -0.082582   0.010812   0.004346
    216      -0.000029  -0.003123   0.012264   0.076346  -0.008987  -0.005029
    217       0.008637  -0.001496   0.012974   0.106182  -0.015348  -0.009516
    218       0.001834  -0.003020   0.007149   0.056779  -0.007438  -0.004796
    219      -0.000652  -0.001324  -0.000027  -0.001239   0.000460   0.000663
    220       0.017830  -0.008513   0.024485   0.103274  -0.013014  -0.007660
    221       0.003725  -0.001474   0.007880   0.045926  -0.005111  -0.001375
    222      -0.002951  -0.001360   0.001391   0.009957  -0.001256   0.000495
    223       0.015855  -0.008502   0.031706   0.204950  -0.026361  -0.016078
    224       0.003789  -0.004025   0.021739   0.130960  -0.016395  -0.009247
    225       0.000162   0.002635  -0.008506  -0.058301   0.008313   0.004469
    226      -0.004183  -0.010325   0.018837   0.172544  -0.022998  -0.009804
    227       0.003067   0.009323  -0.019829  -0.161144   0.021840   0.010113
    228      -0.000668  -0.000302   0.000824   0.005989  -0.000853  -0.000376
    229       0.000995   0.000022  -0.000657   0.001635  -0.000200  -0.000155
    230      -0.002513  -0.001414  -0.000018   0.012766  -0.001280   0.000422
    231      -0.001134  -0.002672   0.007220   0.053899  -0.007562  -0.003807
    232       0.004735   0.011397  -0.021160  -0.185793   0.024957   0.010870
    233      -0.006619  -0.016046   0.031636   0.277360  -0.037529  -0.016635
    234      -0.000425  -0.000397   0.001101   0.008020  -0.001138  -0.000570
    235      -0.000766  -0.001327   0.005169   0.038994  -0.005691  -0.002941
    236      -0.000827  -0.003670   0.009856   0.072355  -0.010051  -0.005134
    237       0.000031   0.002633  -0.008578  -0.057845   0.008226   0.004417
    238      -0.004089  -0.011911   0.025961   0.216352  -0.029412  -0.013691
    239       0.003617   0.007414  -0.011518  -0.111613   0.014613   0.006028
    240       0.000495   0.000343  -0.002206  -0.008809   0.001098   0.000607
    241       0.000744   0.002289  -0.003588  -0.031672   0.004966   0.002394
    242      -0.000447  -0.000088  -0.000658  -0.001604  -0.000117   0.000034
    243       0.000562   0.000757  -0.003264  -0.016926   0.002198   0.001107
    244      -0.001201   0.000149   0.003980   0.014036  -0.001672  -0.000644
    245       0.001125  -0.000007  -0.001255   0.000699  -0.000691  -0.000723
    246      -0.005045   0.003967  -0.016691  -0.111468   0.015656   0.010942
    247      -0.002066  -0.002331   0.005112   0.036529  -0.004306  -0.001355
    248      -0.000668   0.002575  -0.012893  -0.088757   0.011442   0.005183
    249      -0.003657  -0.000545  -0.012030  -0.061474   0.007135   0.005086
    250      -0.012220   0.000645  -0.007239  -0.042403   0.004486   0.004411
    251      -0.003665  -0.000983  -0.001683  -0.004044  -0.000017   0.000563
                 36         37         38         39         40         41    
      0      -0.019746  -0.033763   0.011618   0.012927  -0.014526  -0.027401
      1       0.027081   0.018485  -0.019381  -0.035720   0.049035  -0.043796
      2      -0.016417  -0.000380   0.012373   0.037547   0.000581   0.007937
      3      -0.014327  -0.035148   0.008848   0.005007  -0.002239  -0.041698
      4       0.005694   0.044657  -0.006032   0.007328  -0.009137   0.023728
      5      -0.008006  -0.002460   0.008905   0.021564   0.015715  -0.001290
      6      -0.024692  -0.034528   0.010341   0.020241  -0.047627  -0.080812
      7       0.011827   0.098113  -0.011869   0.025293  -0.089326  -0.019116
      8      -0.006833   0.014183   0.006391   0.032133  -0.028189  -0.027792
      9      -0.006548  -0.027167   0.003470  -0.006789   0.002989  -0.040387
     10       0.012745   0.041285  -0.004633   0.004253  -0.030998  -0.010010
     11      -0.002627  -0.000874   0.005615   0.020549   0.005084  -0.006148
     12      -0.009136  -0.017673  -0.000977  -0.009083  -0.002729  -0.055483
     13       0.003826   0.001433  -0.000485  -0.007429  -0.007616  -0.008474
     14      -0.008813   0.011455   0.008569   0.022320   0.019535   0.035407
     15      -0.004684  -0.020260   0.001459  -0.004579   0.002053  -0.050195
     16      -0.009599  -0.045466  -0.008963  -0.020639   0.013008   0.023670
     17      -0.013687   0.003210   0.007155   0.024386   0.017567   0.033114
     18       0.002607  -0.023502   0.017948   0.026696   0.026329   0.038452
     19       0.008836   0.032532   0.001544   0.017048  -0.016337  -0.004212
     20       0.002520   0.013730   0.001486   0.014275  -0.016488  -0.047971
     21       0.000446   0.009997   0.009749   0.032019  -0.015773   0.009263
     22       0.007152   0.045686   0.001132   0.018222  -0.008288   0.002433
     23       0.007145  -0.001890  -0.002323  -0.007428  -0.000852  -0.026355
     24      -0.009827  -0.032666   0.016798   0.020643  -0.002992  -0.053161
     25       0.007933   0.060750  -0.005941   0.011984  -0.029037   0.029016
     26      -0.009251  -0.043819   0.009006  -0.003228   0.032236  -0.041243
     27      -0.002757   0.006350   0.012755   0.036804  -0.024013   0.026429
     28      -0.002118   0.029003   0.004000   0.007194   0.020801  -0.035084
     29       0.026921  -0.002283  -0.012641  -0.031756   0.001894  -0.042880
     30      -0.008472   0.009098   0.016328   0.041852  -0.024713   0.024831
     31       0.005643   0.039607   0.012561  -0.002554   0.073252  -0.177932
     32       0.024333   0.001227  -0.009638  -0.032175   0.007156  -0.069739
     33      -0.006319  -0.001458   0.014109   0.034993  -0.028707   0.034975
     34      -0.012351  -0.036695   0.016946   0.001862   0.011505  -0.050329
     35       0.007133  -0.012151  -0.003812  -0.018930  -0.011977  -0.024735
     36       0.005311  -0.008910   0.010953   0.026466  -0.034131   0.027615
     37      -0.026823  -0.067637   0.019303   0.011653  -0.016794   0.015533
     38       0.007617  -0.020680  -0.004976  -0.019257  -0.019502  -0.013341
     39       0.002892  -0.011233   0.012576   0.030943  -0.035570   0.036802
     40      -0.032815  -0.068760   0.016062   0.020611  -0.046443   0.103223
     41       0.019070  -0.026299  -0.011183  -0.031993  -0.021344  -0.008351
     42      -0.013059   0.000986   0.014268   0.038228  -0.028626   0.058961
     43      -0.001578  -0.033327   0.003729  -0.006610  -0.038776   0.100226
     44      -0.015147  -0.004883   0.003669   0.007915  -0.019681   0.045398
     45      -0.001436   0.002330   0.002384   0.008379  -0.021758   0.036109
     46       0.010858   0.016342  -0.007973  -0.010366  -0.026863   0.105619
     47      -0.024465   0.011157   0.008331   0.031376  -0.015067   0.066937
     48       0.018055   0.005987  -0.000766   0.002442  -0.028369   0.006975
     49       0.027420   0.078025  -0.016414  -0.019711   0.045010  -0.055117
     50      -0.017143   0.024516   0.006744   0.027484  -0.002018   0.027731
     51       0.023728  -0.003238  -0.000848  -0.002685  -0.031895  -0.004623
     52       0.002672   0.021028  -0.001602  -0.004833   0.041006  -0.082813
     53       0.000040   0.003848   0.000138   0.002219  -0.007433  -0.011695
     54       0.016967   0.050562  -0.026083  -0.016274   0.065476   0.019256
     55       0.002738   0.020527   0.018473   0.047445  -0.010659  -0.022681
     56       0.005901   0.036714  -0.013467  -0.032786  -0.068745   0.022647
     57       0.018674   0.064922  -0.013173  -0.030321   0.055966   0.088278
     58      -0.065359  -0.115395   0.030695   0.045129   0.101364   0.107063
     59       0.027700   0.101221  -0.013778  -0.011199   0.058473   0.107582
     60       0.052444   0.049676  -0.027231  -0.076640   0.027598   0.049729
     61       0.024038  -0.065439  -0.029144  -0.095046  -0.008132   0.020593
     62      -0.019141  -0.117038  -0.002249  -0.033780   0.018149  -0.016496
     63      -0.021780   0.008538   0.001414  -0.000228  -0.006426  -0.046105
     64       0.013980  -0.030116  -0.000051  -0.040360  -0.004733  -0.022260
     65      -0.017081   0.026289   0.011062   0.017823   0.017872   0.040567
     66      -0.008638  -0.027926   0.018070   0.026343  -0.007176  -0.050335
     67       0.008858   0.083974  -0.018524   0.001394  -0.052492   0.065369
     68      -0.016861  -0.100016   0.018112  -0.021299   0.075691  -0.105251
     69      -0.018041  -0.088589   0.032538   0.017556   0.048782  -0.113468
     70       0.010089   0.045236  -0.004712   0.003124  -0.021267  -0.004355
     71      -0.004118  -0.034440   0.003891  -0.009170   0.017802  -0.044574
     72      -0.017050  -0.052030   0.010205   0.004711  -0.006441  -0.061217
     73      -0.000269   0.157505  -0.018420   0.058176  -0.216083  -0.094791
     74      -0.019235   0.021989   0.011547   0.053743  -0.055151  -0.028224
     75      -0.039077   0.033863   0.004578   0.059884  -0.176807  -0.142910
     76       0.010747   0.097475  -0.011490   0.025628  -0.080683  -0.006745
     77      -0.004873   0.023415   0.004837   0.036654  -0.071857  -0.075462
     78       0.008676  -0.032846   0.024046   0.033774   0.045876   0.077198
     79       0.000291   0.018659   0.000677   0.006675  -0.010279  -0.040265
     80      -0.011885   0.047438  -0.014373   0.001788  -0.072220  -0.139307
     81       0.015162  -0.050869   0.030068   0.034815   0.073654   0.119391
     82       0.013647   0.050678   0.009200   0.049524  -0.017913   0.044104
     83       0.011928  -0.010349   0.009629   0.015461   0.020647   0.007007
     84      -0.247394   0.307642  -0.092120  -0.193055   0.019128   0.083699
     85      -0.372908   0.036360  -0.094484  -0.249420  -0.022371  -0.009304
     86      -0.184956   0.059336  -0.041399  -0.099028   0.014081   0.013366
     87      -0.123278   0.178462  -0.056521  -0.124571   0.018312   0.051660
     88       0.414349  -0.306807  -0.000784  -0.085583   0.033338   0.083316
     89       0.300135  -0.381733   0.076206   0.120330   0.020323  -0.066712
     90       0.585340  -0.260403   0.036581   0.015067   0.067985   0.098433
     91       0.050698  -0.043034  -0.017410  -0.055676  -0.013096   0.015513
     92      -0.189147  -0.148500  -0.052295  -0.183548   0.029000  -0.006373
     93       0.020903   0.053267  -0.006408   0.001333  -0.060866  -0.045319
     94      -0.094886  -0.157975   0.020023  -0.051055   0.448018   0.419242
     95       0.054359   0.188727  -0.023915  -0.004851   0.044268   0.187551
     96       0.079784   0.218435  -0.035199  -0.017218  -0.095632   0.035700
     97      -0.092058  -0.191645   0.067446   0.159189  -0.113120  -0.090942
     98      -0.013769  -0.009349   0.020461   0.064979  -0.038080  -0.013561
     99      -0.010050   0.033864  -0.020372  -0.108048   0.382881   0.417878
    100      -0.085606  -0.163301   0.045846   0.076476   0.082372   0.087011
    101       0.080181   0.236142  -0.061173  -0.127129   0.208587   0.261346
    102      -0.006588  -0.016397   0.005533   0.001844  -0.000168  -0.050135
    103      -0.008152  -0.068030  -0.012041  -0.037560   0.023360   0.038650
    104      -0.008521   0.000404  -0.000035   0.009847   0.020350   0.021502
    105       0.058661   0.145520   0.058307   0.287090   0.318216  -0.043410
    106      -0.014360  -0.049406  -0.050141  -0.158739  -0.060893  -0.015060
    107       0.033657   0.108300   0.051783   0.190988   0.084656  -0.013997
    108      -0.019272  -0.029635  -0.170892  -0.449718  -0.168865   0.116788
    109       0.013705   0.071484   0.026109   0.093758   0.006774  -0.002024
    110       0.027990   0.114696   0.034537   0.136777   0.014465   0.018860
    111       0.025921   0.070732  -0.002480   0.062068   0.121739   0.002657
    112       0.003569   0.011602   0.097733   0.238123   0.026934  -0.078547
    113      -0.043275  -0.075237  -0.136550  -0.447582  -0.375341   0.110136
    114      -0.030293   0.005022   0.025606   0.069423  -0.032196   0.096476
    115       0.000665  -0.043093   0.005022  -0.013252  -0.057703   0.148058
    116      -0.019407  -0.006066   0.007540   0.015111  -0.025071   0.066276
    117      -0.000753  -0.000180  -0.005057  -0.011704  -0.002904   0.011189
    118      -0.002915  -0.001016  -0.004553  -0.006734  -0.002480   0.025547
    119      -0.006956   0.003642   0.002687   0.015510  -0.003676   0.026558
    120       0.031812   0.012935  -0.005087  -0.006052  -0.027469  -0.015163
    121       0.054970   0.153680  -0.031535  -0.030286   0.090439  -0.143124
    122      -0.023516   0.041877   0.006449   0.033081   0.012224   0.023307
    123      -0.024681  -0.066726   0.012017   0.006105  -0.013390  -0.052669
    124       0.052577   0.014340  -0.033262  -0.075066   0.101746  -0.119541
    125       0.015447   0.019621  -0.003091  -0.000922   0.058840  -0.057285
    126      -0.033923  -0.014828   0.023463   0.046031  -0.053860   0.016985
    127       0.047461   0.035378  -0.028076  -0.055757   0.079911  -0.091968
    128      -0.050498  -0.019804   0.028778   0.076652  -0.057550   0.090678
    129      -0.025233  -0.005810  -0.006350  -0.019703   0.038075  -0.039722
    130      -0.018533  -0.020157   0.001399  -0.004158   0.016418  -0.026916
    131       0.006791  -0.012202   0.002309   0.000687  -0.006286  -0.001595
    132      -0.033235  -0.009468  -0.009227  -0.028474   0.053520  -0.053099
    133       0.000107  -0.009939   0.006070   0.011928  -0.012997   0.000653
    134       0.004342  -0.015030   0.000910  -0.008044   0.004070  -0.031714
    135      -0.015387  -0.005458  -0.007393  -0.022926   0.033974  -0.035318
    136       0.014623   0.009325   0.005532   0.019296  -0.029681   0.034586
    137      -0.008951   0.002209  -0.004493  -0.013358   0.024191  -0.029017
    138       0.006666   0.004806  -0.006229  -0.017863   0.014819  -0.018467
    139       0.007484   0.009183   0.004195   0.017499  -0.024342   0.039143
    140      -0.014672   0.009025  -0.007701  -0.015279   0.028105  -0.007045
    141       0.007761   0.012885  -0.006950  -0.015425   0.013445  -0.006431
    142      -0.005988  -0.009940   0.003205   0.005220  -0.004751  -0.000313
    143       0.007681  -0.005725  -0.000156  -0.004491  -0.005514  -0.004700
    144      -0.012024   0.003063  -0.008457  -0.022764   0.034297  -0.030548
    145      -0.019235  -0.022217   0.002647  -0.002190   0.014339  -0.031128
    146       0.018827  -0.010152   0.003458   0.001529  -0.015937  -0.007305
    147      -0.051924  -0.018685  -0.013739  -0.043583   0.082928  -0.085155
    148       0.004995  -0.009716   0.007742   0.014758  -0.019563   0.002304
    149       0.004337  -0.021530   0.002790  -0.011356   0.007016  -0.050645
    150      -0.019612  -0.011916  -0.006890  -0.023807   0.036531  -0.040977
    151       0.029520   0.024235   0.004750   0.022230  -0.041171   0.053409
    152      -0.017890   0.010649  -0.006460  -0.015640   0.037645  -0.039041
    153       0.021570   0.006511  -0.003465  -0.011102  -0.003105  -0.007163
    154       0.012970   0.022637   0.003072   0.021538  -0.030875   0.062511
    155      -0.030969   0.024650  -0.013675  -0.020692   0.047973   0.006501
    156       0.025678   0.024660  -0.004323  -0.003177  -0.011387   0.026350
    157      -0.009033  -0.012703   0.002823   0.003011  -0.001621  -0.006060
    158       0.013437  -0.004236   0.000786  -0.001252  -0.016567   0.005046
    159      -0.010009   0.004126  -0.008640  -0.022598   0.031386  -0.024314
    160      -0.030419  -0.028010   0.003180  -0.002998   0.025195  -0.048571
    161       0.033319  -0.004826   0.004120   0.003769  -0.025243  -0.006286
    162       0.043967  -0.005759  -0.012775  -0.033820  -0.031450  -0.042644
    163       0.011372   0.060248  -0.008375  -0.004273   0.078340  -0.160052
    164       0.006917   0.011100  -0.004315  -0.005681   0.000149  -0.036833
    165       0.037921   0.006224  -0.013139  -0.030062  -0.036595   0.055126
    166       0.006468   0.000265  -0.007705  -0.007143   0.010276  -0.036868
    167       0.015258   0.007382  -0.003747   0.007253  -0.005773  -0.005491
    168       0.001667   0.002951   0.068769  -0.009835  -0.002180   0.001858
    169      -0.000466  -0.002095   0.044050  -0.006825   0.001586  -0.001709
    170       0.000550   0.000404   0.030931  -0.004255  -0.000360  -0.000322
    171       0.001084  -0.000283  -0.018899   0.001908   0.000155   0.001588
    172      -0.003297  -0.005242   0.070524  -0.007891   0.001711  -0.000438
    173       0.000128   0.002336   0.106421  -0.013557  -0.001970  -0.000468
    174       0.000950  -0.001482  -0.044166   0.004807   0.000474   0.002027
    175      -0.002651  -0.005292   0.043684  -0.006055   0.002032  -0.000872
    176       0.000225   0.001563   0.087797  -0.011511  -0.001514  -0.000291
    177       0.000958  -0.002547  -0.076067   0.008789   0.001159   0.002729
    178      -0.002405  -0.001902   0.077102  -0.008917   0.001310  -0.000844
    179       0.000115  -0.000840  -0.000784   0.000105   0.000426   0.000774
    180       0.001294  -0.000050  -0.009663   0.000124  -0.000417   0.002606
    181      -0.000541   0.001635  -0.025912   0.004272  -0.001014   0.001066
    182       0.000201  -0.002420  -0.092171   0.011999   0.001553   0.001345
    183       0.001624   0.002446   0.051794  -0.007687  -0.001775   0.002030
    184       0.001613   0.001372  -0.066444   0.006744  -0.000698  -0.000292
    185       0.000871  -0.001963  -0.088639   0.010893   0.001273   0.001056
    186       0.000712  -0.001474  -0.049036   0.006325   0.001199   0.000679
    187      -0.001299  -0.004293  -0.069249   0.008612  -0.000473   0.000097
    188       0.000897   0.001244   0.032958  -0.004191  -0.000865  -0.000099
    189       0.000494   0.000166  -0.003679  -0.000215  -0.000489   0.000861
    190      -0.001250  -0.018531  -0.370547   0.038314   0.001877  -0.003680
    191       0.000410  -0.002205  -0.048075   0.004635  -0.000021  -0.001697
    192       0.000781  -0.000198   0.007004  -0.001681  -0.000620   0.001681
    193      -0.000671  -0.005034  -0.079910   0.007975   0.001213  -0.000402
    194       0.000515   0.001168   0.047293  -0.006527  -0.001170  -0.001244
    195       0.000121   0.000989   0.013862  -0.001633  -0.000357   0.000249
    196      -0.000180  -0.000944  -0.040473   0.004886   0.000957   0.000382
    197       0.000650   0.003134   0.064134  -0.007183  -0.001190  -0.000061
    198      -0.000641   0.002247   0.070109  -0.006922   0.000532  -0.000305
    199       0.001561   0.008442   0.082788  -0.007776  -0.000534   0.000655
    200      -0.000984  -0.005607  -0.054116   0.005195   0.000253  -0.000265
    201      -0.000667   0.000774   0.044722  -0.004445   0.000585  -0.000251
    202       0.002201   0.013806   0.165498  -0.016049  -0.001316   0.000844
    203      -0.001683  -0.007148  -0.067004   0.006702   0.001126  -0.000577
    204      -0.000046  -0.000178   0.002051  -0.000225   0.000086   0.000134
    205       0.000631   0.005316   0.071330  -0.006848  -0.000451   0.000034
    206       0.000037   0.002479   0.041644  -0.003872   0.000190   0.000273
    207       0.000408   0.000342  -0.006292   0.000623  -0.000294   0.000272
    208      -0.000903  -0.004661  -0.058183   0.005999   0.000685  -0.000219
    209       0.002228   0.011589   0.128847  -0.012494  -0.001528   0.000785
    210       0.000056   0.000417   0.008207  -0.000805  -0.000011   0.000051
    211       0.001002   0.003762   0.029815  -0.002730  -0.000748   0.000789
    212       0.000473  -0.000461  -0.031516   0.003337  -0.000270  -0.000074
    213      -0.000560   0.001560   0.052542  -0.005137   0.000480  -0.000287
    214       0.002562   0.012082   0.119437  -0.011464  -0.001635   0.001021
    215      -0.001347  -0.009633  -0.126553   0.012585   0.000818  -0.000445
    216       0.000753  -0.004820  -0.125395   0.017395   0.004757   0.000011
    217       0.001602   0.011030   0.051941  -0.001782  -0.003141   0.002142
    218       0.001145   0.001447  -0.004487   0.002779   0.001282  -0.000995
    219       0.001805  -0.001045   0.001459  -0.002040  -0.001016   0.000645
    220       0.002641  -0.022569  -0.321984   0.023269  -0.000656  -0.008837
    221      -0.001133   0.001230  -0.052107   0.006494   0.001490   0.001987
    222       0.001221  -0.000599  -0.022132   0.001730  -0.000088   0.002641
    223       0.000004   0.005162  -0.099289   0.015255  -0.003181   0.003271
    224      -0.000003  -0.004034  -0.172310   0.022723   0.002493   0.002167
    225      -0.000848   0.001412   0.063106  -0.006232   0.000744  -0.000370
    226       0.002762   0.018869   0.238859  -0.023249  -0.001713   0.001056
    227      -0.002534  -0.009605  -0.081394   0.008144   0.001793  -0.001019
    228       0.000190  -0.000491  -0.013923   0.001381  -0.000094   0.000290
    229       0.000052   0.003828   0.069843  -0.006811  -0.000205  -0.000489
    230       0.000197   0.005657   0.091683  -0.008733   0.000358   0.000573
    231       0.000956   0.000433  -0.025790   0.002556  -0.000735   0.000509
    232      -0.003110  -0.016499  -0.194490   0.019428   0.002213  -0.001037
    233       0.004599   0.024222   0.273647  -0.026759  -0.003170   0.001662
    234       0.000218  -0.000358  -0.012742   0.001263  -0.000126   0.000148
    235       0.000756   0.000735  -0.011311   0.001219  -0.000767   0.000990
    236       0.001042   0.000113  -0.047957   0.005044  -0.000520  -0.000018
    237      -0.000892   0.001703   0.066588  -0.006473   0.000762  -0.000387
    238       0.003496   0.014872   0.136088  -0.013184  -0.002526   0.000844
    239      -0.001828  -0.014317  -0.194750   0.019245   0.001298  -0.000136
    240       0.000163   0.001865   0.017696  -0.002023  -0.000661   0.000031
    241      -0.001486  -0.002110  -0.037625   0.005454   0.002095  -0.000511
    242       0.000485   0.001817   0.058987  -0.006601  -0.000697   0.000186
    243       0.000013   0.001426   0.013930  -0.001636  -0.000563  -0.000086
    244      -0.000219  -0.006085  -0.136982   0.014641   0.001094   0.001232
    245       0.000486   0.002901   0.049947  -0.005771  -0.001457  -0.000415
    246       0.000396   0.005356   0.194107  -0.022897  -0.001447   0.003445
    247       0.000043   0.001037  -0.006446   0.001266   0.000595   0.000986
    248      -0.000229  -0.004494  -0.017424  -0.000631  -0.000501  -0.002657
    249       0.001984   0.006213   0.162064  -0.022007  -0.004462   0.001222
    250       0.001006  -0.002104   0.053517  -0.009923   0.002752  -0.004053
    251       0.000987   0.001248   0.056813  -0.008078  -0.000654  -0.001053
                 42         43         44         45         46         47    
      0       0.003250   0.005991  -0.013382   0.064747  -0.016855  -0.002495
      1      -0.058070  -0.084786   0.088123  -0.128771   0.003365  -0.002681
      2       0.007197   0.009426   0.025638  -0.005931  -0.005876  -0.003141
      3      -0.011119  -0.016078   0.014293   0.010105   0.015164  -0.003538
      4       0.005351   0.001412   0.033040  -0.043521  -0.035256  -0.000395
      5      -0.003893   0.001131   0.010030   0.026638  -0.022834  -0.001222
      6      -0.029246  -0.039189   0.045104  -0.040736   0.025462  -0.001322
      7      -0.033508  -0.049974   0.019942  -0.092400  -0.078943   0.001794
      8      -0.025332  -0.030565   0.011008  -0.012330  -0.053958  -0.001146
      9      -0.004587  -0.005656   0.044789   0.001335   0.031887   0.000462
     10      -0.003012  -0.003587  -0.005017   0.055409  -0.044115   0.003516
     11      -0.011680  -0.013997   0.013488   0.002084  -0.059678  -0.001210
     12      -0.012459  -0.017844   0.054384  -0.001608   0.049651   0.001369
     13      -0.003583  -0.007052   0.010505   0.034525  -0.029344   0.002146
     14       0.011422   0.018197   0.025852  -0.018826  -0.003261  -0.001532
     15      -0.011466  -0.022436   0.033389   0.017209  -0.010612  -0.002905
     16      -0.012538  -0.013044  -0.030069  -0.007249   0.006857   0.000898
     17       0.012452   0.016170   0.029769  -0.031181   0.018365  -0.001809
     18       0.096367   0.118238   0.126809   0.082968  -0.130537  -0.000038
     19       0.008729   0.012054   0.006674   0.065441  -0.027252   0.001211
     20      -0.049788  -0.056570  -0.047024   0.026187  -0.051494   0.003429
     21       0.016375   0.022476  -0.001237   0.009782  -0.038005   0.000678
     22       0.027030   0.036105   0.007561   0.094451   0.025732  -0.000549
     23      -0.012464  -0.009857  -0.026655   0.066328  -0.039830   0.003158
     24      -0.019053  -0.017620  -0.047542   0.063656   0.005570  -0.000160
     25       0.031338   0.032155   0.056345  -0.031432  -0.026050  -0.001747
     26      -0.032343  -0.027559  -0.072088   0.104027  -0.006175   0.003120
     27       0.020228   0.029392  -0.035826  -0.022557  -0.014514   0.000904
     28       0.023802   0.033015  -0.008106   0.082687   0.130244  -0.003970
     29      -0.005013  -0.006860   0.002034   0.037322  -0.002989   0.000764
     30       0.031666   0.043873  -0.051381  -0.057796   0.033930  -0.001123
     31       0.094432   0.124153  -0.055592  -0.017726   0.123852  -0.004414
     32       0.013349   0.015814  -0.017015  -0.007569   0.047279  -0.001576
     33       0.022286   0.031727  -0.049235  -0.058628  -0.006673   0.000892
     34       0.032314   0.041865  -0.019368  -0.075029  -0.058815   0.001305
     35       0.000785  -0.001581  -0.013161  -0.036072   0.055449  -0.002724
     36       0.019036   0.027792  -0.054962  -0.053252  -0.058770   0.003447
     37       0.006081   0.006757  -0.006361  -0.064482  -0.063716   0.001291
     38      -0.006631  -0.010725  -0.010401  -0.031421   0.038413  -0.001925
     39       0.014506   0.023551  -0.051929  -0.028792  -0.059247   0.003715
     40      -0.033813  -0.044943   0.020224   0.078281   0.091099  -0.003353
     41      -0.021509  -0.029876   0.005377   0.024057   0.018753  -0.000390
     42       0.012872   0.019653  -0.042223  -0.047042  -0.001436   0.000999
     43      -0.054527  -0.076890   0.056542   0.024738  -0.179382   0.006089
     44      -0.014909  -0.019916  -0.006734  -0.013737   0.031695  -0.001169
     45      -0.000722  -0.000942  -0.024030  -0.030250   0.051939  -0.001459
     46      -0.064276  -0.090814   0.063739   0.113559   0.019325  -0.001391
     47      -0.009812  -0.009660  -0.012841   0.013491   0.039346  -0.000872
     48       0.011883   0.016090  -0.048541  -0.054192   0.004115   0.001006
     49       0.006564   0.005281   0.021220   0.069811   0.058385  -0.002319
     50       0.007500   0.013329  -0.028046  -0.002393   0.055139  -0.001315
     51       0.014667   0.018533  -0.050975  -0.066589  -0.027458   0.002040
     52       0.037686   0.048687  -0.011115  -0.061203  -0.107621   0.003846
     53       0.008303   0.011634  -0.024435  -0.031227   0.013660  -0.000360
     54      -0.070047  -0.091876   0.069342   0.033701  -0.078390   0.001980
     55       0.030069   0.046806  -0.041518   0.111908   0.030414   0.000011
     56       0.066776   0.078582   0.036495   0.065993  -0.005717   0.000492
     57       0.019716   0.022689   0.003336  -0.062019   0.053928   0.000477
     58       0.008739   0.018371  -0.025065  -0.043475   0.009182  -0.000364
     59       0.021945   0.033243   0.006242  -0.034585  -0.002842   0.002629
     60      -0.038345  -0.035197  -0.171037   0.043146  -0.092575  -0.002562
     61      -0.014184  -0.017011  -0.078553  -0.003836  -0.018449   0.002836
     62      -0.010928  -0.016409   0.035031  -0.067973   0.004397  -0.001439
     63       0.000258   0.005795   0.089989  -0.007673   0.126698   0.007084
     64      -0.035825  -0.050520  -0.016928  -0.028963   0.018591  -0.001208
     65       0.012333   0.022123   0.049778  -0.060558   0.099583   0.001906
     66      -0.017524  -0.013803  -0.060221   0.077650  -0.000804   0.000935
     67       0.062349   0.055139   0.179547  -0.164458  -0.042692  -0.007733
     68      -0.075094  -0.070691  -0.167819   0.212023   0.047169   0.005344
     69      -0.060728  -0.052421  -0.183120   0.228782   0.064409   0.004334
     70      -0.003639  -0.004602  -0.026252   0.021984  -0.033052   0.002936
     71      -0.044016  -0.043085  -0.086519   0.083570  -0.035582   0.005238
     72      -0.009492  -0.012331   0.043267   0.013266   0.046321  -0.000689
     73      -0.102859  -0.143603   0.035861  -0.260434  -0.131314   0.003232
     74      -0.031612  -0.040365   0.004327  -0.047708  -0.077239  -0.004195
     75      -0.092885  -0.127629   0.066431  -0.230541  -0.036868  -0.001621
     76      -0.024876  -0.040017   0.032273  -0.104332  -0.075256   0.000965
     77      -0.061391  -0.074035  -0.023291  -0.002022  -0.074244   0.001432
     78       0.153483   0.188513   0.187233   0.134696  -0.209146  -0.000888
     79      -0.024264  -0.030992   0.004178   0.040190   0.035235   0.000796
     80      -0.193543  -0.232352  -0.215688  -0.104135   0.138750   0.005891
     81       0.220719   0.270661   0.265589   0.197723  -0.288753  -0.002200
     82       0.049490   0.058370   0.061225   0.049944  -0.122404  -0.001065
     83       0.040389   0.054411   0.052562   0.117646  -0.160687   0.002121
     84      -0.095223  -0.098240  -0.361783   0.090939  -0.196214  -0.005279
     85      -0.053147  -0.072975  -0.119836  -0.081376   0.019924   0.001831
     86      -0.047888  -0.055692  -0.102264  -0.021616  -0.079780  -0.003402
     87      -0.061354  -0.062957  -0.230169   0.060230  -0.124468  -0.003736
     88      -0.001043   0.009206  -0.141440  -0.023302  -0.039798   0.003851
     89       0.057307   0.058313   0.277326  -0.111289   0.125358   0.001804
     90       0.002701   0.023956  -0.148149   0.037488  -0.089149  -0.000493
     91      -0.006866  -0.007561  -0.054570   0.020631  -0.025427   0.002990
     92      -0.042907  -0.058234  -0.052275  -0.151246   0.025842  -0.002187
     93      -0.002564  -0.010381   0.025087  -0.013177   0.021910  -0.001486
     94       0.050929   0.084507  -0.085217  -0.117627   0.061491   0.001181
     95       0.046469   0.065246   0.004161  -0.110616   0.042788   0.007236
     96       0.027993   0.024827   0.041260  -0.102907   0.063130   0.004166
     97      -0.024657  -0.025449  -0.013071   0.004431  -0.008162  -0.002080
     98      -0.004750   0.001559   0.000684   0.014576  -0.018195   0.000082
     99       0.069410   0.099688  -0.063109  -0.156840   0.125957   0.003671
    100       0.003185   0.013600  -0.034234  -0.036398   0.013069  -0.000850
    101       0.052440   0.069206   0.015319  -0.083572   0.005418   0.004985
    102      -0.018286  -0.009744   0.035257   0.030901  -0.021313  -0.000244
    103      -0.010290  -0.046520  -0.055489  -0.062486   0.042857  -0.006407
    104       0.019442  -0.004282   0.042166  -0.048847   0.039034  -0.003930
    105      -0.313251  -0.380163   0.013256   0.038818  -0.120553   0.003685
    106       0.059970   0.078258  -0.009560   0.108311  -0.010179   0.001887
    107      -0.076052  -0.089695  -0.002994   0.070586  -0.017925   0.000928
    108       0.136864   0.138320   0.225005   0.031039  -0.105962   0.002023
    109       0.017478   0.026372  -0.002850   0.117216   0.032222  -0.000812
    110      -0.004013  -0.007236   0.036597   0.072877   0.002719  -0.000377
    111      -0.122594  -0.152983   0.048972   0.034478  -0.083146   0.002245
    112       0.011344   0.041019  -0.165153   0.109106   0.087595  -0.001156
    113       0.355327   0.415655   0.137749   0.063059   0.024289  -0.001026
    114       0.019895   0.032649  -0.058835  -0.050520  -0.035045   0.003321
    115      -0.082351  -0.117894   0.086083   0.047468  -0.282691   0.010479
    116      -0.018901  -0.025381  -0.004890  -0.009996  -0.002403   0.000477
    117      -0.008273  -0.011947   0.000920  -0.007804   0.086515  -0.003033
    118      -0.021612  -0.029504   0.024851   0.047382   0.002760  -0.000033
    119      -0.004001  -0.002050  -0.001292   0.021207   0.026478  -0.000094
    120       0.016157   0.021012  -0.053336  -0.052907  -0.011044   0.001709
    121       0.039557   0.048325   0.002863   0.106664   0.156809  -0.005422
    122       0.013269   0.021540  -0.028257   0.008677   0.104641  -0.003125
    123      -0.014373  -0.013229  -0.029946   0.084912  -0.013555  -0.002272
    124      -0.127400  -0.182495   0.176123  -0.248620   0.040407  -0.005763
    125      -0.056519  -0.083589   0.134395  -0.153820   0.032854  -0.006601
    126       0.052179   0.073818  -0.069623   0.164989  -0.063951  -0.000471
    127      -0.098156  -0.145305   0.156914  -0.214279   0.017106  -0.005216
    128       0.079172   0.117708  -0.091522   0.147158  -0.038806   0.001298
    129       0.000462   0.002214   0.018425   0.001839  -0.003881   0.000126
    130       0.006186   0.010086   0.003223   0.000621   0.003114  -0.000035
    131       0.002229   0.002317  -0.003080   0.006084   0.018145  -0.000536
    132      -0.004414  -0.003988   0.035756   0.025146  -0.007359   0.000133
    133       0.013022   0.018724  -0.025896  -0.037368   0.025659  -0.000658
    134       0.011384   0.013561  -0.006882  -0.027773  -0.092994   0.002934
    135      -0.005966  -0.007728   0.028660   0.020939  -0.029020   0.000828
    136       0.004046   0.005261  -0.025725  -0.019762   0.066157  -0.002089
    137       0.000798   0.000073   0.015177   0.011942  -0.044523   0.001211
    138      -0.007672  -0.012847   0.023896   0.022680  -0.080538   0.002299
    139      -0.001879  -0.001610  -0.016831  -0.005989   0.093828  -0.002883
    140      -0.016699  -0.022048   0.037922   0.052583   0.001108  -0.000105
    141      -0.012376  -0.019186   0.027976   0.037222  -0.045892   0.001169
    142       0.005431   0.008850  -0.011749  -0.020452   0.022529  -0.000612
    143       0.000670   0.000113  -0.002058  -0.018294  -0.075164   0.002461
    144      -0.009440  -0.013140   0.034565   0.030874  -0.053615   0.001585
    145       0.012169   0.018461  -0.007150  -0.018748   0.010183  -0.000290
    146       0.009804   0.010721  -0.016113  -0.020035  -0.055318   0.001578
    147      -0.006766  -0.006910   0.058717   0.047621  -0.035191   0.000940
    148       0.015974   0.023331  -0.034157  -0.052813   0.004743   0.000030
    149       0.018190   0.024324  -0.013533  -0.055395  -0.170670   0.005257
    150      -0.004123  -0.004596   0.027584   0.016087  -0.024191   0.000774
    151      -0.002024  -0.004908  -0.022994  -0.006102   0.046428  -0.001671
    152       0.002978   0.003461   0.017634   0.013319  -0.030801   0.000580
    153      -0.003977  -0.009271   0.010328   0.007221  -0.102051   0.002969
    154      -0.011012  -0.014081  -0.010337   0.014633   0.122308  -0.003793
    155      -0.035058  -0.044798   0.068619   0.105573   0.073424  -0.002391
    156      -0.014264  -0.022958   0.014532   0.035360   0.000174  -0.000332
    157       0.006161   0.010318  -0.011192  -0.027753   0.001004   0.000136
    158       0.001111   0.001096  -0.011134  -0.041711  -0.104705   0.003565
    159      -0.012636  -0.017665   0.037328   0.034756  -0.059147   0.001763
    160       0.020248   0.030736  -0.013481  -0.031193   0.038984  -0.001140
    161       0.013129   0.013352  -0.022658  -0.020365  -0.089054   0.002487
    162       0.010281   0.009030  -0.041695  -0.076716  -0.006780   0.000716
    163       0.075349   0.099781  -0.034089  -0.086971  -0.160929   0.006885
    164       0.014644   0.019349  -0.026703  -0.039050   0.009061  -0.000116
    165      -0.037974  -0.056989   0.018981   0.022160   0.283576  -0.010674
    166       0.009573   0.016509  -0.003707  -0.017194  -0.096007   0.004501
    167       0.007930   0.015495  -0.015017  -0.014958   0.027988   0.000678
    168      -0.135465   0.067001   0.001893  -0.000680  -0.002229   0.023492
    169       0.037313  -0.022056  -0.001369  -0.003900   0.000967  -0.031994
    170      -0.022179   0.009558   0.000366  -0.001213  -0.000541  -0.002595
    171      -0.012148   0.007508  -0.002226   0.000652  -0.001306   0.009980
    172       0.080514  -0.042925  -0.002312   0.001382  -0.003064  -0.022056
    173      -0.095321   0.044756   0.003506  -0.001239  -0.001805   0.005357
    174      -0.011602   0.008158  -0.002281   0.000339  -0.000796   0.012115
    175       0.049030  -0.027593  -0.001944  -0.001942   0.003523   0.006895
    176      -0.083764   0.038956   0.002679  -0.001794  -0.001068   0.002035
    177       0.012764  -0.002938  -0.003874   0.000985  -0.000623   0.019138
    178       0.058688  -0.033941  -0.001132  -0.003556   0.001055  -0.055676
    179       0.004859  -0.002634  -0.001314  -0.000709  -0.000483  -0.000214
    180      -0.066700   0.035116  -0.001076   0.000065  -0.001479   0.024761
    181      -0.027837   0.015713   0.002026   0.003817  -0.002409   0.000548
    182       0.064337  -0.028958  -0.003507   0.002047  -0.000273   0.010803
    183      -0.125424   0.062871   0.001215  -0.000645  -0.002276   0.027489
    184      -0.063023   0.034125   0.001884   0.000641   0.001965   0.037331
    185       0.044436  -0.019338  -0.003217   0.001255   0.000454   0.019632
    186       0.056283  -0.026532  -0.003847   0.001568  -0.001503  -0.005843
    187      -0.007448   0.007590   0.000040   0.002851   0.000449  -0.001567
    188      -0.008595   0.002969  -0.001759   0.001144  -0.001822   0.005352
    189      -0.047278   0.024264   0.001434  -0.000889   0.001402   0.012029
    190      -0.116046   0.071240  -0.000566   0.001448   0.005797   0.024887
    191      -0.012550   0.008000  -0.001005   0.001552   0.001480   0.015141
    192      -0.062428   0.031439   0.000585  -0.001216  -0.001894  -0.003300
    193      -0.010306   0.007474  -0.001339  -0.001135   0.005144   0.026556
    194      -0.053081   0.025061   0.001659  -0.000294  -0.000216   0.004403
    195      -0.045257   0.024003   0.001096  -0.001250  -0.011656  -0.198364
    196       0.015344  -0.005808  -0.001310  -0.000474   0.003454   0.013432
    197      -0.017873   0.006786   0.001279   0.000366  -0.003734  -0.014302
    198       0.072101  -0.039145  -0.001260   0.000679   0.005889   0.101853
    199       0.010258  -0.005796  -0.000158   0.000069   0.001454   0.016596
    200      -0.005752   0.003237   0.000094   0.000297  -0.001687  -0.012759
    201       0.058254  -0.031489  -0.001239   0.000439   0.005831   0.095594
    202       0.031397  -0.018769   0.000415   0.000953  -0.001274   0.013013
    203       0.021274  -0.009998  -0.000957   0.000036   0.003712   0.039005
    204      -0.001222   0.000723  -0.000157  -0.000135  -0.000785  -0.012269
    205       0.031164  -0.017511  -0.000045   0.000875   0.001296   0.037307
    206       0.028717  -0.015222  -0.000530   0.000337   0.001768   0.028366
    207      -0.024687   0.013221   0.000455  -0.000165  -0.003352  -0.049451
    208       0.001934   0.000389  -0.000485  -0.000052   0.001562   0.005912
    209       0.003617  -0.003782   0.001102   0.001027  -0.003434  -0.017014
    210       0.000927  -0.000507  -0.000027   0.000012  -0.000697  -0.010292
    211      -0.024198   0.012583   0.000867   0.000274  -0.004949  -0.057453
    212      -0.025099   0.013989   0.000457   0.000073  -0.000571  -0.019896
    213       0.059719  -0.032269  -0.001007   0.000584   0.005483   0.091721
    214      -0.013251   0.005486   0.001208   0.000704  -0.003407  -0.025642
    215      -0.027131   0.016397  -0.000138  -0.000347  -0.000610  -0.029905
    216       0.269194  -0.133045  -0.013223   0.004731  -0.006268  -0.059046
    217      -0.025902   0.015387   0.002732   0.003870   0.000490   0.010653
    218       0.153438  -0.078114  -0.007272   0.004256  -0.004506  -0.032297
    219      -0.057410   0.026455  -0.002449   0.000078  -0.005192   0.011492
    220      -0.135032   0.057851   0.000195  -0.013091   0.020112   0.040598
    221       0.013268  -0.003062   0.004591  -0.006592   0.017908   0.019460
    222      -0.051559   0.027875  -0.001659   0.000119  -0.001264   0.023634
    223      -0.078536   0.046314   0.004697   0.011226  -0.007405   0.016150
    224       0.123058  -0.055491  -0.005428   0.004659  -0.000661   0.009131
    225       0.079816  -0.043114  -0.001588   0.000690   0.008084   0.131567
    226       0.061125  -0.035769   0.000366   0.001681  -0.000973   0.040128
    227       0.047312  -0.023315  -0.001704   0.000016   0.008527   0.098559
    228      -0.023262   0.012721   0.000260  -0.000328  -0.003145  -0.051564
    229       0.056836  -0.031554  -0.000462   0.001297   0.004245   0.089772
    230       0.056169  -0.030057  -0.001139   0.000289   0.004426   0.067619
    231      -0.059654   0.031936   0.001217  -0.000352  -0.006480  -0.096449
    232      -0.000841   0.004076  -0.001509  -0.000733   0.004974   0.022509
    233       0.005495  -0.007130   0.002221   0.001748  -0.007168  -0.036201
    234      -0.020082   0.010950   0.000261  -0.000236  -0.002476  -0.042024
    235      -0.053501   0.028436   0.001324   0.000005  -0.009516  -0.120330
    236      -0.051120   0.028284   0.000790  -0.000299  -0.001176  -0.045251
    237       0.082057  -0.044116  -0.001431   0.000788   0.007896   0.129946
    238      -0.035842   0.016493   0.002280   0.000853  -0.006245  -0.063324
    239      -0.059052   0.034688  -0.000202  -0.001294  -0.002883  -0.084694
    240      -0.085450   0.045819   0.002288  -0.002701  -0.027997  -0.490853
    241       0.092426  -0.045199  -0.002671   0.000083   0.003198  -0.010656
    242       0.041629  -0.025340  -0.000415   0.002374   0.018386   0.379411
    243      -0.082802   0.044566   0.002243  -0.002693  -0.027710  -0.491521
    244      -0.039723   0.025047  -0.000760  -0.000936   0.002841   0.008664
    245      -0.076506   0.038930   0.002907  -0.001631  -0.025176  -0.405678
    246      -0.059579   0.022787   0.002334  -0.004592  -0.002047  -0.010301
    247       0.017667  -0.008409  -0.000844  -0.001141   0.002564   0.018753
    248      -0.077762   0.039239   0.000989  -0.000363   0.001535   0.010881
    249      -0.247796   0.120761   0.006478  -0.002409  -0.003309   0.026442
    250       0.056457  -0.033762  -0.002835  -0.010565   0.004059  -0.074670
    251      -0.046241   0.020492   0.001183  -0.003231  -0.000055  -0.011876
                 48         49         50         51         52         53    
      0       0.076591   0.061592  -0.011820   0.022520  -0.001510   0.000255
      1       0.073563  -0.034904   0.006129   0.043777  -0.007008   0.000025
      2       0.081978   0.091728  -0.017171   0.039614   0.007482   0.000279
      3       0.076763   0.100512  -0.020182   0.049931   0.005825   0.000183
      4       0.030215   0.040423  -0.007617   0.001797   0.009288  -0.000120
      5       0.071168  -0.021361   0.006339   0.013093  -0.011148   0.000125
      6       0.026600  -0.001317   0.002642   0.042314   0.003156  -0.000683
      7       0.002067   0.012930  -0.006516  -0.050014   0.025290  -0.000333
      8       0.080789  -0.021314   0.002845  -0.007992  -0.002021   0.000265
      9      -0.034740  -0.076498   0.016377   0.001819  -0.013452  -0.000290
     10      -0.074022   0.025630  -0.013069  -0.106272   0.012400   0.000506
     11       0.067658  -0.066021   0.010559  -0.022483  -0.011816   0.000578
     12      -0.074168  -0.092890   0.019144  -0.016622  -0.017963   0.000121
     13      -0.049197  -0.032063  -0.001991  -0.073490   0.001110   0.000313
     14       0.038405   0.062089  -0.014066   0.012501   0.006125   0.000103
     15       0.055841  -0.038600   0.007908   0.009483  -0.015524   0.000375
     16      -0.022121  -0.026399   0.000437  -0.002971  -0.004486   0.000379
     17       0.021437   0.059680  -0.012598   0.024399   0.005194   0.000471
     18       0.089912  -0.057633   0.009051  -0.065164   0.007820  -0.000210
     19      -0.023162   0.030192  -0.009662  -0.061914   0.002070   0.000542
     20      -0.054862  -0.111661   0.018185  -0.068452  -0.007089   0.000038
     21       0.006911   0.022997  -0.003104   0.005823   0.005539  -0.000087
     22      -0.007035   0.039068  -0.002493   0.020040  -0.011122  -0.000041
     23      -0.047846  -0.106769   0.022051  -0.037480  -0.007272  -0.000550
     24      -0.009961   0.188933  -0.040298  -0.025685   0.031455   0.000031
     25       0.060447   0.043794  -0.005363   0.036358   0.000821  -0.000065
     26      -0.067939  -0.015199   0.001140  -0.070860   0.005855  -0.000370
     27      -0.010062  -0.014369   0.005576   0.025369  -0.000745  -0.000086
     28       0.014403  -0.019472   0.012790   0.107242  -0.027033  -0.000196
     29      -0.015413  -0.038652   0.009564   0.017510   0.001652  -0.000511
     30       0.011668   0.032829  -0.004798   0.031547  -0.001197   0.000294
     31       0.042126  -0.055905   0.012827   0.056727  -0.015320  -0.000165
     32       0.012207   0.034110  -0.007104   0.019191   0.006343  -0.000063
     33      -0.011027  -0.031382   0.006947   0.010470   0.000912   0.000014
     34       0.009901  -0.022948  -0.001814  -0.063501   0.026220   0.000255
     35       0.029716   0.119475  -0.026341  -0.002085   0.012695   0.000568
     36      -0.044336  -0.078822   0.017613   0.020632   0.003204  -0.000360
     37       0.011071  -0.006363  -0.007317  -0.092035   0.026690   0.000361
     38       0.021862   0.113290  -0.025089  -0.006325   0.014183   0.000444
     39      -0.050215  -0.102916   0.024316   0.031970   0.000264  -0.000542
     40       0.008745  -0.030467   0.015307   0.122570  -0.012992  -0.000235
     41      -0.006182   0.020642  -0.002178   0.034440   0.007734  -0.000246
     42      -0.015681  -0.071240   0.015331  -0.003172  -0.008628  -0.000082
     43      -0.059670   0.050316  -0.009210  -0.048753   0.006328  -0.000004
     44       0.003954   0.032792  -0.006514  -0.020046  -0.011231   0.000390
     45       0.004557  -0.007748   0.002678   0.019915  -0.008124   0.000224
     46      -0.019056  -0.020906   0.014615   0.138803  -0.016621  -0.000182
     47      -0.005691  -0.075981   0.018712   0.017050  -0.021124  -0.000125
     48      -0.028869  -0.008281   0.005658   0.065362  -0.004618  -0.000032
     49       0.003533  -0.025283   0.013430   0.135460  -0.016060  -0.000245
     50       0.000023  -0.071016   0.017187   0.016232  -0.021684  -0.000071
     51      -0.034415   0.016250  -0.001509   0.041039   0.004732  -0.000017
     52      -0.008428   0.045008  -0.021286  -0.167767  -0.002845   0.000190
     53       0.006108   0.054783  -0.013695  -0.036534  -0.000340   0.000208
     54      -0.003620   0.036752  -0.011092  -0.071834   0.006157   0.000083
     55      -0.018079  -0.009576   0.011352   0.047817  -0.017081  -0.000480
     56      -0.018993   0.010367  -0.002359  -0.023025  -0.004535   0.000179
     57      -0.059116   0.076783  -0.016755   0.018434   0.015532  -0.000084
     58       0.006235   0.026421  -0.006777   0.001314   0.003306   0.000347
     59      -0.041312  -0.072330   0.016023  -0.024082  -0.007423  -0.000133
     60       0.131953  -0.047100   0.009376   0.017656  -0.009985   0.000284
     61      -0.059637   0.036013  -0.009702  -0.035693   0.018345  -0.000249
     62       0.045565  -0.099286   0.023343   0.048132  -0.016813  -0.000222
     63      -0.237172  -0.045530   0.008249  -0.059141  -0.004680  -0.000252
     64      -0.000455  -0.047399   0.006369   0.022562  -0.009186  -0.000751
     65      -0.097164   0.120276  -0.024494   0.022212   0.017456  -0.000139
     66      -0.034587   0.182571  -0.039026  -0.042524   0.033133  -0.000044
     67       0.239839  -0.085326   0.025908   0.178042  -0.040399   0.000344
     68      -0.177750   0.183429  -0.045437  -0.169961   0.050898  -0.000562
     69      -0.182467   0.394048  -0.087993  -0.163183   0.079794  -0.000269
     70      -0.071070   0.113828  -0.025241  -0.073350   0.035176  -0.000494
     71      -0.108255  -0.040215   0.004004  -0.106558   0.014895  -0.000607
     72      -0.012364  -0.023687   0.006684   0.024851  -0.010299  -0.000326
     73       0.020431  -0.045946   0.005334  -0.051363   0.054322  -0.001695
     74       0.183318   0.091483  -0.018501   0.044959   0.016811   0.000191
     75       0.097812  -0.017111   0.007501   0.073757   0.037532  -0.002129
     76       0.023429   0.019990  -0.006129  -0.027657   0.023898  -0.000431
     77       0.024209  -0.045142   0.002065  -0.074125   0.007417   0.000393
     78       0.170842  -0.065805   0.009432  -0.100810   0.016118  -0.000224
     79      -0.065757  -0.006634  -0.004001  -0.058231  -0.010598   0.000644
     80      -0.258980  -0.070778   0.014499   0.030197  -0.024336  -0.000004
     81       0.264350  -0.082801   0.011599  -0.137772   0.022915  -0.000262
     82       0.097844   0.073432  -0.021442  -0.083990   0.014620   0.001133
     83       0.061654  -0.138839   0.022109  -0.121898   0.002660  -0.000093
     84       0.268510  -0.036913   0.005796   0.016094  -0.010189   0.000872
     85      -0.063434  -0.002895   0.004010   0.029139   0.017868  -0.001236
     86       0.150347  -0.087237   0.018985   0.038546  -0.017044   0.000349
     87       0.177210  -0.045404   0.008589   0.015489  -0.011173   0.000476
     88      -0.037397   0.038090  -0.009082  -0.007015   0.024663  -0.000402
     89      -0.122220  -0.108506   0.025908   0.034235  -0.017290  -0.000787
     90       0.107288  -0.037197   0.006854   0.020302  -0.004443   0.000270
     91      -0.063613   0.044806  -0.013393  -0.060118   0.017330   0.000067
     92       0.063005  -0.132773   0.036632   0.130372  -0.013958  -0.001274
     93       0.009110   0.083906  -0.017247   0.029360   0.011389  -0.000107
     94      -0.057639   0.032582  -0.009513   0.002185   0.006010   0.000640
     95      -0.191949  -0.100636   0.020345  -0.060510   0.003523  -0.000411
     96      -0.168876   0.048201  -0.010613  -0.014104   0.025737  -0.000705
     97       0.058962   0.032574  -0.008873   0.003873  -0.000157   0.000626
     98       0.035831  -0.057041   0.012189  -0.010397  -0.013514   0.000294
     99      -0.179955   0.075881  -0.018764   0.004539   0.022374   0.000145
    100       0.016913   0.029879  -0.008180   0.002865   0.001893   0.000548
    101      -0.106326  -0.082784   0.019612  -0.032474  -0.001206  -0.000662
    102       0.064903  -0.018057  -0.001950   0.001100  -0.012338   0.000673
    103       0.030682  -0.000519   0.029199   0.085526  -0.007296  -0.001694
    104      -0.035805  -0.031738   0.010181   0.008532  -0.006675   0.000115
    105      -0.012603   0.041456  -0.015500  -0.128167   0.010757  -0.000011
    106      -0.029106  -0.094903   0.028483   0.023379  -0.019141  -0.001063
    107      -0.021322   0.035875  -0.009379  -0.047557  -0.001549   0.000284
    108      -0.000452   0.062020  -0.021192  -0.124615   0.010579   0.000547
    109      -0.011465   0.071078  -0.008765   0.017129  -0.012127   0.000161
    110      -0.012996   0.092094  -0.021799  -0.043561  -0.000112   0.000764
    111      -0.004947   0.034478  -0.010721  -0.076286   0.006430   0.000023
    112      -0.014316  -0.059996   0.030104   0.150832  -0.025415  -0.001074
    113      -0.011967   0.018860  -0.002803   0.008845  -0.006560   0.000439
    114      -0.041652  -0.193419   0.040706  -0.029240  -0.023167  -0.000524
    115      -0.103048   0.125194  -0.023872  -0.122610  -0.002381   0.000044
    116      -0.013636   0.017576  -0.003120  -0.042481  -0.016965   0.000301
    117       0.033570   0.013027  -0.006151  -0.029131  -0.003319   0.000220
    118      -0.011211  -0.005722   0.005872   0.073357  -0.004108  -0.000161
    119       0.011132  -0.089991   0.012794  -0.063527   0.000113  -0.000667
    120      -0.040130   0.009731   0.003743   0.098153  -0.002969  -0.000169
    121       0.012830  -0.057335   0.029341   0.263091  -0.015255  -0.000544
    122       0.015693  -0.100580   0.024200   0.021883  -0.024366  -0.000011
    123       0.086195   0.021148  -0.004828   0.025399  -0.009740   0.000122
    124       0.139617  -0.135877   0.027437   0.102787  -0.026561  -0.000208
    125       0.147825   0.011044   0.001089   0.102989  -0.007914   0.000134
    126       0.052097   0.124313  -0.022659  -0.024749   0.010466  -0.000097
    127       0.128722  -0.084374   0.018263   0.083279  -0.016713  -0.000305
    128      -0.006345   0.184804  -0.038782  -0.031363   0.025664   0.000719
    129       0.008122   0.004362  -0.003874  -0.033052   0.000794   0.000097
    130       0.014451  -0.016696  -0.001127  -0.061556   0.010140  -0.000267
    131       0.016987  -0.047731   0.003765  -0.078206   0.010148  -0.000581
    132       0.013669  -0.015395  -0.000864  -0.049654   0.052886  -0.000005
    133       0.015082   0.010955  -0.007575  -0.060330  -0.074376  -0.000111
    134      -0.041561   0.070165  -0.009038   0.054033  -0.176374  -0.000155
    135      -0.002942   0.008398  -0.002930  -0.017429  -0.049402  -0.000245
    136       0.022529  -0.017836   0.002102  -0.019803   0.069982   0.000281
    137      -0.021048   0.003870   0.007260   0.085365   0.177358   0.000752
    138      -0.039852   0.035900   0.001869   0.103369  -0.002916   0.000170
    139       0.040487  -0.038919   0.000413  -0.086499  -0.004498  -0.000269
    140       0.007884  -0.039842   0.005104  -0.034129  -0.002148  -0.000553
    141      -0.023487   0.002058   0.006104   0.071219   0.043578   0.000040
    142       0.013593   0.016564  -0.006974  -0.042757  -0.069350  -0.000085
    143      -0.039097   0.068274  -0.009114   0.064694  -0.173684  -0.000074
    144      -0.017320   0.013507  -0.001056   0.019291  -0.046976  -0.000209
    145       0.015947  -0.004360  -0.002099  -0.043597   0.082254   0.000256
    146      -0.031784   0.010657   0.007724   0.104543   0.190744   0.000802
    147       0.011250  -0.024041   0.002449  -0.050272   0.123966   0.000017
    148       0.001236   0.043523  -0.013541  -0.036701  -0.179379  -0.000147
    149      -0.081445   0.156918  -0.022898   0.118412  -0.422695  -0.000227
    150       0.004322   0.006749  -0.006260  -0.059069  -0.103798  -0.000515
    151       0.001099  -0.009133   0.008891   0.077959   0.148618   0.000700
    152      -0.018928  -0.006383   0.013874   0.137595   0.378149   0.001676
    153      -0.056965   0.056138   0.002024   0.153188  -0.000564   0.000392
    154       0.050104  -0.066213   0.004137  -0.102995  -0.011540  -0.000549
    155       0.047904  -0.109016   0.009926  -0.135088  -0.015423  -0.001288
    156      -0.010090  -0.024892   0.010945   0.062358   0.095647   0.000069
    157       0.003360   0.045052  -0.012129  -0.029477  -0.154012  -0.000128
    158      -0.060491   0.134383  -0.020951   0.101116  -0.392770  -0.000182
    159      -0.019482   0.018554  -0.002703   0.010341  -0.106768  -0.000458
    160       0.033255  -0.020907  -0.001603  -0.073460   0.167025   0.000578
    161      -0.060361   0.017387   0.018207   0.244211   0.412386   0.001813
    162      -0.017777   0.144615  -0.028804   0.050354   0.018034   0.000357
    163      -0.027060   0.078210  -0.033960  -0.279114  -0.020171   0.000028
    164       0.006861   0.094531  -0.023264  -0.056346  -0.000563   0.000275
    165       0.127417   0.044183  -0.025975  -0.157068  -0.006390   0.000437
    166      -0.047769   0.053865  -0.003217   0.118347   0.007036   0.000157
    167       0.020479  -0.036030  -0.002278  -0.084646   0.006712  -0.000456
    168       0.009556   0.003994   0.014214   0.000300   0.000511  -0.000347
    169      -0.000217   0.039486   0.171762  -0.016180   0.000354   0.001740
    170       0.003058   0.011690   0.049725  -0.004599  -0.000567  -0.000586
    171       0.002986   0.002210   0.004647   0.000054   0.000360  -0.000286
    172      -0.006084  -0.069563  -0.292799   0.025417   0.000758   0.012521
    173       0.003675  -0.013238  -0.053678   0.005284  -0.000432   0.001759
    174       0.002320   0.000222  -0.002076   0.000741   0.000064  -0.000079
    175       0.001418  -0.009047  -0.035066   0.002601  -0.000725  -0.000255
    176       0.005111  -0.001513  -0.002279   0.000641  -0.000789   0.000468
    177       0.002882   0.000031  -0.005949   0.001510   0.000271   0.000027
    178      -0.000867   0.055725   0.249826  -0.025843   0.000015   0.003515
    179       0.003981   0.016336   0.068051  -0.006002   0.000001   0.000485
    180       0.006829   0.002359   0.005524   0.001137   0.000180   0.000093
    181      -0.002896  -0.035810  -0.147597   0.012782   0.001053   0.005277
    182      -0.000228  -0.006438  -0.032543   0.002976   0.000604   0.000399
    183       0.009354   0.004550   0.015129   0.000638   0.000512  -0.000536
    184       0.002529  -0.006717  -0.033694   0.004623  -0.000152  -0.006484
    185       0.002088   0.001154  -0.003327   0.001103   0.000105  -0.002527
    186      -0.000610   0.001208   0.000245  -0.000336   0.000301   0.000081
    187      -0.002889  -0.026460  -0.112530   0.008353   0.000609   0.002709
    188       0.002825  -0.004921  -0.022006   0.002480   0.000032  -0.001986
    189      -0.001131   0.000150  -0.000208   0.000115  -0.000210  -0.001350
    190       0.003521   0.009913   0.039820  -0.002222   0.000043  -0.008351
    191       0.000629   0.002223   0.008265  -0.000286   0.000114  -0.004005
    192       0.002775  -0.001599  -0.003575   0.001011  -0.000658  -0.000130
    193       0.003593   0.010884   0.042402  -0.003541  -0.000858  -0.006765
    194       0.001771  -0.000255   0.005180  -0.000493  -0.000602  -0.000484
    195      -0.012986  -0.005478  -0.021790   0.000361  -0.000002   0.014916
    196       0.001308   0.007784   0.027348  -0.002514  -0.000458  -0.004563
    197      -0.000611  -0.003826  -0.010789   0.001007   0.000014   0.004409
    198       0.006095   0.001241   0.005277   0.000202   0.000047  -0.013766
    199       0.001709   0.003581   0.012200  -0.000961  -0.000299  -0.001361
    200      -0.000880  -0.002923  -0.009560   0.000632   0.000157   0.001445
    201       0.006160   0.003149   0.012968  -0.000479  -0.000184   0.007466
    202       0.000668  -0.004651  -0.020198   0.001653   0.000655  -0.146012
    203       0.002225   0.002192   0.009748  -0.000537  -0.000450   0.151073
    204      -0.000425   0.000836   0.002957  -0.000419  -0.000067  -0.015564
    205       0.001762  -0.003168  -0.010534   0.001124  -0.000047   0.132976
    206       0.001894   0.000027  -0.003075   0.000340   0.000390  -0.151134
    207      -0.002887  -0.001236  -0.004931   0.000007   0.000027   0.007902
    208       0.000299   0.000790   0.001188  -0.000096   0.000017  -0.000298
    209      -0.001582  -0.007362  -0.028549   0.002254   0.000536   0.003292
    210      -0.000720  -0.000801  -0.003188   0.000163   0.000021   0.020460
    211      -0.003438  -0.005364  -0.023464   0.001485   0.000668  -0.128629
    212      -0.001287   0.000375   0.002639  -0.000313  -0.000385   0.150632
    213       0.005355   0.000878   0.003119   0.000331   0.000147  -0.030183
    214      -0.001630  -0.004358  -0.015880   0.001227  -0.000050   0.150372
    215      -0.001696   0.000692   0.000339  -0.000357   0.000309  -0.153206
    216      -0.003258  -0.003714  -0.010059  -0.000966  -0.000424   0.004341
    217      -0.000141   0.015499   0.066112  -0.006767   0.000028  -0.003100
    218      -0.000694  -0.002082   0.002731  -0.001213  -0.000715  -0.000021
    219       0.010192  -0.002984  -0.001957   0.002815  -0.000884  -0.001232
    220       0.001370   0.013417   0.117737   0.004014  -0.004118   0.006991
    221      -0.019719   0.018889   0.028143  -0.000878   0.002226  -0.001445
    222       0.006119   0.002594   0.006348   0.000945   0.000163   0.000034
    223      -0.007467  -0.103951  -0.437045   0.039092   0.003322   0.012945
    224      -0.004862  -0.025041  -0.112406   0.009674   0.001056   0.002469
    225       0.008205   0.003185   0.013086  -0.000213  -0.000182   0.027728
    226       0.002189  -0.008871  -0.037671   0.003135   0.001276  -0.317045
    227       0.005638   0.005826   0.024831  -0.001221  -0.000909   0.326236
    228      -0.002879  -0.000277  -0.002176  -0.000264   0.000048  -0.033132
    229       0.004681  -0.003092  -0.006239   0.001164  -0.000449   0.294780
    230       0.004819   0.003164   0.005597  -0.000156   0.000656  -0.339030
    231      -0.005691  -0.002498  -0.009842   0.000122   0.000071   0.013989
    232       0.001571   0.006070   0.021357  -0.001708  -0.000349  -0.003123
    233      -0.003045  -0.013049  -0.050271   0.003980   0.000932   0.006473
    234      -0.002487  -0.000343  -0.001295  -0.000222  -0.000117   0.047161
    235      -0.007019  -0.008087  -0.034946   0.001849   0.001125  -0.291160
    236      -0.002706   0.003460   0.015620  -0.001471  -0.001049   0.338143
    237       0.007629   0.002605   0.009689  -0.000169   0.000109  -0.053998
    238      -0.004698  -0.008086  -0.025821   0.001842  -0.000298   0.317226
    239      -0.004461   0.001126  -0.003580   0.000069   0.000754  -0.327409
    240      -0.033311  -0.012304  -0.050460   0.000205   0.000279   0.035436
    241      -0.003165   0.005702   0.016672  -0.002196   0.000255   0.003439
    242       0.026560   0.005275   0.027329   0.001169  -0.000341  -0.023160
    243      -0.033567  -0.012377  -0.050962   0.000093   0.000290   0.035312
    244       0.001652   0.007044   0.024152  -0.001905  -0.000451  -0.008731
    245      -0.027896  -0.013013  -0.049531   0.000675   0.000385   0.031345
    246       0.004524  -0.006032  -0.020820   0.001537  -0.001674   0.004656
    247       0.000500   0.011869   0.045716  -0.004023  -0.000700  -0.004656
    248       0.004758  -0.002041  -0.001657   0.000846  -0.000732  -0.002364
    249       0.013107   0.004866   0.023070  -0.000134  -0.000047  -0.000328
    250       0.003022   0.155453   0.667545  -0.062850   0.000568  -0.003784
    251       0.004701   0.039360   0.169399  -0.015722  -0.000632  -0.001902
                 54         55         56         57         58         59    
      0       0.039921   0.022958   0.062770  -0.006817  -0.048717  -0.069843
      1       0.017050   0.000750   0.011929  -0.001288   0.031826  -0.038318
      2      -0.025964   0.040933   0.001245   0.008281  -0.008548  -0.082772
      3       0.016443   0.020719   0.075954  -0.010962   0.030577  -0.054902
      4      -0.022900   0.052479   0.050868  -0.000138  -0.153090   0.041507
      5      -0.000814   0.023905  -0.094055   0.025248  -0.002392  -0.175688
      6      -0.090785   0.051548  -0.102458   0.028067   0.051058  -0.039686
      7      -0.094585  -0.034956  -0.018030  -0.004135  -0.005972   0.122593
      8      -0.000119  -0.051453  -0.057547   0.002979   0.089698  -0.061677
      9       0.013775   0.012416  -0.036608   0.008979  -0.026922   0.023845
     10       0.042729  -0.119110   0.043387  -0.028744   0.075815  -0.018446
     11       0.079573  -0.079434   0.039038  -0.021415   0.019452   0.083005
     12       0.056082  -0.016996  -0.016440  -0.000075  -0.028104   0.012136
     13       0.038194  -0.085762   0.009432  -0.014738   0.046271  -0.010500
     14       0.031285  -0.023478   0.088759  -0.020948   0.004763   0.076172
     15       0.100341  -0.032226   0.088060  -0.023225  -0.037635   0.060302
     16       0.015072  -0.001851  -0.000585   0.002771  -0.005452  -0.001512
     17       0.012500   0.001298   0.061027  -0.011582  -0.003726   0.060154
     18      -0.070992  -0.038921  -0.071664   0.006269   0.010965   0.057500
     19       0.058792  -0.085798   0.022693  -0.019363   0.064030  -0.015400
     20       0.056901  -0.062829   0.057539  -0.022875  -0.005880   0.078369
     21      -0.009748   0.018040   0.020607  -0.001954   0.007647   0.007872
     22       0.033111   0.053780  -0.018496   0.012528  -0.018142  -0.055560
     23      -0.012388   0.032419  -0.002308   0.005225  -0.056075   0.019067
     24      -0.072866  -0.003462   0.005370  -0.002430  -0.002246   0.054076
     25       0.002821   0.077782   0.052122   0.004053  -0.136331  -0.009846
     26      -0.055861   0.001175  -0.076012   0.015275  -0.045915   0.005316
     27      -0.000631   0.015053   0.010337  -0.000320   0.016448   0.000725
     28       0.025122   0.059917  -0.042621   0.016860   0.048936   0.049304
     29      -0.028527   0.047782   0.041160  -0.001491   0.008164   0.018375
     30       0.020273  -0.014452  -0.021346   0.001942   0.026424  -0.007290
     31      -0.016818   0.002619  -0.014696   0.001592   0.044169   0.064739
     32      -0.015826   0.012102   0.019697  -0.002458   0.023256   0.010768
     33       0.002294  -0.010708   0.007957  -0.003204   0.001375  -0.018878
     34      -0.061404  -0.126934   0.059914  -0.029935  -0.084239  -0.077066
     35       0.009693  -0.054213  -0.016110  -0.004093  -0.004644  -0.027694
     36      -0.025812   0.017761   0.059589  -0.009818   0.006175  -0.026685
     37      -0.052086  -0.131702   0.049924  -0.029081  -0.102414  -0.089273
     38       0.001695  -0.044832   0.001991  -0.006333  -0.003412  -0.034700
     39      -0.031287   0.037483   0.059082  -0.007197   0.016073  -0.000400
     40      -0.005824   0.006615  -0.029722   0.005380   0.048556   0.072552
     41      -0.023111   0.025384   0.036506  -0.003846   0.022281   0.014452
     42       0.023224   0.008051  -0.020201   0.005168  -0.007857   0.001590
     43       0.063194   0.144290  -0.022719   0.024205   0.052471   0.026494
     44       0.057692   0.001571  -0.075821   0.016233  -0.013524   0.019833
     45       0.030472  -0.028329  -0.043685   0.005634  -0.017257  -0.000734
     46      -0.050550  -0.049675   0.035503  -0.014679  -0.006091  -0.009713
     47       0.003548  -0.026404  -0.024721   0.002132  -0.031407   0.011931
     48       0.005442  -0.001563   0.019903  -0.003923   0.018572  -0.029298
     49      -0.059271  -0.069798   0.035394  -0.018321  -0.003630  -0.003257
     50       0.004555  -0.032368  -0.028658   0.001449  -0.031770   0.014887
     51       0.006971   0.030471   0.036782  -0.003214   0.037978  -0.034331
     52       0.078575   0.128913  -0.048720   0.029203   0.025847   0.023616
     53       0.024650   0.021953  -0.017205   0.006730   0.014399   0.001404
     54       0.004814   0.002139  -0.004251   0.002359  -0.053756  -0.035943
     55       0.019749   0.108624  -0.014199   0.019841  -0.047423  -0.042827
     56       0.036912  -0.019071  -0.000844  -0.003299   0.032105  -0.018063
     57      -0.014586  -0.002594   0.094292  -0.021214   0.042139   0.107468
     58       0.004649  -0.035510  -0.010332  -0.003823   0.051885  -0.002729
     59      -0.035239   0.012464  -0.136336   0.030601  -0.027195  -0.100535
     60       0.013837  -0.004918  -0.028203   0.005500   0.011171  -0.001874
     61      -0.058397   0.001808  -0.000769   0.000377   0.017352  -0.059126
     62       0.016002   0.034636  -0.001182   0.005299  -0.064540   0.113237
     63       0.016734  -0.016788  -0.045695   0.006477  -0.000567  -0.097034
     64      -0.000517   0.026961  -0.036221   0.014224  -0.022926  -0.018676
     65      -0.034725   0.036806   0.047572  -0.002133   0.002371  -0.031388
     66      -0.082998  -0.007271  -0.009117  -0.000667  -0.007910   0.078620
     67       0.155372   0.132594   0.164349  -0.005716  -0.099928  -0.244773
     68      -0.204211  -0.050086  -0.149495   0.019180  -0.062712   0.189718
     69      -0.246623  -0.067877  -0.128490   0.010220  -0.007544   0.271657
     70      -0.111078   0.038048   0.033006  -0.001455  -0.207916   0.223249
     71      -0.081617  -0.005739  -0.039835   0.005987  -0.101488   0.109819
     72       0.004865   0.036769  -0.036083   0.013601  -0.004859  -0.063663
     73      -0.365733  -0.039714  -0.274219   0.040626   0.167830   0.284442
     74      -0.083736  -0.003384  -0.063259   0.012526   0.126142  -0.110773
     75      -0.388904   0.087315  -0.343923   0.077116   0.190979   0.119903
     76      -0.103927   0.003200  -0.017726   0.002833  -0.055645   0.113907
     77      -0.013412  -0.167629  -0.093184  -0.012072   0.267881  -0.012518
     78      -0.134548  -0.065753  -0.135203   0.013601   0.025473   0.089422
     79       0.118997  -0.115807   0.031428  -0.025471   0.064495  -0.003726
     80       0.203996   0.027851   0.228227  -0.039735  -0.047119  -0.015565
     81      -0.206126  -0.092322  -0.218818   0.024947   0.036828   0.123937
     82       0.048203  -0.164787   0.027876  -0.034350   0.123064   0.038282
     83      -0.045201  -0.092584  -0.054935  -0.006663   0.004953   0.122127
     84       0.027458  -0.041385  -0.039240   0.002605   0.065786  -0.057803
     85      -0.144888   0.121932  -0.034178   0.026325  -0.086956  -0.010548
     86       0.038438  -0.009028  -0.004122  -0.000588  -0.010227   0.067460
     87       0.025799  -0.022256  -0.029476   0.002992   0.029543  -0.014315
     88      -0.124324   0.060556  -0.029403   0.017130  -0.000390  -0.098728
     89       0.020778   0.050988   0.020279   0.002411  -0.112496   0.181652
     90      -0.020718   0.016988  -0.044306   0.013349   0.016481  -0.040212
     91      -0.022334  -0.043512   0.013650  -0.010065   0.049238  -0.063683
     92      -0.103783   0.186000  -0.048663   0.039903  -0.174452   0.135657
     93       0.001087   0.024331   0.112394  -0.019167  -0.011798   0.060783
     94       0.005916  -0.087512  -0.033323  -0.009072   0.173934   0.008197
     95      -0.089887  -0.015493  -0.169040   0.029901   0.010095   0.041666
     96      -0.077013   0.032731   0.093830  -0.016667  -0.058458   0.246891
     97       0.027039  -0.074402  -0.026935  -0.006998   0.133121  -0.040349
     98       0.002979  -0.027844  -0.148197   0.026777   0.067276  -0.178118
     99      -0.032894  -0.073758   0.051557  -0.026826   0.198789   0.168575
    100       0.017135  -0.065725  -0.023139  -0.006570   0.117666  -0.019481
    101      -0.078182   0.082440  -0.111090   0.037398  -0.179305  -0.033976
    102       0.108368  -0.045613   0.108549  -0.023144  -0.032397   0.049782
    103      -0.041367   0.108460  -0.033358   0.005805  -0.049377  -0.010133
    104       0.026471  -0.013278   0.016229  -0.013334  -0.006405   0.112283
    105      -0.012349   0.018328  -0.016678   0.009173  -0.151626  -0.064856
    106      -0.022592   0.167505  -0.024263   0.032414  -0.169855  -0.032851
    107       0.039390  -0.026175  -0.004877  -0.002994   0.011952  -0.036739
    108       0.034051  -0.064617  -0.007742  -0.007237  -0.028117  -0.064163
    109       0.062569   0.036354  -0.013956   0.008300   0.021007  -0.076197
    110       0.076037  -0.081362   0.000643  -0.013602   0.100769  -0.047080
    111      -0.000780   0.010951  -0.006560   0.004494  -0.072790  -0.038281
    112      -0.012562   0.182413  -0.001342   0.027326  -0.021591   0.021545
    113       0.063971  -0.061421   0.011680  -0.014198   0.138739   0.000885
    114       0.030624   0.052662  -0.023731   0.011188  -0.016319   0.026565
    115       0.218526   0.455109  -0.136034   0.083644   0.210366   0.160790
    116       0.094741   0.084043  -0.102057   0.030903   0.020490   0.056530
    117       0.030554  -0.027320  -0.054617   0.007685  -0.025359   0.012542
    118      -0.028252  -0.014534   0.027998  -0.009394   0.014296  -0.008153
    119      -0.052136   0.049348   0.088454  -0.010538   0.027723  -0.017280
    120      -0.014776   0.014227   0.059111  -0.010211   0.048438  -0.040421
    121      -0.079342  -0.069517   0.041077  -0.020269   0.043554   0.034771
    122       0.020427  -0.050513  -0.070726   0.007722  -0.049785   0.039654
    123       0.029894   0.015738  -0.030790   0.011997   0.042073  -0.213171
    124       0.045663  -0.042947  -0.051708   0.002598   0.236710  -0.130499
    125       0.011449  -0.000218  -0.001721  -0.000630   0.151605  -0.083266
    126       0.001665   0.079747   0.059555   0.004597  -0.245011  -0.077016
    127       0.027368  -0.011111  -0.016175   0.000787   0.116384  -0.081694
    128      -0.052569   0.074087   0.044088   0.008033  -0.186353  -0.019843
    129       0.020944  -0.006952  -0.037561   0.007077  -0.024665   0.016473
    130      -0.029532   0.039441   0.059869  -0.006561   0.030516  -0.017547
    131      -0.065475   0.074668   0.131613  -0.015623   0.067660  -0.043538
    132      -0.001098   0.019871   0.007194   0.001413  -0.002692   0.004960
    133       0.008942   0.000237  -0.017380   0.004782  -0.011158   0.006295
    134       0.000100  -0.029586  -0.023272   0.001480  -0.007953   0.004368
    135      -0.018681   0.009573   0.021089  -0.002829   0.006394  -0.001374
    136       0.028605  -0.009083  -0.036464   0.006428  -0.018393   0.009295
    137       0.049317  -0.026515  -0.064923   0.008605  -0.028096   0.017121
    138       0.004803  -0.026843  -0.018668  -0.000632  -0.004881   0.004104
    139      -0.016432   0.024839   0.032523  -0.002543   0.012185  -0.008687
    140      -0.064340   0.050230   0.107751  -0.015259   0.052032  -0.029974
    141      -0.014313  -0.000330   0.023539  -0.005474   0.015774  -0.009008
    142       0.008272  -0.009602  -0.024702   0.004051  -0.015984   0.011371
    143       0.013735  -0.046063  -0.054118   0.004952  -0.027749   0.017630
    144      -0.020010   0.003999   0.020766  -0.003772   0.007959  -0.001787
    145       0.021002   0.010162  -0.017311   0.004886  -0.007581   0.005087
    146       0.047955  -0.017202  -0.044762   0.006026  -0.008405  -0.000545
    147      -0.013594   0.042087   0.039521  -0.002824   0.016269  -0.004715
    148       0.020508  -0.031036  -0.058201   0.009184  -0.034969   0.021553
    149       0.024110  -0.102197  -0.116024   0.011481  -0.061971   0.040914
    150      -0.037400   0.027338   0.050963  -0.006030   0.020339  -0.009983
    151       0.052832  -0.042913  -0.078134   0.009273  -0.035186   0.019410
    152       0.125547  -0.069606  -0.178862   0.025170  -0.088745   0.055565
    153       0.024472  -0.047757  -0.050094   0.002834  -0.015647   0.008590
    154      -0.045525   0.043688   0.079115  -0.009439   0.033390  -0.021597
    155      -0.135430   0.109083   0.221384  -0.030220   0.098161  -0.054742
    156      -0.017532   0.010694   0.041657  -0.007452   0.027291  -0.019394
    157       0.017704  -0.033931  -0.059522   0.007837  -0.037315   0.026367
    158       0.039753  -0.112672  -0.146331   0.014816  -0.083799   0.055119
    159      -0.039725   0.013258   0.047959  -0.007735   0.022683  -0.010366
    160       0.051491   0.004552  -0.057810   0.012290  -0.033009   0.020082
    161       0.116232  -0.069141  -0.141333   0.016602  -0.050494   0.023642
    162       0.031906   0.050484   0.025958   0.001970   0.083543  -0.043763
    163       0.221220   0.412398  -0.157572   0.092118   0.163691   0.156277
    164       0.059848   0.083216  -0.042326   0.020691   0.053322   0.025548
    165       0.029066  -0.028975  -0.069708   0.010716  -0.035758   0.028121
    166       0.024881  -0.038851  -0.041617   0.000669  -0.009404   0.000507
    167      -0.015726   0.035021   0.035963  -0.003064   0.007921  -0.005627
    168       0.000100   0.002505  -0.001648  -0.023881   0.000624   0.003640
    169      -0.000821  -0.010714   0.015489   0.092773   0.001929   0.000361
    170       0.001446   0.001777  -0.001163  -0.020085  -0.000873  -0.000153
    171      -0.000725  -0.001150   0.002152   0.010284   0.000803   0.000114
    172      -0.000975  -0.002929   0.007345   0.070973  -0.001200   0.000235
    173       0.001944   0.005751  -0.005902  -0.045070  -0.001981   0.000586
    174      -0.001117  -0.004896   0.006121   0.045357   0.001119   0.001223
    175      -0.000265   0.016186  -0.021056  -0.126418  -0.003010  -0.000765
    176       0.001928   0.008815  -0.010817  -0.076535  -0.002519   0.001277
    177      -0.002407  -0.006704   0.008322   0.062266   0.002267   0.002231
    178      -0.001277  -0.012449   0.019113   0.100274   0.002268  -0.000370
    179      -0.000703  -0.001254   0.002645   0.005496   0.001057   0.002219
    180      -0.001762  -0.003366   0.004805   0.030681   0.001997   0.004110
    181      -0.000400  -0.003906   0.007586   0.048931   0.000618  -0.000004
    182      -0.001618  -0.002780   0.004231   0.028239   0.001489   0.000404
    183      -0.000661   0.001438  -0.000637  -0.014854   0.001291   0.004170
    184       0.001456   0.015129  -0.022954  -0.139459  -0.002349  -0.000576
    185      -0.000821   0.002873  -0.004483  -0.028647   0.000511   0.000549
    186       0.000374  -0.000472   0.001696   0.002649  -0.000178  -0.002244
    187       0.000340  -0.010024   0.013580   0.088456   0.001388   0.000854
    188      -0.000832   0.002797  -0.003776  -0.014588   0.000596  -0.001357
    189       0.000375   0.000273  -0.000784  -0.002923  -0.000998  -0.003547
    190       0.000724  -0.020561   0.025454   0.156389   0.002157   0.002784
    191      -0.000137  -0.004416   0.004804   0.029439   0.000920  -0.001922
    192       0.001104   0.000996  -0.001465  -0.006851  -0.001527   0.000938
    193       0.000631   0.021027  -0.028986  -0.184503  -0.000952  -0.000344
    194       0.001638   0.002983  -0.004608  -0.029199  -0.001129  -0.000188
    195      -0.000499   0.004856  -0.005961  -0.033698  -0.000194  -0.000695
    196      -0.000191   0.019902  -0.027833  -0.178318  -0.000299  -0.000776
    197       0.001144  -0.008530   0.013488   0.086145   0.000210   0.002125
    198       0.000187  -0.003205   0.004536   0.028518   0.000062   0.000551
    199      -0.000136   0.016218  -0.024492  -0.160581  -0.000883  -0.002371
    200       0.000580  -0.012833   0.020414   0.133093   0.000927   0.003517
    201       0.000292   0.002167  -0.002714  -0.018751  -0.000106   0.000541
    202       0.000509  -0.007382   0.009132   0.057706   0.000135   0.000185
    203      -0.000866   0.003569  -0.004722  -0.031165  -0.000213  -0.000471
    204       0.000166   0.003960  -0.005356  -0.034577  -0.000091   0.000119
    205      -0.000592  -0.009036   0.013474   0.085485   0.000394   0.001113
    206       0.000208   0.002974  -0.006433  -0.042393  -0.000454  -0.001627
    207      -0.000076  -0.000228   0.000645   0.004412   0.000111   0.000232
    208      -0.000664   0.005274  -0.009574  -0.062987  -0.000555  -0.002563
    209      -0.000199  -0.017205   0.024453   0.157091   0.000688   0.001542
    210      -0.000327  -0.000364   0.000251   0.001606  -0.000073  -0.000504
    211       0.000336  -0.010166   0.013954   0.090238   0.000462   0.000950
    212      -0.000903   0.004671  -0.007276  -0.048924  -0.000343  -0.001468
    213       0.000019  -0.003391   0.004058   0.025503  -0.000052  -0.000253
    214      -0.000779  -0.006591   0.009705   0.059406   0.000257   0.000430
    215       0.000474   0.002015  -0.004196  -0.025308  -0.000132  -0.000675
    216      -0.000140   0.002955  -0.004660  -0.024375  -0.000765  -0.000165
    217       0.000479   0.001996  -0.005096  -0.045739   0.001763  -0.000066
    218       0.000236   0.006322  -0.011195  -0.061324   0.000004   0.000250
    219       0.001259   0.000499  -0.000801  -0.000663  -0.002174  -0.000117
    220       0.001074   0.009137  -0.002164   0.063409  -0.011481  -0.001587
    221      -0.007116   0.005825  -0.000464  -0.002201   0.001383  -0.011976
    222      -0.001949  -0.004221   0.005670   0.038616   0.002087   0.003861
    223      -0.000995  -0.014213   0.024445   0.161050   0.002824   0.000635
    224      -0.002604  -0.009609   0.013149   0.096434   0.002487  -0.000720
    225       0.000034   0.001088  -0.001702  -0.012996  -0.000219  -0.000007
    226       0.001337  -0.022113   0.030004   0.193421   0.000771   0.002105
    227      -0.002069   0.012260  -0.018150  -0.120462  -0.000928  -0.003135
    228      -0.000003   0.004152  -0.006154  -0.039523  -0.000156  -0.000564
    229      -0.000676  -0.017271   0.027811   0.178537   0.001081   0.004097
    230       0.000815   0.014409  -0.025105  -0.164211  -0.001283  -0.004066
    231      -0.000076  -0.001855   0.003141   0.020640   0.000262   0.000467
    232      -0.000766   0.017020  -0.026949  -0.174194  -0.001121  -0.004198
    233      -0.000096  -0.029836   0.043115   0.276570   0.001297   0.003280
    234      -0.000397   0.003247  -0.004617  -0.029954  -0.000137  -0.000631
    235       0.001442  -0.018218   0.026656   0.175545   0.001206   0.003671
    236      -0.001940   0.019115  -0.028220  -0.186854  -0.001066  -0.003908
    237       0.000331  -0.000750   0.000060  -0.000635  -0.000038  -0.000190
    238      -0.001135  -0.017826   0.027555   0.175625   0.000827   0.002077
    239       0.000099   0.010705  -0.018710  -0.118048  -0.001020  -0.003556
    240      -0.001868   0.018166  -0.023351  -0.140108  -0.000194  -0.002979
    241      -0.001608   0.016696  -0.022436  -0.140608   0.000867  -0.000605
    242       0.002940  -0.026500   0.037033   0.230328   0.000281   0.005218
    243      -0.001895   0.018669  -0.024022  -0.144044  -0.000152  -0.003087
    244      -0.000070   0.010686  -0.015021  -0.093405  -0.000083   0.001116
    245      -0.000646   0.008663  -0.008824  -0.049542   0.000279  -0.000753
    246       0.001911   0.024019  -0.031300  -0.189444  -0.005854   0.000363
    247       0.000558   0.027884  -0.036651  -0.230337   0.000070  -0.000784
    248       0.001699  -0.003475   0.002446   0.012146  -0.002243   0.000340
    249       0.002113   0.006694  -0.006444  -0.063281  -0.000846   0.004945
    250      -0.001088  -0.031187   0.042419   0.234537   0.007267   0.000905
    251       0.001863  -0.001994   0.003954   0.003249   0.000019   0.000284
                 60         61         62         63         64         65    
      0      -0.082102  -0.003653  -0.078123  -0.004745  -0.000255   0.040159
      1      -0.048190  -0.001818  -0.003828  -0.001017  -0.007362   0.016385
      2      -0.062425  -0.004546  -0.018781   0.002238  -0.001851  -0.026480
      3      -0.131466  -0.005520   0.026999   0.000108  -0.024762   0.033289
      4       0.005734   0.000821  -0.113669  -0.006375   0.013014   0.034199
      5       0.005895  -0.001177  -0.065994  -0.003979   0.026144   0.009725
      6      -0.023792  -0.000139   0.089284   0.001791  -0.027421  -0.054152
      7       0.008479   0.000174  -0.043894   0.000120   0.004021   0.024384
      8       0.003445  -0.000970  -0.014616   0.000489   0.021208   0.022767
      9       0.074090   0.004879   0.023007  -0.003217  -0.000408  -0.067738
     10      -0.061811  -0.004517  -0.036334  -0.001085   0.000277   0.005196
     11       0.077119   0.004234  -0.023363  -0.001799   0.019499  -0.003387
     12       0.086831   0.003707  -0.036162  -0.001847   0.018087  -0.058145
     13      -0.020257  -0.000498  -0.038270  -0.002883   0.004794   0.040164
     14      -0.027475  -0.000985   0.006095   0.000574  -0.013967  -0.037415
     15       0.018112   0.000782  -0.062444  -0.001546   0.001489  -0.058292
     16       0.017704   0.001658   0.003469   0.000105   0.001745  -0.004636
     17      -0.009713  -0.001204   0.019927   0.004947  -0.012544  -0.070230
     18      -0.021340  -0.000540   0.007355  -0.000380  -0.018165   0.054975
     19       0.014622  -0.000759  -0.002425   0.001238   0.011155  -0.090600
     20      -0.015042   0.001313   0.057017  -0.002165  -0.035385   0.144884
     21       0.077934   0.004463   0.097700   0.001879   0.039971   0.103752
     22       0.056384   0.002707   0.099545   0.004374  -0.008808  -0.104764
     23      -0.076349  -0.001737   0.076448   0.000438  -0.064877   0.098530
     24       0.053870   0.002022  -0.012822   0.000706   0.051256  -0.008012
     25       0.021655   0.001784  -0.051363  -0.004408   0.017906   0.013259
     26      -0.042892  -0.002095  -0.034024  -0.001716  -0.049039   0.010708
     27       0.062888   0.003117   0.028302  -0.000166   0.025755   0.089896
     28      -0.001372   0.000658  -0.028232   0.000567  -0.022028  -0.009070
     29      -0.103491  -0.004431   0.028250   0.003673   0.018233  -0.039113
     30       0.142699   0.006403  -0.014341  -0.003370   0.023373   0.132210
     31      -0.042327  -0.001844  -0.078680  -0.002995  -0.062792   0.042829
     32      -0.008731  -0.000753  -0.016064   0.000324   0.027334   0.004299
     33       0.032591   0.001128  -0.000234  -0.001036   0.024937   0.050469
     34      -0.002933  -0.001788   0.063427   0.001992   0.045720  -0.050532
     35       0.129447   0.005274  -0.001771  -0.002289   0.023794   0.041198
     36      -0.045798  -0.002881  -0.009484   0.001184   0.011414  -0.042964
     37       0.022905  -0.000434   0.086544   0.000015  -0.078494  -0.032159
     38       0.127657   0.005083   0.004986  -0.001883   0.012153   0.035222
     39      -0.069586  -0.003504  -0.006177   0.001950   0.030626  -0.005693
     40      -0.017097  -0.000586  -0.084411  -0.002450   0.065984   0.042060
     41      -0.046560  -0.002403  -0.004402   0.002154   0.056821  -0.032019
     42      -0.058928  -0.002580  -0.013546  -0.000144  -0.018832  -0.006292
     43      -0.000009   0.001858  -0.002488   0.001970   0.142065  -0.006657
     44      -0.039263  -0.001011  -0.029171  -0.000741  -0.087257  -0.060328
     45      -0.035870  -0.001501  -0.029249  -0.000992  -0.074537  -0.045767
     46       0.023800   0.001133   0.015850  -0.000024  -0.057293   0.025843
     47      -0.095245  -0.004049  -0.000046   0.001176  -0.088895  -0.039879
     48      -0.021191  -0.002292  -0.079899  -0.000343  -0.027793  -0.151468
     49       0.011898  -0.001092   0.009055   0.001151   0.218442   0.000459
     50      -0.101574  -0.004856  -0.005161   0.001103  -0.054607  -0.043653
     51       0.020551  -0.000177  -0.075832  -0.000923  -0.009831  -0.118316
     52      -0.012774   0.001693   0.003916  -0.000675  -0.133857   0.013582
     53       0.065750   0.003270   0.004087  -0.001363  -0.010736   0.077795
     54       0.012443   0.000790   0.054364   0.001249  -0.013180  -0.028909
     55       0.066122   0.004747   0.217522   0.007343  -0.031238  -0.050227
     56       0.028888   0.001544   0.095306   0.003550  -0.013956  -0.026466
     57      -0.078927  -0.002232   0.105500   0.004996  -0.044804   0.009318
     58       0.034318   0.000973   0.002744   0.000832   0.018215  -0.002539
     59       0.110157   0.003311  -0.083574  -0.003728   0.051006  -0.024164
     60       0.043609   0.002913   0.010731  -0.000684   0.009314   0.000450
     61      -0.117087  -0.006863  -0.011950   0.001170  -0.019044   0.048833
     62       0.124449   0.008600   0.019357  -0.002346   0.014457  -0.009029
     63       0.005610  -0.000304  -0.061237  -0.006457   0.022781   0.074550
     64       0.047016   0.005006  -0.006995  -0.003668   0.012585  -0.016026
     65      -0.096602  -0.004063   0.007790   0.000303  -0.013144   0.073598
     66       0.094546   0.003971   0.002544   0.001472   0.058405  -0.007108
     67      -0.150170  -0.004462   0.040984  -0.007755  -0.026534   0.210603
     68      -0.022801  -0.003661  -0.227538  -0.001082  -0.025852  -0.249975
     69       0.170422   0.004367  -0.178307   0.004207   0.091344  -0.333654
     70       0.071097   0.003977  -0.141641  -0.004605   0.016264  -0.046471
     71      -0.050131  -0.001346  -0.043966  -0.003167  -0.065934   0.087335
     72      -0.000025   0.001205   0.039651  -0.003557  -0.012724  -0.051822
     73       0.075542   0.003366   0.126094   0.014589  -0.027430  -0.045960
     74      -0.119054  -0.007391   0.006665   0.005405   0.000438   0.069214
     75       0.014593   0.001880   0.244622   0.016363  -0.060694  -0.100463
     76       0.017288   0.000883  -0.067486  -0.001553   0.009179   0.027905
     77      -0.020599  -0.003041   0.080738   0.007861   0.000299   0.005086
     78      -0.088332  -0.004666  -0.042399   0.001272  -0.053992   0.073124
     79       0.058456   0.001980  -0.052441  -0.004443   0.017695  -0.181284
     80       0.151191   0.011563   0.219449  -0.004183   0.060280   0.139752
     81      -0.167912  -0.009518  -0.109976   0.002598  -0.100626   0.059090
     82       0.042093  -0.001083  -0.074943   0.002450   0.051916  -0.076259
     83      -0.134097  -0.005622  -0.020976  -0.000043  -0.105373   0.145814
     84       0.012513   0.000368  -0.010944   0.000968   0.019996   0.051220
     85      -0.113286  -0.004799   0.024068   0.000684  -0.045963   0.063981
     86       0.102365   0.006536  -0.000849  -0.001031   0.026035   0.025616
     87       0.041231   0.002383   0.002104  -0.000471   0.013390  -0.002137
     88      -0.165581  -0.008606   0.000393   0.003213  -0.023869   0.175853
     89       0.166593   0.011655   0.039752  -0.004717   0.004217  -0.085914
     90       0.008979   0.001477   0.016507   0.000727   0.010639   0.089762
     91      -0.109168  -0.007135  -0.025666   0.000965  -0.010770   0.021755
     92       0.100838   0.009628   0.065004  -0.001792  -0.014520   0.074222
     93      -0.124338  -0.004139   0.049934   0.001127  -0.049816   0.032358
     94       0.077518   0.002351   0.088564   0.006471   0.031743  -0.015700
     95       0.207873   0.007922   0.001811   0.002575   0.050955  -0.085783
     96      -0.024468   0.001216   0.106041   0.005293  -0.059822  -0.025801
     97       0.034786   0.000312   0.027088   0.003035   0.030514  -0.017084
     98       0.090290   0.001565  -0.066250  -0.002226   0.065034  -0.022147
     99       0.007324   0.001033   0.237292   0.013849  -0.029387  -0.033426
    100       0.044191   0.000978   0.033440   0.003048   0.026802  -0.011495
    101       0.106291   0.004247  -0.139927  -0.007896   0.031019  -0.009391
    102      -0.013744   0.000585  -0.083921  -0.003858   0.002006  -0.038565
    103       0.038529  -0.004101   0.087119   0.016019  -0.017927  -0.042990
    104       0.099691   0.003426   0.043763   0.001862  -0.003754  -0.134446
    105      -0.063555  -0.002800  -0.004593  -0.001895  -0.059170  -0.063668
    106      -0.029510   0.001634   0.191784   0.004230  -0.093425   0.006560
    107       0.012502   0.000397   0.071027   0.002715  -0.022754  -0.061842
    108       0.017160  -0.000415   0.014134   0.000901  -0.011407  -0.150756
    109       0.110185   0.005069   0.193580   0.008395  -0.002731  -0.174462
    110       0.075499   0.002183   0.080028   0.004834   0.017007  -0.130108
    111       0.000126   0.000346   0.048532   0.000761  -0.021410  -0.023120
    112       0.102939   0.008425   0.300492   0.009293  -0.006067   0.136953
    113       0.101688   0.004416   0.137628   0.006567   0.032729  -0.043287
    114      -0.220207  -0.010027  -0.025391   0.001441  -0.081772  -0.079330
    115      -0.027284   0.001541  -0.117830  -0.002330   0.177503   0.042114
    116      -0.086549  -0.003131  -0.058720  -0.001439  -0.095564  -0.068057
    117      -0.035440  -0.001266  -0.001192  -0.000464  -0.040031  -0.010944
    118       0.050398   0.001758  -0.023960  -0.003490  -0.217697   0.042207
    119      -0.008283  -0.000686  -0.004762   0.001187   0.085988  -0.032377
    120       0.032603  -0.000484  -0.093432  -0.000597   0.061795  -0.137385
    121      -0.001308  -0.002861  -0.056724   0.000745   0.420249  -0.006168
    122      -0.165252  -0.007459  -0.011531   0.001254  -0.087544  -0.061252
    123      -0.112482  -0.005071  -0.041524  -0.006313   0.000634   0.070751
    124      -0.112153  -0.004724   0.129467   0.003893  -0.039128  -0.013959
    125      -0.112869  -0.006837   0.103120   0.008981  -0.038312  -0.081769
    126      -0.017559  -0.000784  -0.249779  -0.016021   0.047922   0.100847
    127      -0.079210  -0.003333   0.044946   0.000078  -0.020840   0.000638
    128      -0.002778  -0.001677  -0.136796  -0.002190   0.030244   0.015280
    129      -0.061362  -0.002200   0.029973   0.002396   0.142943  -0.024520
    130       0.055132   0.002081  -0.018254  -0.001025  -0.061379   0.011959
    131       0.103862   0.003446  -0.056523  -0.001988  -0.085572  -0.020061
    132      -0.021930  -0.000824   0.022115   0.002175   0.119768  -0.013908
    133      -0.033126  -0.000922   0.010945   0.001125   0.091425  -0.023335
    134       0.000707   0.000518  -0.004404  -0.001207  -0.032882   0.004516
    135       0.006094   0.000156   0.004371   0.000549   0.033544  -0.002138
    136      -0.040368  -0.001428   0.011892   0.000730   0.057636  -0.015654
    137      -0.039501  -0.001229   0.026009   0.000875   0.044642   0.007916
    138       0.015725   0.000817   0.001071  -0.001083  -0.072361   0.030319
    139       0.004502  -0.000080  -0.011328   0.000053   0.013634  -0.019941
    140       0.091618   0.002977  -0.037924  -0.001640  -0.114134   0.013027
    141       0.044491   0.001638  -0.015484  -0.001332  -0.088155   0.020693
    142      -0.028499  -0.000796   0.018887   0.000306   0.024355   0.012084
    143      -0.040909  -0.001124   0.019293   0.000234   0.034994   0.003073
    144       0.016182   0.000719   0.004003   0.000083   0.010704   0.009628
    145      -0.011994  -0.000255   0.014383   0.000726   0.029952   0.006612
    146       0.004921   0.000182  -0.010939  -0.000301  -0.050320  -0.005525
    147       0.022816   0.000830   0.013992   0.001565   0.060800   0.007208
    148      -0.076751  -0.002370   0.030869   0.002376   0.147725  -0.023618
    149      -0.090419  -0.002058   0.046618   0.001325   0.081646   0.020306
    150       0.024829   0.000785  -0.006945   0.000309   0.030160  -0.012179
    151      -0.049376  -0.001629   0.020132  -0.000044  -0.007525   0.015901
    152      -0.157901  -0.005472   0.091551   0.004823   0.254166  -0.000645
    153       0.006159   0.000645  -0.000726  -0.001532  -0.091667   0.028021
    154       0.036039   0.000781  -0.028823  -0.000363  -0.017854  -0.022684
    155       0.150277   0.004446  -0.058947  -0.001521  -0.127197   0.013400
    156       0.059723   0.001941  -0.037220  -0.001991  -0.118797  -0.000130
    157      -0.067425  -0.002079   0.042643   0.001240   0.085037   0.017789
    158      -0.147345  -0.004801   0.073963   0.002473   0.193210   0.003929
    159       0.046676   0.001956  -0.011649  -0.001083  -0.055269   0.016895
    160      -0.076369  -0.002865   0.046108   0.003477   0.198278  -0.020167
    161      -0.052340  -0.002123   0.020933   0.001134  -0.007639   0.010965
    162       0.171304   0.006639  -0.114183  -0.003972   0.049406  -0.081497
    163      -0.079491   0.002612  -0.108870  -0.003224  -0.195087   0.063661
    164       0.090790   0.005184  -0.028514  -0.002660  -0.008776   0.097136
    165      -0.018109   0.000049   0.030562  -0.001015  -0.073296   0.047545
    166       0.022155   0.000913  -0.014765  -0.002728  -0.110230   0.015897
    167      -0.025539  -0.001316   0.016477   0.001663   0.191871  -0.037977
    168      -0.001430   0.033486   0.002759  -0.084980  -0.001218  -0.004800
    169      -0.003070   0.053039   0.001067  -0.081601   0.012300   0.022044
    170      -0.000546   0.005407  -0.004230   0.074914   0.029685   0.071376
    171      -0.002140   0.012769   0.000192  -0.024929   0.004380   0.012599
    172      -0.001355   0.036360   0.002856  -0.071360   0.002584  -0.000324
    173       0.000744   0.003902  -0.003020   0.067092   0.022989   0.052088
    174       0.000852  -0.005989   0.001478   0.000518  -0.011096  -0.026393
    175       0.006748  -0.111898   0.000958   0.125920  -0.042723  -0.092288
    176       0.004113  -0.042753  -0.002661   0.126949   0.006332   0.014426
    177      -0.000575   0.011908   0.005194  -0.091888  -0.028136  -0.067461
    178      -0.001662   0.017003  -0.000915   0.019246  -0.000168  -0.004348
    179      -0.002430   0.037065   0.003071  -0.093299  -0.005781  -0.017969
    180      -0.000750   0.027945   0.006409  -0.131233  -0.028447  -0.071361
    181      -0.002064   0.046517  -0.000290  -0.059491   0.023839   0.050176
    182      -0.003199   0.036720   0.002924  -0.105273  -0.003854  -0.011197
    183      -0.002347   0.046193   0.004989  -0.143645  -0.010151  -0.027456
    184       0.006114  -0.099284  -0.001100   0.135213  -0.031075  -0.061814
    185      -0.001804   0.006925   0.002438  -0.064301  -0.012083  -0.025385
    186      -0.002655  -0.004651  -0.003971   0.051835   0.019962   0.051711
    187      -0.001425   0.030650  -0.001256  -0.029627   0.014028   0.034024
    188      -0.001760   0.023260   0.001455  -0.044222  -0.003391  -0.007997
    189       0.000522  -0.018433  -0.005124   0.120777   0.024949   0.061806
    190       0.000412  -0.001283  -0.002663   0.083484   0.001963   0.011226
    191      -0.002964   0.018699  -0.000218  -0.039132  -0.007902  -0.014680
    192       0.005428  -0.046605  -0.004125   0.180894   0.016928   0.039422
    193       0.004260  -0.119655   0.001545  -0.053339   0.001809   0.002888
    194       0.003571  -0.053500  -0.001791   0.050438  -0.001661  -0.004527
    195       0.000156  -0.003856  -0.000239   0.017320   0.000238   0.001201
    196       0.002236  -0.109217   0.003526  -0.168831   0.018812   0.039035
    197       0.009007  -0.191219   0.001534  -0.074878   0.015518   0.032132
    198       0.001041  -0.017703   0.000203   0.003170  -0.002225  -0.004734
    199      -0.004951   0.072899   0.000211  -0.097861   0.021660   0.044514
    200       0.011463  -0.247311   0.002962  -0.050144  -0.000173   0.000538
    201       0.002711  -0.071704   0.001382  -0.065439   0.008765   0.018085
    202      -0.000639   0.022200  -0.000280   0.004453   0.000982   0.002170
    203      -0.002064   0.042216  -0.000351   0.022178  -0.004713  -0.009890
    204       0.001889  -0.057498   0.001246  -0.063747   0.008972   0.018578
    205       0.001248  -0.015663   0.000061   0.036985  -0.008905  -0.018233
    206      -0.005851   0.129624  -0.001484   0.022815   0.000658   0.001069
    207       0.000697  -0.017320   0.000245  -0.002485  -0.000772  -0.001587
    208      -0.010206   0.233296  -0.003132   0.088899  -0.007048  -0.014988
    209       0.000733   0.017045  -0.001080   0.108772  -0.020302  -0.041774
    210      -0.002864   0.072327  -0.001154   0.054327  -0.009127  -0.019438
    211       0.000935  -0.004943  -0.000363   0.048511  -0.008387  -0.016778
    212      -0.005585   0.120596  -0.001459   0.022819   0.002991   0.006425
    213      -0.002593   0.072545  -0.001266   0.062799  -0.010524  -0.022260
    214      -0.001119   0.030367  -0.000490   0.021406   0.000546   0.001671
    215      -0.001608   0.036935  -0.000538   0.015575  -0.002149  -0.004256
    216       0.002203  -0.030961  -0.002729   0.098757   0.017307   0.041284
    217      -0.001072  -0.021899  -0.001998   0.019967  -0.003714  -0.005769
    218       0.002155  -0.004174   0.001328  -0.012176  -0.012835  -0.034058
    219       0.004885  -0.025632  -0.003800   0.148954   0.026039   0.059116
    220       0.025007  -0.084449  -0.004158   0.122015  -0.009239  -0.037621
    221      -0.014215   0.021689   0.000660  -0.094791  -0.008231  -0.000901
    222      -0.000478   0.022458   0.006421  -0.122532  -0.031178  -0.077513
    223      -0.009758   0.190700   0.000278  -0.290957   0.090986   0.192720
    224      -0.004015   0.051218   0.002649  -0.122334   0.004524   0.006965
    225      -0.000457   0.008096   0.000127  -0.015774   0.002557   0.005014
    226       0.002978  -0.026713  -0.000499   0.083921  -0.018521  -0.038203
    227      -0.011813   0.255840  -0.002969   0.072246  -0.003710  -0.008324
    228      -0.001106   0.015130   0.000071  -0.020096   0.003952   0.008040
    229       0.010933  -0.227563   0.002766   0.001794  -0.013896  -0.028214
    230      -0.011502   0.232750  -0.002083  -0.051515   0.022564   0.046325
    231       0.001232  -0.026678   0.000146   0.003007   0.000392   0.001334
    232      -0.013779   0.300086  -0.003639   0.077862  -0.004299  -0.009745
    233       0.004513  -0.053286  -0.000563   0.121521  -0.023289  -0.047458
    234      -0.002140   0.043648  -0.000456   0.009887  -0.000925  -0.002209
    235       0.010944  -0.223968   0.002436   0.003180  -0.011673  -0.023031
    236      -0.011772   0.226866  -0.002062  -0.042531   0.024249   0.050612
    237      -0.001070   0.024747  -0.000314   0.007751  -0.001794  -0.003967
    238       0.002992  -0.031505  -0.000593   0.090651  -0.017301  -0.035393
    239      -0.011742   0.260830  -0.003208   0.072586  -0.001413  -0.003189
    240      -0.003210   0.019062   0.003298  -0.102741  -0.024383  -0.055814
    241       0.002651  -0.169198   0.008898  -0.322139  -0.004852  -0.014480
    242       0.013638  -0.227671  -0.002930   0.077975   0.047135   0.105472
    243      -0.003423   0.020733   0.003396  -0.102348  -0.027567  -0.062692
    244       0.007825  -0.197977   0.002137  -0.081018   0.036900   0.082418
    245       0.005096  -0.172275   0.006154  -0.222221  -0.018758  -0.046419
    246       0.012663  -0.145066  -0.005953   0.386496   0.006540   0.017988
    247       0.005205  -0.175901   0.003681  -0.210500   0.025819   0.050753
    248       0.002885  -0.002504  -0.003782   0.202934  -0.025675  -0.052319
    249       0.001474   0.017813  -0.000108   0.005064   0.013317   0.027476
    250      -0.010064   0.146041  -0.000571  -0.198665   0.053258   0.106152
    251      -0.001456   0.023412  -0.005366   0.070562   0.043248   0.099879
                 66         67         68         69         70         71    
      0       0.024380  -0.000018   0.041093  -0.005898   0.000023   0.000988
      1       0.007515  -0.000000   0.015068  -0.005610  -0.000402   0.000289
      2      -0.013439  -0.006902  -0.160933   0.001636  -0.001578  -0.002482
      3       0.015585   0.001982   0.022118  -0.026935  -0.000043   0.000612
      4       0.024238  -0.001127  -0.002654   0.004172  -0.000795  -0.000200
      5       0.012805  -0.004256  -0.024079   0.030617  -0.000487  -0.000139
      6      -0.033739  -0.003718  -0.117306  -0.035553  -0.000229  -0.002949
      7       0.012945   0.000260   0.023840   0.002701  -0.000587   0.000659
      8       0.015556   0.005980   0.126728   0.041857   0.000863   0.002551
      9      -0.032856  -0.005313  -0.143891  -0.002784  -0.000785  -0.003753
     10       0.007192  -0.006384  -0.081768   0.001214  -0.000958  -0.001042
     11       0.002387   0.008367   0.096373   0.029274   0.000604   0.000550
     12      -0.025923  -0.001326  -0.053356   0.024677   0.000253  -0.000151
     13       0.022770  -0.003350  -0.034009  -0.000019  -0.002338  -0.001731
     14      -0.021006  -0.001307  -0.074367  -0.016867  -0.000422  -0.001086
     15      -0.030044  -0.002038  -0.057297   0.001483   0.000152  -0.000148
     16      -0.006306   0.001544   0.032262   0.000468   0.000813   0.000583
     17      -0.041436  -0.002220  -0.138511  -0.011380  -0.000429  -0.001796
     18       0.026322  -0.003570  -0.022597  -0.031492  -0.002014  -0.000682
     19      -0.044047   0.005050  -0.003861   0.032174   0.002179  -0.000962
     20       0.072420  -0.008127  -0.028640  -0.094894  -0.002707  -0.000320
     21       0.060926  -0.007138  -0.019393   0.068442  -0.002562  -0.000381
     22      -0.060264   0.008851   0.048291  -0.000237   0.003323   0.000245
     23       0.039884  -0.006575  -0.029135  -0.124292  -0.001225   0.000590
     24       0.005278   0.003622   0.035875   0.106985  -0.000232  -0.000221
     25       0.013065   0.002818   0.034510   0.027974   0.000386   0.000128
     26      -0.002573  -0.003568  -0.036568  -0.119795   0.000342   0.000304
     27       0.051972  -0.008156  -0.033473   0.014519  -0.002928   0.000122
     28      -0.010331   0.002443   0.012879  -0.022889  -0.006970   0.000147
     29      -0.018181   0.003728   0.012073   0.140725   0.003668  -0.000346
     30       0.074559  -0.013139  -0.058822  -0.061119  -0.000438   0.000434
     31       0.013037  -0.001758  -0.016845   0.051597  -0.014002  -0.000138
     32       0.007157  -0.001326  -0.011385   0.099432   0.005283  -0.000106
     33       0.031226  -0.006455  -0.033767   0.002830   0.008598   0.000208
     34      -0.018723   0.003250   0.020990  -0.053456   0.017742  -0.000101
     35       0.025906  -0.004539  -0.012875  -0.101640   0.005843   0.000254
     36      -0.020397   0.002217   0.003659   0.079691  -0.006516  -0.000001
     37      -0.032399   0.004952   0.018406   0.036600  -0.006318   0.000056
     38       0.020403  -0.003548  -0.012967  -0.050688  -0.004376   0.000278
     39       0.003154  -0.000928  -0.015221   0.121681  -0.004897  -0.000167
     40       0.036495  -0.005547  -0.020023  -0.071859   0.005917  -0.000070
     41      -0.006631   0.001906   0.007412   0.110743   0.008526  -0.000371
     42      -0.006279  -0.000223  -0.008886   0.002073   0.013613   0.000017
     43       0.023557  -0.003109  -0.002994  -0.058487   0.014596   0.000055
     44      -0.046751   0.008144   0.040743  -0.116740   0.003244  -0.000225
     45      -0.037512   0.005853   0.021907  -0.070474   0.010018  -0.000073
     46       0.001917  -0.000745  -0.011038   0.139939  -0.044089   0.000287
     47      -0.037230   0.005805   0.018533   0.056909  -0.014679  -0.000134
     48      -0.084201   0.013056   0.066163  -0.131638  -0.003763   0.000037
     49       0.039781  -0.005718  -0.006135  -0.120417   0.018642   0.000049
     50      -0.032429   0.005323   0.018248   0.018572  -0.008217  -0.000272
     51      -0.063668   0.009339   0.047650  -0.090390  -0.005537   0.000187
     52      -0.017743   0.003083   0.001593   0.084704  -0.012823  -0.000065
     53       0.039002  -0.007266  -0.041202   0.061792  -0.015326   0.000210
     54      -0.018797   0.002885   0.019654  -0.022376   0.002123   0.000209
     55      -0.038634   0.007191   0.063910  -0.045502   0.004426   0.000930
     56      -0.018891   0.002606   0.017836  -0.022888   0.001777   0.000244
     57      -0.004582   0.005605   0.032914  -0.057187   0.000573   0.000608
     58       0.001568   0.000302   0.004005   0.028653  -0.000196  -0.000091
     59      -0.002426  -0.008435  -0.082553   0.068644  -0.001022  -0.001381
     60       0.000964   0.005222   0.055942   0.014182   0.000441  -0.000150
     61       0.024014  -0.012135  -0.121520  -0.033241  -0.001758  -0.000331
     62      -0.004092   0.012304   0.143846   0.023638   0.001366   0.000374
     63       0.046972  -0.001566   0.140034   0.025041   0.000229   0.003425
     64      -0.007335   0.001608   0.010344   0.015388   0.000689  -0.000388
     65       0.034379   0.002743   0.143047  -0.019385   0.000983   0.002952
     66       0.005940   0.003087   0.034860   0.115771  -0.000313  -0.000319
     67       0.114978  -0.010891  -0.031524  -0.079644  -0.003438   0.000527
     68      -0.137862   0.016754   0.055116  -0.018485   0.005612   0.000296
     69      -0.164686   0.026774   0.138044   0.240388   0.005986  -0.000484
     70      -0.020587   0.008730   0.067954   0.030213   0.001649   0.000258
     71       0.035371  -0.007698  -0.049799  -0.168128  -0.001053   0.000500
     72      -0.024501  -0.007361  -0.165121  -0.020808  -0.000921  -0.004169
     73      -0.045645   0.007882   0.095750  -0.028996   0.001349   0.001919
     74       0.032462   0.010742   0.215024   0.021076   0.001429   0.005279
     75      -0.080634   0.006462   0.003358  -0.068513   0.001876  -0.000549
     76       0.016287   0.000008   0.019998   0.007702  -0.000769   0.000441
     77      -0.001676   0.008200   0.152849   0.021619   0.001685   0.003505
     78       0.027360   0.002481   0.077055  -0.109871  -0.001272   0.002174
     79      -0.086141   0.002594  -0.107423   0.035872   0.002214  -0.004228
     80       0.090717  -0.024092  -0.255811   0.119157  -0.004963  -0.006628
     81       0.009394   0.010394   0.177879  -0.208357   0.000380   0.004989
     82      -0.030358   0.016219   0.169350   0.109749   0.002969   0.001922
     83       0.057271   0.000939   0.099095  -0.241621  -0.000999   0.003573
     84       0.027610   0.012249   0.196896   0.032290   0.001203   0.002659
     85       0.026269  -0.019441  -0.226380  -0.088347  -0.003305  -0.001912
     86       0.014844   0.018603   0.262057   0.044660   0.002144   0.002631
     87       0.000444   0.006918   0.080108   0.022490   0.000782   0.000311
     88       0.084794  -0.008408   0.024353  -0.050469  -0.002321   0.002744
     89      -0.043026   0.004002  -0.031937   0.007602   0.000610  -0.003205
     90       0.044643   0.008836   0.178892   0.012195   0.000303   0.002372
     91       0.012399  -0.010957  -0.124899  -0.015513  -0.001323  -0.000566
     92       0.030986   0.007619   0.135343  -0.038236  -0.000204   0.000740
     93       0.009480   0.005458   0.056806  -0.073191   0.000641   0.001335
     94      -0.006403   0.001896   0.015525   0.066755  -0.000113  -0.000018
     95      -0.040166  -0.009782  -0.174629   0.076490  -0.001334  -0.003844
     96      -0.027214   0.002466  -0.063114  -0.092537   0.000087  -0.001667
     97      -0.005045   0.002743   0.033453   0.064181   0.000164   0.000307
     98       0.000819  -0.005560  -0.028045   0.106486  -0.000592  -0.000303
     99      -0.030201   0.006994   0.010156  -0.010456   0.000630  -0.000315
    100      -0.002858   0.001839   0.023125   0.052947   0.000025   0.000193
    101       0.003819  -0.012637  -0.146448   0.011562  -0.001692  -0.002509
    102      -0.025063  -0.001222  -0.074948  -0.002162  -0.000288  -0.001918
    103      -0.015985   0.000193   0.161586  -0.009641   0.003239   0.005490
    104      -0.059370  -0.001852  -0.157373   0.007728  -0.000053   0.000945
    105      -0.043793   0.005862   0.032084  -0.119271   0.005207   0.000825
    106      -0.018737   0.004133   0.053685  -0.169384   0.004554   0.001866
    107      -0.038573   0.005136   0.027855  -0.042795   0.003454   0.000334
    108      -0.081984   0.010066   0.036022  -0.016913   0.006472  -0.000139
    109      -0.098902   0.014833   0.088262   0.012976   0.007587   0.000317
    110      -0.068052   0.009060   0.039605   0.040255   0.004119  -0.000349
    111      -0.017045   0.002709   0.020438  -0.040873   0.002246   0.000366
    112       0.063026  -0.004641   0.032265   0.003776  -0.003250   0.001020
    113      -0.020546   0.002719   0.012953   0.081879   0.000491  -0.000568
    114      -0.055538   0.007852   0.016429   0.088069   0.011991  -0.000427
    115       0.060782  -0.007579  -0.025283  -0.117267   0.041515   0.000042
    116      -0.051060   0.009153   0.042306  -0.108850   0.008895  -0.000336
    117      -0.012644   0.002085   0.007588  -0.036111   0.023067  -0.000119
    118      -0.017330   0.001248  -0.010384   0.093416  -0.011870  -0.000082
    119      -0.002233  -0.000124   0.003674   0.050006   0.003764   0.000270
    120      -0.060475   0.008766   0.051733  -0.139216  -0.010660   0.000251
    121       0.073816  -0.010764  -0.010539  -0.326464   0.080729  -0.000100
    122      -0.047440   0.008383   0.032598  -0.039680   0.018413  -0.000559
    123       0.041752  -0.000786   0.098674  -0.001330   0.000229   0.002070
    124      -0.015938   0.000587   0.023691  -0.035679   0.000602   0.000845
    125      -0.051852  -0.005361  -0.193950  -0.034199  -0.000716  -0.002698
    126       0.073273  -0.003936   0.066775   0.043750  -0.001243   0.001286
    127      -0.002031  -0.001296   0.006117  -0.018073  -0.000244   0.000482
    128       0.014480  -0.005382  -0.138976   0.031989  -0.002129  -0.002745
    129       0.012300  -0.001287   0.005247  -0.014025  -0.082579   0.000242
    130      -0.004616   0.000795  -0.001995  -0.004829  -0.111853   0.000051
    131      -0.024557   0.003992   0.013214  -0.086741   0.022249  -0.000079
    132       0.013979  -0.001451   0.001635  -0.002620   0.017314   0.000122
    133       0.003336   0.000180   0.007955  -0.043448  -0.280956   0.000357
    134      -0.003201   0.000061   0.000834  -0.025552   0.132926  -0.000259
    135       0.005724  -0.000935  -0.000337  -0.006179   0.341434  -0.000333
    136       0.002062  -0.000382   0.003499  -0.002608   0.032929   0.000031
    137       0.011715  -0.002121  -0.006308   0.052219   0.075819  -0.000048
    138       0.002757  -0.001010  -0.010528   0.051050   0.083939  -0.000179
    139      -0.007339   0.001252   0.007973  -0.043928   0.117404  -0.000104
    140      -0.013036   0.002355   0.000844  -0.037774  -0.018776  -0.000105
    141      -0.004879   0.000657  -0.004429   0.008531  -0.015594  -0.000061
    142       0.010866  -0.002403  -0.009091   0.055116   0.305291  -0.000356
    143       0.007126  -0.001490  -0.002711   0.032659  -0.135100   0.000168
    144       0.006382  -0.000719  -0.003178   0.012779  -0.318692   0.000382
    145       0.008569  -0.001039  -0.004412   0.017751  -0.028294   0.000036
    146      -0.011962   0.002457   0.006444  -0.040458  -0.060412   0.000016
    147       0.014777  -0.001940  -0.003719   0.007106  -0.153334   0.000120
    148       0.012028  -0.000698   0.004536  -0.009637  -0.260317   0.000509
    149       0.022410  -0.003088  -0.013285   0.079841   0.053514   0.000216
    150       0.000195   0.000117   0.005756  -0.052657   0.310907  -0.000364
    151       0.006511  -0.001851  -0.010533   0.088269   0.158263  -0.000098
    152       0.043173  -0.006333  -0.015090   0.161619  -0.020542   0.000540
    153      -0.002444  -0.000163  -0.007181   0.034804  -0.196876   0.000066
    154      -0.014646   0.002894   0.011316  -0.063457  -0.186301   0.000306
    155      -0.014667   0.003234  -0.000072  -0.038152   0.015696   0.000059
    156      -0.020437   0.003125   0.007043  -0.058938   0.172642  -0.000326
    157       0.024220  -0.004734  -0.015787   0.109244   0.268940  -0.000189
    158       0.035023  -0.006600  -0.013843   0.143499  -0.095815   0.000464
    159      -0.001376   0.000271  -0.003050   0.002362  -0.274586   0.000208
    160       0.024229  -0.002793  -0.000273   0.012308  -0.168450   0.000452
    161       0.003681  -0.000190  -0.005533   0.052551  -0.004934   0.000183
    162      -0.033343   0.004383   0.034877  -0.230024   0.004524   0.000615
    163       0.000548   0.002682  -0.020768   0.101765   0.010654  -0.000671
    164       0.050188  -0.008606  -0.048976   0.029260  -0.008318   0.000199
    165       0.010937  -0.000957  -0.012898   0.058459  -0.032736  -0.000216
    166      -0.011289   0.000872   0.000946  -0.038355   0.001897  -0.000170
    167       0.014581  -0.002522   0.006076  -0.015530  -0.002854   0.000250
    168      -0.014051  -0.200076   0.002664   0.000554  -0.000163   0.004210
    169      -0.048343   0.046703  -0.003732   0.000111  -0.000185  -0.000234
    170      -0.150515  -0.078212   0.003964  -0.000450  -0.000107  -0.012995
    171      -0.022806  -0.046569   0.009583  -0.000632   0.000217  -0.018258
    172      -0.004513   0.004947   0.001717  -0.000901   0.000858   0.004478
    173      -0.117842  -0.084797  -0.000670  -0.000395   0.000137  -0.000175
    174       0.067945   0.195104  -0.008555  -0.000403  -0.000121   0.004675
    175       0.194766  -0.058891   0.007388  -0.000079  -0.000383   0.002628
    176      -0.040756  -0.066793  -0.007142   0.000239  -0.000103   0.024762
    177       0.149770   0.196482  -0.008789  -0.000039  -0.000492   0.008414
    178       0.015889   0.043256   0.000410   0.000249   0.000419   0.000044
    179       0.014613  -0.184722   0.000982   0.001006  -0.000365   0.014474
    180       0.137277   0.043484  -0.010427   0.000842  -0.000662   0.023502
    181      -0.106404   0.044379  -0.004060  -0.000038   0.000724  -0.002954
    182       0.018985  -0.041320   0.004005   0.000068   0.000104  -0.006045
    183       0.027470  -0.233124   0.003225   0.000764  -0.000376   0.007497
    184       0.135298  -0.014059   0.002151   0.000030   0.000410   0.007611
    185       0.044402  -0.147182   0.009933   0.000181  -0.000092  -0.007642
    186      -0.094742  -0.057814   0.015909  -0.001280   0.000893  -0.027443
    187      -0.070877  -0.011030  -0.003359   0.001045   0.000176   0.006250
    188       0.031772   0.136862   0.002291  -0.000789  -0.000211  -0.035730
    189      -0.104960   0.120959   0.006883  -0.001236   0.000425  -0.039242
    190      -0.023786  -0.029895  -0.002920  -0.000118   0.000088   0.010468
    191       0.051829   0.125470   0.008266  -0.000650   0.000128  -0.032517
    192      -0.073634   0.167911  -0.015837  -0.000470  -0.000091   0.006564
    193      -0.004918  -0.002316   0.001405   0.000186  -0.000690  -0.009253
    194       0.020190   0.148860  -0.008467   0.000092   0.000389   0.024692
    195       0.000662   0.035256  -0.002044  -0.000110   0.000064   0.041376
    196      -0.084157  -0.020736   0.003537   0.000131  -0.000635  -0.024384
    197      -0.060409   0.163407  -0.011552  -0.000081   0.001354   0.044357
    198       0.008497  -0.020554   0.000933   0.000094   0.000061   0.127464
    199      -0.088109   0.140279  -0.008321   0.000020   0.000665   0.029178
    200      -0.004564  -0.058430   0.003142   0.000063  -0.000172  -0.013162
    201      -0.038131   0.027274  -0.002072   0.000171   0.000389   0.206895
    202      -0.004054   0.024125  -0.002058  -0.000039   0.000217  -0.143602
    203       0.020208  -0.027863   0.002650  -0.000119  -0.000474  -0.178589
    204      -0.037355   0.046301  -0.002431  -0.000080   0.000081  -0.220723
    205       0.036162  -0.057487   0.003967  -0.000135  -0.000481  -0.211074
    206      -0.000655   0.039292  -0.002588  -0.000038   0.000156  -0.147969
    207       0.003569  -0.003660   0.000644  -0.000096  -0.000180  -0.134449
    208       0.032850   0.015762  -0.001364  -0.000053   0.000146  -0.002901
    209       0.083302  -0.121871   0.007627  -0.000083  -0.000747  -0.017361
    210       0.040605  -0.027414   0.002382  -0.000146  -0.000434  -0.245008
    211       0.032630  -0.061973   0.003353   0.000014  -0.000192   0.151910
    212      -0.011790   0.043711  -0.003552   0.000068   0.000482   0.195486
    213       0.044600  -0.051067   0.002936   0.000101  -0.000110   0.183367
    214      -0.003061   0.017154  -0.002113  -0.000026   0.000463   0.194741
    215       0.007624  -0.026748   0.001560   0.000163  -0.000144   0.139248
    216      -0.098090  -0.160969  -0.001140   0.000276   0.000296   0.028801
    217       0.017705  -0.025007   0.001429   0.000916  -0.000130  -0.001028
    218       0.069756   0.099082  -0.012205   0.000895  -0.000921   0.001679
    219      -0.111028   0.171638  -0.005032  -0.001381   0.000399  -0.035811
    220       0.033897  -0.042677  -0.015964   0.008443  -0.000189   0.058037
    221       0.049672  -0.017727   0.044921  -0.000950   0.000488  -0.047252
    222       0.155000   0.096710  -0.011835   0.000658  -0.000841   0.023760
    223      -0.414754   0.093327  -0.012748  -0.000115   0.002321  -0.018878
    224       0.001995   0.217160  -0.004047  -0.000603   0.000524  -0.012376
    225      -0.011043   0.012261  -0.001370   0.000177   0.000405   0.279114
    226       0.074281  -0.127280   0.007610   0.000175  -0.000881  -0.073943
    227       0.020989   0.052775  -0.003057  -0.000269   0.000398  -0.067709
    228      -0.014671   0.041725  -0.002066  -0.000177  -0.000009  -0.303634
    229       0.051550  -0.173114   0.012067   0.000034  -0.001424  -0.147389
    230      -0.089089   0.222814  -0.015571  -0.000010   0.001817  -0.003773
    231      -0.002916  -0.005662  -0.000185   0.000050   0.000230   0.285644
    232       0.021982   0.022686  -0.001168   0.000131  -0.000122   0.024753
    233       0.095081  -0.129678   0.007418  -0.000276  -0.000447  -0.033927
    234       0.006345   0.020611  -0.000598  -0.000212  -0.000178  -0.312582
    235       0.040732  -0.166461   0.010917   0.000160  -0.001255   0.014700
    236      -0.096247   0.234559  -0.016217  -0.000199   0.001904   0.150670
    237       0.007782  -0.010861   0.000427   0.000083   0.000248   0.268739
    238       0.068457  -0.125410   0.007178   0.000313  -0.000676   0.075650
    239       0.010226   0.061791  -0.004201  -0.000181   0.000458   0.064309
    240       0.119440  -0.026803   0.009683   0.000149   0.000045   0.090322
    241       0.018312  -0.212177   0.021745   0.000512  -0.000908  -0.011021
    242      -0.213419   0.237619  -0.026265  -0.000411   0.001346  -0.019729
    243       0.133475  -0.048901   0.011850   0.000180  -0.000102   0.086186
    244      -0.175964  -0.015793  -0.002531  -0.000178  -0.000924  -0.066952
    245       0.102566   0.052280   0.005998   0.000281   0.001094   0.096967
    246      -0.037338   0.064649  -0.019431   0.000155  -0.000700   0.037288
    247      -0.104393   0.060380  -0.001858  -0.000108   0.000119  -0.000625
    248       0.118827   0.087531  -0.005688   0.000192  -0.000366   0.017312
    249      -0.088995  -0.208865  -0.007108   0.000721  -0.000386   0.020106
    250      -0.220569   0.134480  -0.011691   0.000123  -0.001098  -0.014949
    251      -0.211171  -0.060154  -0.000361  -0.000435  -0.000347  -0.012541
                 72         73         74         75         76         77    
      0       0.045255  -0.000002  -0.002099  -0.061929   0.006081   0.046261
      1       0.014619   0.000371  -0.000507  -0.012418  -0.002610   0.001987
      2      -0.045734   0.007719   0.001554   0.065528  -0.005031  -0.043349
      3      -0.009944  -0.004716   0.006920   0.037602  -0.007919  -0.053348
[truncated: 627,466 more chars]
