# Supplementary material for: Photochemical Deracemization of 4,7-Diaza-1-isoindolinones by Unidirectional Hydrogen Atom Shuttling
Source: J Am Chem Soc. 2024 Dec 30;147(2):1434–9. doi: 10.1021/jacs.4c16053 (PMC11744763; doi:10.1021/jacs.4c16053)
Supplement: Supplementary file 3 — ja4c16053_si_003.zip [file ja4c16053_si_003.zip › to_zip/ent2b_1a/thermodynamics/s0/solv.out]

      -----------------------------------------------------------      
     |                   =====================                   |     
     |                           x T B                           |     
     |                   =====================                   |     
     |                         S. Grimme                         |     
     |          Mulliken Center for Theoretical Chemistry        |     
     |                    University of Bonn                     |     
      -----------------------------------------------------------      

   * xtb version 6.6.1 (47b0e9d) compiled by 'pisteinbach@jtc-cluster' on 2024-02-06

   xtb is free software: you can redistribute it and/or modify it under
   the terms of the GNU Lesser General Public License as published by
   the Free Software Foundation, either version 3 of the License, or
   (at your option) any later version.
   
   xtb is distributed in the hope that it will be useful,
   but WITHOUT ANY WARRANTY; without even the implied warranty of
   MERCHANTABILITY or FITNESS FOR A PARTICULAR PURPOSE.  See the
   GNU Lesser General Public License for more details.
   
   Cite this work as:
   * C. Bannwarth, E. Caldeweyher, S. Ehlert, A. Hansen, P. Pracht,
     J. Seibert, S. Spicher, S. Grimme, WIREs Comput. Mol. Sci., 2020, 11,
     e01493. DOI: 10.1002/wcms.1493
   
   for GFN2-xTB:
   * C. Bannwarth, S. Ehlert and S. Grimme., J. Chem. Theory Comput., 2019,
     15, 1652-1671. DOI: 10.1021/acs.jctc.8b01176
   for GFN1-xTB:
   * S. Grimme, C. Bannwarth, P. Shushkov, J. Chem. Theory Comput., 2017,
     13, 1989-2009. DOI: 10.1021/acs.jctc.7b00118
   for GFN0-xTB:
   * P. Pracht, E. Caldeweyher, S. Ehlert, S. Grimme, ChemRxiv, 2019, preprint.
     DOI: 10.26434/chemrxiv.8326202.v1
   for GFN-FF:
   * S. Spicher and S. Grimme, Angew. Chem. Int. Ed., 2020, 59, 15665-15673.
     DOI: 10.1002/anie.202004239
   
   for ALPB and GBSA implicit solvation:
   * S. Ehlert, M. Stahn, S. Spicher, S. Grimme, J. Chem. Theory Comput.,
     2021, 17, 4250-4261. DOI: 10.1021/acs.jctc.1c00471
   
   for ddCOSMO and CPCM-X implicit solvation:
   * M. Stahn, S. Ehlert, S. Grimme, J. Phys. Chem. A,
     2023, XX, XXXX-XXXX. DOI: 10.1021/acs.jpca.3c04382
   
   for DFT-D4:
   * E. Caldeweyher, C. Bannwarth and S. Grimme, J. Chem. Phys., 2017,
     147, 034112. DOI: 10.1063/1.4993215
   * E. Caldeweyher, S. Ehlert, A. Hansen, H. Neugebauer, S. Spicher,
     C. Bannwarth and S. Grimme, J. Chem. Phys., 2019, 150, 154122.
     DOI: 10.1063/1.5090222
   * E. Caldeweyher, J.-M. Mewes, S. Ehlert and S. Grimme, Phys. Chem. Chem. Phys.
     2020, 22, 8499-8512. DOI: 10.1039/D0CP00502A
   
   for sTDA-xTB:
   * S. Grimme and C. Bannwarth, J. Chem. Phys., 2016, 145, 054103.
     DOI: 10.1063/1.4959605
   
   in the mass-spec context:
   * V. Asgeirsson, C. Bauer and S. Grimme, Chem. Sci., 2017, 8, 4879.
     DOI: 10.1039/c7sc00601b
   * J. Koopman and S. Grimme, ACS Omega 2019, 4, 12, 15120-15133.
     DOI: 10.1021/acsomega.9b02011
   
   for metadynamics refer to:
   * S. Grimme, J. Chem. Theory Comput., 2019, 155, 2847-2862
     DOI: 10.1021/acs.jctc.9b00143
   
   for SPH calculations refer to:
   * S. Spicher and S. Grimme, J. Chem. Theory Comput., 2021, 17, 1701-1714
     DOI: 10.1021/acs.jctc.0c01306
   
   for ONIOM refer to:
   * C. Plett, A. Katbashev, S. Ehlert, S. Grimme, M. Bursch,
     Phys. Chem. Chem. Phys., 2023, 25, 17860-17868. DOI: 10.1039/D3CP02178E
   
   for DIPRO refer to:
   * J. Kohn, N. Gildemeister, S. Grimme, D. Fazzi, A. Hansen,
     J. Chem. Phys., 2023, just accepted.
   
   with help from (in alphabetical order)
   P. Atkinson, C. Bannwarth, F. Bohle, G. Brandenburg, E. Caldeweyher
   M. Checinski, S. Dohm, S. Ehlert, S. Ehrlich, I. Gerasimov, C. Hölzer
   A. Katbashev, J. Kohn, J. Koopman, C. Lavigne, S. Lehtola, F. März, M. Müller,
   F. Musil, H. Neugebauer, J. Pisarek, C. Plett, P. Pracht, F. Pultar,
   J. Seibert, P. Shushkov, S. Spicher, M. Stahn, M. Steiner, T. Strunk,
   J. Stückrath, T. Rose, and J. Unsleber
   
 * started run on 2024/12/06 at 14:50:24.820     

           -------------------------------------------------
          |                Calculation Setup                |
           -------------------------------------------------

          program call               : xtb coord.xyz --gfn 2 --grad --alpb ch2cl2 bar1M
          hostname                   : dual-gpu-04
          coordinate file            : coord.xyz
          omp threads                :                     2

   ID    Z sym.   atoms
    1    6 C      1-5, 7-10, 12, 13, 15-21, 40, 44-49, 57-59, 61, 63, 65-72
    2    7 N      6, 11, 60, 62, 64
    3    8 O      14, 22, 56, 73
    4    1 H      23-39, 41-43, 50-55, 74-84

molecular fragmentation (1/2 indicates fragments):
111111111111111111111111111111111111111111111111111111112222222222222222
222222222222
# atoms in fragment 1/2:    56    28
 fragment masses (1/2) :      402.49      225.25
CMA distance (Bohr)    :   9.749
constraining FC (au)   :  0.0500

           -------------------------------------------------
          |                 G F N 2 - x T B                 |
           -------------------------------------------------

        Reference                      10.1021/acs.jctc.8b01176
      * Hamiltonian:
        H0-scaling (s, p, d)           1.850000    2.230000    2.230000
        zeta-weighting                 0.500000
      * Dispersion:
        s8                             2.700000
        a1                             0.520000
        a2                             5.000000
        s9                             5.000000
      * Repulsion:
        kExp                           1.500000    1.000000
        rExp                           1.000000
      * Coulomb:
        alpha                          2.000000
        third order                    shell-resolved
        anisotropic                    true
        a3                             3.000000
        a5                             4.000000
        cn-shift                       1.200000
        cn-exp                         4.000000
        max-rad                        5.000000

      * Solvation model:               ALPB
        Solvent                        ch2cl2
        Parameter file                 internal GFN2-xTB/ALPB
        Dielectric constant                8.9300E+00
        Reference state                gsolv [1 bar gas/1 M solution]
        Free energy shift                  7.1799E-03 Eh       4.5055E+00 kcal/mol
        Temperature                        2.9815E+02 K
        Density                            1.3300E+00 kg/L
        Solvent mass                       8.4930E+01 g/mol
        Interaction kernel             P16
        Born radius scaling (c1)           1.5691E+00
        Born radii integrator          GBOBC
        Born offset                        0.0000E+00 a0       0.0000E+00 AA
        H-bond correction              false
        Ion screening                  false
        Surface tension                    1.0000E-05 Eh       1.5569E+01 dyn/cm
        Grid points                               230 per atom
q/qsh data taken from xtbrestart
CAMM data taken from xtbrestart

          ...................................................
          :                      SETUP                      :
          :.................................................:
          :  # basis functions                 225          :
          :  # atomic orbitals                 225          :
          :  # shells                          131          :
          :  # electrons                       238          :
          :  max. iterations                   250          :
          :  Hamiltonian                  GFN2-xTB          :
          :  restarted?                       true          :
          :  GBSA solvation                   true          :
          :  PC potential                    false          :
          :  electronic temp.          300.0000000     K    :
          :  accuracy                    1.0000000          :
          :  -> integral cutoff          0.2500000E+02      :
          :  -> integral neglect         0.1000000E-07      :
          :  -> SCF convergence          0.1000000E-05 Eh   :
          :  -> wf. convergence          0.1000000E-03 e    :
          :  Broyden damping             0.4000000          :
          :  net charge                          0          :
          :  unpaired electrons                  0          :
          ...................................................

 iter      E             dE          RMSdq      gap      omega  full diag
   1   -133.2422214 -0.133242E+03  0.197E-01    2.29       0.0  T
   2   -133.2433929 -0.117150E-02  0.842E-02    2.35       1.0  T
   3   -133.2435884 -0.195490E-03  0.491E-02    2.37       1.0  T
   4   -133.2436565 -0.681088E-04  0.218E-02    2.38       1.0  T
   5   -133.2436670 -0.105252E-04  0.959E-03    2.38       1.1  T
   6   -133.2436682 -0.117197E-05  0.419E-03    2.38       2.6  T
   7   -133.2436688 -0.613614E-06  0.136E-03    2.38       8.0  T
   8   -133.2436688 -0.416093E-07  0.620E-04    2.38      17.6  T
   9   -133.2436688 -0.546171E-08  0.261E-04    2.38      41.8  T

   *** convergence criteria satisfied after 9 iterations ***

         #    Occupation            Energy/Eh            Energy/eV
      -------------------------------------------------------------
         1        2.0000           -0.7623810             -20.7454
       ...           ...                  ...                  ...
       113        2.0000           -0.4066112             -11.0645
       114        2.0000           -0.4043641             -11.0033
       115        2.0000           -0.4025515             -10.9540
       116        2.0000           -0.4006079             -10.9011
       117        2.0000           -0.3989352             -10.8556
       118        2.0000           -0.3915210             -10.6538
       119        2.0000           -0.3826161             -10.4115 (HOMO)
       120                         -0.2950112              -8.0277 (LUMO)
       121                         -0.2866228              -7.7994
       122                         -0.2770145              -7.5379
       123                         -0.2631313              -7.1602
       124                         -0.2390639              -6.5053
       ...                                ...                  ...
       225                          0.7208394              19.6150
      -------------------------------------------------------------
                  HL-Gap            0.0876049 Eh            2.3838 eV
             Fermi-level           -0.3388136 Eh           -9.2196 eV

 SCC (total)                   0 d,  0 h,  0 min,  0.261 sec
 SCC setup                      ...        0 min,  0.005 sec (  2.005%)
 Dispersion                     ...        0 min,  0.003 sec (  1.076%)
 classical contributions        ...        0 min,  0.000 sec (  0.179%)
 integral evaluation            ...        0 min,  0.031 sec ( 11.848%)
 iterations                     ...        0 min,  0.111 sec ( 42.467%)
 molecular gradient             ...        0 min,  0.110 sec ( 42.047%)
 printout                       ...        0 min,  0.001 sec (  0.366%)

         :::::::::::::::::::::::::::::::::::::::::::::::::::::
         ::                     SUMMARY                     ::
         :::::::::::::::::::::::::::::::::::::::::::::::::::::
         :: total energy            -131.302013478861 Eh    ::
         :: total w/o Gsasa/hb      -131.254763367257 Eh    ::
         :: gradient norm              0.049757363550 Eh/a0 ::
         :: HOMO-LUMO gap              2.383849317211 eV    ::
         ::.................................................::
         :: SCC energy              -133.239696760647 Eh    ::
         :: -> isotropic ES            0.166556628739 Eh    ::
         :: -> anisotropic ES         -0.001560572907 Eh    ::
         :: -> anisotropic XC          0.067815922365 Eh    ::
         :: -> dispersion             -0.118453756741 Eh    ::
         :: -> Gsolv                  -0.061230046038 Eh    ::
         ::    -> Gelec               -0.013979934434 Eh    ::
         ::    -> Gsasa               -0.054430055301 Eh    ::
         ::    -> Ghb                  0.000000000000 Eh    ::
         ::    -> Gshift               0.007179943697 Eh    ::
         :: repulsion energy           1.937683281786 Eh    ::
         :: add. restraining           0.000000000000 Eh    ::
         :: total charge              -0.000000000000 e     ::
         :::::::::::::::::::::::::::::::::::::::::::::::::::::

           -------------------------------------------------
          |                Property Printout                |
           -------------------------------------------------

    * Orbital Energies and Occupations

         #    Occupation            Energy/Eh            Energy/eV
      -------------------------------------------------------------
         1        2.0000           -0.7623810             -20.7454
       ...           ...                  ...                  ...
       107        2.0000           -0.4210336             -11.4569
       108        2.0000           -0.4183695             -11.3844
       109        2.0000           -0.4180319             -11.3752
       110        2.0000           -0.4151887             -11.2979
       111        2.0000           -0.4111809             -11.1888
       112        2.0000           -0.4067587             -11.0685
       113        2.0000           -0.4066112             -11.0645
       114        2.0000           -0.4043641             -11.0033
       115        2.0000           -0.4025515             -10.9540
       116        2.0000           -0.4006079             -10.9011
       117        2.0000           -0.3989352             -10.8556
       118        2.0000           -0.3915210             -10.6538
       119        2.0000           -0.3826161             -10.4115 (HOMO)
       120                         -0.2950112              -8.0277 (LUMO)
       121                         -0.2866228              -7.7994
       122                         -0.2770145              -7.5379
       123                         -0.2631313              -7.1602
       124                         -0.2390639              -6.5053
       125                         -0.2369758              -6.4484
       126                         -0.2260864              -6.1521
       127                         -0.2245781              -6.1111
       128                         -0.2144846              -5.8364
       129                         -0.2072026              -5.6383
       130                         -0.2068123              -5.6276
       ...                                ...                  ...
       225                          0.7208394              19.6150
      -------------------------------------------------------------
                  HL-Gap            0.0876049 Eh            2.3838 eV
             Fermi-level           -0.3388136 Eh           -9.2196 eV

     #   Z          covCN         q      C6AA      α(0)
     1   6 C        3.750     0.004    20.566     6.468
     2   6 C        3.905     0.021    20.164     6.383
     3   6 C        3.826    -0.073    21.869     6.654
     4   6 C        3.907     0.004    20.451     6.428
     5   6 C        2.758     0.277    22.316     7.736
     6   7 N        2.685    -0.180    24.889     7.410
     7   6 C        3.820    -0.070    21.826     6.649
     8   6 C        3.901     0.015    20.262     6.399
     9   6 C        3.816    -0.076    21.931     6.665
    10   6 C        3.230     0.234    22.425     7.689
    11   7 N        1.872    -0.302    28.677     7.938
    12   6 C        3.182     0.068    26.062     8.333
    13   6 C        3.118     0.127    25.061     8.200
    14   8 O        1.727    -0.220    17.641     5.671
    15   6 C        2.919    -0.033    28.833     8.805
    16   6 C        2.973    -0.023    28.573     8.768
    17   6 C        2.935    -0.035    28.861     8.811
    18   6 C        2.905    -0.049    29.209     8.862
    19   6 C        3.767    -0.110    22.634     6.781
    20   6 C        3.763    -0.116    22.771     6.802
    21   6 C        3.760    -0.104    22.537     6.768
    22   8 O        0.859    -0.506    23.920     6.557
    23   1 H        0.924     0.061     2.190     2.314
    24   1 H        0.924     0.051     2.310     2.377
    25   1 H        0.924     0.053     2.288     2.365
    26   1 H        0.924     0.041     2.430     2.438
    27   1 H        0.924     0.061     2.189     2.314
    28   1 H        0.924     0.058     2.225     2.333
    29   1 H        0.925     0.052     2.297     2.370
    30   1 H        0.924     0.046     2.372     2.409
    31   1 H        0.924     0.040     2.453     2.449
    32   1 H        0.924     0.052     2.298     2.371
    33   1 H        0.924     0.045     2.384     2.415
    34   1 H        0.924     0.045     2.379     2.412
    35   1 H        0.860     0.199     1.110     1.650
    36   1 H        0.924     0.051     2.305     2.374
    37   1 H        0.924     0.047     2.361     2.403
    38   1 H        0.924     0.060     2.196     2.317
    39   1 H        0.925     0.060     2.204     2.321
    40   6 C        2.828     0.228    23.218     7.896
    41   1 H        0.925     0.054     2.267     2.354
    42   1 H        0.924     0.055     2.262     2.352
    43   1 H        0.924     0.052     2.291     2.367
    44   6 C        2.969    -0.012    28.322     8.729
    45   6 C        2.922    -0.015    28.384     8.737
    46   6 C        2.916    -0.025    28.626     8.774
    47   6 C        2.918    -0.021    28.539     8.760
    48   6 C        2.916    -0.026    28.659     8.779
    49   6 C        2.920    -0.027    28.665     8.780
    50   1 H        0.925     0.043     2.416     2.431
    51   1 H        0.925     0.048     2.340     2.392
    52   1 H        0.925     0.049     2.329     2.386
    53   1 H        0.925     0.048     2.347     2.396
    54   1 H        0.925     0.040     2.448     2.447
    55   1 H        0.926     0.063     2.163     2.300
    56   8 O        0.858    -0.412    21.919     6.277
    57   6 C        2.917     0.083    26.144     8.385
    58   6 C        3.038    -0.044    29.050     8.840
    59   6 C        3.093     0.123    25.190     8.226
    60   7 N        1.833    -0.232    26.924     7.689
    61   6 C        2.936     0.152    24.703     8.151
    62   7 N        1.838    -0.237    27.055     7.708
    63   6 C        2.816     0.273    22.392     7.753
    64   7 N        2.761    -0.184    24.992     7.425
    65   6 C        3.843     0.044    19.812     6.332
    66   6 C        3.809    -0.068    21.800     6.646
    67   6 C        2.966     0.011    27.770     8.644
    68   6 C        2.922    -0.040    28.983     8.828
    69   6 C        2.916    -0.032    28.791     8.799
    70   6 C        2.917    -0.033    28.823     8.804
    71   6 C        2.916    -0.031    28.772     8.796
    72   6 C        2.922    -0.038    28.935     8.821
    73   8 O        0.857    -0.500    23.791     6.540
    74   1 H        0.859     0.226     0.982     1.552
    75   1 H        0.925     0.063     2.159     2.298
    76   1 H        0.925     0.034     2.532     2.489
    77   1 H        0.925     0.034     2.537     2.491
    78   1 H        0.925     0.034     2.536     2.490
    79   1 H        0.925     0.033     2.550     2.497
    80   1 H        0.925     0.039     2.459     2.452
    81   1 H        0.924     0.066     2.135     2.285
    82   1 H        0.924     0.070     2.088     2.260
    83   1 H        0.924     0.082     1.956     2.187
    84   1 H        0.925     0.054     2.268     2.355

 Mol. C6AA /au·bohr⁶  :      84022.695407
 Mol. C8AA /au·bohr⁸  :    2016863.466459
 Mol. α(0) /au        :        450.307145


Wiberg/Mayer (AO) data.
largest (>0.10) Wiberg bond orders for each atom

 ---------------------------------------------------------------------------
     #   Z sym  total        # sym  WBO       # sym  WBO       # sym  WBO
 ---------------------------------------------------------------------------
     1   6 C    3.965 --     6 N    0.987     2 C    0.984    42 H    0.967
                            43 H    0.960
     2   6 C    3.991 --    20 C    0.995     3 C    0.987     9 C    0.985
                             1 C    0.984
     3   6 C    3.995 --     2 C    0.987     4 C    0.985    26 H    0.973
                            25 H    0.971
     4   6 C    3.992 --    21 C    0.995     3 C    0.985     7 C    0.964
                             5 C    0.949
     5   6 C    3.939 --    22 O    1.588     6 N    1.319     4 C    0.949
     6   7 N    3.479 --     5 C    1.319     1 C    0.987    35 H    0.903
                            22 O    0.191
     7   6 C    3.989 --     8 C    0.979    28 H    0.972    27 H    0.967
                             4 C    0.964
     8   6 C    3.985 --    10 C    0.988     9 C    0.981     7 C    0.979
                            19 C    0.965
     9   6 C    3.991 --     2 C    0.985     8 C    0.981    24 H    0.972
                            23 H    0.969
    10   6 C    3.911 --    11 N    1.630    14 O    1.088     8 C    0.988
    11   7 N    3.023 --    10 C    1.630    12 C    1.167
    12   6 C    3.979 --    15 C    1.359    13 C    1.275    11 N    1.167
    13   6 C    3.923 --    18 C    1.358    12 C    1.275    14 O    1.076
    14   8 O    2.396 --    10 C    1.088    13 C    1.076
    15   6 C    3.983 --    16 C    1.415    12 C    1.359    39 H    0.965
                            18 C    0.108
    16   6 C    3.986 --    15 C    1.415    17 C    1.346    40 C    1.023
    17   6 C    3.986 --    18 C    1.479    16 C    1.346    41 H    0.966
    18   6 C    3.985 --    17 C    1.479    13 C    1.358    55 H    0.965
                            15 C    0.108
    19   6 C    3.984 --    37 H    0.985    36 H    0.985    38 H    0.979
                             8 C    0.965
    20   6 C    3.992 --     2 C    0.995    33 H    0.985    34 H    0.984
                            32 H    0.983
    21   6 C    3.993 --     4 C    0.995    31 H    0.985    30 H    0.984
                            29 H    0.984
    22   8 O    1.958 --     5 C    1.588     6 N    0.191
    23   1 H    0.996 --     9 C    0.969
    24   1 H    0.997 --     9 C    0.972
    25   1 H    0.997 --     3 C    0.971
    26   1 H    0.998 --     3 C    0.973
    27   1 H    0.996 --     7 C    0.967
    28   1 H    0.996 --     7 C    0.972
    29   1 H    0.997 --    21 C    0.984
    30   1 H    0.997 --    21 C    0.984
    31   1 H    0.998 --    21 C    0.985
    32   1 H    0.997 --    20 C    0.983
    33   1 H    0.998 --    20 C    0.985
    34   1 H    0.998 --    20 C    0.984
    35   1 H    0.959 --     6 N    0.903
    36   1 H    0.997 --    19 C    0.985
    37   1 H    0.997 --    19 C    0.985
    38   1 H    0.995 --    19 C    0.979
    39   1 H    0.996 --    15 C    0.965
    40   6 C    3.917 --    56 O    1.767    16 C    1.023    44 C    1.016
    41   1 H    0.997 --    17 C    0.966
    42   1 H    0.997 --     1 C    0.967
    43   1 H    0.997 --     1 C    0.960
    44   6 C    3.987 --    49 C    1.385    45 C    1.384    40 C    1.016
                            47 C    0.103
    45   6 C    3.989 --    46 C    1.454    44 C    1.384    50 H    0.968
                            48 C    0.108
    46   6 C    3.990 --    45 C    1.454    47 C    1.431    51 H    0.969
                            49 C    0.108
    47   6 C    3.989 --    48 C    1.435    46 C    1.431    52 H    0.970
                            44 C    0.103
    48   6 C    3.991 --    49 C    1.449    47 C    1.435    53 H    0.969
                            45 C    0.108
    49   6 C    3.990 --    48 C    1.449    44 C    1.385    54 H    0.968
                            46 C    0.108
    50   1 H    0.998 --    45 C    0.968
    51   1 H    0.997 --    46 C    0.969
    52   1 H    0.997 --    47 C    0.970
    53   1 H    0.997 --    48 C    0.969
    54   1 H    0.998 --    49 C    0.968
    55   1 H    0.995 --    18 C    0.965
    56   8 O    2.025 --    40 C    1.767
    57   6 C    3.975 --    62 N    1.430    58 C    1.405    84 H    0.960
                            60 N    0.100
    58   6 C    3.987 --    57 C    1.405    59 C    1.337    63 C    0.996
                            61 C    0.105
    59   6 C    3.974 --    60 N    1.423    58 C    1.337    65 C    1.001
    60   7 N    3.061 --    59 C    1.423    61 C    1.418    57 C    0.100
    61   6 C    3.961 --    62 N    1.429    60 N    1.418    75 H    0.956
                            58 C    0.105
    62   7 N    3.060 --    57 C    1.430    61 C    1.429
    63   6 C    3.955 --    73 O    1.590    64 N    1.295    58 C    0.996
    64   7 N    3.484 --    63 C    1.295    65 C    0.995    74 H    0.871
                            73 O    0.204
    65   6 C    3.970 --    59 C    1.001    64 N    0.995    66 C    0.946
                            83 H    0.929
    66   6 C    3.987 --    67 C    1.013    81 H    0.967    82 H    0.967
                            65 C    0.946
    67   6 C    3.989 --    68 C    1.414    72 C    1.412    66 C    1.013
                            70 C    0.110
    68   6 C    3.992 --    69 C    1.444    67 C    1.414    76 H    0.969
                            71 C    0.111
    69   6 C    3.992 --    68 C    1.444    70 C    1.439    77 H    0.971
                            72 C    0.111
    70   6 C    3.991 --    69 C    1.439    71 C    1.438    78 H    0.971
                            67 C    0.110
    71   6 C    3.992 --    72 C    1.445    70 C    1.438    79 H    0.971
                            68 C    0.111
    72   6 C    3.991 --    71 C    1.445    67 C    1.412    80 H    0.968
                            69 C    0.111
    73   8 O    1.957 --    63 C    1.590    64 N    0.204
    74   1 H    0.948 --    64 N    0.871
    75   1 H    0.996 --    61 C    0.956
    76   1 H    0.999 --    68 C    0.969
    77   1 H    0.999 --    69 C    0.971
    78   1 H    0.998 --    70 C    0.971
    79   1 H    0.999 --    71 C    0.971
    80   1 H    0.998 --    72 C    0.968
    81   1 H    0.995 --    66 C    0.967
    82   1 H    0.994 --    66 C    0.967
    83   1 H    0.993 --    65 C    0.929
    84   1 H    0.997 --    57 C    0.960
 ---------------------------------------------------------------------------

Topologies differ in total number of bonds
Writing topology from bond orders to xtbtopo.mol

molecular dipole:
                 x           y           z       tot (Debye)
 q only:       -2.245      -1.115       0.765
   full:       -2.477      -1.338       1.277       7.857
molecular quadrupole (traceless):
                xx          xy          yy          xz          yz          zz
 q only:       29.182      -2.734      -6.508       1.783     -11.554     -22.674
  q+dip:       27.177      -3.377      -3.466       2.110      -9.778     -23.710
   full:       21.428      -3.643       2.429       1.104      -7.976     -23.856


           -------------------------------------------------
          | TOTAL ENERGY             -131.302013478861 Eh   |
          | GRADIENT NORM               0.049757363550 Eh/α |
          | HOMO-LUMO GAP               2.383849317211 eV   |
           -------------------------------------------------

------------------------------------------------------------------------
 * finished run on 2024/12/06 at 14:50:25.135     
------------------------------------------------------------------------
 total:
 * wall-time:     0 d,  0 h,  0 min,  0.315 sec
 *  cpu-time:     0 d,  0 h,  0 min,  0.626 sec
 * ratio c/w:     1.989 speedup
 SCF:
 * wall-time:     0 d,  0 h,  0 min,  0.262 sec
 *  cpu-time:     0 d,  0 h,  0 min,  0.524 sec
 * ratio c/w:     1.997 speedup
