# Supplementary material for: Photochemical Deracemization of 4,7-Diaza-1-isoindolinones by Unidirectional Hydrogen Atom Shuttling
Source: J Am Chem Soc. 2024 Dec 30;147(2):1434–9. doi: 10.1021/jacs.4c16053 (PMC11744763; doi:10.1021/jacs.4c16053)
Supplement: Supplementary file 3 — ja4c16053_si_003.zip [file ja4c16053_si_003.zip › to_zip/ent2b_1a/thermodynamics/s0/gas.out]

      -----------------------------------------------------------      
     |                   =====================                   |     
     |                           x T B                           |     
     |                   =====================                   |     
     |                         S. Grimme                         |     
     |          Mulliken Center for Theoretical Chemistry        |     
     |                    University of Bonn                     |     
      -----------------------------------------------------------      

   * xtb version 6.6.1 (47b0e9d) compiled by 'pisteinbach@jtc-cluster' on 2024-02-06

   xtb is free software: you can redistribute it and/or modify it under
   the terms of the GNU Lesser General Public License as published by
   the Free Software Foundation, either version 3 of the License, or
   (at your option) any later version.
   
   xtb is distributed in the hope that it will be useful,
   but WITHOUT ANY WARRANTY; without even the implied warranty of
   MERCHANTABILITY or FITNESS FOR A PARTICULAR PURPOSE.  See the
   GNU Lesser General Public License for more details.
   
   Cite this work as:
   * C. Bannwarth, E. Caldeweyher, S. Ehlert, A. Hansen, P. Pracht,
     J. Seibert, S. Spicher, S. Grimme, WIREs Comput. Mol. Sci., 2020, 11,
     e01493. DOI: 10.1002/wcms.1493
   
   for GFN2-xTB:
   * C. Bannwarth, S. Ehlert and S. Grimme., J. Chem. Theory Comput., 2019,
     15, 1652-1671. DOI: 10.1021/acs.jctc.8b01176
   for GFN1-xTB:
   * S. Grimme, C. Bannwarth, P. Shushkov, J. Chem. Theory Comput., 2017,
     13, 1989-2009. DOI: 10.1021/acs.jctc.7b00118
   for GFN0-xTB:
   * P. Pracht, E. Caldeweyher, S. Ehlert, S. Grimme, ChemRxiv, 2019, preprint.
     DOI: 10.26434/chemrxiv.8326202.v1
   for GFN-FF:
   * S. Spicher and S. Grimme, Angew. Chem. Int. Ed., 2020, 59, 15665-15673.
     DOI: 10.1002/anie.202004239
   
   for ALPB and GBSA implicit solvation:
   * S. Ehlert, M. Stahn, S. Spicher, S. Grimme, J. Chem. Theory Comput.,
     2021, 17, 4250-4261. DOI: 10.1021/acs.jctc.1c00471
   
   for ddCOSMO and CPCM-X implicit solvation:
   * M. Stahn, S. Ehlert, S. Grimme, J. Phys. Chem. A,
     2023, XX, XXXX-XXXX. DOI: 10.1021/acs.jpca.3c04382
   
   for DFT-D4:
   * E. Caldeweyher, C. Bannwarth and S. Grimme, J. Chem. Phys., 2017,
     147, 034112. DOI: 10.1063/1.4993215
   * E. Caldeweyher, S. Ehlert, A. Hansen, H. Neugebauer, S. Spicher,
     C. Bannwarth and S. Grimme, J. Chem. Phys., 2019, 150, 154122.
     DOI: 10.1063/1.5090222
   * E. Caldeweyher, J.-M. Mewes, S. Ehlert and S. Grimme, Phys. Chem. Chem. Phys.
     2020, 22, 8499-8512. DOI: 10.1039/D0CP00502A
   
   for sTDA-xTB:
   * S. Grimme and C. Bannwarth, J. Chem. Phys., 2016, 145, 054103.
     DOI: 10.1063/1.4959605
   
   in the mass-spec context:
   * V. Asgeirsson, C. Bauer and S. Grimme, Chem. Sci., 2017, 8, 4879.
     DOI: 10.1039/c7sc00601b
   * J. Koopman and S. Grimme, ACS Omega 2019, 4, 12, 15120-15133.
     DOI: 10.1021/acsomega.9b02011
   
   for metadynamics refer to:
   * S. Grimme, J. Chem. Theory Comput., 2019, 155, 2847-2862
     DOI: 10.1021/acs.jctc.9b00143
   
   for SPH calculations refer to:
   * S. Spicher and S. Grimme, J. Chem. Theory Comput., 2021, 17, 1701-1714
     DOI: 10.1021/acs.jctc.0c01306
   
   for ONIOM refer to:
   * C. Plett, A. Katbashev, S. Ehlert, S. Grimme, M. Bursch,
     Phys. Chem. Chem. Phys., 2023, 25, 17860-17868. DOI: 10.1039/D3CP02178E
   
   for DIPRO refer to:
   * J. Kohn, N. Gildemeister, S. Grimme, D. Fazzi, A. Hansen,
     J. Chem. Phys., 2023, just accepted.
   
   with help from (in alphabetical order)
   P. Atkinson, C. Bannwarth, F. Bohle, G. Brandenburg, E. Caldeweyher
   M. Checinski, S. Dohm, S. Ehlert, S. Ehrlich, I. Gerasimov, C. Hölzer
   A. Katbashev, J. Kohn, J. Koopman, C. Lavigne, S. Lehtola, F. März, M. Müller,
   F. Musil, H. Neugebauer, J. Pisarek, C. Plett, P. Pracht, F. Pultar,
   J. Seibert, P. Shushkov, S. Spicher, M. Stahn, M. Steiner, T. Strunk,
   J. Stückrath, T. Rose, and J. Unsleber
   
 * started run on 2024/12/06 at 14:50:24.440     

           -------------------------------------------------
          |                Calculation Setup                |
           -------------------------------------------------

          program call               : xtb coord.xyz --gfn 2 --grad
          hostname                   : dual-gpu-04
          coordinate file            : coord.xyz
          omp threads                :                     2

   ID    Z sym.   atoms
    1    6 C      1-5, 7-10, 12, 13, 15-21, 40, 44-49, 57-59, 61, 63, 65-72
    2    7 N      6, 11, 60, 62, 64
    3    8 O      14, 22, 56, 73
    4    1 H      23-39, 41-43, 50-55, 74-84

molecular fragmentation (1/2 indicates fragments):
111111111111111111111111111111111111111111111111111111112222222222222222
222222222222
# atoms in fragment 1/2:    56    28
 fragment masses (1/2) :      402.49      225.25
CMA distance (Bohr)    :   9.749
constraining FC (au)   :  0.0500

           -------------------------------------------------
          |                 G F N 2 - x T B                 |
           -------------------------------------------------

        Reference                      10.1021/acs.jctc.8b01176
      * Hamiltonian:
        H0-scaling (s, p, d)           1.850000    2.230000    2.230000
        zeta-weighting                 0.500000
      * Dispersion:
        s8                             2.700000
        a1                             0.520000
        a2                             5.000000
        s9                             5.000000
      * Repulsion:
        kExp                           1.500000    1.000000
        rExp                           1.000000
      * Coulomb:
        alpha                          2.000000
        third order                    shell-resolved
        anisotropic                    true
        a3                             3.000000
        a5                             4.000000
        cn-shift                       1.200000
        cn-exp                         4.000000
        max-rad                        5.000000


          ...................................................
          :                      SETUP                      :
          :.................................................:
          :  # basis functions                 225          :
          :  # atomic orbitals                 225          :
          :  # shells                          131          :
          :  # electrons                       238          :
          :  max. iterations                   250          :
          :  Hamiltonian                  GFN2-xTB          :
          :  restarted?                      false          :
          :  GBSA solvation                  false          :
          :  PC potential                    false          :
          :  electronic temp.          300.0000000     K    :
          :  accuracy                    1.0000000          :
          :  -> integral cutoff          0.2500000E+02      :
          :  -> integral neglect         0.1000000E-07      :
          :  -> SCF convergence          0.1000000E-05 Eh   :
          :  -> wf. convergence          0.1000000E-03 e    :
          :  Broyden damping             0.4000000          :
          :  net charge                          0          :
          :  unpaired electrons                  0          :
          ...................................................

 iter      E             dE          RMSdq      gap      omega  full diag
   1   -132.9855832 -0.132986E+03  0.415E+00    2.34       0.0  T
   2   -133.1655094 -0.179926E+00  0.243E+00    2.30       1.0  T
   3   -133.1671365 -0.162716E-02  0.109E+00    2.37       1.0  T
   4   -133.1793693 -0.122327E-01  0.272E-01    2.28       1.0  T
   5   -133.1840733 -0.470401E-02  0.105E-01    2.26       1.0  T
   6   -133.1845858 -0.512484E-03  0.447E-02    2.25       1.0  T
   7   -133.1846465 -0.607300E-04  0.210E-02    2.24       1.0  T
   8   -133.1846527 -0.617515E-05  0.878E-03    2.24       1.2  T
   9   -133.1846548 -0.217684E-05  0.307E-03    2.24       3.5  T
  10   -133.1846551 -0.277697E-06  0.121E-03    2.24       9.0  T
  11   -133.1846551 -0.234007E-07  0.598E-04    2.24      18.3  T
  12   -133.1846551 -0.726038E-08  0.242E-04    2.24      45.0  T

   *** convergence criteria satisfied after 12 iterations ***

         #    Occupation            Energy/Eh            Energy/eV
      -------------------------------------------------------------
         1        2.0000           -0.7557226             -20.5643
       ...           ...                  ...                  ...
       113        2.0000           -0.3960218             -10.7763
       114        2.0000           -0.3955916             -10.7646
       115        2.0000           -0.3922454             -10.6735
       116        2.0000           -0.3901410             -10.6163
       117        2.0000           -0.3890860             -10.5876
       118        2.0000           -0.3800641             -10.3421
       119        2.0000           -0.3676225             -10.0035 (HOMO)
       120                         -0.2851987              -7.7607 (LUMO)
       121                         -0.2710841              -7.3766
       122                         -0.2625017              -7.1430
       123                         -0.2558097              -6.9609
       124                         -0.2331521              -6.3444
       ...                                ...                  ...
       225                          0.7376960              20.0737
      -------------------------------------------------------------
                  HL-Gap            0.0824238 Eh            2.2429 eV
             Fermi-level           -0.3264106 Eh           -8.8821 eV

 SCC (total)                   0 d,  0 h,  0 min,  0.294 sec
 SCC setup                      ...        0 min,  0.001 sec (  0.399%)
 Dispersion                     ...        0 min,  0.003 sec (  0.991%)
 classical contributions        ...        0 min,  0.000 sec (  0.138%)
 integral evaluation            ...        0 min,  0.031 sec ( 10.573%)
 iterations                     ...        0 min,  0.148 sec ( 50.250%)
 molecular gradient             ...        0 min,  0.110 sec ( 37.318%)
 printout                       ...        0 min,  0.001 sec (  0.320%)

         :::::::::::::::::::::::::::::::::::::::::::::::::::::
         ::                     SUMMARY                     ::
         :::::::::::::::::::::::::::::::::::::::::::::::::::::
         :: total energy            -131.242999775718 Eh    ::
         :: gradient norm              0.048959730307 Eh/a0 ::
         :: HOMO-LUMO gap              2.242865985036 eV    ::
         ::.................................................::
         :: SCC energy              -133.180683057504 Eh    ::
         :: -> isotropic ES            0.149745772710 Eh    ::
         :: -> anisotropic ES          0.001971374526 Eh    ::
         :: -> anisotropic XC          0.067654236417 Eh    ::
         :: -> dispersion             -0.118525170219 Eh    ::
         :: repulsion energy           1.937683281786 Eh    ::
         :: add. restraining           0.000000000000 Eh    ::
         :: total charge               0.000000000000 e     ::
         :::::::::::::::::::::::::::::::::::::::::::::::::::::

           -------------------------------------------------
          |                Property Printout                |
           -------------------------------------------------

    * Orbital Energies and Occupations

         #    Occupation            Energy/Eh            Energy/eV
      -------------------------------------------------------------
         1        2.0000           -0.7557226             -20.5643
       ...           ...                  ...                  ...
       107        2.0000           -0.4134691             -11.2511
       108        2.0000           -0.4131442             -11.2422
       109        2.0000           -0.4117488             -11.2043
       110        2.0000           -0.4047419             -11.0136
       111        2.0000           -0.4010078             -10.9120
       112        2.0000           -0.3993588             -10.8671
       113        2.0000           -0.3960218             -10.7763
       114        2.0000           -0.3955916             -10.7646
       115        2.0000           -0.3922454             -10.6735
       116        2.0000           -0.3901410             -10.6163
       117        2.0000           -0.3890860             -10.5876
       118        2.0000           -0.3800641             -10.3421
       119        2.0000           -0.3676225             -10.0035 (HOMO)
       120                         -0.2851987              -7.7607 (LUMO)
       121                         -0.2710841              -7.3766
       122                         -0.2625017              -7.1430
       123                         -0.2558097              -6.9609
       124                         -0.2331521              -6.3444
       125                         -0.2316482              -6.3035
       126                         -0.2177354              -5.9249
       127                         -0.2164182              -5.8890
       128                         -0.2061239              -5.6089
       129                         -0.2000512              -5.4437
       130                         -0.1906318              -5.1874
       ...                                ...                  ...
       225                          0.7376960              20.0737
      -------------------------------------------------------------
                  HL-Gap            0.0824238 Eh            2.2429 eV
             Fermi-level           -0.3264106 Eh           -8.8821 eV

     #   Z          covCN         q      C6AA      α(0)
     1   6 C        3.750     0.005    20.550     6.465
     2   6 C        3.905     0.021    20.171     6.384
     3   6 C        3.826    -0.068    21.779     6.641
     4   6 C        3.907     0.004    20.459     6.429
     5   6 C        2.758     0.273    22.391     7.749
     6   7 N        2.685    -0.182    24.949     7.418
     7   6 C        3.820    -0.069    21.803     6.645
     8   6 C        3.901     0.016    20.247     6.396
     9   6 C        3.816    -0.070    21.829     6.650
    10   6 C        3.230     0.231    22.491     7.700
    11   7 N        1.872    -0.290    28.367     7.895
    12   6 C        3.182     0.069    26.034     8.328
    13   6 C        3.118     0.129    25.030     8.194
    14   8 O        1.727    -0.221    17.668     5.675
    15   6 C        2.919    -0.031    28.764     8.795
    16   6 C        2.973    -0.021    28.532     8.762
    17   6 C        2.935    -0.033    28.812     8.803
    18   6 C        2.905    -0.047    29.161     8.855
    19   6 C        3.767    -0.107    22.585     6.773
    20   6 C        3.763    -0.113    22.709     6.793
    21   6 C        3.760    -0.103    22.520     6.765
    22   8 O        0.859    -0.472    23.180     6.455
    23   1 H        0.924     0.047     2.353     2.399
    24   1 H        0.924     0.046     2.367     2.406
    25   1 H        0.924     0.040     2.451     2.448
    26   1 H        0.924     0.037     2.488     2.467
    27   1 H        0.924     0.048     2.348     2.396
    28   1 H        0.924     0.064     2.149     2.292
    29   1 H        0.925     0.059     2.209     2.324
    30   1 H        0.924     0.035     2.523     2.484
    31   1 H        0.924     0.041     2.431     2.438
    32   1 H        0.924     0.043     2.409     2.427
    33   1 H        0.924     0.041     2.442     2.444
    34   1 H        0.924     0.041     2.435     2.440
    35   1 H        0.860     0.214     1.037     1.595
    36   1 H        0.924     0.052     2.293     2.368
    37   1 H        0.924     0.043     2.406     2.426
    38   1 H        0.924     0.048     2.350     2.397
    39   1 H        0.925     0.068     2.103     2.268
    40   6 C        2.828     0.226    23.249     7.901
    41   1 H        0.925     0.049     2.338     2.391
    42   1 H        0.924     0.054     2.275     2.359
    43   1 H        0.924     0.045     2.381     2.413
    44   6 C        2.969    -0.009    28.241     8.717
    45   6 C        2.922    -0.014    28.371     8.735
    46   6 C        2.916    -0.026    28.642     8.776
    47   6 C        2.918    -0.023    28.586     8.768
    48   6 C        2.916    -0.028    28.695     8.784
    49   6 C        2.920    -0.027    28.671     8.781
    50   1 H        0.925     0.052     2.292     2.368
    51   1 H        0.925     0.042     2.420     2.433
    52   1 H        0.925     0.039     2.465     2.455
    53   1 H        0.925     0.037     2.485     2.465
    54   1 H        0.925     0.036     2.508     2.476
    55   1 H        0.926     0.055     2.256     2.349
    56   8 O        0.858    -0.379    21.274     6.184
    57   6 C        2.917     0.086    26.093     8.376
    58   6 C        3.038    -0.044    29.048     8.840
    59   6 C        3.093     0.122    25.231     8.233
    60   7 N        1.833    -0.228    26.839     7.677
    61   6 C        2.936     0.154    24.669     8.146
    62   7 N        1.838    -0.236    27.014     7.702
    63   6 C        2.816     0.272    22.404     7.755
    64   7 N        2.761    -0.190    25.125     7.445
    65   6 C        3.843     0.044    19.812     6.332
    66   6 C        3.809    -0.068    21.792     6.645
    67   6 C        2.966     0.012    27.752     8.641
    68   6 C        2.922    -0.039    28.959     8.825
    69   6 C        2.916    -0.031    28.765     8.795
    70   6 C        2.917    -0.032    28.802     8.801
    71   6 C        2.916    -0.030    28.739     8.791
    72   6 C        2.922    -0.037    28.930     8.820
    73   8 O        0.857    -0.474    23.227     6.462
    74   1 H        0.859     0.229     0.968     1.541
    75   1 H        0.925     0.055     2.257     2.349
    76   1 H        0.925     0.033     2.548     2.496
    77   1 H        0.925     0.030     2.587     2.515
    78   1 H        0.925     0.029     2.598     2.520
    79   1 H        0.925     0.030     2.584     2.514
    80   1 H        0.925     0.044     2.399     2.422
    81   1 H        0.924     0.059     2.209     2.324
    82   1 H        0.924     0.063     2.170     2.303
    83   1 H        0.924     0.079     1.991     2.206
    84   1 H        0.925     0.053     2.280     2.361

 Mol. C6AA /au·bohr⁶  :      84181.329955
 Mol. C8AA /au·bohr⁸  :    2018588.661501
 Mol. α(0) /au        :        450.783365


Wiberg/Mayer (AO) data.
largest (>0.10) Wiberg bond orders for each atom

 ---------------------------------------------------------------------------
     #   Z sym  total        # sym  WBO       # sym  WBO       # sym  WBO
 ---------------------------------------------------------------------------
     1   6 C    3.971 --     6 N    0.993     2 C    0.984    42 H    0.968
                            43 H    0.961
     2   6 C    3.992 --    20 C    0.995     3 C    0.987     9 C    0.985
                             1 C    0.984
     3   6 C    3.996 --     2 C    0.987     4 C    0.985    26 H    0.974
                            25 H    0.972
     4   6 C    3.992 --    21 C    0.995     3 C    0.985     7 C    0.965
                             5 C    0.946
     5   6 C    3.946 --    22 O    1.609     6 N    1.310     4 C    0.946
     6   7 N    3.472 --     5 C    1.310     1 C    0.993    35 H    0.895
                            22 O    0.195
     7   6 C    3.990 --     8 C    0.979    28 H    0.972    27 H    0.969
                             4 C    0.965
     8   6 C    3.987 --    10 C    0.987     9 C    0.982     7 C    0.979
                            19 C    0.968
     9   6 C    3.993 --     2 C    0.985     8 C    0.982    24 H    0.973
                            23 H    0.970
    10   6 C    3.916 --    11 N    1.635    14 O    1.089     8 C    0.987
    11   7 N    3.028 --    10 C    1.635    12 C    1.166    14 O    0.102
    12   6 C    3.978 --    15 C    1.358    13 C    1.276    11 N    1.166
    13   6 C    3.921 --    18 C    1.358    12 C    1.276    14 O    1.074
    14   8 O    2.395 --    10 C    1.089    13 C    1.074    11 N    0.102
    15   6 C    3.983 --    16 C    1.417    12 C    1.358    39 H    0.963
                            18 C    0.109
    16   6 C    3.986 --    15 C    1.417    17 C    1.347    40 C    1.021
    17   6 C    3.987 --    18 C    1.479    16 C    1.347    41 H    0.967
    18   6 C    3.986 --    17 C    1.479    13 C    1.358    55 H    0.966
                            15 C    0.109
    19   6 C    3.987 --    37 H    0.986    36 H    0.985    38 H    0.980
                             8 C    0.968
    20   6 C    3.993 --     2 C    0.995    33 H    0.985    32 H    0.984
                            34 H    0.984
    21   6 C    3.992 --     4 C    0.995    31 H    0.985    30 H    0.985
                            29 H    0.983
    22   8 O    1.984 --     5 C    1.609     6 N    0.195
    23   1 H    0.997 --     9 C    0.970
    24   1 H    0.997 --     9 C    0.973
    25   1 H    0.998 --     3 C    0.972
    26   1 H    0.998 --     3 C    0.974
    27   1 H    0.997 --     7 C    0.969
    28   1 H    0.995 --     7 C    0.972
    29   1 H    0.996 --    21 C    0.983
    30   1 H    0.998 --    21 C    0.985
    31   1 H    0.998 --    21 C    0.985
    32   1 H    0.998 --    20 C    0.984
    33   1 H    0.998 --    20 C    0.985
    34   1 H    0.998 --    20 C    0.984
    35   1 H    0.953 --     6 N    0.895
    36   1 H    0.997 --    19 C    0.985
    37   1 H    0.998 --    19 C    0.986
    38   1 H    0.997 --    19 C    0.980
    39   1 H    0.995 --    15 C    0.963
    40   6 C    3.925 --    56 O    1.788    16 C    1.021    44 C    1.011
    41   1 H    0.997 --    17 C    0.967
    42   1 H    0.997 --     1 C    0.968
    43   1 H    0.998 --     1 C    0.961
    44   6 C    3.988 --    49 C    1.388    45 C    1.386    40 C    1.011
                            47 C    0.104
    45   6 C    3.988 --    46 C    1.453    44 C    1.386    50 H    0.967
                            48 C    0.108
    46   6 C    3.991 --    45 C    1.453    47 C    1.432    51 H    0.970
                            49 C    0.108
    47   6 C    3.990 --    48 C    1.436    46 C    1.432    52 H    0.971
                            44 C    0.104
    48   6 C    3.992 --    49 C    1.449    47 C    1.436    53 H    0.970
                            45 C    0.108
    49   6 C    3.991 --    48 C    1.449    44 C    1.388    54 H    0.968
                            46 C    0.108
    50   1 H    0.997 --    45 C    0.967
    51   1 H    0.998 --    46 C    0.970
    52   1 H    0.998 --    47 C    0.971
    53   1 H    0.998 --    48 C    0.970
    54   1 H    0.999 --    49 C    0.968
    55   1 H    0.996 --    18 C    0.966
    56   8 O    2.047 --    40 C    1.788
    57   6 C    3.975 --    62 N    1.430    58 C    1.405    84 H    0.960
                            60 N    0.100
    58   6 C    3.987 --    57 C    1.405    59 C    1.339    63 C    0.994
                            61 C    0.106
    59   6 C    3.974 --    60 N    1.424    58 C    1.339    65 C    0.999
    60   7 N    3.062 --    59 C    1.424    61 C    1.418    57 C    0.100
    61   6 C    3.963 --    62 N    1.430    60 N    1.418    75 H    0.957
                            58 C    0.106
    62   7 N    3.061 --    61 C    1.430    57 C    1.430
    63   6 C    3.957 --    73 O    1.607    64 N    1.285    58 C    0.994
    64   7 N    3.475 --    63 C    1.285    65 C    0.998    74 H    0.870
                            73 O    0.206
    65   6 C    3.973 --    59 C    0.999    64 N    0.998    66 C    0.948
                            83 H    0.930
    66   6 C    3.989 --    67 C    1.013    82 H    0.968    81 H    0.968
                            65 C    0.948
    67   6 C    3.989 --    68 C    1.414    72 C    1.412    66 C    1.013
                            70 C    0.110
    68   6 C    3.992 --    69 C    1.444    67 C    1.414    76 H    0.969
                            71 C    0.111
    69   6 C    3.992 --    68 C    1.444    70 C    1.439    77 H    0.971
                            72 C    0.111
    70   6 C    3.992 --    69 C    1.439    71 C    1.438    78 H    0.972
                            67 C    0.110
    71   6 C    3.992 --    72 C    1.445    70 C    1.438    79 H    0.971
                            68 C    0.111
    72   6 C    3.991 --    71 C    1.445    67 C    1.412    80 H    0.968
                            69 C    0.111
    73   8 O    1.979 --    63 C    1.607    64 N    0.206
    74   1 H    0.946 --    64 N    0.870
    75   1 H    0.997 --    61 C    0.957
    76   1 H    0.999 --    68 C    0.969
    77   1 H    0.999 --    69 C    0.971
    78   1 H    0.999 --    70 C    0.972
    79   1 H    0.999 --    71 C    0.971
    80   1 H    0.998 --    72 C    0.968
    81   1 H    0.996 --    66 C    0.968
    82   1 H    0.995 --    66 C    0.968
    83   1 H    0.993 --    65 C    0.930
    84   1 H    0.997 --    57 C    0.960
 ---------------------------------------------------------------------------

Topologies differ in total number of bonds
Writing topology from bond orders to xtbtopo.mol

molecular dipole:
                 x           y           z       tot (Debye)
 q only:       -1.785      -0.842       0.470
   full:       -2.172      -1.145       1.080       6.819
molecular quadrupole (traceless):
                xx          xy          yy          xz          yz          zz
 q only:       20.450      -2.216      -5.003       1.441      -9.046     -15.447
  q+dip:       21.467      -2.770      -2.633       1.618      -8.063     -18.834
   full:       15.750      -3.049       3.269       0.682      -6.239     -19.019


           -------------------------------------------------
          | TOTAL ENERGY             -131.242999775718 Eh   |
          | GRADIENT NORM               0.048959730307 Eh/α |
          | HOMO-LUMO GAP               2.242865985036 eV   |
           -------------------------------------------------

------------------------------------------------------------------------
 * finished run on 2024/12/06 at 14:50:24.787     
------------------------------------------------------------------------
 total:
 * wall-time:     0 d,  0 h,  0 min,  0.347 sec
 *  cpu-time:     0 d,  0 h,  0 min,  0.691 sec
 * ratio c/w:     1.991 speedup
 SCF:
 * wall-time:     0 d,  0 h,  0 min,  0.295 sec
 *  cpu-time:     0 d,  0 h,  0 min,  0.590 sec
 * ratio c/w:     1.998 speedup
