# Supplementary material for: Photochemical Deracemization of 4,7-Diaza-1-isoindolinones by Unidirectional Hydrogen Atom Shuttling
Source: J Am Chem Soc. 2024 Dec 30;147(2):1434–9. doi: 10.1021/jacs.4c16053 (PMC11744763; doi:10.1021/jacs.4c16053)
Supplement: Supplementary file 3 — ja4c16053_si_003.zip [file ja4c16053_si_003.zip › to_zip/ent2b_1a/t1_min.xyz]

  84
      -2040.60161200
 C         -3.3020827549        0.0317153240        2.2020061811
 C         -4.7601026271       -0.2103853344        1.8226846877
 C         -5.2834820968        1.0935977342        1.2347465468
 C         -4.5597295457        1.4075606130       -0.0718114965
 C         -3.0515410101        1.4408330248        0.1492258203
 N         -2.5727288065        0.8087136949        1.2203707305
 C         -4.8893776782        0.2974104849       -1.0848696335
 C         -4.4986312604       -1.1228750756       -0.6362502792
 C         -4.9591328372       -1.3535846281        0.8130102844
 C         -3.0289976097       -1.3728403271       -0.7992691813
 N         -2.2180480567       -1.9891808854       -0.0171589473
 C         -0.9994896033       -1.9644890649       -0.6733015417
 C         -1.1765518389       -1.3226740055       -1.8946577470
 O         -2.4753415035       -0.9562819763       -1.9673293187
 C          0.2523316293       -2.3992022090       -0.2828418313
 C          1.3162134994       -2.2181267729       -1.1825670126
 C          1.0892896666       -1.5858162342       -2.4323614614
 C         -0.1595003841       -1.1221199988       -2.8054870927
 C         -5.2063285962       -2.1453836431       -1.5465257283
 C         -5.5228109255       -0.5731076306        3.0952551825
 C         -5.0302069228        2.7480945748       -0.6277891978
 O         -2.3074822202        2.0085108738       -0.6577604632
 H         -6.0374152075       -1.5362525951        0.7599963251
 H         -4.5179225074       -2.2739548198        1.2042928836
 H         -6.3591305906        1.0225656969        1.0426723741
 H         -5.1452478515        1.9081673882        1.9545473520
 H         -5.9758344976        0.3057828219       -1.2199745667
 H         -4.4621142275        0.5331985913       -2.0615939130
 H         -4.5724507699        2.9728825883       -1.5898177690
 H         -6.1123607119        2.7265765867       -0.7668605469
 H         -4.8012806178        3.5648642459        0.0583752453
 H         -5.4579033685        0.2288921693        3.8324559138
 H         -6.5784841814       -0.7454113926        2.8803288517
 H         -5.1229246658       -1.4814371836        3.5511770695
 H         -1.5603974651        0.7965796066        1.3321190104
 H         -4.9679122347       -3.1667555102       -1.2466085097
 H         -6.2864742375       -2.0147142677       -1.4724994134
 H         -4.9255147130       -2.0224444617       -2.5929863933
 H          0.4063129822       -2.8318279110        0.6959511031
 C          2.6565346855       -2.6043118286       -0.8166947418
 H          1.9073759972       -1.4738437058       -3.1312875646
 H         -2.7799929151       -0.9165285665        2.3426851878
 H         -3.2692327684        0.5629277152        3.1585989045
 C          3.0697189563       -3.6162340570        0.1150561924
 C          2.2658949683       -4.7473778279        0.3596626679
 C          2.6757028212       -5.7224985351        1.2474462322
 C          3.9034428099       -5.6200193049        1.8981628289
 C          4.7185473316       -4.5219236385        1.6460041075
 C          4.3169785327       -3.5308404565        0.7678958833
 H          1.3285449932       -4.8691688784       -0.1666409653
 H          2.0401542978       -6.5807017328        1.4237480919
 H          4.2210102832       -6.3887586385        2.5898673034
 H          5.6735343713       -4.4300384558        2.1470833436
 H          4.9550537140       -2.6703231517        0.6134038503
 H         -0.3168826560       -0.6344636485       -3.7579539714
 O          3.6270837863       -1.9124626345       -1.3995713381
 C          3.5208590640        0.2437305964        1.1665174518
 C          2.4937391196        0.7474319044        0.3962839809
 C          2.8219462840        1.3092262136       -0.8213630851
 N          4.0561911968        1.3868021012       -1.2790471147
 C          4.9723509720        0.8711517325       -0.4648620277
 N          4.7713090535        0.3126386108        0.7229552237
 C          1.0319053695        0.8467098505        0.5820167809
 N          0.5680035917        1.4244199578       -0.5415294926
 C          1.5826525634        1.8194851668       -1.4928195111
 C          1.6069076414        3.3347153004       -1.7523306839
 C          1.7740303313        4.1424172139       -0.4975041669
 C          3.0383223806        4.5411425296       -0.0698652890
 C          3.1974542168        5.2576482288        1.1086481412
 C          2.0900008307        5.5856712229        1.8787482142
 C          0.8243532199        5.1960657172        1.4604907951
 C          0.6690225810        4.4802387750        0.2817494844
 O          0.3845684309        0.4865658392        1.5548590604
 H         -0.4190762642        1.6661407825       -0.6565301159
 H          5.9998605984        0.9151709869       -0.8072745142
 H          3.9069550926        4.2932351787       -0.6682083704
 H          4.1874126119        5.5617565816        1.4234940205
 H          2.2113904450        6.1458324472        2.7969084884
 H         -0.0454917857        5.4515144176        2.0519938605
 H         -0.3233192663        4.1832783297       -0.0370924649
 H          0.6755278207        3.6007615165       -2.2568291392
 H          2.4162890600        3.5383532373       -2.4561037314
 H          1.4390274507        1.3056868138       -2.4493461197
 H          3.3529867443       -0.2125793661        2.1359918088
