# Supplementary material for: Photochemical Deracemization of 4,7-Diaza-1-isoindolinones by Unidirectional Hydrogen Atom Shuttling
Source: J Am Chem Soc. 2024 Dec 30;147(2):1434–9. doi: 10.1021/jacs.4c16053 (PMC11744763; doi:10.1021/jacs.4c16053)
Supplement: Supplementary file 3 — ja4c16053_si_003.zip [file ja4c16053_si_003.zip › to_zip/ent2b_1a/s0.xyz]

84
-2040.705509 orca
  C   -3.85165093519185      0.61948442025128      1.78459246952117
  C   -5.20593594929404      0.11684725960729      1.29545449667164
  C   -5.62541227026183      1.01687864459541      0.14035369717996
  C   -4.65359264105557      0.86859704267382     -1.02826346942170
  C   -3.23141918743656      1.16948880096501     -0.57465335645957
  N   -2.93139045823327      0.92431298897819      0.70566869780175
  C   -4.70177186762562     -0.58793309252160     -1.53083194058156
  C   -4.40163502650973     -1.65495486715106     -0.46742547082001
  C   -5.18818613877732     -1.34262603042967      0.81699238082714
  C   -2.92087848816917     -1.77779327376842     -0.25122383983299
  N   -1.99718642419121     -1.67074349585709     -1.13751958223365
  C   -0.82380648658783     -1.95754987508836     -0.46540550102268
  C   -1.13844856502842     -2.25114429197222      0.85738500670202
  O   -2.47984555014823     -2.15016194682253      0.97811288687133
  C   0.49363479413484     -1.97571344775186     -0.88519850947053
  C   1.46553566595917     -2.31562926647358      0.05517740656977
  C   1.11298901867642     -2.59960649750931      1.38558269071144
  C   -0.20309823853417     -2.56976975143376      1.81857565541352
  C   -4.85286618268570     -3.02938364438305     -0.99818570881017
  C   -6.19686645671134      0.22428743236095      2.45136371979169
  C   -5.05098632752666      1.80127866199564     -2.16727125179604
  O   -2.38338428396583      1.56268398053016     -1.37825469613504
  H   -6.22794055717566     -1.61065024767270      0.60256514661941
  H   -4.87817648056602     -2.00098002672413      1.63248865341618
  H   -6.63443027558521      0.75746820156358     -0.19698764128431
  H   -5.66411883036628      2.06059970692017      0.47219708469868
  H   -5.72022346162051     -0.76271632183854     -1.89240347136792
  H   -4.04106158963701     -0.71570963646851     -2.39058257075029
  H   -4.41024886913774      1.67698437862249     -3.03882562494955
  H   -6.07690860094739      1.58829553872153     -2.47195419290881
  H   -5.00745189921903      2.84699723081943     -1.85916293505457
  H   -7.18600253014225     -0.12127535692865      2.14678306109970
  H   -5.88026021362708     -0.38210592644570      3.30282444110633
  H   -6.29409512572539      1.25636505294640      2.79289786917758
  H   -1.95930088364129      1.05695302734085      0.97880565883705
  H   -4.33943523932983     -3.27980545152763     -1.92679375412264
  H   -4.65382385075849     -3.82037123888811     -0.27346791293682
  H   -5.92567399737242     -3.01504472255076     -1.19433460459500
  H   0.75859354302408     -1.74406773714313     -1.90821023906149
  C   2.88784229213551     -2.30856170388073     -0.37613112159173
  H   1.88694293456680     -2.82640363291209      2.10602988961697
  H   -3.38291025628869     -0.11182546109004      2.44562740618837
  H   -4.00710980711027      1.52552189743308      2.38046479793808
  C   3.86921616644468     -3.18091445995766      0.32634116762870
  C   5.18193467317949     -2.73420250063626      0.47774216885024
  C   6.12916435253987     -3.54255845312989      1.08368567546820
  C   5.78310161403500     -4.81731741843029      1.51587543641888
  C   4.48516730827637     -5.27834516269182      1.34583083689551
  C   3.52845816015008     -4.46048974665584      0.76254825141287
  H   5.45808202395408     -1.74564379340010      0.13542443020882
  H   7.14043887409066     -3.18091296051641      1.21572000858044
  H   6.52632013808388     -5.45124120862130      1.98188431774844
  H   4.21530929587874     -6.27536481751300      1.66808418616217
  H   2.52103250844760     -4.83281075439536      0.62757528104836
  H   -0.46739674740931     -2.77524443029092      2.84662789462346
  O   3.25208471033674     -1.60617041819073     -1.29832162793098
  C   3.19067756654315      0.88385631176293      1.45531295959498
  C   2.24070366237884      1.11277033619825      0.48325679086377
  C   2.68753220969528      1.39990589467495     -0.79124929345800
  N   3.96186000140503      1.49529279041917     -1.11383275827446
  C   4.79677001364994      1.26053546175086     -0.10711921975058
  N   4.48143925799947      0.95526489428667      1.14672524026109
  C   0.76307896301398      1.11773266335953      0.47619316685598
  N   0.41472433836945      1.36414914400996     -0.79931164522203
  C   1.51716688604337      1.59152388900352     -1.70649212371343
  C   1.47639692972379      2.97690373702762     -2.36980497635647
  C   1.44313175375686      4.09967569627707     -1.37257131140296
  C   2.62039364728972      4.71217431461897     -0.94858155829637
  C   2.59377561097316      5.72363952718701      0.00217136918863
  C   1.38497171749298      6.13856971083803      0.54395261885719
  C   0.20461029135397      5.53860156704490      0.12537112502776
  C   0.23515270035702      4.52777530642512     -0.82521158537709
  O   0.01591962527477      0.94508763421255      1.42891272775912
  H   -0.56678811425840      1.42669289950937     -1.08507372109510
  H   5.85516297951212      1.32520397891636     -0.33326580783970
  H   3.56803692779088      4.39711525985322     -1.36907310385277
  H   3.51876603993776      6.18954254600433      0.31721537963401
  H   1.36206598474430      6.92791110767384      1.28428755458327
  H   -0.74338459827297      5.85895772233778      0.53844709986164
  H   -0.69165768784286      4.06679498339589     -1.14609435014551
  H   0.59682200068679      3.01295331352859     -3.01617046238523
  H   2.34939321125433      3.06063294771209     -3.01981131242168
  H   1.53843311438530      0.82728602416447     -2.49134799321720
  H   2.92956029902216      0.64092202134448      2.47969108885335
