# Supplementary material for: Photochemical Deracemization of 4,7-Diaza-1-isoindolinones by Unidirectional Hydrogen Atom Shuttling
Source: J Am Chem Soc. 2024 Dec 30;147(2):1434–9. doi: 10.1021/jacs.4c16053 (PMC11744763; doi:10.1021/jacs.4c16053)
Supplement: Supplementary file 3 — ja4c16053_si_003.zip [file ja4c16053_si_003.zip › to_zip/ent2b_1a/t1.xyz]

  84
      -2040.60114700
 C         -3.8008234626        0.6245209872        1.9349824558
 C         -5.2042186506        0.4173667551        1.3706657326
 C         -5.5057505607        1.6030492899        0.4627916870
 C         -4.5464884952        1.6197707838       -0.7250418082
 C         -3.1067190941        1.6521706435       -0.2375905860
 N         -2.8441398106        1.0760281091        0.9411675700
 C         -4.7424675063        0.3306845022       -1.5487272907
 C         -4.5928169088       -0.9804642317       -0.7623779549
 C         -5.3656001652       -0.8795086071        0.5639102322
 C         -3.1461890014       -1.3368750840       -0.5766063501
 N         -2.1752662883       -1.1388492509       -1.3962823572
 C         -1.0791506408       -1.7396926895       -0.8023194982
 C         -1.4914462466       -2.3054662282        0.3964703307
 O         -2.8139587542       -2.0544054302        0.5240066586
 C          0.2403581393       -1.8482669769       -1.2100851110
 C          1.1278850970       -2.5414657856       -0.3673595851
 C          0.6713387788       -3.0731873700        0.8635236604
 C         -0.6481085590       -2.9803518369        1.2585751314
 C         -5.1940788154       -2.1304082604       -1.5941293630
 C         -6.1833616529        0.3711366595        2.5406422981
 C         -4.8300169002        2.8264061889       -1.6134348838
 O         -2.2148672195        2.1347182710       -0.9385665569
 H         -6.4261706185       -0.9507110803        0.3008109417
 H         -5.1624627641       -1.7455988770        1.1985308101
 H         -6.5336303137        1.5446254331        0.0898266793
 H         -5.4280146920        2.5393605809        1.0267638449
 H         -5.7646034767        0.3596007268       -1.9397864362
 H         -4.0779554103        0.3310369109       -2.4151977478
 H         -4.1928684700        2.8435516464       -2.4962820766
 H         -5.8675161658        2.7971859344       -1.9500713916
 H         -4.6840214155        3.7617342551       -1.0712719185
 H         -7.2048836829        0.2342134650        2.1830164917
 H         -5.9536140831       -0.4541955959        3.2180082727
 H         -6.1527513445        1.2966856399        3.1183809425
 H         -1.8634703866        1.0435275075        1.2088208989
 H         -4.6947250261       -2.2221919524       -2.5591699479
 H         -5.1075230549       -3.0848280894       -1.0727893455
 H         -6.2527842030       -1.9400631140       -1.7742879055
 H          0.5593385761       -1.4322425612       -2.1564108293
 C          2.5239504886       -2.6529101648       -0.7204809486
 H          1.3791075323       -3.5493893192        1.5278315046
 H         -3.4259385133       -0.2949265222        2.3878097409
 H         -3.8506705814        1.3689434740        2.7369470212
 C          3.4605516479       -3.6770885372       -0.3600502306
 C          4.8478426876       -3.4193302862       -0.3780513378
 C          5.7523335401       -4.4155950819       -0.0590469682
 C          5.3138273551       -5.6896170743        0.2852120294
 C          3.9472871990       -5.9612489262        0.2914917559
 C          3.0319072524       -4.9813009212       -0.0381128409
 H          5.2178343420       -2.4303533241       -0.6140106554
 H          6.8113882530       -4.1924266504       -0.0691591108
 H          6.0257395413       -6.4633450494        0.5394861715
 H          3.5941109377       -6.9537587876        0.5400973570
 H          1.9788749171       -5.2271334974       -0.0698940556
 H         -0.9853614572       -3.3942510939        2.1990040625
 O          2.9910045978       -1.6709845142       -1.4794687956
 C          3.3140827901        0.1649192939        1.3329710444
 C          2.3606093258        0.7342896028        0.5153250615
 C          2.7850248961        1.2666259265       -0.6860478399
 N          4.0441864910        1.2783001829       -1.0758963636
 C          4.8832702569        0.7054820389       -0.2192622815
 N          4.5863587974        0.1512097489        0.9510008269
 C          0.8966978606        0.9133311641        0.6209702297
 N          0.5282733829        1.4987926906       -0.5336488766
 C          1.6108130331        1.8160750733       -1.4371722839
 C          1.7270314891        3.3192482212       -1.7378891247
 C          1.8924950417        4.1503295432       -0.4980059935
 C          3.1608363098        4.4993283552       -0.0394192635
 C          3.3182535612        5.2354153407        1.1272265493
 C          2.2047870793        5.6344719324        1.8538342256
 C          0.9352590096        5.2962442588        1.4037557844
 C          0.7817888958        4.5599991447        0.2372095636
 O          0.1775417402        0.6014967551        1.5590588690
 H         -0.4495589911        1.7339047510       -0.7323360302
 H          5.9287046357        0.6897679379       -0.5059905812
 H          4.0349830399        4.1959108251       -0.6031392059
 H          4.3118563150        5.4991349353        1.4661726273
 H          2.3249644013        6.2097232419        2.7627857068
 H          0.0612223482        5.6079080256        1.9611353830
 H         -0.2130424750        4.3025834351       -0.1067981472
 H          0.8320635894        3.6212798296       -2.2859429377
 H          2.5740134936        3.4596692738       -2.4120349462
 H          1.4956408868        1.2811018813       -2.3868865221
 H          3.0692503719       -0.2822237858        2.2902745243
