# Supplementary material for: Photochemical Deracemization of 4,7-Diaza-1-isoindolinones by Unidirectional Hydrogen Atom Shuttling
Source: J Am Chem Soc. 2024 Dec 30;147(2):1434–9. doi: 10.1021/jacs.4c16053 (PMC11744763; doi:10.1021/jacs.4c16053)
Supplement: Supplementary file 3 — ja4c16053_si_003.zip [file ja4c16053_si_003.zip › to_zip/2b_2b/thermodynamics/s0/gas.out]

      -----------------------------------------------------------      
     |                   =====================                   |     
     |                           x T B                           |     
     |                   =====================                   |     
     |                         S. Grimme                         |     
     |          Mulliken Center for Theoretical Chemistry        |     
     |                    University of Bonn                     |     
      -----------------------------------------------------------      

   * xtb version 6.6.1 (47b0e9d) compiled by 'pisteinbach@jtc-cluster' on 2024-02-06

   xtb is free software: you can redistribute it and/or modify it under
   the terms of the GNU Lesser General Public License as published by
   the Free Software Foundation, either version 3 of the License, or
   (at your option) any later version.
   
   xtb is distributed in the hope that it will be useful,
   but WITHOUT ANY WARRANTY; without even the implied warranty of
   MERCHANTABILITY or FITNESS FOR A PARTICULAR PURPOSE.  See the
   GNU Lesser General Public License for more details.
   
   Cite this work as:
   * C. Bannwarth, E. Caldeweyher, S. Ehlert, A. Hansen, P. Pracht,
     J. Seibert, S. Spicher, S. Grimme, WIREs Comput. Mol. Sci., 2020, 11,
     e01493. DOI: 10.1002/wcms.1493
   
   for GFN2-xTB:
   * C. Bannwarth, S. Ehlert and S. Grimme., J. Chem. Theory Comput., 2019,
     15, 1652-1671. DOI: 10.1021/acs.jctc.8b01176
   for GFN1-xTB:
   * S. Grimme, C. Bannwarth, P. Shushkov, J. Chem. Theory Comput., 2017,
     13, 1989-2009. DOI: 10.1021/acs.jctc.7b00118
   for GFN0-xTB:
   * P. Pracht, E. Caldeweyher, S. Ehlert, S. Grimme, ChemRxiv, 2019, preprint.
     DOI: 10.26434/chemrxiv.8326202.v1
   for GFN-FF:
   * S. Spicher and S. Grimme, Angew. Chem. Int. Ed., 2020, 59, 15665-15673.
     DOI: 10.1002/anie.202004239
   
   for ALPB and GBSA implicit solvation:
   * S. Ehlert, M. Stahn, S. Spicher, S. Grimme, J. Chem. Theory Comput.,
     2021, 17, 4250-4261. DOI: 10.1021/acs.jctc.1c00471
   
   for ddCOSMO and CPCM-X implicit solvation:
   * M. Stahn, S. Ehlert, S. Grimme, J. Phys. Chem. A,
     2023, XX, XXXX-XXXX. DOI: 10.1021/acs.jpca.3c04382
   
   for DFT-D4:
   * E. Caldeweyher, C. Bannwarth and S. Grimme, J. Chem. Phys., 2017,
     147, 034112. DOI: 10.1063/1.4993215
   * E. Caldeweyher, S. Ehlert, A. Hansen, H. Neugebauer, S. Spicher,
     C. Bannwarth and S. Grimme, J. Chem. Phys., 2019, 150, 154122.
     DOI: 10.1063/1.5090222
   * E. Caldeweyher, J.-M. Mewes, S. Ehlert and S. Grimme, Phys. Chem. Chem. Phys.
     2020, 22, 8499-8512. DOI: 10.1039/D0CP00502A
   
   for sTDA-xTB:
   * S. Grimme and C. Bannwarth, J. Chem. Phys., 2016, 145, 054103.
     DOI: 10.1063/1.4959605
   
   in the mass-spec context:
   * V. Asgeirsson, C. Bauer and S. Grimme, Chem. Sci., 2017, 8, 4879.
     DOI: 10.1039/c7sc00601b
   * J. Koopman and S. Grimme, ACS Omega 2019, 4, 12, 15120-15133.
     DOI: 10.1021/acsomega.9b02011
   
   for metadynamics refer to:
   * S. Grimme, J. Chem. Theory Comput., 2019, 155, 2847-2862
     DOI: 10.1021/acs.jctc.9b00143
   
   for SPH calculations refer to:
   * S. Spicher and S. Grimme, J. Chem. Theory Comput., 2021, 17, 1701-1714
     DOI: 10.1021/acs.jctc.0c01306
   
   for ONIOM refer to:
   * C. Plett, A. Katbashev, S. Ehlert, S. Grimme, M. Bursch,
     Phys. Chem. Chem. Phys., 2023, 25, 17860-17868. DOI: 10.1039/D3CP02178E
   
   for DIPRO refer to:
   * J. Kohn, N. Gildemeister, S. Grimme, D. Fazzi, A. Hansen,
     J. Chem. Phys., 2023, just accepted.
   
   with help from (in alphabetical order)
   P. Atkinson, C. Bannwarth, F. Bohle, G. Brandenburg, E. Caldeweyher
   M. Checinski, S. Dohm, S. Ehlert, S. Ehrlich, I. Gerasimov, C. Hölzer
   A. Katbashev, J. Kohn, J. Koopman, C. Lavigne, S. Lehtola, F. März, M. Müller,
   F. Musil, H. Neugebauer, J. Pisarek, C. Plett, P. Pracht, F. Pultar,
   J. Seibert, P. Shushkov, S. Spicher, M. Stahn, M. Steiner, T. Strunk,
   J. Stückrath, T. Rose, and J. Unsleber
   
 * started run on 2024/07/18 at 13:15:47.087     

           -------------------------------------------------
          |                Calculation Setup                |
           -------------------------------------------------

          program call               : xtb coord.xyz --gfn 2 --grad
          hostname                   : gpunode-06
          coordinate file            : coord.xyz
          omp threads                :                     2

   ID    Z sym.   atoms
    1    6 C      1-11, 14, 15, 29-39, 42, 43
    2    7 N      12, 13, 16, 40, 41, 44
    3    8 O      17, 45
    4    1 H      18-28, 46-56

molecular fragmentation (1/2 indicates fragments):
11111111111111111111111111112222222222222222222222222222
# atoms in fragment 1/2:    28    28
 fragment masses (1/2) :      225.25      225.25
CMA distance (Bohr)    :  11.968
constraining FC (au)   :  0.0500

           -------------------------------------------------
          |                 G F N 2 - x T B                 |
           -------------------------------------------------

        Reference                      10.1021/acs.jctc.8b01176
      * Hamiltonian:
        H0-scaling (s, p, d)           1.850000    2.230000    2.230000
        zeta-weighting                 0.500000
      * Dispersion:
        s8                             2.700000
        a1                             0.520000
        a2                             5.000000
        s9                             5.000000
      * Repulsion:
        kExp                           1.500000    1.000000
        rExp                           1.000000
      * Coulomb:
        alpha                          2.000000
        third order                    shell-resolved
        anisotropic                    true
        a3                             3.000000
        a5                             4.000000
        cn-shift                       1.200000
        cn-exp                         4.000000
        max-rad                        5.000000


          ...................................................
          :                      SETUP                      :
          :.................................................:
          :  # basis functions                 158          :
          :  # atomic orbitals                 158          :
          :  # shells                           90          :
          :  # electrons                       168          :
          :  max. iterations                   250          :
          :  Hamiltonian                  GFN2-xTB          :
          :  restarted?                      false          :
          :  GBSA solvation                  false          :
          :  PC potential                    false          :
          :  electronic temp.          300.0000000     K    :
          :  accuracy                    1.0000000          :
          :  -> integral cutoff          0.2500000E+02      :
          :  -> integral neglect         0.1000000E-07      :
          :  -> SCF convergence          0.1000000E-05 Eh   :
          :  -> wf. convergence          0.1000000E-03 e    :
          :  Broyden damping             0.4000000          :
          :  net charge                          0          :
          :  unpaired electrons                  0          :
          ...................................................

 iter      E             dE          RMSdq      gap      omega  full diag
   1    -93.8270426 -0.938270E+02  0.467E+00    2.30       0.0  T
   2    -93.9834363 -0.156394E+00  0.280E+00    2.16       1.0  T
   3    -93.9882464 -0.481009E-02  0.129E+00    2.00       1.0  T
   4    -93.9963358 -0.808940E-02  0.344E-01    1.88       1.0  T
   5    -94.0017348 -0.539903E-02  0.109E-01    1.89       1.0  T
   6    -94.0019752 -0.240389E-03  0.386E-02    1.89       1.0  T
   7    -94.0019940 -0.187735E-04  0.196E-02    1.89       1.0  T
   8    -94.0019963 -0.229585E-05  0.722E-03    1.89       1.9  T
   9    -94.0019975 -0.127229E-05  0.300E-03    1.89       4.5  T
  10    -94.0019976 -0.981845E-07  0.125E-03    1.89      10.7  T
  11    -94.0019976 -0.284848E-07  0.562E-04    1.89      23.8  T
  12    -94.0019977 -0.196198E-08  0.193E-04    1.89      69.3  T

   *** convergence criteria satisfied after 12 iterations ***

         #    Occupation            Energy/Eh            Energy/eV
      -------------------------------------------------------------
         1        2.0000           -0.7051690             -19.1886
       ...           ...                  ...                  ...
        78        2.0000           -0.4056349             -11.0379
        79        2.0000           -0.4025286             -10.9534
        80        2.0000           -0.4018020             -10.9336
        81        2.0000           -0.3976494             -10.8206
        82        2.0000           -0.3975449             -10.8177
        83        2.0000           -0.3685035             -10.0275
        84        2.0000           -0.3663288              -9.9683 (HOMO)
        85                         -0.2968733              -8.0783 (LUMO)
        86                         -0.2967147              -8.0740
        87                         -0.2718788              -7.3982
        88                         -0.2717892              -7.3958
        89                         -0.2244941              -6.1088
       ...                                ...                  ...
       158                          0.7318620              19.9150
      -------------------------------------------------------------
                  HL-Gap            0.0694555 Eh            1.8900 eV
             Fermi-level           -0.3316010 Eh           -9.0233 eV

 SCC (total)                   0 d,  0 h,  0 min,  0.137 sec
 SCC setup                      ...        0 min,  0.001 sec (  0.426%)
 Dispersion                     ...        0 min,  0.001 sec (  0.864%)
 classical contributions        ...        0 min,  0.000 sec (  0.105%)
 integral evaluation            ...        0 min,  0.015 sec ( 10.858%)
 iterations                     ...        0 min,  0.077 sec ( 55.840%)
 molecular gradient             ...        0 min,  0.043 sec ( 31.402%)
 printout                       ...        0 min,  0.001 sec (  0.469%)

         :::::::::::::::::::::::::::::::::::::::::::::::::::::
         ::                     SUMMARY                     ::
         :::::::::::::::::::::::::::::::::::::::::::::::::::::
         :: total energy             -92.584055181063 Eh    ::
         :: gradient norm              0.043320168701 Eh/a0 ::
         :: HOMO-LUMO gap              1.889981272505 eV    ::
         ::.................................................::
         :: SCC energy               -93.999841236425 Eh    ::
         :: -> isotropic ES            0.100275172551 Eh    ::
         :: -> anisotropic ES          0.002958167289 Eh    ::
         :: -> anisotropic XC          0.064612701704 Eh    ::
         :: -> dispersion             -0.071151064206 Eh    ::
         :: repulsion energy           1.415786055363 Eh    ::
         :: add. restraining           0.000000000000 Eh    ::
         :: total charge               0.000000000000 e     ::
         :::::::::::::::::::::::::::::::::::::::::::::::::::::

           -------------------------------------------------
          |                Property Printout                |
           -------------------------------------------------

    * Orbital Energies and Occupations

         #    Occupation            Energy/Eh            Energy/eV
      -------------------------------------------------------------
         1        2.0000           -0.7051690             -19.1886
       ...           ...                  ...                  ...
        72        2.0000           -0.4274241             -11.6308
        73        2.0000           -0.4208852             -11.4529
        74        2.0000           -0.4192315             -11.4079
        75        2.0000           -0.4163509             -11.3295
        76        2.0000           -0.4135752             -11.2540
        77        2.0000           -0.4133608             -11.2481
        78        2.0000           -0.4056349             -11.0379
        79        2.0000           -0.4025286             -10.9534
        80        2.0000           -0.4018020             -10.9336
        81        2.0000           -0.3976494             -10.8206
        82        2.0000           -0.3975449             -10.8177
        83        2.0000           -0.3685035             -10.0275
        84        2.0000           -0.3663288              -9.9683 (HOMO)
        85                         -0.2968733              -8.0783 (LUMO)
        86                         -0.2967147              -8.0740
        87                         -0.2718788              -7.3982
        88                         -0.2717892              -7.3958
        89                         -0.2244941              -6.1088
        90                         -0.2240580              -6.0969
        91                         -0.2228556              -6.0642
        92                         -0.2219910              -6.0407
        93                         -0.2010037              -5.4696
        94                         -0.2006592              -5.4602
        95                         -0.1198266              -3.2606
       ...                                ...                  ...
       158                          0.7318620              19.9150
      -------------------------------------------------------------
                  HL-Gap            0.0694555 Eh            1.8900 eV
             Fermi-level           -0.3316010 Eh           -9.0233 eV

     #   Z          covCN         q      C6AA      α(0)
     1   6 C        2.922    -0.039    28.967     8.826
     2   6 C        2.965     0.011    27.773     8.644
     3   6 C        2.922    -0.037    28.916     8.818
     4   6 C        2.916    -0.028    28.705     8.786
     5   6 C        2.917    -0.031    28.774     8.796
     6   6 C        2.916    -0.031    28.764     8.795
     7   6 C        3.809    -0.068    21.798     6.646
     8   6 C        3.840     0.043    19.822     6.334
     9   6 C        3.068     0.085    26.031     8.366
    10   6 C        3.072     0.057    26.639     8.463
    11   6 C        2.811     0.268    22.473     7.767
    12   7 N        2.760    -0.189    25.103     7.441
    13   7 N        1.837    -0.209    26.382     7.612
    14   6 C        2.938     0.053    26.806     8.491
    15   6 C        2.942     0.049    26.898     8.506
    16   7 N        1.837    -0.183    25.768     7.523
    17   8 O        0.857    -0.444    22.586     6.372
    18   1 H        0.860     0.225     0.986     1.555
    19   1 H        0.925     0.052     2.297     2.370
    20   1 H        0.925     0.053     2.278     2.360
    21   1 H        0.925     0.030     2.593     2.518
    22   1 H        0.925     0.030     2.588     2.516
    23   1 H        0.925     0.030     2.584     2.514
    24   1 H        0.925     0.035     2.518     2.481
    25   1 H        0.925     0.047     2.353     2.399
    26   1 H        0.924     0.060     2.200     2.319
    27   1 H        0.924     0.062     2.177     2.307
    28   1 H        0.924     0.067     2.117     2.275
    29   6 C        2.922    -0.039    28.967     8.826
    30   6 C        2.965     0.011    27.774     8.644
    31   6 C        2.922    -0.037    28.918     8.819
    32   6 C        2.916    -0.028    28.706     8.786
    33   6 C        2.917    -0.031    28.774     8.796
    34   6 C        2.916    -0.031    28.764     8.795
    35   6 C        3.809    -0.068    21.798     6.646
    36   6 C        3.840     0.043    19.823     6.334
    37   6 C        3.068     0.085    26.032     8.366
    38   6 C        3.072     0.058    26.638     8.462
    39   6 C        2.811     0.268    22.473     7.767
    40   7 N        2.760    -0.189    25.102     7.441
    41   7 N        1.837    -0.209    26.381     7.612
    42   6 C        2.938     0.053    26.806     8.491
    43   6 C        2.942     0.049    26.897     8.506
    44   7 N        1.837    -0.183    25.767     7.522
    45   8 O        0.857    -0.444    22.584     6.371
    46   1 H        0.860     0.225     0.986     1.556
    47   1 H        0.925     0.052     2.296     2.370
    48   1 H        0.925     0.053     2.278     2.360
    49   1 H        0.925     0.030     2.592     2.518
    50   1 H        0.925     0.030     2.588     2.516
    51   1 H        0.925     0.030     2.584     2.514
    52   1 H        0.925     0.035     2.518     2.481
    53   1 H        0.925     0.047     2.351     2.398
    54   1 H        0.924     0.060     2.200     2.319
    55   1 H        0.924     0.062     2.177     2.308
    56   1 H        0.924     0.067     2.116     2.275

 Mol. C6AA /au·bohr⁶  :      42270.352534
 Mol. C8AA /au·bohr⁸  :    1029192.845153
 Mol. α(0) /au        :        323.599379


Wiberg/Mayer (AO) data.
largest (>0.10) Wiberg bond orders for each atom

 ---------------------------------------------------------------------------
     #   Z sym  total        # sym  WBO       # sym  WBO       # sym  WBO
 ---------------------------------------------------------------------------
     1   6 C    3.992 --     6 C    1.445     2 C    1.413    21 H    0.969
                             4 C    0.112
     2   6 C    3.988 --     3 C    1.414     1 C    1.413     7 C    1.012
                             5 C    0.109
     3   6 C    3.990 --     4 C    1.443     2 C    1.414    25 H    0.967
                             6 C    0.111
     4   6 C    3.992 --     3 C    1.443     5 C    1.440    24 H    0.970
                             1 C    0.112
     5   6 C    3.992 --     4 C    1.440     6 C    1.437    23 H    0.971
                             2 C    0.109
     6   6 C    3.992 --     1 C    1.445     5 C    1.437    22 H    0.971
                             3 C    0.111
     7   6 C    3.989 --     2 C    1.012    26 H    0.968    27 H    0.967
                             8 C    0.950
     8   6 C    3.973 --     9 C    1.000    12 N    0.993     7 C    0.950
                            28 H    0.935
     9   6 C    3.979 --    13 N    1.426    10 C    1.327     8 C    1.000
                            15 C    0.112
    10   6 C    3.979 --    16 N    1.418     9 C    1.327    11 C    0.980
                            14 C    0.115
    11   6 C    3.958 --    17 O    1.624    12 N    1.278    10 C    0.980
    12   7 N    3.471 --    11 C    1.278     8 C    0.993    18 H    0.885
                            17 O    0.209
    13   7 N    3.060 --    14 C    1.439     9 C    1.426
    14   6 C    3.978 --    13 N    1.439    15 C    1.395    19 H    0.963
                            10 C    0.115
    15   6 C    3.978 --    16 N    1.451    14 C    1.395    20 H    0.963
                             9 C    0.112
    16   7 N    3.069 --    15 C    1.451    10 C    1.418
    17   8 O    2.010 --    11 C    1.624    12 N    0.209
    18   1 H    0.948 --    12 N    0.885
    19   1 H    0.997 --    14 C    0.963
    20   1 H    0.997 --    15 C    0.963
    21   1 H    0.999 --     1 C    0.969
    22   1 H    0.999 --     6 C    0.971
    23   1 H    0.999 --     5 C    0.971
    24   1 H    0.998 --     4 C    0.970
    25   1 H    0.998 --     3 C    0.967
    26   1 H    0.995 --     7 C    0.968
    27   1 H    0.995 --     7 C    0.967
    28   1 H    0.995 --     8 C    0.935
    29   6 C    3.992 --    34 C    1.445    30 C    1.413    49 H    0.969
                            32 C    0.111
    30   6 C    3.988 --    31 C    1.414    29 C    1.413    35 C    1.012
                            33 C    0.109
    31   6 C    3.990 --    32 C    1.443    30 C    1.414    53 H    0.967
                            34 C    0.111
    32   6 C    3.992 --    31 C    1.443    33 C    1.440    52 H    0.970
                            29 C    0.111
    33   6 C    3.992 --    32 C    1.440    34 C    1.438    51 H    0.971
                            30 C    0.109
    34   6 C    3.992 --    29 C    1.445    33 C    1.438    50 H    0.971
                            31 C    0.111
    35   6 C    3.989 --    30 C    1.012    54 H    0.968    55 H    0.967
                            36 C    0.950
    36   6 C    3.973 --    37 C    1.000    40 N    0.993    35 C    0.950
                            56 H    0.935
    37   6 C    3.979 --    41 N    1.427    38 C    1.327    36 C    1.000
                            43 C    0.112
    38   6 C    3.979 --    44 N    1.418    37 C    1.327    39 C    0.980
                            42 C    0.115
    39   6 C    3.958 --    45 O    1.624    40 N    1.278    38 C    0.980
    40   7 N    3.471 --    39 C    1.278    36 C    0.993    46 H    0.886
                            45 O    0.209
    41   7 N    3.060 --    42 C    1.439    37 C    1.427
    42   6 C    3.977 --    41 N    1.439    43 C    1.395    47 H    0.963
                            38 C    0.115
    43   6 C    3.978 --    44 N    1.451    42 C    1.395    48 H    0.963
                            37 C    0.112
    44   7 N    3.069 --    43 C    1.451    38 C    1.418
    45   8 O    2.010 --    39 C    1.624    40 N    0.209
    46   1 H    0.948 --    40 N    0.886
    47   1 H    0.997 --    42 C    0.963
    48   1 H    0.997 --    43 C    0.963
    49   1 H    0.999 --    29 C    0.969
    50   1 H    0.999 --    34 C    0.971
    51   1 H    0.999 --    33 C    0.971
    52   1 H    0.998 --    32 C    0.970
    53   1 H    0.998 --    31 C    0.967
    54   1 H    0.995 --    35 C    0.968
    55   1 H    0.995 --    35 C    0.967
    56   1 H    0.995 --    36 C    0.935
 ---------------------------------------------------------------------------

Topologies differ in total number of bonds
Writing topology from bond orders to xtbtopo.mol

molecular dipole:
                 x           y           z       tot (Debye)
 q only:        0.002       0.003      -0.002
   full:        0.001      -0.139      -0.002       0.354
molecular quadrupole (traceless):
                xx          xy          yy          xz          yz          zz
 q only:       18.464      -0.009      -6.781       5.142      -0.003     -11.683
  q+dip:       27.909       0.015      -4.797      -2.867       0.001     -23.112
   full:       22.645       0.001      -0.320      -2.211       0.001     -22.325


           -------------------------------------------------
          | TOTAL ENERGY              -92.584055181063 Eh   |
          | GRADIENT NORM               0.043320168701 Eh/α |
          | HOMO-LUMO GAP               1.889981272505 eV   |
           -------------------------------------------------

------------------------------------------------------------------------
 * finished run on 2024/07/18 at 13:15:47.259     
------------------------------------------------------------------------
 total:
 * wall-time:     0 d,  0 h,  0 min,  0.171 sec
 *  cpu-time:     0 d,  0 h,  0 min,  0.334 sec
 * ratio c/w:     1.949 speedup
 SCF:
 * wall-time:     0 d,  0 h,  0 min,  0.138 sec
 *  cpu-time:     0 d,  0 h,  0 min,  0.269 sec
 * ratio c/w:     1.955 speedup
