# Supplementary material for: Photochemical Deracemization of 4,7-Diaza-1-isoindolinones by Unidirectional Hydrogen Atom Shuttling
Source: J Am Chem Soc. 2024 Dec 30;147(2):1434–9. doi: 10.1021/jacs.4c16053 (PMC11744763; doi:10.1021/jacs.4c16053)
Supplement: Supplementary file 3 — ja4c16053_si_003.zip [file ja4c16053_si_003.zip › to_zip/2b_2b/thermodynamics/s0/freq.out]

                                 *****************
                                 * O   R   C   A *
                                 *****************

                                            #,                                       
                                            ###                                      
                                            ####                                     
                                            #####                                    
                                            ######                                   
                                           ########,                                 
                                     ,,################,,,,,                         
                               ,,#################################,,                 
                          ,,##########################################,,             
                       ,#########################################, ''#####,          
                    ,#############################################,,   '####,        
                  ,##################################################,,,,####,       
                ,###########''''           ''''###############################       
              ,#####''   ,,,,##########,,,,          '''####'''          '####       
            ,##' ,,,,###########################,,,                        '##       
           ' ,,###''''                  '''############,,,                           
         ,,##''                                '''############,,,,        ,,,,,,###''
      ,#''                                            '''#######################'''  
     '                                                          ''''####''''         
             ,#######,   #######,   ,#######,      ##                                
            ,#'     '#,  ##    ##  ,#'     '#,    #''#        ######   ,####,        
            ##       ##  ##   ,#'  ##            #'  '#       #        #'  '#        
            ##       ##  #######   ##           ,######,      #####,   #    #        
            '#,     ,#'  ##    ##  '#,     ,#' ,#      #,         ##   #,  ,#        
             '#######'   ##     ##  '#######'  #'      '#     #####' # '####'        


                  #######################################################
                  #                        -***-                        #
                  #          Department of theory and spectroscopy      #
                  #    Directorship and core code : Frank Neese         #
                  #        Max Planck Institute fuer Kohlenforschung    #
                  #                Kaiser Wilhelm Platz 1               #
                  #                 D-45470 Muelheim/Ruhr               #
                  #                      Germany                        #
                  #                                                     #
                  #                  All rights reserved                #
                  #                        -***-                        #
                  #######################################################


                         Program Version 5.0.3 -  RELEASE  -


 With contributions from (in alphabetic order):
   Daniel Aravena         : Magnetic Suceptibility
   Michael Atanasov       : Ab Initio Ligand Field Theory (pilot matlab implementation)
   Alexander A. Auer      : GIAO ZORA, VPT2 properties, NMR spectrum
   Ute Becker             : Parallelization
   Giovanni Bistoni       : ED, misc. LED, open-shell LED, HFLD
   Martin Brehm           : Molecular dynamics
   Dmytro Bykov           : SCF Hessian
   Vijay G. Chilkuri      : MRCI spin determinant printing, contributions to CSF-ICE
   Dipayan Datta          : RHF DLPNO-CCSD density
   Achintya Kumar Dutta   : EOM-CC, STEOM-CC
   Dmitry Ganyushin       : Spin-Orbit,Spin-Spin,Magnetic field MRCI
   Miquel Garcia          : C-PCM and meta-GGA Hessian, CC/C-PCM, Gaussian charge scheme
   Yang Guo               : DLPNO-NEVPT2, F12-NEVPT2, CIM, IAO-localization
   Andreas Hansen         : Spin unrestricted coupled pair/coupled cluster methods
   Benjamin Helmich-Paris : MC-RPA, TRAH-SCF, COSX integrals
   Lee Huntington         : MR-EOM, pCC
   Robert Izsak           : Overlap fitted RIJCOSX, COSX-SCS-MP3, EOM
   Marcus Kettner         : VPT2
   Christian Kollmar      : KDIIS, OOCD, Brueckner-CCSD(T), CCSD density, CASPT2, CASPT2-K
   Simone Kossmann        : Meta GGA functionals, TD-DFT gradient, OOMP2, MP2 Hessian
   Martin Krupicka        : Initial AUTO-CI
   Lucas Lang             : DCDCAS
   Marvin Lechner         : AUTO-CI (C++ implementation), FIC-MRCC
   Dagmar Lenk            : GEPOL surface, SMD
   Dimitrios Liakos       : Extrapolation schemes; Compound Job, initial MDCI parallelization
   Dimitrios Manganas     : Further ROCIS development; embedding schemes
   Dimitrios Pantazis     : SARC Basis sets
   Anastasios Papadopoulos: AUTO-CI, single reference methods and gradients
   Taras Petrenko         : DFT Hessian,TD-DFT gradient, ASA, ECA, R-Raman, ABS, FL, XAS/XES, NRVS
   Peter Pinski           : DLPNO-MP2, DLPNO-MP2 Gradient
   Christoph Reimann      : Effective Core Potentials
   Marius Retegan         : Local ZFS, SOC
   Christoph Riplinger    : Optimizer, TS searches, QM/MM, DLPNO-CCSD(T), (RO)-DLPNO pert. Triples
   Tobias Risthaus        : Range-separated hybrids, TD-DFT gradient, RPA, STAB
   Michael Roemelt        : Original ROCIS implementation
   Masaaki Saitow         : Open-shell DLPNO-CCSD energy and density
   Barbara Sandhoefer     : DKH picture change effects
   Avijit Sen             : IP-ROCIS
   Kantharuban Sivalingam : CASSCF convergence, NEVPT2, FIC-MRCI
   Bernardo de Souza      : ESD, SOC TD-DFT
   Georgi Stoychev        : AutoAux, RI-MP2 NMR, DLPNO-MP2 response
   Willem Van den Heuvel  : Paramagnetic NMR
   Boris Wezisla          : Elementary symmetry handling
   Frank Wennmohs         : Technical directorship


 We gratefully acknowledge several colleagues who have allowed us to
 interface, adapt or use parts of their codes:
   Stefan Grimme, W. Hujo, H. Kruse, P. Pracht,  : VdW corrections, initial TS optimization,
                  C. Bannwarth, S. Ehlert          DFT functionals, gCP, sTDA/sTD-DF
   Ed Valeev, F. Pavosevic, A. Kumar             : LibInt (2-el integral package), F12 methods
   Garnet Chan, S. Sharma, J. Yang, R. Olivares  : DMRG
   Ulf Ekstrom                                   : XCFun DFT Library
   Mihaly Kallay                                 : mrcc  (arbitrary order and MRCC methods)
   Jiri Pittner, Ondrej Demel                    : Mk-CCSD
   Frank Weinhold                                : gennbo (NPA and NBO analysis)
   Christopher J. Cramer and Donald G. Truhlar   : smd solvation model
   Lars Goerigk                                  : TD-DFT with DH, B97 family of functionals
   V. Asgeirsson, H. Jonsson                     : NEB implementation
   FAccTs GmbH                                   : IRC, NEB, NEB-TS, DLPNO-Multilevel, CI-OPT
                                                   MM, QMMM, 2- and 3-layer-ONIOM, Crystal-QMMM,
                                                   LR-CPCM, SF, NACMEs, symmetry and pop. for TD-DFT,
                                                   nearIR, NL-DFT gradient (VV10), updates on ESD,
                                                   ML-optimized integration grids
   S Lehtola, MJT Oliveira, MAL Marques          : LibXC Library
   Liviu Ungur et al                             : ANISO software


 Your calculation uses the libint2 library for the computation of 2-el integrals
 For citations please refer to: http://libint.valeyev.net

 Your ORCA version has been built with support for libXC version: 5.1.0
 For citations please refer to: https://tddft.org/programs/libxc/

 This ORCA versions uses:
   CBLAS   interface :  Fast vector & matrix operations
   LAPACKE interface :  Fast linear algebra routines
   SCALAPACK package :  Parallel linear algebra routines
   Shared memory     :  Shared parallel matrices
   BLAS/LAPACK       :  OpenBLAS 0.3.15  USE64BITINT DYNAMIC_ARCH NO_AFFINITY SkylakeX SINGLE_THREADED
        Core in use  :  SkylakeX
   Copyright (c) 2011-2014, The OpenBLAS Project


***************************************
The coordinates will be read from file: coord.xyz
***************************************


Your calculation utilizes the geometrical counterpoise correction gCP
Please cite in your paper:
H.Kruse, S. Grimme J.Chem.Phys., 136, (2012), 154101 
   

Your calculation utilizes the atom-pairwise dispersion correction
with the Becke-Johnson damping scheme (D3BJ)
Cite in your paper:
S.Grimme, S.Ehrlich, L.Goerigk, J Comput Chem, (2011), 32, 1456–1465 
S.Grimme, J.Antony, S.Ehrlich and H.Krieg, J.Chem.Phys., 132, (2010), 154104 
   

Your calculation employs the composite approach PBEh-3c.
Please cite in your paper:
S. Grimme, J. G. Brandenburg, C. Bannwarth, A. Hansen J.Chem.Phys., 143, (2015), 054107 
   

================================================================================

----- Orbital basis set information -----
Your calculation utilizes the basis: def2-mSVP

----- AuxJ basis set information -----
Your calculation utilizes the auxiliary basis: def2/J
   F. Weigend, Phys. Chem. Chem. Phys. 8, 1057 (2006).

================================================================================
                                        WARNINGS
                       Please study these warnings very carefully!
================================================================================


INFO   : the flag for use of the SHARK integral package has been found!

================================================================================
                                       INPUT FILE
================================================================================
NAME = orca.inp
|  1> ! PBEH-3c FREQ VERYTIGHTSCF CPCM(DCM)
|  2> %pal nprocs 12 end
|  3> * XYZFILE 0 1 coord.xyz
|  4> 
|  5> 
|  6>                          ****END OF INPUT****
================================================================================

                       ****************************
                       * Single Point Calculation *
                       ****************************

---------------------------------
CARTESIAN COORDINATES (ANGSTROEM)
---------------------------------
  C     -3.896332    1.744684   -1.317573
  C     -2.848048    0.962625   -1.798547
  C     -1.557721    1.486544   -1.768014
  C     -1.320045    2.760807   -1.272273
  C     -2.370797    3.528413   -0.788231
  C     -3.660989    3.016184   -0.812595
  C     -3.097055   -0.421773   -2.324979
  C     -3.026931   -1.509656   -1.244197
  C     -4.000870   -1.318245   -0.124090
  C     -3.325481   -1.219506    1.077485
  C     -1.869904   -1.356165    0.811633
  N     -1.771691   -1.521573   -0.518304
  N     -5.315141   -1.240773   -0.212438
  C     -5.931125   -1.056276    0.949843
  C     -5.244049   -0.953884    2.162434
  N     -3.922581   -1.037341    2.240046
  O     -0.964534   -1.334177    1.633218
  H     -0.866803   -1.582037   -0.985197
  H     -7.011662   -0.984050    0.933659
  H     -5.791660   -0.801588    3.084148
  H     -4.908816    1.359802   -1.346211
  H     -4.488223    3.609816   -0.444953
  H     -2.186068    4.522434   -0.401478
  H     -0.311711    3.154117   -1.266861
  H     -0.730022    0.895482   -2.141727
  H     -2.367645   -0.670030   -3.098858
  H     -4.082139   -0.488220   -2.791298
  H     -3.195391   -2.479608   -1.724721
  C      3.897353    1.748054    1.327072
  C      2.848522    0.961302    1.798998
  C      1.556315    1.480140    1.759747
  C      1.317743    2.754458    1.264603
  C      2.369256    3.527129    0.790212
  C      3.661186    3.019788    0.823035
  C      3.099081   -0.422889    2.325030
  C      3.028830   -1.510693    1.244022
  C      4.001742   -1.317828    0.123219
  C      3.325191   -1.218364   -1.077553
  C      1.870139   -1.356006   -0.810760
  N      1.772867   -1.523499    0.519020
  N      5.316059   -1.240316    0.210203
  C      5.930801   -1.055692   -0.952735
  C      5.242446   -0.953033   -2.164576
  N      3.920897   -1.035940   -2.240721
  O      0.964609   -1.333615   -1.632179
  H      0.868393   -1.584502    0.986666
  H      7.011375   -0.983896   -0.937569
  H      5.789175   -0.800704   -3.086808
  H      4.910850    1.366283    1.362091
  H      4.488817    3.617289    0.462645
  H      2.183585    4.521271    0.404212
  H      0.307990    3.143940    1.252026
  H      0.728098    0.885176    2.126113
  H      2.370500   -0.672040    3.099400
  H      4.084665   -0.488653    2.790342
  H      3.198629   -2.480705    1.723944

----------------------------
CARTESIAN COORDINATES (A.U.)
----------------------------
  NO LB      ZA    FRAG     MASS         X           Y           Z
   0 C     6.0000    0    12.011   -7.363000    3.296975   -2.489851
   1 C     6.0000    0    12.011   -5.382030    1.819098   -3.398762
   2 C     6.0000    0    12.011   -2.943666    2.809161   -3.341062
   3 C     6.0000    0    12.011   -2.494523    5.217168   -2.404247
   4 C     6.0000    0    12.011   -4.480157    6.667734   -1.489541
   5 C     6.0000    0    12.011   -6.918267    5.699761   -1.535581
   6 C     6.0000    0    12.011   -5.852586   -0.797036   -4.393573
   7 C     6.0000    0    12.011   -5.720071   -2.852837   -2.351191
   8 C     6.0000    0    12.011   -7.560549   -2.491122   -0.234496
   9 C     6.0000    0    12.011   -6.284248   -2.304532    2.036151
  10 C     6.0000    0    12.011   -3.533607   -2.562780    1.533764
  11 N     7.0000    0    14.007   -3.348010   -2.875357   -0.979452
  12 N     7.0000    0    14.007  -10.044160   -2.344721   -0.401449
  13 C     6.0000    0    12.011  -11.208202   -1.996073    1.794943
  14 C     6.0000    0    12.011   -9.909817   -1.802580    4.086408
  15 N     7.0000    0    14.007   -7.412603   -1.960291    4.233073
  16 O     8.0000    0    15.999   -1.822706   -2.521230    3.086335
  17 H     1.0000    0     1.008   -1.638020   -2.989616   -1.861753
  18 H     1.0000    0     1.008  -13.250122   -1.859585    1.764360
  19 H     1.0000    0     1.008  -10.944651   -1.514781    5.828194
  20 H     1.0000    0     1.008   -9.276318    2.569654   -2.543970
  21 H     1.0000    0     1.008   -8.481513    6.821564   -0.840840
  22 H     1.0000    0     1.008   -4.131070    8.546163   -0.758683
  23 H     1.0000    0     1.008   -0.589048    5.960418   -2.394019
  24 H     1.0000    0     1.008   -1.379542    1.692215   -4.047277
  25 H     1.0000    0     1.008   -4.474201   -1.266174   -5.855992
  26 H     1.0000    0     1.008   -7.714124   -0.922601   -5.274789
  27 H     1.0000    0     1.008   -6.038414   -4.685781   -3.259250
  28 C     6.0000    0    12.011    7.364930    3.303343    2.507802
  29 C     6.0000    0    12.011    5.382927    1.816598    3.399614
  30 C     6.0000    0    12.011    2.941009    2.797059    3.325440
  31 C     6.0000    0    12.011    2.490173    5.205170    2.389753
  32 C     6.0000    0    12.011    4.477245    6.665307    1.493285
  33 C     6.0000    0    12.011    6.918639    5.706573    1.555310
  34 C     6.0000    0    12.011    5.856414   -0.799145    4.393671
  35 C     6.0000    0    12.011    5.723659   -2.854795    2.350861
  36 C     6.0000    0    12.011    7.562196   -2.490333    0.232850
  37 C     6.0000    0    12.011    6.283700   -2.302374   -2.036281
  38 C     6.0000    0    12.011    3.534051   -2.562480   -1.532115
  39 N     7.0000    0    14.007    3.350232   -2.878996    0.980806
  40 N     7.0000    0    14.007   10.045896   -2.343857    0.397226
  41 C     6.0000    0    12.011   11.207590   -1.994968   -1.800408
  42 C     6.0000    0    12.011    9.906787   -1.800971   -4.090456
  43 N     7.0000    0    14.007    7.409422   -1.957642   -4.234349
  44 O     8.0000    0    15.999    1.822846   -2.520168   -3.084370
  45 H     1.0000    0     1.008    1.641025   -2.994274    1.864528
  46 H     1.0000    0     1.008   13.249579   -1.859295   -1.771749
  47 H     1.0000    0     1.008   10.939955   -1.513112   -5.833223
  48 H     1.0000    0     1.008    9.280162    2.581902    2.573980
  49 H     1.0000    0     1.008    8.482634    6.835686    0.874271
  50 H     1.0000    0     1.008    4.126378    8.543963    0.763850
  51 H     1.0000    0     1.008    0.582017    5.941186    2.365987
  52 H     1.0000    0     1.008    1.375905    1.672740    4.017771
  53 H     1.0000    0     1.008    4.479596   -1.269971    5.857018
  54 H     1.0000    0     1.008    7.718897   -0.923421    5.272982
  55 H     1.0000    0     1.008    6.044533   -4.687853    3.257782

--------------------------------
INTERNAL COORDINATES (ANGSTROEM)
--------------------------------
 C      0   0   0     0.000000000000     0.00000000     0.00000000
 C      1   0   0     1.393503413314     0.00000000     0.00000000
 C      2   1   0     1.392970253081   118.56687097     0.00000000
 C      3   2   1     1.387801955237   120.78492172   359.86277593
 C      4   3   2     1.388379030759   120.17025889     0.52091619
 C      1   2   3     1.388200628962   120.80123545   359.69569249
 C      2   1   3     1.501896926069   120.90194432   179.31318092
 C      7   2   1     1.535088373121   113.50841466   271.14882274
 C      8   7   2     1.496608026021   113.98948894    58.75955667
 C      9   8   7     1.381912515132   109.98950649   238.79125673
 C     10   9   8     1.485952956207   108.45807599   359.38122049
 N     11  10   9     1.343777131664   105.06896663     0.19143934
 N      9   8   7     1.319512765720   127.27037805    58.44678526
 C     13   9   8     1.328296545671   114.29696327   180.56962514
 C     14  13   9     1.397474095944   122.78100680   359.96603015
 N     10   9   8     1.319568142917   123.69400892   179.52725824
 O     11  10   9     1.222775929551   127.11537907   180.80268191
 H     12  11  10     1.020033084806   121.67788936   176.04828863
 H     14  13   9     1.083069661067   117.31248471   179.90672077
 H     15  14  13     1.082879462588   120.01561735   179.88009180
 H      1   2   3     1.083548932846   119.63401457   179.12904079
 H      6   1   2     1.082532081131   119.75310836   179.89144415
 H      5   4   3     1.082488872557   120.20555902   180.00378782
 H      4   3   2     1.082340153104   119.66951810   180.65475444
 H      3   2   1     1.083559994847   119.66040170   180.27903042
 H      7   2   1     1.092043425168   110.31601401   149.92377612
 H      7   2   1     1.091905784189   110.81554776    32.07468997
 H      8   7   2     1.095485883535   108.15683097   181.39344152
 C     24   4   3     5.140205732372   131.75776008   293.68000224
 C     29  24   4     1.393463068391    73.08312269   354.93464758
 C     30  29  24     1.393030075108   118.57920341   331.23569036
 C     31  30  29     1.387793448316   120.76490708   359.83944085
 C     32  31  30     1.388433483694   120.17969812     0.51066750
 C     29  24   4     1.388213428908    55.03188148   204.94311984
 C     30  29  24     1.501824272837   120.89244395   150.54585365
 C     35  30  29     1.535197282936   113.50343795   270.63543399
 C     36  35  30     1.496647513802   113.97031580    58.75519705
 C     37  36  35     1.381834760504   109.98376801   238.83165939
 C     38  37  36     1.485698070371   108.46896760   359.37702021
 N     39  38  37     1.343812779123   105.07829150     0.15662673
 N     37  36  35     1.319471589401   127.28089399    58.51615802
 C     41  37  36     1.328314147162   114.29532601   180.50554312
 C     42  41  37     1.397473035152   122.78252701   359.97525042
 N     38  37  36     1.319509118262   123.70552541   179.58204785
 O     39  38  37     1.222789733746   127.08093087   180.80161607
 H     40  39  38     1.020041904641   121.68899280   176.01128746
 H     42  41  37     1.083062296442   117.30256924   179.93380978
 H     43  42  41     1.082880085682   120.01071522   179.88386862
 H     29  24   4     1.083582730877   151.47063948   116.39455007
 H     34  29  24     1.082525095712   119.76543611   213.73332925
 H     33  32  31     1.082491826301   120.20004094   180.01934299
 H     32  31  30     1.082337506200   119.66669157   180.64194882
 H     31  30  29     1.083582014941   119.66864980   180.26045412
 H     35  30  29     1.092041663368   110.32492762   149.42197994
 H     35  30  29     1.091885699811   110.81619496    31.55350251
 H     36  35  30     1.095481761689   108.17041443   181.38330176

---------------------------
INTERNAL COORDINATES (A.U.)
---------------------------
 C      0   0   0     0.000000000000     0.00000000     0.00000000
 C      1   0   0     2.633339817848     0.00000000     0.00000000
 C      2   1   0     2.632332291021   118.56687097     0.00000000
 C      3   2   1     2.622565623519   120.78492172   359.86277593
 C      4   3   2     2.623656138213   120.17025889     0.52091619
 C      1   2   3     2.623319007675   120.80123545   359.69569249
 C      2   1   3     2.838173871649   120.90194432   179.31318092
 C      7   2   1     2.900896616565   113.50841466   271.14882274
 C      8   7   2     2.828179299008   113.98948894    58.75955667
 C      9   8   7     2.611436194639   109.98950649   238.79125673
 C     10   9   8     2.808044135121   108.45807599   359.38122049
 N     11  10   9     2.539370763871   105.06896663     0.19143934
 N      9   8   7     2.493517757425   127.27037805    58.44678526
 C     13   9   8     2.510116695951   114.29696327   180.56962514
 C     14  13   9     2.640843320583   122.78100680   359.96603015
 N     10   9   8     2.493622405160   123.69400892   179.52725824
 O     11  10   9     2.310711630002   127.11537907   180.80268191
 H     12  11  10     1.927583177821   121.67788936   176.04828863
 H     14  13   9     2.046705043375   117.31248471   179.90672077
 H     15  14  13     2.046345620339   120.01561735   179.88009180
 H      1   2   3     2.047610735782   119.63401457   179.12904079
 H      6   1   2     2.045689164522   119.75310836   179.89144415
 H      5   4   3     2.045607512151   120.20555902   180.00378782
 H      4   3   2     2.045326473114   119.66951810   180.65475444
 H      3   2   1     2.047631639933   119.66040170   180.27903042
 H      7   2   1     2.063662999916   110.31601401   149.92377612
 H      7   2   1     2.063402896162   110.81554776    32.07468997
 H      8   7   2     2.070168303459   108.15683097   181.39344152
 C     24   4   3     9.713581106196   131.75776008   293.68000224
 C     29  24   4     2.633263576993    73.08312269   354.93464758
 C     30  29  24     2.632445338271   118.57920341   331.23569036
 C     31  30  29     2.622549547768   120.76490708   359.83944085
 C     32  31  30     2.623759039347   120.17969812     0.51066750
 C     29  24   4     2.623343196068    55.03188148   204.94311984
 C     30  29  24     2.838036576937   120.89244395   150.54585365
 C     35  30  29     2.901102426289   113.50343795   270.63543399
 C     36  35  30     2.828253920099   113.97031580    58.75519705
 C     37  36  35     2.611289259686   109.98376801   238.83165939
 C     38  37  36     2.807562470696   108.46896760   359.37702021
 N     39  38  37     2.539438127807   105.07829150     0.15662673
 N     37  36  35     2.493439945458   127.28089399    58.51615802
 C     41  37  36     2.510149957949   114.29532601   180.50554312
 C     42  41  37     2.640841315977   122.78252701   359.97525042
 N     38  37  36     2.493510864727   123.70552541   179.58204785
 O     39  38  37     2.310737716151   127.08093087   180.80161607
 H     40  39  38     1.927599844894   121.68899280   176.01128746
 H     42  41  37     2.046691126252   117.30256924   179.93380978
 H     43  42  41     2.046346797815   120.01071522   179.88386862
 H     29  24   4     2.047674604804   151.47063948   116.39455007
 H     34  29  24     2.045675963992   119.76543611   213.73332925
 H     33  32  31     2.045613093916   120.20004094   180.01934299
 H     32  31  30     2.045321471190   119.66669157   180.64194882
 H     31  30  29     2.047673251880   119.66864980   180.26045412
 H     35  30  29     2.063659670598   110.32492762   149.42197994
 H     35  30  29     2.063364942188   110.81619496    31.55350251
 H     36  35  30     2.070160514297   108.17041443   181.38330176

---------------------
BASIS SET INFORMATION
---------------------
There are 4 groups of distinct atoms

 Group   1 Type C   : 8s4p1d contracted to 4s2p1d pattern {5111/31/1}
 Group   2 Type N   : 8s4p1d contracted to 4s2p1d pattern {5111/31/1}
 Group   3 Type O   : 8s4p1d contracted to 4s2p1d pattern {5111/31/1}
 Group   4 Type H   : 4s contracted to 2s pattern {31}

Atom   0C    basis set group =>   1
Atom   1C    basis set group =>   1
Atom   2C    basis set group =>   1
Atom   3C    basis set group =>   1
Atom   4C    basis set group =>   1
Atom   5C    basis set group =>   1
Atom   6C    basis set group =>   1
Atom   7C    basis set group =>   1
Atom   8C    basis set group =>   1
Atom   9C    basis set group =>   1
Atom  10C    basis set group =>   1
Atom  11N    basis set group =>   2
Atom  12N    basis set group =>   2
Atom  13C    basis set group =>   1
Atom  14C    basis set group =>   1
Atom  15N    basis set group =>   2
Atom  16O    basis set group =>   3
Atom  17H    basis set group =>   4
Atom  18H    basis set group =>   4
Atom  19H    basis set group =>   4
Atom  20H    basis set group =>   4
Atom  21H    basis set group =>   4
Atom  22H    basis set group =>   4
Atom  23H    basis set group =>   4
Atom  24H    basis set group =>   4
Atom  25H    basis set group =>   4
Atom  26H    basis set group =>   4
Atom  27H    basis set group =>   4
Atom  28C    basis set group =>   1
Atom  29C    basis set group =>   1
Atom  30C    basis set group =>   1
Atom  31C    basis set group =>   1
Atom  32C    basis set group =>   1
Atom  33C    basis set group =>   1
Atom  34C    basis set group =>   1
Atom  35C    basis set group =>   1
Atom  36C    basis set group =>   1
Atom  37C    basis set group =>   1
Atom  38C    basis set group =>   1
Atom  39N    basis set group =>   2
Atom  40N    basis set group =>   2
Atom  41C    basis set group =>   1
Atom  42C    basis set group =>   1
Atom  43N    basis set group =>   2
Atom  44O    basis set group =>   3
Atom  45H    basis set group =>   4
Atom  46H    basis set group =>   4
Atom  47H    basis set group =>   4
Atom  48H    basis set group =>   4
Atom  49H    basis set group =>   4
Atom  50H    basis set group =>   4
Atom  51H    basis set group =>   4
Atom  52H    basis set group =>   4
Atom  53H    basis set group =>   4
Atom  54H    basis set group =>   4
Atom  55H    basis set group =>   4
---------------------------------
AUXILIARY/J BASIS SET INFORMATION
---------------------------------
There are 4 groups of distinct atoms

 Group   1 Type C   : 12s5p4d2f1g contracted to 6s4p3d1f1g pattern {711111/2111/211/2/1}
 Group   2 Type N   : 12s5p4d2f1g contracted to 6s4p3d1f1g pattern {711111/2111/211/2/1}
 Group   3 Type O   : 12s5p4d2f1g contracted to 6s4p3d1f1g pattern {711111/2111/211/2/1}
 Group   4 Type H   : 5s2p1d contracted to 3s1p1d pattern {311/2/1}

Atom   0C    basis set group =>   1
Atom   1C    basis set group =>   1
Atom   2C    basis set group =>   1
Atom   3C    basis set group =>   1
Atom   4C    basis set group =>   1
Atom   5C    basis set group =>   1
Atom   6C    basis set group =>   1
Atom   7C    basis set group =>   1
Atom   8C    basis set group =>   1
Atom   9C    basis set group =>   1
Atom  10C    basis set group =>   1
Atom  11N    basis set group =>   2
Atom  12N    basis set group =>   2
Atom  13C    basis set group =>   1
Atom  14C    basis set group =>   1
Atom  15N    basis set group =>   2
Atom  16O    basis set group =>   3
Atom  17H    basis set group =>   4
Atom  18H    basis set group =>   4
Atom  19H    basis set group =>   4
Atom  20H    basis set group =>   4
Atom  21H    basis set group =>   4
Atom  22H    basis set group =>   4
Atom  23H    basis set group =>   4
Atom  24H    basis set group =>   4
Atom  25H    basis set group =>   4
Atom  26H    basis set group =>   4
Atom  27H    basis set group =>   4
Atom  28C    basis set group =>   1
Atom  29C    basis set group =>   1
Atom  30C    basis set group =>   1
Atom  31C    basis set group =>   1
Atom  32C    basis set group =>   1
Atom  33C    basis set group =>   1
Atom  34C    basis set group =>   1
Atom  35C    basis set group =>   1
Atom  36C    basis set group =>   1
Atom  37C    basis set group =>   1
Atom  38C    basis set group =>   1
Atom  39N    basis set group =>   2
Atom  40N    basis set group =>   2
Atom  41C    basis set group =>   1
Atom  42C    basis set group =>   1
Atom  43N    basis set group =>   2
Atom  44O    basis set group =>   3
Atom  45H    basis set group =>   4
Atom  46H    basis set group =>   4
Atom  47H    basis set group =>   4
Atom  48H    basis set group =>   4
Atom  49H    basis set group =>   4
Atom  50H    basis set group =>   4
Atom  51H    basis set group =>   4
Atom  52H    basis set group =>   4
Atom  53H    basis set group =>   4
Atom  54H    basis set group =>   4
Atom  55H    basis set group =>   4


           ************************************************************
           *        Program running with 12 parallel MPI-processes    *
           *              working on a common directory               *
           ************************************************************
------------------------------------------------------------------------------
                           ORCA GTO INTEGRAL CALCULATION
                           -- RI-GTO INTEGRALS CHOSEN --
------------------------------------------------------------------------------
------------------------------------------------------------------------------
                   ___                                                        
                  /   \      - P O W E R E D   B Y -                         
                 /     \                                                     
                 |  |  |   _    _      __       _____    __    __             
                 |  |  |  | |  | |    /  \     |  _  \  |  |  /  |          
                  \  \/   | |  | |   /    \    | | | |  |  | /  /          
                 / \  \   | |__| |  /  /\  \   | |_| |  |  |/  /          
                |  |  |   |  __  | /  /__\  \  |    /   |      \           
                |  |  |   | |  | | |   __   |  |    \   |  |\   \          
                \     /   | |  | | |  |  |  |  | |\  \  |  | \   \       
                 \___/    |_|  |_| |__|  |__|  |_| \__\ |__|  \__/        
                                                                              
                      - O R C A' S   B I G   F R I E N D -                    
                                      &                                       
                       - I N T E G R A L  F E E D E R -                       
                                                                              
 v1 FN, 2020, v2 2021                                                         
------------------------------------------------------------------------------


Reading SHARK input file orca.SHARKINP.tmp ... ok
----------------------
SHARK INTEGRAL PACKAGE
----------------------

Number of atoms                             ...     56
Number of basis functions                   ...    554
Number of shells                            ...    282
Maximum angular momentum                    ...      2
Integral batch strategy                     ... SHARK/LIBINT Hybrid
RI-J (if used) integral strategy            ... SPLIT-RIJ (Revised 2003 algorithm where possible)
Printlevel                                  ...      1
Contraction scheme used                     ... SEGMENTED contraction
Coulomb Range Separation                    ... NOT USED
Exchange Range Separation                   ... NOT USED
Finite Nucleus Model                        ... NOT USED
Auxiliary Coulomb fitting basis             ... AVAILABLE
   # of basis functions in Aux-J            ...   1908
   # of shells in Aux-J                     ...    620
   Maximum angular momentum in Aux-J        ...      4
Auxiliary J/K fitting basis                 ... NOT available
Auxiliary Correlation fitting basis         ... NOT available
Auxiliary 'external' fitting basis          ... NOT available
Integral threshold                          ...     1.000000e-12
Primitive cut-off                           ...     1.000000e-14
Primitive pair pre-selection threshold      ...     1.000000e-14

Calculating pre-screening integrals         ... done (  0.1 sec) Dimension = 282
Organizing shell pair data                  ... done (  0.3 sec)
Shell pair information
Total number of shell pairs                 ...     39903
Shell pairs after pre-screening             ...     24539
Total number of primitive shell pairs       ...    141223
Primitive shell pairs kept                  ...     52882
          la=0 lb=0:   8710 shell pairs
          la=1 lb=0:   8682 shell pairs
          la=1 lb=1:   1987 shell pairs
          la=2 lb=0:   3168 shell pairs
          la=2 lb=1:   1668 shell pairs
          la=2 lb=2:    324 shell pairs

Calculating one electron integrals          ... done (  0.1 sec)
Calculating RI/J V-Matrix + Cholesky decomp.... done (  0.3 sec)
Calculating Nuclear repulsion               ... done (  0.0 sec) ENN=   3427.038303005129 Eh

SHARK setup successfully completed in   1.0 seconds

Maximum memory used throughout the entire GTOINT-calculation: 37.1 MB


           ************************************************************
           *        Program running with 12 parallel MPI-processes    *
           *              working on a common directory               *
           ************************************************************
-------------------------------------------------------------------------------
                                 ORCA SCF
-------------------------------------------------------------------------------

------------
SCF SETTINGS
------------
Hamiltonian:
 Density Functional     Method          .... DFT(GTOs)
 Exchange Functional    Exchange        .... PBE
   PBE kappa parameter   XKappa         ....  1.024500
   PBE mue parameter    XMuePBE         ....  0.123457
 Correlation Functional Correlation     .... PBE
   PBE beta parameter  CBetaPBE         ....  0.030000
 LDA part of GGA corr.  LDAOpt          .... PW91-LDA
 Gradients option       PostSCFGGA      .... off
 Hybrid DFT is turned on
   Fraction HF Exchange ScalHFX         ....  0.420000
   Scaling of DF-GGA-X  ScalDFX         ....  0.580000
   Scaling of DF-GGA-C  ScalDFC         ....  1.000000
   Scaling of DF-LDA-C  ScalLDAC        ....  1.000000
   Perturbative correction              ....  0.000000
   Density functional embedding theory  .... OFF
 RI-approximation to the Coulomb term is turned on
   Number of AuxJ basis functions       .... 1908
   RIJ-ON(X) (HFX calculated with O(N)) .... on
   Number of AuxJ basis functions       .... 1908
   RIJ-COSX (HFX calculated with COS-X)).... on


General Settings:
 Integral files         IntName         .... orca
 Hartree-Fock type      HFTyp           .... RHF
 Total Charge           Charge          ....    0
 Multiplicity           Mult            ....    1
 Number of Electrons    NEL             ....  236
 Basis Dimension        Dim             ....  554
 Nuclear Repulsion      ENuc            ....   3427.0383030051 Eh

Convergence Acceleration:
 DIIS                   CNVDIIS         .... on
   Start iteration      DIISMaxIt       ....    12
   Startup error        DIISStart       ....  0.200000
   # of expansion vecs  DIISMaxEq       ....     5
   Bias factor          DIISBfac        ....   1.050
   Max. coefficient     DIISMaxC        ....  10.000
 Trust-Rad. Augm. Hess. CNVTRAH         .... auto
   Auto Start mean grad. ratio tolernc. ....  1.125000
   Auto Start start iteration           ....    20
   Auto Start num. interpolation iter.  ....    10
   Max. Number of Micro iterations      ....    16
   Max. Number of Macro iterations      .... Maxiter - #DIIS iter
   Number of Davidson start vectors     ....     2
   Converg. threshold I  (grad. norm)   ....   2.000e-06
   Converg. threshold II (energy diff.) ....   1.000e-09
   Grad. Scal. Fac. for Micro threshold ....   0.100
   Minimum threshold for Micro iter.    ....   0.010
   NR start threshold (gradient norm)   ....   0.001
   Initial trust radius                 ....   0.400
   Minimum AH scaling param. (alpha)    ....   1.000
   Maximum AH scaling param. (alpha)    .... 1000.000
   Orbital update algorithm             .... Taylor
   White noise on init. David. guess    .... on
   Maximum white noise                  ....   0.010
   Quad. conv. algorithm                .... NR
   COSX micro iterations for RIJONX calc.... off
 SOSCF                  CNVSOSCF        .... on
   Start iteration      SOSCFMaxIt      ....   150
   Startup grad/error   SOSCFStart      ....  0.003300
 Level Shifting         CNVShift        .... on
   Level shift para.    LevelShift      ....    0.2500
   Turn off err/grad.   ShiftErr        ....    0.0010
 Zerner damping         CNVZerner       .... off
 Static damping         CNVDamp         .... on
   Fraction old density DampFac         ....    0.7000
   Max. Damping (<1)    DampMax         ....    0.9800
   Min. Damping (>=0)   DampMin         ....    0.0000
   Turn off err/grad.   DampErr         ....    0.1000
 Fernandez-Rico         CNVRico         .... off

SCF Procedure:
 Maximum # iterations   MaxIter         ....   125
 SCF integral mode      SCFMode         .... Direct
   Integral package                     .... SHARK and LIBINT hybrid scheme
 Reset frequency        DirectResetFreq ....    20
 Integral Threshold     Thresh          ....  1.000e-12 Eh
 Primitive CutOff       TCut            ....  1.000e-14 Eh

Convergence Tolerance:
 Convergence Check Mode ConvCheckMode   .... Total+1el-Energy
 Convergence forced     ConvForced      .... 0
 Energy Change          TolE            ....  1.000e-09 Eh
 1-El. energy change                    ....  1.000e-06 Eh
 Orbital Gradient       TolG            ....  2.000e-06
 Orbital Rotation angle TolX            ....  2.000e-06
 DIIS Error             TolErr          ....  1.000e-08


Diagonalization of the overlap matrix:
Smallest eigenvalue                        ... 3.801e-04
Time for diagonalization                   ...    0.089 sec
Threshold for overlap eigenvalues          ... 1.000e-08
Number of eigenvalues below threshold      ... 0
Time for construction of square roots      ...    0.043 sec
Total time needed                          ...    0.135 sec

--------------------------------
INITIAL GUESS: MINIMAL BASIS EHT
--------------------------------
The minimal basis has 192 functions
EHT matrix was diagonalized
Basis set overlap was calculated now projecting the orbitals
Using GuessMode=FMatrix for the initial guess
C*T matrix was formed
Effective Fockian was calculated
Effective Fockian was diagonalized
Initial density was built
                      ------------------
                      INITIAL GUESS DONE
                      ------------------
-------------------
DFT GRID GENERATION
-------------------

General Integration Accuracy     IntAcc      ... 4.159
Radial Grid Type                 RadialGrid  ... OptM3 with GC (2021)
Angular Grid (max. ang.)         AngularGrid ... 3 (Lebedev-194)
Angular grid pruning method      GridPruning ... 4 (adaptive)
Weight generation scheme         WeightScheme... Becke
Basis function cutoff            BFCut       ... 1.0000e-12
Integration weight cutoff        WCut        ... 1.0000e-14
Angular grids for H and He will be reduced by one unit
Partially contracted basis set               ... off
Rotationally invariant grid construction     ... off

Total number of grid points                  ...   139555
Total number of batches                      ...     2210
Average number of points per batch           ...       63
Average number of grid points per atom       ...     2492
Time for grid setup =    1.423 sec

--------------------
COSX GRID GENERATION
--------------------

GRIDX 1
-------
General Integration Accuracy     IntAcc      ... 3.816
Radial Grid Type                 RadialGrid  ... OptM3 with GC (2021)
Angular Grid (max. ang.)         AngularGrid ... 1 (Lebedev-50)
Angular grid pruning method      GridPruning ... 4 (adaptive)
Weight generation scheme         WeightScheme... Becke
Basis function cutoff            BFCut       ... 1.0000e-12
Integration weight cutoff        WCut        ... 1.0000e-14
Angular grids for H and He will be reduced by one unit
Partially contracted basis set               ... on
Rotationally invariant grid construction     ... off

Total number of grid points                  ...    34459
Total number of batches                      ...      564
Average number of points per batch           ...       61
Average number of grid points per atom       ...      615
UseSFitting                                  ... on

GRIDX 2
-------
General Integration Accuracy     IntAcc      ... 4.020
Radial Grid Type                 RadialGrid  ... OptM3 with GC (2021)
Angular Grid (max. ang.)         AngularGrid ... 2 (Lebedev-110)
Angular grid pruning method      GridPruning ... 4 (adaptive)
Weight generation scheme         WeightScheme... Becke
Basis function cutoff            BFCut       ... 1.0000e-12
Integration weight cutoff        WCut        ... 1.0000e-14
Angular grids for H and He will be reduced by one unit
Partially contracted basis set               ... on
Rotationally invariant grid construction     ... off

Total number of grid points                  ...    74920
Total number of batches                      ...     1196
Average number of points per batch           ...       62
Average number of grid points per atom       ...     1338
UseSFitting                                  ... on

GRIDX 3
-------
General Integration Accuracy     IntAcc      ... 4.338
Radial Grid Type                 RadialGrid  ... OptM3 with GC (2021)
Angular Grid (max. ang.)         AngularGrid ... 3 (Lebedev-194)
Angular grid pruning method      GridPruning ... 4 (adaptive)
Weight generation scheme         WeightScheme... Becke
Basis function cutoff            BFCut       ... 1.0000e-12
Integration weight cutoff        WCut        ... 1.0000e-14
Angular grids for H and He will be reduced by one unit
Partially contracted basis set               ... on
Rotationally invariant grid construction     ... off

Total number of grid points                  ...   163555
Total number of batches                      ...     2584
Average number of points per batch           ...       63
Average number of grid points per atom       ...     2921
UseSFitting                                  ... on

Time for X-Grid setup             =    3.217 sec


--------------------
CPCM SOLVATION MODEL
--------------------
CPCM parameters:
  Epsilon                                         ...       9.0800
  Refrac                                          ...       1.4240
  Rsolv                                           ...       1.3000
  Surface type                                    ... GAUSSIAN VDW
  Epsilon function type                           ...         CPCM
Radii:
 Radius for C  used is    3.8550 Bohr (=   2.0400 Ang.)
 Radius for N  used is    3.5149 Bohr (=   1.8600 Ang.)
 Radius for O  used is    3.4469 Bohr (=   1.8240 Ang.)
 Radius for H  used is    2.4944 Bohr (=   1.3200 Ang.)
Calculating surface                               ...        done! (  0.0s)
GEPOL surface points                              ...         2966
GEPOL Volume                                      ...    3492.9055
GEPOL Surface-area                                ...    1704.2861
Calculating surface distance matrix               ...        done! (  0.1s)
Performing Cholesky decomposition & store         ...        done! (  0.6s)
Overall time for CPCM initialization              ...                 0.8s
--------------
SCF ITERATIONS
--------------
ITER       Energy         Delta-E        Max-DP      RMS-DP      [F,P]     Damp
               ***  Starting incremental Fock matrix formation  ***
  0  -1475.2035598971   0.000000000000 0.19672347  0.00333384  0.5503057 0.7000
  1  -1476.8165967896  -1.613036892524 0.11153111  0.00213980  0.2919425 0.7000
  2  -1477.7171430234  -0.900546233733 0.06703964  0.00139812  0.2087919 0.7000
                               ***Turning on DIIS***
  3  -1478.3447682978  -0.627625274406 0.04602236  0.00099455  0.1476932 0.7000
  4  -1478.7954900759  -0.450721778114 0.03758523  0.00074800  0.1036259 0.7000
  5  -1479.1151363096  -0.319646233745 0.08753091  0.00182386  0.0725676 0.0000
  6  -1479.8767877304  -0.761651420777 0.00770333  0.00008403  0.0051647 0.0000
                      *** Initiating the SOSCF procedure ***
                           *** Shutting down DIIS ***
                      *** Re-Reading the Fockian *** 
                      *** Removing any level shift *** 
ITER      Energy       Delta-E        Grad      Rot      Max-DP    RMS-DP
  7  -1479.87732593  -0.0005381954  0.000910  0.000910  0.002139  0.000041
               *** Restarting incremental Fock matrix formation ***
  8  -1479.87762802  -0.0003020919  0.000983  0.003621  0.003348  0.000038
  9  -1479.87766224  -0.0000342203  0.000466  0.001284  0.002006  0.000029
 10  -1479.87767887  -0.0000166318  0.000156  0.000544  0.000775  0.000012
 11  -1479.87768147  -0.0000026036  0.000048  0.000102  0.000152  0.000003
 12  -1479.87768161  -0.0000001339  0.000030  0.000111  0.000110  0.000002
 13  -1479.87768182  -0.0000002092  0.000003  0.000011  0.000018  0.000000
 14  -1479.87768182  -0.0000000018  0.000003  0.000005  0.000007  0.000000
                  ***Gradient check signals convergence***
              ***Rediagonalizing the Fockian in SOSCF/NRSCF***

               *****************************************************
               *                     SUCCESS                       *
               *           SCF CONVERGED AFTER  15 CYCLES          *
               *****************************************************

Old exchange energy                            =    -83.537843787 Eh
New exchange energy                            =    -83.537957334 Eh
Exchange energy change after final integration =     -0.000113547 Eh
Total energy after final integration           =  -1479.877795365 Eh
Final COS-X integration done in                =    25.333 sec

----------------
TOTAL SCF ENERGY
----------------

Total Energy       :        -1479.87779537 Eh          -40269.52207 eV

Components:
Nuclear Repulsion  :         3427.03830301 Eh           93254.45319 eV
Electronic Energy  :        -4906.91609837 Eh         -133523.97526 eV
One Electron Energy:        -8829.89446963 Eh         -240273.64379 eV
Two Electron Energy:         3922.97837126 Eh          106749.66853 eV
Max COSX asymmetry :            0.00001125 Eh               0.00031 eV
CPCM Dielectric    :           -0.03366639 Eh              -0.91611 eV

Virial components:
Potential Energy   :        -2948.76607714 Eh          -80240.00428 eV
Kinetic Energy     :         1468.88828177 Eh           39970.48221 eV
Virial Ratio       :            2.00748152


DFT components:
N(Alpha)           :      118.000827888369 electrons
N(Beta)            :      118.000827888369 electrons
N(Total)           :      236.001655776739 electrons
E(X)               :     -111.070668392528 Eh       
E(C)               :      -10.426408571352 Eh       
E(XC)              :     -121.497076963880 Eh       
DFET-embed. en.    :        0.000000000000 Eh       
CPCM Solvation Model Properties:
Surface-charge          :           -0.02410903
Charge-correction       :           -0.00022206 Eh              -0.00604 eV
Free-energy (cav+disp)  :  This term is not implemented in the current solvation scheme

---------------
SCF CONVERGENCE
---------------

  Last Energy change         ...   -1.2869e-10  Tolerance :   1.0000e-09
  Last MAX-Density change    ...    3.5527e-15  Tolerance :   1.0000e-08
  Last RMS-Density change    ...    2.9400e-17  Tolerance :   1.0000e-09
  Last Orbital Gradient      ...    4.8463e-07  Tolerance :   2.0000e-06
  Last Orbital Rotation      ...    1.5392e-06  Tolerance :   2.0000e-06

             **** THE GBW FILE WAS UPDATED (orca.gbw) ****
             **** DENSITY orca.scfp WAS UPDATED ****
             **** ENERGY FILE WAS UPDATED (orca.en.tmp) ****
             **** THE GBW FILE WAS UPDATED (orca.gbw) ****
             **** DENSITY orca.scfp WAS UPDATED ****
----------------
ORBITAL ENERGIES
----------------

  NO   OCC          E(Eh)            E(eV) 
   0   2.0000     -19.483313      -530.1679 
   1   2.0000     -19.483304      -530.1676 
   2   2.0000     -14.678316      -399.4173 
   3   2.0000     -14.678296      -399.4167 
   4   2.0000     -14.676619      -399.3711 
   5   2.0000     -14.676602      -399.3707 
   6   2.0000     -14.671139      -399.2220 
   7   2.0000     -14.671086      -399.2205 
   8   2.0000     -10.566485      -287.5287 
   9   2.0000     -10.566467      -287.5282 
  10   2.0000     -10.510337      -286.0008 
  11   2.0000     -10.510317      -286.0003 
  12   2.0000     -10.505184      -285.8606 
  13   2.0000     -10.505173      -285.8603 
  14   2.0000     -10.505077      -285.8577 
  15   2.0000     -10.505052      -285.8570 
  16   2.0000     -10.502019      -285.7745 
  17   2.0000     -10.501956      -285.7727 
  18   2.0000     -10.501473      -285.7596 
  19   2.0000     -10.501458      -285.7592 
  20   2.0000     -10.459269      -284.6112 
  21   2.0000     -10.459229      -284.6101 
  22   2.0000     -10.453323      -284.4494 
  23   2.0000     -10.453316      -284.4492 
  24   2.0000     -10.447963      -284.3035 
  25   2.0000     -10.447941      -284.3029 
  26   2.0000     -10.447311      -284.2858 
  27   2.0000     -10.447282      -284.2850 
  28   2.0000     -10.447142      -284.2812 
  29   2.0000     -10.447115      -284.2805 
  30   2.0000     -10.446590      -284.2662 
  31   2.0000     -10.446562      -284.2654 
  32   2.0000     -10.446013      -284.2505 
  33   2.0000     -10.445976      -284.2495 
  34   2.0000      -1.170651       -31.8550 
  35   2.0000      -1.167239       -31.7622 
  36   2.0000      -1.118160       -30.4267 
  37   2.0000      -1.117989       -30.4220 
  38   2.0000      -1.065428       -28.9918 
  39   2.0000      -1.062493       -28.9119 
  40   2.0000      -1.037705       -28.2374 
  41   2.0000      -1.037467       -28.2309 
  42   2.0000      -0.963197       -26.2099 
  43   2.0000      -0.962853       -26.2006 
  44   2.0000      -0.898919       -24.4608 
  45   2.0000      -0.898194       -24.4411 
  46   2.0000      -0.885436       -24.0939 
  47   2.0000      -0.884562       -24.0701 
  48   2.0000      -0.838686       -22.8218 
  49   2.0000      -0.837523       -22.7902 
  50   2.0000      -0.828525       -22.5453 
  51   2.0000      -0.828493       -22.5444 
  52   2.0000      -0.789771       -21.4908 
  53   2.0000      -0.786907       -21.4128 
  54   2.0000      -0.761305       -20.7162 
  55   2.0000      -0.761218       -20.7138 
  56   2.0000      -0.719111       -19.5680 
  57   2.0000      -0.718554       -19.5529 
  58   2.0000      -0.686514       -18.6810 
  59   2.0000      -0.683695       -18.6043 
  60   2.0000      -0.678099       -18.4520 
  61   2.0000      -0.670001       -18.2317 
  62   2.0000      -0.659201       -17.9378 
  63   2.0000      -0.658478       -17.9181 
  64   2.0000      -0.622118       -16.9287 
  65   2.0000      -0.618006       -16.8168 
  66   2.0000      -0.594730       -16.1834 
  67   2.0000      -0.592213       -16.1149 
  68   2.0000      -0.586644       -15.9634 
  69   2.0000      -0.585191       -15.9239 
  70   2.0000      -0.572467       -15.5776 
  71   2.0000      -0.567151       -15.4330 
  72   2.0000      -0.563541       -15.3347 
  73   2.0000      -0.562315       -15.3014 
  74   2.0000      -0.550185       -14.9713 
  75   2.0000      -0.536056       -14.5868 
  76   2.0000      -0.527945       -14.3661 
  77   2.0000      -0.527675       -14.3588 
  78   2.0000      -0.521261       -14.1842 
  79   2.0000      -0.519117       -14.1259 
  80   2.0000      -0.502358       -13.6699 
  81   2.0000      -0.500332       -13.6147 
  82   2.0000      -0.493426       -13.4268 
  83   2.0000      -0.489548       -13.3213 
  84   2.0000      -0.488452       -13.2915 
  85   2.0000      -0.485411       -13.2087 
  86   2.0000      -0.483978       -13.1697 
  87   2.0000      -0.479039       -13.0353 
  88   2.0000      -0.475760       -12.9461 
  89   2.0000      -0.474797       -12.9199 
  90   2.0000      -0.467646       -12.7253 
  91   2.0000      -0.466106       -12.6834 
  92   2.0000      -0.454712       -12.3734 
  93   2.0000      -0.453085       -12.3291 
  94   2.0000      -0.432948       -11.7811 
  95   2.0000      -0.430602       -11.7173 
  96   2.0000      -0.419968       -11.4279 
  97   2.0000      -0.418398       -11.3852 
  98   2.0000      -0.402933       -10.9644 
  99   2.0000      -0.402127       -10.9424 
 100   2.0000      -0.399066       -10.8591 
 101   2.0000      -0.397990       -10.8299 
 102   2.0000      -0.393408       -10.7052 
 103   2.0000      -0.392134       -10.6705 
 104   2.0000      -0.387301       -10.5390 
 105   2.0000      -0.385878       -10.5003 
 106   2.0000      -0.353908        -9.6303 
 107   2.0000      -0.347647        -9.4600 
 108   2.0000      -0.324090        -8.8189 
 109   2.0000      -0.323144        -8.7932 
 110   2.0000      -0.322426        -8.7737 
 111   2.0000      -0.319190        -8.6856 
 112   2.0000      -0.313140        -8.5210 
 113   2.0000      -0.307933        -8.3793 
 114   2.0000      -0.297761        -8.1025 
 115   2.0000      -0.292989        -7.9726 
 116   2.0000      -0.290515        -7.9053 
 117   2.0000      -0.289036        -7.8651 
 118   0.0000      -0.052503        -1.4287 
 119   0.0000      -0.051217        -1.3937 
 120   0.0000      -0.022041        -0.5998 
 121   0.0000      -0.021687        -0.5901 
 122   0.0000       0.011363         0.3092 
 123   0.0000       0.013781         0.3750 
 124   0.0000       0.015576         0.4238 
 125   0.0000       0.021134         0.5751 
 126   0.0000       0.076286         2.0759 
 127   0.0000       0.078851         2.1456 
 128   0.0000       0.135558         3.6887 
 129   0.0000       0.144261         3.9255 
 130   0.0000       0.160707         4.3731 
 131   0.0000       0.164023         4.4633 
 132   0.0000       0.165578         4.5056 
 133   0.0000       0.173902         4.7321 
 134   0.0000       0.174584         4.7507 
 135   0.0000       0.179567         4.8863 
 136   0.0000       0.181572         4.9408 
 137   0.0000       0.184742         5.0271 
 138   0.0000       0.189458         5.1554 
 139   0.0000       0.191019         5.1979 
 140   0.0000       0.192276         5.2321 
 141   0.0000       0.198522         5.4021 
 142   0.0000       0.207807         5.6547 
 143   0.0000       0.209748         5.7075 
 144   0.0000       0.211491         5.7550 
 145   0.0000       0.213615         5.8128 
 146   0.0000       0.214684         5.8419 
 147   0.0000       0.223092         6.0706 
 148   0.0000       0.225570         6.1381 
 149   0.0000       0.226811         6.1718 
 150   0.0000       0.231594         6.3020 
 151   0.0000       0.231857         6.3091 
 152   0.0000       0.235367         6.4047 
 153   0.0000       0.240431         6.5425 
 154   0.0000       0.244909         6.6643 
 155   0.0000       0.246575         6.7096 
 156   0.0000       0.250403         6.8138 
 157   0.0000       0.255436         6.9508 
 158   0.0000       0.257148         6.9973 
 159   0.0000       0.266762         7.2590 
 160   0.0000       0.272986         7.4283 
 161   0.0000       0.285329         7.7642 
 162   0.0000       0.286999         7.8096 
 163   0.0000       0.291388         7.9291 
 164   0.0000       0.303788         8.2665 
 165   0.0000       0.307705         8.3731 
 166   0.0000       0.323979         8.8159 
 167   0.0000       0.324219         8.8225 
 168   0.0000       0.327422         8.9096 
 169   0.0000       0.335137         9.1196 
 170   0.0000       0.336477         9.1560 
 171   0.0000       0.349609         9.5134 
 172   0.0000       0.349985         9.5236 
 173   0.0000       0.359185         9.7739 
 174   0.0000       0.362901         9.8750 
 175   0.0000       0.368601        10.0301 
 176   0.0000       0.370263        10.0754 
 177   0.0000       0.378931        10.3112 
 178   0.0000       0.383647        10.4396 
 179   0.0000       0.394407        10.7324 
 180   0.0000       0.403744        10.9864 
 181   0.0000       0.412215        11.2169 
 182   0.0000       0.428460        11.6590 
 183   0.0000       0.432497        11.7689 
 184   0.0000       0.443234        12.0610 
 185   0.0000       0.451781        12.2936 
 186   0.0000       0.462900        12.5961 
 187   0.0000       0.467997        12.7348 
 188   0.0000       0.470933        12.8148 
 189   0.0000       0.474944        12.9239 
 190   0.0000       0.490580        13.3494 
 191   0.0000       0.500555        13.6208 
 192   0.0000       0.510558        13.8930 
 193   0.0000       0.515519        14.0280 
 194   0.0000       0.521359        14.1869 
 195   0.0000       0.523143        14.2355 
 196   0.0000       0.523654        14.2494 
 197   0.0000       0.526626        14.3302 
 198   0.0000       0.536227        14.5915 
 199   0.0000       0.538287        14.6475 
 200   0.0000       0.546001        14.8574 
 201   0.0000       0.554059        15.0767 
 202   0.0000       0.555091        15.1048 
 203   0.0000       0.566910        15.4264 
 204   0.0000       0.570143        15.5144 
 205   0.0000       0.580762        15.8033 
 206   0.0000       0.580823        15.8050 
 207   0.0000       0.583917        15.8892 
 208   0.0000       0.592667        16.1273 
 209   0.0000       0.594072        16.1655 
 210   0.0000       0.597507        16.2590 
 211   0.0000       0.598588        16.2884 
 212   0.0000       0.602576        16.3969 
 213   0.0000       0.604998        16.4628 
 214   0.0000       0.608926        16.5697 
 215   0.0000       0.614224        16.7139 
 216   0.0000       0.615041        16.7361 
 217   0.0000       0.620774        16.8921 
 218   0.0000       0.624327        16.9888 
 219   0.0000       0.625622        17.0241 
 220   0.0000       0.628764        17.1095 
 221   0.0000       0.631033        17.1713 
 222   0.0000       0.634660        17.2700 
 223   0.0000       0.638781        17.3821 
 224   0.0000       0.641437        17.4544 
 225   0.0000       0.642324        17.4785 
 226   0.0000       0.648263        17.6401 
 227   0.0000       0.652849        17.7649 
 228   0.0000       0.653831        17.7916 
 229   0.0000       0.655409        17.8346 
 230   0.0000       0.664267        18.0756 
 231   0.0000       0.664382        18.0787 
 232   0.0000       0.667219        18.1560 
 233   0.0000       0.669309        18.2128 
 234   0.0000       0.681882        18.5549 
 235   0.0000       0.687244        18.7009 
 236   0.0000       0.699648        19.0384 
 237   0.0000       0.700604        19.0644 
 238   0.0000       0.703521        19.1438 
 239   0.0000       0.705212        19.1898 
 240   0.0000       0.709782        19.3142 
 241   0.0000       0.715151        19.4602 
 242   0.0000       0.725550        19.7432 
 243   0.0000       0.729046        19.8383 
 244   0.0000       0.745057        20.2740 
 245   0.0000       0.755709        20.5639 
 246   0.0000       0.764465        20.8021 
 247   0.0000       0.767450        20.8834 
 248   0.0000       0.769963        20.9518 
 249   0.0000       0.780324        21.2337 
 250   0.0000       0.781826        21.2746 
 251   0.0000       0.795895        21.6574 
 252   0.0000       0.802166        21.8280 
 253   0.0000       0.806032        21.9332 
 254   0.0000       0.812283        22.1034 
 255   0.0000       0.820224        22.3194 
 256   0.0000       0.823974        22.4215 
 257   0.0000       0.847254        23.0549 
 258   0.0000       0.855603        23.2821 
 259   0.0000       0.868588        23.6355 
 260   0.0000       0.884625        24.0719 
 261   0.0000       0.897857        24.4319 
 262   0.0000       0.906559        24.6687 
 263   0.0000       0.908404        24.7189 
 264   0.0000       0.911717        24.8091 
 265   0.0000       0.914590        24.8873 
 266   0.0000       0.934108        25.4184 
 267   0.0000       0.935135        25.4463 
 268   0.0000       0.947908        25.7939 
 269   0.0000       0.950535        25.8654 
 270   0.0000       0.951629        25.8951 
 271   0.0000       0.954216        25.9655 
 272   0.0000       0.957430        26.0530 
 273   0.0000       0.960570        26.1384 
 274   0.0000       0.961988        26.1770 
 275   0.0000       0.965390        26.2696 
 276   0.0000       0.970116        26.3982 
 277   0.0000       0.980499        26.6807 
 278   0.0000       0.982508        26.7354 
 279   0.0000       0.986068        26.8323 
 280   0.0000       0.987754        26.8782 
 281   0.0000       0.995064        27.0771 
 282   0.0000       0.998393        27.1676 
 283   0.0000       0.998615        27.1737 
 284   0.0000       1.011708        27.5300 
 285   0.0000       1.014066        27.5941 
 286   0.0000       1.018067        27.7030 
 287   0.0000       1.030131        28.0313 
 288   0.0000       1.036646        28.2086 
 289   0.0000       1.039462        28.2852 
 290   0.0000       1.042956        28.3803 
 291   0.0000       1.045862        28.4594 
 292   0.0000       1.050638        28.5893 
 293   0.0000       1.053066        28.6554 
 294   0.0000       1.059652        28.8346 
 295   0.0000       1.062741        28.9186 
 296   0.0000       1.074093        29.2275 
 297   0.0000       1.074299        29.2332 
 298   0.0000       1.080694        29.4072 
 299   0.0000       1.080788        29.4097 
 300   0.0000       1.083501        29.4836 
 301   0.0000       1.091354        29.6972 
 302   0.0000       1.095554        29.8115 
 303   0.0000       1.105218        30.0745 
 304   0.0000       1.113580        30.3021 
 305   0.0000       1.114044        30.3147 
 306   0.0000       1.117460        30.4076 
 307   0.0000       1.127298        30.6753 
 308   0.0000       1.146496        31.1977 
 309   0.0000       1.150877        31.3170 
 310   0.0000       1.155610        31.4458 
 311   0.0000       1.160281        31.5728 
 312   0.0000       1.173221        31.9250 
 313   0.0000       1.181519        32.1508 
 314   0.0000       1.197537        32.5866 
 315   0.0000       1.209061        32.9002 
 316   0.0000       1.218805        33.1654 
 317   0.0000       1.227530        33.4028 
 318   0.0000       1.239610        33.7315 
 319   0.0000       1.240985        33.7689 
 320   0.0000       1.253105        34.0987 
 321   0.0000       1.255358        34.1600 
 322   0.0000       1.264152        34.3993 
 323   0.0000       1.272604        34.6293 
 324   0.0000       1.285974        34.9931 
 325   0.0000       1.290254        35.1096 
 326   0.0000       1.305985        35.5377 
 327   0.0000       1.312977        35.7279 
 328   0.0000       1.315635        35.8003 
 329   0.0000       1.315821        35.8053 
 330   0.0000       1.331377        36.2286 
 331   0.0000       1.338110        36.4118 
 332   0.0000       1.350782        36.7566 
 333   0.0000       1.362372        37.0720 
 334   0.0000       1.383858        37.6567 
 335   0.0000       1.388810        37.7914 
 336   0.0000       1.389151        37.8007 
 337   0.0000       1.408298        38.3217 
 338   0.0000       1.423013        38.7222 
 339   0.0000       1.429187        38.8902 
 340   0.0000       1.434359        39.0309 
 341   0.0000       1.441420        39.2230 
 342   0.0000       1.452495        39.5244 
 343   0.0000       1.458231        39.6805 
 344   0.0000       1.460184        39.7336 
 345   0.0000       1.469063        39.9752 
 346   0.0000       1.480267        40.2801 
 347   0.0000       1.483742        40.3747 
 348   0.0000       1.492642        40.6169 
 349   0.0000       1.495442        40.6931 
 350   0.0000       1.496974        40.7347 
 351   0.0000       1.503192        40.9039 
 352   0.0000       1.520373        41.3715 
 353   0.0000       1.523378        41.4532 
 354   0.0000       1.526558        41.5398 
 355   0.0000       1.538628        41.8682 
 356   0.0000       1.543010        41.9874 
 357   0.0000       1.547613        42.1127 
 358   0.0000       1.549203        42.1560 
 359   0.0000       1.554203        42.2920 
 360   0.0000       1.556116        42.3441 
 361   0.0000       1.559719        42.4421 
 362   0.0000       1.569337        42.7038 
 363   0.0000       1.573390        42.8141 
 364   0.0000       1.586632        43.1745 
 365   0.0000       1.609634        43.8004 
 366   0.0000       1.620862        44.1059 
 367   0.0000       1.624212        44.1971 
 368   0.0000       1.640700        44.6457 
 369   0.0000       1.650996        44.9259 
 370   0.0000       1.712377        46.5961 
 371   0.0000       1.721536        46.8454 
 372   0.0000       1.727693        47.0129 
 373   0.0000       1.728618        47.0381 
 374   0.0000       1.778766        48.4027 
 375   0.0000       1.781255        48.4704 
 376   0.0000       1.803800        49.0839 
 377   0.0000       1.805468        49.1293 
 378   0.0000       1.827565        49.7306 
 379   0.0000       1.828008        49.7426 
 380   0.0000       1.837343        49.9966 
 381   0.0000       1.841328        50.1051 
 382   0.0000       1.841874        50.1199 
 383   0.0000       1.850443        50.3531 
 384   0.0000       1.858740        50.5789 
 385   0.0000       1.862025        50.6683 
 386   0.0000       1.876036        51.0495 
 387   0.0000       1.877600        51.0921 
 388   0.0000       1.882230        51.2181 
 389   0.0000       1.883458        51.2515 
 390   0.0000       1.898769        51.6681 
 391   0.0000       1.910255        51.9807 
 392   0.0000       1.918121        52.1947 
 393   0.0000       1.928188        52.4687 
 394   0.0000       1.931901        52.5697 
 395   0.0000       1.937707        52.7277 
 396   0.0000       1.954414        53.1823 
 397   0.0000       1.963023        53.4166 
 398   0.0000       1.963786        53.4373 
 399   0.0000       1.983685        53.9788 
 400   0.0000       1.990380        54.1610 
 401   0.0000       2.000676        54.4412 
 402   0.0000       2.004687        54.5503 
 403   0.0000       2.010375        54.7051 
 404   0.0000       2.012503        54.7630 
 405   0.0000       2.017592        54.9015 
 406   0.0000       2.038686        55.4755 
 407   0.0000       2.043719        55.6124 
 408   0.0000       2.049420        55.7675 
 409   0.0000       2.071911        56.3796 
 410   0.0000       2.078350        56.5548 
 411   0.0000       2.086032        56.7638 
 412   0.0000       2.093837        56.9762 
 413   0.0000       2.095860        57.0312 
 414   0.0000       2.114473        57.5377 
 415   0.0000       2.118878        57.6576 
 416   0.0000       2.135196        58.1016 
 417   0.0000       2.138247        58.1847 
 418   0.0000       2.147488        58.4361 
 419   0.0000       2.155050        58.6419 
 420   0.0000       2.176518        59.2261 
 421   0.0000       2.180379        59.3311 
 422   0.0000       2.184589        59.4457 
 423   0.0000       2.185605        59.4733 
 424   0.0000       2.202502        59.9331 
 425   0.0000       2.204567        59.9893 
 426   0.0000       2.204933        59.9993 
 427   0.0000       2.207327        60.0644 
 428   0.0000       2.213039        60.2199 
 429   0.0000       2.215561        60.2885 
 430   0.0000       2.233438        60.7749 
 431   0.0000       2.238787        60.9205 
 432   0.0000       2.242091        61.0104 
 433   0.0000       2.249634        61.2156 
 434   0.0000       2.273950        61.8773 
 435   0.0000       2.276957        61.9591 
 436   0.0000       2.286911        62.2300 
 437   0.0000       2.290018        62.3146 
 438   0.0000       2.301053        62.6148 
 439   0.0000       2.303624        62.6848 
 440   0.0000       2.309934        62.8565 
 441   0.0000       2.314653        62.9849 
 442   0.0000       2.343304        63.7645 
 443   0.0000       2.344938        63.8090 
 444   0.0000       2.353672        64.0467 
 445   0.0000       2.357185        64.1423 
 446   0.0000       2.362129        64.2768 
 447   0.0000       2.362858        64.2966 
 448   0.0000       2.374718        64.6194 
 449   0.0000       2.377283        64.6892 
 450   0.0000       2.382823        64.8399 
 451   0.0000       2.383367        64.8547 
 452   0.0000       2.388909        65.0055 
 453   0.0000       2.390816        65.0574 
 454   0.0000       2.390914        65.0601 
 455   0.0000       2.394065        65.1458 
 456   0.0000       2.430472        66.1365 
 457   0.0000       2.432042        66.1792 
 458   0.0000       2.442228        66.4564 
 459   0.0000       2.444970        66.5310 
 460   0.0000       2.470570        67.2276 
 461   0.0000       2.471929        67.2646 
 462   0.0000       2.483022        67.5665 
 463   0.0000       2.483846        67.5889 
 464   0.0000       2.572438        69.9996 
 465   0.0000       2.592750        70.5523 
 466   0.0000       2.607818        70.9623 
 467   0.0000       2.609683        71.0131 
 468   0.0000       2.622370        71.3583 
 469   0.0000       2.623089        71.3779 
 470   0.0000       2.636764        71.7500 
 471   0.0000       2.641243        71.8719 
 472   0.0000       2.653257        72.1988 
 473   0.0000       2.654855        72.2423 
 474   0.0000       2.687478        73.1300 
 475   0.0000       2.692582        73.2689 
 476   0.0000       2.699091        73.4460 
 477   0.0000       2.701030        73.4988 
 478   0.0000       2.707741        73.6814 
 479   0.0000       2.716014        73.9065 
 480   0.0000       2.747768        74.7706 
 481   0.0000       2.747873        74.7734 
 482   0.0000       2.753313        74.9215 
 483   0.0000       2.754298        74.9483 
 484   0.0000       2.777482        75.5791 
 485   0.0000       2.780963        75.6739 
 486   0.0000       2.799125        76.1681 
 487   0.0000       2.800091        76.1944 
 488   0.0000       2.807430        76.3940 
 489   0.0000       2.809656        76.4546 
 490   0.0000       2.817621        76.6714 
 491   0.0000       2.829992        77.0080 
 492   0.0000       2.831251        77.0423 
 493   0.0000       2.838501        77.2395 
 494   0.0000       2.840311        77.2888 
 495   0.0000       2.846998        77.4708 
 496   0.0000       2.847241        77.4774 
 497   0.0000       2.858307        77.7785 
 498   0.0000       2.900015        78.9134 
 499   0.0000       2.906733        79.0962 
 500   0.0000       2.913664        79.2848 
 501   0.0000       2.919080        79.4322 
 502   0.0000       2.929810        79.7242 
 503   0.0000       2.931447        79.7687 
 504   0.0000       2.935361        79.8752 
 505   0.0000       2.935967        79.8917 
 506   0.0000       3.021434        82.2174 
 507   0.0000       3.028637        82.4134 
 508   0.0000       3.116265        84.7979 
 509   0.0000       3.116787        84.8121 
 510   0.0000       3.127716        85.1095 
 511   0.0000       3.129806        85.1663 
 512   0.0000       3.184857        86.6644 
 513   0.0000       3.197322        87.0036 
 514   0.0000       3.337846        90.8274 
 515   0.0000       3.341544        90.9280 
 516   0.0000       3.485110        94.8347 
 517   0.0000       3.486551        94.8739 
 518   0.0000       3.569309        97.1258 
 519   0.0000       3.569773        97.1385 
 520   0.0000      13.232366       360.0710 
 521   0.0000      13.245123       360.4181 
 522   0.0000      13.495450       367.2299 
 523   0.0000      13.501723       367.4006 
 524   0.0000      13.553821       368.8182 
 525   0.0000      13.555055       368.8518 
 526   0.0000      13.663105       371.7920 
 527   0.0000      13.671198       372.0122 
 528   0.0000      13.691247       372.5578 
 529   0.0000      13.692199       372.5837 
 530   0.0000      13.909484       378.4963 
 531   0.0000      13.911234       378.5439 
 532   0.0000      14.090644       383.4259 
 533   0.0000      14.090711       383.4277 
 534   0.0000      14.101687       383.7264 
 535   0.0000      14.105467       383.8293 
 536   0.0000      14.131595       384.5402 
 537   0.0000      14.142056       384.8249 
 538   0.0000      14.149471       385.0267 
 539   0.0000      14.154984       385.1767 
 540   0.0000      14.194368       386.2484 
 541   0.0000      14.202229       386.4623 
 542   0.0000      14.373893       391.1335 
 543   0.0000      14.380661       391.3177 
 544   0.0000      14.572120       396.5275 
 545   0.0000      14.579572       396.7303 
 546   0.0000      19.368320       527.0388 
 547   0.0000      19.378423       527.3137 
 548   0.0000      19.389134       527.6051 
 549   0.0000      19.391373       527.6661 
 550   0.0000      19.591523       533.1125 
 551   0.0000      19.592556       533.1405 
 552   0.0000      25.801481       702.0940 
 553   0.0000      25.811657       702.3709 

                    ********************************
                    * MULLIKEN POPULATION ANALYSIS *
                    ********************************

-----------------------
MULLIKEN ATOMIC CHARGES
-----------------------
   0 C :   -0.296342
   1 C :    0.131500
   2 C :   -0.307844
   3 C :   -0.235995
   4 C :   -0.265219
   5 C :   -0.234693
   6 C :   -0.533500
   7 C :   -0.089543
   8 C :    0.243221
   9 C :    0.060136
  10 C :    0.546682
  11 N :   -0.687037
  12 N :   -0.360971
  13 C :   -0.108475
  14 C :   -0.116920
  15 N :   -0.344500
  16 O :   -0.481688
  17 H :    0.434846
  18 H :    0.281913
  19 H :    0.280014
  20 H :    0.245390
  21 H :    0.247813
  22 H :    0.248780
  23 H :    0.252643
  24 H :    0.249509
  25 H :    0.273670
  26 H :    0.268659
  27 H :    0.298057
  28 C :   -0.296522
  29 C :    0.131229
  30 C :   -0.307418
  31 C :   -0.236126
  32 C :   -0.265243
  33 C :   -0.234655
  34 C :   -0.533441
  35 C :   -0.089736
  36 C :    0.243553
  37 C :    0.060128
  38 C :    0.546639
  39 N :   -0.686990
  40 N :   -0.360956
  41 C :   -0.108533
  42 C :   -0.116905
  43 N :   -0.344427
  44 O :   -0.481671
  45 H :    0.434733
  46 H :    0.281902
  47 H :    0.279989
  48 H :    0.245278
  49 H :    0.247791
  50 H :    0.248717
  51 H :    0.252602
  52 H :    0.249605
  53 H :    0.273678
  54 H :    0.268651
  55 H :    0.298019
Sum of atomic charges:   -0.0000000

--------------------------------
MULLIKEN REDUCED ORBITAL CHARGES
--------------------------------
  0 C s       :     3.282232  s :     3.282232
      pz      :     0.979320  p :     2.974367
      px      :     1.062778
      py      :     0.932269
      dz2     :     0.005484  d :     0.039743
      dxz     :     0.004208
      dyz     :     0.006096
      dx2y2   :     0.012159
      dxy     :     0.011795
  1 C s       :     3.144444  s :     3.144444
      pz      :     0.938343  p :     2.678082
      px      :     0.851590
      py      :     0.888148
      dz2     :     0.004436  d :     0.045974
      dxz     :     0.008198
      dyz     :     0.006221
      dx2y2   :     0.013478
      dxy     :     0.013641
  2 C s       :     3.288769  s :     3.288769
      pz      :     1.002413  p :     2.979345
      px      :     1.006972
      py      :     0.969960
      dz2     :     0.003825  d :     0.039730
      dxz     :     0.006307
      dyz     :     0.005760
      dx2y2   :     0.010694
      dxy     :     0.013144
  3 C s       :     3.249271  s :     3.249271
      pz      :     0.971657  p :     2.946606
      px      :     1.038771
      py      :     0.936177
      dz2     :     0.005513  d :     0.040119
      dxz     :     0.004246
      dyz     :     0.006151
      dx2y2   :     0.012328
      dxy     :     0.011881
  4 C s       :     3.259785  s :     3.259785
      pz      :     1.002374  p :     2.965400
      px      :     0.905081
      py      :     1.057945
      dz2     :     0.003712  d :     0.040034
      dxz     :     0.007435
      dyz     :     0.004830
      dx2y2   :     0.013130
      dxy     :     0.010927
  5 C s       :     3.252296  s :     3.252296
      pz      :     0.991094  p :     2.942334
      px      :     0.990726
      py      :     0.960513
      dz2     :     0.003879  d :     0.040064
      dxz     :     0.006409
      dyz     :     0.005766
      dx2y2   :     0.010761
      dxy     :     0.013249
  6 C s       :     3.378389  s :     3.378389
      pz      :     1.010454  p :     3.112600
      px      :     1.214594
      py      :     0.887551
      dz2     :     0.004730  d :     0.042511
      dxz     :     0.011011
      dyz     :     0.010557
      dx2y2   :     0.012263
      dxy     :     0.003951
  7 C s       :     3.254525  s :     3.254525
      pz      :     0.874043  p :     2.770912
      px      :     0.781717
      py      :     1.115152
      dz2     :     0.007616  d :     0.064106
      dxz     :     0.019028
      dyz     :     0.013261
      dx2y2   :     0.014533
      dxy     :     0.009668
  8 C s       :     3.100761  s :     3.100761
      pz      :     0.887002  p :     2.590389
      px      :     0.797085
      py      :     0.906302
      dz2     :     0.011826  d :     0.065630
      dxz     :     0.026247
      dyz     :     0.006125
      dx2y2   :     0.011021
      dxy     :     0.010411
  9 C s       :     3.147161  s :     3.147161
      pz      :     0.848434  p :     2.729218
      px      :     0.899662
      py      :     0.981123
      dz2     :     0.020914  d :     0.063485
      dxz     :     0.019239
      dyz     :     0.009472
      dx2y2   :     0.008597
      dxy     :     0.005263
 10 C s       :     2.918685  s :     2.918685
      pz      :     0.774776  p :     2.408686
      px      :     0.861089
      py      :     0.772821
      dz2     :     0.044527  d :     0.125947
      dxz     :     0.026577
      dyz     :     0.025528
      dx2y2   :     0.015962
      dxy     :     0.013351
 11 N s       :     3.577253  s :     3.577253
      pz      :     1.182882  p :     4.075047
      px      :     1.270312
      py      :     1.621853
      dz2     :     0.008789  d :     0.034737
      dxz     :     0.011182
      dyz     :     0.005419
      dx2y2   :     0.006985
      dxy     :     0.002362
 12 N s       :     3.616210  s :     3.616210
      pz      :     1.429607  p :     3.700253
      px      :     1.176751
      py      :     1.093895
      dz2     :     0.012108  d :     0.044508
      dxz     :     0.009661
      dyz     :     0.007660
      dx2y2   :     0.007728
      dxy     :     0.007350
 13 C s       :     3.199801  s :     3.199801
      pz      :     0.853784  p :     2.850058
      px      :     1.084112
      py      :     0.912161
      dz2     :     0.019891  d :     0.058616
      dxz     :     0.017326
      dyz     :     0.008697
      dx2y2   :     0.009053
      dxy     :     0.003649
 14 C s       :     3.196929  s :     3.196929
      pz      :     1.047655  p :     2.861701
      px      :     0.875090
      py      :     0.938956
      dz2     :     0.012092  d :     0.058290
      dxz     :     0.024067
      dyz     :     0.003539
      dx2y2   :     0.010146
      dxy     :     0.008446
 15 N s       :     3.614184  s :     3.614184
      pz      :     1.448889  p :     3.685035
      px      :     1.164073
      py      :     1.072072
      dz2     :     0.012338  d :     0.045282
      dxz     :     0.010372
      dyz     :     0.007863
      dx2y2   :     0.006918
      dxy     :     0.007791
 16 O s       :     3.763575  s :     3.763575
      pz      :     1.620673  p :     4.690681
      px      :     1.540997
      py      :     1.529010
      dz2     :     0.005422  d :     0.027433
      dxz     :     0.008333
      dyz     :     0.004812
      dx2y2   :     0.003645
      dxy     :     0.005222
 17 H s       :     0.565154  s :     0.565154
 18 H s       :     0.718087  s :     0.718087
 19 H s       :     0.719986  s :     0.719986
 20 H s       :     0.754610  s :     0.754610
 21 H s       :     0.752187  s :     0.752187
 22 H s       :     0.751220  s :     0.751220
 23 H s       :     0.747357  s :     0.747357
 24 H s       :     0.750491  s :     0.750491
 25 H s       :     0.726330  s :     0.726330
 26 H s       :     0.731341  s :     0.731341
 27 H s       :     0.701943  s :     0.701943
 28 C s       :     3.282284  s :     3.282284
      pz      :     0.979851  p :     2.974494
      px      :     1.062838
      py      :     0.931805
      dz2     :     0.005450  d :     0.039744
      dxz     :     0.004195
      dyz     :     0.006096
      dx2y2   :     0.012210
      dxy     :     0.011793
 29 C s       :     3.144482  s :     3.144482
      pz      :     0.938692  p :     2.678316
      px      :     0.851434
      py      :     0.888190
      dz2     :     0.004406  d :     0.045973
      dxz     :     0.008200
      dyz     :     0.006201
      dx2y2   :     0.013502
      dxy     :     0.013664
 30 C s       :     3.288705  s :     3.288705
      pz      :     1.001523  p :     2.978985
      px      :     1.006961
      py      :     0.970502
      dz2     :     0.003849  d :     0.039729
      dxz     :     0.006262
      dyz     :     0.005724
      dx2y2   :     0.010697
      dxy     :     0.013197
 31 C s       :     3.249374  s :     3.249374
      pz      :     0.972001  p :     2.946635
      px      :     1.038958
      py      :     0.935677
      dz2     :     0.005478  d :     0.040116
      dxz     :     0.004228
      dyz     :     0.006147
      dx2y2   :     0.012391
      dxy     :     0.011874
 32 C s       :     3.259842  s :     3.259842
      pz      :     1.002590  p :     2.965368
      px      :     0.904911
      py      :     1.057867
      dz2     :     0.003683  d :     0.040033
      dxz     :     0.007434
      dyz     :     0.004802
      dx2y2   :     0.013156
      dxy     :     0.010958
 33 C s       :     3.252284  s :     3.252284
      pz      :     0.990767  p :     2.942308
      px      :     0.990580
      py      :     0.960962
      dz2     :     0.003902  d :     0.040062
      dxz     :     0.006363
      dyz     :     0.005730
      dx2y2   :     0.010760
      dxy     :     0.013306
 34 C s       :     3.378330  s :     3.378330
      pz      :     1.010410  p :     3.112598
      px      :     1.214472
      py      :     0.887716
      dz2     :     0.004741  d :     0.042512
      dxz     :     0.010993
      dyz     :     0.010563
      dx2y2   :     0.012259
      dxy     :     0.003957
 35 C s       :     3.254667  s :     3.254667
      pz      :     0.874129  p :     2.770981
      px      :     0.781654
      py      :     1.115198
      dz2     :     0.007626  d :     0.064088
      dxz     :     0.019008
      dyz     :     0.013246
      dx2y2   :     0.014531
      dxy     :     0.009677
 36 C s       :     3.100533  s :     3.100533
      pz      :     0.886922  p :     2.590279
      px      :     0.797226
      py      :     0.906131
      dz2     :     0.011821  d :     0.065635
      dxz     :     0.026250
      dyz     :     0.006125
      dx2y2   :     0.011022
      dxy     :     0.010417
 37 C s       :     3.147000  s :     3.147000
      pz      :     0.848337  p :     2.729374
      px      :     0.899822
      py      :     0.981214
      dz2     :     0.020910  d :     0.063498
      dxz     :     0.019256
      dyz     :     0.009479
      dx2y2   :     0.008589
      dxy     :     0.005263
 38 C s       :     2.918686  s :     2.918686
      pz      :     0.774823  p :     2.408725
      px      :     0.861110
      py      :     0.772792
      dz2     :     0.044516  d :     0.125950
      dxz     :     0.026582
      dyz     :     0.025517
      dx2y2   :     0.015968
      dxy     :     0.013366
 39 N s       :     3.577263  s :     3.577263
      pz      :     1.183101  p :     4.074994
      px      :     1.270092
      py      :     1.621800
      dz2     :     0.008781  d :     0.034734
      dxz     :     0.011188
      dyz     :     0.005417
      dx2y2   :     0.006982
      dxy     :     0.002366
 40 N s       :     3.616034  s :     3.616034
      pz      :     1.429116  p :     3.700411
      px      :     1.177442
      py      :     1.093854
      dz2     :     0.012122  d :     0.044510
      dxz     :     0.009643
      dyz     :     0.007659
      dx2y2   :     0.007734
      dxy     :     0.007352
 41 C s       :     3.199801  s :     3.199801
      pz      :     0.853717  p :     2.850118
      px      :     1.084235
      py      :     0.912166
      dz2     :     0.019890  d :     0.058614
      dxz     :     0.017331
      dyz     :     0.008700
      dx2y2   :     0.009049
      dxy     :     0.003645
 42 C s       :     3.196920  s :     3.196920
      pz      :     1.047794  p :     2.861691
      px      :     0.874916
      py      :     0.938981
      dz2     :     0.012096  d :     0.058294
      dxz     :     0.024063
      dyz     :     0.003536
      dx2y2   :     0.010149
      dxy     :     0.008450
 43 N s       :     3.614157  s :     3.614157
      pz      :     1.448344  p :     3.684980
      px      :     1.164556
      py      :     1.072080
      dz2     :     0.012355  d :     0.045289
      dxz     :     0.010353
      dyz     :     0.007864
      dx2y2   :     0.006925
      dxy     :     0.007793
 44 O s       :     3.763433  s :     3.763433
      pz      :     1.620629  p :     4.690803
      px      :     1.540989
      py      :     1.529185
      dz2     :     0.005422  d :     0.027435
      dxz     :     0.008334
      dyz     :     0.004810
      dx2y2   :     0.003646
      dxy     :     0.005223
 45 H s       :     0.565267  s :     0.565267
 46 H s       :     0.718098  s :     0.718098
 47 H s       :     0.720011  s :     0.720011
 48 H s       :     0.754722  s :     0.754722
 49 H s       :     0.752209  s :     0.752209
 50 H s       :     0.751283  s :     0.751283
 51 H s       :     0.747398  s :     0.747398
 52 H s       :     0.750395  s :     0.750395
 53 H s       :     0.726322  s :     0.726322
 54 H s       :     0.731349  s :     0.731349
 55 H s       :     0.701981  s :     0.701981


                     *******************************
                     * LOEWDIN POPULATION ANALYSIS *
                     *******************************

----------------------
LOEWDIN ATOMIC CHARGES
----------------------
   0 C :   -0.142627
   1 C :   -0.059812
   2 C :   -0.140362
   3 C :   -0.142120
   4 C :   -0.148643
   5 C :   -0.142925
   6 C :   -0.219523
   7 C :   -0.042261
   8 C :    0.016921
   9 C :   -0.039866
  10 C :    0.110694
  11 N :   -0.197642
  12 N :   -0.108902
  13 C :   -0.059796
  14 C :   -0.074151
  15 N :   -0.090646
  16 O :   -0.301454
  17 H :    0.274451
  18 H :    0.154641
  19 H :    0.153949
  20 H :    0.145832
  21 H :    0.146471
  22 H :    0.146048
  23 H :    0.146928
  24 H :    0.146603
  25 H :    0.153061
  26 H :    0.154397
  27 H :    0.160721
  28 C :   -0.142618
  29 C :   -0.059888
  30 C :   -0.140330
  31 C :   -0.142141
  32 C :   -0.148635
  33 C :   -0.142974
  34 C :   -0.219513
  35 C :   -0.042203
  36 C :    0.016957
  37 C :   -0.039899
  38 C :    0.110704
  39 N :   -0.197633
  40 N :   -0.108888
  41 C :   -0.059782
  42 C :   -0.074158
  43 N :   -0.090599
  44 O :   -0.301408
  45 H :    0.274476
  46 H :    0.154636
  47 H :    0.153940
  48 H :    0.145822
  49 H :    0.146466
  50 H :    0.146026
  51 H :    0.146901
  52 H :    0.146591
  53 H :    0.153079
  54 H :    0.154370
  55 H :    0.160714

-------------------------------
LOEWDIN REDUCED ORBITAL CHARGES
-------------------------------
  0 C s       :     2.891630  s :     2.891630
      pz      :     1.006285  p :     3.160507
      px      :     1.081801
      py      :     1.072422
      dz2     :     0.009794  d :     0.090490
      dxz     :     0.008893
      dyz     :     0.014113
      dx2y2   :     0.028995
      dxy     :     0.028695
  1 C s       :     2.846747  s :     2.846747
      pz      :     0.974082  p :     3.102081
      px      :     1.095947
      py      :     1.032053
      dz2     :     0.009371  d :     0.110983
      dxz     :     0.018166
      dyz     :     0.013267
      dx2y2   :     0.035737
      dxy     :     0.034442
  2 C s       :     2.892018  s :     2.892018
      pz      :     1.005181  p :     3.157909
      px      :     1.078313
      py      :     1.074415
      dz2     :     0.007016  d :     0.090434
      dxz     :     0.012644
      dyz     :     0.011883
      dx2y2   :     0.026816
      dxy     :     0.032075
  3 C s       :     2.893243  s :     2.893243
      pz      :     0.997661  p :     3.157716
      px      :     1.085325
      py      :     1.074731
      dz2     :     0.009932  d :     0.091161
      dxz     :     0.008848
      dyz     :     0.014354
      dx2y2   :     0.029349
      dxy     :     0.028678
  4 C s       :     2.893828  s :     2.893828
      pz      :     1.003272  p :     3.163984
      px      :     1.089359
      py      :     1.071353
      dz2     :     0.006875  d :     0.090830
      dxz     :     0.016688
      dyz     :     0.008097
      dx2y2   :     0.031746
      dxy     :     0.027424
  5 C s       :     2.893073  s :     2.893073
      pz      :     0.998739  p :     3.158679
      px      :     1.086854
      py      :     1.073086
      dz2     :     0.007184  d :     0.091173
      dxz     :     0.012835
      dyz     :     0.012121
      dx2y2   :     0.027151
      dxy     :     0.031882
  6 C s       :     2.903885  s :     2.903885
      pz      :     1.067388  p :     3.227609
      px      :     1.126455
      py      :     1.033766
      dz2     :     0.010063  d :     0.088030
      dxz     :     0.019478
      dyz     :     0.024908
      dx2y2   :     0.025291
      dxy     :     0.008289
  7 C s       :     2.854830  s :     2.854830
      pz      :     1.028063  p :     3.046166
      px      :     0.921737
      py      :     1.096366
      dz2     :     0.016289  d :     0.141265
      dxz     :     0.044269
      dyz     :     0.029651
      dx2y2   :     0.031123
      dxy     :     0.019933
  8 C s       :     2.832985  s :     2.832985
      pz      :     1.061236  p :     2.992518
      px      :     1.029615
      py      :     0.901667
      dz2     :     0.028916  d :     0.157576
      dxz     :     0.069362
      dyz     :     0.012287
      dx2y2   :     0.026223
      dxy     :     0.020790
  9 C s       :     2.839946  s :     2.839946
      pz      :     1.046662  p :     3.045277
      px      :     1.039202
      py      :     0.959414
      dz2     :     0.055124  d :     0.154643
      dxz     :     0.050679
      dyz     :     0.019363
      dx2y2   :     0.019513
      dxy     :     0.009963
 10 C s       :     2.807564  s :     2.807564
      pz      :     0.977741  p :     2.791839
      px      :     1.023230
      py      :     0.790868
      dz2     :     0.110010  d :     0.289903
      dxz     :     0.061650
      dyz     :     0.053042
      dx2y2   :     0.038637
      dxy     :     0.026563
 11 N s       :     3.105946  s :     3.105946
      pz      :     1.204338  p :     4.010418
      px      :     1.224808
      py      :     1.581271
      dz2     :     0.024574  d :     0.081279
      dxz     :     0.028758
      dyz     :     0.010780
      dx2y2   :     0.011548
      dxy     :     0.005617
 12 N s       :     3.196142  s :     3.196142
      pz      :     1.472526  p :     3.817223
      px      :     1.262052
      py      :     1.082644
      dz2     :     0.025351  d :     0.095537
      dxz     :     0.026409
      dyz     :     0.010634
      dx2y2   :     0.018137
      dxy     :     0.015006
 13 C s       :     2.898177  s :     2.898177
      pz      :     1.040683  p :     3.031170
      px      :     1.079386
      py      :     0.911102
      dz2     :     0.050073  d :     0.130449
      dxz     :     0.041656
      dyz     :     0.017846
      dx2y2   :     0.015421
      dxy     :     0.005451
 14 C s       :     2.895970  s :     2.895970
      pz      :     1.091388  p :     3.047972
      px      :     1.022776
      py      :     0.933808
      dz2     :     0.026667  d :     0.130209
      dxz     :     0.058361
      dyz     :     0.006079
      dx2y2   :     0.023106
      dxy     :     0.015997
 15 N s       :     3.197904  s :     3.197904
      pz      :     1.475499  p :     3.796348
      px      :     1.260451
      py      :     1.060398
      dz2     :     0.025717  d :     0.096394
      dxz     :     0.026628
      dyz     :     0.011533
      dx2y2   :     0.016968
      dxy     :     0.015548
 16 O s       :     3.509693  s :     3.509693
      pz      :     1.636535  p :     4.738356
      px      :     1.585086
      py      :     1.516735
      dz2     :     0.011100  d :     0.053405
      dxz     :     0.019625
      dyz     :     0.006628
      dx2y2   :     0.008974
      dxy     :     0.007078
 17 H s       :     0.725549  s :     0.725549
 18 H s       :     0.845359  s :     0.845359
 19 H s       :     0.846051  s :     0.846051
 20 H s       :     0.854168  s :     0.854168
 21 H s       :     0.853529  s :     0.853529
 22 H s       :     0.853952  s :     0.853952
 23 H s       :     0.853072  s :     0.853072
 24 H s       :     0.853397  s :     0.853397
 25 H s       :     0.846939  s :     0.846939
 26 H s       :     0.845603  s :     0.845603
 27 H s       :     0.839279  s :     0.839279
 28 C s       :     2.891636  s :     2.891636
      pz      :     1.006084  p :     3.160485
      px      :     1.081918
      py      :     1.072483
      dz2     :     0.009719  d :     0.090497
      dxz     :     0.008842
      dyz     :     0.014084
      dx2y2   :     0.029119
      dxy     :     0.028733
 29 C s       :     2.846738  s :     2.846738
      pz      :     0.973761  p :     3.102167
      px      :     1.096244
      py      :     1.032162
      dz2     :     0.009307  d :     0.110983
      dxz     :     0.018136
      dyz     :     0.013209
      dx2y2   :     0.035814
      dxy     :     0.034517
 30 C s       :     2.892040  s :     2.892040
      pz      :     1.004723  p :     3.157862
      px      :     1.078584
      py      :     1.074554
      dz2     :     0.007039  d :     0.090428
      dxz     :     0.012579
      dyz     :     0.011804
      dx2y2   :     0.026837
      dxy     :     0.032169
 31 C s       :     2.893242  s :     2.893242
      pz      :     0.997304  p :     3.157742
      px      :     1.085592
      py      :     1.074846
      dz2     :     0.009850  d :     0.091157
      dxz     :     0.008787
      dyz     :     0.014317
      dx2y2   :     0.029491
      dxy     :     0.028712
 32 C s       :     2.893838  s :     2.893838
      pz      :     1.002924  p :     3.163971
      px      :     1.089581
      py      :     1.071466
      dz2     :     0.006810  d :     0.090826
      dxz     :     0.016650
      dyz     :     0.008026
      dx2y2   :     0.031828
      dxy     :     0.027513
 33 C s       :     2.893078  s :     2.893078
      pz      :     0.998446  p :     3.158729
      px      :     1.087089
      py      :     1.073194
      dz2     :     0.007207  d :     0.091167
      dxz     :     0.012763
      dyz     :     0.012043
      dx2y2   :     0.027172
      dxy     :     0.031982
 34 C s       :     2.903889  s :     2.903889
      pz      :     1.067380  p :     3.227593
      px      :     1.126391
      py      :     1.033821
      dz2     :     0.010080  d :     0.088032
      dxz     :     0.019446
      dyz     :     0.024918
      dx2y2   :     0.025285
      dxy     :     0.008302
 35 C s       :     2.854906  s :     2.854906
      pz      :     1.028133  p :     3.046085
      px      :     0.921581
      py      :     1.096371
      dz2     :     0.016310  d :     0.141212
      dxz     :     0.044217
      dyz     :     0.029618
      dx2y2   :     0.031118
      dxy     :     0.019949
 36 C s       :     2.832949  s :     2.832949
      pz      :     1.061160  p :     2.992502
      px      :     1.029659
      py      :     0.901683
      dz2     :     0.028901  d :     0.157592
      dxz     :     0.069371
      dyz     :     0.012286
      dx2y2   :     0.026230
      dxy     :     0.020804
 37 C s       :     2.839860  s :     2.839860
      pz      :     1.046642  p :     3.045351
      px      :     1.039276
      py      :     0.959433
      dz2     :     0.055109  d :     0.154688
      dxz     :     0.050734
      dyz     :     0.019378
      dx2y2   :     0.019497
      dxy     :     0.009970
 38 C s       :     2.807515  s :     2.807515
      pz      :     0.977714  p :     2.791864
      px      :     1.023228
      py      :     0.790922
      dz2     :     0.109964  d :     0.289917
      dxz     :     0.061663
      dyz     :     0.053036
      dx2y2   :     0.038650
      dxy     :     0.026604
 39 N s       :     3.105987  s :     3.105987
      pz      :     1.204439  p :     4.010388
      px      :     1.224705
      py      :     1.581244
      dz2     :     0.024551  d :     0.081258
      dxz     :     0.028756
      dyz     :     0.010781
      dx2y2   :     0.011545
      dxy     :     0.005625
 40 N s       :     3.196134  s :     3.196134
      pz      :     1.472104  p :     3.817216
      px      :     1.262485
      py      :     1.082627
      dz2     :     0.025381  d :     0.095538
      dxz     :     0.026379
      dyz     :     0.010640
      dx2y2   :     0.018137
      dxy     :     0.014999
 41 C s       :     2.898181  s :     2.898181
      pz      :     1.040596  p :     3.031157
      px      :     1.079448
      py      :     0.911113
      dz2     :     0.050061  d :     0.130444
      dxz     :     0.041677
      dyz     :     0.017851
      dx2y2   :     0.015411
      dxy     :     0.005444
 42 C s       :     2.895952  s :     2.895952
      pz      :     1.091377  p :     3.047987
      px      :     1.022796
      py      :     0.933814
      dz2     :     0.026665  d :     0.130219
      dxz     :     0.058358
      dyz     :     0.006069
      dx2y2   :     0.023120
      dxy     :     0.016008
 43 N s       :     3.197872  s :     3.197872
      pz      :     1.475041  p :     3.796318
      px      :     1.260866
      py      :     1.060410
      dz2     :     0.025753  d :     0.096410
      dxz     :     0.026596
      dyz     :     0.011545
      dx2y2   :     0.016973
      dxy     :     0.015542
 44 O s       :     3.509682  s :     3.509682
      pz      :     1.636470  p :     4.738319
      px      :     1.585005
      py      :     1.516844
      dz2     :     0.011099  d :     0.053407
      dxz     :     0.019625
      dyz     :     0.006625
      dx2y2   :     0.008977
      dxy     :     0.007082
 45 H s       :     0.725524  s :     0.725524
 46 H s       :     0.845364  s :     0.845364
 47 H s       :     0.846060  s :     0.846060
 48 H s       :     0.854178  s :     0.854178
 49 H s       :     0.853534  s :     0.853534
 50 H s       :     0.853974  s :     0.853974
 51 H s       :     0.853099  s :     0.853099
 52 H s       :     0.853409  s :     0.853409
 53 H s       :     0.846921  s :     0.846921
 54 H s       :     0.845630  s :     0.845630
 55 H s       :     0.839286  s :     0.839286


                      *****************************
                      * MAYER POPULATION ANALYSIS *
                      *****************************

  NA   - Mulliken gross atomic population
  ZA   - Total nuclear charge
  QA   - Mulliken gross atomic charge
  VA   - Mayer's total valence
  BVA  - Mayer's bonded valence
  FA   - Mayer's free valence

  ATOM       NA         ZA         QA         VA         BVA        FA
  0 C      6.2963     6.0000    -0.2963     3.7958     3.7958    -0.0000
  1 C      5.8685     6.0000     0.1315     3.6716     3.6716     0.0000
  2 C      6.3078     6.0000    -0.3078     3.8057     3.8057    -0.0000
  3 C      6.2360     6.0000    -0.2360     3.7910     3.7910     0.0000
  4 C      6.2652     6.0000    -0.2652     3.8015     3.8015    -0.0000
  5 C      6.2347     6.0000    -0.2347     3.7969     3.7969    -0.0000
  6 C      6.5335     6.0000    -0.5335     3.6657     3.6657    -0.0000
  7 C      6.0895     6.0000    -0.0895     3.6598     3.6598    -0.0000
  8 C      5.7568     6.0000     0.2432     3.6681     3.6681    -0.0000
  9 C      5.9399     6.0000     0.0601     3.8007     3.8007     0.0000
 10 C      5.4533     6.0000     0.5467     4.0523     4.0523    -0.0000
 11 N      7.6870     7.0000    -0.6870     3.0107     3.0107     0.0000
 12 N      7.3610     7.0000    -0.3610     3.0868     3.0868     0.0000
 13 C      6.1085     6.0000    -0.1085     3.8201     3.8201     0.0000
 14 C      6.1169     6.0000    -0.1169     3.8186     3.8186     0.0000
 15 N      7.3445     7.0000    -0.3445     3.1085     3.1085     0.0000
 16 O      8.4817     8.0000    -0.4817     2.1666     2.1666    -0.0000
 17 H      0.5652     1.0000     0.4348     0.8334     0.8334     0.0000
 18 H      0.7181     1.0000     0.2819     0.8871     0.8871     0.0000
 19 H      0.7200     1.0000     0.2800     0.8884     0.8884     0.0000
 20 H      0.7546     1.0000     0.2454     0.9109     0.9109     0.0000
 21 H      0.7522     1.0000     0.2478     0.9012     0.9012     0.0000
 22 H      0.7512     1.0000     0.2488     0.9014     0.9014    -0.0000
 23 H      0.7474     1.0000     0.2526     0.9015     0.9015     0.0000
 24 H      0.7505     1.0000     0.2495     0.9141     0.9141    -0.0000
 25 H      0.7263     1.0000     0.2737     0.8879     0.8879    -0.0000
 26 H      0.7313     1.0000     0.2687     0.8910     0.8910     0.0000
 27 H      0.7019     1.0000     0.2981     0.8638     0.8638     0.0000
 28 C      6.2965     6.0000    -0.2965     3.7965     3.7965    -0.0000
 29 C      5.8688     6.0000     0.1312     3.6716     3.6716     0.0000
 30 C      6.3074     6.0000    -0.3074     3.8046     3.8046     0.0000
 31 C      6.2361     6.0000    -0.2361     3.7912     3.7912     0.0000
 32 C      6.2652     6.0000    -0.2652     3.8015     3.8015    -0.0000
 33 C      6.2347     6.0000    -0.2347     3.7968     3.7968     0.0000
 34 C      6.5334     6.0000    -0.5334     3.6658     3.6658    -0.0000
 35 C      6.0897     6.0000    -0.0897     3.6600     3.6600    -0.0000
 36 C      5.7564     6.0000     0.2436     3.6682     3.6682    -0.0000
 37 C      5.9399     6.0000     0.0601     3.8009     3.8009    -0.0000
 38 C      5.4534     6.0000     0.5466     4.0524     4.0524     0.0000
 39 N      7.6870     7.0000    -0.6870     3.0108     3.0108    -0.0000
 40 N      7.3610     7.0000    -0.3610     3.0872     3.0872     0.0000
 41 C      6.1085     6.0000    -0.1085     3.8202     3.8202     0.0000
 42 C      6.1169     6.0000    -0.1169     3.8186     3.8186     0.0000
 43 N      7.3444     7.0000    -0.3444     3.1086     3.1086    -0.0000
 44 O      8.4817     8.0000    -0.4817     2.1667     2.1667    -0.0000
 45 H      0.5653     1.0000     0.4347     0.8334     0.8334    -0.0000
 46 H      0.7181     1.0000     0.2819     0.8871     0.8871     0.0000
 47 H      0.7200     1.0000     0.2800     0.8884     0.8884     0.0000
 48 H      0.7547     1.0000     0.2453     0.9109     0.9109    -0.0000
 49 H      0.7522     1.0000     0.2478     0.9012     0.9012     0.0000
 50 H      0.7513     1.0000     0.2487     0.9015     0.9015    -0.0000
 51 H      0.7474     1.0000     0.2526     0.9016     0.9016     0.0000
 52 H      0.7504     1.0000     0.2496     0.9144     0.9144    -0.0000
 53 H      0.7263     1.0000     0.2737     0.8879     0.8879     0.0000
 54 H      0.7313     1.0000     0.2687     0.8911     0.8911    -0.0000
 55 H      0.7020     1.0000     0.2980     0.8639     0.8639    -0.0000

  Mayer bond orders larger than 0.100000
B(  0-C ,  1-C ) :   1.3956 B(  0-C ,  5-C ) :   1.4262 B(  0-C , 20-H ) :   0.9070 
B(  1-C ,  2-C ) :   1.3944 B(  1-C ,  6-C ) :   0.9407 B(  2-C ,  3-C ) :   1.4275 
B(  2-C , 24-H ) :   0.9024 B(  3-C ,  4-C ) :   1.4171 B(  3-C , 23-H ) :   0.9042 
B(  4-C ,  5-C ) :   1.4207 B(  4-C , 22-H ) :   0.9096 B(  5-C , 21-H ) :   0.9102 
B(  6-C ,  7-C ) :   0.9617 B(  6-C , 25-H ) :   0.9026 B(  6-C , 26-H ) :   0.8984 
B(  7-C ,  8-C ) :   0.9357 B(  7-C , 11-N ) :   0.9482 B(  7-C , 27-H ) :   0.8681 
B(  8-C ,  9-C ) :   1.2820 B(  8-C , 12-N ) :   1.4667 B(  9-C , 10-C ) :   0.9554 
B(  9-C , 15-N ) :   1.4834 B( 10-C , 11-N ) :   1.2334 B( 10-C , 16-O ) :   1.8692 
B( 11-N , 16-O ) :   0.1045 B( 11-N , 17-H ) :   0.6886 B( 12-N , 13-C ) :   1.5223 
B( 13-C , 14-C ) :   1.3203 B( 13-C , 18-H ) :   0.8913 B( 14-C , 15-N ) :   1.5314 
B( 14-C , 19-H ) :   0.8927 B( 16-O , 45-H ) :   0.1066 B( 17-H , 44-O ) :   0.1070 
B( 28-C , 29-C ) :   1.3960 B( 28-C , 33-C ) :   1.4260 B( 28-C , 48-H ) :   0.9072 
B( 29-C , 30-C ) :   1.3939 B( 29-C , 34-C ) :   0.9408 B( 30-C , 31-C ) :   1.4278 
B( 30-C , 52-H ) :   0.9020 B( 31-C , 32-C ) :   1.4170 B( 31-C , 51-H ) :   0.9041 
B( 32-C , 33-C ) :   1.4208 B( 32-C , 50-H ) :   0.9096 B( 33-C , 49-H ) :   0.9102 
B( 34-C , 35-C ) :   0.9617 B( 34-C , 53-H ) :   0.9025 B( 34-C , 54-H ) :   0.8985 
B( 35-C , 36-C ) :   0.9357 B( 35-C , 39-N ) :   0.9482 B( 35-C , 55-H ) :   0.8681 
B( 36-C , 37-C ) :   1.2820 B( 36-C , 40-N ) :   1.4670 B( 37-C , 38-C ) :   0.9556 
B( 37-C , 43-N ) :   1.4836 B( 38-C , 39-N ) :   1.2332 B( 38-C , 44-O ) :   1.8694 
B( 39-N , 44-O ) :   0.1045 B( 39-N , 45-H ) :   0.6890 B( 40-N , 41-C ) :   1.5223 
B( 41-C , 42-C ) :   1.3203 B( 41-C , 46-H ) :   0.8913 B( 42-C , 43-N ) :   1.5314 
B( 42-C , 47-H ) :   0.8927 

-------
TIMINGS
-------

Total SCF time: 0 days 0 hours 3 min 33 sec 

Total time                  ....     213.351 sec
Sum of individual times     ....     211.054 sec  ( 98.9%)

Fock matrix formation       ....     203.358 sec  ( 95.3%)
  Split-RI-J                ....      18.857 sec  (  9.3% of F)
  Chain of spheres X        ....     148.819 sec  ( 73.2% of F)
  XC integration            ....       8.492 sec  (  4.2% of F)
    Basis function eval.    ....       2.468 sec  ( 29.1% of XC)
    Density eval.           ....       2.678 sec  ( 31.5% of XC)
    XC-Functional eval.     ....       0.216 sec  (  2.5% of XC)
    XC-Potential eval.      ....       2.378 sec  ( 28.0% of XC)
Diagonalization             ....       1.020 sec  (  0.5%)
Density matrix formation    ....       0.113 sec  (  0.1%)
Population analysis         ....       0.116 sec  (  0.1%)
Initial guess               ....       0.276 sec  (  0.1%)
Orbital Transformation      ....       0.000 sec  (  0.0%)
Orbital Orthonormalization  ....       0.000 sec  (  0.0%)
DIIS solution               ....       0.521 sec  (  0.2%)
SOSCF solution              ....       1.010 sec  (  0.5%)
Grid generation             ....       4.640 sec  (  2.2%)

Maximum memory used throughout the entire SCF-calculation: 190.9 MB


-------------------------------------------------------------------------------
                          DFT DISPERSION CORRECTION                            
                                                                               
                              DFTD3 V3.1  Rev 1                                
                          USING Becke-Johnson damping                          
-------------------------------------------------------------------------------
The PBEh-3c composite method is recognized
Using three-body term ABC
Active option DFTDOPT                   ...         4   

molecular C6(AA) [au] = 38858.286671 


            DFT-D V3
 parameters
 s6 scaling factor         :     1.0000 
 a1 scaling factor         :     0.4860 
 s8 scaling factor         :     0.0000 
 a2 scaling factor         :     4.5000 
 Damping factor alpha9(ATM):    16.0000 
 ad hoc parameters k1-k3   :    16.0000     1.3333    -4.0000 

 Edisp/kcal,au: -29.841910378944  -0.047556106209 
 E6   /kcal   : -30.328756190 
 E8   /kcal   :  -0.000000000 
 E6(ABC)      :   0.486845811 
 % E8         :   0.000000000 
 % E6(ABC)    :  -1.631416371 

-------------------------   ----------------
Dispersion correction           -0.047556106
-------------------------   ----------------

------------------   -----------------
gCP correction             0.101031061
------------------   -----------------

-------------------------   --------------------
FINAL SINGLE POINT ENERGY     -1479.824320409850
-------------------------   --------------------


                            ***************************************
                            *     ORCA property calculations      *
                            ***************************************

                                    ---------------------
                                    Active property flags
                                    ---------------------
   (+) Dipole Moment


------------------------------------------------------------------------------
                       ORCA ELECTRIC PROPERTIES CALCULATION
------------------------------------------------------------------------------

Dipole Moment Calculation                       ... on
Quadrupole Moment Calculation                   ... off
Polarizability Calculation                      ... off
GBWName                                         ... orca.gbw
Electron density                                ... orca.scfp
The origin for moment calculation is the CENTER OF MASS  = ( 0.000000,  0.000011 -0.000000)

-------------
DIPOLE MOMENT
-------------
                                X             Y             Z
Electronic contribution:     -0.00145     -12.35108      -0.00104
Nuclear contribution   :      0.00182      12.17077      -0.00041
                        -----------------------------------------
Total Dipole Moment    :      0.00037      -0.18031      -0.00144
                        -----------------------------------------
Magnitude (a.u.)       :      0.18031
Magnitude (Debye)      :      0.45832


--------------------
Rotational spectrum 
--------------------
 
Rotational constants in cm-1:     0.007288     0.002632     0.002454 
Rotational constants in MHz :   218.490261    78.891585    73.571650 

 Dipole components along the rotational axes: 
x,y,z [a.u.] :     0.000371     0.180308    -0.001442 
x,y,z [Debye]:     0.000942     0.458306    -0.003664 

 


           ************************************************************
           *        Program running with 12 parallel MPI-processes    *
           *              working on a common directory               *
           ************************************************************

-------------------------------------------------------------------------------
                               ORCA SCF HESSIAN
-------------------------------------------------------------------------------

                   --------- SHARK INITIALIZATION DONE ---------

Hessian of the Kohn-Sham DFT energy:
Kohn-Sham wavefunction type                      ... RKS
Hartree-Fock exchange scaling                    ...    0.420
Number of operators                              ...    1
Number of atoms                                  ...   56
Basis set dimensions                             ...  554
Integral neglect threshold                       ... 1.0e-12
Integral primitive cutoff                        ... 1.0e-14

Setting up DFT Hessian calculations              ... 

HESS GRID
---------

General Integration Accuracy     IntAcc      ... 4.388
Radial Grid Type                 RadialGrid  ... OptM3 with GC (2021)
Angular Grid (max. ang.)         AngularGrid ... 4 (Lebedev-302)
Angular grid pruning method      GridPruning ... 4 (adaptive)
Weight generation scheme         WeightScheme... Becke
Basis function cutoff            BFCut       ... 1.0000e-12
Integration weight cutoff        WCut        ... 1.0000e-14
Angular grids for H and He will be reduced by one unit
Partially contracted basis set               ... off
Rotationally invariant grid construction     ... off

Total number of grid points                  ...   271881
Total number of batches                      ...     4275
Average number of points per batch           ...       63
Average number of grid points per atom       ...     4855

Building densities                               ... done   (      0.0 sec)
Calculating rho(r) on the grid                   ... done   (      0.6 sec)
Building xc-kernel on the grid                   ... done   (      0.1 sec)
                                                     done   (      4.6 sec)

Nuclear repulsion Hessian  (SHARK)               ... done   (      0.0 sec)

----------------------------------------------
Forming right-hand sides of CP-SCF equations     ...
----------------------------------------------
One electron integral derivatives  (SHARK)       ... done   (      1.8 sec)
C-PCM contribution to the Fock matrix derivative ... done   (     80.4 sec)
Transforming the overlap derivative matrices     ... done   (     51.3 sec)
Adding tr(S(x)F(y) C-PCM term to the hessian     ... done   (      0.6 sec)
Making the Q(x) pseudodensities                  ... done   (      0.9 sec)
Adding the E*S(x)*S(y) terms to the Hessian      ... done   (      0.6 sec)
Calculating energy weighted overlap derivatives  ... done   (      0.2 sec)
Two electron integral derivatives (SHARK-RI)     ... done   (    205.7 sec)
Exchange-correlation integral derivatives        ... done   (    169.2 sec)
tr(F(y)Q(x)) contribution to the Hessian         ... done   (      1.3 sec)

Response fock operator R(S(x)) (SHARK-RI)        ... 
IBatch  1 (of  2):                                              1222.9 sec
IBatch  2 (of  2):                                               513.9 sec
                                                 ... done   (   1736.9 sec)
XC Response fock operator R(S(x))                ... done   (     81.5 sec)
tr(F(y)S(x)) contribution to the Hessian         ... done   (      0.1 sec)
Transforming and finalizing RHSs                 ... done   (      8.0 sec)

----------------------------------------------
Solving the CP-SCF equations (RI)                ...
----------------------------------------------
IBatch 1 (of 3)
     CP-SCF ITERATION   0:   3.1337e-01 (  64.5 sec   0/ 61 done)
     CP-SCF ITERATION   1:   4.7491e-02 (  66.7 sec   0/ 61 done)
     CP-SCF ITERATION   2:   2.7670e-02 (  66.9 sec   0/ 61 done)
     CP-SCF ITERATION   3:   8.6086e-03 (  66.4 sec   0/ 61 done)
     CP-SCF ITERATION   4:   2.5201e-03 (  66.6 sec   0/ 61 done)
     CP-SCF ITERATION   5:   8.0417e-04 (  66.8 sec   0/ 61 done)
     CP-SCF ITERATION   6:   2.8546e-04 (  66.3 sec   1/ 61 done)
     CP-SCF ITERATION   7:   8.0414e-05 (  63.7 sec  13/ 61 done)
     CP-SCF ITERATION   8:   3.1228e-05 (  52.1 sec  60/ 61 done)
     CP-SCF ITERATION   9:   1.0229e-05 (   7.7 sec  61/ 61 done)
                    *** THE CP-SCF HAS CONVERGED ***
IBatch 2 (of 3)
     CP-SCF ITERATION   0:   3.1340e-01 (  65.5 sec   0/ 61 done)
     CP-SCF ITERATION   1:   4.7489e-02 (  68.2 sec   0/ 61 done)
     CP-SCF ITERATION   2:   2.7664e-02 (  67.8 sec   0/ 61 done)
     CP-SCF ITERATION   3:   8.6115e-03 (  67.5 sec   0/ 61 done)
     CP-SCF ITERATION   4:   2.5207e-03 (  67.5 sec   0/ 61 done)
     CP-SCF ITERATION   5:   8.0427e-04 (  68.2 sec   0/ 61 done)
     CP-SCF ITERATION   6:   2.8535e-04 (  67.3 sec   4/ 61 done)
     CP-SCF ITERATION   7:   8.0431e-05 (  62.5 sec  27/ 61 done)
     CP-SCF ITERATION   8:   3.1226e-05 (  38.7 sec  60/ 61 done)
     CP-SCF ITERATION   9:   1.0223e-05 (   7.9 sec  61/ 61 done)
                    *** THE CP-SCF HAS CONVERGED ***
IBatch 3 (of 3)
     CP-SCF ITERATION   0:   2.0381e-01 (  47.9 sec   0/ 46 done)
     CP-SCF ITERATION   1:   4.4616e-02 (  49.3 sec   0/ 46 done)
     CP-SCF ITERATION   2:   2.4461e-02 (  50.4 sec   0/ 46 done)
     CP-SCF ITERATION   3:   7.1737e-03 (  47.6 sec   0/ 46 done)
     CP-SCF ITERATION   4:   2.2000e-03 (  48.9 sec   0/ 46 done)
     CP-SCF ITERATION   5:   7.0017e-04 (  49.8 sec   0/ 46 done)
     CP-SCF ITERATION   6:   2.3777e-04 (  50.3 sec   5/ 46 done)
     CP-SCF ITERATION   7:   7.3273e-05 (  48.3 sec  32/ 46 done)
     CP-SCF ITERATION   8:   2.0907e-05 (  23.6 sec  46/ 46 done)
                    *** THE CP-SCF HAS CONVERGED ***

                                                 ... done   (   1588.3 sec)
Forming perturbed density Hessian contributions  ... done   (      1.0 sec)
Calculating [Q*(d^2 A/dXdY)*Q  ] C-PCM term      ... done   (      0.1 sec)
Calculating [d^2(V_N)/(dXdY)*Q ] C-PCM term      ... done   (      0.0 sec)
Calculating [d^2(V_el)/(dXdY)*Q] C-PCM term      ... done   (      3.7 sec)
Calculating C-PCM term that depends on dQ/dX     ... done   (      1.8 sec)
2nd integral derivative contribs (SHARK-RI)      ... done   (    499.9 sec)
Exchange-correlation Hessian                     ... done   (     68.9 sec)
Dispersion correction in the Hessian             ... done   (      3.2 sec)
gCP correction in the Hessian                    ... done   (      1.7 sec)
Dipole derivatives                               ... (center of mass:  0.000000,  0.000011 -0.000000)done   (      0.3 sec)

Total SCF Hessian time: 0 days 1 hours 15 min 52 sec 

Writing the Hessian file to the disk             ... done


Maximum memory used throughout the entire SCFHESS-calculation: 911.8 MB

-----------------------
VIBRATIONAL FREQUENCIES
-----------------------

Scaling factor for frequencies =  1.000000000  (already applied!)

   0:         0.00 cm**-1
   1:         0.00 cm**-1
   2:         0.00 cm**-1
   3:         0.00 cm**-1
   4:         0.00 cm**-1
   5:         0.00 cm**-1
   6:         9.98 cm**-1
   7:        21.88 cm**-1
   8:        22.45 cm**-1
   9:        33.10 cm**-1
  10:        35.14 cm**-1
  11:        44.94 cm**-1
  12:        53.61 cm**-1
  13:        57.05 cm**-1
  14:        60.63 cm**-1
  15:        74.48 cm**-1
  16:        78.48 cm**-1
  17:        95.31 cm**-1
  18:       117.70 cm**-1
  19:       118.36 cm**-1
  20:       149.72 cm**-1
  21:       152.81 cm**-1
  22:       166.23 cm**-1
  23:       168.50 cm**-1
  24:       252.38 cm**-1
  25:       254.70 cm**-1
  26:       276.04 cm**-1
  27:       277.21 cm**-1
  28:       321.12 cm**-1
  29:       322.50 cm**-1
  30:       378.82 cm**-1
  31:       379.16 cm**-1
  32:       428.83 cm**-1
  33:       433.40 cm**-1
  34:       450.35 cm**-1
  35:       451.03 cm**-1
  36:       459.09 cm**-1
  37:       460.59 cm**-1
  38:       505.30 cm**-1
  39:       506.37 cm**-1
  40:       538.57 cm**-1
  41:       540.58 cm**-1
  42:       558.69 cm**-1
  43:       559.36 cm**-1
  44:       591.49 cm**-1
  45:       592.11 cm**-1
  46:       646.38 cm**-1
  47:       647.29 cm**-1
  48:       651.71 cm**-1
  49:       652.75 cm**-1
  50:       657.45 cm**-1
  51:       664.51 cm**-1
  52:       715.27 cm**-1
  53:       715.33 cm**-1
  54:       739.19 cm**-1
  55:       739.34 cm**-1
  56:       752.63 cm**-1
  57:       753.45 cm**-1
  58:       764.26 cm**-1
  59:       776.18 cm**-1
  60:       784.19 cm**-1
  61:       785.68 cm**-1
  62:       801.06 cm**-1
  63:       803.11 cm**-1
  64:       851.50 cm**-1
  65:       851.87 cm**-1
  66:       884.73 cm**-1
  67:       885.38 cm**-1
  68:       901.92 cm**-1
  69:       905.85 cm**-1
  70:       917.01 cm**-1
  71:       917.11 cm**-1
  72:       928.93 cm**-1
  73:       929.34 cm**-1
  74:       968.90 cm**-1
  75:       969.41 cm**-1
  76:       986.22 cm**-1
  77:       986.40 cm**-1
  78:      1035.42 cm**-1
  79:      1035.84 cm**-1
  80:      1036.17 cm**-1
  81:      1038.71 cm**-1
  82:      1043.02 cm**-1
  83:      1043.07 cm**-1
  84:      1043.22 cm**-1
  85:      1043.29 cm**-1
  86:      1056.69 cm**-1
  87:      1060.03 cm**-1
  88:      1085.88 cm**-1
  89:      1085.97 cm**-1
  90:      1115.04 cm**-1
  91:      1115.42 cm**-1
  92:      1128.15 cm**-1
  93:      1128.31 cm**-1
  94:      1150.36 cm**-1
  95:      1150.53 cm**-1
  96:      1197.07 cm**-1
  97:      1198.21 cm**-1
  98:      1203.72 cm**-1
  99:      1204.33 cm**-1
 100:      1230.66 cm**-1
 101:      1230.69 cm**-1
 102:      1234.40 cm**-1
 103:      1234.94 cm**-1
 104:      1265.26 cm**-1
 105:      1265.92 cm**-1
 106:      1275.31 cm**-1
 107:      1275.96 cm**-1
 108:      1285.79 cm**-1
 109:      1285.85 cm**-1
 110:      1320.11 cm**-1
 111:      1320.93 cm**-1
 112:      1346.05 cm**-1
 113:      1346.28 cm**-1
 114:      1381.52 cm**-1
 115:      1381.81 cm**-1
 116:      1396.48 cm**-1
 117:      1396.82 cm**-1
 118:      1402.78 cm**-1
 119:      1402.93 cm**-1
 120:      1426.59 cm**-1
 121:      1427.52 cm**-1
 122:      1448.57 cm**-1
 123:      1454.76 cm**-1
 124:      1465.64 cm**-1
 125:      1470.57 cm**-1
 126:      1523.19 cm**-1
 127:      1523.77 cm**-1
 128:      1534.67 cm**-1
 129:      1534.75 cm**-1
 130:      1551.32 cm**-1
 131:      1554.65 cm**-1
 132:      1580.46 cm**-1
 133:      1580.57 cm**-1
 134:      1584.82 cm**-1
 135:      1585.16 cm**-1
 136:      1700.13 cm**-1
 137:      1700.22 cm**-1
 138:      1702.45 cm**-1
 139:      1702.66 cm**-1
 140:      1723.01 cm**-1
 141:      1723.32 cm**-1
 142:      1724.46 cm**-1
 143:      1724.53 cm**-1
 144:      1840.12 cm**-1
 145:      1853.28 cm**-1
 146:      3109.84 cm**-1
 147:      3109.96 cm**-1
 148:      3132.90 cm**-1
 149:      3132.97 cm**-1
 150:      3184.91 cm**-1
 151:      3185.06 cm**-1
 152:      3259.46 cm**-1
 153:      3259.73 cm**-1
 154:      3262.99 cm**-1
 155:      3263.72 cm**-1
 156:      3269.54 cm**-1
 157:      3269.57 cm**-1
 158:      3270.36 cm**-1
 159:      3270.58 cm**-1
 160:      3278.75 cm**-1
 161:      3279.71 cm**-1
 162:      3284.09 cm**-1
 163:      3284.12 cm**-1
 164:      3287.69 cm**-1
 165:      3288.14 cm**-1
 166:      3470.49 cm**-1
 167:      3489.23 cm**-1


------------
NORMAL MODES
------------

These modes are the Cartesian displacements weighted by the diagonal matrix
M(i,i)=1/sqrt(m[i]) where m[i] is the mass of the displaced atom
Thus, these vectors are normalized but *not* orthogonal

                  0          1          2          3          4          5    
      0       0.000000   0.000000   0.000000   0.000000   0.000000   0.000000
      1       0.000000   0.000000   0.000000   0.000000   0.000000   0.000000
      2       0.000000   0.000000   0.000000   0.000000   0.000000   0.000000
      3       0.000000   0.000000   0.000000   0.000000   0.000000   0.000000
      4       0.000000   0.000000   0.000000   0.000000   0.000000   0.000000
      5       0.000000   0.000000   0.000000   0.000000   0.000000   0.000000
      6       0.000000   0.000000   0.000000   0.000000   0.000000   0.000000
      7       0.000000   0.000000   0.000000   0.000000   0.000000   0.000000
      8       0.000000   0.000000   0.000000   0.000000   0.000000   0.000000
      9       0.000000   0.000000   0.000000   0.000000   0.000000   0.000000
     10       0.000000   0.000000   0.000000   0.000000   0.000000   0.000000
     11       0.000000   0.000000   0.000000   0.000000   0.000000   0.000000
     12       0.000000   0.000000   0.000000   0.000000   0.000000   0.000000
     13       0.000000   0.000000   0.000000   0.000000   0.000000   0.000000
     14       0.000000   0.000000   0.000000   0.000000   0.000000   0.000000
     15       0.000000   0.000000   0.000000   0.000000   0.000000   0.000000
     16       0.000000   0.000000   0.000000   0.000000   0.000000   0.000000
     17       0.000000   0.000000   0.000000   0.000000   0.000000   0.000000
     18       0.000000   0.000000   0.000000   0.000000   0.000000   0.000000
     19       0.000000   0.000000   0.000000   0.000000   0.000000   0.000000
     20       0.000000   0.000000   0.000000   0.000000   0.000000   0.000000
     21       0.000000   0.000000   0.000000   0.000000   0.000000   0.000000
     22       0.000000   0.000000   0.000000   0.000000   0.000000   0.000000
     23       0.000000   0.000000   0.000000   0.000000   0.000000   0.000000
     24       0.000000   0.000000   0.000000   0.000000   0.000000   0.000000
     25       0.000000   0.000000   0.000000   0.000000   0.000000   0.000000
     26       0.000000   0.000000   0.000000   0.000000   0.000000   0.000000
     27       0.000000   0.000000   0.000000   0.000000   0.000000   0.000000
     28       0.000000   0.000000   0.000000   0.000000   0.000000   0.000000
     29       0.000000   0.000000   0.000000   0.000000   0.000000   0.000000
     30       0.000000   0.000000   0.000000   0.000000   0.000000   0.000000
     31       0.000000   0.000000   0.000000   0.000000   0.000000   0.000000
     32       0.000000   0.000000   0.000000   0.000000   0.000000   0.000000
     33       0.000000   0.000000   0.000000   0.000000   0.000000   0.000000
     34       0.000000   0.000000   0.000000   0.000000   0.000000   0.000000
     35       0.000000   0.000000   0.000000   0.000000   0.000000   0.000000
     36       0.000000   0.000000   0.000000   0.000000   0.000000   0.000000
     37       0.000000   0.000000   0.000000   0.000000   0.000000   0.000000
     38       0.000000   0.000000   0.000000   0.000000   0.000000   0.000000
     39       0.000000   0.000000   0.000000   0.000000   0.000000   0.000000
     40       0.000000   0.000000   0.000000   0.000000   0.000000   0.000000
     41       0.000000   0.000000   0.000000   0.000000   0.000000   0.000000
     42       0.000000   0.000000   0.000000   0.000000   0.000000   0.000000
     43       0.000000   0.000000   0.000000   0.000000   0.000000   0.000000
     44       0.000000   0.000000   0.000000   0.000000   0.000000   0.000000
     45       0.000000   0.000000   0.000000   0.000000   0.000000   0.000000
     46       0.000000   0.000000   0.000000   0.000000   0.000000   0.000000
     47       0.000000   0.000000   0.000000   0.000000   0.000000   0.000000
     48       0.000000   0.000000   0.000000   0.000000   0.000000   0.000000
     49       0.000000   0.000000   0.000000   0.000000   0.000000   0.000000
     50       0.000000   0.000000   0.000000   0.000000   0.000000   0.000000
     51       0.000000   0.000000   0.000000   0.000000   0.000000   0.000000
     52       0.000000   0.000000   0.000000   0.000000   0.000000   0.000000
     53       0.000000   0.000000   0.000000   0.000000   0.000000   0.000000
     54       0.000000   0.000000   0.000000   0.000000   0.000000   0.000000
     55       0.000000   0.000000   0.000000   0.000000   0.000000   0.000000
     56       0.000000   0.000000   0.000000   0.000000   0.000000   0.000000
     57       0.000000   0.000000   0.000000   0.000000   0.000000   0.000000
     58       0.000000   0.000000   0.000000   0.000000   0.000000   0.000000
     59       0.000000   0.000000   0.000000   0.000000   0.000000   0.000000
     60       0.000000   0.000000   0.000000   0.000000   0.000000   0.000000
     61       0.000000   0.000000   0.000000   0.000000   0.000000   0.000000
     62       0.000000   0.000000   0.000000   0.000000   0.000000   0.000000
     63       0.000000   0.000000   0.000000   0.000000   0.000000   0.000000
     64       0.000000   0.000000   0.000000   0.000000   0.000000   0.000000
     65       0.000000   0.000000   0.000000   0.000000   0.000000   0.000000
     66       0.000000   0.000000   0.000000   0.000000   0.000000   0.000000
     67       0.000000   0.000000   0.000000   0.000000   0.000000   0.000000
     68       0.000000   0.000000   0.000000   0.000000   0.000000   0.000000
     69       0.000000   0.000000   0.000000   0.000000   0.000000   0.000000
     70       0.000000   0.000000   0.000000   0.000000   0.000000   0.000000
     71       0.000000   0.000000   0.000000   0.000000   0.000000   0.000000
     72       0.000000   0.000000   0.000000   0.000000   0.000000   0.000000
     73       0.000000   0.000000   0.000000   0.000000   0.000000   0.000000
     74       0.000000   0.000000   0.000000   0.000000   0.000000   0.000000
     75       0.000000   0.000000   0.000000   0.000000   0.000000   0.000000
     76       0.000000   0.000000   0.000000   0.000000   0.000000   0.000000
     77       0.000000   0.000000   0.000000   0.000000   0.000000   0.000000
     78       0.000000   0.000000   0.000000   0.000000   0.000000   0.000000
     79       0.000000   0.000000   0.000000   0.000000   0.000000   0.000000
     80       0.000000   0.000000   0.000000   0.000000   0.000000   0.000000
     81       0.000000   0.000000   0.000000   0.000000   0.000000   0.000000
     82       0.000000   0.000000   0.000000   0.000000   0.000000   0.000000
     83       0.000000   0.000000   0.000000   0.000000   0.000000   0.000000
     84       0.000000   0.000000   0.000000   0.000000   0.000000   0.000000
     85       0.000000   0.000000   0.000000   0.000000   0.000000   0.000000
     86       0.000000   0.000000   0.000000   0.000000   0.000000   0.000000
     87       0.000000   0.000000   0.000000   0.000000   0.000000   0.000000
     88       0.000000   0.000000   0.000000   0.000000   0.000000   0.000000
     89       0.000000   0.000000   0.000000   0.000000   0.000000   0.000000
     90       0.000000   0.000000   0.000000   0.000000   0.000000   0.000000
     91       0.000000   0.000000   0.000000   0.000000   0.000000   0.000000
     92       0.000000   0.000000   0.000000   0.000000   0.000000   0.000000
     93       0.000000   0.000000   0.000000   0.000000   0.000000   0.000000
     94       0.000000   0.000000   0.000000   0.000000   0.000000   0.000000
     95       0.000000   0.000000   0.000000   0.000000   0.000000   0.000000
     96       0.000000   0.000000   0.000000   0.000000   0.000000   0.000000
     97       0.000000   0.000000   0.000000   0.000000   0.000000   0.000000
     98       0.000000   0.000000   0.000000   0.000000   0.000000   0.000000
     99       0.000000   0.000000   0.000000   0.000000   0.000000   0.000000
    100       0.000000   0.000000   0.000000   0.000000   0.000000   0.000000
    101       0.000000   0.000000   0.000000   0.000000   0.000000   0.000000
    102       0.000000   0.000000   0.000000   0.000000   0.000000   0.000000
    103       0.000000   0.000000   0.000000   0.000000   0.000000   0.000000
    104       0.000000   0.000000   0.000000   0.000000   0.000000   0.000000
    105       0.000000   0.000000   0.000000   0.000000   0.000000   0.000000
    106       0.000000   0.000000   0.000000   0.000000   0.000000   0.000000
    107       0.000000   0.000000   0.000000   0.000000   0.000000   0.000000
    108       0.000000   0.000000   0.000000   0.000000   0.000000   0.000000
    109       0.000000   0.000000   0.000000   0.000000   0.000000   0.000000
    110       0.000000   0.000000   0.000000   0.000000   0.000000   0.000000
    111       0.000000   0.000000   0.000000   0.000000   0.000000   0.000000
    112       0.000000   0.000000   0.000000   0.000000   0.000000   0.000000
    113       0.000000   0.000000   0.000000   0.000000   0.000000   0.000000
    114       0.000000   0.000000   0.000000   0.000000   0.000000   0.000000
    115       0.000000   0.000000   0.000000   0.000000   0.000000   0.000000
    116       0.000000   0.000000   0.000000   0.000000   0.000000   0.000000
    117       0.000000   0.000000   0.000000   0.000000   0.000000   0.000000
    118       0.000000   0.000000   0.000000   0.000000   0.000000   0.000000
    119       0.000000   0.000000   0.000000   0.000000   0.000000   0.000000
    120       0.000000   0.000000   0.000000   0.000000   0.000000   0.000000
    121       0.000000   0.000000   0.000000   0.000000   0.000000   0.000000
    122       0.000000   0.000000   0.000000   0.000000   0.000000   0.000000
    123       0.000000   0.000000   0.000000   0.000000   0.000000   0.000000
    124       0.000000   0.000000   0.000000   0.000000   0.000000   0.000000
    125       0.000000   0.000000   0.000000   0.000000   0.000000   0.000000
    126       0.000000   0.000000   0.000000   0.000000   0.000000   0.000000
    127       0.000000   0.000000   0.000000   0.000000   0.000000   0.000000
    128       0.000000   0.000000   0.000000   0.000000   0.000000   0.000000
    129       0.000000   0.000000   0.000000   0.000000   0.000000   0.000000
    130       0.000000   0.000000   0.000000   0.000000   0.000000   0.000000
    131       0.000000   0.000000   0.000000   0.000000   0.000000   0.000000
    132       0.000000   0.000000   0.000000   0.000000   0.000000   0.000000
    133       0.000000   0.000000   0.000000   0.000000   0.000000   0.000000
    134       0.000000   0.000000   0.000000   0.000000   0.000000   0.000000
    135       0.000000   0.000000   0.000000   0.000000   0.000000   0.000000
    136       0.000000   0.000000   0.000000   0.000000   0.000000   0.000000
    137       0.000000   0.000000   0.000000   0.000000   0.000000   0.000000
    138       0.000000   0.000000   0.000000   0.000000   0.000000   0.000000
    139       0.000000   0.000000   0.000000   0.000000   0.000000   0.000000
    140       0.000000   0.000000   0.000000   0.000000   0.000000   0.000000
    141       0.000000   0.000000   0.000000   0.000000   0.000000   0.000000
    142       0.000000   0.000000   0.000000   0.000000   0.000000   0.000000
    143       0.000000   0.000000   0.000000   0.000000   0.000000   0.000000
    144       0.000000   0.000000   0.000000   0.000000   0.000000   0.000000
    145       0.000000   0.000000   0.000000   0.000000   0.000000   0.000000
    146       0.000000   0.000000   0.000000   0.000000   0.000000   0.000000
    147       0.000000   0.000000   0.000000   0.000000   0.000000   0.000000
    148       0.000000   0.000000   0.000000   0.000000   0.000000   0.000000
    149       0.000000   0.000000   0.000000   0.000000   0.000000   0.000000
    150       0.000000   0.000000   0.000000   0.000000   0.000000   0.000000
    151       0.000000   0.000000   0.000000   0.000000   0.000000   0.000000
    152       0.000000   0.000000   0.000000   0.000000   0.000000   0.000000
    153       0.000000   0.000000   0.000000   0.000000   0.000000   0.000000
    154       0.000000   0.000000   0.000000   0.000000   0.000000   0.000000
    155       0.000000   0.000000   0.000000   0.000000   0.000000   0.000000
    156       0.000000   0.000000   0.000000   0.000000   0.000000   0.000000
    157       0.000000   0.000000   0.000000   0.000000   0.000000   0.000000
    158       0.000000   0.000000   0.000000   0.000000   0.000000   0.000000
    159       0.000000   0.000000   0.000000   0.000000   0.000000   0.000000
    160       0.000000   0.000000   0.000000   0.000000   0.000000   0.000000
    161       0.000000   0.000000   0.000000   0.000000   0.000000   0.000000
    162       0.000000   0.000000   0.000000   0.000000   0.000000   0.000000
    163       0.000000   0.000000   0.000000   0.000000   0.000000   0.000000
    164       0.000000   0.000000   0.000000   0.000000   0.000000   0.000000
    165       0.000000   0.000000   0.000000   0.000000   0.000000   0.000000
    166       0.000000   0.000000   0.000000   0.000000   0.000000   0.000000
    167       0.000000   0.000000   0.000000   0.000000   0.000000   0.000000
                  6          7          8          9         10         11    
      0      -0.118251  -0.086858   0.065684   0.025555  -0.061125   0.009082
      1      -0.024894  -0.031561  -0.031648  -0.060309  -0.028831   0.085626
      2       0.001157  -0.168460   0.086098  -0.042583  -0.006578  -0.091193
      3      -0.076770  -0.046320   0.008190   0.055837  -0.068842   0.028974
      4       0.022963  -0.052089  -0.052631  -0.054534  -0.039597   0.061460
      5       0.013733  -0.046902  -0.004652   0.013937  -0.005979  -0.007717
      6      -0.097280  -0.049243   0.025166   0.055829  -0.056670   0.028227
      7       0.071217  -0.049426  -0.089716  -0.060588  -0.072511   0.063092
      8       0.054377   0.035526  -0.089008   0.115680   0.039703   0.019246
      9      -0.158052  -0.091938   0.098927   0.027400  -0.036346   0.006372
     10       0.071811  -0.027572  -0.106950  -0.075368  -0.096751   0.091372
     11       0.082281   0.000494  -0.080894   0.167196   0.091884  -0.042603
     12      -0.199054  -0.133146   0.156592  -0.002569  -0.028280  -0.015872
     13       0.023732  -0.006262  -0.086666  -0.083141  -0.087663   0.120494
     14       0.069567  -0.122536   0.012007   0.114345   0.095023  -0.136216
     15      -0.179046  -0.130744   0.139868  -0.003879  -0.041245  -0.013863
     16      -0.024693  -0.008249  -0.048462  -0.074658  -0.052403   0.116556
     17       0.028908  -0.207207   0.094400   0.007037   0.043278  -0.157736
     18      -0.011389  -0.006954  -0.063677   0.087862  -0.088072   0.043072
     19       0.020729  -0.074261  -0.040207  -0.049595  -0.026389   0.049239
     20      -0.011187  -0.007053  -0.003342  -0.014048  -0.030874   0.017278
     21       0.021073  -0.017644  -0.062827   0.040842  -0.065476   0.044194
     22       0.010274  -0.037956  -0.044453  -0.050115  -0.037259   0.049598
     23      -0.023293   0.029495  -0.006437  -0.008481  -0.041491   0.013686
     24       0.003311  -0.004305  -0.053300   0.001916  -0.005543   0.045218
     25      -0.036842   0.019702  -0.037418  -0.021129   0.005951   0.009829
     26      -0.030793   0.031536   0.000608  -0.048103   0.004075   0.021471
     27      -0.010700   0.007784  -0.043372  -0.038277   0.057447   0.044770
     28      -0.008656   0.040926  -0.025983   0.037807   0.029837  -0.082218
     29      -0.025191   0.023185  -0.006185  -0.029808  -0.034189   0.029665
     30      -0.002742   0.002550  -0.045620  -0.027492   0.038107   0.043734
     31       0.053463  -0.003367  -0.025514   0.028688  -0.017103  -0.060441
     32      -0.013632   0.016675  -0.017654   0.024182  -0.101412   0.019688
     33       0.014934  -0.011932  -0.057209   0.013600  -0.029743   0.045869
     34       0.055586  -0.038560  -0.050222  -0.045232  -0.067515   0.034032
     35      -0.012338   0.019631  -0.015647   0.036306  -0.100357   0.009961
     36       0.000672  -0.003019  -0.054171   0.004817  -0.007967   0.045700
     37      -0.094350   0.050396  -0.039468  -0.031219   0.040050   0.024545
     38      -0.041418   0.039753   0.010835  -0.097154   0.069156   0.027333
     39      -0.016852   0.011133  -0.044619  -0.035932   0.057799   0.046178
     40      -0.123513   0.105943  -0.030681   0.022408   0.102112  -0.066829
     41      -0.046072   0.038437   0.014473  -0.127214   0.094076   0.042193
     42      -0.031170   0.023403  -0.034381  -0.077356   0.123310   0.045149
     43      -0.094659   0.128352  -0.018685   0.087435   0.131308  -0.175104
     44      -0.040403   0.029538   0.007776  -0.109547   0.054884   0.051950
     45      -0.028094   0.021713  -0.033621  -0.079450   0.124357   0.045109
     46      -0.036294   0.094719  -0.015661   0.095083   0.093885  -0.180189
     47      -0.029810   0.021910  -0.002764  -0.059913  -0.010052   0.045098
     48      -0.009878   0.009406  -0.038330  -0.050690   0.075584   0.042966
     49       0.092842  -0.007253  -0.005282   0.076949  -0.009758  -0.112086
     50      -0.006470   0.008621  -0.026237   0.048175  -0.142838   0.024283
     51       0.021150  -0.017439  -0.061194   0.029811  -0.055466   0.046066
     52       0.089101  -0.062500  -0.042333  -0.047145  -0.086981   0.029815
     53      -0.005770   0.014208  -0.022828   0.064522  -0.140619   0.004333
     54      -0.019947   0.012933  -0.044870  -0.035789   0.059031   0.046658
     55      -0.171568   0.134186  -0.032526   0.015758   0.132223  -0.058628
     56      -0.054639   0.044562   0.023062  -0.167493   0.147378   0.047182
     57      -0.045383   0.034827  -0.026768  -0.109195   0.175479   0.044488
     58      -0.120146   0.174351  -0.011130   0.133768   0.186284  -0.257456
     59      -0.044638   0.028729   0.011048  -0.136096   0.076764   0.065150
     60      -0.102811  -0.083254   0.051891   0.025843  -0.069579   0.011546
     61      -0.063281  -0.036248  -0.000262  -0.055009  -0.003830   0.079830
     62      -0.029635  -0.232627   0.151216  -0.122686  -0.041618  -0.108918
     63      -0.210568  -0.161970   0.183842  -0.026993  -0.035047  -0.029891
     64      -0.062354   0.007647  -0.031719  -0.079878  -0.044121   0.137437
     65       0.018741  -0.303136   0.166297  -0.036530   0.043828  -0.227484
     66      -0.246366  -0.166354   0.213678  -0.024364  -0.011546  -0.033942
     67       0.024181   0.011411  -0.100317  -0.095236  -0.107153   0.144956
     68       0.090920  -0.152219   0.019942   0.155904   0.137225  -0.190536
     69      -0.173421  -0.092880   0.111096   0.029071  -0.026366   0.005860
     70       0.110825  -0.025776  -0.137169  -0.081014  -0.123118   0.092639
     71       0.111776   0.066315  -0.145264   0.248919   0.131058  -0.021435
     72      -0.065483  -0.017965  -0.018971   0.078736  -0.062270   0.043439
     73       0.108746  -0.062820  -0.106487  -0.054073  -0.079600   0.044010
     74       0.064922   0.126314  -0.159237   0.156868   0.038556   0.082231
     75       0.009738   0.015670  -0.099279   0.128298  -0.108454   0.046252
     76       0.062087  -0.089135  -0.063087  -0.043030  -0.019458   0.047699
     77      -0.004544   0.018821  -0.029412   0.022015  -0.052431   0.020528
     78      -0.002437   0.005527  -0.082508   0.110872  -0.100824   0.046009
     79      -0.014097  -0.105020  -0.004030  -0.050748  -0.014435   0.038992
     80      -0.025034  -0.028705   0.031101  -0.062305  -0.005176   0.012583
     81       0.065104  -0.039568  -0.072697   0.053010  -0.113685   0.044782
     82       0.008493  -0.051246  -0.042757  -0.052005  -0.032446   0.054445
     83      -0.034735   0.063760  -0.005928  -0.007863  -0.032859   0.001860
     84       0.119096   0.068280   0.082584   0.027322  -0.058537  -0.008158
     85      -0.024666  -0.038891   0.022610   0.061177   0.029354   0.085907
     86       0.000157   0.143774   0.123839  -0.041598  -0.001278   0.093687
     87       0.076721   0.043756   0.018316   0.057290  -0.067141  -0.027610
     88       0.023446  -0.064660   0.037879   0.055039   0.039558   0.060772
     89      -0.013793   0.046362   0.006953   0.014673  -0.003495   0.007699
     90       0.097548   0.042489   0.035959   0.056440  -0.055280  -0.027138
     91       0.072258  -0.072237   0.074426   0.060783   0.072777   0.061072
     92      -0.055852  -0.015358  -0.094124   0.116720   0.041342  -0.022600
     93       0.159529   0.065240   0.117017   0.027416  -0.034470  -0.006048
     94       0.073140  -0.055634   0.096405   0.075553   0.097736   0.088716
     95      -0.083758   0.015962  -0.077575   0.168618   0.095146   0.038046
     96       0.201438   0.090346   0.181528  -0.002218  -0.025494   0.015641
     97       0.024823  -0.029269   0.081936   0.083673   0.089218   0.118651
     98      -0.069602   0.114389   0.041734   0.116001   0.101179   0.134012
     99       0.181116   0.092041   0.164290  -0.002640  -0.038071   0.014006
    100      -0.024168  -0.020751   0.044505   0.075567   0.053771   0.116250
    101      -0.027560   0.178767   0.141452   0.008506   0.050510   0.159205
    102       0.010223   0.023891  -0.060123   0.089718  -0.086970  -0.041203
    103       0.020963  -0.082775   0.020450   0.050058   0.025586   0.048836
    104       0.011233   0.008026  -0.001568  -0.013750  -0.030110  -0.016717
    105      -0.021936   0.034368  -0.056364   0.041974  -0.065160  -0.042913
    106       0.010562  -0.049058   0.033441   0.050630   0.037480   0.048785
    107       0.023266  -0.026217  -0.013519  -0.008171  -0.041632  -0.012766
    108      -0.003958   0.017871  -0.050639   0.002709  -0.005966  -0.044977
    109      -0.036400   0.009649   0.041250   0.021217  -0.005384   0.009558
    110       0.030895  -0.030722  -0.007306  -0.048168   0.003185  -0.021440
    111       0.010224   0.002548  -0.044176  -0.037790   0.056208  -0.045680
    112      -0.008103   0.032554   0.035197  -0.038274  -0.030484  -0.081299
    113       0.025198  -0.020296  -0.011756  -0.029726  -0.034828  -0.028926
    114       0.002181   0.008628  -0.044976  -0.026908   0.037065  -0.044317
    115       0.053885  -0.011871   0.023211  -0.028846   0.015957  -0.059926
    116       0.013443  -0.009972  -0.021124   0.024757  -0.100974  -0.017682
    117      -0.015724   0.026867  -0.052416   0.014500  -0.030034  -0.045240
    118       0.055843  -0.052660   0.038316   0.045891   0.067861   0.032820
    119       0.012125  -0.013378  -0.019877   0.037083  -0.099601  -0.007939
    120      -0.001320   0.016805  -0.051825   0.005602  -0.008301  -0.045365
    121      -0.093898   0.040540   0.051472   0.031181  -0.038790   0.024079
    122       0.041691  -0.042332   0.000475  -0.097669   0.067347  -0.028551
    123       0.016367  -0.000532  -0.046256  -0.035502   0.056657  -0.047024
    124      -0.122939   0.097743   0.057112  -0.023199  -0.101370  -0.066170
    125       0.046425  -0.042405   0.004288  -0.127984   0.091663  -0.043862
    126       0.030847  -0.016137  -0.039536  -0.077246   0.121329  -0.047215
    127      -0.093982   0.122012   0.050831  -0.088867  -0.131923  -0.173040
    128       0.040663  -0.031471   0.000062  -0.110150   0.052738  -0.052848
    129       0.027791  -0.014640  -0.038359  -0.079323   0.122315  -0.047236
    130      -0.035619   0.088461   0.038933  -0.096345  -0.095227  -0.178015
    131       0.029895  -0.020338  -0.008163  -0.060088  -0.011315  -0.044795
    132       0.009415  -0.000542  -0.039694  -0.050256   0.074078  -0.044232
    133       0.093250  -0.011208   0.002398  -0.077537   0.007142  -0.110594
    134       0.006194   0.000755  -0.027379   0.048919  -0.141992  -0.021514
    135      -0.022019   0.033702  -0.054829   0.030798  -0.055658  -0.044987
    136       0.089129  -0.073839   0.024722   0.047515   0.086993   0.028193
    137       0.005445  -0.005570  -0.025353   0.065337  -0.139482  -0.001635
    138       0.019449  -0.002293  -0.046969  -0.035381   0.057900  -0.047481
    139      -0.170989   0.126065   0.066432  -0.016696  -0.130896  -0.058144
    140       0.055139  -0.051389   0.011012  -0.168609   0.144241  -0.049848
    141       0.045181  -0.030092  -0.035137  -0.109360   0.172863  -0.047487
    142      -0.119381   0.169566   0.055287  -0.135870  -0.187422  -0.254379
    143       0.044967  -0.031893   0.003402  -0.136929   0.074090  -0.066429
    144       0.103388   0.068137   0.068060   0.028221  -0.066824  -0.010345
    145      -0.063507  -0.034861  -0.008723   0.056105   0.004048   0.081363
    146       0.032017   0.191867   0.202026  -0.121865  -0.035599   0.114181
    147       0.213333   0.111004   0.213498  -0.025510  -0.031181   0.029686
    148      -0.062032  -0.000668   0.032161   0.081091   0.045958   0.137823
    149      -0.016295   0.255616   0.233980  -0.034840   0.053356   0.230949
    150       0.249688   0.108056   0.244231  -0.024454  -0.008368   0.032994
    151       0.025508  -0.015774   0.099403   0.095777   0.109322   0.142580
    152      -0.090952   0.140715   0.056703   0.157936   0.144823   0.187371
    153       0.175097   0.063213   0.129430   0.028390  -0.024806  -0.005792
    154       0.112539  -0.062183   0.126046   0.080962   0.124293   0.088864
    155      -0.114446  -0.034118  -0.155419   0.250514   0.133412   0.014145
    156       0.065048   0.023427  -0.013460   0.079180  -0.061480  -0.042084
    157       0.109999  -0.089870   0.087458   0.054057   0.079604   0.041563
    158      -0.067506  -0.087680  -0.183798   0.157968   0.038474  -0.087190
    159      -0.011624   0.010943  -0.099898   0.130738  -0.107239  -0.043892
    160       0.062592  -0.102872   0.038576   0.043418   0.018164   0.047503
    161       0.004075  -0.010435  -0.032962   0.022766  -0.051681  -0.019425
    162       0.000938   0.016545  -0.081222   0.113005  -0.099593  -0.043828
    163      -0.014371  -0.103046  -0.021676   0.051178   0.012636   0.038892
    164       0.025803   0.020437   0.036916  -0.062729  -0.004752  -0.012623
    165      -0.065975   0.059519  -0.060044   0.054121  -0.112892  -0.042774
    166       0.008718  -0.061168   0.028618   0.052492   0.032307   0.053777
    167       0.034719  -0.059487  -0.021450  -0.007618  -0.033703  -0.000935
                 12         13         14         15         16         17    
      0       0.012359  -0.015589   0.057290  -0.018224  -0.051441  -0.004033
      1      -0.010451  -0.052710  -0.087379   0.096924   0.010625  -0.080321
      2      -0.017150   0.137152   0.003098  -0.080383   0.002750   0.094307
      3      -0.021738  -0.021883   0.096422  -0.036463  -0.083886  -0.002314
      4      -0.028699   0.018397  -0.033252   0.030013   0.019798  -0.006792
      5      -0.059481   0.006205  -0.000350  -0.008096  -0.083044  -0.024002
      6      -0.014974  -0.046330   0.070423  -0.004890  -0.077709  -0.035937
      7      -0.038837   0.083592   0.029632  -0.049753   0.006994   0.083535
      8      -0.142708  -0.100035   0.006180   0.069982  -0.133546  -0.166603
      9       0.027616  -0.064499   0.006569   0.044420  -0.036529  -0.069383
     10      -0.034717   0.080384   0.037279  -0.064318  -0.018872   0.101746
     11      -0.174643  -0.081779   0.018606   0.080573  -0.087258  -0.192270
     12       0.059801  -0.055899  -0.030937   0.059596  -0.003197  -0.071097
     13      -0.013541   0.005734  -0.020120   0.007647  -0.030473   0.027347
     14      -0.137695   0.055019   0.027370   0.001155   0.003827  -0.078200
     15       0.052987  -0.031349  -0.006069   0.028766  -0.010665  -0.037571
     16       0.000057  -0.061694  -0.082607   0.090173  -0.013882  -0.065367
     17      -0.060947   0.166121   0.018752  -0.081613   0.045814   0.069026
     18      -0.055361   0.002991   0.157028  -0.077184  -0.112983   0.028114
     19      -0.044528   0.017887  -0.043700   0.036569   0.028617  -0.023114
     20      -0.001397  -0.004572  -0.002467  -0.004193  -0.090122   0.002916
     21       0.005376   0.041306   0.145923  -0.018019  -0.041945   0.010291
     22      -0.004755   0.018726  -0.030740   0.035165   0.020413  -0.002421
     23       0.035997  -0.003962   0.012048  -0.006924  -0.100956   0.023049
     24      -0.001492   0.029211   0.133568  -0.009275   0.010584  -0.002606
     25      -0.029594   0.002685  -0.018547  -0.003420   0.011050   0.008264
     26       0.034403  -0.012364  -0.001373   0.007276  -0.051031   0.009906
     27      -0.001961   0.021835   0.124869   0.007315   0.070604  -0.020494
     28       0.059751   0.087182   0.034058   0.064213  -0.008769  -0.021955
     29       0.027392  -0.015638  -0.000886  -0.007744  -0.084176   0.022731
     30       0.005543   0.026311   0.122967   0.008967   0.051138  -0.016123
     31       0.146892   0.110168   0.034845   0.133716  -0.014440  -0.041825
     32       0.024161  -0.003850   0.012047  -0.030600  -0.154998   0.043703
     33       0.008627   0.038041   0.138738  -0.006595  -0.004450   0.000874
     34       0.093487   0.074988  -0.005016   0.090317   0.015590  -0.000494
     35       0.030921   0.001661   0.021963  -0.026161  -0.159785   0.038569
     36      -0.008467   0.025883   0.133126  -0.017518   0.006672   0.001100
     37      -0.140528  -0.064029  -0.043311  -0.114066   0.025897   0.047179
     38       0.040709  -0.019598  -0.009637   0.033859   0.019508  -0.013220
     39      -0.016210   0.014776   0.126936  -0.008984   0.070850  -0.015291
     40      -0.160281  -0.034231  -0.000817  -0.167608   0.019133   0.060504
     41       0.039857  -0.030282  -0.019653   0.047244   0.055216  -0.024396
     42      -0.016734   0.008172   0.120354   0.007664   0.134681  -0.034319
     43      -0.067301   0.066942   0.065503  -0.100632  -0.002483   0.028553
     44       0.032369  -0.035085  -0.021328   0.032144   0.020812  -0.010961
     45      -0.009234   0.011483   0.120350   0.017028   0.137356  -0.038324
     46       0.045283   0.125380   0.079531   0.020985  -0.017068  -0.015373
     47       0.026009  -0.026990  -0.010879   0.003891  -0.049764   0.012998
     48       0.009165   0.019859   0.114316   0.020678   0.077134  -0.026061
     49       0.237136   0.141202   0.063856   0.196237  -0.039401  -0.080068
     50       0.017551   0.002532   0.025766  -0.045388  -0.180197   0.054741
     51       0.008573   0.042131   0.144913  -0.012008  -0.004768   0.000573
     52       0.142116   0.039464   0.040182   0.046538   0.014683  -0.022348
     53       0.025088   0.010978   0.013716  -0.031947  -0.169731   0.042929
     54      -0.022571   0.011168   0.125944  -0.016178   0.070826  -0.012457
     55      -0.253795  -0.089377  -0.017696  -0.269229   0.031495   0.097990
     56       0.045312  -0.035629  -0.026572   0.070923   0.113265  -0.044818
     57      -0.023502  -0.000305   0.114344   0.013386   0.184281  -0.046257
     58      -0.087644   0.097468   0.105148  -0.149680  -0.007514   0.040127
     59       0.031717  -0.045161  -0.031486   0.043657   0.051097  -0.019959
     60       0.007482   0.000132   0.075406  -0.038431  -0.056448   0.018545
     61      -0.003693  -0.099291  -0.133766   0.151916   0.020978  -0.146159
     62       0.051657   0.217317  -0.006422  -0.131747   0.043307   0.201903
     63       0.079027  -0.025560  -0.036016   0.042371   0.015519  -0.038355
     64       0.016859  -0.120012  -0.127149   0.146461  -0.021193  -0.124792
     65      -0.029469   0.273247   0.023262  -0.141871   0.116557   0.163232
     66       0.090104  -0.069104  -0.080029   0.096930   0.028450  -0.099037
     67      -0.008589   0.000414  -0.015670  -0.000916  -0.051802   0.040133
     68      -0.164953   0.074948   0.039384   0.005384   0.043524  -0.097883
     69       0.034361  -0.084919  -0.013020   0.069512  -0.030701  -0.094076
     70      -0.049864   0.134050   0.087249  -0.129843  -0.032442   0.168698
     71      -0.222124  -0.168748   0.022261   0.147541  -0.114370  -0.286187
     72      -0.041143  -0.051519   0.099510  -0.017816  -0.102997  -0.035960
     73      -0.053179   0.132835   0.074274  -0.102436   0.011516   0.133251
     74      -0.176010  -0.192287   0.001287   0.123770  -0.197155  -0.247706
     75      -0.094340   0.001518   0.194104  -0.118838  -0.161110   0.048722
     76      -0.071120   0.040141  -0.030954   0.036058   0.040141  -0.031179
     77      -0.029548  -0.012701   0.028469  -0.043438  -0.139037   0.025180
     78      -0.079213  -0.000756   0.176779  -0.102596  -0.143028   0.040182
     79      -0.061760  -0.003158  -0.073712   0.042804   0.028549  -0.044027
     80       0.051342   0.005911  -0.039893   0.049030  -0.026739  -0.020243
     81       0.058387   0.080414   0.162439   0.013722  -0.062642   0.012968
     82      -0.030479   0.010110  -0.038896   0.028434   0.023014  -0.009174
     83       0.069448   0.000855   0.023143  -0.003456  -0.099047   0.034603
     84      -0.014371  -0.018721  -0.056958  -0.015316   0.052264   0.005419
     85      -0.002663   0.053896  -0.088841  -0.096270   0.015882  -0.079452
     86       0.036500   0.133704  -0.007207  -0.080809   0.006745  -0.089503
     87       0.018372  -0.028425  -0.095944  -0.032826   0.084470   0.002508
     88      -0.031227  -0.015435  -0.032765  -0.028906   0.019479  -0.007485
     89       0.059074  -0.004834   0.000414  -0.004175   0.084294   0.026399
     90       0.007647  -0.051059  -0.069502  -0.002420   0.075709   0.033881
     91      -0.051013  -0.079729   0.032070   0.050341   0.000439   0.080318
     92       0.125683  -0.123714  -0.002119   0.077332   0.126337   0.165394
     93      -0.037386  -0.063549  -0.005265   0.044880   0.032123   0.066087
     94      -0.046510  -0.076659   0.040018   0.064221  -0.026674   0.097395
     95       0.160062  -0.108540  -0.014137   0.087066   0.078216   0.188803
     96      -0.067922  -0.051916   0.032120   0.059496  -0.000756   0.069067
     97      -0.014575  -0.004148  -0.019297  -0.007960  -0.032533   0.024564
     98       0.143650   0.035222  -0.027009   0.003609  -0.004628   0.076896
     99      -0.057249  -0.029296   0.006737   0.029839   0.009311   0.037904
    100       0.008894   0.061719  -0.083957  -0.090056  -0.009154  -0.065319
    101       0.084007   0.157553  -0.022840  -0.082665  -0.036829  -0.065838
    102       0.055676  -0.008077  -0.156894  -0.072255   0.116007  -0.027002
    103      -0.046607  -0.012793  -0.043353  -0.035427   0.028642  -0.023854
    104       0.000319  -0.007698   0.002483  -0.000978   0.090856  -0.001432
    105       0.000634   0.038231  -0.146430  -0.016317   0.044590  -0.009207
    106      -0.007857  -0.018997  -0.030182  -0.033196   0.020710  -0.001467
    107      -0.036161  -0.002121  -0.012133  -0.004205   0.101364  -0.023132
    108       0.005725   0.027135  -0.134040  -0.009172  -0.009089   0.003239
    109      -0.030405  -0.000961  -0.018169   0.004645   0.011378   0.010065
    110      -0.035824  -0.009134   0.001282   0.008450   0.050423  -0.010317
    111       0.004971   0.021515  -0.125347   0.005780  -0.070314   0.020835
    112       0.048234  -0.092392   0.034623  -0.065748  -0.009393  -0.023429
    113      -0.029015  -0.014009   0.000858  -0.005912   0.084227  -0.023315
    114      -0.001882   0.026246  -0.123439   0.007917  -0.050581   0.016487
    115       0.131480  -0.123315   0.035456  -0.134090  -0.013445  -0.041963
    116      -0.024027  -0.004739  -0.012076  -0.026507   0.156626  -0.043619
    117      -0.003151   0.036523  -0.139342  -0.006113   0.006387  -0.000133
    118       0.081740  -0.085306  -0.003764  -0.087249   0.015493   0.000864
    119      -0.030230   0.001088  -0.021969  -0.021521   0.161397  -0.038191
    120       0.012291   0.023023  -0.133584  -0.017350  -0.005085  -0.000549
    121      -0.132692   0.075649  -0.043015   0.116604   0.025470   0.051102
    122      -0.043412  -0.013587   0.009519   0.033170  -0.021776   0.012467
    123       0.018277   0.013039  -0.127416  -0.010478  -0.070473   0.015527
    124      -0.155846   0.048769  -0.000328   0.167774   0.015810   0.061730
    125      -0.044046  -0.023173   0.019551   0.045271  -0.058518   0.023014
    126       0.017619   0.008249  -0.120863   0.004549  -0.135498   0.034394
    127      -0.075398  -0.059403   0.066264   0.096929  -0.007890   0.024475
    128      -0.036923  -0.029624   0.021270   0.030724  -0.023533   0.009193
    129       0.010589   0.012341  -0.120864   0.013773  -0.138300   0.038388
    130       0.029466  -0.127967   0.080293  -0.025357  -0.020735  -0.020401
    131      -0.029173  -0.024337   0.010862   0.004418   0.048810  -0.014301
    132      -0.006531   0.021078  -0.114680   0.018881  -0.077335   0.026169
    133       0.217575  -0.160878   0.063977  -0.198061  -0.036423  -0.079803
    134      -0.016326  -0.000021  -0.025899  -0.040616   0.182689  -0.054436
    135      -0.002424   0.040396  -0.145544  -0.011502   0.007248   0.000287
    136       0.134313  -0.053963   0.041326  -0.043721   0.014222  -0.020595
    137      -0.023025   0.009496  -0.013774  -0.026984   0.172159  -0.042269
    138       0.024139   0.008857  -0.126421  -0.017659  -0.070416   0.012615
    139      -0.242275   0.112278  -0.017232   0.270447   0.027214   0.100967
    140      -0.050490  -0.026238   0.026430   0.067401  -0.117933   0.043192
    141       0.023008   0.000603  -0.114868   0.009039  -0.185986   0.046159
    142      -0.099164  -0.086979   0.106126   0.143577  -0.015941   0.032840
    143      -0.037660  -0.038706   0.031445   0.041099  -0.054777   0.017542
    144      -0.006864  -0.004197  -0.075455  -0.034913   0.058994  -0.015770
    145       0.011094   0.100141  -0.136822  -0.151408   0.030722  -0.143870
    146      -0.019607   0.224229  -0.000986  -0.135520  -0.027362  -0.194609
    147      -0.082127  -0.020920   0.036559   0.042818  -0.016629   0.039549
    148       0.034079   0.118215  -0.130042  -0.146486  -0.011814  -0.123300
    149       0.068604   0.270388  -0.030727  -0.146397  -0.100832  -0.158201
    150      -0.100055  -0.061253   0.081532   0.095432  -0.034150   0.096145
    151      -0.008970   0.000764  -0.014660   0.000117  -0.054599   0.036526
    152       0.173594   0.052301  -0.038833   0.007180  -0.045395   0.094849
    153      -0.047233  -0.082250   0.014725   0.068989   0.024244   0.089076
    154      -0.069413  -0.128541   0.091633   0.129285  -0.045453   0.162365
    155       0.194307  -0.202432  -0.014497   0.156079   0.097997   0.279392
    156       0.032661  -0.059151  -0.098529  -0.014642   0.100924   0.033316
    157      -0.072634  -0.127713   0.077818   0.102654   0.001349   0.128923
    158       0.144775  -0.222605   0.005330   0.133816   0.185125   0.245413
    159       0.094446  -0.014972  -0.193910  -0.111855   0.165476  -0.047268
    160      -0.075930  -0.031288  -0.030390  -0.035022   0.038994  -0.033232
    161       0.027364  -0.019728  -0.028263  -0.038265   0.140609  -0.023767
    162       0.078911  -0.015137  -0.176490  -0.096294   0.146701  -0.038796
    163      -0.060271   0.010531  -0.073771  -0.042162   0.029609  -0.044881
    164      -0.050780   0.010111   0.039675   0.049402   0.026040   0.021183
    165      -0.046573   0.081709  -0.163349   0.015471   0.066123  -0.011359
    166      -0.032016  -0.007270  -0.038514  -0.026874   0.023257  -0.008876
    167      -0.068287   0.007272  -0.023407  -0.001592   0.098994  -0.036120
                 18         19         20         21         22         23    
      0       0.018918  -0.007665  -0.071473   0.066871   0.036298  -0.038756
      1       0.038947  -0.045212   0.075106  -0.067515  -0.012698   0.009012
      2       0.099907  -0.116088  -0.001262   0.014574  -0.090322   0.102903
      3       0.016678   0.002895  -0.119067   0.106935   0.065641  -0.066382
      4       0.008033  -0.017003   0.014092  -0.019212   0.030494  -0.030131
      5       0.141387  -0.134647  -0.005637   0.022694  -0.093682   0.102585
      6       0.015647   0.004255  -0.088933   0.080687   0.052105  -0.053905
      7       0.016095  -0.027799  -0.061251   0.047063   0.062909  -0.060720
      8       0.110199  -0.078076  -0.015914   0.027412  -0.057346   0.066928
      9       0.007909   0.003056  -0.000330   0.003613   0.008425  -0.015595
     10       0.068543  -0.079768  -0.087710   0.076853   0.041737  -0.034638
     11      -0.018270   0.053164  -0.001302  -0.002430   0.024503  -0.024603
     12       0.002674   0.000896   0.050290  -0.040489  -0.016590   0.007449
     13       0.116942  -0.127053  -0.025825   0.030972  -0.020370   0.025254
     14      -0.106682   0.123274   0.011203  -0.026726   0.069175  -0.069530
     15       0.010546  -0.007417   0.016244  -0.009935  -0.006633   0.000194
     16       0.093403  -0.101008   0.060948  -0.047437  -0.042542   0.040147
     17      -0.030105   0.020320   0.002636  -0.008088  -0.001292   0.011981
     18      -0.000068   0.022869  -0.130268   0.109400   0.071348  -0.069444
     19       0.025869  -0.034177   0.007769  -0.008937   0.019448  -0.015666
     20       0.083119  -0.078909   0.022239  -0.014129  -0.061707   0.061489
     21      -0.020446   0.019211   0.073934  -0.083103  -0.039205   0.031523
     22      -0.077754   0.073391   0.015458  -0.033546   0.062578  -0.059559
     23      -0.016335   0.024804   0.018273  -0.027639  -0.005410   0.003876
     24      -0.014407   0.011418   0.057373  -0.063101  -0.037039   0.032310
     25      -0.104453   0.110966  -0.054192   0.032598   0.077533  -0.056579
     26      -0.011063   0.016467   0.002919  -0.009102   0.007781  -0.010023
     27      -0.001579  -0.005045   0.025397  -0.027897  -0.015971   0.012358
     28      -0.012003  -0.002228  -0.020618  -0.005187   0.128491  -0.115261
     29      -0.026833   0.036149   0.016425  -0.024072  -0.005063   0.002490
     30      -0.006090   0.000927   0.034394  -0.035328  -0.028431   0.027011
     31      -0.059021   0.055773  -0.026201   0.010778   0.000741   0.023237
     32      -0.030712   0.041672   0.046655  -0.059239  -0.001447  -0.003721
     33      -0.020377   0.016779   0.070875  -0.077864  -0.040408   0.033488
     34      -0.150837   0.136394   0.135717  -0.163763   0.023140  -0.031136
     35      -0.020733   0.033010   0.026178  -0.038679  -0.003937   0.001219
     36      -0.017615   0.016251   0.062441  -0.066750  -0.052743   0.048866
     37      -0.149717   0.180031  -0.063978   0.066821  -0.097827   0.133900
     38      -0.002648   0.003187  -0.048675   0.041750   0.062379  -0.065965
     39      -0.006172   0.002154   0.025677  -0.026289  -0.034294   0.028899
     40      -0.058518   0.081777   0.003235   0.021065  -0.158514   0.165948
     41      -0.011206   0.011349  -0.080738   0.072442   0.084033  -0.083923
     42       0.010592  -0.019255  -0.009102   0.010838  -0.002157  -0.005187
     43       0.099498  -0.112230   0.083012  -0.067666   0.002792  -0.040579
     44      -0.033669   0.039609  -0.067811   0.058681   0.051661  -0.046744
     45       0.011733  -0.021696  -0.012943   0.013184   0.008252  -0.014391
     46       0.112073  -0.140514   0.055170  -0.065610   0.130843  -0.154553
     47      -0.039620   0.049627  -0.014551   0.005802   0.006821  -0.004739
     48       0.001817  -0.005623   0.010755  -0.006171  -0.034447   0.036278
     49      -0.028342   0.049725  -0.158132   0.168868  -0.165361   0.219317
     50      -0.041059   0.049795   0.077154  -0.098299   0.008363  -0.019945
     51      -0.025191   0.017710   0.082901  -0.081254  -0.047616   0.037003
     52      -0.122226   0.133896   0.127638  -0.076367  -0.095621  -0.014361
     53      -0.030843   0.034569   0.047736  -0.051763   0.002040   0.002897
     54      -0.009052   0.006569   0.026393  -0.025231  -0.047167   0.042332
     55      -0.099224   0.144289   0.005082   0.045714  -0.340088   0.355952
     56      -0.000956  -0.003637  -0.118161   0.109021   0.126066  -0.126321
     57       0.021769  -0.032860  -0.036352   0.041466   0.015933  -0.025259
     58       0.209354  -0.235019   0.167371  -0.134941  -0.005994  -0.073550
     59      -0.045205   0.051831  -0.097995   0.088069   0.063971  -0.053315
     60       0.019385  -0.008303  -0.094884   0.087002   0.046888  -0.047990
     61       0.033922  -0.037938   0.135256  -0.119538  -0.038696   0.031658
     62       0.136563  -0.175077   0.010733   0.009480  -0.133775   0.148159
     63       0.006557  -0.009913   0.057012  -0.045808  -0.028304   0.020817
     64       0.121708  -0.127901   0.114331  -0.089318  -0.086312   0.080499
     65      -0.084738   0.058033   0.008431  -0.021369   0.020379  -0.006554
     66      -0.007333   0.005131   0.116288  -0.098937  -0.044509   0.032342
     67       0.166385  -0.176777  -0.043619   0.053684  -0.047381   0.055806
     68      -0.229102   0.249152   0.025569  -0.057238   0.151987  -0.159972
     69       0.004869   0.005460   0.026151  -0.019238  -0.002476  -0.007246
     70       0.077232  -0.087479  -0.155904   0.135649   0.068816  -0.055435
     71      -0.066280   0.112787   0.000619  -0.009625   0.065196  -0.073936
     72       0.018268   0.007897  -0.129553   0.116636   0.074789  -0.075026
     73      -0.006120  -0.005005  -0.108273   0.087872   0.097913  -0.099212
     74       0.151413  -0.105367  -0.029891   0.043628  -0.064588   0.079348
     75      -0.006003   0.041546  -0.228034   0.195782   0.130165  -0.123316
     76       0.074500  -0.089286   0.055140  -0.045667  -0.047220   0.053685
     77       0.061692  -0.043479  -0.084601   0.078512   0.014682  -0.010950
     78       0.000630   0.030294  -0.195208   0.167973   0.109006  -0.104323
     79       0.077251  -0.081218  -0.054347   0.060084   0.031146  -0.023320
     80       0.073938  -0.087327   0.168430  -0.147895  -0.143290   0.136555
     81      -0.040081   0.030242   0.175087  -0.189108  -0.074123   0.052612
     82      -0.030487   0.026041  -0.005613  -0.004894   0.056085  -0.052532
     83      -0.100745   0.112233   0.024556  -0.047296   0.018752  -0.016173
     84       0.018574   0.005309  -0.066986  -0.071788  -0.038096  -0.037391
     85      -0.040935  -0.040827  -0.070458  -0.073162  -0.012594  -0.008675
     86       0.112907   0.107086  -0.000762  -0.015893   0.094607   0.098285
     87       0.014993  -0.004981  -0.112114  -0.115410  -0.068526  -0.063635
     88      -0.009706  -0.016148  -0.012919  -0.020333   0.031605   0.028664
     89       0.152561   0.121328  -0.005014  -0.024080   0.097618   0.098582
     90       0.013329  -0.006090  -0.084018  -0.087229  -0.054458  -0.051607
     91      -0.020887  -0.026794   0.057915   0.051510   0.065076   0.057963
     92       0.112925   0.067254  -0.015265  -0.029312   0.059970   0.065198
     93       0.006021  -0.003699  -0.000685  -0.003934  -0.009010  -0.014715
     94      -0.078034  -0.073707   0.082775   0.083715   0.042903   0.032992
     95      -0.027576  -0.051898  -0.001748   0.002784  -0.025696  -0.022687
     96       0.001890  -0.000643   0.047239   0.043920   0.017252   0.007486
     97      -0.128151  -0.115514   0.024377   0.033495  -0.021103  -0.024255
     98      -0.118657  -0.113012   0.010047   0.028441  -0.072218  -0.066684
     99       0.010607   0.006395   0.015610   0.011245   0.006758   0.000123
    100      -0.100041  -0.091161  -0.057245  -0.051667  -0.043481  -0.038449
    101      -0.029059  -0.016820   0.002479   0.008010   0.001960   0.010940
    102      -0.002509  -0.022843  -0.123051  -0.118801  -0.074226  -0.066440
    103      -0.028769  -0.031530  -0.007128  -0.009448   0.019928   0.014661
    104       0.089684   0.071148   0.020908   0.015310   0.063945   0.058844
    105      -0.021514  -0.016745   0.068676   0.088369   0.040558   0.029697
    106       0.083979   0.066154  -0.013528  -0.034823   0.064458   0.056736
    107      -0.018640  -0.023080   0.016464   0.028907   0.005655   0.003688
    108      -0.015010  -0.009794   0.053414   0.067228   0.038396   0.030595
    109       0.114289   0.101480   0.051633   0.036121   0.079245   0.053277
    110      -0.012786  -0.015417   0.002396   0.009442  -0.008076  -0.009551
    111      -0.001032   0.005204   0.023661   0.029782   0.016489   0.011658
    112       0.013038  -0.002972   0.021112  -0.003729   0.132383   0.109171
    113      -0.030127  -0.033557   0.015038   0.025413   0.005347   0.002379
    114      -0.006048  -0.000325   0.032203   0.037854   0.029615   0.025771
    115       0.065538   0.051008   0.025303   0.012475  -0.001244  -0.023514
    116      -0.034096  -0.038298   0.043023   0.062733   0.001304  -0.003874
    117      -0.021355  -0.014495   0.066056   0.083065   0.041904   0.031662
    118       0.161735   0.121595  -0.125230  -0.173295   0.023248   0.029950
    119      -0.023550  -0.030624   0.023646   0.040455   0.004017   0.001046
    120      -0.018494  -0.014262   0.058228   0.071179   0.054700   0.046368
    121       0.163830   0.165845   0.058723   0.070917  -0.103241  -0.128637
    122      -0.003668  -0.003243  -0.045983  -0.045009  -0.065047  -0.063042
    123      -0.005987  -0.001434   0.023985   0.028094   0.035251   0.027189
    124       0.063120   0.075239  -0.005045   0.020702  -0.164439  -0.157915
    125      -0.013214  -0.010883  -0.076000  -0.077884  -0.087373  -0.080002
    126       0.012333   0.018143  -0.008490  -0.011489   0.001672  -0.005356
    127      -0.110681  -0.104239  -0.077963  -0.073189   0.005167   0.040377
    128      -0.037947  -0.036993  -0.063785  -0.063143  -0.053370  -0.044316
    129       0.013522   0.020382  -0.012135  -0.014048  -0.008941  -0.013959
    130      -0.123681  -0.130439  -0.050045  -0.069123   0.136907   0.147998
    131      -0.044333  -0.046118  -0.013906  -0.006553  -0.006770  -0.004320
    132       0.002088   0.005218   0.010379   0.006951   0.036137   0.034913
    133       0.036209   0.049097   0.146570   0.179510  -0.175057  -0.211943
    134      -0.044721  -0.045124   0.071159   0.104147  -0.009421  -0.019910
    135      -0.026190  -0.014877   0.077842   0.087401   0.049233   0.034894
    136       0.134022   0.121347  -0.122689  -0.085616  -0.095040   0.018362
    137      -0.033609  -0.031116   0.044326   0.055276  -0.001873   0.002995
    138      -0.009095  -0.005497   0.024767   0.027066   0.048506   0.039884
    139       0.107470   0.133326  -0.008954   0.045085  -0.352999  -0.339005
    140      -0.002031   0.002886  -0.111130  -0.117081  -0.131191  -0.120493
    141       0.024579   0.030561  -0.033867  -0.044083  -0.017395  -0.024634
    142      -0.232122  -0.217687  -0.157334  -0.146103  -0.001570   0.073516
    143      -0.050772  -0.048383  -0.091988  -0.094586  -0.065901  -0.050359
    144       0.019345   0.005680  -0.088949  -0.093555  -0.049122  -0.046366
    145      -0.033736  -0.033689  -0.127264  -0.129928  -0.039104  -0.030164
    146       0.157295   0.162685   0.010692  -0.010704   0.140084   0.141220
    147       0.007382   0.009386   0.054200   0.050141   0.029452   0.019857
    148      -0.128794  -0.114746  -0.107574  -0.097432  -0.088430  -0.077008
    149      -0.084084  -0.048961   0.007916   0.021674  -0.020194  -0.007459
    150      -0.007949  -0.003305   0.109253   0.106958   0.046571   0.031695
    151      -0.181842  -0.160336   0.041018   0.057907  -0.049241  -0.053507
    152      -0.252339  -0.227264   0.023230   0.061059  -0.158843  -0.153696
    153       0.002557  -0.005607   0.023994   0.020596   0.002292  -0.006555
    154      -0.089162  -0.081191   0.147058   0.147707   0.070496   0.052729
    155      -0.083358  -0.107487  -0.000194   0.010640  -0.068401  -0.069704
    156       0.015292  -0.010016  -0.122371  -0.126209  -0.077910  -0.071777
    157       0.002089  -0.006679   0.101912   0.095270   0.101520   0.094612
    158       0.154766   0.090332  -0.028798  -0.047326   0.068161   0.077380
    159      -0.010135  -0.040937  -0.215272  -0.212382  -0.135215  -0.117751
    160      -0.082871  -0.082444  -0.051836  -0.049157  -0.049550  -0.051835
    161       0.064872   0.037623  -0.079777  -0.084923  -0.015328  -0.010264
    162      -0.002555  -0.030337  -0.184125  -0.182034  -0.113248  -0.099626
    163      -0.083218  -0.073160   0.050698   0.064108   0.032077   0.021785
    164       0.081636   0.080607   0.158556   0.159818   0.148679   0.130413
    165      -0.041425  -0.025346   0.162755   0.201268   0.076530   0.049320
    166       0.032840   0.023445   0.005917  -0.004503   0.058014   0.050041
    167      -0.110486  -0.102469   0.021745   0.049162  -0.018855  -0.015304
                 24         25         26         27         28         29    
      0       0.000297   0.008486   0.067484   0.048525  -0.048744  -0.042910
      1       0.085224  -0.105238  -0.096671  -0.062228   0.029814   0.019261
      2      -0.129227   0.143210   0.047882   0.024731   0.031304   0.037680
      3       0.004783   0.007186   0.089894   0.064469  -0.067352  -0.060598
      4       0.062206  -0.074210  -0.039317  -0.024486   0.009110   0.004467
      5      -0.089830   0.101485   0.028565   0.015187   0.009583   0.011461
      6      -0.003055   0.015360   0.086549   0.060934  -0.059209  -0.052315
      7       0.094853  -0.109375  -0.025872  -0.010233  -0.023228  -0.029373
      8      -0.115039   0.138389   0.087400   0.051976   0.003689   0.014164
      9       0.006477  -0.003713   0.015396   0.011628  -0.005241  -0.002912
     10       0.049412  -0.055772   0.012030   0.012773  -0.033410  -0.037186
     11       0.006900  -0.001085   0.030365   0.022199  -0.012316  -0.006705
     12       0.022504  -0.027250  -0.036472  -0.023856   0.021504   0.019238
     13      -0.002728   0.001273   0.010951   0.008254   0.001665   0.001027
     14       0.124387  -0.142737  -0.075147  -0.043860  -0.014683  -0.024069
     15       0.008127  -0.008512  -0.005455  -0.003026   0.007105   0.007299
     16       0.039181  -0.051809  -0.064425  -0.041721   0.031899   0.025275
     17      -0.010581   0.007519  -0.015076  -0.013395   0.016044   0.013234
     18       0.010170  -0.007806   0.000473   0.000146   0.044595   0.041724
     19       0.010545  -0.012171   0.012692   0.007171   0.008175   0.010272
     20       0.010786  -0.015391  -0.048709  -0.029571  -0.042324  -0.048312
     21       0.002009  -0.008077  -0.015597  -0.008107   0.052331   0.051985
     22      -0.033021   0.042901   0.037083   0.019795  -0.024741  -0.015627
     23       0.005499  -0.005569  -0.044431  -0.027728  -0.071149  -0.072215
     24      -0.016550   0.011326  -0.063748  -0.042507  -0.017876  -0.016587
     25      -0.139320   0.148928  -0.109649  -0.093741   0.007212   0.011287
     26       0.019446  -0.018181  -0.022973  -0.012236  -0.107783  -0.107615
     27      -0.018550   0.014386  -0.040556  -0.027568  -0.005477  -0.001697
     28      -0.160268   0.166172  -0.142329  -0.115662   0.029447   0.027771
     29       0.024868  -0.022918  -0.031012  -0.016292  -0.137408  -0.133786
     30      -0.014394   0.012735  -0.042820  -0.026288  -0.074683  -0.068505
     31      -0.065959   0.064051   0.020573   0.017757   0.003018   0.002424
     32       0.025479  -0.025992  -0.035193  -0.021811   0.002761  -0.010928
     33      -0.004090  -0.000819  -0.005204  -0.003124   0.052831   0.047546
     34      -0.063722   0.097762   0.303805   0.211442  -0.079905  -0.056668
     35       0.023273  -0.028095  -0.055639  -0.036195   0.006855  -0.000619
     36      -0.016629   0.010402  -0.073989  -0.048572  -0.028319  -0.026186
     37      -0.102697   0.101052  -0.090956  -0.073081   0.044766   0.041387
     38       0.033030  -0.031269   0.052205   0.036404  -0.001080  -0.004586
     39       0.002128  -0.010745  -0.008088  -0.004092   0.089558   0.086957
     40       0.045778  -0.050621   0.070094   0.059139  -0.008102  -0.010452
     41       0.021484  -0.020638   0.068927   0.044130   0.081343   0.075599
     42       0.011476  -0.019841   0.042011   0.028031   0.163881   0.159002
     43       0.106910  -0.101482   0.114045   0.086988  -0.046620  -0.042038
     44       0.010626  -0.010862   0.036171   0.022758   0.045846   0.039073
     45       0.000598  -0.008513   0.029651   0.018273   0.159007   0.155181
     46      -0.046891   0.054366  -0.068086  -0.058598   0.009082   0.009375
     47       0.016591  -0.016220  -0.011342  -0.004876  -0.071768  -0.072584
     48      -0.016189   0.021201  -0.072754  -0.040489  -0.314729  -0.279448
     49       0.074290  -0.113037  -0.019541   0.010165   0.046999   0.028974
     50       0.023122  -0.030315  -0.000840  -0.006654   0.257913   0.218671
     51       0.000096  -0.009138   0.001017   0.001856   0.046011   0.081780
     52       0.061247   0.013981   0.325971   0.238918  -0.111596  -0.036518
     53       0.015735  -0.029835  -0.049899  -0.035311   0.012048   0.048124
     54       0.008027  -0.017378  -0.001691   0.001642   0.088120   0.085219
     55       0.133000  -0.148454   0.173848   0.149503  -0.015138  -0.021910
     56       0.016805  -0.016140   0.103632   0.063584   0.181623   0.173069
     57       0.030051  -0.038355   0.097347   0.065564   0.221786   0.215035
     58       0.274393  -0.265921   0.282483   0.218379  -0.109205  -0.098248
     59      -0.005948   0.005262   0.041370   0.023472   0.090215   0.081331
     60      -0.005918   0.017392   0.088658   0.063102  -0.062209  -0.054477
     61       0.103399  -0.130427  -0.152381  -0.100494   0.063183   0.047627
     62      -0.179211   0.194975   0.053631   0.026121   0.056065   0.064550
     63       0.004885  -0.008980  -0.036864  -0.026008   0.033720   0.031525
     64       0.020984  -0.033919  -0.090036  -0.060733   0.062168   0.055096
     65       0.011683  -0.022717  -0.045053  -0.034842   0.027572   0.020098
     66       0.039096  -0.052040  -0.092995  -0.062805   0.051661   0.044562
     67      -0.066340   0.076111   0.059475   0.037635   0.003231   0.008508
     68       0.280286  -0.323587  -0.173044  -0.100897  -0.033160  -0.055395
     69       0.010395  -0.010164  -0.002501  -0.000481   0.008661   0.010023
     70       0.039014  -0.038886   0.057764   0.044111  -0.069215  -0.070684
     71       0.039806  -0.037667   0.040945   0.033008  -0.028194  -0.020799
     72      -0.000597   0.016979   0.120305   0.084684  -0.085386  -0.077496
     73       0.124995  -0.138180  -0.006861   0.007490  -0.055502  -0.058054
     74      -0.158442   0.190594   0.132506   0.077462  -0.004142   0.006092
     75       0.009339  -0.003052  -0.000564  -0.003104   0.103147   0.097130
     76      -0.024117   0.018184  -0.019615  -0.018190   0.100887   0.099750
     77       0.020022  -0.019589  -0.039846  -0.024977  -0.016491  -0.024285
     78       0.013720  -0.008776   0.003843   0.001415   0.072568   0.067811
     79      -0.013252   0.023939   0.105237   0.071141  -0.061958  -0.050573
     80       0.005275  -0.016562  -0.066718  -0.039862  -0.092890  -0.096049
     81       0.032442  -0.030124   0.163285   0.122304   0.071762   0.072854
     82       0.000416   0.001222  -0.004815  -0.007033  -0.013113  -0.006975
     83      -0.072031   0.085023  -0.024310  -0.020737  -0.096883  -0.094044
     84      -0.001100   0.006719  -0.047387   0.067138   0.045682  -0.046752
     85       0.094445   0.094514  -0.071849   0.091121   0.028995  -0.021870
     86       0.142622   0.128267  -0.038441   0.040316  -0.027668   0.039631
     87      -0.005422   0.006061  -0.063538   0.089682   0.062869  -0.065669
     88       0.068812   0.066476  -0.029872   0.036743   0.009357  -0.005505
     89       0.099347   0.090843  -0.022985   0.024679  -0.007958   0.011805
     90       0.002973   0.013130  -0.061369   0.085087   0.055452  -0.056958
     91       0.105054   0.098257  -0.022121   0.019241  -0.020405   0.030719
     92       0.128183   0.124802  -0.066931   0.078982  -0.001889   0.014018
     93      -0.006722  -0.003088  -0.010689   0.015876   0.005066  -0.003316
     94       0.054971   0.050300   0.006476  -0.015155  -0.030227   0.039616
     95      -0.006845  -0.000620  -0.021646   0.031048   0.012062  -0.007401
     96      -0.023579  -0.023225   0.026257  -0.033885  -0.020247   0.021119
     97      -0.002547  -0.000655   0.007375  -0.010985   0.001604  -0.001134
     98      -0.137975  -0.128404   0.057835  -0.067051   0.012322  -0.024935
     99      -0.008937  -0.007582   0.004256  -0.004708  -0.006622   0.007860
    100       0.043622   0.046824  -0.047676   0.060874   0.030150  -0.027879
    101       0.010956   0.006436   0.009924  -0.017535  -0.015310   0.014260
    102      -0.010623  -0.006453  -0.000515   0.000334  -0.041908   0.045568
    103       0.011659   0.010829   0.009477  -0.010711   0.007424  -0.010836
    104      -0.012148  -0.014178   0.036519  -0.043981   0.038743  -0.051510
    105      -0.002540  -0.007544   0.012051  -0.012629  -0.048324   0.055696
    106      -0.037131  -0.039231   0.029068  -0.031274  -0.023642   0.017554
    107      -0.005837  -0.004856   0.032972  -0.040796   0.065366  -0.077198
    108       0.018167   0.010169   0.046158  -0.060714   0.016672  -0.018075
    109      -0.154795  -0.134859  -0.071153   0.122290   0.005640  -0.011219
    110      -0.021312  -0.016237   0.017836  -0.019252   0.099125  -0.115093
    111       0.020287   0.012856   0.029158  -0.039061   0.005577  -0.002423
    112      -0.177692  -0.150080  -0.094674   0.153375   0.026445  -0.029161
    113      -0.027148  -0.020363   0.024120  -0.025756   0.126574  -0.143292
    114       0.015817   0.011434   0.031635  -0.038531   0.069160  -0.073753
    115      -0.072050  -0.056429   0.014398  -0.024446   0.002583  -0.002405
    116      -0.027656  -0.022818   0.026317  -0.032347  -0.004004  -0.010296
    117       0.004082  -0.001107   0.003625  -0.004184  -0.049017   0.051230
    118      -0.070949  -0.087758   0.218859  -0.299651  -0.076109   0.062888
    119      -0.025465  -0.025037   0.041204  -0.052930  -0.007389   0.000296
    120       0.018163   0.009252   0.053806  -0.069721   0.026258  -0.028334
    121      -0.112832  -0.090280  -0.060910   0.097309   0.040979  -0.044118
    122      -0.036450  -0.028090  -0.037105   0.051038   0.000537  -0.004403
    123      -0.002927  -0.010081   0.006408  -0.006520  -0.082728   0.093243
    124       0.051786   0.046824   0.046252  -0.078058  -0.006914   0.010645
    125      -0.023792  -0.018585  -0.050400   0.063843  -0.075300   0.081376
    126      -0.013368  -0.018331  -0.030209   0.039946  -0.151237   0.170467
    127       0.117773   0.090946   0.078083  -0.117840  -0.042889   0.044939
    128      -0.011829  -0.009865  -0.026543   0.033087  -0.042654   0.042283
    129      -0.001369  -0.008149  -0.021865   0.026879  -0.146459   0.166079
    130      -0.052790  -0.049923  -0.044587   0.076971   0.007805  -0.009541
    131      -0.018195  -0.014512   0.009292  -0.008547   0.066015  -0.077669
    132       0.018264   0.019293   0.055194  -0.061814   0.292169  -0.301469
    133       0.085290   0.105134  -0.023047  -0.002144   0.045688  -0.033059
    134      -0.025463  -0.026851  -0.001179  -0.006579  -0.240729   0.237203
    135      -0.000943  -0.009117  -0.000561   0.002475  -0.039650   0.084924
    136       0.062272  -0.016154   0.229641  -0.331021  -0.109282   0.044134
    137      -0.017921  -0.027513   0.036003  -0.050160  -0.008924   0.049212
    138      -0.009519  -0.016134   0.002318   0.000886  -0.081564   0.091549
    139       0.149874   0.136656   0.113567  -0.196038  -0.012424   0.022034
    140      -0.018706  -0.014548  -0.076812   0.093559  -0.167694   0.185798
    141      -0.033996  -0.035073  -0.069934   0.093130  -0.204802   0.230732
    142       0.302520   0.238562   0.192311  -0.294510  -0.100310   0.104950
    143       0.006386   0.004549  -0.031331   0.035604  -0.083544   0.087576
    144       0.005487   0.014440  -0.062519   0.087631   0.058358  -0.059423
    145       0.115017   0.117501  -0.112187   0.145545   0.060369  -0.052791
    146       0.198016   0.174948  -0.044083   0.044208  -0.049968   0.068062
    147      -0.005269  -0.007776   0.026291  -0.036439  -0.031503   0.034125
    148       0.023488   0.030870  -0.065416   0.086910   0.057967  -0.060030
    149      -0.014208  -0.020738   0.031613  -0.047884  -0.026823   0.021835
    150      -0.040689  -0.044173   0.066333  -0.088293  -0.048686   0.048970
    151      -0.072745  -0.067582   0.044071  -0.054963   0.002252  -0.008554
    152      -0.310900  -0.291004   0.133199  -0.154328   0.027715  -0.057445
    153      -0.010773  -0.008599   0.002173  -0.001298  -0.007838   0.010653
    154       0.043400   0.035106   0.039463  -0.059653  -0.063541   0.075901
    155      -0.042998  -0.033412  -0.027945   0.044461   0.026868  -0.022480
    156       0.000067   0.014399  -0.085349   0.118400   0.079865  -0.084247
    157       0.138013   0.124092  -0.010000  -0.003604  -0.050693   0.061546
    158       0.176633   0.172538  -0.101620   0.118263   0.005228   0.004683
    159      -0.008636  -0.001160  -0.000995  -0.002729  -0.097077   0.106349
    160      -0.026556  -0.016377  -0.012259   0.023126   0.093060  -0.106989
    161      -0.021368  -0.017008   0.029400  -0.036582   0.014053  -0.024738
    162      -0.013917  -0.006727  -0.003522   0.002854  -0.068212   0.074146
    163      -0.014370  -0.021086   0.075998  -0.101200  -0.058636   0.055653
    164      -0.007270  -0.016356   0.050576  -0.059897   0.086495  -0.104050
    165      -0.036377  -0.027901  -0.113939   0.168415  -0.066204   0.078067
    166      -0.000037  -0.001745  -0.002290   0.008342  -0.012504   0.007953
    167       0.080360   0.076932   0.015359  -0.026721   0.089883  -0.101231
                 30         31         32         33         34         35    
      0       0.049058   0.066435  -0.025138  -0.028020  -0.008464  -0.006615
      1      -0.019756  -0.027533   0.058677   0.059116  -0.031281  -0.039052
      2      -0.028986  -0.038392  -0.131488  -0.134475   0.041958   0.056042
      3       0.060523   0.081767  -0.006941  -0.010273  -0.012560  -0.011165
      4      -0.008026  -0.010976   0.002211   0.007269   0.066160   0.068845
      5      -0.007022  -0.009898   0.001167  -0.010061  -0.113902  -0.116184
      6       0.057062   0.077376   0.014805   0.014510   0.017473   0.018541
      7       0.016805   0.021639  -0.059275  -0.061608  -0.033972  -0.033035
      8      -0.002454  -0.002494   0.135452   0.140591   0.024347   0.015225
      9      -0.003420  -0.004487  -0.017954  -0.017552   0.012647   0.015167
     10       0.034464   0.045641   0.047358   0.050241  -0.048427  -0.058606
     11       0.004340   0.006322  -0.128915  -0.136465   0.048766   0.065080
     12      -0.026160  -0.035565   0.003921   0.001715  -0.025132  -0.026449
     13       0.002875   0.003636  -0.002540   0.001225   0.000809  -0.002942
     14       0.013940   0.017517  -0.001968  -0.016179  -0.109259  -0.111557
     15      -0.011188  -0.015188   0.020583   0.021816  -0.012173  -0.015755
     16      -0.025582  -0.035200  -0.050816  -0.057606  -0.041334  -0.038761
     17      -0.006780  -0.009134   0.127801   0.140858   0.047023   0.034632
     18      -0.113146  -0.154378   0.006899   0.004601  -0.030808  -0.032632
     19       0.008676   0.012597   0.002731   0.005821   0.093319   0.100916
     20       0.027938   0.036410  -0.003231  -0.008702  -0.092528  -0.096362
     21      -0.001907  -0.001562  -0.000470  -0.000434  -0.002211  -0.003285
     22      -0.012811  -0.016231   0.004207   0.009618   0.130527   0.141349
     23       0.003221   0.003095  -0.000978  -0.001060  -0.020900  -0.021764
     24       0.008643   0.011406  -0.000328   0.002868   0.043010   0.046906
     25      -0.007620  -0.008602   0.002476   0.007568   0.129963   0.140971
     26       0.002094   0.000744  -0.001113   0.000706   0.009871   0.010899
     27       0.006095   0.008270  -0.000187   0.000842   0.012591   0.013499
     28       0.013375   0.018113  -0.002851  -0.003373  -0.019438  -0.029204
     29      -0.004582  -0.008152   0.000044   0.003565   0.039386   0.043372
     30      -0.002336  -0.004418   0.000218   0.000338   0.001614   0.001231
     31       0.002868   0.001978  -0.000747  -0.002676  -0.053294  -0.063749
     32      -0.000138  -0.001365   0.001618   0.002870   0.027869   0.031248
     33       0.005069   0.007141  -0.000511  -0.000915  -0.007256  -0.008294
     34      -0.021260  -0.029761   0.003127  -0.003774  -0.101320  -0.109389
     35      -0.003122  -0.004219   0.000818   0.002301   0.013496   0.014204
     36       0.012871   0.017070  -0.000766   0.002580   0.038406   0.043006
     37       0.019764   0.028788  -0.007094  -0.011870  -0.088678  -0.084064
     38      -0.011345  -0.016097   0.000605   0.001030   0.009513   0.007696
     39       0.012603   0.018129   0.000498   0.001977   0.019157   0.021228
     40      -0.001897  -0.004602  -0.000771  -0.001363  -0.024655  -0.035789
     41      -0.009915  -0.012466   0.000555  -0.001133  -0.015843  -0.017235
     42       0.009760   0.015425   0.001086   0.000370  -0.000914   0.000151
     43      -0.022055  -0.030297   0.005619   0.010496   0.110909   0.118238
     44      -0.005269  -0.007127  -0.000546  -0.001327  -0.015839  -0.017936
     45       0.011106   0.017401   0.000383  -0.001034  -0.016055  -0.015598
     46       0.016144   0.023861  -0.005836  -0.010637  -0.105222  -0.103721
     47      -0.003232  -0.005955   0.000469   0.003993   0.044264   0.046615
     48      -0.027915  -0.039813   0.001001   0.002330  -0.004496  -0.006696
     49       0.002975   0.000941   0.000302   0.004673   0.046898   0.049678
     50       0.026253   0.036274   0.000581   0.001151   0.032709   0.037356
     51       0.000949   0.008815  -0.000787  -0.000538   0.002555  -0.002411
     52      -0.040106  -0.043035  -0.006490  -0.006943  -0.024082   0.008029
     53      -0.005610   0.000185   0.002048   0.003718   0.021206   0.012087
     54       0.013039   0.018484   0.000256   0.001530   0.012345   0.013143
     55       0.002919  -0.001247  -0.003829  -0.008110  -0.132006  -0.162544
     56      -0.009572  -0.010137   0.001583  -0.001955  -0.028772  -0.029461
     57       0.002960   0.006984   0.001892  -0.000720  -0.017083  -0.017742
     58      -0.050898  -0.069743   0.013376   0.023944   0.244813   0.266049
     59      -0.004673  -0.005804  -0.001347  -0.004200  -0.047598  -0.053048
     60       0.061653   0.083611  -0.046396  -0.048801   0.011942   0.016840
     61      -0.049915  -0.068703   0.124482   0.123252  -0.090414  -0.106886
     62      -0.060689  -0.080759  -0.284235  -0.282835   0.122558   0.149700
     63      -0.038615  -0.052206   0.047767   0.053279   0.009300   0.003748
     64      -0.059615  -0.081082  -0.110794  -0.126142  -0.064894  -0.054350
     65      -0.014297  -0.019376   0.285847   0.322432   0.132724   0.102870
     66      -0.050465  -0.068640   0.006502   0.002186  -0.038758  -0.040509
     67       0.001786   0.002861  -0.002103   0.004404   0.043062   0.041973
     68       0.028396   0.035320  -0.004302  -0.024588  -0.211958  -0.220968
     69      -0.019016  -0.025609  -0.041033  -0.038545   0.020157   0.023118
     70       0.074975   0.100750   0.109342   0.107538  -0.069968  -0.082108
     71       0.012607   0.017468  -0.289508  -0.280740   0.149293   0.173939
     72       0.084948   0.114893   0.035289   0.036578   0.016043   0.013744
     73       0.047949   0.063800  -0.126098  -0.137826  -0.084414  -0.076552
     74       0.009345   0.013420   0.288305   0.311815   0.101480   0.074870
     75      -0.331270  -0.452343   0.017332   0.011323  -0.104016  -0.111616
     76      -0.041854  -0.055130   0.001372   0.000749   0.054047   0.059833
     77      -0.159942  -0.220611   0.007219  -0.000475  -0.147295  -0.155918
     78      -0.237508  -0.324436   0.012949   0.008345  -0.077547  -0.082918
     79       0.101314   0.138460   0.002277   0.001094   0.066142   0.073731
     80       0.275137   0.374528  -0.016015  -0.016138   0.008653   0.012359
     81      -0.007997  -0.010655   0.000434  -0.006606  -0.144692  -0.158255
     82      -0.007782  -0.009190   0.004024   0.010591   0.154014   0.166781
     83      -0.003880  -0.006827  -0.000876  -0.000861  -0.019607  -0.020232
     84      -0.066874   0.048759  -0.025145   0.025514  -0.008705   0.005887
     85      -0.027199   0.020412  -0.061138   0.056017   0.033669  -0.036944
     86       0.039054  -0.027824  -0.137866   0.128091   0.045020  -0.053087
     87      -0.082265   0.059851  -0.007455   0.009846  -0.011457   0.008649
     88      -0.011492   0.008471  -0.002540   0.007006  -0.070314   0.064205
     89       0.008876  -0.006727   0.000416   0.010219  -0.121659   0.108919
     90      -0.077613   0.056667   0.014153  -0.012460   0.019036  -0.017751
     91       0.022442  -0.015535   0.061992  -0.058345   0.036117  -0.030523
     92       0.002888  -0.001491   0.142230  -0.133870   0.025709  -0.013445
     93       0.004554  -0.003217  -0.017683   0.015625   0.012864  -0.013521
     94       0.046750  -0.033310  -0.049511   0.047807   0.051713  -0.054932
     95      -0.005694   0.004519  -0.135588   0.130302   0.053006  -0.062202
     96       0.035623  -0.026071   0.003900  -0.001605  -0.026237   0.024261
     97       0.003884  -0.002636   0.002403   0.001443  -0.000567  -0.002971
     98      -0.018926   0.012803  -0.002786   0.015832  -0.116443   0.104172
     99       0.015235  -0.011146   0.020395  -0.019610  -0.013816   0.015441
    100      -0.034801   0.025768   0.053394  -0.054795   0.043878  -0.035893
    101       0.009397  -0.006857   0.134844  -0.134791   0.049298  -0.031192
    102       0.154004  -0.113129   0.007029  -0.004195  -0.033829   0.031421
    103       0.011645  -0.009112  -0.003009   0.005416  -0.099838   0.094628
    104      -0.038273   0.026865  -0.004067   0.008683  -0.098564   0.089957
    105       0.002333  -0.000969  -0.000532   0.000296  -0.002436   0.003083
    106      -0.017594   0.012011  -0.004874   0.009197  -0.139460   0.132333
    107      -0.004012   0.001992  -0.001137   0.001036  -0.022383   0.020416
    108      -0.011397   0.008066  -0.000148  -0.002912   0.046085  -0.044086
    109      -0.009991   0.006031  -0.002967   0.007238  -0.138750   0.131834
    110      -0.001917  -0.000130  -0.001061  -0.000733   0.010481  -0.010152
    111      -0.008232   0.005996  -0.000101  -0.000850   0.013469  -0.012647
    112       0.018561  -0.013526   0.003027  -0.002940   0.021813  -0.028267
    113       0.007353  -0.006786   0.000274  -0.003507   0.042249  -0.040793
    114       0.003686  -0.003610   0.000342  -0.000282   0.001608  -0.000989
    115       0.003684  -0.001285   0.000939  -0.002265   0.057647  -0.060242
    116       0.000866  -0.001499   0.001804  -0.002793   0.029923  -0.029411
    117      -0.006989   0.005298  -0.000596   0.000841  -0.007926   0.007909
    118      -0.028532   0.021485  -0.003066  -0.003731   0.108370  -0.102589
    119       0.004452  -0.003248   0.000909  -0.002320   0.014440  -0.013354
    120      -0.017098   0.012170  -0.000614  -0.002644   0.041292  -0.040556
    121       0.027832  -0.021777   0.007685  -0.011607   0.093578  -0.077728
    122       0.015826  -0.012055   0.000706  -0.001014   0.009879  -0.006932
    123      -0.017504   0.013508   0.000539  -0.002021   0.020570  -0.020044
    124      -0.003077   0.003732   0.000783  -0.000989   0.027392  -0.034411
    125       0.013117  -0.008838   0.000486   0.001185  -0.016943   0.016175
    126      -0.014255   0.011988   0.001026  -0.000332  -0.000896  -0.000240
    127      -0.030593   0.022612  -0.006227   0.010028  -0.118389   0.110592
    128       0.007163  -0.005201  -0.000625   0.001248  -0.017003   0.016853
    129      -0.016143   0.013476   0.000253   0.001029  -0.016846   0.014307
    130       0.022735  -0.018046   0.006453  -0.010470   0.111316  -0.096166
    131       0.005258  -0.004993   0.000685  -0.003993   0.047294  -0.043704
    132       0.038996  -0.029894   0.001326  -0.002170  -0.005080   0.006623
    133       0.002901   0.000145  -0.000380   0.004733  -0.050263   0.046782
    134      -0.035940   0.026718   0.000622  -0.001147   0.035151  -0.035189
    135      -0.003512   0.008087  -0.000896   0.000446   0.002284   0.002629
    136      -0.050655   0.028748   0.007519  -0.007393   0.023584   0.009084
    137       0.005566   0.001659   0.002262  -0.003833   0.021952  -0.010749
    138      -0.018037   0.013727   0.000279  -0.001626   0.013246  -0.012447
    139       0.002770   0.001794   0.004159  -0.007025   0.143227  -0.154020
    140       0.011791  -0.006504   0.001403   0.002126  -0.030554   0.027458
    141      -0.005410   0.006114   0.001785   0.000829  -0.018332   0.016706
    142      -0.070632   0.052079  -0.014747   0.022726  -0.261980   0.249445
    143       0.005972  -0.003949  -0.001580   0.004037  -0.051085   0.049888
    144      -0.084136   0.061432  -0.046094   0.044145   0.012630  -0.015662
    145      -0.068268   0.050603  -0.129959   0.116997   0.097681  -0.101527
    146       0.081501  -0.058357  -0.298023   0.269324   0.131681  -0.141980
    147       0.052619  -0.038321   0.047538  -0.048088   0.007860  -0.001761
    148      -0.081026   0.059296   0.116515  -0.120215   0.068857  -0.050241
    149       0.019665  -0.014454   0.301865  -0.308766   0.139753  -0.093688
    150       0.068727  -0.050315   0.006529  -0.002072  -0.039912   0.036608
    151       0.002360  -0.002045   0.001783   0.004475  -0.045441   0.038806
    152      -0.038822   0.025985  -0.005632   0.023889  -0.226091   0.206470
    153       0.025588  -0.018559  -0.040189   0.034160   0.019771  -0.019988
    154       0.101879  -0.073701  -0.113941   0.101806   0.074100  -0.076597
    155      -0.016722   0.012500  -0.303248   0.266867   0.160715  -0.165065
    156      -0.115696   0.084252   0.034405  -0.032227   0.016953  -0.012942
    157       0.064663  -0.046352   0.132177  -0.130892   0.088901  -0.070286
    158      -0.013827   0.010566   0.303846  -0.298044   0.107290  -0.068493
    159       0.451371  -0.331820   0.017715  -0.010207  -0.115247   0.108409
    160      -0.056405   0.039988  -0.001255   0.000313  -0.056714   0.055070
    161       0.217551  -0.161544   0.006746   0.001129  -0.159525   0.148047
    162       0.322906  -0.237472   0.013181  -0.007505  -0.085388   0.080041
    163       0.138093  -0.101627  -0.002265   0.000735  -0.072868   0.071019
    164      -0.374963   0.274792  -0.017082   0.015246   0.012897  -0.015039
    165       0.010353  -0.007417   0.000044   0.006236  -0.154755   0.148262
    166      -0.010899   0.006964  -0.004665   0.010081  -0.164728   0.156337
    167       0.005473  -0.005139  -0.000869   0.000717  -0.020903   0.018940
                 36         37         38         39         40         41    
      0       0.008546   0.009245   0.047547   0.050568   0.052751   0.055649
      1       0.010577   0.012484   0.018681   0.016807   0.009705   0.009932
      2      -0.006765  -0.011175   0.009556   0.015187  -0.000827  -0.000466
      3       0.004757   0.007177  -0.033622  -0.033330  -0.009410  -0.009008
      4      -0.020874  -0.028917   0.005496   0.006696  -0.078019  -0.086552
      5       0.028053   0.043290  -0.180739  -0.186445  -0.016520  -0.008402
      6      -0.005722  -0.006428  -0.033313  -0.033164  -0.041270  -0.044279
      7       0.014529   0.015524   0.026371   0.026427   0.022579   0.023266
      8      -0.010581  -0.011614   0.031484   0.029987   0.018796   0.018705
      9      -0.006511  -0.007799  -0.018198  -0.018661  -0.036267  -0.039904
     10       0.018403   0.021746   0.021287   0.016773   0.043045   0.046707
     11      -0.008940  -0.015266   0.090224   0.100561   0.017767   0.013291
     12       0.006486   0.008967   0.003260   0.002915   0.019179   0.020769
     13       0.009121   0.005927   0.142259   0.144387   0.095344   0.097893
     14       0.033792   0.045462  -0.062236  -0.062223   0.045464   0.053709
     15       0.004308   0.004706   0.055790   0.055674   0.049596   0.051438
     16       0.017953   0.021072   0.009998   0.012392   0.030102   0.033380
     17      -0.014314  -0.020872   0.079294   0.076076  -0.000411  -0.004440
     18      -0.006510  -0.006457  -0.023983  -0.024406  -0.024970  -0.026962
     19      -0.032211  -0.039998  -0.090846  -0.089434  -0.136261  -0.144218
     20       0.022781   0.034052  -0.100539  -0.106054  -0.012465  -0.012270
     21      -0.013706  -0.015972   0.020785   0.021361  -0.102809  -0.101476
     22      -0.040109  -0.049032  -0.078976  -0.075671  -0.037421  -0.039852
     23       0.013443   0.017208  -0.017154  -0.018057   0.057945   0.057236
     24       0.004231   0.003284  -0.003161   0.000218   0.032092   0.025223
     25       0.056590   0.063263  -0.094339  -0.094633   0.085275   0.100657
     26      -0.003011  -0.004589   0.001236   0.002727   0.050879   0.045157
     27       0.021267   0.022995  -0.004104  -0.004239   0.008567   0.008747
     28       0.260724   0.284998   0.032042   0.024576  -0.035484  -0.033911
     29      -0.034013  -0.039642  -0.001604   0.002769   0.071745   0.062099
     30       0.004242   0.002090   0.011099   0.008772  -0.069286  -0.060006
     31       0.126055   0.132752   0.030722   0.029021  -0.022442  -0.027304
     32      -0.023172  -0.027521   0.011184   0.012557  -0.021934  -0.020678
     33      -0.008294  -0.008916   0.012308   0.010324  -0.094987  -0.086604
     34      -0.021195  -0.025550  -0.008964  -0.008808   0.059977   0.060403
     35      -0.006031  -0.007095   0.013171   0.014013  -0.030120  -0.031885
     36      -0.013048  -0.014930  -0.003292   0.001748   0.070500   0.058125
     37      -0.250472  -0.262356   0.002624   0.005650   0.007326   0.007930
     38       0.017285   0.015117   0.028309   0.026920  -0.098368  -0.093021
     39       0.023955   0.026988  -0.016701  -0.013035   0.107592   0.094849
     40       0.193283   0.204684   0.050288   0.045479  -0.072826  -0.075708
     41      -0.034800  -0.038333   0.018105   0.016861  -0.084980  -0.077860
     42       0.013505   0.017522  -0.031590  -0.030846   0.079520   0.076711
     43       0.010061   0.004999  -0.060343  -0.057953   0.043118   0.051684
     44      -0.011503  -0.013570   0.031399   0.031308  -0.062096  -0.062572
     45      -0.003098   0.000289  -0.021816  -0.021245   0.067696   0.064231
     46      -0.211591  -0.219159   0.044531   0.046303  -0.022524  -0.032026
     47       0.025989   0.025317  -0.008294  -0.004527   0.101351   0.090285
     48      -0.020267  -0.025718   0.021756   0.020993  -0.081230  -0.075877
     49      -0.051665  -0.064359  -0.021493  -0.015390   0.015581   0.013376
     50       0.005629   0.006608   0.004294   0.003321  -0.025060  -0.021490
     51      -0.020341  -0.017857   0.015594   0.014091  -0.111030  -0.101822
     52      -0.162519  -0.087355  -0.079267  -0.088676   0.074582   0.074594
     53      -0.006049  -0.013349   0.030385   0.032676  -0.055503  -0.051327
     54       0.037577   0.041324  -0.008731  -0.005326   0.100726   0.086512
     55       0.390597   0.412612   0.166812   0.157026  -0.195192  -0.215839
     56      -0.051969  -0.053378  -0.014645  -0.017097  -0.038913  -0.026603
     57      -0.002055   0.000203  -0.023475  -0.025490  -0.022528  -0.014055
     58      -0.133191  -0.158768  -0.151363  -0.141032   0.125843   0.140928
     59       0.002701   0.002902   0.051844   0.048787  -0.138362  -0.133111
     60       0.001480  -0.000032   0.039282   0.043167   0.025305   0.025733
     61       0.028799   0.037359   0.026699   0.022067   0.077968   0.084942
     62      -0.024763  -0.042088   0.170469   0.183814   0.029616   0.024708
     63      -0.005880  -0.007884   0.040308   0.038068   0.005424   0.003417
     64       0.021388   0.029045  -0.096843  -0.093480  -0.017383  -0.013386
     65      -0.042563  -0.061853   0.218513   0.208889  -0.021885  -0.035656
     66       0.010941   0.014849  -0.008446  -0.008327   0.018467   0.021475
     67      -0.003184  -0.010361   0.172544   0.176917   0.092328   0.092402
     68       0.063531   0.084768  -0.133204  -0.139170   0.054771   0.068744
     69      -0.007043  -0.010182   0.024391   0.023883  -0.014991  -0.018472
     70       0.020580   0.028803  -0.088405  -0.093706  -0.009604  -0.006219
     71      -0.030845  -0.052702   0.212147   0.220008  -0.014302  -0.026838
     72      -0.001715  -0.002999   0.034171   0.034851   0.009704   0.009145
     73       0.031775   0.041286   0.024195   0.027731   0.081494   0.087289
     74      -0.030073  -0.044402   0.182590   0.176686   0.036938   0.033392
     75      -0.011298  -0.012225  -0.032322  -0.032974   0.072024   0.063369
     76      -0.026405  -0.030733  -0.130380  -0.130894  -0.202778  -0.205816
     77       0.016436   0.025607  -0.096877  -0.101996   0.098637   0.091045
     78      -0.009524  -0.009760  -0.031634  -0.032414   0.033815   0.027295
     79      -0.013943  -0.016169  -0.154089  -0.154275  -0.121698  -0.126446
     80       0.026128   0.037315  -0.077626  -0.082138  -0.136768  -0.127774
     81      -0.044764  -0.050850   0.095191   0.093765  -0.204789  -0.208177
     82      -0.050237  -0.060638  -0.099735  -0.096358  -0.096967  -0.104033
     83       0.047704   0.055891  -0.002076  -0.002697   0.205788   0.216254
     84      -0.009008   0.008702   0.047800  -0.050274   0.053253  -0.055094
     85       0.011204  -0.011569  -0.018635   0.016605  -0.009575   0.009603
     86       0.007191  -0.010140   0.010220  -0.015684  -0.000400   0.000054
     87      -0.004702   0.006276  -0.032485   0.031806  -0.009859   0.009359
     88      -0.022352   0.027319  -0.005274   0.006460   0.078960  -0.085886
     89      -0.030442   0.041262  -0.181827   0.185740  -0.016621   0.008234
     90       0.006055  -0.006107  -0.033788   0.033251  -0.042014   0.044170
     91       0.015337  -0.014727  -0.026724   0.026481  -0.023160   0.023394
     92       0.011307  -0.011442   0.031018  -0.029296   0.018648  -0.018251
     93       0.006773  -0.007110  -0.019040   0.019406  -0.036546   0.039375
     94       0.019473  -0.020263  -0.021509   0.016831  -0.043737   0.046546
     95       0.009791  -0.014309   0.090585  -0.099944   0.017650  -0.012845
     96      -0.006749   0.008236   0.004321  -0.003919   0.019579  -0.020729
     97       0.009474  -0.005409  -0.142822   0.143514  -0.096504   0.097198
     98      -0.036193   0.043118  -0.062724   0.062167   0.045944  -0.053206
     99      -0.004730   0.004586   0.055456  -0.054809   0.050426  -0.051344
    100       0.019064  -0.019965  -0.010217   0.012441  -0.030246   0.032858
    101       0.015420  -0.020157   0.079929  -0.076016  -0.000161   0.004101
    102       0.006818  -0.005910  -0.024131   0.024312  -0.025194   0.026697
    103      -0.034337   0.037774   0.091355  -0.088973   0.137960  -0.143183
    104      -0.024671   0.032472  -0.101001   0.105474  -0.012527   0.012100
    105       0.014679  -0.015092   0.020905  -0.021342  -0.103761   0.100481
    106      -0.042616   0.046172   0.079402  -0.075280   0.037890  -0.039562
    107      -0.014541   0.016436  -0.017207   0.017935   0.058664  -0.056831
    108      -0.004494   0.003063  -0.003294  -0.000172   0.032292  -0.024845
    109       0.060815  -0.059937   0.094785  -0.094152  -0.086269   0.099866
    110       0.003368  -0.004477   0.001231  -0.002727   0.051147  -0.044472
    111      -0.022725   0.021713  -0.004126   0.004254   0.008704  -0.008720
    112       0.277489  -0.268227  -0.032199   0.024355   0.035762  -0.033530
    113       0.036518  -0.037631  -0.001762  -0.002687   0.072189  -0.061228
    114      -0.004526   0.001966   0.011277  -0.008749  -0.069701   0.059167
    115       0.133651  -0.124523  -0.030872   0.028903   0.022670  -0.027079
    116       0.024742  -0.025963   0.011203  -0.012460  -0.022097   0.020393
    117       0.008929  -0.008482   0.012460  -0.010384  -0.095649   0.085551
    118      -0.023100   0.024440   0.008911  -0.008735  -0.060702   0.059947
    119       0.006175  -0.006434   0.013275  -0.014005  -0.030484   0.031619
    120       0.013876  -0.014055  -0.003445  -0.001696   0.070754  -0.057126
    121      -0.266153   0.246468  -0.002687   0.005708  -0.007261   0.007739
    122      -0.018317   0.014145   0.028533  -0.026842  -0.099273   0.092087
    123      -0.025351   0.025271  -0.016954   0.013058   0.108284  -0.093599
    124       0.205364  -0.192358  -0.050572   0.045221   0.073547  -0.075001
    125       0.037163  -0.036190   0.018293  -0.016855  -0.085738   0.077033
    126      -0.014470   0.016591  -0.031752   0.030691   0.080176  -0.075889
    127       0.010714  -0.004617   0.060641  -0.057637  -0.043675   0.051321
    128       0.012485  -0.012984   0.031595  -0.031219  -0.062767   0.062060
    129       0.003056   0.000510  -0.022007   0.021216   0.068431  -0.063711
    130      -0.224956   0.205969  -0.044738   0.046082   0.022918  -0.031896
    131      -0.027437   0.023592  -0.008516   0.004588   0.102007  -0.089066
    132       0.021546  -0.024191   0.022058  -0.020941  -0.081929   0.075017
    133      -0.055342   0.060936   0.021686  -0.015251  -0.015732   0.013215
    134      -0.006135   0.006343   0.004268  -0.003232  -0.025037   0.021006
    135       0.021528  -0.016722   0.015749  -0.014160  -0.111934   0.100687
    136      -0.167085   0.077212   0.079717  -0.088028  -0.075584   0.074036
    137       0.006589  -0.012717   0.030598  -0.032647  -0.056265   0.050989
    138      -0.039707   0.038645  -0.009023   0.005466   0.101424  -0.085422
    139       0.414711  -0.387581  -0.167683   0.156165   0.197283  -0.213984
    140       0.055300  -0.050227  -0.014624   0.016966  -0.039056   0.026065
    141       0.001959   0.000422  -0.023389   0.025228  -0.022698   0.013822
    142      -0.141815   0.149676   0.152130  -0.140220  -0.127312   0.139816
    143      -0.002725   0.002628   0.052250  -0.048665  -0.139548   0.131702
    144      -0.001645   0.000253   0.038421  -0.041802   0.025453  -0.025430
    145       0.030771  -0.034981  -0.026890   0.022004  -0.078855   0.084268
    146       0.026843  -0.039210   0.172069  -0.183567   0.030163  -0.024607
    147       0.005838  -0.006979   0.038460  -0.035940   0.005796  -0.003836
    148       0.022984  -0.027844   0.096655  -0.092457   0.017560  -0.013344
    149       0.045947  -0.059566   0.219665  -0.208099  -0.022106   0.035262
    150      -0.011265   0.013515  -0.006607   0.006403   0.018699  -0.021182
    151      -0.003625   0.009965  -0.173060   0.175708  -0.093489   0.091822
    152      -0.068009   0.080411  -0.134060   0.138825   0.055364  -0.068086
    153       0.007204  -0.009025   0.022459  -0.021633  -0.014896   0.017930
    154       0.021900  -0.026764   0.088876  -0.093232   0.009870  -0.006305
    155       0.033697  -0.049687   0.213985  -0.219666  -0.014573   0.026777
    156       0.001770  -0.002741   0.032939  -0.033396   0.009632  -0.008919
    157       0.033844  -0.039120  -0.024573   0.027789  -0.082600   0.086764
    158       0.032728  -0.043016   0.183524  -0.175947   0.037274  -0.033006
    159       0.011548  -0.010731  -0.033867   0.034329   0.073054  -0.063138
    160      -0.027804   0.028618   0.131969  -0.131148   0.205055  -0.204072
    161      -0.018151   0.024951  -0.098234   0.102460   0.099832  -0.090449
    162       0.009804  -0.008656  -0.032554   0.033091   0.034191  -0.027117
    163      -0.015182   0.015792   0.153748  -0.152302   0.123522  -0.125887
    164      -0.027848   0.034889  -0.076662   0.080205  -0.138386   0.126907
    165       0.048208  -0.048199   0.095704  -0.093344  -0.206624   0.206029
    166      -0.053314   0.057037   0.100366  -0.095924   0.097995  -0.103095
    167      -0.051126   0.052943  -0.002044   0.002698   0.208335  -0.214703
                 42         43         44         45         46         47    
      0      -0.049762  -0.040896   0.012844   0.014578   0.162585   0.169485
      1      -0.006823  -0.006336  -0.010638  -0.010654   0.124219   0.142939
      2      -0.006070  -0.002935   0.017139   0.018284   0.040841   0.032921
      3       0.007221   0.006960  -0.002659  -0.001756   0.086371   0.093642
      4       0.092407   0.078694  -0.067914  -0.063701  -0.019842  -0.011977
      5      -0.020963  -0.018011   0.072665   0.065799  -0.007702  -0.012336
      6       0.045275   0.039311  -0.029459  -0.026865   0.100481   0.112694
      7      -0.009190  -0.007259  -0.002430  -0.004639  -0.163338  -0.173727
      8      -0.019364  -0.018110   0.031475   0.031882  -0.070416  -0.088506
      9       0.047334   0.039952  -0.022318  -0.022390  -0.190778  -0.201509
     10      -0.036802  -0.031883   0.030341   0.025331  -0.133310  -0.148357
     11       0.004403   0.005862  -0.042380  -0.035526  -0.040880  -0.041181
     12      -0.019159  -0.016496   0.021033   0.019679  -0.084012  -0.095553
     13      -0.077265  -0.065825   0.011457   0.011178   0.009069   0.008583
     14      -0.067620  -0.055402   0.073367   0.070387   0.036737   0.019792
     15      -0.041177  -0.035733   0.019838   0.018584  -0.123756  -0.139060
     16      -0.037431  -0.030223   0.021960   0.021817   0.177280   0.189147
     17       0.017806   0.012890  -0.043881  -0.042432   0.078278   0.099275
     18       0.021158   0.017403   0.006178   0.005086   0.019706   0.031409
     19       0.122602   0.105617  -0.011424  -0.007177   0.007712  -0.003196
     20       0.024099   0.017731  -0.121646  -0.121982  -0.049140  -0.009721
     21      -0.046462  -0.051944   0.105818   0.098567  -0.006126   0.013984
     22       0.030507   0.026367  -0.045401  -0.041169   0.003302  -0.005017
     23      -0.012805  -0.011243  -0.131444  -0.127161  -0.025080  -0.008521
     24       0.043088   0.044199   0.146671   0.139093   0.000243   0.003085
     25      -0.168285  -0.150349   0.017514   0.010421  -0.011500  -0.000663
     26       0.061678   0.062331   0.014051   0.012654  -0.012784  -0.010843
     27      -0.009859  -0.010738  -0.022089  -0.020643  -0.004491  -0.010425
     28       0.020868   0.012823   0.010196   0.009177  -0.003141  -0.000508
     29       0.089030   0.092119   0.067942   0.065777   0.004030   0.000222
     30      -0.079429  -0.082385  -0.059315  -0.055673  -0.003561  -0.013840
     31       0.050417   0.046112  -0.012669  -0.009524   0.003011   0.002694
     32      -0.014509  -0.014351  -0.087784  -0.079367   0.026037   0.004843
     33      -0.091983  -0.095356   0.077389   0.067389  -0.022131  -0.001053
     34      -0.001276   0.006514  -0.022958  -0.024141   0.004011   0.004289
     35      -0.011642  -0.015263  -0.108241  -0.100648   0.021729   0.009996
     36       0.093084   0.094887   0.164979   0.158303   0.003907   0.003669
     37      -0.028942  -0.025221   0.010524   0.009000  -0.004562   0.000788
     38      -0.047222  -0.051997   0.132873   0.123406  -0.004295  -0.001461
     39       0.111068   0.114633   0.014459   0.018054   0.012097   0.009290
     40       0.061929   0.049618  -0.007156  -0.004611   0.003378  -0.002575
     41      -0.064865  -0.066737   0.049757   0.045944   0.001599   0.004529
     42       0.017174   0.021668  -0.144278  -0.134561   0.002299  -0.001002
     43      -0.107136  -0.093804   0.039933   0.033522  -0.004901   0.004073
     44       0.013118   0.009231   0.124752   0.117860   0.004982   0.009720
     45       0.028220   0.030879  -0.137976  -0.127750   0.002859  -0.002273
     46       0.101546   0.092162   0.005936   0.009628   0.005240  -0.001762
     47       0.114678   0.119899   0.073816   0.071291   0.003752   0.005659
     48      -0.070181  -0.075002  -0.125759  -0.117874   0.020166   0.001093
     49      -0.022216  -0.016429   0.002714   0.004127  -0.000901  -0.000422
     50      -0.039409  -0.043258  -0.052663  -0.048926   0.007744  -0.013299
     51      -0.089166  -0.090056   0.137126   0.128939  -0.022943   0.006919
     52      -0.053780  -0.089637   0.075656   0.106825  -0.083108  -0.025545
     53       0.012833   0.025203  -0.016841  -0.015069   0.038163   0.030371
     54       0.129206   0.130853   0.012604   0.016992   0.013444   0.009057
     55       0.294487   0.253746  -0.070870  -0.055570   0.018899  -0.008757
     56      -0.111460  -0.107410  -0.146051  -0.139566   0.000891   0.003235
     57      -0.099141  -0.097721  -0.162493  -0.154554  -0.002373  -0.004283
     58      -0.222168  -0.188340   0.052908   0.042198  -0.007015   0.008092
     59      -0.037629  -0.046787   0.115899   0.108450   0.002479   0.007280
     60      -0.018424  -0.013796  -0.013969  -0.010632   0.192082   0.207120
     61      -0.087810  -0.076412   0.065253   0.060884   0.051025   0.046941
     62       0.000496   0.003918  -0.066860  -0.062088  -0.024223  -0.016105
     63       0.009060   0.005844  -0.012326  -0.013743  -0.202693  -0.212813
     64      -0.011342  -0.006840   0.059020   0.058473   0.110432   0.102747
     65       0.087601   0.067725  -0.175497  -0.173838   0.011532   0.076187
     66      -0.029081  -0.024466   0.018987   0.018244   0.193912   0.211123
     67      -0.069846  -0.059457   0.008992   0.012097  -0.017455  -0.028181
     68      -0.082987  -0.068791   0.081038   0.069081  -0.027677  -0.032271
     69       0.033290   0.027338  -0.028541  -0.030102  -0.232880  -0.241630
     70      -0.003033  -0.001529   0.049222   0.047736  -0.028210  -0.048750
     71       0.083779   0.070176  -0.182689  -0.181969  -0.045678   0.014097
     72       0.002819   0.003678  -0.028698  -0.027107   0.164623   0.182521
     73      -0.080191  -0.067849   0.057608   0.057263  -0.069883  -0.090041
     74       0.001099  -0.000528  -0.062662  -0.065778  -0.075476  -0.065635
     75       0.129902   0.129397  -0.050587  -0.046081   0.068420   0.071333
     76       0.086388   0.068578   0.107866   0.105153   0.008636  -0.003930
     77       0.136831   0.133722  -0.213896  -0.206762  -0.004586   0.026869
     78       0.095095   0.092551  -0.038908  -0.036229   0.047325   0.055953
     79       0.131791   0.118483   0.017046   0.021492   0.023519  -0.001682
     80      -0.129478  -0.139032  -0.031432  -0.039722  -0.107837  -0.059722
     81      -0.013921  -0.032519   0.055672   0.050777   0.017920   0.027274
     82       0.095941   0.082689  -0.061306  -0.053641  -0.002336  -0.007404
     83      -0.157188  -0.133395  -0.083641  -0.087789  -0.022054  -0.008216
     84      -0.046319   0.044469  -0.012394   0.015325   0.171745  -0.161105
     85       0.006017  -0.006510  -0.010311   0.011229  -0.130057   0.134632
     86      -0.006163   0.003830  -0.016471   0.019221   0.044409  -0.032595
     87       0.007171  -0.007994   0.003130  -0.002373   0.091029  -0.088775
     88      -0.086067   0.085586  -0.065144   0.066462   0.022035  -0.012439
     89      -0.019860   0.020030  -0.069955   0.068911  -0.006586   0.010268
     90       0.042241  -0.042842   0.028220  -0.027998   0.105591  -0.106553
     91       0.008840  -0.008249  -0.002128   0.004585   0.172704  -0.165311
     92      -0.017733   0.019165  -0.029955   0.032833  -0.072791   0.082391
     93       0.043779  -0.043130   0.020910  -0.022959  -0.201471   0.191475
     94       0.034438  -0.034825   0.029291  -0.026638   0.139252  -0.139494
     95       0.004373  -0.006691   0.040911  -0.037387  -0.045143   0.040953
     96      -0.017725   0.017847  -0.019578   0.019888  -0.088676   0.090512
     97       0.071901  -0.071410   0.011092  -0.011750  -0.010068   0.008576
     98      -0.063158   0.060600  -0.070442   0.073592   0.038803  -0.018943
     99      -0.038635   0.039058  -0.019413   0.019741  -0.130133   0.131625
    100       0.034672  -0.032773   0.020731  -0.022503  -0.187538   0.180095
    101       0.016674  -0.014289   0.041959  -0.044211   0.080662  -0.092188
    102       0.019733  -0.018941  -0.005703   0.005084   0.020514  -0.029475
    103      -0.114041   0.114681  -0.011146   0.007729  -0.008142  -0.002905
    104       0.022586  -0.019367   0.116441  -0.126891  -0.053257   0.010908
    105      -0.042559   0.055570  -0.101279   0.102632  -0.006209  -0.013160
    106      -0.028366   0.028604  -0.043717   0.043137  -0.003161  -0.004930
    107      -0.011764   0.012072   0.125978  -0.132497  -0.027221   0.008887
    108       0.039586  -0.047439  -0.140644   0.145042   0.000059  -0.002669
    109       0.156453  -0.163206   0.016999  -0.011160   0.012068  -0.000679
    110       0.056910  -0.067101  -0.013406   0.013115  -0.014306   0.010972
    111      -0.008965   0.011435   0.021104  -0.021506  -0.005213   0.010223
    112      -0.019905   0.014503   0.010195  -0.009952   0.003377  -0.000550
    113       0.081843  -0.098893  -0.065161   0.068605   0.004230  -0.000272
    114      -0.072955   0.088388   0.057020  -0.058300  -0.004208   0.013420
    115      -0.046833   0.050035  -0.012225   0.009971  -0.003415   0.002751
    116      -0.013375   0.015406   0.084234  -0.082844   0.028717  -0.005875
    117      -0.084721   0.102530  -0.074211   0.070306  -0.024179   0.001952
    118       0.001575   0.006513  -0.022210   0.025382  -0.004392   0.004272
    119      -0.010409   0.016041   0.103867  -0.105024   0.024239  -0.010757
    120       0.085551  -0.101837  -0.158255   0.165122   0.003961  -0.003275
    121       0.027116  -0.027613   0.010029  -0.009356   0.004661   0.000813
    122      -0.043399   0.055819  -0.127247   0.128468  -0.005035   0.001901
    123       0.102132  -0.123097  -0.013839   0.018843   0.013351  -0.009324
    124      -0.058010   0.054370  -0.006719   0.004732  -0.003345  -0.002565
    125      -0.059857   0.071876  -0.047631   0.047820   0.001830  -0.004344
    126       0.015687  -0.023157   0.138253  -0.140176   0.002826   0.000536
    127       0.099747  -0.101987   0.038244  -0.034977   0.004936   0.003974
    128       0.012278  -0.010151  -0.119750   0.123037   0.005417  -0.009261
    129       0.026032  -0.033267   0.132265  -0.133152   0.003319   0.001810
    130      -0.094266   0.099888   0.005717  -0.010010  -0.005312  -0.001793
    131       0.105327  -0.128616  -0.070963   0.074574   0.004143  -0.005559
    132      -0.064342   0.080365   0.120692  -0.123150   0.022267  -0.002119
    133       0.020964  -0.018122   0.002458  -0.004217   0.000817  -0.000330
    134      -0.035917   0.046060   0.050459  -0.051018   0.007951   0.012487
    135      -0.082409   0.097085  -0.131402   0.134467  -0.024731  -0.005690
    136       0.047355  -0.093603   0.072113  -0.111155   0.089522  -0.027872
    137       0.010891  -0.026155   0.016418  -0.015909   0.042680  -0.031008
    138       0.118878  -0.140584  -0.011900   0.017556   0.014746  -0.009103
    139      -0.274595   0.276386  -0.067811   0.058014  -0.019313  -0.008549
    140      -0.103142   0.116003   0.140095  -0.145535   0.001616  -0.003658
    141      -0.091406   0.105193   0.155778  -0.161114  -0.002284   0.003854
    142       0.207305  -0.205320   0.050307  -0.043755   0.006776   0.008059
    143      -0.034040   0.049629  -0.111307   0.113237   0.002604  -0.006772
    144      -0.017420   0.015327   0.012561  -0.010152   0.202706  -0.196437
    145       0.081542  -0.082729   0.062578  -0.063399  -0.053801   0.044577
    146       0.000385  -0.003936   0.064963  -0.065348  -0.025146   0.014744
    147       0.007812  -0.005871   0.010530  -0.013020  -0.213503   0.202100
    148       0.010644  -0.007724   0.055947  -0.060371  -0.117607   0.098930
    149       0.082444  -0.074878   0.168532  -0.181681   0.008295  -0.068149
    150      -0.026693   0.026305  -0.017379   0.018317   0.204419  -0.200252
    151       0.065029  -0.064398   0.008775  -0.012633   0.019267  -0.027564
    152      -0.077512   0.075497  -0.077805   0.072460  -0.026460   0.027910
    153       0.030312  -0.029056   0.025802  -0.029754  -0.245391   0.229581
    154       0.002984  -0.001809   0.047322  -0.049832   0.028203  -0.044619
    155       0.078718  -0.076922   0.175288  -0.189736  -0.051377  -0.009929
    156       0.002357  -0.003687   0.026485  -0.026991   0.173581  -0.172851
    157       0.074934  -0.073935   0.055574  -0.059910   0.074147  -0.085793
    158       0.001542   0.000169   0.060670  -0.068851  -0.078476   0.061199
    159       0.119498  -0.138894   0.048620  -0.048257   0.071244  -0.067141
    160      -0.080271   0.074398   0.103507  -0.109665  -0.010186  -0.002677
    161       0.126040  -0.143623   0.204883  -0.215373  -0.007281  -0.023270
    162       0.087496  -0.099325   0.037393  -0.037911   0.048968  -0.052352
    163      -0.122427   0.128382   0.015879  -0.021909  -0.025456  -0.000788
    164      -0.118464   0.148671   0.029933  -0.041008  -0.113993   0.057718
    165      -0.011729   0.033794  -0.053084   0.052608   0.020043  -0.026767
    166      -0.089189   0.089752  -0.059008   0.056195   0.003228  -0.007660
    167      -0.146376   0.145095   0.079807  -0.091053  -0.023533   0.008036
                 48         49         50         51         52         53    
      0      -0.016867  -0.002070   0.029838   0.013134   0.019490  -0.010977
      1       0.028127   0.047752  -0.014256  -0.010903  -0.012672   0.007922
      2      -0.037778  -0.038480   0.026508   0.009567   0.012691  -0.007650
      3       0.003824   0.012738   0.008414   0.004042  -0.004303   0.002726
      4       0.048318   0.046919  -0.032683  -0.011168  -0.018420   0.009601
      5      -0.037672  -0.036943   0.024085   0.007051  -0.012498   0.008717
      6       0.023295   0.033029   0.001256   0.004098  -0.016673   0.009557
      7       0.012616  -0.006000  -0.020234  -0.004345  -0.016664   0.009105
      8      -0.046773  -0.059570   0.030345   0.014387   0.023907  -0.014282
      9       0.022381   0.000011  -0.024520  -0.003813  -0.025929   0.014162
     10      -0.027149  -0.045010   0.013786   0.010713  -0.000509   0.000379
     11       0.043816   0.037565  -0.033017  -0.011109  -0.012344   0.005571
     12      -0.018826  -0.030010   0.005727   0.003327   0.006951  -0.004250
     13      -0.003697  -0.001991   0.000631  -0.000839   0.012758  -0.007087
     14      -0.074110  -0.078346   0.053813   0.022244   0.028833  -0.017057
     15      -0.019217  -0.035430   0.004798   0.004856   0.014994  -0.008939
     16      -0.011851   0.009203   0.015006  -0.000339   0.000780   0.000160
     17       0.050558   0.067471  -0.031974  -0.017525  -0.015308   0.009427
     18       0.018996   0.036483  -0.048752  -0.043099   0.001824  -0.000227
     19      -0.035268  -0.042681   0.034116   0.017779   0.002069  -0.002583
     20       0.170733   0.182012  -0.120807  -0.044731  -0.023757   0.014251
     21      -0.030063   0.036491  -0.166692  -0.173048   0.013406  -0.005615
     22      -0.010504  -0.022834   0.033314   0.029908   0.053060  -0.028897
     23       0.096634   0.090884  -0.039925   0.003277   0.015599  -0.008318
     24       0.022978   0.016287   0.020510   0.030026  -0.027624   0.015763
     25       0.020474   0.033690  -0.045133  -0.031812   0.028741  -0.008340
     26       0.090392   0.049440   0.067301   0.101990   0.009705  -0.006197
     27       0.059942   0.014127   0.107315   0.129607  -0.010321   0.003805
     28      -0.001690   0.006702  -0.031693  -0.032439   0.010381   0.003027
     29      -0.004641  -0.011871   0.018002   0.012226   0.013987  -0.008054
     30       0.062645   0.005512   0.140716   0.154654  -0.003878  -0.004328
     31      -0.015215  -0.008571   0.000543  -0.006176  -0.097558   0.026736
     32      -0.139377  -0.117687   0.015551  -0.041532   0.002250  -0.005220
     33       0.099057   0.099376  -0.050454  -0.007742   0.041887  -0.020120
     34       0.003239  -0.000255   0.000122   0.002091  -0.044649   0.032717
     35      -0.144878  -0.099486  -0.063367  -0.116525  -0.003820   0.000042
     36       0.018675   0.006445   0.042394   0.050191  -0.051087   0.027227
     37       0.009508   0.015928  -0.016127  -0.011981  -0.058153   0.021968
     38       0.057627   0.032409   0.058020   0.081930  -0.027554   0.015611
     39      -0.074116  -0.041637  -0.056396  -0.085203  -0.003877   0.003727
     40       0.000149  -0.011901   0.028693   0.027072   0.057988  -0.022437
     41      -0.013486  -0.000388  -0.021901  -0.026169  -0.018612   0.008590
     42      -0.039230  -0.024807  -0.027655  -0.038288   0.010241  -0.007031
     43       0.001996   0.019309  -0.045045  -0.042001  -0.065135   0.028999
     44      -0.028425  -0.003202  -0.055236  -0.068526   0.001636   0.002047
     45      -0.032747  -0.025716  -0.008674  -0.018157   0.019518  -0.011352
     46      -0.002951  -0.015726   0.033931   0.029266   0.072157  -0.032161
     47      -0.033648  -0.011101  -0.062773  -0.080241   0.034558  -0.016688
     48      -0.101531  -0.098842   0.040232  -0.009363   0.001804  -0.007101
     49       0.000976  -0.000545   0.015816   0.016158   0.010724  -0.012472
     50       0.019883  -0.042834   0.165830   0.170966  -0.004759   0.003897
     51       0.065707   0.106441  -0.132511  -0.079910   0.090810  -0.046973
     52       0.200159   0.270739  -0.112541  -0.043124   0.792188  -0.467746
     53      -0.258406  -0.146848  -0.196612  -0.253933  -0.051321   0.030867
     54      -0.076533  -0.046239  -0.049570  -0.079788   0.001854   0.000763
     55      -0.020795  -0.067918   0.128609   0.112540   0.158840  -0.075659
     56      -0.065921  -0.024673  -0.092751  -0.115474   0.020038  -0.013290
     57      -0.005524  -0.006620   0.012915   0.019641  -0.028928   0.010383
     58      -0.001427   0.027681  -0.063369  -0.058864  -0.198809   0.073288
     59      -0.007196   0.007147  -0.028869  -0.032001   0.000378   0.005137
     60       0.010008   0.028946   0.016894   0.009792   0.008584  -0.004963
     61      -0.049960  -0.041358   0.025808   0.000229   0.018500  -0.009355
     62       0.060805   0.058357  -0.048693  -0.015933  -0.012052   0.005517
     63       0.020173   0.000014  -0.030750  -0.009848  -0.011618   0.006415
     64      -0.062029  -0.054657   0.042357   0.009853   0.005700  -0.003593
     65       0.220238   0.251029  -0.156291  -0.067457  -0.083708   0.050389
     66      -0.005283   0.021293   0.009062  -0.005237   0.008029  -0.003381
     67      -0.017283  -0.023133   0.010210   0.004139   0.026364  -0.016236
     68      -0.045771  -0.048574   0.027654   0.013569  -0.007064   0.006256
     69       0.033493   0.010177  -0.038450  -0.010413  -0.027118   0.015526
     70      -0.058761  -0.074660   0.051829   0.028770   0.003016  -0.003345
     71       0.208235   0.230941  -0.148615  -0.060294  -0.091651   0.056742
     72       0.027471   0.043425   0.005148   0.007475  -0.006804   0.004388
     73      -0.043363  -0.056814   0.030801   0.015428   0.025257  -0.014827
     74       0.049739   0.043805  -0.040566  -0.009766  -0.021811   0.012970
     75       0.090835   0.045496   0.111985   0.139347  -0.017805   0.008379
     76      -0.114099  -0.088785  -0.011093  -0.059773  -0.010746   0.005409
     77       0.261591   0.203730   0.043727   0.150021  -0.038608   0.020157
     78       0.076934   0.054612   0.046568   0.071165  -0.013379   0.006656
     79      -0.069760  -0.098363   0.120896   0.086492  -0.021403   0.009467
     80       0.056444   0.153415  -0.331637  -0.291956   0.012641  -0.002444
     81      -0.135779  -0.045167  -0.202651  -0.254702  -0.042425   0.028146
     82       0.012325  -0.000112   0.026244   0.031941   0.065296  -0.038720
     83       0.088487   0.073643  -0.014060   0.027342   0.008855   0.001187
     84       0.014743  -0.000429  -0.028891   0.012757  -0.010443  -0.019041
     85       0.027907  -0.050940  -0.014911   0.010961  -0.006320  -0.012941
     86       0.035935  -0.039675  -0.026399   0.009259  -0.006469  -0.012661
     87      -0.004641   0.014392  -0.007812   0.003874   0.002098   0.004332
     88       0.046098  -0.048621  -0.032298   0.010959  -0.010398  -0.017564
     89       0.036249  -0.038525  -0.023959   0.006943   0.005612   0.013272
     90      -0.023239   0.035525  -0.000781   0.004002   0.008944   0.016622
     91       0.010524   0.008202  -0.019098   0.004005  -0.009072  -0.016014
     92       0.044873  -0.062213  -0.030105   0.014293  -0.012297  -0.023927
     93      -0.019469  -0.002393   0.023026  -0.003224   0.014091   0.024894
     94      -0.027225   0.048269   0.014462  -0.010676  -0.000351  -0.000854
     95      -0.041939   0.038719   0.032677  -0.010529   0.007230   0.010511
     96       0.018020  -0.031313  -0.005539   0.003134  -0.003415  -0.006818
     97      -0.003601   0.002146   0.000666   0.000719   0.006949   0.012518
     98       0.070747  -0.081413  -0.053244   0.021601  -0.014878  -0.028589
     99       0.019702  -0.038571  -0.005585   0.005142  -0.007852  -0.015248
    100      -0.009720  -0.011756   0.013830   0.000921   0.000604  -0.000063
    101      -0.048916   0.070727   0.032162  -0.017075   0.007440   0.014916
    102      -0.018075   0.038078   0.048845  -0.043068  -0.001391  -0.001020
    103      -0.033323   0.044136   0.033841  -0.017674   0.000339   0.003299
    104      -0.162507   0.188752   0.119480  -0.043974   0.012259   0.024061
    105       0.030959   0.036385   0.166653  -0.172993  -0.008251  -0.011315
    106      -0.009506   0.023400   0.033171  -0.029891   0.029102   0.051156
    107      -0.092417   0.094506   0.039210   0.003739  -0.008705  -0.014920
    108      -0.022341   0.017185  -0.020757   0.030233   0.014782   0.027284
    109       0.019110  -0.034746  -0.044915   0.031683   0.019837   0.021343
    110      -0.087702   0.052325  -0.067716   0.102188  -0.004904  -0.010294
    111      -0.058874   0.015744  -0.107587   0.129768   0.006618   0.008268
    112      -0.001811  -0.006844  -0.031715   0.032414   0.010551   0.002455
    113       0.004203  -0.012111  -0.017776   0.012019  -0.007446  -0.013892
    114      -0.061711   0.006898  -0.140950   0.154756   0.005700  -0.001881
    115      -0.014896   0.009177   0.000518   0.006252  -0.068241  -0.071033
    116       0.133882  -0.122877  -0.014625  -0.042031   0.000960  -0.005608
    117      -0.094541   0.103278   0.049852  -0.007431  -0.024565  -0.038176
    118       0.003129   0.000172   0.000069  -0.001946  -0.019606  -0.050104
    119       0.140039  -0.104594   0.064128  -0.116933   0.003350   0.002059
    120      -0.018416   0.007083  -0.042597   0.050362   0.028441   0.048844
    121       0.008829  -0.016398  -0.015950   0.011886  -0.037293  -0.047607
    122      -0.056002   0.034310  -0.058350   0.082111   0.014754   0.027021
    123       0.071946  -0.044029   0.056834  -0.085476   0.001310   0.005282
    124       0.000593   0.012087   0.028563  -0.027011   0.036879   0.047907
    125       0.013232  -0.000673   0.021832  -0.026065   0.011107   0.016663
    126       0.038106  -0.026203   0.027926  -0.038489  -0.004867  -0.011211
    127       0.001270  -0.019671  -0.044898   0.041952  -0.039288  -0.057098
    128       0.027922  -0.003839   0.055305  -0.068534  -0.002463   0.001099
    129       0.031647  -0.026969   0.008991  -0.018401  -0.010333  -0.019473
    130      -0.002343   0.016035   0.033754  -0.029182   0.043499   0.063268
    131       0.032894  -0.011945   0.063035  -0.080409  -0.020149  -0.031435
    132       0.097073  -0.102900  -0.039631  -0.009670   0.002415  -0.006975
    133       0.001006   0.000595   0.016025  -0.016382   0.002122   0.015965
    134      -0.021214  -0.042972  -0.165707   0.170923   0.001908   0.005552
    135      -0.061104   0.109606   0.132154  -0.079914  -0.051282  -0.085468
    136       0.187138  -0.278128  -0.112260   0.043180   0.410741   0.790372
    137       0.250795  -0.155415   0.197625  -0.254623   0.026574   0.052465
    138       0.074222  -0.048769   0.050152  -0.080201  -0.001913  -0.000100
    139      -0.018211   0.069563   0.128008  -0.112209   0.093097   0.143591
    140       0.064440  -0.026649   0.093012  -0.115583  -0.009706  -0.021390
    141       0.005336  -0.006979  -0.012957   0.019663   0.018777   0.023095
    142      -0.002569  -0.028014  -0.063063   0.058816  -0.128423  -0.161024
    143       0.007260   0.007137   0.028827  -0.031952  -0.003139   0.004366
    144      -0.010230   0.031093  -0.016615   0.009589  -0.004593  -0.008551
    145      -0.047083   0.042338   0.024979  -0.000284   0.010843   0.018007
    146      -0.058006   0.060992   0.048162  -0.016556   0.008147   0.012992
    147      -0.016111  -0.003874   0.028467  -0.008953   0.006060   0.010806
    148      -0.057653   0.054747   0.040923  -0.009128   0.002871   0.005970
    149      -0.210677   0.261434   0.155479  -0.066513   0.043449   0.085357
    150       0.003101   0.024702  -0.007600  -0.005931  -0.004880  -0.006752
    151      -0.016513   0.024509   0.010143  -0.004661   0.013812   0.027984
    152       0.044778  -0.050836  -0.027899   0.012134   0.003742   0.011611
    153      -0.028341   0.006091   0.035615  -0.009344   0.014157   0.026243
    154      -0.056185   0.077754   0.051579  -0.028583   0.000852   0.004646
    155      -0.198114   0.239456   0.146792  -0.059483   0.046940   0.095277
    156      -0.026732   0.045923  -0.005252   0.007435   0.003199   0.006919
    157      -0.041751   0.059875   0.030612  -0.015884   0.013879   0.026698
    158      -0.046658   0.045115   0.039318  -0.010565   0.012625   0.024901
    159      -0.089743   0.049997  -0.111671   0.139359   0.010394   0.015877
    160      -0.109902   0.092891  -0.011770   0.060215  -0.006176  -0.010033
    161      -0.252476   0.213971  -0.044762   0.150636   0.021444   0.036207
    162      -0.075179   0.058438  -0.046219   0.070964   0.007636   0.012302
    163      -0.065576   0.101537   0.120242  -0.086078  -0.012804  -0.018366
    164      -0.049273   0.155674   0.330134  -0.291195  -0.009271  -0.008057
    165       0.132585  -0.048853   0.203239  -0.254951   0.020396   0.045183
    166       0.012404  -0.000250   0.026285  -0.032116   0.034031   0.065630
    167      -0.084975   0.076916   0.013370   0.027780  -0.008360  -0.003591
                 54         55         56         57         58         59    
      0       0.000705   0.018466   0.020322   0.020446   0.005445   0.026100
      1      -0.001486  -0.039109  -0.010958  -0.009398  -0.001372  -0.014826
      2       0.002747   0.078172  -0.008842  -0.008532  -0.012033  -0.014071
      3      -0.000692  -0.016517  -0.002060  -0.001071   0.000601  -0.002423
      4       0.000960   0.036033  -0.026815  -0.028553  -0.012722  -0.025011
      5      -0.003685  -0.107996   0.007007   0.011545   0.013200   0.003331
      6      -0.000141   0.002402  -0.028034  -0.026625  -0.013170  -0.035421
      7      -0.001377  -0.036388  -0.005977  -0.006716   0.003354  -0.005794
      8       0.002829   0.080460  -0.002011  -0.002306  -0.011845  -0.007266
      9      -0.001044  -0.031205  -0.023539  -0.024010  -0.009085  -0.036794
     10       0.001246   0.050502  -0.023951  -0.022301  -0.006576  -0.016132
     11      -0.002913  -0.128736   0.039558   0.034765   0.008860   0.010109
     12       0.000502   0.013212   0.006574   0.005831   0.000619   0.005932
     13      -0.000509  -0.022882   0.024916   0.023933   0.014376   0.033130
     14       0.003249   0.078344   0.016777   0.015961  -0.005942   0.010197
     15       0.000008  -0.009662   0.030532   0.028720   0.011152   0.034387
     16       0.001065   0.049237  -0.028121  -0.026460  -0.008719  -0.024038
     17      -0.003562  -0.133353   0.029709   0.031232   0.005290  -0.001101
     18      -0.000202   0.008320   0.010004   0.008082   0.010447   0.014687
     19       0.000997   0.001518   0.016803   0.019190  -0.009335   0.008636
     20      -0.002016   0.006317  -0.017806  -0.027579   0.029220   0.038670
     21       0.000014   0.036161   0.044093   0.039318   0.017457   0.026079
     22       0.002174   0.060876   0.066632   0.058859   0.036403   0.077999
     23       0.000854   0.039256   0.030175   0.021851   0.022114   0.036840
     24      -0.001784  -0.024067  -0.045577  -0.048886   0.023151   0.017542
     25      -0.004426  -0.016011  -0.017138  -0.032001   0.088090   0.048536
     26       0.001533   0.028598   0.040652   0.038606  -0.011883   0.002378
     27       0.000265  -0.006435  -0.009782  -0.010714   0.000441   0.002355
     28      -0.003061  -0.019788  -0.022604  -0.027032   0.003507  -0.025502
     29       0.001227   0.016007   0.039661   0.042867  -0.021522  -0.017497
     30       0.002423   0.011346   0.034667   0.042081  -0.043485  -0.031782
     31       0.012988   0.025053   0.028753   0.080928  -0.270592  -0.147751
     32      -0.001017  -0.043280  -0.057660  -0.053904   0.019649   0.004010
     33       0.001418   0.055348   0.087748   0.083571  -0.005510  -0.000384
     34      -0.005194  -0.011684  -0.014473  -0.036273   0.100610   0.064077
     35       0.001016  -0.024606  -0.045185  -0.039693   0.001372   0.004385
     36      -0.002259  -0.043826  -0.082515  -0.084720   0.022485   0.019464
     37       0.004105  -0.001601  -0.005145   0.012478  -0.093982  -0.062266
     38      -0.001744  -0.023350  -0.050211  -0.056423   0.035744   0.032657
     39      -0.001641  -0.020966  -0.032300  -0.031763   0.009727  -0.000303
     40      -0.003901   0.000076   0.000361  -0.016318   0.088036   0.056022
     41      -0.000162  -0.011098  -0.020179  -0.018307  -0.003618  -0.001737
     42       0.000965   0.007405   0.009659   0.011274  -0.008424  -0.002876
     43       0.002392  -0.006997  -0.009761   0.002414  -0.066605  -0.048432
     44      -0.001302  -0.006198  -0.006213  -0.007034   0.009840  -0.000271
     45       0.000626   0.010268   0.018546   0.018645  -0.002375  -0.000063
     46      -0.002729   0.008588   0.016362   0.002956   0.075420   0.050622
     47       0.001875   0.040373   0.093213   0.099558  -0.051705  -0.050214
     48       0.002327  -0.024069  -0.022454  -0.012339  -0.014004  -0.018860
     49       0.000741  -0.004312  -0.008144  -0.014198   0.072574   0.054526
     50       0.000764  -0.015581  -0.000303   0.005605  -0.032560  -0.037521
     51       0.000792   0.042155   0.069586   0.067608  -0.026183  -0.027641
     52       0.008484  -0.305965  -0.443715  -0.297793  -0.482165  -0.591274
     53      -0.002830  -0.012806  -0.027586  -0.044533   0.054880   0.058784
     54      -0.001564  -0.018682  -0.030192  -0.029839   0.011323   0.003324
     55      -0.001670   0.054140   0.071304   0.052537   0.099340   0.101400
     56       0.002111   0.023302   0.050753   0.057388  -0.037212  -0.033775
     57       0.001110  -0.014183  -0.046329  -0.045334   0.004816   0.022362
     58       0.016106   0.034910   0.041604   0.101493  -0.315150  -0.165779
     59      -0.003513  -0.025757  -0.047314  -0.056370   0.058519   0.033644
     60       0.001249   0.061761  -0.013118  -0.013577   0.000912   0.011997
     61      -0.003255  -0.178168   0.091827   0.095569   0.010653   0.026390
     62       0.008728   0.441445  -0.197732  -0.205767  -0.017981  -0.048024
     63      -0.000468   0.012726  -0.024545  -0.026067   0.003889  -0.003312
     64       0.000485  -0.053125   0.036389   0.038591  -0.023618  -0.043880
     65      -0.003772   0.081911  -0.199374  -0.197884   0.012591  -0.055742
     66       0.001068   0.078838  -0.033716  -0.031144  -0.000101  -0.001939
     67      -0.002521  -0.200870   0.138182   0.133875   0.014220   0.054525
     68       0.008097   0.504451  -0.255445  -0.249338  -0.005210  -0.041668
     69      -0.001061   0.008454  -0.044648  -0.043819  -0.000737  -0.023843
     70       0.001820  -0.054102   0.032779   0.030601  -0.028526  -0.050372
     71      -0.006107   0.085282  -0.194977  -0.182050   0.021645  -0.036077
     72       0.000967   0.063516  -0.047537  -0.045739  -0.012143  -0.027327
     73      -0.003089  -0.179449   0.086193   0.086602   0.000033   0.016643
     74       0.007794   0.444835  -0.188364  -0.190638  -0.002759  -0.020312
     75      -0.000367  -0.013411  -0.002226  -0.002556  -0.012153  -0.003066
     76      -0.000854  -0.043310   0.007754   0.015579  -0.012883  -0.011251
     77      -0.001563   0.001401  -0.026014  -0.036249   0.010416   0.030314
     78      -0.000276   0.000450  -0.006804  -0.007688  -0.006024  -0.001219
     79      -0.000936  -0.060438  -0.010288  -0.001293  -0.023367  -0.021048
     80      -0.001542   0.032861   0.021490   0.008461   0.066323   0.077645
     81       0.000907   0.024017   0.034132   0.033465  -0.002674   0.003327
     82       0.003301   0.074415   0.076512   0.071126   0.018855   0.081332
     83      -0.001617   0.017483   0.016369   0.001304   0.065990   0.040486
     84      -0.017423   0.000061   0.018457  -0.022746   0.005547  -0.026039
     85      -0.038826   0.000349   0.010394  -0.011041   0.001405  -0.014904
     86      -0.078368   0.001023  -0.007337   0.008475  -0.012049   0.013842
     87       0.015644  -0.000090  -0.002124   0.001579   0.000487   0.002495
     88       0.036065  -0.000890   0.023736  -0.030844   0.012796  -0.025031
     89       0.108086  -0.001532   0.005351  -0.011318   0.013423  -0.003652
     90      -0.001729   0.000328  -0.025274   0.029301  -0.013099   0.035314
     91      -0.036142   0.000307   0.005306  -0.007433  -0.003437  -0.005477
     92      -0.080380   0.000969  -0.001691   0.002149  -0.012102   0.007891
     93       0.029831  -0.000309  -0.021557   0.026871  -0.009155   0.036733
     94       0.050504  -0.001234   0.021267  -0.024105   0.006636  -0.015995
     95       0.129377  -0.003360   0.035471  -0.037801   0.009108  -0.010173
     96      -0.012581   0.000112   0.005975  -0.006501   0.000721  -0.005950
     97      -0.022942   0.000683  -0.022408   0.026231  -0.014412   0.033095
     98      -0.078551   0.000433   0.015582  -0.018260  -0.005930  -0.010137
     99       0.008740  -0.000547   0.027345  -0.031383   0.011146  -0.034251
    100       0.049347  -0.001383   0.025435  -0.029140   0.008879  -0.024241
    101       0.133803  -0.002943   0.026318  -0.033585   0.005725   0.000431
    102      -0.008496   0.000647   0.009156  -0.009115   0.010446  -0.014748
    103       0.001309   0.001020  -0.014978   0.020942   0.009224   0.008548
    104      -0.006266   0.002501  -0.015169   0.029325   0.028896  -0.038427
    105      -0.035701   0.001798   0.040377  -0.044308   0.017720  -0.026446
    106       0.060379  -0.000512  -0.060847   0.065913  -0.036323   0.077786
    107      -0.038906   0.000966   0.028046  -0.025196   0.021977  -0.036669
    108       0.023692   0.000712  -0.040868   0.053775   0.022735  -0.017307
    109      -0.015641  -0.003851   0.014540  -0.034306  -0.087607   0.048781
    110      -0.028402  -0.000297   0.037128  -0.043226  -0.011766  -0.002375
    111       0.006199  -0.000670  -0.008612   0.011674   0.000288  -0.002213
    112      -0.019650  -0.002341   0.019971  -0.029311  -0.003468  -0.025402
    113      -0.015762  -0.000521   0.035575  -0.047159  -0.021113   0.017208
    114      -0.011172  -0.002090   0.030777  -0.045866  -0.043087   0.031568
    115       0.024331   0.012474  -0.022636   0.085488   0.269370  -0.148606
    116       0.042806  -0.001049  -0.052687   0.060614   0.019513  -0.003919
    117      -0.054589   0.001150   0.079535  -0.092915  -0.004899  -0.000098
    118      -0.011704  -0.004999   0.011525  -0.038161  -0.100278   0.064438
    119       0.024317  -0.002256  -0.041302   0.044567   0.000874  -0.003903
    120       0.043197   0.000259  -0.074334   0.093595   0.021822  -0.018970
    121      -0.001866   0.004315   0.005709   0.012555   0.093519  -0.062425
    122       0.022791   0.000660  -0.044714   0.061745   0.035135  -0.032265
    123       0.020833   0.000775  -0.029416   0.035411   0.009529   0.000407
    124       0.000331  -0.004034  -0.001339  -0.016870  -0.087594   0.056174
    125       0.010962  -0.000341  -0.018319   0.020374  -0.003724   0.001845
    126      -0.007282  -0.000665   0.008603  -0.012312  -0.008312   0.002892
    127      -0.007235   0.002742   0.009514   0.001902   0.066263  -0.048495
    128       0.006231   0.001147  -0.005715   0.007839   0.009869   0.000141
    129      -0.010212  -0.000198   0.016837  -0.020730  -0.002354   0.000066
    130       0.008807  -0.003200  -0.015505   0.004106  -0.075099   0.050801
    131      -0.039525   0.000058   0.083604  -0.109615  -0.050659   0.049450
    132       0.023803  -0.003525  -0.021321   0.015008  -0.013943   0.018906
    133      -0.003989   0.000988   0.007161  -0.015578  -0.072236   0.054779
    134       0.015455  -0.001679  -0.000776  -0.005507  -0.032374   0.037371
    135      -0.041614   0.001140   0.062689  -0.074640  -0.025758   0.027546
    136      -0.297707   0.024722   0.415798  -0.349521   0.484012  -0.594246
    137       0.012922   0.002496  -0.023078   0.047142   0.054783  -0.058780
    138       0.018532   0.000790  -0.027468   0.033230   0.011072  -0.003145
    139       0.054166  -0.004077  -0.065490   0.059295  -0.098982   0.101375
    140      -0.022793  -0.001041   0.045304  -0.062925  -0.036581   0.033376
    141       0.013874  -0.001903  -0.041798   0.050252   0.004461  -0.021848
    142       0.033590   0.015071  -0.033978   0.108084   0.313452  -0.166466
    143       0.025332   0.002494  -0.042193   0.061729   0.058023  -0.033552
    144      -0.058111   0.001623  -0.010066   0.012615   0.000912  -0.012129
    145      -0.178675   0.005640  -0.081594   0.103531  -0.011259   0.026909
    146      -0.444382   0.013254  -0.176342   0.223597  -0.019599   0.049525
    147      -0.012201   0.001126  -0.020660   0.026913   0.003516   0.003254
    148      -0.052944   0.003131  -0.032175   0.041668   0.023074  -0.043336
    149      -0.083495   0.008446  -0.180370   0.218617   0.011315   0.056781
    150      -0.074643   0.002662  -0.028365   0.031730  -0.000301   0.001751
    151      -0.201077   0.007563  -0.123853   0.146210  -0.015108   0.055097
    152      -0.507479   0.016978  -0.229480   0.272780  -0.007235   0.043450
    153      -0.007897   0.001544  -0.038754   0.046571  -0.001204   0.023744
    154      -0.054218   0.004509  -0.029631   0.033802   0.027985  -0.049815
    155      -0.086416   0.010903  -0.176985   0.201902   0.020592   0.036617
    156      -0.059763   0.002094  -0.041172   0.048190  -0.012499   0.027352
    157      -0.179558   0.005904  -0.076397   0.093628  -0.000432   0.016582
    158      -0.447139   0.014384  -0.167727   0.206941  -0.004215   0.021080
    159       0.013483  -0.000319  -0.002308   0.003245  -0.012026   0.003179
    160      -0.043836   0.001219  -0.006016   0.015963   0.012436  -0.010931
    161      -0.001292   0.001700  -0.022670   0.039098   0.010132  -0.029811
    162      -0.000601   0.000320  -0.006202   0.008580  -0.005962   0.001273
    163      -0.059813   0.002051   0.010169  -0.002739   0.023322  -0.021140
    164      -0.032723   0.003346   0.020852  -0.011291   0.065936  -0.077684
    165      -0.023337   0.000448   0.031175  -0.037736  -0.002148  -0.003841
    166       0.073821   0.000043  -0.069666   0.079330  -0.018862   0.080970
    167      -0.017383   0.002512   0.015921  -0.002872   0.065695  -0.040636
                 60         61         62         63         64         65    
      0       0.089198  -0.074450  -0.028488   0.024876  -0.056456  -0.046029
      1      -0.052720   0.041897  -0.000680   0.001543   0.036572   0.030300
      2      -0.033208   0.030260   0.066396  -0.065362   0.001279  -0.002807
      3      -0.011672   0.008681  -0.013024   0.012625   0.013877   0.011602
      4      -0.057437   0.049766   0.064363  -0.058804  -0.039269  -0.031687
      5      -0.029312   0.018147  -0.106170   0.101480   0.090493   0.075131
      6      -0.103694   0.084741   0.050376  -0.046945   0.037715   0.030263
      7      -0.032319   0.027258  -0.009675   0.010550   0.025598   0.021183
      8       0.004396  -0.002577   0.052001  -0.050047  -0.020723  -0.016756
      9      -0.124163   0.103656   0.051321  -0.046534   0.067827   0.055224
     10      -0.043782   0.034335   0.020190  -0.020511   0.027120   0.020074
     11       0.009356  -0.002798   0.000869   0.003213   0.000996   0.005660
     12       0.019488  -0.014778   0.004508  -0.004643  -0.010609  -0.008880
     13       0.097298  -0.081606  -0.066354   0.063013  -0.023161  -0.016875
     14       0.044279  -0.032243   0.058070  -0.058814  -0.058590  -0.049969
     15       0.106202  -0.086840  -0.041805   0.038799  -0.059178  -0.047306
     16      -0.070064   0.057079   0.029020  -0.026775   0.052103   0.042083
     17      -0.036184   0.031906   0.017228  -0.020445   0.032590   0.022418
     18       0.024449  -0.014643  -0.006094   0.006550   0.018496   0.014018
     19       0.054588  -0.049011  -0.045260   0.044203  -0.089293  -0.070287
     20       0.114440  -0.088483   0.002960  -0.001746  -0.097427  -0.078318
     21       0.015155   0.001296   0.007801  -0.007195   0.023882   0.016998
     22       0.185195  -0.140812  -0.006900  -0.000783   0.048450   0.035466
     23       0.069707  -0.045422   0.050983  -0.052353   0.029492   0.021057
     24       0.047821  -0.035996   0.013320  -0.013466   0.012772   0.010038
     25      -0.036602   0.051633  -0.000845   0.001073   0.132575   0.106949
     26      -0.000534  -0.000322   0.011411  -0.013418   0.007034   0.005985
     27       0.005915  -0.005580   0.006216  -0.006832  -0.005702  -0.003678
     28      -0.061893   0.046480  -0.004882   0.009583  -0.188754  -0.150859
     29      -0.056723   0.043350  -0.019358   0.019029   0.015581   0.013320
     30      -0.067144   0.046876  -0.028311   0.029100  -0.019562  -0.014715
     31       0.124745  -0.174872   0.004419  -0.012432   0.145589   0.116882
     32       0.003679  -0.001866  -0.003855   0.004725  -0.014698  -0.010499
     33      -0.066470   0.058259  -0.010033   0.009369   0.001801   0.002119
     34      -0.049357   0.076934   0.001760   0.002515  -0.040698  -0.033538
     35       0.069283  -0.058043   0.021196  -0.022056   0.031519   0.024312
     36       0.095797  -0.078572   0.026047  -0.026590   0.001569   0.000663
     37      -0.002337  -0.020900   0.002157  -0.001305  -0.075708  -0.060275
     38       0.078516  -0.058287   0.027342  -0.028842   0.031241   0.024943
     39       0.016134  -0.014099  -0.004803   0.006057  -0.020039  -0.017092
     40      -0.002710   0.023320   0.000023  -0.000168   0.035366   0.028175
     41       0.019724  -0.017631   0.003358  -0.003007  -0.006196  -0.005264
     42       0.002518  -0.003676   0.006351  -0.007166   0.009904   0.008269
     43      -0.023021   0.004737  -0.002444   0.004795  -0.095020  -0.075957
     44      -0.013081   0.012764  -0.014725   0.016494  -0.017459  -0.014954
     45      -0.013529   0.011376  -0.000123  -0.000716   0.017099   0.014273
     46      -0.002165   0.019169  -0.005845   0.004322   0.083580   0.066835
     47      -0.153460   0.118161  -0.050359   0.052251  -0.039396  -0.030320
     48      -0.030993   0.023730  -0.018805   0.021020  -0.019238  -0.015008
     49      -0.034007   0.056065  -0.003068   0.005360  -0.037010  -0.028874
     50      -0.062720   0.037716  -0.030938   0.031095  -0.027124  -0.019532
     51      -0.064910   0.033331  -0.010131   0.004808   0.008941   0.011912
     52       0.004792  -0.331238   0.004487  -0.015293  -0.089696  -0.046418
     53       0.077311  -0.053428   0.023868  -0.031376   0.055605   0.046786
     54       0.028817  -0.024745  -0.004332   0.004854   0.000658  -0.000668
     55       0.138016  -0.095444  -0.001119  -0.010031   0.343411   0.273443
     56      -0.092502   0.071617  -0.021192   0.023087  -0.044498  -0.034868
     57       0.117826  -0.097111   0.044915  -0.047900   0.055399   0.044031
     58       0.109380  -0.162231   0.000247  -0.006570   0.122397   0.097321
     59       0.031540  -0.013506   0.006714  -0.004707  -0.028014  -0.023693
     60       0.062621  -0.054811  -0.034262   0.034384  -0.060029  -0.045489
     61       0.025740  -0.016356   0.018460  -0.029104   0.039749   0.022195
     62      -0.032033   0.017043  -0.041595   0.064108  -0.045688  -0.015464
     63      -0.005677   0.002104  -0.047042   0.050209   0.022607   0.022986
     64      -0.172824   0.155717   0.221086  -0.221120   0.067705   0.040523
     65      -0.129371   0.078992  -0.301348   0.315648   0.198784   0.188834
     66       0.008322  -0.011888  -0.053482   0.052696   0.034142   0.028435
     67       0.125587  -0.089341   0.089650  -0.095683  -0.114655  -0.098159
     68      -0.025870  -0.011170  -0.313971   0.320373   0.158220   0.143630
     69      -0.079635   0.062462  -0.024200   0.024939   0.069094   0.055228
     70      -0.162871   0.144152   0.222115  -0.211254   0.025923   0.021669
     71      -0.114674   0.065068  -0.311065   0.296011   0.192319   0.147567
     72      -0.062625   0.048597   0.019431  -0.017750   0.020001   0.014274
     73       0.041417  -0.031965   0.013629  -0.015969   0.014251   0.013383
     74      -0.012810   0.006271  -0.057112   0.060750  -0.048079  -0.045289
     75       0.025877  -0.030014  -0.011839   0.010004  -0.099317  -0.078327
     76      -0.024049   0.011461  -0.122536   0.122753  -0.076520  -0.057070
     77       0.144980  -0.125130   0.020803  -0.022245  -0.211745  -0.169010
     78       0.020227  -0.021214  -0.007277   0.007215  -0.066768  -0.052680
     79      -0.017467  -0.002551  -0.128651   0.127548  -0.076801  -0.055435
     80       0.139484  -0.086475   0.014817  -0.012591   0.075775   0.056508
     81      -0.022908   0.036986  -0.000930   0.006936  -0.117545  -0.098308
     82       0.259209  -0.209642  -0.018875   0.010232  -0.041671  -0.036523
     83      -0.061731   0.077982   0.076473  -0.077833   0.255134   0.202021
     84       0.085875   0.078219  -0.029101  -0.025358  -0.045012   0.056422
     85       0.051136   0.044372   0.000437   0.001341  -0.029328   0.037420
     86      -0.031164  -0.030890   0.066326   0.065133   0.001522   0.002957
     87      -0.011202  -0.009191  -0.012029  -0.011665   0.010433  -0.013437
     88       0.055274   0.051976  -0.064314  -0.058580   0.031643  -0.039228
     89      -0.028103  -0.019460  -0.106586  -0.101643   0.072735  -0.092817
     90      -0.100012  -0.088979   0.049798   0.046234   0.030693  -0.037955
     91       0.030595   0.028410   0.009769   0.010678  -0.020435   0.025906
     92       0.003259   0.002439   0.052410   0.050392  -0.016800   0.020588
     93      -0.119720  -0.108964   0.051362   0.046425   0.054560  -0.068296
     94       0.041810   0.035630  -0.019925  -0.020208  -0.022060   0.025164
     95       0.008404   0.002020   0.001187  -0.002990   0.000191  -0.006235
     96       0.018794   0.015589   0.003866   0.003992  -0.008244   0.010606
     97      -0.093654  -0.085512   0.066305   0.062747   0.019019  -0.021378
     98       0.042591   0.033892   0.058345   0.058902  -0.046616   0.061254
     99       0.102218   0.091061  -0.041886  -0.038766  -0.047650   0.058610
    100       0.067911   0.060131  -0.029318  -0.026987  -0.041973   0.052222
    101      -0.033745  -0.032974   0.016921   0.020016   0.026687  -0.028174
    102       0.023888   0.015635  -0.005754  -0.006187   0.014859  -0.017290
    103      -0.052342  -0.051230   0.045332   0.044134   0.072270  -0.087529
    104       0.110389   0.093289   0.003007   0.001854  -0.078208   0.096710
    105       0.015537  -0.000605   0.007727   0.007149   0.019714  -0.021647
    106      -0.178778  -0.148346   0.006841  -0.000941  -0.039798   0.044902
    107       0.067401   0.048130   0.051098   0.052360   0.024257  -0.026746
    108       0.046127   0.038012   0.013423   0.013544   0.010384  -0.012558
    109       0.033786   0.053071   0.000870   0.001118  -0.106993   0.132744
    110      -0.000727   0.000124   0.011415   0.013379   0.005263  -0.006926
    111       0.005468   0.005679   0.006243   0.006820  -0.004984   0.005043
    112       0.059764   0.048949   0.005024   0.009702   0.152485  -0.187449
    113      -0.054651  -0.045742  -0.019437  -0.019075   0.012396  -0.016300
    114      -0.064823  -0.049553  -0.028372  -0.029109  -0.015781   0.018285
    115      -0.115063  -0.179428  -0.004511  -0.012515  -0.117402   0.144968
    116       0.003587   0.002011  -0.003823  -0.004711  -0.012273   0.013559
    117      -0.063715  -0.061173  -0.010280  -0.009600   0.001253  -0.002394
    118       0.045048   0.078625  -0.001859   0.002412   0.032587  -0.041299
    119       0.066507   0.061034   0.021271   0.022086   0.025620  -0.030410
    120       0.092103   0.082681   0.026276   0.026768   0.001456  -0.001068
    121       0.003683  -0.020782  -0.002155  -0.001305   0.061223  -0.074973
    122       0.075605   0.061407   0.027469   0.028898   0.025107  -0.030840
    123       0.015616   0.014970  -0.004770  -0.005990  -0.015663   0.020581
    124       0.001269   0.023392  -0.000020  -0.000157  -0.028565   0.035002
    125       0.018863   0.018471   0.003380   0.003030  -0.004853   0.006351
    126       0.002267   0.003727   0.006348   0.007140   0.007807  -0.010036
    127       0.023022   0.005649   0.002495   0.004831   0.076717  -0.094322
    128      -0.012314  -0.013187  -0.014793  -0.016502  -0.013594   0.017950
    129      -0.013169  -0.012118  -0.000187   0.000637   0.013494  -0.017336
    130       0.000985   0.019301   0.005853   0.004325  -0.067508   0.083028
    131      -0.147784  -0.124523  -0.050623  -0.052402  -0.032094   0.038027
    132      -0.029862  -0.024949  -0.018863  -0.021044  -0.015551   0.018680
    133       0.030936   0.057387   0.003117   0.005418   0.030044  -0.036073
    134      -0.060895  -0.040202  -0.030953  -0.031058  -0.022214   0.024658
    135      -0.063521  -0.036077  -0.010421  -0.005120   0.006017  -0.013302
    136       0.014057  -0.331066  -0.004701  -0.015068   0.078077  -0.065134
    137       0.074924   0.056484   0.023878   0.031293   0.044200  -0.057240
    138       0.027640   0.025987  -0.004303  -0.004795   0.000969   0.000280
    139      -0.133802  -0.100868   0.000928  -0.010247  -0.277582   0.339962
    140      -0.089157  -0.075493  -0.021385  -0.023239  -0.036128   0.043560
    141       0.113007   0.101868   0.045126   0.047997   0.044523  -0.054440
    142      -0.100502  -0.166422  -0.000376  -0.006753  -0.099085   0.121195
    143       0.031008   0.014840   0.006688   0.004681  -0.022184   0.028879
    144       0.060402   0.057837  -0.034086  -0.033849  -0.048433   0.056552
    145      -0.024882  -0.016416  -0.018595  -0.029028  -0.034600   0.030338
    146      -0.031198  -0.016190  -0.041824  -0.063905  -0.042915   0.025839
    147      -0.005327  -0.002194  -0.044089  -0.046981   0.016152  -0.025711
    148       0.166220   0.163713  -0.221094  -0.220243  -0.057742   0.053885
    149      -0.124967  -0.082065  -0.302661  -0.315789   0.153132  -0.226331
    150       0.008587   0.012982  -0.050641  -0.049570   0.025751  -0.032961
    151      -0.121189  -0.093235  -0.089318  -0.094893   0.090735  -0.119821
    152      -0.026081   0.012555  -0.315010  -0.320032   0.124164  -0.174425
    153      -0.076447  -0.065625  -0.020917  -0.021754   0.054603  -0.067157
    154       0.156614   0.151158  -0.221435  -0.209928  -0.020753   0.026815
    155      -0.111080  -0.068702  -0.312040  -0.295931   0.157398  -0.185601
    156      -0.060160  -0.050727   0.019821   0.018091   0.017133  -0.018882
    157      -0.039839  -0.033554  -0.013117  -0.015454  -0.010682   0.016018
    158      -0.012647  -0.006492  -0.056303  -0.059902  -0.036526   0.054396
    159       0.024682   0.031451  -0.012915  -0.011017  -0.080144   0.097174
    160       0.023155   0.012356   0.123797   0.123662   0.062044  -0.071263
    161       0.139246   0.131529   0.019994   0.021470  -0.170178   0.208865
    162       0.019377   0.022265  -0.007689  -0.007593  -0.053815   0.065294
    163       0.017474  -0.001706   0.127572   0.126211   0.063693  -0.071055
    164       0.135465   0.091786   0.016174   0.013974   0.061816  -0.070883
    165      -0.020813  -0.037741  -0.001163  -0.007084  -0.093845   0.120742
    166      -0.249528  -0.220227   0.018785   0.009972   0.032722  -0.044215
    167      -0.058210  -0.080768   0.076632   0.077744   0.206303  -0.251343
                 66         67         68         69         70         71    
      0       0.010219  -0.010131  -0.005597  -0.004022  -0.002229   0.003192
      1      -0.005230   0.005204   0.018975   0.019486   0.001374  -0.001190
      2       0.003933  -0.002897  -0.045358  -0.045836   0.003593  -0.005734
      3      -0.008202   0.007912  -0.000521  -0.001152   0.000090  -0.000324
      4       0.020970  -0.019765  -0.001198  -0.001959  -0.009701   0.011966
      5      -0.047762   0.043916   0.002060   0.000521   0.010341  -0.013306
      6       0.004640  -0.004432   0.009332   0.010631   0.008125  -0.009544
      7      -0.001446   0.000373  -0.018738  -0.021403   0.001323  -0.002950
      8       0.000145   0.002452   0.044525   0.049768  -0.000542   0.003199
      9      -0.000588   0.000594   0.009758   0.009630   0.010709  -0.013070
     10       0.002683  -0.002203  -0.018088  -0.016466   0.007242  -0.009016
     11       0.001248  -0.002704   0.047786   0.044874  -0.001349   0.002245
     12       0.001641  -0.001402  -0.001585  -0.001666  -0.002683   0.003137
     13      -0.009139   0.008036   0.000480  -0.001043  -0.000441   0.000549
     14       0.027854  -0.026380  -0.001148   0.001572  -0.007963   0.010249
     15       0.006465  -0.007059  -0.007126  -0.007501  -0.006836   0.008273
     16      -0.010439   0.011147   0.019338   0.020120   0.005223  -0.005906
     17       0.001912  -0.001344  -0.047762  -0.047856   0.004905  -0.007570
     18      -0.029846   0.032401  -0.005756  -0.009273  -0.016702   0.019547
     19      -0.025775   0.022471  -0.001084  -0.001749  -0.013507   0.016867
     20       0.104084  -0.098631  -0.000853  -0.001086  -0.010941   0.013662
     21      -0.061884   0.062138   0.000513   0.001358  -0.002539   0.003241
     22       0.004585  -0.002297   0.002565   0.006745   0.027133  -0.033104
     23      -0.006114   0.007327   0.001756   0.004599   0.014441  -0.017402
     24      -0.007496   0.007230   0.000134  -0.000211  -0.002510   0.003083
     25       0.088448  -0.083536   0.001428  -0.003332  -0.022741   0.027745
     26      -0.135625   0.126207  -0.001681  -0.001310  -0.000931   0.001218
     27      -0.099306   0.092472  -0.001624  -0.002213  -0.002523   0.002798
     28      -0.099868   0.093630  -0.000025   0.004697   0.064976  -0.082980
     29      -0.046938   0.043977  -0.001372  -0.002909  -0.015141   0.018876
     30       0.091650  -0.086762   0.000164  -0.000079  -0.002179   0.002982
     31       0.056166  -0.053614  -0.000691  -0.004637  -0.048887   0.062964
     32      -0.010521   0.009032  -0.000184   0.000557   0.003580  -0.004393
     33       0.013673  -0.017264   0.001031   0.002620   0.010034  -0.011969
     34      -0.004445   0.005142  -0.000175  -0.000143   0.003055  -0.004716
     35      -0.070398   0.068329   0.000640   0.000235  -0.000534   0.000708
     36      -0.007335   0.007660  -0.000255   0.000002   0.002526  -0.003187
     37      -0.058612   0.054879  -0.000545   0.001148   0.019572  -0.024875
     38      -0.121658   0.114559  -0.002051  -0.003048  -0.010168   0.012495
     39       0.214237  -0.200709   0.002922   0.004601   0.012421  -0.014831
     40       0.016186  -0.015406  -0.001513  -0.003065  -0.066270   0.085496
     41       0.032291  -0.029786   0.000687   0.001255   0.010449  -0.013275
     42      -0.087712   0.082166  -0.000846  -0.001160  -0.007506   0.009478
     43      -0.006608   0.005683  -0.001437  -0.000068  -0.041369   0.054283
     44       0.216163  -0.202703   0.003257   0.004475   0.019435  -0.024209
     45      -0.098639   0.092640  -0.001459  -0.002376  -0.009098   0.011156
     46       0.048280  -0.045097   0.000324  -0.001566  -0.011656   0.014549
     47      -0.018321   0.016749  -0.001248  -0.002288  -0.007521   0.009033
     48       0.064096  -0.058116   0.000886  -0.000134   0.001327  -0.001839
     49      -0.009973   0.010277   0.000256   0.001410   0.011451  -0.014906
     50       0.077675  -0.078274   0.000066  -0.001301  -0.002893   0.003335
     51      -0.053457   0.039429   0.000131   0.001004   0.009811  -0.011328
     52      -0.074906   0.065152  -0.016596  -0.021408   0.006693  -0.004748
     53      -0.195714   0.174436   0.000962   0.000281  -0.003258   0.004471
     54       0.226269  -0.211700   0.004152   0.005995   0.044430  -0.056294
     55       0.077920  -0.069333   0.013797   0.013677   0.387511  -0.503045
     56      -0.014553   0.013080  -0.001570  -0.001453  -0.048984   0.063619
     57      -0.158374   0.149084  -0.000057  -0.000148   0.024678  -0.032266
     58       0.041551  -0.036293   0.013738   0.016459   0.433588  -0.562191
     59       0.176302  -0.165482   0.001329   0.002528  -0.039260   0.052040
     60       0.014641  -0.014609   0.040717   0.042611  -0.006710   0.010060
     61      -0.018218   0.018194  -0.128555  -0.129049   0.014845  -0.022010
     62       0.041962  -0.040486   0.311275   0.313661  -0.033022   0.049707
     63      -0.017170   0.015893   0.043800   0.042018  -0.001655   0.002719
     64       0.024614  -0.020680  -0.136811  -0.136541   0.010186  -0.017124
     65      -0.109336   0.103281   0.318609   0.316339   0.009560  -0.003219
     66      -0.034033   0.033965  -0.003280  -0.005626   0.000411  -0.001109
     67       0.059122  -0.056897  -0.002953   0.002911  -0.016885   0.021539
     68      -0.130873   0.123975   0.008509  -0.006617   0.033519  -0.042548
     69      -0.012412   0.012007  -0.048416  -0.050766   0.011092  -0.015459
     70       0.034169  -0.032646   0.137077   0.143908   0.007131  -0.003736
     71      -0.062436   0.060253  -0.308752  -0.314302   0.032829  -0.049299
     72       0.018883  -0.020730  -0.047913  -0.051634   0.006793  -0.011363
     73      -0.030084   0.031211   0.129259   0.141225   0.007886  -0.004520
     74       0.077603  -0.081880  -0.316896  -0.346148  -0.015851   0.003822
     75       0.056525  -0.060572   0.007184   0.012725   0.017807  -0.020233
     76      -0.088300   0.080670  -0.000276  -0.005041  -0.033756   0.041370
     77       0.206063  -0.205314   0.010065   0.019498   0.027768  -0.031385
     78       0.035689  -0.036613   0.001526   0.002871   0.000792  -0.000408
     79      -0.050989   0.043698  -0.007181  -0.014451  -0.034204   0.041083
     80      -0.029563   0.042798  -0.013565  -0.022962  -0.044430   0.051828
     81      -0.171532   0.168415   0.000083   0.002117  -0.005489   0.006708
     82       0.024259  -0.021266   0.000955   0.006626   0.022835  -0.027176
     83      -0.008282   0.008941   0.005307   0.004681   0.023763  -0.030100
     84      -0.009508  -0.010534  -0.005298   0.003508  -0.002936  -0.002529
     85      -0.004940  -0.005416  -0.019595   0.018940  -0.001686  -0.000872
     86      -0.003708  -0.002878  -0.047107   0.044768   0.004864   0.004523
     87       0.007347   0.007968  -0.000510   0.001075  -0.000019   0.000149
     88       0.019973   0.021092   0.001160  -0.001863   0.012440   0.009148
     89       0.045661   0.047106   0.002003  -0.000411   0.013401   0.010300
     90      -0.004059  -0.004472   0.009073  -0.009721   0.010520   0.007380
     91      -0.001440  -0.000671   0.019324  -0.020758  -0.001905  -0.002419
     92      -0.000246   0.002003   0.046047  -0.048392  -0.001082  -0.002759
     93       0.000834   0.000881   0.009493  -0.008856   0.013887   0.010108
     94       0.002297   0.002059   0.018610  -0.015947  -0.009278  -0.006847
     95      -0.001124  -0.002900   0.049343  -0.043601  -0.001630  -0.001573
     96      -0.001464  -0.001376  -0.001525   0.001526  -0.003389  -0.002352
     97      -0.008627  -0.008494  -0.000437  -0.001065   0.000586   0.000435
     98      -0.026656  -0.028204  -0.000877  -0.001792  -0.010417  -0.007976
     99      -0.006123  -0.007412  -0.006883   0.006862  -0.008807  -0.006362
    100      -0.009837  -0.011624  -0.019803   0.019425  -0.006687  -0.004520
    101      -0.001969  -0.001340  -0.049213   0.046365   0.006387   0.005816
    102       0.027595   0.033670  -0.005798   0.008665  -0.021499  -0.014961
    103      -0.024199  -0.023653   0.000993  -0.001649   0.017395   0.012944
    104      -0.098655  -0.104621  -0.000828   0.001071  -0.014158  -0.010537
    105       0.058308   0.065505   0.000561  -0.001495  -0.003263  -0.002473
    106       0.004131   0.002323  -0.002382   0.006357  -0.034893  -0.025344
    107       0.005989   0.007879   0.001679  -0.004342   0.018560   0.013304
    108       0.007256   0.007827   0.000138   0.000181  -0.003223  -0.002354
    109       0.083438   0.088111  -0.001627  -0.003135   0.029213   0.021216
    110       0.128378   0.133712  -0.001709   0.001120  -0.001155  -0.000896
    111       0.093792   0.097779  -0.001604   0.002013  -0.003206  -0.002100
    112      -0.094090  -0.098653   0.000256   0.004420  -0.084009  -0.063961
    113       0.044099   0.046285  -0.001302   0.002669  -0.019584  -0.014542
    114      -0.086777  -0.091921   0.000228   0.000201  -0.002921  -0.002386
    115       0.052824   0.056460   0.000657  -0.004367   0.063344   0.048626
    116       0.010070   0.009713  -0.000134  -0.000518   0.004655   0.003407
    117      -0.012672  -0.018004   0.001001  -0.002348   0.012950   0.009186
    118      -0.004140  -0.005411   0.000098  -0.000084  -0.004086  -0.003740
    119       0.066652   0.072396   0.000636  -0.000258  -0.000684  -0.000535
    120       0.007206   0.008370  -0.000297  -0.000010   0.003205   0.002409
    121      -0.055365  -0.057983   0.000655   0.001085  -0.025297  -0.019168
    122       0.115107   0.121331  -0.002034   0.002719  -0.013119  -0.009590
    123      -0.202405  -0.212282   0.002859  -0.004083   0.015990   0.011341
    124       0.015288   0.016237   0.001376  -0.002906   0.085840   0.066034
    125      -0.030341  -0.031337   0.000671  -0.001161   0.013477   0.010204
    126       0.082773   0.086796  -0.000838   0.001001  -0.009646  -0.007251
    127      -0.006138  -0.005884   0.001442  -0.000133   0.053674   0.042008
    128      -0.204464  -0.214635   0.003212  -0.003986   0.025133   0.018636
    129       0.093243   0.098041  -0.001419   0.002115  -0.011757  -0.008576
    130       0.045544   0.047579  -0.000399  -0.001479   0.015039   0.011184
    131       0.016929   0.017347  -0.001201   0.002110  -0.009668  -0.006905
    132      -0.060835  -0.061728   0.000892   0.000238   0.001756   0.001446
    133      -0.009245  -0.010738  -0.000337   0.001277  -0.014887  -0.011540
    134      -0.073279  -0.082615   0.000112   0.001374  -0.003713  -0.002554
    135       0.051302   0.042592  -0.000025  -0.000739   0.012616   0.008662
    136      -0.070917  -0.069007   0.018289  -0.021747  -0.007361  -0.002809
    137       0.185773   0.185520   0.001037  -0.000480  -0.004174  -0.003411
    138      -0.213700  -0.223847   0.004039  -0.005399   0.057177   0.043156
    139       0.073571   0.073393  -0.013370   0.013169  -0.502343  -0.388890
    140       0.013790   0.013904  -0.001472   0.001384  -0.063647  -0.049292
    141       0.149771   0.157784  -0.000109  -0.000044   0.031798   0.024808
    142       0.039388   0.038731  -0.013182   0.015811  -0.561811  -0.434396
    143      -0.166754  -0.175207   0.001339  -0.002134  -0.051095  -0.040419
    144      -0.013544  -0.015317   0.039652  -0.039057  -0.008553  -0.007580
    145      -0.017656  -0.020346   0.132839  -0.125421  -0.019752  -0.017226
    146      -0.040647  -0.045438   0.322385  -0.305637  -0.044083  -0.038980
    147       0.015431   0.015770   0.042058  -0.037874  -0.002199  -0.002022
    148       0.023583   0.021534   0.140192  -0.131519  -0.013642  -0.013390
    149       0.104337   0.108567   0.328076  -0.306451   0.011354   0.002060
    150       0.030736   0.034352  -0.003544   0.005398   0.000133   0.000542
    151       0.056398   0.060520   0.002192   0.003565   0.021941   0.016641
    152       0.125636   0.132738   0.006897   0.008193   0.043789   0.033047
    153       0.011404   0.012512  -0.047071   0.046463   0.014257   0.011721
    154       0.031933   0.034745  -0.141042   0.139333  -0.008588  -0.002558
    155       0.060251   0.066243  -0.319704   0.306113   0.043623   0.038457
    156      -0.016849  -0.020508  -0.046647   0.047280   0.009645   0.009283
    157      -0.028531  -0.032149  -0.132458   0.136108  -0.009307  -0.002909
    158      -0.073847  -0.084910  -0.326860   0.335866  -0.017614  -0.000912
    159      -0.052890  -0.063573   0.007242  -0.011854   0.022839   0.015412
    160      -0.083461  -0.085523  -0.000100  -0.004601   0.043355   0.031609
    161      -0.193922  -0.216405   0.010026  -0.018008   0.035523   0.023820
    162      -0.033587  -0.038570   0.001563  -0.002629   0.000876   0.000198
    163      -0.047678  -0.045948   0.006952  -0.013639   0.044001   0.031462
    164       0.026476   0.043806  -0.013734   0.021414  -0.057143  -0.039630
    165       0.161482   0.177419   0.000145  -0.002309  -0.006967  -0.005061
    166       0.023063   0.022760  -0.000729   0.006212  -0.029219  -0.020680
    167       0.008605   0.010219   0.005318  -0.004444   0.030852   0.023283
                 72         73         74         75         76         77    
      0      -0.001046   0.000701  -0.034522   0.041846  -0.015905   0.019720
      1       0.000144  -0.001285  -0.003129   0.003914   0.027940  -0.034381
      2      -0.017675   0.021945   0.021033  -0.025099  -0.057642   0.070840
      3       0.002547  -0.002545   0.012270  -0.014966   0.007862  -0.009608
      4       0.036044  -0.040204  -0.016066   0.018559  -0.037209   0.046230
      5      -0.037868   0.043788  -0.007692   0.009813   0.053056  -0.065362
      6      -0.034818   0.038701  -0.015592   0.019193  -0.005911   0.007082
      7       0.002365  -0.000117  -0.000750   0.001012   0.026786  -0.032827
      8      -0.008659   0.004517   0.021071  -0.025488  -0.059488   0.073172
      9      -0.038665   0.043451   0.003446  -0.003223   0.013223  -0.016603
     10      -0.026961   0.030231  -0.004265   0.005552   0.004646  -0.006045
     11       0.002326  -0.002311  -0.000628   0.000738   0.004439  -0.005235
     12       0.013550  -0.015160   0.010020  -0.012352   0.008733  -0.010726
     13      -0.005706   0.007084   0.004485  -0.005611  -0.026887   0.033046
     14       0.037904  -0.043696  -0.022155   0.026102   0.052051  -0.064007
     15       0.021180  -0.023185  -0.021892   0.025818  -0.011306   0.014200
     16      -0.015726   0.016271   0.029175  -0.034783   0.010310  -0.012871
     17      -0.007940   0.010826   0.012465  -0.014652   0.008841  -0.011100
     18       0.090311  -0.101975   0.120074  -0.145716   0.002344  -0.002882
     19       0.031406  -0.034739  -0.052622   0.062550  -0.027414   0.034446
     20       0.053359  -0.060226  -0.006024   0.006766  -0.027364   0.033409
     21      -0.000012  -0.001317  -0.003918   0.007465  -0.000914   0.000175
     22      -0.103304   0.114617   0.067392  -0.079862   0.055433  -0.069030
     23      -0.066872   0.074407   0.004457  -0.004527   0.002204  -0.002581
     24       0.007295  -0.008164  -0.010564   0.012916  -0.003177   0.003916
     25       0.079628  -0.088111  -0.061381   0.073140  -0.031661   0.039645
     26      -0.011706   0.012978   0.003503  -0.003697   0.005745  -0.007037
     27       0.018838  -0.021052   0.009180  -0.011681   0.000545  -0.000744
     28      -0.027230   0.031118   0.028754  -0.034060   0.013300  -0.017004
     29       0.026943  -0.030296  -0.003414   0.004306  -0.003123   0.003818
     30       0.010653  -0.012437   0.029450  -0.036931   0.000183  -0.000602
     31       0.011893  -0.014742  -0.015975   0.019666  -0.006020   0.007979
     32       0.003033  -0.003714  -0.014458   0.018593  -0.001464   0.000460
     33      -0.048580   0.055906  -0.064068   0.074909   0.000190   0.000113
     34       0.027706  -0.030577   0.006814  -0.008228  -0.008319   0.010100
     35      -0.018020   0.020138  -0.031862   0.039772   0.001358  -0.000621
     36      -0.005052   0.005422   0.003218  -0.002885   0.000992  -0.001148
     37      -0.012518   0.014022   0.011700  -0.013776   0.005533  -0.007008
     38       0.018728  -0.021164  -0.014792   0.019319  -0.003257   0.004029
     39      -0.045819   0.051322   0.022209  -0.027798   0.005911  -0.007035
     40      -0.017325   0.017741  -0.004592   0.005708  -0.002007   0.002618
     41      -0.002996   0.003351   0.003183  -0.003487   0.000386  -0.000686
     42       0.003068  -0.003641  -0.012155   0.015579  -0.000132   0.000107
     43      -0.051939   0.056365   0.024999  -0.030090   0.012742  -0.015870
     44      -0.026567   0.030326   0.017017  -0.022871   0.002098  -0.002256
     45       0.023297  -0.026326  -0.011256   0.014667  -0.003342   0.003894
     46       0.021173  -0.023482  -0.011236   0.013139  -0.005619   0.007168
     47       0.035192  -0.039310  -0.001494   0.001455  -0.003644   0.004296
     48       0.006556  -0.007009   0.004840  -0.007795  -0.000033   0.000861
     49      -0.001954   0.003335   0.004624  -0.006986   0.001738  -0.002302
     50       0.022340  -0.023269   0.022933  -0.033554  -0.000360   0.000954
     51      -0.056669   0.065801  -0.114191   0.137024   0.000131   0.000911
     52       0.019342  -0.027491   0.013917  -0.016105   0.008820  -0.010749
     53      -0.024616   0.028544  -0.117297   0.147327  -0.001896   0.004022
     54      -0.029915   0.034503   0.020376  -0.025744   0.005176  -0.006128
     55       0.241704  -0.258058  -0.049420   0.058102  -0.018563   0.022654
     56      -0.025784   0.027083  -0.001504   0.002803   0.001161  -0.002022
     57       0.013547  -0.014388  -0.029945   0.037329  -0.004430   0.005619
     58       0.250213  -0.266742  -0.078523   0.092886  -0.051577   0.063875
     59      -0.071397   0.078598   0.024894  -0.032003   0.010280  -0.012294
     60       0.021075  -0.026320  -0.054259   0.065417   0.030664  -0.037423
     61      -0.068674   0.082977   0.048185  -0.057194  -0.125692   0.154230
     62       0.157209  -0.191734  -0.082118   0.096648   0.325198  -0.399307
     63       0.003871  -0.005198   0.015511  -0.019046  -0.001737   0.002223
     64      -0.003094   0.008870   0.062637  -0.074865   0.023162  -0.029021
     65      -0.069880   0.066092   0.049141  -0.058695   0.011977  -0.014944
     66       0.000578  -0.000512   0.075065  -0.090799  -0.043695   0.054027
     67       0.084268  -0.096611  -0.051091   0.060261   0.128381  -0.158023
     68      -0.189573   0.218631   0.091416  -0.107847  -0.320863   0.394754
     69      -0.036802   0.044151   0.011649  -0.013183   0.009367  -0.011950
     70      -0.035644   0.032447  -0.026098   0.032247   0.016126  -0.020069
     71      -0.108109   0.133890  -0.008024   0.011461  -0.000930  -0.000341
     72      -0.018522   0.026342  -0.034618   0.041957   0.056635  -0.069504
     73      -0.061878   0.058174   0.051612  -0.062050  -0.126975   0.156351
     74       0.136532  -0.123581  -0.101277   0.121845   0.319841  -0.392671
     75      -0.109297   0.123259  -0.185805   0.225252  -0.017007   0.020858
     76       0.103357  -0.114384  -0.169290   0.204439  -0.036866   0.046402
     77      -0.156173   0.175832  -0.254764   0.308262  -0.041807   0.051049
     78      -0.012636   0.014371  -0.060304   0.072641  -0.013799   0.017017
     79       0.130200  -0.143217  -0.021637   0.022399  -0.012164   0.016753
     80       0.253625  -0.287093   0.365691  -0.442902   0.005073  -0.006696
     81      -0.018632   0.019804  -0.030234   0.038081  -0.004071   0.005732
     82      -0.095591   0.104669   0.091437  -0.107974   0.046101  -0.058639
     83      -0.078080   0.089718  -0.040369   0.047742   0.021339  -0.024263
     84      -0.001143  -0.000576   0.041388   0.034302   0.019501   0.015873
     85      -0.000133  -0.001170  -0.004063  -0.003583   0.034259   0.027846
     86      -0.019561  -0.019840  -0.026116  -0.021580   0.071083   0.057725
     87       0.003394   0.002818  -0.014757  -0.012316  -0.009107  -0.007294
     88      -0.039709  -0.035972  -0.019048  -0.014895  -0.046178  -0.037874
     89      -0.041798  -0.039258   0.009420   0.008456  -0.065408  -0.053249
     90      -0.038916  -0.035184   0.019027   0.016046   0.006660   0.005180
     91      -0.002641  -0.000105  -0.001208  -0.001186   0.032769   0.026522
     92      -0.009525  -0.003959  -0.026340  -0.022070   0.072894   0.059301
     93      -0.043224  -0.039449  -0.003830  -0.002298  -0.016420  -0.013656
     94       0.029713   0.027095  -0.005317  -0.004715   0.005800   0.005007
     95       0.001817   0.001470   0.000714   0.000713  -0.005181  -0.004039
     96       0.014778   0.013421  -0.012126  -0.010216  -0.010294  -0.008304
     97       0.006257   0.006334   0.005740   0.004995  -0.032761  -0.026591
     98       0.042034   0.039419   0.027703   0.022552  -0.063813  -0.051848
     99       0.023444   0.020867   0.026168   0.021073   0.014324   0.011837
    100       0.017458   0.014666   0.035216   0.028682   0.013146   0.010763
    101      -0.008286  -0.009349  -0.014342  -0.011566  -0.011517  -0.009519
    102       0.100693   0.092290  -0.144844  -0.120439  -0.004819  -0.003536
    103      -0.034693  -0.031197  -0.063148  -0.051279  -0.034910  -0.028873
    104       0.059107   0.054207   0.006770   0.005056   0.033440   0.026924
    105       0.000036   0.001199   0.005030   0.006453   0.000839  -0.000227
    106       0.114466   0.103191   0.080440   0.065006   0.069588   0.057113
    107      -0.074147  -0.067028  -0.005042  -0.003431  -0.002272  -0.001723
    108       0.008092   0.007352   0.012725   0.010651   0.004064   0.003259
    109      -0.087985  -0.079105  -0.073457  -0.059807  -0.039949  -0.032863
    110      -0.012910  -0.011649  -0.004063  -0.002883  -0.007040  -0.005688
    111       0.021031   0.019087  -0.011177  -0.009752  -0.000942  -0.000762
    112       0.029893   0.027721   0.034435   0.027894   0.016910   0.014166
    113       0.029919   0.027314   0.004137   0.003558   0.003798   0.003046
    114       0.011810   0.011243  -0.035752  -0.030758  -0.000880  -0.000836
    115      -0.013148  -0.013148  -0.019320  -0.016289  -0.007792  -0.006649
    116       0.003394   0.003413   0.017590   0.015437   0.001726   0.000315
    117      -0.054184  -0.050599   0.076943   0.061605   0.001101   0.001082
    118      -0.030717  -0.027567   0.008312   0.006924  -0.010102  -0.008157
    119      -0.019987  -0.018160   0.038732   0.033136  -0.000828   0.000073
    120      -0.005544  -0.004844  -0.003608  -0.002138  -0.001223  -0.000960
    121       0.013731   0.012495   0.013962   0.011232   0.006993   0.005819
    122       0.020947   0.019190   0.018123   0.016207   0.004182   0.003296
    123      -0.051046  -0.046407  -0.026857  -0.023016  -0.007351  -0.005644
    124       0.019343   0.016149  -0.005537  -0.004723  -0.002590  -0.002185
    125      -0.003280  -0.002966  -0.003750  -0.002809  -0.000558  -0.000612
    126       0.003487   0.003333   0.014821   0.013017   0.000369   0.000182
    127       0.057590   0.050811   0.029980   0.024661   0.016012   0.013101
    128      -0.029713  -0.027499  -0.020979  -0.019286  -0.002694  -0.001796
    129       0.025985   0.023830   0.013731   0.012240   0.004140   0.003109
    130      -0.023407  -0.021089  -0.013400  -0.010707  -0.007092  -0.005936
    131       0.039080   0.035455   0.001624   0.001035   0.004266   0.003278
    132       0.007233   0.006301  -0.006286  -0.006823   0.000059   0.000770
    133       0.002257   0.002998   0.005850   0.006030   0.002324   0.001857
    134       0.024603   0.020839  -0.028810  -0.028723  -0.000032   0.000598
    135      -0.063215  -0.059561   0.137775   0.113314   0.002164   0.002331
    136      -0.023282  -0.026198   0.016632   0.013267   0.011777   0.009526
    137      -0.027514  -0.025892   0.142541   0.122751   0.004853   0.004835
    138      -0.033527  -0.031330  -0.024699  -0.021373  -0.006444  -0.004897
    139      -0.268272  -0.233013  -0.059012  -0.047336  -0.023157  -0.018655
    140      -0.028609  -0.024437   0.001981   0.002458  -0.001473  -0.001690
    141       0.014982   0.012917   0.036224   0.030936   0.005973   0.004858
    142      -0.277676  -0.240845  -0.093689  -0.075619  -0.064428  -0.052559
    143      -0.079532  -0.071134  -0.030355  -0.026677  -0.012813  -0.009988
    144       0.021674   0.022169   0.064968   0.053774  -0.033849  -0.027385
    145       0.075560   0.074462   0.060640   0.049822  -0.154070  -0.124905
    146       0.173395   0.172508   0.105670   0.086609  -0.399449  -0.323979
    147       0.004738   0.005020  -0.018823  -0.015796   0.002323   0.002025
    148       0.002811   0.007612   0.074422   0.061009   0.030798   0.025312
    149      -0.078428  -0.060016  -0.060647  -0.049159  -0.012920  -0.010502
    150       0.003246   0.002825  -0.090321  -0.075033   0.048926   0.040210
    151      -0.092688  -0.086461  -0.064332  -0.052493   0.156548   0.127326
    152      -0.209948  -0.197019  -0.117287  -0.096040   0.393830   0.320044
    153      -0.039821  -0.038857  -0.013699  -0.010661  -0.012334  -0.010374
    154       0.040748   0.030058  -0.031785  -0.027292   0.018443   0.015281
    155      -0.118638  -0.120065   0.009811   0.008936  -0.001113  -0.002178
    156      -0.022712  -0.025557   0.041653   0.034776  -0.065855  -0.053521
    157       0.067552   0.051353   0.064783   0.053765  -0.154201  -0.125601
    158       0.149596   0.109240   0.128761   0.107092  -0.391519  -0.317828
    159      -0.121867  -0.111539   0.224459   0.186378   0.023637   0.018581
    160      -0.114409  -0.102900  -0.203799  -0.168408  -0.047525  -0.039013
    161      -0.174073  -0.159039   0.306394   0.253857   0.055177   0.043716
    162      -0.013761  -0.012676   0.072056   0.059395   0.017792   0.014327
    163      -0.144671  -0.129339  -0.025457  -0.017782  -0.017256  -0.015722
    164       0.282522   0.259563  -0.441362  -0.366224  -0.012470  -0.009456
    165      -0.020612  -0.017861   0.036443   0.031508   0.005175   0.004505
    166       0.105757   0.094086   0.109511   0.088335   0.058962   0.049319
    167      -0.086905  -0.081113   0.049166   0.039956  -0.024154  -0.018045
                 78         79         80         81         82         83    
      0       0.005091  -0.003550   0.004526  -0.001739   0.049550   0.188791
      1       0.026384  -0.008872   0.017496  -0.030262   0.015322   0.062528
      2      -0.053128   0.021872  -0.025642   0.059925   0.003641   0.003761
      3      -0.007006   0.018615   0.022786  -0.002724   0.001129   0.000328
      4      -0.010880   0.028896   0.034295  -0.002993  -0.004263  -0.017126
      5      -0.002754   0.005905   0.007630  -0.001928  -0.000969  -0.006196
      6       0.010143  -0.029449  -0.040453   0.003734  -0.045272  -0.165682
      7      -0.022378   0.020467   0.012304   0.014495   0.029885   0.107630
      8       0.055751  -0.012927   0.041312  -0.058021   0.015624   0.064738
      9       0.007085  -0.036267  -0.049554   0.010501   0.008105   0.035130
     10       0.031083  -0.027613  -0.010478  -0.020411   0.000357   0.005391
     11      -0.053703   0.014659  -0.034977   0.052210   0.000573  -0.000384
     12      -0.005630   0.010453   0.009588   0.002591  -0.006490  -0.028242
     13      -0.005593  -0.012234  -0.029916   0.008249  -0.046431  -0.170192
     14      -0.001430   0.002498  -0.001641   0.012186  -0.014697  -0.064076
     15       0.000751   0.012687   0.020852  -0.009824  -0.009915  -0.035750
     16      -0.019244   0.001740  -0.019696   0.029018   0.007511   0.020821
     17       0.056631  -0.034981   0.009851  -0.063494  -0.002616   0.006265
     18      -0.014208   0.041917   0.050748  -0.005579   0.005340   0.010982
     19      -0.021728   0.061213   0.075670  -0.008372   0.002499   0.002745
     20       0.023595  -0.066218  -0.082944   0.010854  -0.007357  -0.015000
     21       0.013325  -0.036086  -0.041693   0.003213  -0.003124  -0.005205
     22       0.022373  -0.063249  -0.078319   0.008697  -0.000230   0.001493
     23      -0.033088   0.094029   0.118186  -0.014943   0.009908   0.020842
     24       0.005273  -0.014342  -0.017506   0.001819  -0.002285  -0.004803
     25       0.004748  -0.011525  -0.013473   0.000859  -0.011173  -0.024147
     26      -0.017213   0.047836   0.059340  -0.007106   0.006148   0.012964
     27       0.001431  -0.003219  -0.003484   0.000279   0.001070   0.002024
     28      -0.001010   0.001328   0.000988   0.000708   0.008946   0.018973
     29       0.003977  -0.010856  -0.013263   0.001402  -0.001955  -0.004148
     30       0.002038  -0.005422  -0.005058   0.000213   0.000372   0.000643
     31       0.000985  -0.002696  -0.003284   0.000377  -0.002998  -0.005969
     32       0.002560  -0.010492  -0.012796   0.001142  -0.001488  -0.002237
     33      -0.018165   0.045611   0.054321  -0.004842   0.002085   0.003381
     34      -0.002233   0.007056   0.008772  -0.001139   0.000076  -0.000450
     35      -0.006652   0.018690   0.022680  -0.002111   0.001166   0.001881
     36       0.001880  -0.005775  -0.007687   0.001256  -0.000761  -0.001511
     37      -0.001875   0.005066   0.006292  -0.001171  -0.003571  -0.007478
     38       0.006966  -0.021458  -0.027822   0.004273  -0.001863  -0.003691
     39      -0.018488   0.051584   0.063668  -0.007123   0.009332   0.019410
     40       0.009364  -0.030350  -0.040571   0.011480   0.054948   0.115194
     41      -0.001781   0.005294   0.007310  -0.001907  -0.006751  -0.014120
     42      -0.000865   0.002454   0.003049  -0.000910  -0.003905  -0.007913
     43      -0.008643   0.029523   0.040076  -0.011901  -0.052368  -0.109611
     44      -0.005633   0.017064   0.021461  -0.002110   0.009138   0.018882
     45       0.010423  -0.029701  -0.036870   0.004519  -0.002885  -0.005992
     46       0.002965  -0.008582  -0.010903   0.001947   0.002744   0.005649
     47       0.018458  -0.052065  -0.064842   0.008024  -0.005579  -0.011709
     48       0.005024  -0.012581  -0.015806   0.002304  -0.001015  -0.002755
     49       0.000839  -0.001816  -0.002388   0.000217   0.000614   0.000874
     50       0.008088  -0.019317  -0.025078   0.003030  -0.001392  -0.003062
     51      -0.019891   0.046919   0.052722  -0.002803   0.000399  -0.000957
     52      -0.008885   0.004843  -0.000288   0.007516   0.003574   0.007949
     53      -0.006575   0.012999   0.012506   0.001007  -0.003302  -0.008532
     54      -0.022164   0.063759   0.080028  -0.011809  -0.012860  -0.027124
     55      -0.030978   0.107149   0.147751  -0.049787  -0.271214  -0.568808
     56      -0.003816   0.006785   0.007464   0.002364   0.034197   0.071799
     57      -0.002069   0.004985   0.005291   0.001178   0.018511   0.039170
     58       0.032508  -0.115726  -0.159617   0.052570   0.252711   0.528776
     59      -0.013229   0.042825   0.056158  -0.011563  -0.027846  -0.058421
     60       0.048324  -0.017282   0.033013  -0.053729   0.051863   0.205958
     61      -0.111737   0.038564  -0.066485   0.133851   0.017528   0.044147
     62       0.292381  -0.114812   0.149520  -0.337121  -0.025160  -0.036993
     63      -0.056369   0.054006   0.021518   0.048811  -0.006323  -0.042052
     64       0.115595  -0.055026   0.047534  -0.144950  -0.013603  -0.019086
     65      -0.289669   0.146490  -0.102915   0.351244   0.034629   0.037680
     66      -0.021727   0.041937   0.044446  -0.006081  -0.004717  -0.021603
     67      -0.002576   0.001733  -0.010251   0.030244  -0.039970  -0.171138
     68      -0.000891  -0.053681  -0.077123  -0.038131  -0.038221  -0.087174
     69       0.058059  -0.044549  -0.005350  -0.045546   0.009509   0.041546
     70      -0.102914  -0.012748  -0.138584   0.129842  -0.008368  -0.029384
     71       0.302016  -0.115541   0.148309  -0.287036  -0.013516  -0.030162
     72      -0.048104  -0.009156  -0.070445   0.059563  -0.049822  -0.190696
     73       0.124020  -0.032046   0.084977  -0.125889   0.017878   0.077092
     74      -0.307209   0.124966  -0.125145   0.284604   0.032065   0.084630
     75       0.020372  -0.058617  -0.070521   0.007885  -0.007088  -0.012929
     76      -0.017953   0.054720   0.072977  -0.011796  -0.001281   0.003840
     77       0.053878  -0.157538  -0.195466   0.025246  -0.017575  -0.037121
     78       0.004788  -0.014237  -0.017497   0.002102  -0.003087  -0.007111
     79      -0.104099   0.289316   0.356523  -0.041806   0.026062   0.058154
     80      -0.003651   0.019611   0.022089  -0.001986   0.007262   0.016209
     81       0.052119  -0.139218  -0.169553   0.019934  -0.002709  -0.005193
     82       0.049559  -0.142069  -0.177056   0.021849  -0.003606  -0.004247
     83      -0.100281   0.286150   0.358239  -0.046716   0.016543   0.032394
     84       0.005192   0.000291   0.006063   0.001452   0.170666  -0.089676
     85      -0.026842   0.001853  -0.019658  -0.028953  -0.055071   0.030010
     86      -0.055359  -0.004187  -0.031938  -0.058375   0.006385  -0.000533
     87      -0.008530  -0.025175   0.015326   0.002647   0.000382   0.001226
     88       0.012916   0.037797  -0.022286  -0.002921   0.015889  -0.008703
     89      -0.003581  -0.008803   0.005600   0.001888  -0.005347   0.003777
     90       0.012588   0.042141  -0.028937  -0.003481  -0.149767   0.076256
     91       0.024664   0.021744  -0.005058   0.014398  -0.098351   0.049588
     92       0.057408  -0.009539   0.043167   0.055965   0.055850  -0.030684
     93       0.010503   0.051168  -0.033921  -0.009541   0.031895  -0.018376
     94      -0.033181  -0.025584   0.000486  -0.019556  -0.004576   0.003663
     95      -0.055031   0.006168  -0.038033  -0.050254   0.000558   0.000180
     96      -0.006435  -0.012447   0.005347  -0.002430  -0.025366   0.014468
     97       0.003505  -0.024119   0.024128   0.006749   0.154313  -0.078708
     98      -0.002216  -0.001689  -0.002884  -0.012488  -0.056296   0.032073
     99      -0.000630  -0.019565   0.015018   0.009013  -0.032751   0.016701
    100       0.019681  -0.008025   0.019328   0.028335  -0.020238   0.008338
    101       0.060507   0.021980   0.021881   0.062511   0.002757  -0.006292
    102      -0.017619  -0.056471   0.033842   0.005288   0.009988  -0.001919
    103       0.026527   0.082396  -0.050591  -0.008014  -0.002069  -0.001450
    104       0.028959   0.090013  -0.056035  -0.010459  -0.013568   0.002360
    105       0.016226   0.047601  -0.027145  -0.002987  -0.004856   0.000233
    106      -0.027203  -0.084852   0.052210   0.008304  -0.002192   0.002160
    107      -0.040609  -0.127823   0.079872   0.014413   0.018650  -0.003585
    108       0.006390   0.019218  -0.011661  -0.001744  -0.004438   0.000940
    109      -0.005723  -0.015468   0.009003   0.000862   0.023152  -0.005771
    110      -0.021037  -0.064617   0.039833   0.006823   0.011794  -0.002399
    111       0.001696   0.004108  -0.002190  -0.000294   0.002052  -0.000382
    112       0.001118   0.001587  -0.000560   0.000665  -0.018386   0.004443
    113       0.004859   0.014633  -0.008880  -0.001352  -0.003866   0.000864
    114       0.002497   0.006629  -0.002883  -0.000234   0.000707  -0.000105
    115      -0.001166  -0.003681   0.002251   0.000348   0.005858  -0.001198
    116       0.003445   0.014274  -0.008521  -0.001105  -0.002191   0.000008
    117      -0.021809  -0.060489   0.035781   0.004604   0.002886   0.000190
    118       0.002761   0.009537  -0.005883  -0.001076   0.000437  -0.000493
    119      -0.008140  -0.024996   0.015022   0.002005   0.001697   0.000020
    120       0.002335   0.008011  -0.005296  -0.001196  -0.001362   0.000199
    121       0.002290   0.006811  -0.004198  -0.001108   0.007362  -0.001778
    122       0.008682   0.029562  -0.019021  -0.004065  -0.003275   0.000449
    123      -0.022612  -0.069681   0.042732   0.006833   0.018040  -0.003746
    124      -0.011808  -0.041800   0.027661   0.010872  -0.112527   0.026847
    125      -0.002172  -0.007314   0.005032   0.001814  -0.013854   0.003322
    126      -0.001070  -0.003243   0.001990   0.000869  -0.007778   0.001719
    127       0.011078   0.041077  -0.027554  -0.011281   0.107125  -0.025475
    128      -0.007005  -0.023355   0.014572   0.002013   0.018188  -0.004019
    129       0.012817   0.040246  -0.024808  -0.004331  -0.005358   0.000982
    130      -0.003669  -0.011738   0.007406   0.001864  -0.005649   0.001357
    131       0.022597   0.070433  -0.043588  -0.007692  -0.010529   0.002036
    132       0.006031   0.017035  -0.010695  -0.002247  -0.002261   0.000688
    133      -0.001055  -0.002479   0.001612   0.000257  -0.001014   0.000048
    134       0.009662   0.026332  -0.017121  -0.002946  -0.002623   0.000483
    135      -0.023698  -0.060732   0.033687   0.002565  -0.001085   0.001478
    136       0.009826   0.003179   0.002364   0.007722  -0.007129   0.001692
    137      -0.007632  -0.015690   0.007213  -0.001016  -0.007977   0.002742
    138      -0.027251  -0.086416   0.053857   0.011246  -0.027076   0.007023
    139       0.039610   0.148758  -0.101361  -0.047071   0.554811  -0.132151
    140      -0.004251  -0.008687   0.004846  -0.002189   0.069702  -0.016367
    141      -0.002486  -0.006546   0.003440  -0.001049   0.037674  -0.009042
    142      -0.042125  -0.161722   0.110051   0.049769  -0.516449   0.122503
    143      -0.016732  -0.059179   0.038425   0.010998  -0.057653   0.014006
    144       0.047074  -0.003031   0.036171   0.048953   0.184708  -0.099187
    145       0.116237  -0.002392   0.076480   0.130634  -0.043829   0.016750
    146       0.304053   0.014977   0.181683   0.327942  -0.042621   0.005924
    147      -0.058911  -0.050832   0.002639  -0.045073  -0.036161   0.024400
    148      -0.122014  -0.020039  -0.064356  -0.141936   0.022950  -0.002611
    149      -0.307942  -0.064492  -0.149697  -0.345739   0.049232   0.002307
    150      -0.024161  -0.053068   0.028434   0.006464  -0.020335   0.012348
    151       0.003844  -0.002951   0.011876   0.030762   0.151204  -0.085138
    152       0.008326   0.080361  -0.051602   0.043223  -0.086937   0.026857
    153       0.058969   0.036319   0.008355   0.041318   0.037071  -0.020965
    154       0.101930  -0.075889   0.125916   0.124551   0.024920  -0.011113
    155       0.312504   0.015968   0.178312   0.276110  -0.030677   0.011086
    156      -0.044710   0.041461  -0.062501  -0.054691  -0.171240   0.089648
    157      -0.126902   0.016202  -0.090536  -0.120796  -0.068131   0.037887
    158      -0.321497  -0.034970  -0.160454  -0.276338   0.081332  -0.031876
    159       0.025228   0.079098  -0.047134  -0.007547  -0.011944   0.001264
    160       0.022254   0.075546  -0.050049  -0.011298  -0.001325   0.003349
    161       0.066657   0.213847  -0.131624  -0.024187  -0.033235   0.006619
    162       0.005912   0.019117  -0.011628  -0.001962  -0.006504   0.001790
    163       0.127193   0.389954  -0.238682  -0.039964  -0.051770   0.012030
    164      -0.005491  -0.026832   0.014634   0.001713   0.015084  -0.004040
    165       0.063317   0.186633  -0.112913  -0.018911  -0.002903  -0.000749
    166      -0.060670  -0.191622   0.118586   0.020913   0.002328   0.002535
    167      -0.123360  -0.388472   0.241549   0.044912   0.027135  -0.002562
                 84         85         86         87         88         89    
      0       0.070136  -0.141670   0.002959  -0.004971   0.014246  -0.031236
      1       0.018815  -0.041026  -0.013455   0.009274  -0.024895   0.054342
      2       0.007303  -0.010043   0.026980  -0.019115  -0.012928   0.028143
      3      -0.006804   0.010673  -0.001572   0.001085  -0.000046   0.000232
      4      -0.009548   0.018325   0.000482   0.000061  -0.007486   0.016415
      5      -0.006965   0.012095  -0.003665   0.002796  -0.006847   0.015042
      6      -0.049742   0.105904   0.005799  -0.003704  -0.026551   0.057832
      7       0.034224  -0.071128  -0.011398   0.012021  -0.017538   0.038967
      8       0.016361  -0.038519   0.022487  -0.030627  -0.003976   0.007112
      9       0.022782  -0.041899  -0.005075   0.003651   0.072852  -0.158797
     10       0.004138  -0.008213   0.022245  -0.026501  -0.001534   0.001802
     11       0.007167  -0.009815  -0.052100   0.061262  -0.009255   0.023529
     12      -0.013759   0.026488   0.009747  -0.009239   0.012737  -0.028028
     13      -0.053886   0.113114  -0.022377   0.024152   0.059290  -0.128537
     14      -0.024042   0.049140   0.064498  -0.062749   0.021661  -0.049192
     15      -0.015051   0.029663  -0.010138   0.011217  -0.071861   0.157149
     16       0.008799  -0.016594   0.024756  -0.021166   0.017100  -0.037720
     17       0.000422  -0.004160  -0.055378   0.045631   0.019549  -0.042151
     18      -0.011593   0.015941  -0.001755   0.001908   0.004592  -0.010260
     19      -0.013282   0.021220  -0.001274   0.001315   0.012792  -0.027708
     20       0.018669  -0.027340   0.006432  -0.005426   0.002548  -0.005769
     21       0.008707  -0.012079   0.002994  -0.003460  -0.005587   0.012156
     22       0.009000  -0.015526  -0.000632   0.000581  -0.007572   0.016541
     23      -0.024288   0.035758  -0.003893   0.002649   0.003229  -0.006850
     24       0.004653  -0.006469   0.000975  -0.000868  -0.001119   0.002614
     25       0.016923  -0.021527   0.003142  -0.002556   0.001239  -0.002755
     26      -0.013979   0.020078  -0.003573   0.003010   0.003976  -0.008722
     27      -0.001262   0.001579   0.000108  -0.000046  -0.000726   0.001831
     28      -0.013397   0.016926  -0.001424   0.001042  -0.000174   0.000617
     29       0.003775  -0.005193   0.000540  -0.000409  -0.000013  -0.000148
     30       0.000300  -0.000195   0.000786  -0.000896  -0.001666   0.003427
     31       0.004616  -0.005997   0.000487  -0.000324   0.000206  -0.001106
     32       0.003797  -0.005020  -0.000197  -0.000543   0.000771  -0.002036
     33      -0.008412   0.013202  -0.004242   0.004104   0.007195  -0.015377
     34      -0.001311   0.002142   0.000347  -0.000315   0.001396  -0.003133
     35      -0.004106   0.005994  -0.001720   0.002031   0.002180  -0.004673
     36       0.001933  -0.002993   0.000495  -0.000365  -0.000891   0.001829
     37       0.004830  -0.005894  -0.000277   0.000269   0.000238  -0.000527
     38       0.005143  -0.007817   0.001323  -0.000980  -0.000168   0.000093
     39      -0.019022   0.026482  -0.003535   0.002977   0.004750  -0.010819
     40      -0.079576   0.099440  -0.002359   0.001564  -0.000400   0.000831
     41       0.009473  -0.011588   0.000104  -0.000165   0.000348  -0.001114
     42       0.005585  -0.007011  -0.000253   0.000207   0.001012  -0.002244
     43       0.075874  -0.094855   0.001584  -0.000981  -0.000287   0.000663
     44      -0.015127   0.019989  -0.000906   0.000701  -0.000953   0.002766
     45       0.007196  -0.010505   0.001872  -0.001622  -0.002785   0.006141
     46      -0.003316   0.003828   0.000513  -0.000379  -0.000207   0.000445
     47       0.013580  -0.019761   0.003235  -0.002597  -0.003475   0.007724
     48       0.003347  -0.005263   0.000991  -0.000401  -0.000485   0.001275
     49      -0.000416   0.000410   0.000081  -0.000037  -0.000022   0.000843
     50       0.004322  -0.006942   0.001807  -0.001108  -0.001628   0.004300
     51      -0.006930   0.010707  -0.006319   0.006638   0.011297  -0.025675
     52      -0.007202   0.010296  -0.003845   0.004479   0.001521  -0.002688
     53       0.001263  -0.001371  -0.004380   0.005131   0.008398  -0.020699
     54       0.013099  -0.013660  -0.002577   0.002344   0.005057  -0.011509
     55       0.396462  -0.497127   0.014528  -0.010196   0.000323  -0.000772
     56      -0.053041   0.068317  -0.004190   0.002960   0.006002  -0.014582
     57      -0.028236   0.036044  -0.001318   0.000808  -0.001072   0.003256
     58      -0.368415   0.461808  -0.008670   0.005457   0.000593  -0.000904
     59       0.038025  -0.046174   0.000198  -0.000048  -0.002540   0.006779
     60       0.070379  -0.146583  -0.022912   0.013325   0.061558  -0.134407
     61       0.030721  -0.051247   0.070062  -0.051192  -0.150092   0.327227
     62      -0.047929   0.069703  -0.187799   0.148307  -0.062069   0.137205
     63      -0.022595   0.044670   0.041835  -0.031615  -0.181660   0.396052
     64      -0.019623   0.028559  -0.142257   0.122886  -0.096825   0.212989
     65       0.023110  -0.030385   0.332023  -0.283936  -0.026544   0.053462
     66      -0.022256   0.038283  -0.056663   0.058104   0.024090  -0.049852
     67      -0.062695   0.128573   0.156305  -0.152488   0.060281  -0.136306
     68      -0.003760   0.017635  -0.362153   0.358243   0.034759  -0.064804
     69       0.014529  -0.031522   0.053235  -0.069709   0.133848  -0.295284
     70       0.021776  -0.026331  -0.132041   0.166303  -0.141658   0.316223
     71      -0.043426   0.066182   0.306487  -0.369763  -0.097687   0.194982
     72      -0.056032   0.121930  -0.024411   0.035018  -0.106733   0.235612
     73       0.010710  -0.034368   0.062873  -0.079596  -0.118637   0.256358
     74       0.046165  -0.075771  -0.162506   0.199958  -0.024403   0.062873
     75       0.018521  -0.026149   0.005079  -0.005094  -0.002455   0.005610
     76       0.005611  -0.006592  -0.004907   0.004398   0.017049  -0.036707
     77       0.041006  -0.058248   0.013768  -0.012659  -0.005118   0.011348
     78       0.004621  -0.005834   0.000250  -0.000043   0.003514  -0.007656
     79      -0.060131   0.086693  -0.022702   0.020217   0.049194  -0.107579
     80      -0.008773   0.008949   0.004834  -0.003788   0.000215  -0.001129
     81       0.018103  -0.029248   0.011537  -0.009950  -0.016738   0.038500
     82       0.024262  -0.039488   0.006355  -0.006036  -0.006348   0.013126
     83      -0.057759   0.088996  -0.020543   0.017977   0.005161  -0.010150
     84      -0.101233  -0.103867   0.002707   0.004702  -0.031429  -0.014468
     85       0.027588   0.030096   0.013319   0.008873  -0.054432  -0.024913
     86      -0.009986  -0.007380   0.026916   0.018452   0.027538   0.012572
     87       0.009346   0.007845  -0.001584  -0.001055   0.000152   0.000134
     88      -0.013594  -0.013498  -0.000486   0.000033  -0.016456  -0.007565
     89       0.009951   0.009033  -0.003730  -0.002760   0.014910   0.006870
     90       0.072513   0.077516   0.005825   0.003497   0.058114   0.026561
     91       0.049776   0.052188   0.011871   0.012026  -0.038510  -0.017951
     92      -0.024461  -0.028281   0.023402   0.030571   0.008202   0.003025
     93      -0.032093  -0.030675  -0.004656  -0.003008  -0.159204  -0.072804
     94       0.006148   0.006287  -0.022796  -0.026164  -0.002999  -0.000666
     95      -0.009296  -0.006813  -0.053524  -0.060700   0.021010   0.011144
     96       0.019733   0.019522   0.009256   0.008469  -0.027888  -0.012859
     97      -0.078561  -0.082993   0.022619   0.023621   0.128778   0.058548
     98       0.034824   0.036129   0.065696   0.061829  -0.048370  -0.023027
     99       0.021461   0.021654  -0.009719  -0.010575   0.157215   0.072107
    100       0.012318   0.011924  -0.024766  -0.020524   0.038269   0.017700
    101      -0.001491  -0.003653  -0.055915  -0.044648  -0.040875  -0.018469
    102       0.015725   0.011830  -0.001841  -0.001952  -0.010263  -0.004806
    103      -0.018413  -0.015822   0.001289   0.001262   0.027713   0.012595
    104      -0.025548  -0.020353   0.006532   0.005302  -0.005704  -0.002702
    105      -0.011644  -0.008750   0.003086   0.003471   0.012255   0.005585
    106       0.012631   0.011640   0.000649   0.000612  -0.016453  -0.007543
    107       0.033293   0.026712  -0.003952  -0.002539  -0.006882  -0.003072
    108      -0.006305  -0.004792   0.001005   0.000867   0.002573   0.001257
    109       0.022523   0.015734  -0.003209  -0.002539   0.002687   0.001254
    110       0.019066   0.014941  -0.003646  -0.002956  -0.008698  -0.004005
    111       0.001713   0.001181   0.000123   0.000032   0.001737   0.000904
    112      -0.017775  -0.012314   0.001447   0.001037  -0.000527  -0.000347
    113      -0.005085  -0.003826   0.000552   0.000399  -0.000092  -0.000123
    114      -0.000288  -0.000035   0.000820   0.000857   0.003486   0.001499
    115       0.006175   0.004385  -0.000476  -0.000336   0.000885   0.000701
    116      -0.005046  -0.003616  -0.000163   0.000522  -0.001897  -0.001025
    117       0.011562   0.009780  -0.004338  -0.004060  -0.015522  -0.006946
    118      -0.001825  -0.001587  -0.000358  -0.000302   0.003107   0.001461
    119       0.005518   0.004352  -0.001755  -0.001988  -0.004685  -0.002107
    120      -0.002688  -0.002260   0.000489   0.000354   0.001838   0.000791
    121       0.006369   0.004264   0.000287   0.000269   0.000523   0.000244
    122      -0.007107  -0.005864   0.001312   0.000952   0.000164  -0.000046
    123       0.025698   0.019546  -0.003606  -0.002937  -0.010654  -0.005085
    124      -0.105199  -0.072059   0.002355   0.001517  -0.000857  -0.000373
    125      -0.012483  -0.008370   0.000107   0.000162  -0.000985  -0.000614
    126      -0.007384  -0.005079  -0.000259  -0.000193  -0.002206  -0.001025
    127       0.100314   0.068738  -0.001586  -0.000956  -0.000642  -0.000309
    128       0.020269   0.014666  -0.000900  -0.000680   0.002541   0.001472
    129      -0.009858  -0.007842   0.001910   0.001599   0.006106   0.002826
    130      -0.004299  -0.002716  -0.000524  -0.000376  -0.000454  -0.000205
    131      -0.018548  -0.014707   0.003285   0.002541   0.007648   0.003569
    132      -0.004674  -0.004002   0.000999   0.000382   0.001204   0.000649
    133      -0.000530  -0.000270  -0.000114  -0.000006  -0.000567  -0.000639
    134      -0.006031  -0.005241   0.001839   0.001057   0.004032   0.002194
    135       0.009299   0.007673  -0.006504  -0.006590  -0.025424  -0.012093
    136      -0.009944  -0.007854   0.004215   0.004736   0.003180   0.001158
    137      -0.001954  -0.001370  -0.004488  -0.005037  -0.019920  -0.010200
    138      -0.016447  -0.009324  -0.002658  -0.002329  -0.011352  -0.005414
    139       0.524421   0.360445  -0.014590  -0.009948   0.000792   0.000396
    140       0.070663   0.049865  -0.004231  -0.002902  -0.014003  -0.007088
    141       0.037238   0.026062  -0.001303  -0.000745   0.002983   0.001780
    142      -0.487432  -0.334890   0.008698   0.005328   0.001003   0.000283
    143      -0.050121  -0.033357   0.000224   0.000071   0.006358   0.003467
    144      -0.103156  -0.108347  -0.021456  -0.011704  -0.134031  -0.061399
    145       0.041339   0.035856  -0.070024  -0.049457  -0.326547  -0.149306
    146       0.060901   0.046065  -0.187449  -0.143350   0.136586   0.063310
    147       0.033134   0.033577   0.039030   0.028200   0.396656   0.181405
    148      -0.025140  -0.018995   0.143064   0.119737  -0.211811  -0.097747
    149      -0.027533  -0.017859   0.335074   0.277518   0.056568   0.023828
    150       0.031510   0.028439  -0.054575  -0.054212  -0.050016  -0.021666
    151      -0.090818  -0.094487  -0.158333  -0.149423   0.134542   0.063763
    152       0.007041   0.012438  -0.368743  -0.352844  -0.068945  -0.026457
    153      -0.022255  -0.024100   0.051637   0.065463  -0.294551  -0.136202
    154       0.027470   0.018004   0.134814   0.163936  -0.314803  -0.147308
    155       0.056008   0.044916   0.315199   0.366689   0.198804   0.082624
    156       0.083045   0.090181  -0.023844  -0.033114   0.235533   0.109045
    157       0.019438   0.027406  -0.064505  -0.078664  -0.257403  -0.116653
    158      -0.059812  -0.050826  -0.168303  -0.199333   0.059830   0.031894
    159      -0.025269  -0.019396   0.005198   0.005069   0.005663   0.002704
    160       0.006947   0.004051   0.004942   0.004213   0.036799   0.016642
    161      -0.055988  -0.043447   0.014041   0.012496   0.011467   0.005337
    162      -0.006148  -0.004298   0.000231   0.000021  -0.007655  -0.003496
    163      -0.081695  -0.064322   0.023088   0.019869   0.107389   0.049251
    164       0.011617   0.006665   0.004817   0.003559  -0.001220  -0.000860
    165      -0.025267  -0.022016   0.011745   0.009872   0.037923   0.018238
    166       0.033729   0.029516  -0.006447  -0.005829  -0.013230  -0.005734
    167       0.079829   0.066637  -0.020901  -0.017517  -0.010446  -0.004293
                 90         91         92         93         94         95    
      0       0.015776  -0.017598  -0.012257   0.060299  -0.003118   0.022545
      1       0.009485  -0.010755  -0.013002   0.063533  -0.010140   0.067443
      2       0.000532  -0.000679  -0.003487   0.016858  -0.004467   0.028873
      3      -0.011056   0.012387   0.010664  -0.052796   0.002289  -0.015695
      4       0.007833  -0.008997  -0.002611   0.014020   0.000915  -0.003647
      5       0.009510  -0.010856  -0.003874   0.020789   0.001612  -0.008666
      6       0.005310  -0.006156  -0.005441   0.029055   0.000154   0.000004
      7      -0.012728   0.014366   0.015022  -0.073023   0.011343  -0.072921
      8      -0.009568   0.010802   0.007847  -0.039640   0.004120  -0.025710
      9       0.012185  -0.013503  -0.010816   0.054185  -0.005916   0.041091
     10       0.003117  -0.003448  -0.006121   0.029410  -0.005213   0.033388
     11      -0.000123   0.000055  -0.000732   0.003862  -0.001142   0.007163
     12      -0.011341   0.012819   0.013040  -0.064451   0.007379  -0.049776
     13       0.006975  -0.007843  -0.002491   0.013174  -0.000492   0.003189
     14       0.004866  -0.005474  -0.003072   0.015982  -0.001228   0.008574
     15       0.004213  -0.004986  -0.007009   0.034391  -0.003817   0.024583
     16      -0.011191   0.012725   0.009610  -0.047624   0.005052  -0.033900
     17      -0.005463   0.006278   0.005270  -0.026181   0.002942  -0.019471
     18      -0.006802   0.007600  -0.003132   0.012666  -0.009233   0.058745
     19       0.018341  -0.021048  -0.003931   0.020996   0.003934  -0.025555
     20      -0.020430   0.023657   0.005674  -0.030698  -0.003129   0.019227
     21       0.040826  -0.047198  -0.014394   0.079631   0.016664  -0.108083
     22      -0.009436   0.010975   0.002741  -0.014841  -0.001884   0.013265
     23       0.046670  -0.054325  -0.010499   0.058160   0.009703  -0.062651
     24       0.028552  -0.033879   0.003868  -0.018584  -0.000178   0.000630
     25      -0.000649   0.001314  -0.001407   0.007356   0.004446  -0.027239
     26       0.005739  -0.007091  -0.005756   0.030976   0.001492  -0.012658
     27       0.047328  -0.055724  -0.003658   0.020349   0.005020  -0.031638
     28      -0.004605   0.005135  -0.000060   0.000854  -0.000957   0.005757
     29      -0.010258   0.012201  -0.004176   0.021170   0.002925  -0.018940
     30       0.010436  -0.012205  -0.006379   0.034642   0.005321  -0.035714
     31      -0.003624   0.003825   0.001456  -0.007743  -0.001664   0.007467
     32      -0.014564   0.015889   0.005728  -0.031397  -0.005452   0.032259
     33      -0.060691   0.071555   0.015015  -0.085094  -0.015698   0.103145
     34      -0.003259   0.003471   0.001471  -0.007733  -0.003021   0.018347
     35       0.002487  -0.003393   0.005978  -0.027703  -0.004422   0.024777
     36       0.006796  -0.008770   0.005929  -0.029022  -0.004353   0.025675
     37      -0.010309   0.012236  -0.000700   0.003005  -0.000239   0.001950
     38      -0.082876   0.098751  -0.003231   0.011721  -0.000302   0.006581
     39      -0.105511   0.125955  -0.016153   0.077023   0.005917  -0.033297
     40       0.000544  -0.000748   0.000182  -0.000803  -0.000220   0.000990
     41      -0.047810   0.056850  -0.007933   0.039081   0.004398  -0.027443
     42      -0.015704   0.018573   0.000489  -0.003540  -0.001208   0.008116
     43       0.018162  -0.021571   0.001507  -0.006960  -0.000577   0.003045
     44       0.136639  -0.162530   0.011898  -0.054228  -0.004054   0.021158
     45       0.051910  -0.062515   0.010848  -0.051806  -0.005368   0.030247
     46      -0.003886   0.004764  -0.000164   0.000392   0.000345  -0.001432
     47      -0.002511   0.003222   0.005416  -0.029002  -0.002339   0.017412
     48      -0.011497   0.014900   0.000894  -0.009884  -0.000645   0.012507
     49       0.001486  -0.000705  -0.000850   0.002156   0.001411  -0.002565
     50       0.001146   0.001501  -0.004442   0.011561   0.004269  -0.010860
     51      -0.105424   0.118858   0.032703  -0.170413  -0.034162   0.203588
     52       0.027738  -0.034238  -0.004601   0.035822   0.002713  -0.031535
     53      -0.071086   0.071876   0.038825  -0.177439  -0.038822   0.198924
     54      -0.111941   0.133665  -0.017010   0.081080   0.006351  -0.035681
     55      -0.030117   0.036568  -0.005596   0.027162   0.006078  -0.035911
     56      -0.327268   0.390998  -0.052822   0.253714   0.028469  -0.168553
     57       0.261904  -0.313374   0.031212  -0.144544  -0.014650   0.077675
     58       0.020217  -0.024337   0.001570  -0.006211  -0.000414   0.001392
     59       0.312385  -0.372571   0.031106  -0.142467  -0.012334   0.064017
     60       0.011165  -0.012314   0.003617  -0.016161   0.014487  -0.091732
     61       0.026617  -0.030359  -0.057710   0.279608  -0.056616   0.369687
     62       0.011331  -0.012591  -0.023339   0.112238  -0.022375   0.147155
     63      -0.034411   0.038221   0.021332  -0.105840   0.008608  -0.060328
     64      -0.058880   0.066256   0.045525  -0.225972   0.021195  -0.144150
     65      -0.018697   0.020837   0.015072  -0.073447   0.007131  -0.047897
     66      -0.073296   0.082924   0.084982  -0.422138   0.056658  -0.384915
     67       0.014161  -0.015960  -0.010394   0.053464  -0.005697   0.039700
     68       0.017261  -0.019524  -0.017241   0.084490  -0.011274   0.074664
     69       0.007871  -0.008528  -0.000035   0.004334   0.002520  -0.006458
     70       0.018087  -0.020481  -0.037591   0.174735  -0.029258   0.169121
     71       0.001952  -0.002476  -0.014135   0.071691  -0.012343   0.080741
     72      -0.025588   0.028913   0.028443  -0.135040   0.030292  -0.195625
     73      -0.063209   0.071253   0.060520  -0.297256   0.046565  -0.296859
     74      -0.002186   0.003078   0.015173  -0.069002   0.016786  -0.116553
     75       0.022839  -0.025896  -0.004984   0.029509   0.013094  -0.083008
     76       0.115448  -0.131623  -0.058218   0.304899   0.032864  -0.208096
     77      -0.024034   0.028039   0.021533  -0.107066   0.008448  -0.054504
     78      -0.004182   0.004827   0.002347  -0.011832  -0.000949   0.004532
     79      -0.056858   0.062716   0.044753  -0.232190  -0.032173   0.187374
     80      -0.013251   0.015282  -0.012885   0.057466  -0.015147   0.101167
     81       0.093641  -0.101010  -0.039127   0.205717   0.067963  -0.402222
     82      -0.049932   0.056970   0.012398  -0.066173  -0.010310   0.061812
     83       0.108212  -0.125909  -0.021115   0.115879   0.009759  -0.062429
     84       0.018935   0.015164  -0.060224  -0.011810  -0.022588  -0.004031
     85      -0.011404  -0.009299   0.063089   0.012291   0.067572   0.011229
     86       0.000814   0.000728  -0.017048  -0.003285  -0.028757  -0.004659
     87      -0.013358  -0.010748   0.052723   0.010411   0.015778   0.002699
     88      -0.009419  -0.007759   0.014308   0.003049  -0.003552  -0.000225
     89       0.011093   0.009085  -0.019971  -0.004260   0.008265   0.001070
     90       0.006463   0.005380  -0.028839  -0.006132  -0.000136  -0.000173
     91       0.015310   0.012419  -0.072740  -0.014096  -0.073125  -0.011767
     92      -0.011374  -0.009207   0.038979   0.007838   0.025840   0.004057
     93       0.014586   0.011597  -0.053793  -0.010741  -0.040980  -0.007079
     94      -0.003742  -0.002986   0.029077   0.005563   0.033269   0.005325
     95       0.000042   0.000101  -0.004286  -0.000899  -0.007453  -0.001193
     96      -0.013680  -0.011110   0.064189   0.012657   0.049932   0.008407
     97      -0.008283  -0.006674   0.013158   0.002765   0.003428   0.000560
     98       0.005638   0.004548  -0.015218  -0.003153  -0.008215  -0.001417
     99       0.005170   0.004402  -0.034395  -0.006738  -0.024941  -0.004021
    100       0.013478   0.011007  -0.047673  -0.009423  -0.034272  -0.005740
    101      -0.006494  -0.005357   0.025665   0.005086   0.019279   0.003191
    102      -0.008034  -0.006424  -0.012607  -0.001920  -0.058732  -0.009362
    103      -0.021785  -0.017926   0.020793   0.004412  -0.025541  -0.004152
    104      -0.024286  -0.020167   0.030304   0.006506  -0.019095  -0.002936
    105       0.049011   0.040629  -0.079360  -0.017362   0.107493   0.017455
    106       0.011326   0.009443  -0.014931  -0.003205   0.013218   0.002307
    107       0.055595   0.046400  -0.057642  -0.012627   0.062281   0.010070
    108       0.033615   0.028601   0.018871   0.003610  -0.000654  -0.000025
    109       0.000741   0.001095   0.007551   0.001568  -0.027126  -0.004156
    110       0.006937   0.006140  -0.030631  -0.006551   0.012127   0.002434
    111       0.055828   0.047135  -0.019697  -0.004342   0.031045   0.004893
    112       0.005412   0.004330   0.000840   0.000277   0.005727   0.000859
    113      -0.012044  -0.010272  -0.021194  -0.004286   0.018607   0.003016
    114       0.012630   0.010590  -0.034468  -0.007423   0.035267   0.005907
    115       0.004308   0.003272  -0.007754  -0.001649   0.007613   0.000730
    116      -0.017230  -0.013470   0.031103   0.006739  -0.031969  -0.004718
    117      -0.072541  -0.061307   0.084304   0.018819  -0.102190  -0.016801
    118       0.003818   0.002908  -0.007701  -0.001603   0.018268   0.002770
    119       0.002695   0.002651   0.028167   0.005193  -0.024860  -0.003431
    120       0.007832   0.007258   0.029246   0.005709  -0.025516  -0.003746
    121       0.012179   0.010366   0.003161   0.000531   0.001888   0.000368
    122      -0.097795  -0.083558  -0.013040  -0.001709  -0.005929  -0.001678
    123      -0.124268  -0.106375  -0.078578  -0.014919   0.033324   0.004624
    124      -0.000645  -0.000636  -0.000815  -0.000140   0.001016   0.000098
    125      -0.056036  -0.047781  -0.039631  -0.007789   0.027254   0.004258
    126      -0.018326  -0.015539   0.003368   0.000888  -0.007973  -0.001336
    127      -0.021378  -0.018208  -0.007212  -0.001323   0.003097   0.000395
    128       0.160978   0.137304   0.056188   0.010149  -0.021530  -0.002702
    129       0.061050   0.052720   0.052670   0.010015  -0.030204  -0.004197
    130       0.004574   0.004020   0.000465   0.000007  -0.001472  -0.000114
    131      -0.003241  -0.002962   0.028733   0.006118  -0.016943  -0.003101
    132      -0.013831  -0.012821   0.009300   0.002940  -0.011870  -0.003222
    133      -0.001602  -0.000494   0.002335   0.000076  -0.002885   0.000564
    134       0.001045  -0.001496  -0.012529  -0.000374   0.011644  -0.000725
    135      -0.125421  -0.101394   0.170141   0.035274  -0.203072  -0.030139
    136      -0.033827  -0.029760   0.035475   0.009559  -0.030555  -0.007061
    137      -0.083929  -0.060888   0.179455   0.032413  -0.200311  -0.024265
    138      -0.132164  -0.113163  -0.082944  -0.015741   0.035851   0.004965
    139       0.035576   0.030973   0.027807   0.005381  -0.035977  -0.005299
    140      -0.384825  -0.329684  -0.258489  -0.049469   0.168039   0.024790
    141       0.309016   0.265130   0.148850   0.027363  -0.078405  -0.010037
    142      -0.024017  -0.020724  -0.006642  -0.000998   0.001545   0.000050
    143       0.367722   0.314483   0.147026   0.026698  -0.064832  -0.008054
    144       0.013165   0.010395   0.015777   0.002773   0.091457   0.014506
    145      -0.032538  -0.026720   0.278367   0.053751   0.370146   0.060493
    146       0.013997   0.011232  -0.111875  -0.021439  -0.147203  -0.024209
    147      -0.041039  -0.032695   0.105439   0.020843   0.060411   0.010521
    148       0.070223   0.056713  -0.224337  -0.044393  -0.144330  -0.024476
    149      -0.022642  -0.018124   0.073973   0.014372   0.048616   0.008165
    150      -0.088252  -0.071726   0.419659   0.083145   0.385397   0.065269
    151      -0.017174  -0.013888   0.054471   0.011146   0.041326   0.007128
    152       0.020100   0.016323  -0.080901  -0.015815  -0.071761  -0.011911
    153       0.009237   0.007148  -0.003757  -0.001546   0.007273  -0.000315
    154      -0.022265  -0.018176   0.175241   0.032340   0.171076   0.024636
    155       0.002478   0.002305  -0.070491  -0.014270  -0.080699  -0.013067
    156      -0.030749  -0.024983   0.134667   0.025452   0.195924   0.031620
    157       0.075525   0.061124  -0.294978  -0.057720  -0.297515  -0.047547
    158      -0.002710  -0.002828   0.068731   0.012460   0.116701   0.019977
    159       0.027334   0.022217  -0.029616  -0.006821   0.082984   0.013175
    160      -0.137999  -0.112844   0.303014   0.063171  -0.205993  -0.032643
    161      -0.028870  -0.024172   0.106243   0.021072   0.054881   0.008873
    162      -0.005111  -0.004232   0.011994   0.002416  -0.004743  -0.000517
    163       0.068453   0.054213  -0.231944  -0.047946   0.185314   0.026788
    164      -0.015357  -0.012667  -0.057841  -0.010158  -0.101407  -0.016922
    165       0.111214   0.086020  -0.205682  -0.042969   0.401013   0.059122
    166       0.059227   0.048445  -0.065670  -0.013916   0.061846   0.009251
    167       0.128333   0.107076  -0.113883  -0.024757   0.061706   0.009897
                 96         97         98         99        100        101    
      0       0.003107   0.002961  -0.007178   0.007541  -0.002149   0.024078
      1       0.004893   0.004436   0.006379  -0.007463   0.001619  -0.026065
      2       0.000544   0.000473   0.003674  -0.004162   0.000914  -0.013954
      3       0.005629   0.005257   0.001176  -0.001435   0.004707  -0.043979
      4       0.031836   0.030755  -0.001715   0.001225  -0.003114   0.022409
      5       0.014193   0.013730  -0.000143  -0.000181  -0.001554   0.011089
      6      -0.001348  -0.001126  -0.008163   0.007621  -0.003230   0.020726
      7       0.003987   0.003970  -0.003879   0.003485  -0.002094   0.009646
      8       0.000682   0.000599  -0.000387   0.000173  -0.000510   0.003005
      9      -0.006657  -0.006681  -0.009459   0.009381   0.000236  -0.003837
     10      -0.010300  -0.009837   0.028086  -0.028421   0.001529  -0.005162
     11      -0.003170  -0.002903   0.013047  -0.012827   0.000702  -0.002197
     12       0.000071   0.000492   0.044121  -0.044614  -0.000087  -0.000097
     13       0.004640   0.004423  -0.004962   0.005315  -0.000127   0.003004
     14       0.002063   0.001872  -0.008693   0.008807  -0.000072   0.001179
     15       0.003739   0.003576  -0.021044   0.021611  -0.000871   0.013937
     16      -0.011316  -0.010918  -0.025022   0.026149   0.000212   0.008232
     17      -0.005240  -0.005067  -0.007486   0.007814   0.000097   0.002468
     18      -0.005214  -0.005213  -0.002453   0.002552  -0.000528   0.005733
     19       0.013700   0.012934   0.001188  -0.000734   0.001358  -0.009520
     20      -0.024117  -0.023126  -0.000604   0.000723  -0.001204   0.011668
     21       0.030036   0.028623   0.002233  -0.002129  -0.001533   0.013570
     22       0.010337   0.010057  -0.000549   0.000479  -0.000621   0.004220
     23       0.099716   0.095784   0.002930  -0.002546   0.004446  -0.038442
     24      -0.007224  -0.008713   0.000104  -0.000121  -0.001769   0.014020
     25      -0.035070  -0.032977   0.002282  -0.002394   0.004851  -0.040921
     26      -0.125039  -0.120066  -0.001694   0.001443  -0.002191   0.023184
     27      -0.169696  -0.159930   0.000350  -0.000893   0.002009  -0.016074
     28       0.003622   0.003228  -0.000647   0.000622  -0.001149   0.010219
     29      -0.108473  -0.102938  -0.000250  -0.000133   0.000093   0.002698
     30       0.008232   0.011874   0.001466  -0.001479   0.002993  -0.028710
     31      -0.002584  -0.003130  -0.000370   0.000454  -0.000799   0.007313
     32       0.012820   0.006366  -0.001713   0.001721  -0.004761   0.039189
     33      -0.009503  -0.014345  -0.002193   0.002204  -0.002104   0.012372
     34      -0.011207  -0.010311  -0.001021   0.000989  -0.002011   0.018684
     35      -0.047638  -0.042031   0.000195  -0.000385   0.003608  -0.028863
     36       0.059549   0.057744   0.000130  -0.000021   0.001350  -0.010700
     37       0.012904   0.012073  -0.000276   0.000335  -0.000579   0.004550
     38       0.125577   0.118808   0.000831  -0.000424   0.000601  -0.008396
     39      -0.034012  -0.031760   0.000015  -0.000047   0.000615  -0.005093
     40      -0.001140  -0.000969  -0.000183   0.000173  -0.000266   0.002414
     41      -0.044305  -0.040742   0.000434  -0.000657   0.000999  -0.007692
     42       0.022580   0.018527  -0.000783   0.000934  -0.003283   0.028146
     43      -0.005366  -0.004851  -0.000112   0.000099   0.000075  -0.000528
     44      -0.037157  -0.034915  -0.000485   0.000398   0.000130  -0.000372
     45       0.059712   0.058792   0.000342  -0.000257   0.002266  -0.019565
     46       0.007768   0.007266   0.000184  -0.000164   0.000109  -0.001389
     47       0.103714   0.098672   0.000863  -0.000585   0.000844  -0.011061
     48       0.043446   0.040198  -0.000478   0.000674  -0.002108   0.015403
     49       0.001314   0.000588   0.000063  -0.000159  -0.000016  -0.001188
     50       0.033619   0.027331   0.000178   0.000066  -0.001011   0.006608
     51      -0.150393  -0.137034  -0.005428   0.004804  -0.004635   0.046077
     52      -0.003948   0.000188   0.001658  -0.001428  -0.000448  -0.017099
     53      -0.314918  -0.275209  -0.005757   0.004344  -0.002803   0.036468
     54      -0.034040  -0.031635   0.000143  -0.000174   0.001005  -0.008344
     55      -0.048018  -0.045969   0.001873  -0.002095   0.001957  -0.016723
     56      -0.305175  -0.294002   0.000420  -0.001388  -0.005931   0.051778
     57      -0.134974  -0.135789  -0.004404   0.004066  -0.010474   0.101591
     58      -0.010324  -0.009564   0.000240  -0.000294   0.000763  -0.006286
     59      -0.131553  -0.127164  -0.002658   0.002280  -0.004074   0.042536
     60       0.014622   0.014436  -0.048709   0.051694  -0.006463   0.094426
     61      -0.021485  -0.021899   0.112409  -0.120318   0.011623  -0.197663
     62      -0.005813  -0.006484   0.050409  -0.053814   0.006707  -0.101688
     63      -0.027104  -0.027015  -0.220333   0.227366   0.007991   0.002902
     64      -0.048121  -0.047422  -0.259631   0.268413   0.010629  -0.004244
     65      -0.017849  -0.017437  -0.075712   0.078385   0.003448  -0.003151
     66      -0.008198  -0.003037   0.457779  -0.462113  -0.015090   0.127521
     67       0.005254   0.004440  -0.049893   0.050344   0.001436  -0.010933
     68       0.004022   0.003088  -0.090622   0.092149   0.003110  -0.024480
     69       0.010214   0.008231  -0.111518   0.109898   0.001656  -0.048259
     70      -0.055293  -0.049644   0.286430  -0.282499  -0.001883   0.107014
     71      -0.026673  -0.025224   0.138447  -0.142232  -0.001717   0.052798
     72      -0.018601  -0.018024  -0.075403   0.074313  -0.010438   0.032124
     73      -0.018342  -0.018256  -0.084985   0.083271  -0.010335   0.024619
     74       0.001270   0.002384  -0.021477   0.022059  -0.003257   0.000776
     75       0.012281   0.012206   0.000745  -0.000560  -0.003368   0.030335
     76       0.035113   0.036191  -0.021499   0.024018  -0.050405   0.462982
     77      -0.014144  -0.013732   0.009621  -0.010058   0.012754  -0.116767
     78      -0.006870  -0.006932   0.000374  -0.000259   0.001264  -0.010646
     79       0.038014   0.034027   0.021464  -0.021094   0.052362  -0.462829
     80      -0.021113  -0.019748  -0.008946   0.009071  -0.011525   0.104322
     81      -0.076252  -0.063555   0.033639  -0.034496   0.071765  -0.619758
     82      -0.105147  -0.101926  -0.000666   0.000191  -0.000787   0.009288
     83       0.363464   0.348109  -0.006509   0.008024  -0.017758   0.146032
     84       0.002854  -0.003074  -0.007356  -0.007520   0.024044   0.003152
     85      -0.004693   0.004816  -0.006565  -0.007464   0.025955   0.004144
     86       0.000592  -0.000584   0.003669   0.004048  -0.013508  -0.002117
     87       0.005383  -0.005689   0.001238   0.001459  -0.043948  -0.004932
     88      -0.029753   0.032519   0.001638   0.001100  -0.022886  -0.001839
     89       0.013255  -0.014496  -0.000065   0.000263   0.010341   0.000790
     90      -0.001333   0.001276  -0.008226  -0.007466   0.020898   0.001283
     91      -0.003677   0.004139   0.003827   0.003334  -0.009810   0.000005
     92       0.000571  -0.000609  -0.000446  -0.000221   0.003304   0.000164
     93      -0.006213   0.007070  -0.009613  -0.009281  -0.003790  -0.000615
     94       0.009557  -0.010301  -0.028478  -0.028045   0.005337  -0.000434
     95      -0.002956   0.003077   0.013058   0.012502  -0.002296   0.000229
     96       0.000122  -0.000612   0.044803   0.044104  -0.000066  -0.000100
     97      -0.004335   0.004666   0.005220   0.005431  -0.002910  -0.000531
     98       0.001910  -0.001956  -0.008458  -0.008344   0.001127   0.000183
     99       0.003430  -0.003698  -0.021390  -0.021382   0.013765   0.002197
    100       0.010701  -0.011688   0.025355   0.025799  -0.007976  -0.002031
    101      -0.004894   0.005353  -0.007697  -0.007822   0.002482   0.000656
    102      -0.004841   0.005484  -0.002504  -0.002537   0.005664   0.000721
    103      -0.012825   0.013707  -0.001124  -0.000647   0.009655   0.000738
    104      -0.022555   0.024469  -0.000622  -0.000729   0.011734   0.001366
    105       0.028184  -0.030406   0.002239   0.002083   0.013565   0.001446
    106      -0.009804   0.010783   0.000532   0.000447  -0.004173  -0.000299
    107       0.093464  -0.101582   0.002852   0.002411  -0.038510  -0.003985
    108      -0.006696   0.009158   0.000128   0.000141   0.014044   0.001308
    109       0.033184  -0.035302  -0.002334  -0.002378   0.040967   0.004126
    110      -0.117628   0.127765  -0.001637  -0.001361   0.023161   0.002891
    111      -0.159693   0.170273   0.000499   0.000999  -0.016120  -0.001525
    112      -0.003458   0.003488   0.000654   0.000612  -0.010212  -0.001090
    113      -0.101808   0.109298  -0.000166   0.000201   0.002664   0.000676
    114       0.007251  -0.012081   0.001473   0.001451  -0.028652  -0.003295
    115       0.002326  -0.003236   0.000380   0.000454  -0.007391  -0.000811
    116       0.012750  -0.007510  -0.001738  -0.001702   0.039269   0.003837
    117      -0.008263   0.014557  -0.002208  -0.002169   0.012526   0.000626
    118       0.010553  -0.010973   0.001026   0.000968  -0.018623  -0.002080
    119      -0.045134   0.045081   0.000233   0.000407  -0.028960  -0.002734
    120       0.055946  -0.061369   0.000077  -0.000025  -0.010724  -0.000999
    121      -0.012205   0.012920   0.000289   0.000338  -0.004554  -0.000419
    122       0.118036  -0.126332   0.000741   0.000336  -0.008365  -0.001233
    123      -0.032082   0.033894   0.000038   0.000064  -0.005113  -0.000503
    124       0.001086  -0.001047   0.000180   0.000166  -0.002421  -0.000263
    125      -0.041687   0.043373   0.000478   0.000680  -0.007667  -0.000688
    126       0.021403  -0.019906  -0.000810  -0.000935   0.028140   0.002891
    127       0.005074  -0.005193   0.000110   0.000095   0.000521   0.000040
    128      -0.034991   0.037191  -0.000466  -0.000372  -0.000436   0.000042
    129       0.056081  -0.062461   0.000296   0.000212  -0.019567  -0.002026
    130      -0.007343   0.007771  -0.000182  -0.000159   0.001402   0.000196
    131       0.097468  -0.104896   0.000803   0.000520  -0.011012  -0.001574
    132       0.041038  -0.042955  -0.000516  -0.000692   0.015489   0.001278
    133      -0.001281   0.000677  -0.000063  -0.000162   0.001158   0.000271
    134       0.031869  -0.029339   0.000157  -0.000085   0.006660   0.000444
    135      -0.141432   0.145712  -0.005347  -0.004605   0.046037   0.005469
    136       0.004112  -0.000351  -0.001761  -0.001487   0.016764   0.004169
    137      -0.297259   0.293872  -0.005542  -0.004022   0.036253   0.005182
    138      -0.032363   0.034041   0.000164   0.000188  -0.008305  -0.000819
    139       0.045248  -0.048995  -0.001926  -0.002087   0.016724   0.001710
    140      -0.286372   0.312110   0.000719   0.001615   0.051978   0.005435
    141      -0.126650   0.144113  -0.004379  -0.003948   0.101501   0.011791
    142       0.009660  -0.010127  -0.000247  -0.000291   0.006263   0.000613
    143      -0.123523   0.135048  -0.002603  -0.002178   0.042322   0.005226
    144       0.013315  -0.014883  -0.049470  -0.051108   0.093608   0.014342
    145       0.019318  -0.022337  -0.114329  -0.119134   0.195682   0.032008
    146      -0.005013   0.006386   0.050830   0.052832  -0.100085  -0.015606
    147      -0.025873   0.029254  -0.224079  -0.225135   0.001009   0.008791
    148       0.045555  -0.050878   0.262831   0.264567   0.006494  -0.009854
    149      -0.016933   0.018737  -0.078048  -0.078667  -0.003795   0.002859
    150      -0.007492   0.002716   0.464486   0.456504   0.128131   0.012966
    151      -0.004932   0.004663   0.052544   0.051622   0.011632   0.001025
    152       0.003651  -0.003115  -0.088275  -0.087409  -0.023613  -0.002174
    153       0.009526  -0.008649  -0.112798  -0.108281  -0.047470  -0.009023
    154       0.051612  -0.052317  -0.290309  -0.278765  -0.105186  -0.021909
    155      -0.024727   0.026276   0.138655   0.138654   0.051247   0.009899
    156      -0.017645   0.019434  -0.076258  -0.073132   0.033464  -0.003635
    157       0.017451  -0.019473   0.085592   0.081631  -0.026217   0.005189
    158       0.001304  -0.002228  -0.021918  -0.021886   0.001301  -0.003191
    159       0.011340  -0.012773   0.000679   0.000481   0.030856   0.003336
    160      -0.031455   0.036813   0.022185   0.024056  -0.463544  -0.051188
    161      -0.012990   0.014257   0.009806   0.009969  -0.116857  -0.012861
    162      -0.006395   0.007311   0.000383   0.000257  -0.010967  -0.001099
    163      -0.036738   0.037260  -0.021608  -0.020638   0.463001   0.049095
    164      -0.019835   0.020985  -0.009106  -0.008987   0.104456   0.011349
    165      -0.073831   0.069931   0.034146   0.034069  -0.620433  -0.064197
    166       0.097974  -0.107463   0.000626   0.000164  -0.009769  -0.001299
    167       0.341082  -0.369566  -0.006888  -0.008135   0.147054   0.014372
                102        103        104        105        106        107    
      0      -0.011343   0.013160   0.013432   0.012859  -0.005327   0.005887
      1       0.029619  -0.032556   0.018503   0.019654   0.029541  -0.027338
      2       0.014325  -0.015851   0.005771   0.006187   0.011581  -0.010888
      3      -0.002290   0.001324   0.019901   0.021498   0.053143  -0.049718
      4       0.012794  -0.011753   0.156955   0.158717   0.115279  -0.102583
      5       0.006830  -0.006314   0.070852   0.072017   0.057090  -0.051005
      6       0.028547  -0.030248   0.002645   0.002297  -0.013103   0.012353
      7       0.031973  -0.034428   0.024278   0.025059   0.014342  -0.012806
      8       0.009156  -0.009780   0.009531   0.010139   0.005566  -0.004697
      9       0.006294  -0.007255  -0.041650  -0.042432  -0.038389   0.034582
     10      -0.031180   0.034535  -0.031976  -0.032812  -0.017122   0.015611
     11      -0.013740   0.015094  -0.007030  -0.007541  -0.001339   0.001110
     12      -0.001636   0.002602  -0.000054  -0.000025   0.006777  -0.006282
     13      -0.006234   0.006753   0.008971   0.008820   0.004789  -0.004302
     14      -0.002343   0.002540   0.003864   0.003771   0.001147  -0.000983
     15      -0.016092   0.017780   0.033542   0.033511   0.017530  -0.015055
     16      -0.024966   0.026427  -0.036383  -0.037182  -0.036096   0.032722
     17      -0.008269   0.008722  -0.020168  -0.020521  -0.018196   0.016417
     18      -0.000857   0.000955  -0.006533  -0.006940  -0.020178   0.019114
     19      -0.005851   0.005360  -0.052581  -0.052831  -0.031172   0.027011
     20      -0.001667   0.001969  -0.022984  -0.023983  -0.031216   0.028715
     21      -0.000795   0.001115  -0.049940  -0.047916   0.054923  -0.055883
     22       0.001462  -0.001241   0.027192   0.025776  -0.007561   0.008122
     23      -0.008770   0.007724  -0.030316  -0.031844  -0.015387   0.011621
     24       0.001522  -0.001191  -0.037290  -0.033173   0.069482  -0.067606
     25      -0.005109   0.004044  -0.013421  -0.012054   0.004460  -0.004211
     26       0.002969  -0.002415  -0.053559  -0.048599   0.033563  -0.032389
     27       0.002054  -0.002562   0.054707   0.053940  -0.027915   0.030116
     28       0.001312  -0.000930   0.000547   0.000757   0.001083  -0.000889
     29       0.003225  -0.003261   0.019714   0.022128  -0.001064   0.004768
     30      -0.003722   0.003037   0.029815   0.023803  -0.035260   0.031213
     31       0.000701  -0.000836  -0.007363  -0.006557   0.007948  -0.007295
     32       0.003631  -0.002918  -0.044451  -0.039543   0.045217  -0.043175
     33       0.002838  -0.002631   0.009795   0.011239  -0.016723   0.019183
     34       0.002563  -0.002059  -0.001937  -0.002010  -0.003938   0.003694
     35      -0.001265   0.000715   0.051707   0.048117  -0.054757   0.054678
     36      -0.001047   0.000779   0.039366   0.036559  -0.045592   0.045572
     37       0.000053   0.000089  -0.005780  -0.005870   0.003583  -0.004042
     38      -0.003778   0.003673  -0.029634  -0.031197   0.006187  -0.009711
     39      -0.001083   0.000991  -0.011599  -0.011865  -0.005615   0.004323
     40       0.000514  -0.000466   0.009790   0.009404  -0.005748   0.006075
     41       0.001524  -0.001792   0.062720   0.060391  -0.044786   0.046719
     42       0.000994  -0.000241  -0.096918  -0.090522   0.095217  -0.095088
     43       0.000075  -0.000098   0.006468   0.005993  -0.006915   0.006843
     44      -0.000139   0.000153  -0.004902  -0.004805  -0.000891   0.000423
     45      -0.001773   0.001270   0.076904   0.070449  -0.090547   0.089192
     46      -0.000356   0.000346  -0.005204  -0.005028   0.006236  -0.006393
     47      -0.002598   0.002403   0.003236   0.000851  -0.000543  -0.001492
     48       0.000749  -0.000440  -0.023128  -0.021970   0.020106  -0.020637
     49      -0.000019   0.000264   0.000396   0.000526   0.000019   0.000031
     50      -0.000147   0.000078  -0.014561  -0.011931   0.013987  -0.012833
     51       0.010928  -0.009535   0.056733   0.052904  -0.033751   0.033262
     52      -0.005860   0.005667   0.016264   0.008151  -0.008961   0.003835
     53       0.015009  -0.013093   0.138717   0.120265  -0.083332   0.074588
     54      -0.001558   0.001395  -0.011003  -0.011522  -0.010547   0.008994
     55      -0.000192  -0.000297  -0.001573   0.000705   0.021735  -0.019578
     56       0.014776  -0.013915   0.026334   0.039421   0.151064  -0.135037
     57       0.011470  -0.009043  -0.264106  -0.237820   0.294141  -0.284546
     58      -0.000553   0.000416   0.003587   0.003460  -0.004881   0.004875
     59       0.006045  -0.005059  -0.099838  -0.088386   0.112945  -0.107977
     60      -0.100512   0.112373   0.119318   0.118124   0.051490  -0.042632
     61       0.260132  -0.288441  -0.228525  -0.225724  -0.102661   0.085403
     62       0.117259  -0.130710  -0.111555  -0.109553  -0.043982   0.036056
     63      -0.207927   0.221421  -0.043415  -0.045364  -0.017428   0.015542
     64      -0.252338   0.267766  -0.133934  -0.137130  -0.083092   0.073920
     65      -0.075559   0.080070  -0.050869  -0.051862  -0.031889   0.028402
     66       0.010279   0.000626   0.015052   0.012192  -0.030608   0.031603
     67      -0.007663   0.007458   0.005336   0.005425   0.007123  -0.006783
     68      -0.004524   0.001988  -0.000958  -0.000566   0.007248  -0.007447
     69       0.106662  -0.118939  -0.016533  -0.014137   0.001535  -0.003125
     70      -0.289235   0.320934  -0.109018  -0.117837  -0.130081   0.121513
     71      -0.139382   0.159403  -0.043966  -0.048721  -0.053920   0.054171
     72       0.216056  -0.238319  -0.164094  -0.164777  -0.182937   0.163267
     73       0.257179  -0.283704  -0.162957  -0.160931  -0.181235   0.162390
     74       0.070520  -0.078791  -0.043295  -0.045334  -0.040625   0.033311
     75       0.004515  -0.004165  -0.037117  -0.038406  -0.032498   0.028633
     76       0.030255  -0.019018  -0.150771  -0.169977  -0.450355   0.420345
     77      -0.008182   0.004899  -0.023213  -0.019220   0.084378  -0.081735
     78      -0.005974   0.005929  -0.021213  -0.021379  -0.007394   0.006030
     79      -0.082303   0.070528  -0.285837  -0.285090  -0.047445   0.029759
     80       0.018702  -0.016715   0.028696   0.026949  -0.060456   0.059585
     81      -0.075018   0.059842   0.053424   0.055720  -0.029308   0.032054
     82       0.001386  -0.001367  -0.099547  -0.093549   0.030471  -0.031273
     83       0.013711  -0.009580   0.190260   0.173420  -0.073868   0.071255
     84      -0.012456  -0.012127   0.013238  -0.013303  -0.004902  -0.006261
     85      -0.032404  -0.029956  -0.017894   0.019950  -0.027701  -0.029458
     86       0.015440   0.014359   0.005657  -0.006351   0.010722   0.011577
     87      -0.002437  -0.001227   0.019199  -0.021764   0.049809   0.053564
     88      -0.013749  -0.010631  -0.152963   0.162240  -0.108140  -0.110494
     89       0.007218   0.005630   0.068868  -0.073447   0.053923   0.055343
     90       0.031108   0.027782   0.002769  -0.002549  -0.012246  -0.013292
     91      -0.034694  -0.031466  -0.023707   0.025677  -0.013501  -0.013823
     92       0.010165   0.009145   0.009264  -0.010330   0.005071   0.004905
     93       0.006897   0.006685  -0.040601   0.043384  -0.036097  -0.037353
     94       0.034146   0.031842   0.031064  -0.033439   0.015897   0.016619
     95      -0.014901  -0.013793  -0.007113   0.007995  -0.001490  -0.001434
     96      -0.001922  -0.002510  -0.000072   0.000044   0.006409   0.006838
     97       0.006783   0.006180  -0.008736   0.009004  -0.004485  -0.004626
     98      -0.002559  -0.002337   0.003747  -0.003839   0.001124   0.001109
     99      -0.017556  -0.016312   0.032714  -0.034277   0.016469   0.016231
    100       0.027050   0.024094   0.035535  -0.038093   0.033958   0.035361
    101      -0.009022  -0.008011  -0.019321   0.020625  -0.016889  -0.017507
    102      -0.000915  -0.000848  -0.006327   0.007054  -0.019012  -0.020708
    103       0.006274   0.004838   0.051210  -0.053975   0.029290   0.029146
    104      -0.001817  -0.001789  -0.022361   0.024475  -0.029198  -0.030835
    105      -0.000863  -0.001007  -0.049331   0.049691   0.051275   0.060085
    106      -0.001540  -0.001099  -0.026618   0.026473   0.006932   0.008578
    107      -0.009397  -0.007005  -0.029490   0.032504  -0.014655  -0.012735
    108       0.001654   0.001109  -0.036848   0.034456   0.064766   0.072464
    109       0.005388   0.003612   0.013056  -0.012294  -0.003974  -0.004276
    110       0.003188   0.002199  -0.052145   0.049632   0.030712   0.033965
    111       0.002280   0.002364   0.053358  -0.055214  -0.025532  -0.031737
    112      -0.001376  -0.000824  -0.000502   0.000738  -0.001074  -0.001031
    113       0.003502   0.002984   0.018789  -0.022181  -0.000235  -0.004205
    114      -0.003971  -0.002753   0.029547  -0.024869  -0.033153  -0.033790
    115      -0.000780  -0.000787   0.007376  -0.006899  -0.007552  -0.007982
    116       0.003867   0.002654  -0.043969   0.041110   0.042353   0.046548
    117       0.003033   0.002385   0.009528  -0.011495  -0.015370  -0.020366
    118      -0.002711  -0.001845   0.001852  -0.002025   0.003727   0.004016
    119      -0.001306  -0.000623   0.050954  -0.049788  -0.051028  -0.058645
    120      -0.001137  -0.000726   0.038435  -0.037452  -0.042002  -0.048209
    121      -0.000040   0.000090   0.005596  -0.005965  -0.003216  -0.004182
    122      -0.004100  -0.003365  -0.028574   0.031576   0.004982   0.009458
    123      -0.001158  -0.000898  -0.011000   0.011807  -0.005723  -0.005255
    124      -0.000556  -0.000428  -0.009484   0.009556   0.005176   0.006286
    125       0.001670   0.001642   0.060946  -0.061566  -0.040724  -0.048809
    126       0.001032   0.000215  -0.094703   0.092835   0.087849   0.100802
    127      -0.000083  -0.000090  -0.006304   0.006131   0.006378   0.007256
    128      -0.000148  -0.000138  -0.004523   0.004653  -0.001177  -0.000882
    129      -0.001904  -0.001168   0.075253  -0.072362  -0.083768  -0.094791
    130       0.000385   0.000316   0.005027  -0.005098  -0.005691  -0.006707
    131      -0.002808  -0.002197   0.003276  -0.001000  -0.000703   0.001369
    132       0.000774   0.000392  -0.022685   0.022626   0.018600   0.021971
    133       0.000031   0.000274  -0.000377   0.000543  -0.000017   0.000019
    134      -0.000158  -0.000065  -0.014281   0.012296   0.013022   0.013734
    135       0.011647   0.008587   0.055519  -0.054296  -0.031263  -0.035439
    136       0.006593   0.005413  -0.016475   0.009026   0.008717   0.004586
    137       0.016041   0.011795   0.136050  -0.123893  -0.077870  -0.080242
    138      -0.001652  -0.001254  -0.010386   0.011407  -0.010205  -0.010149
    139       0.000160  -0.000292   0.001739   0.000497  -0.020568  -0.021360
    140       0.015998   0.012744   0.023089  -0.037597   0.144127   0.148783
    141       0.012275   0.008235  -0.259218   0.245133   0.273482   0.304062
    142       0.000586   0.000375  -0.003425   0.003473   0.004429   0.005093
    143       0.006474   0.004600  -0.097717   0.090863   0.104798   0.115134
    144      -0.109704  -0.103125   0.116680  -0.121173   0.048859   0.046483
    145      -0.284309  -0.265132   0.223913  -0.232013   0.097782   0.093496
    146       0.127187   0.119215  -0.108107   0.111363  -0.041275  -0.038872
    147      -0.226264  -0.202871  -0.042400   0.046482  -0.016113  -0.016430
    148       0.273260   0.244148   0.130392  -0.140041   0.077642   0.079238
    149      -0.083208  -0.074254  -0.049522   0.052971  -0.029748  -0.030396
    150       0.009409  -0.002017   0.014722  -0.012507  -0.028720  -0.034087
    151       0.008256   0.006720  -0.005132   0.005490  -0.006849  -0.007507
    152      -0.004407  -0.001481  -0.000870   0.000549   0.006531   0.007710
    153       0.116628   0.109474  -0.016114   0.014414   0.001319   0.003281
    154       0.316885   0.295907   0.106337  -0.120650   0.122083   0.130995
    155      -0.151246  -0.145424  -0.042860   0.049747  -0.050085  -0.057707
    156       0.236394   0.219570  -0.159092   0.167489  -0.171772  -0.176234
    157      -0.280267  -0.260339   0.157195  -0.162789   0.169320   0.174310
    158       0.077999   0.073345  -0.042773   0.046852  -0.038984  -0.036955
    159       0.004893   0.003825  -0.036195   0.039303  -0.030839  -0.031209
    160      -0.031460  -0.016747   0.144020  -0.170688   0.422031   0.452751
    161      -0.008486  -0.004277  -0.023380   0.020441   0.079248   0.088323
    162      -0.006435  -0.005376  -0.021000   0.022194  -0.007001  -0.006531
    163       0.087463   0.063377   0.280758  -0.293727   0.044937   0.032083
    164       0.019931   0.015084   0.028764  -0.028372  -0.056749  -0.064382
    165      -0.079568  -0.053891   0.054606  -0.059609  -0.029185  -0.036844
    166      -0.001566  -0.001304   0.097666  -0.096332  -0.027943  -0.033022
    167       0.014458   0.008552   0.186000  -0.177901  -0.067233  -0.074348
                108        109        110        111        112        113    
      0      -0.006036   0.014213   0.001472  -0.001290   0.006815  -0.004464
      1       0.001190  -0.002970   0.001343  -0.001679  -0.005369   0.003576
      2       0.002464  -0.006022  -0.004653   0.005289  -0.001006   0.000770
      3       0.011725  -0.027605  -0.000188  -0.000863  -0.026736   0.017422
      4      -0.014476   0.032339  -0.014369   0.018124   0.024786  -0.015430
      5      -0.013219   0.030401   0.021292  -0.024249   0.000427  -0.000324
      6      -0.007307   0.016891  -0.000855   0.001625   0.013232  -0.008517
      7      -0.005743   0.013530   0.001836  -0.001602   0.008317  -0.005303
      8      -0.000347   0.001799  -0.004069   0.005202   0.003990  -0.002611
      9       0.001475  -0.003264   0.001394  -0.001750   0.002196  -0.001571
     10       0.006580  -0.014879   0.000566  -0.001231  -0.014884   0.009526
     11       0.002624  -0.006375  -0.000910   0.000752  -0.005994   0.003912
     12       0.003205  -0.007375  -0.000441   0.000153  -0.010142   0.006539
     13      -0.000801   0.001454  -0.000787   0.000885   0.001696  -0.001065
     14      -0.000992   0.002076   0.000329  -0.000382   0.002001  -0.001281
     15      -0.006753   0.015375  -0.000136   0.000800   0.014364  -0.009184
     16       0.000435  -0.000707   0.001917  -0.002194   0.005358  -0.003611
     17       0.001165  -0.002516  -0.000080   0.000040   0.000632  -0.000479
     18      -0.008931   0.020923   0.004657  -0.004689   0.015709  -0.010319
     19       0.000412   0.000193   0.061265  -0.073089  -0.052209   0.032595
     20       0.011646  -0.027748  -0.056559   0.066005   0.022512  -0.013841
     21       0.041174  -0.094988   0.003703  -0.007562  -0.061485   0.039381
     22       0.008364  -0.020480  -0.065826   0.077230   0.036172  -0.022804
     23       0.002500  -0.003978   0.088799  -0.104667  -0.037651   0.022411
     24       0.025117  -0.059030  -0.030838   0.032640  -0.076154   0.049548
     25      -0.017179   0.040136   0.021233  -0.023738   0.013928  -0.009201
     26      -0.038994   0.088674  -0.007877   0.010941   0.038521  -0.024130
     27       0.006975  -0.015965  -0.039900   0.047530  -0.138142   0.096454
     28       0.004989  -0.011223   0.001720  -0.001981   0.021147  -0.014364
     29       0.027662  -0.059197   0.030725  -0.034378   0.093954  -0.063361
     30      -0.012932   0.026423  -0.010487   0.011128  -0.008694   0.004474
     31       0.002246  -0.004764   0.006341  -0.007163  -0.001198   0.001137
     32       0.021053  -0.046636   0.021038  -0.022492   0.004983  -0.000428
     33      -0.011871   0.026498   0.021404  -0.022850   0.041830  -0.024626
     34      -0.001414   0.003796   0.014549  -0.017212  -0.022153   0.014252
     35      -0.022789   0.051060  -0.018888   0.022229  -0.036552   0.025397
     36       0.021621  -0.046380   0.046813  -0.053857   0.097736  -0.067097
     37      -0.005507   0.011922  -0.006694   0.007665  -0.012548   0.008564
     38      -0.039966   0.088289  -0.024495   0.028452  -0.040910   0.027845
     39      -0.036121   0.081362  -0.013631   0.017295  -0.004621   0.004465
     40       0.009249  -0.020707   0.003774  -0.004473   0.006629  -0.004555
     41       0.047780  -0.105863   0.041836  -0.048348   0.048934  -0.033173
     42      -0.025584   0.056046  -0.035304   0.039618   0.000148  -0.001597
     43       0.000028  -0.000043  -0.000488   0.000679  -0.008026   0.005650
     44      -0.016110   0.035686  -0.018340   0.021525  -0.063308   0.043835
     45       0.016624  -0.035792   0.043858  -0.049405   0.002927  -0.000379
     46      -0.001900   0.003935  -0.005603   0.006243  -0.004270   0.002647
     47      -0.004356   0.007719  -0.022097   0.024338  -0.035649   0.023029
     48       0.001101  -0.001381   0.003058  -0.003860   0.020940  -0.015546
     49       0.000397  -0.000700  -0.002098   0.002339   0.001081  -0.000782
     50       0.001717  -0.001716  -0.001480   0.002562   0.013692  -0.009568
     51      -0.022394   0.052775  -0.028866   0.033850  -0.001328  -0.003079
     52      -0.006826   0.001218  -0.015449   0.010562  -0.016225   0.012371
     53      -0.047369   0.096332  -0.121597   0.132159  -0.136593   0.081693
     54      -0.041642   0.094048  -0.011362   0.015065   0.002280   0.000055
     55       0.027505  -0.061734   0.010084  -0.012999   0.005364  -0.004981
     56       0.238882  -0.540839   0.015804  -0.030169   0.032439  -0.031867
     57       0.003679  -0.002019   0.026247  -0.031788   0.527301  -0.366360
     58      -0.001888   0.004488   0.006196  -0.007010  -0.008512   0.005908
     59       0.000811   0.001986   0.013846  -0.015847   0.231991  -0.160556
     60      -0.024743   0.056987   0.008343  -0.008083   0.025525  -0.016393
     61       0.046129  -0.105777  -0.016704   0.016477  -0.049110   0.031483
     62       0.017533  -0.039580   0.016363  -0.020538  -0.033019   0.020959
     63       0.013784  -0.032141   0.001821  -0.003491  -0.029488   0.018977
     64       0.025493  -0.058723   0.002670  -0.005504  -0.046571   0.029735
     65       0.008892  -0.020202   0.003255  -0.004585  -0.016806   0.010674
     66      -0.012542   0.030684  -0.000600   0.001823   0.007312  -0.004730
     67       0.001038  -0.002923  -0.000699   0.000589  -0.000360   0.000239
     68       0.002598  -0.006672   0.000163  -0.000470  -0.001928   0.001273
     69       0.005119  -0.011013  -0.001471   0.001464  -0.011193   0.007193
     70      -0.001776   0.002883   0.008166  -0.009852   0.018764  -0.012604
     71      -0.001055   0.004140   0.005883  -0.006361   0.008469  -0.005984
     72      -0.009159   0.021513   0.004172  -0.004953   0.013335  -0.008867
     73      -0.004760   0.016365  -0.005808   0.008282   0.015438  -0.010719
     74      -0.006747   0.008443   0.019674  -0.025632  -0.007477   0.005369
     75       0.010578  -0.023678   0.005008  -0.007051  -0.028530   0.017711
     76      -0.048136   0.111837  -0.177653   0.214271   0.206383  -0.131962
     77       0.045440  -0.105092   0.018717  -0.026397  -0.101627   0.064949
     78       0.012335  -0.029713  -0.041111   0.047833   0.020940  -0.012733
     79       0.162877  -0.381266  -0.257252   0.295542   0.074233  -0.045370
     80      -0.049452   0.117370   0.079732  -0.091217  -0.011149   0.005287
     81      -0.154860   0.357376  -0.131432   0.167909   0.418982  -0.273834
     82      -0.028695   0.070653   0.222833  -0.260114  -0.107670   0.068726
     83       0.138605  -0.329461  -0.445824   0.514385   0.099861  -0.062860
     84      -0.014176  -0.006392   0.001881   0.001252   0.004556   0.006620
     85      -0.002863  -0.001381  -0.001494  -0.001387   0.003591   0.005298
     86       0.005738   0.002685  -0.005450  -0.004582  -0.000575  -0.001000
     87       0.027448   0.012390  -0.000928   0.000129  -0.017897  -0.025865
     88       0.033109   0.014093   0.016944   0.015780  -0.017098  -0.023624
     89      -0.030210  -0.013254   0.024806   0.020898   0.000103   0.000217
     90      -0.016915  -0.007475  -0.000872  -0.001288   0.008960   0.012776
     91       0.013448   0.006051  -0.002072  -0.001323  -0.005644  -0.007972
     92      -0.001625  -0.001155  -0.004839  -0.004577   0.002750   0.003998
     93       0.003401   0.001418   0.001803   0.001662   0.001397   0.002228
     94      -0.015021  -0.006483  -0.000648  -0.001041   0.010143   0.014384
     95       0.006265   0.002904  -0.001053  -0.000641  -0.004014  -0.005806
     96       0.007373   0.003247  -0.000548  -0.000164  -0.006885  -0.009836
     97       0.001581   0.000519   0.000921   0.000762  -0.001187  -0.001651
     98      -0.002065  -0.000817   0.000389   0.000339   0.001303   0.001847
     99      -0.015489  -0.006736  -0.000107  -0.000640   0.009781   0.013865
    100      -0.000948  -0.000268  -0.002344  -0.001987  -0.003530  -0.005277
    101       0.002515   0.001026  -0.000068  -0.000017   0.000457   0.000757
    102      -0.020747  -0.009305   0.005433   0.004043   0.010621   0.015458
    103      -0.000115   0.000454  -0.071667  -0.063191   0.035781   0.049567
    104       0.027715   0.012584  -0.065903  -0.056849   0.015423   0.021057
    105       0.094496   0.041751   0.004797   0.006939  -0.042078  -0.059750
    106      -0.020342  -0.009472   0.076697   0.066508  -0.024628  -0.034436
    107       0.004179   0.001078   0.103616   0.090260  -0.025919  -0.034319
    108       0.058017   0.026122  -0.035108  -0.027380  -0.051833  -0.074705
    109       0.040205   0.017944  -0.024469  -0.020204  -0.009507  -0.013902
    110      -0.089638  -0.038940  -0.009788  -0.009955   0.026473   0.036783
    111       0.016739   0.007267  -0.045871  -0.040384  -0.091532  -0.141510
    112      -0.011368  -0.004887  -0.001947  -0.001653  -0.014209  -0.021366
    113       0.060919   0.024832   0.035288   0.029142   0.063165   0.094313
    114      -0.027169  -0.010511  -0.012011  -0.009401  -0.006466  -0.007642
    115      -0.004875  -0.001972  -0.007374  -0.006148   0.000632   0.001435
    116       0.046798   0.019828   0.024139   0.019032   0.004646   0.002588
    117      -0.026602  -0.011405   0.024567   0.019334   0.029506   0.038754
    118       0.003639   0.001839  -0.017004  -0.014872   0.015136   0.021581
    119      -0.050855  -0.021835  -0.021816  -0.018965  -0.024406  -0.037540
    120       0.047984   0.019589   0.054124   0.045988   0.065309   0.099245
    121       0.012257   0.005058   0.007748   0.006551   0.008409   0.012703
    122      -0.090106  -0.037997  -0.028514  -0.024458  -0.027492  -0.041421
    123      -0.082080  -0.035338  -0.016106  -0.015081  -0.002619  -0.005899
    124      -0.021046  -0.008998  -0.004400  -0.003851  -0.004427  -0.006733
    125       0.108302   0.045791   0.048665   0.041540   0.032951   0.049444
    126      -0.058373  -0.024331  -0.041078  -0.034046  -0.000643   0.001264
    127      -0.000110  -0.000032   0.000569   0.000584   0.005313   0.008282
    128      -0.036168  -0.015307  -0.021142  -0.018330  -0.042155  -0.064625
    129       0.037749   0.015436   0.050861   0.042317   0.002672   0.001616
    130       0.004159   0.001631   0.006454   0.005310   0.002980   0.004105
    131      -0.008599  -0.002765  -0.025363  -0.020615  -0.024320  -0.034806
    132       0.001452   0.000168   0.003487   0.003262   0.013554   0.022364
    133      -0.000779  -0.000249   0.002436   0.002002  -0.000698  -0.001122
    134       0.002238   0.000016  -0.001928  -0.002385   0.009034   0.014001
    135      -0.051574  -0.023227  -0.033530  -0.029007  -0.002873   0.001661
    136       0.005747  -0.003819   0.016895   0.008136   0.010508   0.017921
    137      -0.098471  -0.037798  -0.139269  -0.111637  -0.096643  -0.128848
    138      -0.094338  -0.040727  -0.013585  -0.013256   0.002104   0.000804
    139      -0.062417  -0.026781  -0.012045  -0.011444  -0.003204  -0.006801
    140       0.544565   0.235727   0.020571   0.027813   0.018187   0.041939
    141       0.000395  -0.002328   0.028457   0.025511   0.350036   0.538542
    142       0.004362   0.001989  -0.007247  -0.006061   0.005453   0.008383
    143      -0.002166  -0.002516   0.015052   0.012696   0.153776   0.235649
    144      -0.057128  -0.025154   0.009844   0.007073   0.017258   0.024587
    145      -0.106456  -0.046664   0.020031   0.014691   0.033215   0.047237
    146       0.039534   0.017060   0.018860   0.017492  -0.022297  -0.031398
    147       0.032273   0.014381   0.001863   0.002780  -0.020038  -0.028591
    148      -0.059045  -0.025970  -0.002884  -0.004530   0.031658   0.044823
    149       0.020486   0.008888   0.003730   0.003892  -0.011514  -0.016219
    150      -0.030080  -0.014073  -0.000711  -0.001600   0.004895   0.007025
    151      -0.002919  -0.001531   0.000813   0.000495   0.000263   0.000391
    152       0.006208   0.003040   0.000182   0.000398  -0.001242  -0.001822
    153       0.011197   0.004602  -0.001869  -0.001402  -0.007591  -0.010819
    154       0.002814   0.000785  -0.010356  -0.009234  -0.012478  -0.018597
    155      -0.003225  -0.002227   0.007104   0.005670   0.005400   0.008527
    156      -0.021254  -0.009668   0.005831   0.005091   0.008778   0.012954
    157       0.014623   0.008896   0.005790   0.006322  -0.009864  -0.015298
    158      -0.010759  -0.001642   0.023645   0.022778  -0.004803  -0.007804
    159       0.023867   0.010203   0.005783   0.006024  -0.019572  -0.026969
    160       0.109530   0.048939   0.209142   0.186445  -0.141078  -0.199944
    161       0.104516   0.046282   0.022841   0.023644  -0.069578  -0.098569
    162       0.029641   0.013618  -0.048139  -0.041399   0.014478   0.019562
    163      -0.379604  -0.169841   0.298191   0.253185  -0.050529  -0.068588
    164      -0.116401  -0.052824   0.093159   0.078776  -0.008125  -0.008812
    165      -0.357703  -0.157831  -0.156795  -0.147807   0.284305   0.411596
    166       0.069550   0.032567  -0.259555  -0.223955   0.073261   0.103676
    167       0.328787   0.149149  -0.518099  -0.441789   0.067018   0.093540
                114        115        116        117        118        119    
      0      -0.019351  -0.026559  -0.037767   0.034328  -0.015345   0.010927
      1       0.031856   0.043763   0.105309  -0.096379   0.063330  -0.045476
      2       0.016726   0.023008   0.047816  -0.043778   0.029433  -0.021150
      3       0.083813   0.114025   0.133844  -0.120315  -0.051574   0.039413
      4       0.010550   0.014991  -0.037121   0.032802   0.013664  -0.010100
      5      -0.014049  -0.018707  -0.028484   0.025717   0.010620  -0.008113
      6      -0.022494  -0.030839  -0.083831   0.076319  -0.031740   0.022464
      7      -0.017429  -0.023969  -0.103799   0.094569  -0.051385   0.036824
      8      -0.002443  -0.003926  -0.030556   0.027572  -0.016313   0.011855
      9      -0.028750  -0.039019  -0.040112   0.036287   0.009043  -0.007204
     10       0.040320   0.053987   0.114558  -0.103492  -0.007178   0.006275
     11       0.021360   0.029048   0.053551  -0.048575  -0.004131   0.003514
     12       0.034780   0.047433   0.129650  -0.118182   0.062620  -0.044756
     13      -0.003887  -0.004986  -0.013423   0.012300  -0.007656   0.005521
     14      -0.007119  -0.009606  -0.025362   0.023278  -0.012819   0.009156
     15      -0.034097  -0.046115  -0.090549   0.081604   0.016540  -0.013113
     16      -0.041515  -0.056508  -0.091533   0.083036   0.001023  -0.001807
     17      -0.012239  -0.016754  -0.025715   0.023424  -0.001910   0.001095
     18      -0.027590  -0.037539  -0.004686   0.003834   0.011653  -0.008598
     19      -0.041516  -0.056557   0.051411  -0.045078  -0.024539   0.018016
     20       0.016717   0.022573  -0.004249   0.003400  -0.000118   0.000259
     21       0.082637   0.112954  -0.069978   0.064708   0.020710  -0.016367
     22       0.003499   0.004414  -0.001251   0.000436   0.001202  -0.000638
     23      -0.030073  -0.040964   0.000490   0.000521   0.002605  -0.002431
     24      -0.085794  -0.119247   0.031804  -0.030929  -0.006102   0.005347
     25       0.007829   0.011029  -0.006915   0.006400   0.002353  -0.001845
     26       0.060797   0.083931  -0.032785   0.029921   0.008917  -0.006761
     27       0.003016   0.000355  -0.032456   0.023338   0.012023  -0.006980
     28       0.005496   0.008028   0.000156   0.000483  -0.000358   0.000150
     29       0.037328   0.052566  -0.014521   0.014330   0.003523  -0.002950
     30      -0.029974  -0.039588   0.046227  -0.037244  -0.017841   0.011467
     31       0.006611   0.008850  -0.010203   0.008448   0.003684  -0.002671
     32       0.039460   0.053727  -0.061559   0.052038   0.023399  -0.016284
     33      -0.012165  -0.014116   0.005536  -0.006058   0.000697   0.000258
     34      -0.002350  -0.003553   0.004906  -0.004436  -0.001168   0.000886
     35      -0.045789  -0.063416   0.047923  -0.043873  -0.015804   0.012131
     36      -0.017431  -0.021735   0.029110  -0.023621  -0.009987   0.006683
     37       0.002883   0.003728  -0.002772   0.002318   0.000733  -0.000504
     38       0.010326   0.013351  -0.005600   0.004746   0.000987  -0.000739
     39       0.045024   0.061489  -0.021485   0.019474   0.005039  -0.003882
     40       0.000066   0.000265   0.000042   0.000106   0.000125  -0.000133
     41       0.021941   0.031512  -0.011318   0.011576   0.003229  -0.002822
     42      -0.028626  -0.039753   0.017817  -0.016052  -0.004745   0.003518
     43       0.001278   0.001585  -0.002496   0.001944   0.000941  -0.000602
     44      -0.005872  -0.009584  -0.011005   0.007543   0.005074  -0.002978
     45       0.046794   0.064654  -0.035199   0.031529   0.011125  -0.008215
     46      -0.009178  -0.012663   0.006604  -0.005905  -0.002105   0.001550
     47      -0.047863  -0.066008   0.033726  -0.030186  -0.010629   0.007808
     48       0.013112   0.017964  -0.009047   0.008383   0.002884  -0.002204
     49      -0.000036   0.000099   0.000546  -0.000366  -0.000134   0.000245
     50       0.008101   0.010862  -0.000954   0.000714  -0.000565   0.000470
     51       0.007219   0.006196   0.024686  -0.019896  -0.012097   0.007698
     52      -0.010305  -0.006118   0.012927  -0.003518  -0.009845   0.004626
     53      -0.017238  -0.025729   0.090779  -0.066830  -0.041243   0.024198
     54       0.058320   0.079862  -0.027517   0.025164   0.006513  -0.005079
     55      -0.055626  -0.076051   0.030681  -0.027722  -0.008735   0.006640
     56      -0.407732  -0.557266   0.240218  -0.216506  -0.066571   0.050296
     57      -0.091925  -0.117347   0.180794  -0.147661  -0.067189   0.045059
     58       0.000232   0.000210  -0.002366   0.001861   0.001010  -0.000643
     59      -0.046585  -0.060345   0.083801  -0.069431  -0.031011   0.021143
     60      -0.031657  -0.042197   0.033244  -0.032639   0.153586  -0.112631
     61       0.063089   0.083526  -0.074011   0.072704  -0.364170   0.267233
     62       0.024067   0.031857  -0.031594   0.031421  -0.173250   0.127132
     63       0.072368   0.097342   0.095870  -0.084375  -0.167190   0.124044
     64       0.083567   0.112019   0.126564  -0.111005  -0.217408   0.161214
     65       0.026219   0.035047   0.044779  -0.039499  -0.067672   0.050223
     66       0.004695   0.003475  -0.141625   0.131391  -0.257271   0.187873
     67      -0.001117  -0.001024   0.015961  -0.014545   0.026849  -0.019625
     68      -0.000965  -0.000421   0.030391  -0.028422   0.050187  -0.036616
     69       0.039316   0.052394   0.043086  -0.037878  -0.079104   0.058762
     70      -0.136570  -0.183818  -0.095676   0.084457   0.219360  -0.163063
     71      -0.063234  -0.089681  -0.047173   0.043273   0.105317  -0.079372
     72      -0.088826  -0.117993   0.098936  -0.093555   0.264006  -0.193122
     73      -0.090449  -0.122465   0.107875  -0.103803   0.300656  -0.219247
     74      -0.030642  -0.036040   0.034691  -0.030093   0.079807  -0.059186
     75       0.008215   0.009876   0.054249  -0.048389  -0.028559   0.021342
     76       0.125250   0.167338   0.164715  -0.151764  -0.078122   0.060709
     77      -0.008997  -0.012863   0.020138  -0.016393  -0.019864   0.014129
     78       0.030176   0.041822  -0.030966   0.027738   0.014284  -0.010645
     79       0.069176   0.094944  -0.401795   0.360230   0.193048  -0.145595
     80      -0.119040  -0.163951   0.111444  -0.100697  -0.039249   0.029695
     81      -0.130720  -0.178615   0.076481  -0.072811  -0.019982   0.016540
     82       0.031724   0.044440  -0.068977   0.063239   0.032469  -0.024919
     83      -0.023501  -0.034670   0.094217  -0.085399  -0.048379   0.036609
     84      -0.026496   0.019643  -0.033885  -0.038332  -0.011247  -0.014819
     85      -0.043716   0.032446  -0.094938  -0.108142  -0.046526  -0.061787
     86       0.022605  -0.016800   0.042595   0.048541   0.021426   0.028476
     87       0.114462  -0.084078   0.119412   0.133545  -0.037957  -0.053561
     88      -0.014135   0.010864   0.033676   0.037017  -0.010156  -0.013873
     89      -0.018144   0.013026  -0.024590  -0.027628   0.007518   0.010610
     90      -0.030808   0.022809  -0.075355  -0.085388  -0.023385  -0.030622
     91       0.023736  -0.017644   0.093159   0.105626   0.037654   0.049912
     92      -0.003737   0.003197  -0.027959  -0.031395  -0.012051  -0.016194
     93      -0.039169   0.028706  -0.035789  -0.040286   0.006665   0.009798
     94      -0.054896   0.039685  -0.102857  -0.115613   0.005417   0.008689
     95       0.028684  -0.021061   0.047444   0.053545  -0.003040  -0.004748
     96       0.047535  -0.035021   0.116695   0.132396   0.046011   0.060827
     97       0.005410  -0.003749   0.012563   0.014327   0.005802   0.007731
     98      -0.009304   0.006777  -0.021867  -0.024990  -0.009050  -0.011956
     99      -0.046493   0.033948  -0.081168  -0.091011   0.012199   0.017845
    100       0.056456  -0.041500   0.081723   0.092250  -0.000790  -0.002472
    101      -0.016913   0.012501  -0.023430  -0.026551  -0.001295  -0.001344
    102      -0.037586   0.027610  -0.004081  -0.004137   0.008596   0.011717
    103       0.056448  -0.041533  -0.045815  -0.049941   0.018017   0.024426
    104       0.022334  -0.016284  -0.004126  -0.004134   0.000220   0.000070
    105       0.112132  -0.082767  -0.062566  -0.071999   0.015179   0.022187
    106      -0.004352   0.002946   0.001229   0.000595  -0.001018  -0.001047
    107      -0.040470   0.029765   0.001270   0.000322   0.001397   0.002574
    108      -0.117271   0.088011   0.028528   0.034542  -0.004449  -0.007243
    109      -0.010937   0.008314   0.006179   0.007119  -0.001689  -0.002448
    110       0.083098  -0.061940  -0.029600  -0.033594   0.006705   0.009389
    111       0.002890   0.000635  -0.029603  -0.026516   0.009498   0.010357
    112      -0.007608   0.005996  -0.000177   0.000505   0.000286   0.000226
    113       0.051096  -0.038851  -0.013019  -0.016009   0.002598   0.004045
    114      -0.040208   0.028661   0.041702   0.041787  -0.013722  -0.016395
    115      -0.009011   0.006515   0.009269   0.009546  -0.002767  -0.003699
    116       0.053487  -0.039333  -0.055261  -0.058065   0.017606   0.022656
    117      -0.015708   0.009766   0.004974   0.006817   0.000664  -0.000159
    118       0.003261  -0.002663  -0.004482  -0.005044   0.000913   0.001277
    119      -0.062302   0.046607   0.042785   0.048752  -0.011630  -0.016494
    120      -0.022772   0.015272   0.026319   0.026555  -0.007655  -0.009504
    121      -0.003802   0.002650   0.002494   0.002594  -0.000563  -0.000719
    122       0.013709  -0.009559  -0.005063  -0.005338   0.000756   0.001050
    123       0.061127  -0.045081  -0.019386  -0.021862   0.003791   0.005408
    124      -0.000158   0.000245  -0.000042   0.000115  -0.000080  -0.000166
    125       0.030332  -0.023506  -0.010071  -0.012845   0.002304   0.003750
    126      -0.039314   0.029474   0.016001   0.017932  -0.003543  -0.004855
    127      -0.001696   0.001132   0.002259   0.002186  -0.000723  -0.000857
    128      -0.008357   0.007315  -0.010027  -0.008553   0.003955   0.004328
    129       0.064021  -0.047758  -0.031572  -0.035170   0.008275   0.011286
    130       0.012536  -0.009338  -0.005934  -0.006599   0.001571   0.002139
    131      -0.065384   0.048687   0.030377   0.033814  -0.007976  -0.010832
    132       0.017803  -0.013175  -0.008093  -0.009346   0.002141   0.003028
    133       0.000009   0.000107  -0.000496  -0.000413   0.000043   0.000276
    134       0.010905  -0.007893  -0.000946  -0.000894  -0.000359  -0.000569
    135       0.008927  -0.003909   0.021759   0.021643  -0.009092  -0.010673
    136       0.011627  -0.002689  -0.012440  -0.004750   0.008175   0.007540
    137      -0.023745   0.019110   0.081408   0.074300  -0.031784  -0.034789
    138       0.078701  -0.058200  -0.024591  -0.027985   0.004828   0.006976
    139       0.075555  -0.055781  -0.027659  -0.031090   0.006525   0.009179
    140      -0.554007   0.408889   0.216276   0.242504  -0.049804  -0.069629
    141      -0.123255   0.084847   0.163131   0.165586  -0.051074  -0.063365
    142      -0.000233   0.000096   0.002031   0.001979  -0.000739  -0.000868
    143      -0.062430   0.043629   0.075331   0.077575  -0.023421  -0.029528
    144      -0.042851   0.030800   0.030852   0.037670   0.112820   0.152932
    145      -0.085497   0.061013   0.068878   0.084155   0.268057   0.363603
    146       0.032083  -0.022874  -0.029266  -0.036176  -0.126171  -0.171139
    147       0.098369  -0.071408   0.084775   0.092699  -0.123108  -0.168794
    148      -0.113076   0.081786  -0.111729  -0.121760   0.159382   0.218415
    149       0.035904  -0.025895   0.039828   0.043657  -0.050252  -0.068917
    150       0.005298  -0.001674  -0.128776  -0.148762  -0.189351  -0.255649
    151       0.001345  -0.000601  -0.015100  -0.017145  -0.020559  -0.027783
    152      -0.000988   0.000070   0.026500   0.030870   0.035432   0.047801
    153       0.053253  -0.038328   0.038128   0.041683  -0.058167  -0.079884
    154       0.185960  -0.135100   0.084305   0.092490  -0.161682  -0.222140
    155      -0.086517   0.066204  -0.040844  -0.046627   0.076432   0.106428
    156      -0.120225   0.086191   0.091104   0.107258   0.194434   0.262914
    157       0.122695  -0.089631  -0.098598  -0.118114  -0.220615  -0.297393
    158      -0.040457   0.025541   0.032580   0.035252   0.059375   0.081409
    159       0.010986  -0.007105   0.048760   0.054082  -0.021437  -0.029587
    160      -0.169854   0.122523  -0.147553  -0.169185   0.057498   0.082597
    161      -0.012917   0.009957   0.017533   0.017656  -0.014630  -0.019193
    162       0.040959  -0.030658  -0.028030  -0.031214   0.010907   0.015016
    163      -0.092982   0.068958   0.358424   0.399698  -0.141989  -0.197815
    164      -0.162408   0.120788   0.099805   0.112148  -0.029196  -0.040797
    165      -0.178268   0.131484   0.067982   0.080550  -0.014308  -0.021996
    166      -0.045110   0.034063   0.059972   0.068447  -0.022844  -0.032412
    167      -0.035298   0.027886   0.081339   0.091728  -0.033892  -0.047364
                120        121        122        123        124        125    
      0      -0.005188  -0.006095   0.004327   0.003446   0.001234  -0.002606
      1       0.014918   0.016668  -0.003353  -0.001995   0.002338  -0.002863
      2       0.008038   0.009076  -0.002553  -0.001722   0.000900  -0.000859
      3       0.018416   0.018921   0.004413   0.003124   0.002014  -0.002450
      4       0.029283   0.034356  -0.015343  -0.010860   0.001620   0.000224
      5      -0.000249   0.000451  -0.003391  -0.002288  -0.000901   0.001260
      6       0.008853   0.010698  -0.006974  -0.004979   0.000907  -0.000288
      7       0.006492   0.008503  -0.010485  -0.008106  -0.002331   0.005020
      8       0.003009   0.003618  -0.003343  -0.002728  -0.000625   0.001887
      9      -0.015999  -0.017694   0.003191   0.002207  -0.001790   0.001590
     10       0.007657   0.006384   0.010509   0.008102   0.005623  -0.008861
     11       0.006063   0.005949   0.003795   0.003064   0.002678  -0.004110
     12       0.002789   0.002242   0.003639   0.002891   0.000234  -0.000620
     13      -0.001935  -0.002108   0.001297   0.001034   0.000156  -0.000640
     14      -0.001439  -0.001451  -0.000017  -0.000009  -0.000040  -0.000118
     15      -0.000916   0.000836  -0.011760  -0.009091  -0.003332   0.006321
     16      -0.017557  -0.018443  -0.004639  -0.004263  -0.005687   0.008658
     17      -0.006808  -0.007385  -0.000465  -0.000654  -0.001872   0.002753
     18      -0.004431  -0.006498   0.018456   0.017381   0.002881  -0.010864
     19      -0.093567  -0.108543   0.050209   0.037580  -0.007210  -0.000961
     20       0.004889   0.005017   0.001475   0.000900  -0.002707   0.004258
     21      -0.035289  -0.031033  -0.064794  -0.052446  -0.048082   0.075325
     22       0.006271   0.005653   0.011137   0.009548   0.006545  -0.011239
     23       0.049720   0.059157  -0.038236  -0.032470   0.035805  -0.036015
     24       0.035771   0.036261   0.025982   0.026639   0.008340  -0.022270
     25       0.003402   0.003889   0.005432   0.011502  -0.019819   0.016067
     26      -0.001949  -0.002026   0.042030   0.083707  -0.163331   0.142694
     27       0.008561   0.001039   0.030654  -0.014709   0.146423  -0.146734
     28      -0.005631  -0.005596  -0.004034  -0.003988  -0.001067   0.002798
     29      -0.033874  -0.037173  -0.014716  -0.038375   0.076244  -0.064973
     30      -0.014048  -0.004653  -0.105643  -0.095946  -0.032272   0.075306
     31       0.003941   0.002602   0.018815   0.017003   0.008549  -0.017323
     32       0.023931   0.016010   0.115824   0.100824   0.065933  -0.119671
     33       0.022134   0.016732   0.058592   0.037334   0.056110  -0.071430
     34       0.002603   0.004224  -0.017945  -0.018158  -0.000941   0.009853
     35       0.011976   0.015399  -0.059030  -0.074931   0.017603   0.024882
     36       0.011685   0.015731  -0.006155   0.016687  -0.070349   0.066444
     37      -0.002205  -0.002491  -0.001790  -0.004341   0.007994  -0.006526
     38      -0.007455  -0.007565  -0.014740  -0.022958   0.028169  -0.020028
     39      -0.026906  -0.028866  -0.022417  -0.039701   0.050168  -0.034665
     40      -0.001136  -0.001183  -0.000748  -0.001370   0.002596  -0.002420
     41      -0.021365  -0.022459  -0.018467  -0.032273   0.048059  -0.038745
     42       0.006181   0.007065   0.006415   0.013389  -0.017378   0.010866
     43       0.002901   0.002767   0.005594   0.007589  -0.007507   0.004987
     44       0.027985   0.027473   0.049298   0.069308  -0.069828   0.045443
     45       0.003161   0.002365   0.031403   0.047823  -0.060125   0.044007
     46       0.000620   0.000930  -0.006228  -0.008855   0.010026  -0.006965
     47       0.006031   0.008104  -0.033609  -0.045517   0.046762  -0.030729
     48      -0.004662  -0.005418   0.016413   0.030157  -0.035768   0.023185
     49      -0.000999  -0.000990  -0.001551  -0.001270  -0.001561   0.002642
     50      -0.009986  -0.011140  -0.007389   0.002170  -0.037386   0.043195
     51      -0.064830  -0.060083  -0.070105  -0.013562  -0.145294   0.145908
     52      -0.015905  -0.010283  -0.035033  -0.021687  -0.031114   0.034307
     53      -0.152567  -0.124180  -0.316673  -0.181752  -0.368682   0.434909
     54      -0.035636  -0.038085  -0.030012  -0.052449   0.066151  -0.046066
     55       0.029526   0.032142   0.012574   0.028073  -0.046353   0.036924
     56       0.202757   0.221537   0.079369   0.191268  -0.342275   0.281133
     57      -0.127427  -0.118289  -0.301241  -0.396116   0.340422  -0.195898
     58       0.003966   0.003963   0.005865   0.008298  -0.008392   0.005506
     59      -0.043929  -0.039589  -0.121947  -0.157690   0.126410  -0.066809
     60       0.007622   0.010210  -0.010844  -0.007473   0.001644  -0.001145
     61      -0.015248  -0.022179   0.035872   0.026438   0.002387  -0.008306
     62      -0.015596  -0.020013   0.020041   0.014513   0.000970  -0.004173
     63       0.013760   0.010930   0.026966   0.020825   0.012943  -0.021655
     64      -0.001926  -0.008437   0.041514   0.031348   0.013047  -0.023759
     65      -0.002664  -0.005075   0.014119   0.010597   0.003752  -0.007124
     66       0.025507   0.025485   0.014216   0.011522   0.015167  -0.022800
     67      -0.005195  -0.005587   0.000657   0.000495  -0.001533   0.001765
     68      -0.006877  -0.007178  -0.001219  -0.001006  -0.002843   0.003849
     69       0.017007   0.017090   0.007582   0.006013   0.007056  -0.010409
     70      -0.079508  -0.085874   0.001892   0.000391  -0.016364   0.020417
     71      -0.036320  -0.040972  -0.000350  -0.001197  -0.008025   0.011156
     72      -0.054902  -0.060737   0.016641   0.013238  -0.003762  -0.000687
     73      -0.063759  -0.070851   0.016650   0.012468  -0.007095   0.005749
     74      -0.027330  -0.029194   0.005613   0.005116  -0.004553   0.001357
     75      -0.040716  -0.047205   0.018178   0.013499   0.012105  -0.021866
     76       0.358581   0.399747  -0.070250  -0.043659   0.080853  -0.093755
     77      -0.178345  -0.201293   0.043730   0.026139  -0.019723   0.019716
     78       0.040503   0.047758  -0.027900  -0.021211  -0.013448   0.024587
     79       0.165358   0.209009  -0.230220  -0.186728  -0.016395   0.076515
     80      -0.133454  -0.161874   0.137644   0.112552   0.031887  -0.079568
     81       0.043987   0.023359   0.295446   0.305243   0.005070  -0.150372
     82       0.160198   0.192992  -0.161037  -0.135658   0.011497   0.031277
     83      -0.282896  -0.331758   0.185110   0.138965   0.004621  -0.042261
     84      -0.005888   0.005526   0.004330  -0.003504   0.001147   0.002660
     85      -0.016662   0.014873   0.003343  -0.002011  -0.002200  -0.002887
     86       0.008922  -0.008047  -0.002499   0.001703   0.000859   0.000883
     87       0.020127  -0.016520   0.004388  -0.003155   0.001901   0.002515
     88      -0.033040   0.030961   0.015275  -0.010950  -0.001622   0.000214
     89      -0.000025  -0.000618  -0.003366   0.002310  -0.000859  -0.001315
     90       0.010024  -0.009670  -0.006941   0.005016   0.000867   0.000266
     91      -0.007497   0.007810   0.010435  -0.008187   0.002162   0.005138
     92       0.003498  -0.003351  -0.003356   0.002778  -0.000537  -0.001906
     93      -0.017760   0.015702   0.003168  -0.002212  -0.001697  -0.001604
     94      -0.007969   0.005180  -0.010525   0.008254  -0.005270  -0.009035
     95       0.006334  -0.004928   0.003812  -0.003131   0.002481   0.004153
     96       0.002971  -0.001869   0.003618  -0.002908   0.000206   0.000644
     97       0.002177  -0.001889  -0.001275   0.001031  -0.000139  -0.000654
     98      -0.001556   0.001253   0.000006  -0.000010  -0.000040   0.000122
     99      -0.000493  -0.001212  -0.011759   0.009229  -0.003091  -0.006456
    100       0.019174  -0.016085   0.004637  -0.004344   0.005322   0.008791
    101      -0.007451   0.006447  -0.000557   0.000741  -0.001765  -0.002824
    102      -0.005181   0.006008   0.018304  -0.017503   0.002472   0.010964
    103       0.105287  -0.097558  -0.049844   0.037787   0.007191  -0.000874
    104       0.005331  -0.004368   0.001437  -0.000862  -0.002546  -0.004332
    105      -0.038341   0.026778  -0.064150   0.052904  -0.045230  -0.076854
    106      -0.006856   0.004913  -0.011061   0.009629  -0.006246  -0.011604
    107       0.056297  -0.053474  -0.038077   0.032612   0.034354   0.036844
    108       0.039752  -0.032178   0.025884  -0.026989   0.007493   0.022619
    109      -0.003791   0.003460  -0.005431   0.011598   0.019418   0.016866
    110      -0.002377   0.002020   0.041939  -0.083948  -0.158361  -0.147980
    111       0.008783  -0.000239   0.030450   0.014424   0.141690   0.152162
    112       0.006260  -0.004966   0.004045  -0.004073   0.000930   0.002827
    113      -0.037819   0.033145  -0.014700   0.038485   0.074020   0.067512
    114      -0.014465   0.003085  -0.104696   0.096598  -0.029647  -0.076707
    115      -0.004253   0.002169  -0.018867   0.017322  -0.008053  -0.017868
    116       0.025665  -0.013315   0.114944  -0.101676   0.062030   0.122464
    117       0.023864  -0.014187   0.058083  -0.037694   0.053662   0.073546
    118      -0.003080   0.003929   0.017872  -0.018359   0.000610   0.009982
    119       0.013637  -0.013987  -0.058372   0.075219   0.018517  -0.024237
    120       0.013218  -0.014196  -0.006169  -0.016589  -0.068286  -0.069113
    121       0.002453  -0.002215   0.001786  -0.004361  -0.007791  -0.006811
    122      -0.008230   0.006662  -0.014662   0.023071   0.027499   0.020938
    123      -0.029999   0.025707  -0.022320   0.039940   0.049104   0.036391
    124       0.001267  -0.001054   0.000748  -0.001383  -0.002541  -0.002533
    125      -0.023719   0.019913  -0.018363   0.032407   0.046846   0.040431
    126       0.006996  -0.006381   0.006450  -0.013564  -0.017129  -0.011518
    127      -0.003198   0.002428  -0.005577   0.007646   0.007348   0.005225
    128       0.030896  -0.024178   0.049072  -0.069716  -0.068289  -0.047623
    129       0.003360  -0.001942   0.031228  -0.047985  -0.058499  -0.045824
    130      -0.000733   0.000868   0.006201  -0.008901  -0.009774  -0.007266
    131       0.006934  -0.007429  -0.033507   0.045828   0.045681   0.032122
    132      -0.005309   0.004917   0.016179  -0.030205  -0.035111  -0.024527
    133       0.001121  -0.000882   0.001562  -0.001297   0.001503   0.002737
    134      -0.011231   0.010004  -0.007379  -0.002037  -0.036014  -0.044631
    135      -0.071617   0.052825  -0.070230   0.014397  -0.141216  -0.152349
    136       0.017071  -0.008546   0.035263  -0.022387   0.030231   0.036149
    137      -0.165877   0.106790  -0.314471   0.184093  -0.354423  -0.449602
    138      -0.039476   0.033694  -0.029787   0.052546   0.064366   0.048015
    139      -0.032935   0.028649  -0.012493   0.028194   0.045261   0.038626
    140       0.226228  -0.197514   0.078928  -0.192038  -0.333731  -0.293530
    141      -0.140143   0.103480  -0.300053   0.398778   0.333451   0.205821
    142      -0.004333   0.003458  -0.005693   0.008163   0.008070   0.005692
    143      -0.048071   0.034408  -0.121118   0.158304   0.123538   0.070105
    144       0.009127  -0.009632  -0.010853   0.007575   0.001583   0.001124
    145       0.018753  -0.021279  -0.035939   0.026871  -0.002108  -0.008545
    146      -0.018205   0.018514   0.019899  -0.014624   0.000821   0.004263
    147       0.013780  -0.008375   0.027043  -0.021239   0.012090   0.022077
    148       0.004275  -0.009360  -0.041418   0.031773  -0.012077  -0.024143
    149      -0.003552   0.005041   0.014191  -0.010822   0.003525   0.007349
    150       0.027157  -0.021585   0.014387  -0.011904   0.014249   0.023206
    151       0.005796  -0.004971  -0.000567   0.000419   0.001509   0.001883
    152      -0.007229   0.006027  -0.001150   0.000977  -0.002570  -0.003733
    153       0.018254  -0.014622   0.007664  -0.006198   0.006616   0.010591
    154       0.087497  -0.075519  -0.001607   0.000097   0.015455   0.020768
    155      -0.039739   0.035879  -0.000398   0.001291  -0.007429  -0.011198
    156      -0.060821   0.053810   0.016500  -0.013278  -0.003727   0.000665
    157       0.070333  -0.062521  -0.016465   0.012444   0.006743   0.005841
    158      -0.030459   0.025946   0.005553  -0.005142  -0.004562  -0.001332
    159      -0.045741   0.042379   0.018241  -0.013790   0.011553   0.022581
    160      -0.400108   0.356469   0.069782  -0.043537  -0.076886  -0.095621
    161      -0.199910   0.180309   0.043697  -0.026389  -0.018647  -0.019848
    162       0.045584  -0.042940  -0.027806   0.021495  -0.012677  -0.025205
[truncated: 118,398 more chars]
