# Supplementary material for: Photochemical Deracemization of 4,7-Diaza-1-isoindolinones by Unidirectional Hydrogen Atom Shuttling
Source: J Am Chem Soc. 2024 Dec 30;147(2):1434–9. doi: 10.1021/jacs.4c16053 (PMC11744763; doi:10.1021/jacs.4c16053)
Supplement: Supplementary file 3 — ja4c16053_si_003.zip [file ja4c16053_si_003.zip › to_zip/2b_2b/thermodynamics/s0/solv.out]

      -----------------------------------------------------------      
     |                   =====================                   |     
     |                           x T B                           |     
     |                   =====================                   |     
     |                         S. Grimme                         |     
     |          Mulliken Center for Theoretical Chemistry        |     
     |                    University of Bonn                     |     
      -----------------------------------------------------------      

   * xtb version 6.6.1 (47b0e9d) compiled by 'pisteinbach@jtc-cluster' on 2024-02-06

   xtb is free software: you can redistribute it and/or modify it under
   the terms of the GNU Lesser General Public License as published by
   the Free Software Foundation, either version 3 of the License, or
   (at your option) any later version.
   
   xtb is distributed in the hope that it will be useful,
   but WITHOUT ANY WARRANTY; without even the implied warranty of
   MERCHANTABILITY or FITNESS FOR A PARTICULAR PURPOSE.  See the
   GNU Lesser General Public License for more details.
   
   Cite this work as:
   * C. Bannwarth, E. Caldeweyher, S. Ehlert, A. Hansen, P. Pracht,
     J. Seibert, S. Spicher, S. Grimme, WIREs Comput. Mol. Sci., 2020, 11,
     e01493. DOI: 10.1002/wcms.1493
   
   for GFN2-xTB:
   * C. Bannwarth, S. Ehlert and S. Grimme., J. Chem. Theory Comput., 2019,
     15, 1652-1671. DOI: 10.1021/acs.jctc.8b01176
   for GFN1-xTB:
   * S. Grimme, C. Bannwarth, P. Shushkov, J. Chem. Theory Comput., 2017,
     13, 1989-2009. DOI: 10.1021/acs.jctc.7b00118
   for GFN0-xTB:
   * P. Pracht, E. Caldeweyher, S. Ehlert, S. Grimme, ChemRxiv, 2019, preprint.
     DOI: 10.26434/chemrxiv.8326202.v1
   for GFN-FF:
   * S. Spicher and S. Grimme, Angew. Chem. Int. Ed., 2020, 59, 15665-15673.
     DOI: 10.1002/anie.202004239
   
   for ALPB and GBSA implicit solvation:
   * S. Ehlert, M. Stahn, S. Spicher, S. Grimme, J. Chem. Theory Comput.,
     2021, 17, 4250-4261. DOI: 10.1021/acs.jctc.1c00471
   
   for ddCOSMO and CPCM-X implicit solvation:
   * M. Stahn, S. Ehlert, S. Grimme, J. Phys. Chem. A,
     2023, XX, XXXX-XXXX. DOI: 10.1021/acs.jpca.3c04382
   
   for DFT-D4:
   * E. Caldeweyher, C. Bannwarth and S. Grimme, J. Chem. Phys., 2017,
     147, 034112. DOI: 10.1063/1.4993215
   * E. Caldeweyher, S. Ehlert, A. Hansen, H. Neugebauer, S. Spicher,
     C. Bannwarth and S. Grimme, J. Chem. Phys., 2019, 150, 154122.
     DOI: 10.1063/1.5090222
   * E. Caldeweyher, J.-M. Mewes, S. Ehlert and S. Grimme, Phys. Chem. Chem. Phys.
     2020, 22, 8499-8512. DOI: 10.1039/D0CP00502A
   
   for sTDA-xTB:
   * S. Grimme and C. Bannwarth, J. Chem. Phys., 2016, 145, 054103.
     DOI: 10.1063/1.4959605
   
   in the mass-spec context:
   * V. Asgeirsson, C. Bauer and S. Grimme, Chem. Sci., 2017, 8, 4879.
     DOI: 10.1039/c7sc00601b
   * J. Koopman and S. Grimme, ACS Omega 2019, 4, 12, 15120-15133.
     DOI: 10.1021/acsomega.9b02011
   
   for metadynamics refer to:
   * S. Grimme, J. Chem. Theory Comput., 2019, 155, 2847-2862
     DOI: 10.1021/acs.jctc.9b00143
   
   for SPH calculations refer to:
   * S. Spicher and S. Grimme, J. Chem. Theory Comput., 2021, 17, 1701-1714
     DOI: 10.1021/acs.jctc.0c01306
   
   for ONIOM refer to:
   * C. Plett, A. Katbashev, S. Ehlert, S. Grimme, M. Bursch,
     Phys. Chem. Chem. Phys., 2023, 25, 17860-17868. DOI: 10.1039/D3CP02178E
   
   for DIPRO refer to:
   * J. Kohn, N. Gildemeister, S. Grimme, D. Fazzi, A. Hansen,
     J. Chem. Phys., 2023, just accepted.
   
   with help from (in alphabetical order)
   P. Atkinson, C. Bannwarth, F. Bohle, G. Brandenburg, E. Caldeweyher
   M. Checinski, S. Dohm, S. Ehlert, S. Ehrlich, I. Gerasimov, C. Hölzer
   A. Katbashev, J. Kohn, J. Koopman, C. Lavigne, S. Lehtola, F. März, M. Müller,
   F. Musil, H. Neugebauer, J. Pisarek, C. Plett, P. Pracht, F. Pultar,
   J. Seibert, P. Shushkov, S. Spicher, M. Stahn, M. Steiner, T. Strunk,
   J. Stückrath, T. Rose, and J. Unsleber
   
 * started run on 2024/07/18 at 13:15:47.289     

           -------------------------------------------------
          |                Calculation Setup                |
           -------------------------------------------------

          program call               : xtb coord.xyz --gfn 2 --grad --alpb ch2cl2 bar1M
          hostname                   : gpunode-06
          coordinate file            : coord.xyz
          omp threads                :                     2

   ID    Z sym.   atoms
    1    6 C      1-11, 14, 15, 29-39, 42, 43
    2    7 N      12, 13, 16, 40, 41, 44
    3    8 O      17, 45
    4    1 H      18-28, 46-56

molecular fragmentation (1/2 indicates fragments):
11111111111111111111111111112222222222222222222222222222
# atoms in fragment 1/2:    28    28
 fragment masses (1/2) :      225.25      225.25
CMA distance (Bohr)    :  11.968
constraining FC (au)   :  0.0500

           -------------------------------------------------
          |                 G F N 2 - x T B                 |
           -------------------------------------------------

        Reference                      10.1021/acs.jctc.8b01176
      * Hamiltonian:
        H0-scaling (s, p, d)           1.850000    2.230000    2.230000
        zeta-weighting                 0.500000
      * Dispersion:
        s8                             2.700000
        a1                             0.520000
        a2                             5.000000
        s9                             5.000000
      * Repulsion:
        kExp                           1.500000    1.000000
        rExp                           1.000000
      * Coulomb:
        alpha                          2.000000
        third order                    shell-resolved
        anisotropic                    true
        a3                             3.000000
        a5                             4.000000
        cn-shift                       1.200000
        cn-exp                         4.000000
        max-rad                        5.000000

      * Solvation model:               ALPB
        Solvent                        ch2cl2
        Parameter file                 internal GFN2-xTB/ALPB
        Dielectric constant                8.9300E+00
        Reference state                gsolv [1 bar gas/1 M solution]
        Free energy shift                  7.1799E-03 Eh       4.5055E+00 kcal/mol
        Temperature                        2.9815E+02 K
        Density                            1.3300E+00 kg/L
        Solvent mass                       8.4930E+01 g/mol
        Interaction kernel             P16
        Born radius scaling (c1)           1.5691E+00
        Born radii integrator          GBOBC
        Born offset                        0.0000E+00 a0       0.0000E+00 AA
        H-bond correction              false
        Ion screening                  false
        Surface tension                    1.0000E-05 Eh       1.5569E+01 dyn/cm
        Grid points                               230 per atom
q/qsh data taken from xtbrestart
CAMM data taken from xtbrestart

          ...................................................
          :                      SETUP                      :
          :.................................................:
          :  # basis functions                 158          :
          :  # atomic orbitals                 158          :
          :  # shells                           90          :
          :  # electrons                       168          :
          :  max. iterations                   250          :
          :  Hamiltonian                  GFN2-xTB          :
          :  restarted?                       true          :
          :  GBSA solvation                   true          :
          :  PC potential                    false          :
          :  electronic temp.          300.0000000     K    :
          :  accuracy                    1.0000000          :
          :  -> integral cutoff          0.2500000E+02      :
          :  -> integral neglect         0.1000000E-07      :
          :  -> SCF convergence          0.1000000E-05 Eh   :
          :  -> wf. convergence          0.1000000E-03 e    :
          :  Broyden damping             0.4000000          :
          :  net charge                          0          :
          :  unpaired electrons                  0          :
          ...................................................

 iter      E             dE          RMSdq      gap      omega  full diag
   1    -94.0457514 -0.940458E+02  0.224E-01    1.89       0.0  T
   2    -94.0471059 -0.135448E-02  0.892E-02    1.89       1.0  T
   3    -94.0473502 -0.244268E-03  0.445E-02    1.89       1.0  T
   4    -94.0473788 -0.285947E-04  0.218E-02    1.89       1.0  T
   5    -94.0473869 -0.814015E-05  0.810E-03    1.89       1.7  T
   6    -94.0473872 -0.277840E-06  0.335E-03    1.89       4.0  T
   7    -94.0473874 -0.191512E-06  0.114E-03    1.89      11.7  T
   8    -94.0473874 -0.170198E-07  0.497E-04    1.89      26.9  T
   9    -94.0473874 -0.394297E-08  0.220E-04    1.89      60.7  T

   *** convergence criteria satisfied after 9 iterations ***

         #    Occupation            Energy/Eh            Energy/eV
      -------------------------------------------------------------
         1        2.0000           -0.7149648             -19.4552
       ...           ...                  ...                  ...
        78        2.0000           -0.4149342             -11.2909
        79        2.0000           -0.4052230             -11.0267
        80        2.0000           -0.4045036             -11.0071
        81        2.0000           -0.4004260             -10.8961
        82        2.0000           -0.4003038             -10.8928
        83        2.0000           -0.3733618             -10.1597
        84        2.0000           -0.3715263             -10.1097 (HOMO)
        85                         -0.3020781              -8.2200 (LUMO)
        86                         -0.3019092              -8.2154
        87                         -0.2762831              -7.5180
        88                         -0.2761927              -7.5156
        89                         -0.2269764              -6.1763
       ...                                ...                  ...
       158                          0.7237932              19.6954
      -------------------------------------------------------------
                  HL-Gap            0.0694482 Eh            1.8898 eV
             Fermi-level           -0.3368022 Eh           -9.1649 eV

 SCC (total)                   0 d,  0 h,  0 min,  0.117 sec
 SCC setup                      ...        0 min,  0.002 sec (  1.581%)
 Dispersion                     ...        0 min,  0.001 sec (  0.960%)
 classical contributions        ...        0 min,  0.000 sec (  0.135%)
 integral evaluation            ...        0 min,  0.015 sec ( 12.596%)
 iterations                     ...        0 min,  0.055 sec ( 47.265%)
 molecular gradient             ...        0 min,  0.043 sec ( 36.917%)
 printout                       ...        0 min,  0.001 sec (  0.503%)

         :::::::::::::::::::::::::::::::::::::::::::::::::::::
         ::                     SUMMARY                     ::
         :::::::::::::::::::::::::::::::::::::::::::::::::::::
         :: total energy             -92.629444928379 Eh    ::
         :: total w/o Gsasa/hb       -92.592384461720 Eh    ::
         :: gradient norm              0.040100593538 Eh/a0 ::
         :: HOMO-LUMO gap              1.889782638292 eV    ::
         ::.................................................::
         :: SCC energy               -94.045230983742 Eh    ::
         :: -> isotropic ES            0.111646881452 Eh    ::
         :: -> anisotropic ES          0.001769374214 Eh    ::
         :: -> anisotropic XC          0.064615395699 Eh    ::
         :: -> dispersion             -0.071097326795 Eh    ::
         :: -> Gsolv                  -0.046665083265 Eh    ::
         ::    -> Gelec               -0.009604616606 Eh    ::
         ::    -> Gsasa               -0.044240410357 Eh    ::
         ::    -> Ghb                  0.000000000000 Eh    ::
         ::    -> Gshift               0.007179943697 Eh    ::
         :: repulsion energy           1.415786055363 Eh    ::
         :: add. restraining           0.000000000000 Eh    ::
         :: total charge              -0.000000000000 e     ::
         :::::::::::::::::::::::::::::::::::::::::::::::::::::

           -------------------------------------------------
          |                Property Printout                |
           -------------------------------------------------

    * Orbital Energies and Occupations

         #    Occupation            Energy/Eh            Energy/eV
      -------------------------------------------------------------
         1        2.0000           -0.7149648             -19.4552
       ...           ...                  ...                  ...
        72        2.0000           -0.4310202             -11.7287
        73        2.0000           -0.4265294             -11.6065
        74        2.0000           -0.4227491             -11.5036
        75        2.0000           -0.4220939             -11.4858
        76        2.0000           -0.4199417             -11.4272
        77        2.0000           -0.4192262             -11.4077
        78        2.0000           -0.4149342             -11.2909
        79        2.0000           -0.4052230             -11.0267
        80        2.0000           -0.4045036             -11.0071
        81        2.0000           -0.4004260             -10.8961
        82        2.0000           -0.4003038             -10.8928
        83        2.0000           -0.3733618             -10.1597
        84        2.0000           -0.3715263             -10.1097 (HOMO)
        85                         -0.3020781              -8.2200 (LUMO)
        86                         -0.3019092              -8.2154
        87                         -0.2762831              -7.5180
        88                         -0.2761927              -7.5156
        89                         -0.2269764              -6.1763
        90                         -0.2265671              -6.1652
        91                         -0.2255518              -6.1376
        92                         -0.2246556              -6.1132
        93                         -0.2075189              -5.6469
        94                         -0.2071834              -5.6377
        95                         -0.1253502              -3.4110
       ...                                ...                  ...
       158                          0.7237932              19.6954
      -------------------------------------------------------------
                  HL-Gap            0.0694482 Eh            1.8898 eV
             Fermi-level           -0.3368022 Eh           -9.1649 eV

     #   Z          covCN         q      C6AA      α(0)
     1   6 C        2.922    -0.040    28.990     8.830
     2   6 C        2.965     0.011    27.775     8.645
     3   6 C        2.922    -0.037    28.917     8.818
     4   6 C        2.916    -0.030    28.738     8.791
     5   6 C        2.917    -0.032    28.799     8.800
     6   6 C        2.916    -0.032    28.793     8.799
     7   6 C        3.809    -0.069    21.815     6.649
     8   6 C        3.840     0.042    19.842     6.337
     9   6 C        3.068     0.086    26.023     8.365
    10   6 C        3.072     0.056    26.674     8.468
    11   6 C        2.811     0.268    22.489     7.770
    12   7 N        2.760    -0.183    24.948     7.418
    13   7 N        1.837    -0.206    26.319     7.603
    14   6 C        2.938     0.054    26.792     8.489
    15   6 C        2.942     0.051    26.866     8.501
    16   7 N        1.837    -0.198    26.110     7.572
    17   8 O        0.857    -0.476    23.250     6.465
    18   1 H        0.860     0.222     0.999     1.566
    19   1 H        0.925     0.064     2.152     2.294
    20   1 H        0.925     0.061     2.182     2.310
    21   1 H        0.925     0.033     2.540     2.492
    22   1 H        0.925     0.033     2.545     2.495
    23   1 H        0.925     0.033     2.550     2.497
    24   1 H        0.925     0.033     2.539     2.492
    25   1 H        0.925     0.039     2.457     2.451
    26   1 H        0.924     0.065     2.147     2.291
    27   1 H        0.924     0.071     2.071     2.251
    28   1 H        0.924     0.079     1.985     2.203
    29   6 C        2.922    -0.040    28.990     8.830
    30   6 C        2.965     0.011    27.776     8.645
    31   6 C        2.922    -0.037    28.919     8.819
    32   6 C        2.916    -0.030    28.738     8.791
    33   6 C        2.917    -0.032    28.799     8.800
    34   6 C        2.916    -0.032    28.793     8.799
    35   6 C        3.809    -0.069    21.814     6.649
    36   6 C        3.840     0.042    19.843     6.337
    37   6 C        3.068     0.086    26.024     8.365
    38   6 C        3.072     0.056    26.673     8.468
    39   6 C        2.811     0.268    22.489     7.770
    40   7 N        2.760    -0.182    24.947     7.418
    41   7 N        1.837    -0.206    26.318     7.603
    42   6 C        2.938     0.054    26.793     8.489
    43   6 C        2.942     0.051    26.866     8.501
    44   7 N        1.837    -0.197    26.110     7.572
    45   8 O        0.857    -0.475    23.248     6.464
    46   1 H        0.860     0.222     0.999     1.566
    47   1 H        0.925     0.064     2.152     2.294
    48   1 H        0.925     0.061     2.182     2.310
    49   1 H        0.925     0.033     2.539     2.492
    50   1 H        0.925     0.033     2.545     2.495
    51   1 H        0.925     0.033     2.550     2.497
    52   1 H        0.925     0.033     2.540     2.492
    53   1 H        0.925     0.039     2.457     2.451
    54   1 H        0.924     0.065     2.146     2.291
    55   1 H        0.924     0.071     2.071     2.251
    56   1 H        0.924     0.079     1.985     2.203

 Mol. C6AA /au·bohr⁶  :      42205.259183
 Mol. C8AA /au·bohr⁸  :    1028529.510212
 Mol. α(0) /au        :        323.320798


Wiberg/Mayer (AO) data.
largest (>0.10) Wiberg bond orders for each atom

 ---------------------------------------------------------------------------
     #   Z sym  total        # sym  WBO       # sym  WBO       # sym  WBO
 ---------------------------------------------------------------------------
     1   6 C    3.992 --     6 C    1.446     2 C    1.412    21 H    0.969
                             4 C    0.111
     2   6 C    3.989 --     3 C    1.414     1 C    1.412     7 C    1.012
                             5 C    0.110
     3   6 C    3.991 --     4 C    1.443     2 C    1.414    25 H    0.968
                             6 C    0.111
     4   6 C    3.992 --     3 C    1.443     5 C    1.440    24 H    0.970
                             1 C    0.111
     5   6 C    3.992 --     4 C    1.440     6 C    1.437    23 H    0.971
                             2 C    0.110
     6   6 C    3.992 --     1 C    1.446     5 C    1.437    22 H    0.971
                             3 C    0.111
     7   6 C    3.987 --     2 C    1.012    26 H    0.968    27 H    0.965
                             8 C    0.949
     8   6 C    3.969 --     9 C    1.001    12 N    0.990     7 C    0.949
                            28 H    0.932
     9   6 C    3.979 --    13 N    1.426    10 C    1.326     8 C    1.001
                            15 C    0.111
    10   6 C    3.980 --    16 N    1.415     9 C    1.326    11 C    0.983
                            14 C    0.115
    11   6 C    3.955 --    17 O    1.604    12 N    1.291    10 C    0.983
    12   7 N    3.482 --    11 C    1.291     8 C    0.990    18 H    0.888
                            17 O    0.207
    13   7 N    3.060 --    14 C    1.441     9 C    1.426
    14   6 C    3.975 --    13 N    1.441    15 C    1.393    19 H    0.962
                            10 C    0.115
    15   6 C    3.975 --    16 N    1.451    14 C    1.393    20 H    0.962
                             9 C    0.111
    16   7 N    3.066 --    15 C    1.451    10 C    1.415
    17   8 O    1.984 --    11 C    1.604    12 N    0.207
    18   1 H    0.950 --    12 N    0.888
    19   1 H    0.995 --    14 C    0.962
    20   1 H    0.996 --    15 C    0.962
    21   1 H    0.999 --     1 C    0.969
    22   1 H    0.999 --     6 C    0.971
    23   1 H    0.998 --     5 C    0.971
    24   1 H    0.999 --     4 C    0.970
    25   1 H    0.998 --     3 C    0.968
    26   1 H    0.995 --     7 C    0.968
    27   1 H    0.994 --     7 C    0.965
    28   1 H    0.993 --     8 C    0.932
    29   6 C    3.992 --    34 C    1.445    30 C    1.413    49 H    0.969
                            32 C    0.111
    30   6 C    3.989 --    31 C    1.414    29 C    1.413    35 C    1.013
                            33 C    0.110
    31   6 C    3.991 --    32 C    1.443    30 C    1.414    53 H    0.968
                            34 C    0.111
    32   6 C    3.992 --    31 C    1.443    33 C    1.440    52 H    0.970
                            29 C    0.111
    33   6 C    3.992 --    32 C    1.440    34 C    1.438    51 H    0.971
                            30 C    0.110
    34   6 C    3.992 --    29 C    1.445    33 C    1.438    50 H    0.971
                            31 C    0.111
    35   6 C    3.987 --    30 C    1.013    54 H    0.968    55 H    0.965
                            36 C    0.949
    36   6 C    3.969 --    37 C    1.001    40 N    0.990    35 C    0.949
                            56 H    0.932
    37   6 C    3.979 --    41 N    1.426    38 C    1.326    36 C    1.001
                            43 C    0.111
    38   6 C    3.980 --    44 N    1.415    37 C    1.326    39 C    0.983
                            42 C    0.115
    39   6 C    3.955 --    45 O    1.604    40 N    1.291    38 C    0.983
    40   7 N    3.482 --    39 C    1.291    36 C    0.990    46 H    0.888
                            45 O    0.207
    41   7 N    3.060 --    42 C    1.440    37 C    1.426
    42   6 C    3.975 --    41 N    1.440    43 C    1.393    47 H    0.962
                            38 C    0.115
    43   6 C    3.975 --    44 N    1.451    42 C    1.393    48 H    0.962
                            37 C    0.111
    44   7 N    3.066 --    43 C    1.451    38 C    1.415
    45   8 O    1.984 --    39 C    1.604    40 N    0.207
    46   1 H    0.950 --    40 N    0.888
    47   1 H    0.995 --    42 C    0.962
    48   1 H    0.996 --    43 C    0.962
    49   1 H    0.999 --    29 C    0.969
    50   1 H    0.999 --    34 C    0.971
    51   1 H    0.998 --    33 C    0.971
    52   1 H    0.999 --    32 C    0.970
    53   1 H    0.998 --    31 C    0.968
    54   1 H    0.995 --    35 C    0.968
    55   1 H    0.994 --    35 C    0.965
    56   1 H    0.993 --    36 C    0.932
 ---------------------------------------------------------------------------

Topologies differ in total number of bonds
Writing topology from bond orders to xtbtopo.mol

molecular dipole:
                 x           y           z       tot (Debye)
 q only:        0.003      -0.010      -0.002
   full:        0.002      -0.151      -0.002       0.384
molecular quadrupole (traceless):
                xx          xy          yy          xz          yz          zz
 q only:       26.337      -0.004     -10.572       6.826       0.000     -15.765
  q+dip:       33.361       0.018      -7.386      -1.779       0.003     -25.974
   full:       28.118       0.005      -2.919      -1.087       0.004     -25.198


           -------------------------------------------------
          | TOTAL ENERGY              -92.629444928379 Eh   |
          | GRADIENT NORM               0.040100593538 Eh/α |
          | HOMO-LUMO GAP               1.889782638292 eV   |
           -------------------------------------------------

------------------------------------------------------------------------
 * finished run on 2024/07/18 at 13:15:47.441     
------------------------------------------------------------------------
 total:
 * wall-time:     0 d,  0 h,  0 min,  0.152 sec
 *  cpu-time:     0 d,  0 h,  0 min,  0.290 sec
 * ratio c/w:     1.915 speedup
 SCF:
 * wall-time:     0 d,  0 h,  0 min,  0.118 sec
 *  cpu-time:     0 d,  0 h,  0 min,  0.227 sec
 * ratio c/w:     1.923 speedup
