# Supplementary material for: Photochemical Deracemization of 4,7-Diaza-1-isoindolinones by Unidirectional Hydrogen Atom Shuttling
Source: J Am Chem Soc. 2024 Dec 30;147(2):1434–9. doi: 10.1021/jacs.4c16053 (PMC11744763; doi:10.1021/jacs.4c16053)
Supplement: Supplementary file 3 — ja4c16053_si_003.zip [file ja4c16053_si_003.zip › to_zip/2b_2b/thermodynamics/s0/spe.out]

                                 *****************
                                 * O   R   C   A *
                                 *****************

                                            #,                                       
                                            ###                                      
                                            ####                                     
                                            #####                                    
                                            ######                                   
                                           ########,                                 
                                     ,,################,,,,,                         
                               ,,#################################,,                 
                          ,,##########################################,,             
                       ,#########################################, ''#####,          
                    ,#############################################,,   '####,        
                  ,##################################################,,,,####,       
                ,###########''''           ''''###############################       
              ,#####''   ,,,,##########,,,,          '''####'''          '####       
            ,##' ,,,,###########################,,,                        '##       
           ' ,,###''''                  '''############,,,                           
         ,,##''                                '''############,,,,        ,,,,,,###''
      ,#''                                            '''#######################'''  
     '                                                          ''''####''''         
             ,#######,   #######,   ,#######,      ##                                
            ,#'     '#,  ##    ##  ,#'     '#,    #''#        ######   ,####,        
            ##       ##  ##   ,#'  ##            #'  '#       #        #'  '#        
            ##       ##  #######   ##           ,######,      #####,   #    #        
            '#,     ,#'  ##    ##  '#,     ,#' ,#      #,         ##   #,  ,#        
             '#######'   ##     ##  '#######'  #'      '#     #####' # '####'        


                  #######################################################
                  #                        -***-                        #
                  #          Department of theory and spectroscopy      #
                  #    Directorship and core code : Frank Neese         #
                  #        Max Planck Institute fuer Kohlenforschung    #
                  #                Kaiser Wilhelm Platz 1               #
                  #                 D-45470 Muelheim/Ruhr               #
                  #                      Germany                        #
                  #                                                     #
                  #                  All rights reserved                #
                  #                        -***-                        #
                  #######################################################


                         Program Version 5.0.3 -  RELEASE  -


 With contributions from (in alphabetic order):
   Daniel Aravena         : Magnetic Suceptibility
   Michael Atanasov       : Ab Initio Ligand Field Theory (pilot matlab implementation)
   Alexander A. Auer      : GIAO ZORA, VPT2 properties, NMR spectrum
   Ute Becker             : Parallelization
   Giovanni Bistoni       : ED, misc. LED, open-shell LED, HFLD
   Martin Brehm           : Molecular dynamics
   Dmytro Bykov           : SCF Hessian
   Vijay G. Chilkuri      : MRCI spin determinant printing, contributions to CSF-ICE
   Dipayan Datta          : RHF DLPNO-CCSD density
   Achintya Kumar Dutta   : EOM-CC, STEOM-CC
   Dmitry Ganyushin       : Spin-Orbit,Spin-Spin,Magnetic field MRCI
   Miquel Garcia          : C-PCM and meta-GGA Hessian, CC/C-PCM, Gaussian charge scheme
   Yang Guo               : DLPNO-NEVPT2, F12-NEVPT2, CIM, IAO-localization
   Andreas Hansen         : Spin unrestricted coupled pair/coupled cluster methods
   Benjamin Helmich-Paris : MC-RPA, TRAH-SCF, COSX integrals
   Lee Huntington         : MR-EOM, pCC
   Robert Izsak           : Overlap fitted RIJCOSX, COSX-SCS-MP3, EOM
   Marcus Kettner         : VPT2
   Christian Kollmar      : KDIIS, OOCD, Brueckner-CCSD(T), CCSD density, CASPT2, CASPT2-K
   Simone Kossmann        : Meta GGA functionals, TD-DFT gradient, OOMP2, MP2 Hessian
   Martin Krupicka        : Initial AUTO-CI
   Lucas Lang             : DCDCAS
   Marvin Lechner         : AUTO-CI (C++ implementation), FIC-MRCC
   Dagmar Lenk            : GEPOL surface, SMD
   Dimitrios Liakos       : Extrapolation schemes; Compound Job, initial MDCI parallelization
   Dimitrios Manganas     : Further ROCIS development; embedding schemes
   Dimitrios Pantazis     : SARC Basis sets
   Anastasios Papadopoulos: AUTO-CI, single reference methods and gradients
   Taras Petrenko         : DFT Hessian,TD-DFT gradient, ASA, ECA, R-Raman, ABS, FL, XAS/XES, NRVS
   Peter Pinski           : DLPNO-MP2, DLPNO-MP2 Gradient
   Christoph Reimann      : Effective Core Potentials
   Marius Retegan         : Local ZFS, SOC
   Christoph Riplinger    : Optimizer, TS searches, QM/MM, DLPNO-CCSD(T), (RO)-DLPNO pert. Triples
   Tobias Risthaus        : Range-separated hybrids, TD-DFT gradient, RPA, STAB
   Michael Roemelt        : Original ROCIS implementation
   Masaaki Saitow         : Open-shell DLPNO-CCSD energy and density
   Barbara Sandhoefer     : DKH picture change effects
   Avijit Sen             : IP-ROCIS
   Kantharuban Sivalingam : CASSCF convergence, NEVPT2, FIC-MRCI
   Bernardo de Souza      : ESD, SOC TD-DFT
   Georgi Stoychev        : AutoAux, RI-MP2 NMR, DLPNO-MP2 response
   Willem Van den Heuvel  : Paramagnetic NMR
   Boris Wezisla          : Elementary symmetry handling
   Frank Wennmohs         : Technical directorship


 We gratefully acknowledge several colleagues who have allowed us to
 interface, adapt or use parts of their codes:
   Stefan Grimme, W. Hujo, H. Kruse, P. Pracht,  : VdW corrections, initial TS optimization,
                  C. Bannwarth, S. Ehlert          DFT functionals, gCP, sTDA/sTD-DF
   Ed Valeev, F. Pavosevic, A. Kumar             : LibInt (2-el integral package), F12 methods
   Garnet Chan, S. Sharma, J. Yang, R. Olivares  : DMRG
   Ulf Ekstrom                                   : XCFun DFT Library
   Mihaly Kallay                                 : mrcc  (arbitrary order and MRCC methods)
   Jiri Pittner, Ondrej Demel                    : Mk-CCSD
   Frank Weinhold                                : gennbo (NPA and NBO analysis)
   Christopher J. Cramer and Donald G. Truhlar   : smd solvation model
   Lars Goerigk                                  : TD-DFT with DH, B97 family of functionals
   V. Asgeirsson, H. Jonsson                     : NEB implementation
   FAccTs GmbH                                   : IRC, NEB, NEB-TS, DLPNO-Multilevel, CI-OPT
                                                   MM, QMMM, 2- and 3-layer-ONIOM, Crystal-QMMM,
                                                   LR-CPCM, SF, NACMEs, symmetry and pop. for TD-DFT,
                                                   nearIR, NL-DFT gradient (VV10), updates on ESD,
                                                   ML-optimized integration grids
   S Lehtola, MJT Oliveira, MAL Marques          : LibXC Library
   Liviu Ungur et al                             : ANISO software


 Your calculation uses the libint2 library for the computation of 2-el integrals
 For citations please refer to: http://libint.valeyev.net

 Your ORCA version has been built with support for libXC version: 5.1.0
 For citations please refer to: https://tddft.org/programs/libxc/

 This ORCA versions uses:
   CBLAS   interface :  Fast vector & matrix operations
   LAPACKE interface :  Fast linear algebra routines
   SCALAPACK package :  Parallel linear algebra routines
   Shared memory     :  Shared parallel matrices
   BLAS/LAPACK       :  OpenBLAS 0.3.15  USE64BITINT DYNAMIC_ARCH NO_AFFINITY SkylakeX SINGLE_THREADED
        Core in use  :  SkylakeX
   Copyright (c) 2011-2014, The OpenBLAS Project


***************************************
The coordinates will be read from file: coord.xyz
***************************************


Your calculation utilizes the atom-pairwise dispersion correction
based on tight binding partial charges (D4)
Cite in your paper:
E.Caldeweyher, C.Bannwarth, S.Grimme, J.Chem.Phys., (2017), 147, 034112.
E.Caldeweyher, S.Ehlert, A.Hansen, H.Neugebauer, S.Grimme, J.Chem.Phys., (2018), in progress.
   

================================================================================

----- Orbital basis set information -----
Your calculation utilizes the basis: def2-QZVPP
   F. Weigend and R. Ahlrichs, Phys. Chem. Chem. Phys. 7, 3297 (2005).

----- AuxJ basis set information -----
Your calculation utilizes the auxiliary basis: def2/J
   F. Weigend, Phys. Chem. Chem. Phys. 8, 1057 (2006).

================================================================================
                                        WARNINGS
                       Please study these warnings very carefully!
================================================================================


INFO   : the flag for use of the SHARK integral package has been found!

================================================================================
                                       INPUT FILE
================================================================================
NAME = orca.inp
|  1> ! RKS PW6B95 D4 def2-QZVPP RIJCOSX def2/J defgrid3 SP
|  2> %maxcore 2500
|  3> %scf
|  4> autotrah false
|  5> end
|  6> %pal
|  7>   nprocs 8
|  8> end
|  9> *xyzfile 0 1 coord.xyz
| 10> 
| 11>                          ****END OF INPUT****
================================================================================

                       ****************************
                       * Single Point Calculation *
                       ****************************

---------------------------------
CARTESIAN COORDINATES (ANGSTROEM)
---------------------------------
  C     -3.896332    1.744684   -1.317573
  C     -2.848048    0.962625   -1.798547
  C     -1.557721    1.486544   -1.768014
  C     -1.320045    2.760807   -1.272273
  C     -2.370797    3.528413   -0.788231
  C     -3.660989    3.016184   -0.812595
  C     -3.097055   -0.421773   -2.324979
  C     -3.026931   -1.509656   -1.244197
  C     -4.000870   -1.318245   -0.124090
  C     -3.325481   -1.219506    1.077485
  C     -1.869904   -1.356165    0.811633
  N     -1.771691   -1.521573   -0.518304
  N     -5.315141   -1.240773   -0.212438
  C     -5.931125   -1.056276    0.949843
  C     -5.244049   -0.953884    2.162434
  N     -3.922581   -1.037341    2.240046
  O     -0.964534   -1.334177    1.633218
  H     -0.866803   -1.582037   -0.985197
  H     -7.011662   -0.984050    0.933659
  H     -5.791660   -0.801588    3.084148
  H     -4.908816    1.359802   -1.346211
  H     -4.488223    3.609816   -0.444953
  H     -2.186068    4.522434   -0.401478
  H     -0.311711    3.154117   -1.266861
  H     -0.730022    0.895482   -2.141727
  H     -2.367645   -0.670030   -3.098858
  H     -4.082139   -0.488220   -2.791298
  H     -3.195391   -2.479608   -1.724721
  C      3.897353    1.748054    1.327072
  C      2.848522    0.961302    1.798998
  C      1.556315    1.480140    1.759747
  C      1.317743    2.754458    1.264603
  C      2.369256    3.527129    0.790212
  C      3.661186    3.019788    0.823035
  C      3.099081   -0.422889    2.325030
  C      3.028830   -1.510693    1.244022
  C      4.001742   -1.317828    0.123219
  C      3.325191   -1.218364   -1.077553
  C      1.870139   -1.356006   -0.810760
  N      1.772867   -1.523499    0.519020
  N      5.316059   -1.240316    0.210203
  C      5.930801   -1.055692   -0.952735
  C      5.242446   -0.953033   -2.164576
  N      3.920897   -1.035940   -2.240721
  O      0.964609   -1.333615   -1.632179
  H      0.868393   -1.584502    0.986666
  H      7.011375   -0.983896   -0.937569
  H      5.789175   -0.800704   -3.086808
  H      4.910850    1.366283    1.362091
  H      4.488817    3.617289    0.462645
  H      2.183585    4.521271    0.404212
  H      0.307990    3.143940    1.252026
  H      0.728098    0.885176    2.126113
  H      2.370500   -0.672040    3.099400
  H      4.084665   -0.488653    2.790342
  H      3.198629   -2.480705    1.723944

----------------------------
CARTESIAN COORDINATES (A.U.)
----------------------------
  NO LB      ZA    FRAG     MASS         X           Y           Z
   0 C     6.0000    0    12.011   -7.363000    3.296975   -2.489851
   1 C     6.0000    0    12.011   -5.382030    1.819098   -3.398762
   2 C     6.0000    0    12.011   -2.943666    2.809161   -3.341062
   3 C     6.0000    0    12.011   -2.494523    5.217168   -2.404247
   4 C     6.0000    0    12.011   -4.480157    6.667734   -1.489541
   5 C     6.0000    0    12.011   -6.918267    5.699761   -1.535581
   6 C     6.0000    0    12.011   -5.852586   -0.797036   -4.393573
   7 C     6.0000    0    12.011   -5.720071   -2.852837   -2.351191
   8 C     6.0000    0    12.011   -7.560549   -2.491122   -0.234496
   9 C     6.0000    0    12.011   -6.284248   -2.304532    2.036151
  10 C     6.0000    0    12.011   -3.533607   -2.562780    1.533764
  11 N     7.0000    0    14.007   -3.348010   -2.875357   -0.979452
  12 N     7.0000    0    14.007  -10.044160   -2.344721   -0.401449
  13 C     6.0000    0    12.011  -11.208202   -1.996073    1.794943
  14 C     6.0000    0    12.011   -9.909817   -1.802580    4.086408
  15 N     7.0000    0    14.007   -7.412603   -1.960291    4.233073
  16 O     8.0000    0    15.999   -1.822706   -2.521230    3.086335
  17 H     1.0000    0     1.008   -1.638020   -2.989616   -1.861753
  18 H     1.0000    0     1.008  -13.250122   -1.859585    1.764360
  19 H     1.0000    0     1.008  -10.944651   -1.514781    5.828194
  20 H     1.0000    0     1.008   -9.276318    2.569654   -2.543970
  21 H     1.0000    0     1.008   -8.481513    6.821564   -0.840840
  22 H     1.0000    0     1.008   -4.131070    8.546163   -0.758683
  23 H     1.0000    0     1.008   -0.589048    5.960418   -2.394019
  24 H     1.0000    0     1.008   -1.379542    1.692215   -4.047277
  25 H     1.0000    0     1.008   -4.474201   -1.266174   -5.855992
  26 H     1.0000    0     1.008   -7.714124   -0.922601   -5.274789
  27 H     1.0000    0     1.008   -6.038414   -4.685781   -3.259250
  28 C     6.0000    0    12.011    7.364930    3.303343    2.507802
  29 C     6.0000    0    12.011    5.382927    1.816598    3.399614
  30 C     6.0000    0    12.011    2.941009    2.797059    3.325440
  31 C     6.0000    0    12.011    2.490173    5.205170    2.389753
  32 C     6.0000    0    12.011    4.477245    6.665307    1.493285
  33 C     6.0000    0    12.011    6.918639    5.706573    1.555310
  34 C     6.0000    0    12.011    5.856414   -0.799145    4.393671
  35 C     6.0000    0    12.011    5.723659   -2.854795    2.350861
  36 C     6.0000    0    12.011    7.562196   -2.490333    0.232850
  37 C     6.0000    0    12.011    6.283700   -2.302374   -2.036281
  38 C     6.0000    0    12.011    3.534051   -2.562480   -1.532115
  39 N     7.0000    0    14.007    3.350232   -2.878996    0.980806
  40 N     7.0000    0    14.007   10.045896   -2.343857    0.397226
  41 C     6.0000    0    12.011   11.207590   -1.994968   -1.800408
  42 C     6.0000    0    12.011    9.906787   -1.800971   -4.090456
  43 N     7.0000    0    14.007    7.409422   -1.957642   -4.234349
  44 O     8.0000    0    15.999    1.822846   -2.520168   -3.084370
  45 H     1.0000    0     1.008    1.641025   -2.994274    1.864528
  46 H     1.0000    0     1.008   13.249579   -1.859295   -1.771749
  47 H     1.0000    0     1.008   10.939955   -1.513112   -5.833223
  48 H     1.0000    0     1.008    9.280162    2.581902    2.573980
  49 H     1.0000    0     1.008    8.482634    6.835686    0.874271
  50 H     1.0000    0     1.008    4.126378    8.543963    0.763850
  51 H     1.0000    0     1.008    0.582017    5.941186    2.365987
  52 H     1.0000    0     1.008    1.375905    1.672740    4.017771
  53 H     1.0000    0     1.008    4.479596   -1.269971    5.857018
  54 H     1.0000    0     1.008    7.718897   -0.923421    5.272982
  55 H     1.0000    0     1.008    6.044533   -4.687853    3.257782

--------------------------------
INTERNAL COORDINATES (ANGSTROEM)
--------------------------------
 C      0   0   0     0.000000000000     0.00000000     0.00000000
 C      1   0   0     1.393503413314     0.00000000     0.00000000
 C      2   1   0     1.392970253081   118.56687097     0.00000000
 C      3   2   1     1.387801955237   120.78492172   359.86277593
 C      4   3   2     1.388379030759   120.17025889     0.52091619
 C      1   2   3     1.388200628962   120.80123545   359.69569249
 C      2   1   3     1.501896926069   120.90194432   179.31318092
 C      7   2   1     1.535088373121   113.50841466   271.14882274
 C      8   7   2     1.496608026021   113.98948894    58.75955667
 C      9   8   7     1.381912515132   109.98950649   238.79125673
 C     10   9   8     1.485952956207   108.45807599   359.38122049
 N     11  10   9     1.343777131664   105.06896663     0.19143934
 N      9   8   7     1.319512765720   127.27037805    58.44678526
 C     13   9   8     1.328296545671   114.29696327   180.56962514
 C     14  13   9     1.397474095944   122.78100680   359.96603015
 N     10   9   8     1.319568142917   123.69400892   179.52725824
 O     11  10   9     1.222775929551   127.11537907   180.80268191
 H     12  11  10     1.020033084806   121.67788936   176.04828863
 H     14  13   9     1.083069661067   117.31248471   179.90672077
 H     15  14  13     1.082879462588   120.01561735   179.88009180
 H      1   2   3     1.083548932846   119.63401457   179.12904079
 H      6   1   2     1.082532081131   119.75310836   179.89144415
 H      5   4   3     1.082488872557   120.20555902   180.00378782
 H      4   3   2     1.082340153104   119.66951810   180.65475444
 H      3   2   1     1.083559994847   119.66040170   180.27903042
 H      7   2   1     1.092043425168   110.31601401   149.92377612
 H      7   2   1     1.091905784189   110.81554776    32.07468997
 H      8   7   2     1.095485883535   108.15683097   181.39344152
 C     24   4   3     5.140205732372   131.75776008   293.68000224
 C     29  24   4     1.393463068391    73.08312269   354.93464758
 C     30  29  24     1.393030075108   118.57920341   331.23569036
 C     31  30  29     1.387793448316   120.76490708   359.83944085
 C     32  31  30     1.388433483694   120.17969812     0.51066750
 C     29  24   4     1.388213428908    55.03188148   204.94311984
 C     30  29  24     1.501824272837   120.89244395   150.54585365
 C     35  30  29     1.535197282936   113.50343795   270.63543399
 C     36  35  30     1.496647513802   113.97031580    58.75519705
 C     37  36  35     1.381834760504   109.98376801   238.83165939
 C     38  37  36     1.485698070371   108.46896760   359.37702021
 N     39  38  37     1.343812779123   105.07829150     0.15662673
 N     37  36  35     1.319471589401   127.28089399    58.51615802
 C     41  37  36     1.328314147162   114.29532601   180.50554312
 C     42  41  37     1.397473035152   122.78252701   359.97525042
 N     38  37  36     1.319509118262   123.70552541   179.58204785
 O     39  38  37     1.222789733746   127.08093087   180.80161607
 H     40  39  38     1.020041904641   121.68899280   176.01128746
 H     42  41  37     1.083062296442   117.30256924   179.93380978
 H     43  42  41     1.082880085682   120.01071522   179.88386862
 H     29  24   4     1.083582730877   151.47063948   116.39455007
 H     34  29  24     1.082525095712   119.76543611   213.73332925
 H     33  32  31     1.082491826301   120.20004094   180.01934299
 H     32  31  30     1.082337506200   119.66669157   180.64194882
 H     31  30  29     1.083582014941   119.66864980   180.26045412
 H     35  30  29     1.092041663368   110.32492762   149.42197994
 H     35  30  29     1.091885699811   110.81619496    31.55350251
 H     36  35  30     1.095481761689   108.17041443   181.38330176

---------------------------
INTERNAL COORDINATES (A.U.)
---------------------------
 C      0   0   0     0.000000000000     0.00000000     0.00000000
 C      1   0   0     2.633339817848     0.00000000     0.00000000
 C      2   1   0     2.632332291021   118.56687097     0.00000000
 C      3   2   1     2.622565623519   120.78492172   359.86277593
 C      4   3   2     2.623656138213   120.17025889     0.52091619
 C      1   2   3     2.623319007675   120.80123545   359.69569249
 C      2   1   3     2.838173871649   120.90194432   179.31318092
 C      7   2   1     2.900896616565   113.50841466   271.14882274
 C      8   7   2     2.828179299008   113.98948894    58.75955667
 C      9   8   7     2.611436194639   109.98950649   238.79125673
 C     10   9   8     2.808044135121   108.45807599   359.38122049
 N     11  10   9     2.539370763871   105.06896663     0.19143934
 N      9   8   7     2.493517757425   127.27037805    58.44678526
 C     13   9   8     2.510116695951   114.29696327   180.56962514
 C     14  13   9     2.640843320583   122.78100680   359.96603015
 N     10   9   8     2.493622405160   123.69400892   179.52725824
 O     11  10   9     2.310711630002   127.11537907   180.80268191
 H     12  11  10     1.927583177821   121.67788936   176.04828863
 H     14  13   9     2.046705043375   117.31248471   179.90672077
 H     15  14  13     2.046345620339   120.01561735   179.88009180
 H      1   2   3     2.047610735782   119.63401457   179.12904079
 H      6   1   2     2.045689164522   119.75310836   179.89144415
 H      5   4   3     2.045607512151   120.20555902   180.00378782
 H      4   3   2     2.045326473114   119.66951810   180.65475444
 H      3   2   1     2.047631639933   119.66040170   180.27903042
 H      7   2   1     2.063662999916   110.31601401   149.92377612
 H      7   2   1     2.063402896162   110.81554776    32.07468997
 H      8   7   2     2.070168303459   108.15683097   181.39344152
 C     24   4   3     9.713581106196   131.75776008   293.68000224
 C     29  24   4     2.633263576993    73.08312269   354.93464758
 C     30  29  24     2.632445338271   118.57920341   331.23569036
 C     31  30  29     2.622549547768   120.76490708   359.83944085
 C     32  31  30     2.623759039347   120.17969812     0.51066750
 C     29  24   4     2.623343196068    55.03188148   204.94311984
 C     30  29  24     2.838036576937   120.89244395   150.54585365
 C     35  30  29     2.901102426289   113.50343795   270.63543399
 C     36  35  30     2.828253920099   113.97031580    58.75519705
 C     37  36  35     2.611289259686   109.98376801   238.83165939
 C     38  37  36     2.807562470696   108.46896760   359.37702021
 N     39  38  37     2.539438127807   105.07829150     0.15662673
 N     37  36  35     2.493439945458   127.28089399    58.51615802
 C     41  37  36     2.510149957949   114.29532601   180.50554312
 C     42  41  37     2.640841315977   122.78252701   359.97525042
 N     38  37  36     2.493510864727   123.70552541   179.58204785
 O     39  38  37     2.310737716151   127.08093087   180.80161607
 H     40  39  38     1.927599844894   121.68899280   176.01128746
 H     42  41  37     2.046691126252   117.30256924   179.93380978
 H     43  42  41     2.046346797815   120.01071522   179.88386862
 H     29  24   4     2.047674604804   151.47063948   116.39455007
 H     34  29  24     2.045675963992   119.76543611   213.73332925
 H     33  32  31     2.045613093916   120.20004094   180.01934299
 H     32  31  30     2.045321471190   119.66669157   180.64194882
 H     31  30  29     2.047673251880   119.66864980   180.26045412
 H     35  30  29     2.063659670598   110.32492762   149.42197994
 H     35  30  29     2.063364942188   110.81619496    31.55350251
 H     36  35  30     2.070160514297   108.17041443   181.38330176

---------------------
BASIS SET INFORMATION
---------------------
There are 4 groups of distinct atoms

 Group   1 Type C   : 15s8p3d2f1g contracted to 7s4p3d2f1g pattern {8211111/5111/111/11/1}
 Group   2 Type N   : 15s8p3d2f1g contracted to 7s4p3d2f1g pattern {8211111/5111/111/11/1}
 Group   3 Type O   : 15s8p3d2f1g contracted to 7s4p3d2f1g pattern {8211111/5111/111/11/1}
 Group   4 Type H   : 7s3p2d1f contracted to 4s3p2d1f pattern {4111/111/11/1}

Atom   0C    basis set group =>   1
Atom   1C    basis set group =>   1
Atom   2C    basis set group =>   1
Atom   3C    basis set group =>   1
Atom   4C    basis set group =>   1
Atom   5C    basis set group =>   1
Atom   6C    basis set group =>   1
Atom   7C    basis set group =>   1
Atom   8C    basis set group =>   1
Atom   9C    basis set group =>   1
Atom  10C    basis set group =>   1
Atom  11N    basis set group =>   2
Atom  12N    basis set group =>   2
Atom  13C    basis set group =>   1
Atom  14C    basis set group =>   1
Atom  15N    basis set group =>   2
Atom  16O    basis set group =>   3
Atom  17H    basis set group =>   4
Atom  18H    basis set group =>   4
Atom  19H    basis set group =>   4
Atom  20H    basis set group =>   4
Atom  21H    basis set group =>   4
Atom  22H    basis set group =>   4
Atom  23H    basis set group =>   4
Atom  24H    basis set group =>   4
Atom  25H    basis set group =>   4
Atom  26H    basis set group =>   4
Atom  27H    basis set group =>   4
Atom  28C    basis set group =>   1
Atom  29C    basis set group =>   1
Atom  30C    basis set group =>   1
Atom  31C    basis set group =>   1
Atom  32C    basis set group =>   1
Atom  33C    basis set group =>   1
Atom  34C    basis set group =>   1
Atom  35C    basis set group =>   1
Atom  36C    basis set group =>   1
Atom  37C    basis set group =>   1
Atom  38C    basis set group =>   1
Atom  39N    basis set group =>   2
Atom  40N    basis set group =>   2
Atom  41C    basis set group =>   1
Atom  42C    basis set group =>   1
Atom  43N    basis set group =>   2
Atom  44O    basis set group =>   3
Atom  45H    basis set group =>   4
Atom  46H    basis set group =>   4
Atom  47H    basis set group =>   4
Atom  48H    basis set group =>   4
Atom  49H    basis set group =>   4
Atom  50H    basis set group =>   4
Atom  51H    basis set group =>   4
Atom  52H    basis set group =>   4
Atom  53H    basis set group =>   4
Atom  54H    basis set group =>   4
Atom  55H    basis set group =>   4
---------------------------------
AUXILIARY/J BASIS SET INFORMATION
---------------------------------
There are 4 groups of distinct atoms

 Group   1 Type C   : 12s5p4d2f1g contracted to 6s4p3d1f1g pattern {711111/2111/211/2/1}
 Group   2 Type N   : 12s5p4d2f1g contracted to 6s4p3d1f1g pattern {711111/2111/211/2/1}
 Group   3 Type O   : 12s5p4d2f1g contracted to 6s4p3d1f1g pattern {711111/2111/211/2/1}
 Group   4 Type H   : 5s2p1d contracted to 3s1p1d pattern {311/2/1}

Atom   0C    basis set group =>   1
Atom   1C    basis set group =>   1
Atom   2C    basis set group =>   1
Atom   3C    basis set group =>   1
Atom   4C    basis set group =>   1
Atom   5C    basis set group =>   1
Atom   6C    basis set group =>   1
Atom   7C    basis set group =>   1
Atom   8C    basis set group =>   1
Atom   9C    basis set group =>   1
Atom  10C    basis set group =>   1
Atom  11N    basis set group =>   2
Atom  12N    basis set group =>   2
Atom  13C    basis set group =>   1
Atom  14C    basis set group =>   1
Atom  15N    basis set group =>   2
Atom  16O    basis set group =>   3
Atom  17H    basis set group =>   4
Atom  18H    basis set group =>   4
Atom  19H    basis set group =>   4
Atom  20H    basis set group =>   4
Atom  21H    basis set group =>   4
Atom  22H    basis set group =>   4
Atom  23H    basis set group =>   4
Atom  24H    basis set group =>   4
Atom  25H    basis set group =>   4
Atom  26H    basis set group =>   4
Atom  27H    basis set group =>   4
Atom  28C    basis set group =>   1
Atom  29C    basis set group =>   1
Atom  30C    basis set group =>   1
Atom  31C    basis set group =>   1
Atom  32C    basis set group =>   1
Atom  33C    basis set group =>   1
Atom  34C    basis set group =>   1
Atom  35C    basis set group =>   1
Atom  36C    basis set group =>   1
Atom  37C    basis set group =>   1
Atom  38C    basis set group =>   1
Atom  39N    basis set group =>   2
Atom  40N    basis set group =>   2
Atom  41C    basis set group =>   1
Atom  42C    basis set group =>   1
Atom  43N    basis set group =>   2
Atom  44O    basis set group =>   3
Atom  45H    basis set group =>   4
Atom  46H    basis set group =>   4
Atom  47H    basis set group =>   4
Atom  48H    basis set group =>   4
Atom  49H    basis set group =>   4
Atom  50H    basis set group =>   4
Atom  51H    basis set group =>   4
Atom  52H    basis set group =>   4
Atom  53H    basis set group =>   4
Atom  54H    basis set group =>   4
Atom  55H    basis set group =>   4


           ************************************************************
           *        Program running with 8 parallel MPI-processes     *
           *              working on a common directory               *
           ************************************************************
------------------------------------------------------------------------------
                           ORCA GTO INTEGRAL CALCULATION
                           -- RI-GTO INTEGRALS CHOSEN --
------------------------------------------------------------------------------
------------------------------------------------------------------------------
                   ___                                                        
                  /   \      - P O W E R E D   B Y -                         
                 /     \                                                     
                 |  |  |   _    _      __       _____    __    __             
                 |  |  |  | |  | |    /  \     |  _  \  |  |  /  |          
                  \  \/   | |  | |   /    \    | | | |  |  | /  /          
                 / \  \   | |__| |  /  /\  \   | |_| |  |  |/  /          
                |  |  |   |  __  | /  /__\  \  |    /   |      \           
                |  |  |   | |  | | |   __   |  |    \   |  |\   \          
                \     /   | |  | | |  |  |  |  | |\  \  |  | \   \       
                 \___/    |_|  |_| |__|  |__|  |_| \__\ |__|  \__/        
                                                                              
                      - O R C A' S   B I G   F R I E N D -                    
                                      &                                       
                       - I N T E G R A L  F E E D E R -                       
                                                                              
 v1 FN, 2020, v2 2021                                                         
------------------------------------------------------------------------------


Reading SHARK input file orca.SHARKINP.tmp ... ok
----------------------
SHARK INTEGRAL PACKAGE
----------------------

Number of atoms                             ...     56
Number of basis functions                   ...   2598
Number of shells                            ...    798
Maximum angular momentum                    ...      4
Integral batch strategy                     ... SHARK/LIBINT Hybrid
RI-J (if used) integral strategy            ... SPLIT-RIJ (Revised 2003 algorithm where possible)
Printlevel                                  ...      1
Contraction scheme used                     ... SEGMENTED contraction
Coulomb Range Separation                    ... NOT USED
Exchange Range Separation                   ... NOT USED
Finite Nucleus Model                        ... NOT USED
Auxiliary Coulomb fitting basis             ... AVAILABLE
   # of basis functions in Aux-J            ...   1908
   # of shells in Aux-J                     ...    620
   Maximum angular momentum in Aux-J        ...      4
Auxiliary J/K fitting basis                 ... NOT available
Auxiliary Correlation fitting basis         ... NOT available
Auxiliary 'external' fitting basis          ... NOT available
Integral threshold                          ...     1.000000e-10
Primitive cut-off                           ...     1.000000e-11
Primitive pair pre-selection threshold      ...     1.000000e-11

Calculating pre-screening integrals         ... done (  1.1 sec) Dimension = 798
Organizing shell pair data                  ... done (  3.7 sec)
Shell pair information
Total number of shell pairs                 ...    318801
Shell pairs after pre-screening             ...    159953
Total number of primitive shell pairs       ...    811086
Primitive shell pairs kept                  ...    270631
          la=0 lb=0:  25087 shell pairs
          la=1 lb=0:  37326 shell pairs
          la=1 lb=1:  13366 shell pairs
          la=2 lb=0:  21768 shell pairs
          la=2 lb=1:  16654 shell pairs
          la=2 lb=2:   4840 shell pairs
          la=3 lb=0:  12477 shell pairs
          la=3 lb=1:   9700 shell pairs
          la=3 lb=2:   5426 shell pairs
          la=3 lb=3:   1570 shell pairs
          la=4 lb=0:   4667 shell pairs
          la=4 lb=1:   3688 shell pairs
          la=4 lb=2:   2021 shell pairs
          la=4 lb=3:   1140 shell pairs
          la=4 lb=4:    223 shell pairs

Calculating one electron integrals          ... done (  0.6 sec)
Calculating RI/J V-Matrix + Cholesky decomp.... done (  0.2 sec)
Calculating Nuclear repulsion               ... done (  0.0 sec) ENN=   3427.038303005129 Eh

SHARK setup successfully completed in   9.8 seconds

Maximum memory used throughout the entire GTOINT-calculation: 286.3 MB


           ************************************************************
           *        Program running with 8 parallel MPI-processes     *
           *              working on a common directory               *
           ************************************************************
-------------------------------------------------------------------------------
                                 ORCA SCF
-------------------------------------------------------------------------------

------------
SCF SETTINGS
------------
Hamiltonian:
 Density Functional     Method          .... DFT(GTOs)
 Exchange Functional    Exchange        .... PW6
 Correlation Functional Correlation     .... B95
 Gradients option       PostSCFGGA      .... off
 Hybrid DFT is turned on
   Fraction HF Exchange ScalHFX         ....  0.280000
   Scaling of DF-GGA-X  ScalDFX         ....  0.720000
   Scaling of DF-GGA-C  ScalDFC         ....  1.000000
   Scaling of DF-LDA-C  ScalLDAC        ....  1.000000
   Perturbative correction              ....  0.000000
   Density functional embedding theory  .... OFF
   NL short-range parameter             ....  9.000000
 RI-approximation to the Coulomb term is turned on
   Number of AuxJ basis functions       .... 1908
   RIJ-COSX (HFX calculated with COS-X)).... on


General Settings:
 Integral files         IntName         .... orca
 Hartree-Fock type      HFTyp           .... RHF
 Total Charge           Charge          ....    0
 Multiplicity           Mult            ....    1
 Number of Electrons    NEL             ....  236
 Basis Dimension        Dim             .... 2598
 Nuclear Repulsion      ENuc            ....   3427.0383030051 Eh

Convergence Acceleration:
 DIIS                   CNVDIIS         .... on
   Start iteration      DIISMaxIt       ....    12
   Startup error        DIISStart       ....  0.200000
   # of expansion vecs  DIISMaxEq       ....     5
   Bias factor          DIISBfac        ....   1.050
   Max. coefficient     DIISMaxC        ....  10.000
 Trust-Rad. Augm. Hess. CNVTRAH         .... off
 SOSCF                  CNVSOSCF        .... on
   Start iteration      SOSCFMaxIt      ....   150
   Startup grad/error   SOSCFStart      ....  0.003300
 Level Shifting         CNVShift        .... on
   Level shift para.    LevelShift      ....    0.2500
   Turn off err/grad.   ShiftErr        ....    0.0010
 Zerner damping         CNVZerner       .... off
 Static damping         CNVDamp         .... on
   Fraction old density DampFac         ....    0.7000
   Max. Damping (<1)    DampMax         ....    0.9800
   Min. Damping (>=0)   DampMin         ....    0.0000
   Turn off err/grad.   DampErr         ....    0.1000
 Fernandez-Rico         CNVRico         .... off

SCF Procedure:
 Maximum # iterations   MaxIter         ....   125
 SCF integral mode      SCFMode         .... Direct
   Integral package                     .... SHARK and LIBINT hybrid scheme
 Reset frequency        DirectResetFreq ....    20
 Integral Threshold     Thresh          ....  1.000e-10 Eh
 Primitive CutOff       TCut            ....  1.000e-11 Eh

Convergence Tolerance:
 Convergence Check Mode ConvCheckMode   .... Total+1el-Energy
 Convergence forced     ConvForced      .... 0
 Energy Change          TolE            ....  1.000e-06 Eh
 1-El. energy change                    ....  1.000e-03 Eh
 Orbital Gradient       TolG            ....  5.000e-05
 Orbital Rotation angle TolX            ....  5.000e-05
 DIIS Error             TolErr          ....  1.000e-06


Diagonalization of the overlap matrix:
Smallest eigenvalue                        ... 5.000e-06
Time for diagonalization                   ...    1.414 sec
Threshold for overlap eigenvalues          ... 1.000e-08
Number of eigenvalues below threshold      ... 0
Time for construction of square roots      ...    0.886 sec
Total time needed                          ...    2.324 sec

Time for model grid setup =    1.281 sec

------------------------------
INITIAL GUESS: MODEL POTENTIAL
------------------------------
Loading Hartree-Fock densities                     ... done
Calculating cut-offs                               ... done
Initializing the effective Hamiltonian             ... done
Setting up the integral package (SHARK)            ... done
Starting the Coulomb interaction                   ... done (   7.7 sec)
Reading the grid                                   ... done
Mapping shells                                     ... done
Starting the XC term evaluation                    ... done (   2.6 sec)
  promolecular density results
     # of electrons  =    235.983560715
     EX              =   -199.430730144
     EC              =    -15.227294545
     EX+EC           =   -214.658024689
Transforming the Hamiltonian                       ... done (   0.8 sec)
Diagonalizing the Hamiltonian                      ... done (   1.5 sec)
Back transforming the eigenvectors                 ... done (   0.4 sec)
Now organizing SCF variables                       ... done
                      ------------------
                      INITIAL GUESS DONE (  14.5 sec)
                      ------------------
-------------------
DFT GRID GENERATION
-------------------

General Integration Accuracy     IntAcc      ... 4.959
Radial Grid Type                 RadialGrid  ... OptM3 with GC (2021)
Angular Grid (max. ang.)         AngularGrid ... 6 (Lebedev-590)
Angular grid pruning method      GridPruning ... 4 (adaptive)
Weight generation scheme         WeightScheme... Becke
Basis function cutoff            BFCut       ... 1.0000e-10
Integration weight cutoff        WCut        ... 1.0000e-14
Angular grids for H and He will be reduced by one unit
Partially contracted basis set               ... off
Rotationally invariant grid construction     ... off

Total number of grid points                  ...   679618
Total number of batches                      ...    10645
Average number of points per batch           ...       63
Average number of grid points per atom       ...    12136
Time for grid setup =   13.245 sec

--------------------
COSX GRID GENERATION
--------------------

GRIDX 1
-------
General Integration Accuracy     IntAcc      ... 4.020
Radial Grid Type                 RadialGrid  ... OptM3 with GC (2021)
Angular Grid (max. ang.)         AngularGrid ... 2 (Lebedev-110)
Angular grid pruning method      GridPruning ... 4 (adaptive)
Weight generation scheme         WeightScheme... Becke
Basis function cutoff            BFCut       ... 1.0000e-10
Integration weight cutoff        WCut        ... 1.0000e-14
Angular grids for H and He will be reduced by one unit
Partially contracted basis set               ... on
Rotationally invariant grid construction     ... off

Total number of grid points                  ...    82616
Total number of batches                      ...     1322
Average number of points per batch           ...       62
Average number of grid points per atom       ...     1475
UseSFitting                                  ... on

GRIDX 2
-------
General Integration Accuracy     IntAcc      ... 4.338
Radial Grid Type                 RadialGrid  ... OptM3 with GC (2021)
Angular Grid (max. ang.)         AngularGrid ... 3 (Lebedev-194)
Angular grid pruning method      GridPruning ... 4 (adaptive)
Weight generation scheme         WeightScheme... Becke
Basis function cutoff            BFCut       ... 1.0000e-10
Integration weight cutoff        WCut        ... 1.0000e-14
Angular grids for H and He will be reduced by one unit
Partially contracted basis set               ... on
Rotationally invariant grid construction     ... off

Total number of grid points                  ...   178202
Total number of batches                      ...     2815
Average number of points per batch           ...       63
Average number of grid points per atom       ...     3182
UseSFitting                                  ... on

GRIDX 3
-------
General Integration Accuracy     IntAcc      ... 4.871
Radial Grid Type                 RadialGrid  ... OptM3 with GC (2021)
Angular Grid (max. ang.)         AngularGrid ... 4 (Lebedev-302)
Angular grid pruning method      GridPruning ... 4 (adaptive)
Weight generation scheme         WeightScheme... Becke
Basis function cutoff            BFCut       ... 1.0000e-10
Integration weight cutoff        WCut        ... 1.0000e-14
Angular grids for H and He will be reduced by one unit
Partially contracted basis set               ... on
Rotationally invariant grid construction     ... off

Total number of grid points                  ...   325518
Total number of batches                      ...     5114
Average number of points per batch           ...       63
Average number of grid points per atom       ...     5813
UseSFitting                                  ... on

Time for X-Grid setup             =   21.853 sec

--------------
SCF ITERATIONS
--------------
ITER       Energy         Delta-E        Max-DP      RMS-DP      [F,P]     Damp
               ***  Starting incremental Fock matrix formation  ***
  0  -1484.4550371200   0.000000000000 0.04207594  0.00021374  0.3755235 0.7000
  1  -1484.9352450044  -0.480207884401 0.03562337  0.00018080  0.1544760 0.7000
                               ***Turning on DIIS***
  2  -1485.1424613639  -0.207216359460 0.05624054  0.00037129  0.0633574 0.0000
  3  -1485.4819312028  -0.339469838950 0.04320150  0.00014945  0.0700713 0.0000
  4  -1485.5416377526  -0.059706549803 0.01075358  0.00005432  0.0227681 0.0000
  5  -1485.5444842405  -0.002846487895 0.00485482  0.00002463  0.0112900 0.0000
                      *** Initiating the SOSCF procedure ***
                           *** Shutting down DIIS ***
                      *** Re-Reading the Fockian *** 
                      *** Removing any level shift *** 
ITER      Energy       Delta-E        Grad      Rot      Max-DP    RMS-DP
  6  -1485.54491139  -0.0004271527  0.000282  0.000282  0.001749  0.000011
               *** Restarting incremental Fock matrix formation ***
  7  -1485.54494110  -0.0000297101  0.000125  0.000552  0.001765  0.000014
  8  -1485.54493786   0.0000032412  0.000244  0.000439  0.000420  0.000003
  9  -1485.54494540  -0.0000075329  0.000036  0.000113  0.001493  0.000006
 10  -1485.54494474   0.0000006554  0.000059  0.000059  0.000546  0.000002
                 **** Energy Check signals convergence ****
              ***Rediagonalizing the Fockian in SOSCF/NRSCF***

               *****************************************************
               *                     SUCCESS                       *
               *           SCF CONVERGED AFTER  11 CYCLES          *
               *****************************************************

Old exchange energy                            =    -55.772277377 Eh
New exchange energy                            =    -55.772285027 Eh
Exchange energy change after final integration =     -0.000007650 Eh
Total energy after final integration           =  -1485.544953039 Eh
Final COS-X integration done in                =   587.113 sec

----------------
TOTAL SCF ENERGY
----------------

Total Energy       :        -1485.54495304 Eh          -40423.73328 eV

Components:
Nuclear Repulsion  :         3427.03830301 Eh           93254.45319 eV
Electronic Energy  :        -4912.58325604 Eh         -133678.18646 eV
One Electron Energy:        -8831.32150953 Eh         -240312.47552 eV
Two Electron Energy:         3918.73825349 Eh          106634.28906 eV
Max COSX asymmetry :            0.00000035 Eh               0.00001 eV

Virial components:
Potential Energy   :        -2965.10943019 Eh          -80684.72953 eV
Kinetic Energy     :         1479.56447715 Eh           40260.99625 eV
Virial Ratio       :            2.00404205


DFT components:
N(Alpha)           :      118.000033054017 electrons
N(Beta)            :      118.000033054017 electrons
N(Total)           :      236.000066108033 electrons
E(X)               :     -146.275653913008 Eh       
E(C)               :       -8.451023891735 Eh       
E(XC)              :     -154.726677804743 Eh       
DFET-embed. en.    :        0.000000000000 Eh       

---------------
SCF CONVERGENCE
---------------

  Last Energy change         ...   -6.4973e-07  Tolerance :   1.0000e-06
  Last MAX-Density change    ...    2.3315e-15  Tolerance :   1.0000e-05
  Last RMS-Density change    ...    4.3133e-18  Tolerance :   1.0000e-06
  Last Orbital Gradient      ...    4.4060e-06  Tolerance :   5.0000e-05
  Last Orbital Rotation      ...    1.8130e-05  Tolerance :   5.0000e-05

             **** THE GBW FILE WAS UPDATED (orca.gbw) ****
             **** DENSITY orca.scfp WAS UPDATED ****
             **** ENERGY FILE WAS UPDATED (orca.en.tmp) ****
             **** THE GBW FILE WAS UPDATED (orca.gbw) ****
             **** DENSITY orca.scfp WAS UPDATED ****
----------------
ORBITAL ENERGIES
----------------

  NO   OCC          E(Eh)            E(eV) 
   0   2.0000     -19.270665      -524.3815 
   1   2.0000     -19.270652      -524.3811 
   2   2.0000     -14.496146      -394.4602 
   3   2.0000     -14.496124      -394.4596 
   4   2.0000     -14.494181      -394.4067 
   5   2.0000     -14.494150      -394.4059 
   6   2.0000     -14.492616      -394.3641 
   7   2.0000     -14.492556      -394.3625 
   8   2.0000     -10.405935      -283.1599 
   9   2.0000     -10.405918      -283.1594 
  10   2.0000     -10.362721      -281.9840 
  11   2.0000     -10.362698      -281.9834 
  12   2.0000     -10.359092      -281.8852 
  13   2.0000     -10.359063      -281.8844 
  14   2.0000     -10.358320      -281.8642 
  15   2.0000     -10.358293      -281.8635 
  16   2.0000     -10.354478      -281.7597 
  17   2.0000     -10.354449      -281.7589 
  18   2.0000     -10.350538      -281.6525 
  19   2.0000     -10.350468      -281.6505 
  20   2.0000     -10.312544      -280.6186 
  21   2.0000     -10.312532      -280.6183 
  22   2.0000     -10.307925      -280.4929 
  23   2.0000     -10.307863      -280.4912 
  24   2.0000     -10.298408      -280.2339 
  25   2.0000     -10.298359      -280.2326 
  26   2.0000     -10.297316      -280.2042 
  27   2.0000     -10.297277      -280.2031 
  28   2.0000     -10.297093      -280.1982 
  29   2.0000     -10.297041      -280.1967 
  30   2.0000     -10.295918      -280.1662 
  31   2.0000     -10.295835      -280.1639 
  32   2.0000     -10.294088      -280.1164 
  33   2.0000     -10.294030      -280.1148 
  34   2.0000      -1.083135       -29.4736 
  35   2.0000      -1.079644       -29.3786 
  36   2.0000      -1.035893       -28.1881 
  37   2.0000      -1.035759       -28.1844 
  38   2.0000      -0.987695       -26.8765 
  39   2.0000      -0.984737       -26.7961 
  40   2.0000      -0.959761       -26.1164 
  41   2.0000      -0.959553       -26.1108 
  42   2.0000      -0.887718       -24.1560 
  43   2.0000      -0.887409       -24.1476 
  44   2.0000      -0.831021       -22.6132 
  45   2.0000      -0.830362       -22.5953 
  46   2.0000      -0.817681       -22.2502 
  47   2.0000      -0.816821       -22.2268 
  48   2.0000      -0.770363       -20.9626 
  49   2.0000      -0.769229       -20.9318 
  50   2.0000      -0.762996       -20.7622 
  51   2.0000      -0.762954       -20.7610 
  52   2.0000      -0.729703       -19.8562 
  53   2.0000      -0.726920       -19.7805 
  54   2.0000      -0.701551       -19.0902 
  55   2.0000      -0.701447       -19.0873 
  56   2.0000      -0.662841       -18.0368 
  57   2.0000      -0.662316       -18.0225 
  58   2.0000      -0.629726       -17.1357 
  59   2.0000      -0.627051       -17.0629 
  60   2.0000      -0.621650       -16.9160 
  61   2.0000      -0.614398       -16.7186 
  62   2.0000      -0.604994       -16.4627 
  63   2.0000      -0.604440       -16.4476 
  64   2.0000      -0.570743       -15.5307 
  65   2.0000      -0.567447       -15.4410 
  66   2.0000      -0.545275       -14.8377 
  67   2.0000      -0.543949       -14.8016 
  68   2.0000      -0.539544       -14.6817 
  69   2.0000      -0.538127       -14.6432 
  70   2.0000      -0.525451       -14.2982 
  71   2.0000      -0.521655       -14.1950 
  72   2.0000      -0.518409       -14.1066 
  73   2.0000      -0.517615       -14.0850 
  74   2.0000      -0.502859       -13.6835 
  75   2.0000      -0.490469       -13.3463 
  76   2.0000      -0.481621       -13.1056 
  77   2.0000      -0.481548       -13.1036 
  78   2.0000      -0.474654       -12.9160 
  79   2.0000      -0.474165       -12.9027 
  80   2.0000      -0.458151       -12.4669 
  81   2.0000      -0.456936       -12.4339 
  82   2.0000      -0.452360       -12.3093 
  83   2.0000      -0.449706       -12.2371 
  84   2.0000      -0.446597       -12.1525 
  85   2.0000      -0.440894       -11.9973 
  86   2.0000      -0.440333       -11.9821 
  87   2.0000      -0.436226       -11.8703 
  88   2.0000      -0.432238       -11.7618 
  89   2.0000      -0.432065       -11.7571 
  90   2.0000      -0.426315       -11.6006 
  91   2.0000      -0.424562       -11.5529 
  92   2.0000      -0.415653       -11.3105 
  93   2.0000      -0.413372       -11.2484 
  94   2.0000      -0.396291       -10.7836 
  95   2.0000      -0.394175       -10.7260 
  96   2.0000      -0.382154       -10.3989 
  97   2.0000      -0.380802       -10.3622 
  98   2.0000      -0.365637        -9.9495 
  99   2.0000      -0.364142        -9.9088 
 100   2.0000      -0.355574        -9.6756 
 101   2.0000      -0.355345        -9.6694 
 102   2.0000      -0.354232        -9.6391 
 103   2.0000      -0.353180        -9.6105 
 104   2.0000      -0.350369        -9.5340 
 105   2.0000      -0.348625        -9.4866 
 106   2.0000      -0.308562        -8.3964 
 107   2.0000      -0.303239        -8.2516 
 108   2.0000      -0.300564        -8.1788 
 109   2.0000      -0.299275        -8.1437 
 110   2.0000      -0.290184        -7.8963 
 111   2.0000      -0.285746        -7.7755 
 112   2.0000      -0.274975        -7.4825 
 113   2.0000      -0.269873        -7.3436 
 114   2.0000      -0.269588        -7.3359 
 115   2.0000      -0.265252        -7.2179 
 116   2.0000      -0.263732        -7.1765 
 117   2.0000      -0.261598        -7.1184 
 118   0.0000      -0.073243        -1.9930 
 119   0.0000      -0.070994        -1.9318 
 120   0.0000      -0.043816        -1.1923 
 121   0.0000      -0.043238        -1.1766 
 122   0.0000      -0.011224        -0.3054 
 123   0.0000      -0.007141        -0.1943 
 124   0.0000      -0.006967        -0.1896 
 125   0.0000      -0.000760        -0.0207 
 126   0.0000       0.018882         0.5138 
 127   0.0000       0.024931         0.6784 
 128   0.0000       0.028861         0.7853 
 129   0.0000       0.035810         0.9744 
 130   0.0000       0.036305         0.9879 
 131   0.0000       0.040190         1.0936 
 132   0.0000       0.044957         1.2233 
 133   0.0000       0.050488         1.3738 
 134   0.0000       0.052465         1.4276 
 135   0.0000       0.054013         1.4698 
 136   0.0000       0.057249         1.5578 
 137   0.0000       0.061733         1.6798 
 138   0.0000       0.063659         1.7322 
 139   0.0000       0.067340         1.8324 
 140   0.0000       0.070457         1.9172 
 141   0.0000       0.075755         2.0614 
 142   0.0000       0.075826         2.0633 
 143   0.0000       0.083762         2.2793 
 144   0.0000       0.086430         2.3519 
 145   0.0000       0.089871         2.4455 
 146   0.0000       0.096794         2.6339 
 147   0.0000       0.099008         2.6941 
 148   0.0000       0.102990         2.8025 
 149   0.0000       0.108237         2.9453 
 150   0.0000       0.110707         3.0125 
 151   0.0000       0.113299         3.0830 
 152   0.0000       0.117003         3.1838 
 153   0.0000       0.118527         3.2253 
 154   0.0000       0.123726         3.3668 
 155   0.0000       0.125660         3.4194 
 156   0.0000       0.128539         3.4977 
 157   0.0000       0.129793         3.5318 
 158   0.0000       0.133894         3.6434 
 159   0.0000       0.139502         3.7960 
 160   0.0000       0.141988         3.8637 
 161   0.0000       0.142342         3.8733 
 162   0.0000       0.144152         3.9226 
 163   0.0000       0.148308         4.0357 
 164   0.0000       0.151242         4.1155 
 165   0.0000       0.151782         4.1302 
 166   0.0000       0.153449         4.1756 
 167   0.0000       0.155066         4.2196 
 168   0.0000       0.157574         4.2878 
 169   0.0000       0.159697         4.3456 
 170   0.0000       0.166203         4.5226 
 171   0.0000       0.166357         4.5268 
 172   0.0000       0.169119         4.6020 
 173   0.0000       0.171759         4.6738 
 174   0.0000       0.177584         4.8323 
 175   0.0000       0.178045         4.8449 
 176   0.0000       0.183190         4.9849 
 177   0.0000       0.188677         5.1342 
 178   0.0000       0.191643         5.2149 
 179   0.0000       0.197802         5.3825 
 180   0.0000       0.197970         5.3870 
 181   0.0000       0.202987         5.5236 
 182   0.0000       0.204023         5.5518 
 183   0.0000       0.207679         5.6512 
 184   0.0000       0.208903         5.6845 
 185   0.0000       0.211800         5.7634 
 186   0.0000       0.214387         5.8338 
 187   0.0000       0.218026         5.9328 
 188   0.0000       0.222680         6.0594 
 189   0.0000       0.223838         6.0909 
 190   0.0000       0.223866         6.0917 
 191   0.0000       0.230901         6.2831 
 192   0.0000       0.231158         6.2901 
 193   0.0000       0.237709         6.4684 
 194   0.0000       0.239087         6.5059 
 195   0.0000       0.240308         6.5391 
 196   0.0000       0.241060         6.5596 
 197   0.0000       0.246863         6.7175 
 198   0.0000       0.250308         6.8112 
 199   0.0000       0.255353         6.9485 
 200   0.0000       0.258043         7.0217 
 201   0.0000       0.259126         7.0512 
 202   0.0000       0.260057         7.0765 
 203   0.0000       0.260743         7.0952 
 204   0.0000       0.266286         7.2460 
 205   0.0000       0.266313         7.2468 
 206   0.0000       0.268902         7.3172 
 207   0.0000       0.270365         7.3570 
 208   0.0000       0.272065         7.4033 
 209   0.0000       0.273439         7.4407 
 210   0.0000       0.276337         7.5195 
 211   0.0000       0.278723         7.5844 
 212   0.0000       0.279353         7.6016 
 213   0.0000       0.280582         7.6350 
 214   0.0000       0.282457         7.6860 
 215   0.0000       0.283379         7.7111 
 216   0.0000       0.283507         7.7146 
 217   0.0000       0.286047         7.7837 
 218   0.0000       0.291854         7.9417 
 219   0.0000       0.293371         7.9830 
 220   0.0000       0.298639         8.1264 
 221   0.0000       0.299942         8.1618 
 222   0.0000       0.301502         8.2043 
 223   0.0000       0.303306         8.2534 
 224   0.0000       0.303760         8.2657 
 225   0.0000       0.305243         8.3061 
 226   0.0000       0.307248         8.3606 
 227   0.0000       0.311280         8.4704 
 228   0.0000       0.314639         8.5618 
 229   0.0000       0.316016         8.5992 
 230   0.0000       0.316356         8.6085 
 231   0.0000       0.321399         8.7457 
 232   0.0000       0.322561         8.7773 
 233   0.0000       0.323698         8.8083 
 234   0.0000       0.326842         8.8938 
 235   0.0000       0.328055         8.9268 
 236   0.0000       0.329846         8.9756 
 237   0.0000       0.335453         9.1281 
 238   0.0000       0.339119         9.2279 
 239   0.0000       0.339680         9.2432 
 240   0.0000       0.341838         9.3019 
 241   0.0000       0.342558         9.3215 
 242   0.0000       0.345931         9.4133 
 243   0.0000       0.346337         9.4243 
 244   0.0000       0.350715         9.5434 
 245   0.0000       0.354644         9.6503 
 246   0.0000       0.354783         9.6541 
 247   0.0000       0.357322         9.7232 
 248   0.0000       0.359882         9.7929 
 249   0.0000       0.362288         9.8584 
 250   0.0000       0.364671         9.9232 
 251   0.0000       0.365910         9.9569 
 252   0.0000       0.369976        10.0676 
 253   0.0000       0.371206        10.1010 
 254   0.0000       0.373678        10.1683 
 255   0.0000       0.375924        10.2294 
 256   0.0000       0.376995        10.2586 
 257   0.0000       0.380779        10.3615 
 258   0.0000       0.384672        10.4675 
 259   0.0000       0.388613        10.5747 
 260   0.0000       0.389843        10.6082 
 261   0.0000       0.395013        10.7488 
 262   0.0000       0.395633        10.7657 
 263   0.0000       0.401312        10.9202 
 264   0.0000       0.402408        10.9501 
 265   0.0000       0.404585        11.0093 
 266   0.0000       0.409050        11.1308 
 267   0.0000       0.410171        11.1613 
 268   0.0000       0.416365        11.3299 
 269   0.0000       0.417385        11.3576 
 270   0.0000       0.420040        11.4299 
 271   0.0000       0.421260        11.4631 
 272   0.0000       0.422673        11.5015 
 273   0.0000       0.426777        11.6132 
 274   0.0000       0.433442        11.7946 
 275   0.0000       0.433882        11.8065 
 276   0.0000       0.435357        11.8467 
 277   0.0000       0.435573        11.8525 
 278   0.0000       0.442816        12.0496 
 279   0.0000       0.444493        12.0953 
 280   0.0000       0.445283        12.1168 
 281   0.0000       0.450105        12.2480 
 282   0.0000       0.451223        12.2784 
 283   0.0000       0.451431        12.2841 
 284   0.0000       0.455225        12.3873 
 285   0.0000       0.456783        12.4297 
 286   0.0000       0.461786        12.5658 
 287   0.0000       0.465495        12.6668 
 288   0.0000       0.467417        12.7191 
 289   0.0000       0.473988        12.8979 
 290   0.0000       0.475070        12.9273 
 291   0.0000       0.477128        12.9833 
 292   0.0000       0.477247        12.9865 
 293   0.0000       0.481613        13.1053 
 294   0.0000       0.484128        13.1738 
 295   0.0000       0.484709        13.1896 
 296   0.0000       0.486628        13.2418 
 297   0.0000       0.488006        13.2793 
 298   0.0000       0.492454        13.4004 
 299   0.0000       0.494401        13.4533 
 300   0.0000       0.497657        13.5419 
 301   0.0000       0.498288        13.5591 
 302   0.0000       0.501174        13.6376 
 303   0.0000       0.506972        13.7954 
 304   0.0000       0.511302        13.9132 
 305   0.0000       0.515276        14.0214 
 306   0.0000       0.515388        14.0244 
 307   0.0000       0.520534        14.1645 
 308   0.0000       0.521605        14.1936 
 309   0.0000       0.527413        14.3516 
 310   0.0000       0.536124        14.5887 
 311   0.0000       0.536298        14.5934 
 312   0.0000       0.537662        14.6305 
 313   0.0000       0.539248        14.6737 
 314   0.0000       0.542361        14.7584 
 315   0.0000       0.543986        14.8026 
 316   0.0000       0.548631        14.9290 
 317   0.0000       0.551709        15.0128 
 318   0.0000       0.557050        15.1581 
 319   0.0000       0.557366        15.1667 
 320   0.0000       0.559227        15.2173 
 321   0.0000       0.569467        15.4960 
 322   0.0000       0.573622        15.6091 
 323   0.0000       0.574833        15.6420 
 324   0.0000       0.576962        15.6999 
 325   0.0000       0.578348        15.7377 
 326   0.0000       0.583946        15.8900 
 327   0.0000       0.584161        15.8958 
 328   0.0000       0.586675        15.9642 
 329   0.0000       0.593535        16.1509 
 330   0.0000       0.595589        16.2068 
 331   0.0000       0.600721        16.3464 
 332   0.0000       0.603547        16.4233 
 333   0.0000       0.606024        16.4907 
 334   0.0000       0.609446        16.5839 
 335   0.0000       0.611413        16.6374 
 336   0.0000       0.612169        16.6580 
 337   0.0000       0.616712        16.7816 
 338   0.0000       0.618168        16.8212 
 339   0.0000       0.619683        16.8624 
 340   0.0000       0.620808        16.8931 
 341   0.0000       0.623737        16.9727 
 342   0.0000       0.625602        17.0235 
 343   0.0000       0.630224        17.1493 
 344   0.0000       0.631189        17.1755 
 345   0.0000       0.635145        17.2832 
 346   0.0000       0.637005        17.3338 
 347   0.0000       0.637468        17.3464 
 348   0.0000       0.640493        17.4287 
 349   0.0000       0.646353        17.5882 
 350   0.0000       0.650260        17.6945 
 351   0.0000       0.651892        17.7389 
 352   0.0000       0.652377        17.7521 
 353   0.0000       0.657311        17.8864 
 354   0.0000       0.657399        17.8887 
 355   0.0000       0.660892        17.9838 
 356   0.0000       0.671080        18.2610 
 357   0.0000       0.672543        18.3008 
 358   0.0000       0.677256        18.4291 
 359   0.0000       0.679749        18.4969 
 360   0.0000       0.683048        18.5867 
 361   0.0000       0.684023        18.6132 
 362   0.0000       0.686012        18.6673 
 363   0.0000       0.690505        18.7896 
 364   0.0000       0.694728        18.9045 
 365   0.0000       0.701180        19.0801 
 366   0.0000       0.704977        19.1834 
 367   0.0000       0.706526        19.2255 
 368   0.0000       0.710994        19.3471 
 369   0.0000       0.716135        19.4870 
 370   0.0000       0.718521        19.5519 
 371   0.0000       0.720404        19.6032 
 372   0.0000       0.721720        19.6390 
 373   0.0000       0.723854        19.6971 
 374   0.0000       0.724575        19.7167 
 375   0.0000       0.730900        19.8888 
 376   0.0000       0.731601        19.9079 
 377   0.0000       0.732495        19.9322 
 378   0.0000       0.734546        19.9880 
 379   0.0000       0.737988        20.0817 
 380   0.0000       0.739778        20.1304 
 381   0.0000       0.742489        20.2042 
 382   0.0000       0.744203        20.2508 
 383   0.0000       0.750071        20.4105 
 384   0.0000       0.752163        20.4674 
 385   0.0000       0.753157        20.4945 
 386   0.0000       0.759905        20.6781 
 387   0.0000       0.761863        20.7313 
 388   0.0000       0.764765        20.8103 
 389   0.0000       0.767368        20.8811 
 390   0.0000       0.767738        20.8912 
 391   0.0000       0.773607        21.0509 
 392   0.0000       0.778931        21.1958 
 393   0.0000       0.781974        21.2786 
 394   0.0000       0.784692        21.3525 
 395   0.0000       0.787877        21.4392 
 396   0.0000       0.790976        21.5235 
 397   0.0000       0.793092        21.5811 
 398   0.0000       0.795360        21.6429 
 399   0.0000       0.797803        21.7093 
 400   0.0000       0.799809        21.7639 
 401   0.0000       0.800708        21.7884 
 402   0.0000       0.802442        21.8355 
 403   0.0000       0.806335        21.9415 
 404   0.0000       0.812865        22.1192 
 405   0.0000       0.813437        22.1348 
 406   0.0000       0.815248        22.1840 
 407   0.0000       0.819667        22.3043 
 408   0.0000       0.821601        22.3569 
 409   0.0000       0.821804        22.3624 
 410   0.0000       0.823074        22.3970 
 411   0.0000       0.825065        22.4512 
 412   0.0000       0.826827        22.4991 
 413   0.0000       0.829583        22.5741 
 414   0.0000       0.835328        22.7304 
 415   0.0000       0.836572        22.7643 
 416   0.0000       0.838993        22.8302 
 417   0.0000       0.840825        22.8800 
 418   0.0000       0.842228        22.9182 
 419   0.0000       0.847771        23.0690 
 420   0.0000       0.848241        23.0818 
 421   0.0000       0.848925        23.1004 
 422   0.0000       0.856245        23.2996 
 423   0.0000       0.857520        23.3343 
 424   0.0000       0.858443        23.3594 
 425   0.0000       0.867544        23.6071 
 426   0.0000       0.869311        23.6551 
 427   0.0000       0.872832        23.7510 
 428   0.0000       0.878582        23.9074 
 429   0.0000       0.884878        24.0788 
 430   0.0000       0.885094        24.0846 
 431   0.0000       0.888186        24.1688 
 432   0.0000       0.889900        24.2154 
 433   0.0000       0.891177        24.2502 
 434   0.0000       0.891723        24.2650 
 435   0.0000       0.894712        24.3464 
 436   0.0000       0.895926        24.3794 
 437   0.0000       0.896230        24.3877 
 438   0.0000       0.903874        24.5957 
 439   0.0000       0.908247        24.7147 
 440   0.0000       0.911191        24.7948 
 441   0.0000       0.914245        24.8779 
 442   0.0000       0.914730        24.8911 
 443   0.0000       0.919606        25.0238 
 444   0.0000       0.921823        25.0841 
 445   0.0000       0.925167        25.1751 
 446   0.0000       0.927168        25.2295 
 447   0.0000       0.928995        25.2792 
 448   0.0000       0.933760        25.4089 
 449   0.0000       0.934220        25.4214 
 450   0.0000       0.937532        25.5115 
 451   0.0000       0.940920        25.6037 
 452   0.0000       0.944728        25.7074 
 453   0.0000       0.946258        25.7490 
 454   0.0000       0.950159        25.8551 
 455   0.0000       0.950888        25.8750 
 456   0.0000       0.953798        25.9542 
 457   0.0000       0.960359        26.1327 
 458   0.0000       0.960491        26.1363 
 459   0.0000       0.962249        26.1841 
 460   0.0000       0.963628        26.2216 
 461   0.0000       0.966436        26.2981 
 462   0.0000       0.966831        26.3088 
 463   0.0000       0.972332        26.4585 
 464   0.0000       0.974178        26.5087 
 465   0.0000       0.975873        26.5549 
 466   0.0000       0.978091        26.6152 
 467   0.0000       0.979226        26.6461 
 468   0.0000       0.982341        26.7309 
 469   0.0000       0.986990        26.8574 
 470   0.0000       0.987837        26.8804 
 471   0.0000       0.989432        26.9238 
 472   0.0000       0.998083        27.1592 
 473   0.0000       0.999225        27.1903 
 474   0.0000       1.004115        27.3233 
 475   0.0000       1.004732        27.3401 
 476   0.0000       1.005683        27.3660 
 477   0.0000       1.006429        27.3863 
 478   0.0000       1.016932        27.6721 
 479   0.0000       1.017428        27.6856 
 480   0.0000       1.021038        27.7839 
 481   0.0000       1.022382        27.8204 
 482   0.0000       1.024103        27.8673 
 483   0.0000       1.036401        28.2019 
 484   0.0000       1.037820        28.2405 
 485   0.0000       1.038071        28.2474 
 486   0.0000       1.038242        28.2520 
 487   0.0000       1.041578        28.3428 
 488   0.0000       1.041731        28.3469 
 489   0.0000       1.049279        28.5523 
 490   0.0000       1.051140        28.6030 
 491   0.0000       1.053068        28.6554 
 492   0.0000       1.054438        28.6927 
 493   0.0000       1.057626        28.7795 
 494   0.0000       1.062436        28.9104 
 495   0.0000       1.068674        29.0801 
 496   0.0000       1.070793        29.1377 
 497   0.0000       1.072131        29.1742 
 498   0.0000       1.073830        29.2204 
 499   0.0000       1.080080        29.3905 
 500   0.0000       1.083379        29.4803 
 501   0.0000       1.084112        29.5002 
 502   0.0000       1.089351        29.6427 
 503   0.0000       1.089689        29.6519 
 504   0.0000       1.095617        29.8133 
 505   0.0000       1.095639        29.8138 
 506   0.0000       1.097798        29.8726 
 507   0.0000       1.099778        29.9265 
 508   0.0000       1.101106        29.9626 
 509   0.0000       1.103621        30.0311 
 510   0.0000       1.110147        30.2086 
 511   0.0000       1.110286        30.2124 
 512   0.0000       1.113586        30.3022 
 513   0.0000       1.118319        30.4310 
 514   0.0000       1.121251        30.5108 
 515   0.0000       1.122770        30.5521 
 516   0.0000       1.126177        30.6448 
 517   0.0000       1.126593        30.6562 
 518   0.0000       1.133174        30.8352 
 519   0.0000       1.136555        30.9272 
 520   0.0000       1.137023        30.9400 
 521   0.0000       1.143294        31.1106 
 522   0.0000       1.147420        31.2229 
 523   0.0000       1.149965        31.2921 
 524   0.0000       1.151462        31.3329 
 525   0.0000       1.157628        31.5007 
 526   0.0000       1.160698        31.5842 
 527   0.0000       1.163561        31.6621 
 528   0.0000       1.166314        31.7370 
 529   0.0000       1.166584        31.7444 
 530   0.0000       1.169961        31.8363 
 531   0.0000       1.176162        32.0050 
 532   0.0000       1.177678        32.0462 
 533   0.0000       1.179097        32.0849 
 534   0.0000       1.181584        32.1525 
 535   0.0000       1.181866        32.1602 
 536   0.0000       1.188727        32.3469 
 537   0.0000       1.189393        32.3650 
 538   0.0000       1.192126        32.4394 
 539   0.0000       1.193020        32.4637 
 540   0.0000       1.194754        32.5109 
 541   0.0000       1.207085        32.8465 
 542   0.0000       1.211857        32.9763 
 543   0.0000       1.212493        32.9936 
 544   0.0000       1.214091        33.0371 
 545   0.0000       1.218859        33.1668 
 546   0.0000       1.219558        33.1859 
 547   0.0000       1.228552        33.4306 
 548   0.0000       1.228739        33.4357 
 549   0.0000       1.231342        33.5065 
 550   0.0000       1.237771        33.6815 
 551   0.0000       1.238737        33.7077 
 552   0.0000       1.247090        33.9351 
 553   0.0000       1.247518        33.9467 
 554   0.0000       1.249264        33.9942 
 555   0.0000       1.250527        34.0286 
 556   0.0000       1.252476        34.0816 
 557   0.0000       1.258106        34.2348 
 558   0.0000       1.258952        34.2578 
 559   0.0000       1.266416        34.4609 
 560   0.0000       1.267840        34.4997 
 561   0.0000       1.269597        34.5475 
 562   0.0000       1.278529        34.7905 
 563   0.0000       1.285294        34.9746 
 564   0.0000       1.286423        35.0053 
 565   0.0000       1.289044        35.0767 
 566   0.0000       1.291254        35.1368 
 567   0.0000       1.295264        35.2459 
 568   0.0000       1.298602        35.3368 
 569   0.0000       1.301592        35.4181 
 570   0.0000       1.304203        35.4892 
 571   0.0000       1.305535        35.5254 
 572   0.0000       1.310498        35.6605 
 573   0.0000       1.314214        35.7616 
 574   0.0000       1.323262        36.0078 
 575   0.0000       1.331806        36.2403 
 576   0.0000       1.334245        36.3067 
 577   0.0000       1.339659        36.4540 
 578   0.0000       1.341312        36.4990 
 579   0.0000       1.346763        36.6473 
 580   0.0000       1.349411        36.7193 
 581   0.0000       1.354637        36.8615 
 582   0.0000       1.356926        36.9238 
 583   0.0000       1.363338        37.0983 
 584   0.0000       1.369632        37.2696 
 585   0.0000       1.370108        37.2825 
 586   0.0000       1.372766        37.3549 
 587   0.0000       1.373677        37.3796 
 588   0.0000       1.374793        37.4100 
 589   0.0000       1.379027        37.5252 
 590   0.0000       1.386575        37.7306 
 591   0.0000       1.391906        37.8757 
 592   0.0000       1.393687        37.9241 
 593   0.0000       1.398646        38.0591 
 594   0.0000       1.402740        38.1705 
 595   0.0000       1.408500        38.3272 
 596   0.0000       1.411600        38.4116 
 597   0.0000       1.416953        38.5573 
 598   0.0000       1.417408        38.5696 
 599   0.0000       1.420048        38.6415 
 600   0.0000       1.425180        38.7811 
 601   0.0000       1.430514        38.9263 
 602   0.0000       1.440290        39.1923 
 603   0.0000       1.443720        39.2856 
 604   0.0000       1.445050        39.3218 
 605   0.0000       1.457155        39.6512 
 606   0.0000       1.458820        39.6965 
 607   0.0000       1.462821        39.8054 
 608   0.0000       1.467213        39.9249 
 609   0.0000       1.468157        39.9506 
 610   0.0000       1.469132        39.9771 
 611   0.0000       1.478141        40.2223 
 612   0.0000       1.484687        40.4004 
 613   0.0000       1.485234        40.4153 
 614   0.0000       1.493892        40.6509 
 615   0.0000       1.495583        40.6969 
 616   0.0000       1.503431        40.9104 
 617   0.0000       1.505205        40.9587 
 618   0.0000       1.506236        40.9868 
 619   0.0000       1.510768        41.1101 
 620   0.0000       1.523929        41.4682 
 621   0.0000       1.525318        41.5060 
 622   0.0000       1.533707        41.7343 
 623   0.0000       1.535438        41.7814 
 624   0.0000       1.538147        41.8551 
 625   0.0000       1.542005        41.9601 
 626   0.0000       1.543761        42.0079 
 627   0.0000       1.550116        42.1808 
 628   0.0000       1.560380        42.4601 
 629   0.0000       1.563675        42.5498 
 630   0.0000       1.563820        42.5537 
 631   0.0000       1.574029        42.8315 
 632   0.0000       1.575029        42.8587 
 633   0.0000       1.580884        43.0180 
 634   0.0000       1.583635        43.0929 
 635   0.0000       1.585508        43.1439 
 636   0.0000       1.593891        43.3720 
 637   0.0000       1.595172        43.4068 
 638   0.0000       1.596735        43.4494 
 639   0.0000       1.598446        43.4959 
 640   0.0000       1.610611        43.8270 
 641   0.0000       1.612644        43.8823 
 642   0.0000       1.616623        43.9905 
 643   0.0000       1.621997        44.1368 
 644   0.0000       1.622320        44.1456 
 645   0.0000       1.622909        44.1616 
 646   0.0000       1.625498        44.2320 
 647   0.0000       1.636593        44.5340 
 648   0.0000       1.637479        44.5581 
 649   0.0000       1.642868        44.7047 
 650   0.0000       1.645796        44.7844 
 651   0.0000       1.647847        44.8402 
 652   0.0000       1.660533        45.1854 
 653   0.0000       1.661185        45.2032 
 654   0.0000       1.664832        45.3024 
 655   0.0000       1.666469        45.3469 
 656   0.0000       1.670493        45.4564 
 657   0.0000       1.672883        45.5215 
 658   0.0000       1.675598        45.5953 
 659   0.0000       1.676946        45.6320 
 660   0.0000       1.681375        45.7525 
 661   0.0000       1.687436        45.9175 
 662   0.0000       1.693448        46.0811 
 663   0.0000       1.694604        46.1125 
 664   0.0000       1.697479        46.1908 
 665   0.0000       1.699286        46.2399 
 666   0.0000       1.700294        46.2673 
 667   0.0000       1.709731        46.5242 
 668   0.0000       1.711104        46.5615 
 669   0.0000       1.714143        46.6442 
 670   0.0000       1.714339        46.6495 
 671   0.0000       1.717984        46.7487 
 672   0.0000       1.723965        46.9115 
 673   0.0000       1.730035        47.0767 
 674   0.0000       1.732178        47.1350 
 675   0.0000       1.734429        47.1962 
 676   0.0000       1.741489        47.3883 
 677   0.0000       1.745063        47.4856 
 678   0.0000       1.747428        47.5499 
 679   0.0000       1.749360        47.6025 
 680   0.0000       1.758053        47.8391 
 681   0.0000       1.759309        47.8732 
 682   0.0000       1.760889        47.9162 
 683   0.0000       1.764919        48.0259 
 684   0.0000       1.773654        48.2636 
 685   0.0000       1.776422        48.3389 
 686   0.0000       1.778249        48.3886 
 687   0.0000       1.780228        48.4425 
 688   0.0000       1.787953        48.6527 
 689   0.0000       1.788126        48.6574 
 690   0.0000       1.793004        48.7901 
 691   0.0000       1.793769        48.8109 
 692   0.0000       1.797917        48.9238 
 693   0.0000       1.802054        49.0364 
 694   0.0000       1.804256        49.0963 
 695   0.0000       1.806072        49.1457 
 696   0.0000       1.807252        49.1778 
 697   0.0000       1.813844        49.3572 
 698   0.0000       1.816378        49.4262 
 699   0.0000       1.818003        49.4704 
 700   0.0000       1.821324        49.5607 
 701   0.0000       1.824648        49.6512 
 702   0.0000       1.826988        49.7149 
 703   0.0000       1.833534        49.8930 
 704   0.0000       1.837294        49.9953 
 705   0.0000       1.847391        50.2701 
 706   0.0000       1.849230        50.3201 
 707   0.0000       1.850642        50.3585 
 708   0.0000       1.856914        50.5292 
 709   0.0000       1.866184        50.7815 
 710   0.0000       1.872598        50.9560 
 711   0.0000       1.873477        50.9799 
 712   0.0000       1.876434        51.0604 
 713   0.0000       1.877807        51.0977 
 714   0.0000       1.879155        51.1344 
 715   0.0000       1.879784        51.1515 
 716   0.0000       1.880656        51.1752 
 717   0.0000       1.887254        51.3548 
 718   0.0000       1.887822        51.3703 
 719   0.0000       1.894884        51.5624 
 720   0.0000       1.895967        51.5919 
 721   0.0000       1.899977        51.7010 
 722   0.0000       1.900906        51.7263 
 723   0.0000       1.902024        51.7567 
 724   0.0000       1.908809        51.9413 
 725   0.0000       1.910661        51.9917 
 726   0.0000       1.915487        52.1230 
 727   0.0000       1.916968        52.1633 
 728   0.0000       1.917429        52.1759 
 729   0.0000       1.922545        52.3151 
 730   0.0000       1.925438        52.3938 
 731   0.0000       1.926394        52.4198 
 732   0.0000       1.929003        52.4909 
 733   0.0000       1.933484        52.6128 
 734   0.0000       1.934178        52.6317 
 735   0.0000       1.935765        52.6748 
 736   0.0000       1.938808        52.7576 
 737   0.0000       1.939263        52.7700 
 738   0.0000       1.945957        52.9522 
 739   0.0000       1.949635        53.0523 
 740   0.0000       1.950138        53.0659 
 741   0.0000       1.957284        53.2604 
 742   0.0000       1.964059        53.4448 
 743   0.0000       1.964566        53.4586 
 744   0.0000       1.966368        53.5076 
 745   0.0000       1.974964        53.7415 
 746   0.0000       1.976230        53.7759 
 747   0.0000       1.976825        53.7922 
 748   0.0000       1.979102        53.8541 
 749   0.0000       1.987029        54.0698 
 750   0.0000       1.988862        54.1197 
 751   0.0000       1.989209        54.1291 
 752   0.0000       1.993713        54.2517 
 753   0.0000       1.999374        54.4057 
 754   0.0000       2.002330        54.4862 
 755   0.0000       2.004053        54.5331 
 756   0.0000       2.005060        54.5605 
 757   0.0000       2.010133        54.6985 
 758   0.0000       2.012885        54.7734 
 759   0.0000       2.016417        54.8695 
 760   0.0000       2.019005        54.9399 
 761   0.0000       2.025110        55.1061 
 762   0.0000       2.027627        55.1745 
 763   0.0000       2.029089        55.2143 
 764   0.0000       2.029677        55.2303 
 765   0.0000       2.031751        55.2868 
 766   0.0000       2.034744        55.3682 
 767   0.0000       2.040402        55.5222 
 768   0.0000       2.041445        55.5505 
 769   0.0000       2.044385        55.6305 
 770   0.0000       2.046052        55.6759 
 771   0.0000       2.048840        55.7518 
 772   0.0000       2.049481        55.7692 
 773   0.0000       2.054905        55.9168 
 774   0.0000       2.057622        55.9907 
 775   0.0000       2.059744        56.0485 
 776   0.0000       2.064909        56.1890 
 777   0.0000       2.066637        56.2361 
 778   0.0000       2.070479        56.3406 
 779   0.0000       2.073046        56.4105 
 780   0.0000       2.077142        56.5219 
 781   0.0000       2.082798        56.6758 
 782   0.0000       2.086796        56.7846 
 783   0.0000       2.087441        56.8022 
 784   0.0000       2.090625        56.8888 
 785   0.0000       2.092645        56.9438 
 786   0.0000       2.096818        57.0573 
 787   0.0000       2.107354        57.3440 
 788   0.0000       2.108123        57.3649 
 789   0.0000       2.109222        57.3949 
 790   0.0000       2.112356        57.4801 
 791   0.0000       2.116094        57.5818 
 792   0.0000       2.118226        57.6399 
 793   0.0000       2.120210        57.6938 
 794   0.0000       2.121482        57.7285 
 795   0.0000       2.128567        57.9212 
 796   0.0000       2.130898        57.9847 
 797   0.0000       2.133162        58.0463 
 798   0.0000       2.135778        58.1175 
 799   0.0000       2.140942        58.2580 
 800   0.0000       2.144073        58.3432 
 801   0.0000       2.147144        58.4268 
 802   0.0000       2.147277        58.4304 
 803   0.0000       2.151308        58.5401 
 804   0.0000       2.156429        58.6794 
 805   0.0000       2.156829        58.6903 
 806   0.0000       2.159918        58.7743 
 807   0.0000       2.164564        58.9008 
 808   0.0000       2.165650        58.9303 
 809   0.0000       2.171404        59.0869 
 810   0.0000       2.175437        59.1967 
 811   0.0000       2.176584        59.2279 
 812   0.0000       2.185313        59.4654 
 813   0.0000       2.186174        59.4888 
 814   0.0000       2.189205        59.5713 
 815   0.0000       2.191576        59.6358 
 816   0.0000       2.193990        59.7015 
 817   0.0000       2.199434        59.8496 
 818   0.0000       2.200909        59.8898 
 819   0.0000       2.205147        60.0051 
 820   0.0000       2.207318        60.0642 
 821   0.0000       2.211395        60.1751 
 822   0.0000       2.213915        60.2437 
 823   0.0000       2.215038        60.2742 
 824   0.0000       2.215843        60.2961 
 825   0.0000       2.220231        60.4156 
 826   0.0000       2.222953        60.4896 
 827   0.0000       2.225360        60.5551 
 828   0.0000       2.226120        60.5758 
 829   0.0000       2.227937        60.6253 
 830   0.0000       2.235759        60.8381 
 831   0.0000       2.237648        60.8895 
 832   0.0000       2.241102        60.9835 
 833   0.0000       2.242896        61.0323 
 834   0.0000       2.243775        61.0562 
 835   0.0000       2.251373        61.2630 
 836   0.0000       2.251713        61.2722 
 837   0.0000       2.255483        61.3748 
 838   0.0000       2.256530        61.4033 
 839   0.0000       2.264963        61.6328 
 840   0.0000       2.266975        61.6875 
 841   0.0000       2.268675        61.7338 
 842   0.0000       2.270305        61.7781 
 843   0.0000       2.274050        61.8800 
 844   0.0000       2.275279        61.9135 
 845   0.0000       2.278495        62.0010 
 846   0.0000       2.281410        62.0803 
 847   0.0000       2.285394        62.1887 
 848   0.0000       2.287795        62.2541 
 849   0.0000       2.294384        62.4334 
 850   0.0000       2.298900        62.5563 
 851   0.0000       2.300750        62.6066 
 852   0.0000       2.304674        62.7134 
 853   0.0000       2.306787        62.7709 
 854   0.0000       2.308655        62.8217 
 855   0.0000       2.312486        62.9259 
 856   0.0000       2.315563        63.0097 
 857   0.0000       2.318763        63.0968 
 858   0.0000       2.320560        63.1456 
 859   0.0000       2.323398        63.2229 
 860   0.0000       2.327202        63.3264 
 861   0.0000       2.330247        63.4093 
 862   0.0000       2.338274        63.6277 
 863   0.0000       2.339936        63.6729 
 864   0.0000       2.346053        63.8393 
 865   0.0000       2.348370        63.9024 
 866   0.0000       2.353494        64.0418 
 867   0.0000       2.358358        64.1742 
 868   0.0000       2.358745        64.1847 
 869   0.0000       2.361842        64.2690 
 870   0.0000       2.365563        64.3702 
 871   0.0000       2.366644        64.3997 
 872   0.0000       2.367821        64.4317 
 873   0.0000       2.373085        64.5749 
 874   0.0000       2.374773        64.6209 
 875   0.0000       2.379441        64.7479 
 876   0.0000       2.382342        64.8268 
 877   0.0000       2.383592        64.8608 
 878   0.0000       2.385533        64.9136 
 879   0.0000       2.391115        65.0655 
 880   0.0000       2.393690        65.1356 
 881   0.0000       2.394103        65.1468 
 882   0.0000       2.397284        65.2334 
 883   0.0000       2.399610        65.2967 
 884   0.0000       2.407281        65.5055 
 885   0.0000       2.409685        65.5709 
 886   0.0000       2.413954        65.6870 
 887   0.0000       2.421043        65.8799 
 888   0.0000       2.422640        65.9234 
 889   0.0000       2.425053        65.9891 
 890   0.0000       2.427614        66.0587 
 891   0.0000       2.432019        66.1786 
 892   0.0000       2.434392        66.2432 
 893   0.0000       2.440407        66.4069 
 894   0.0000       2.444213        66.5104 
 895   0.0000       2.446620        66.5759 
 896   0.0000       2.447901        66.6108 
 897   0.0000       2.453405        66.7606 
 898   0.0000       2.454902        66.8013 
 899   0.0000       2.455178        66.8088 
 900   0.0000       2.463178        67.0265 
 901   0.0000       2.468854        67.1809 
 902   0.0000       2.470700        67.2312 
 903   0.0000       2.472646        67.2841 
 904   0.0000       2.477396        67.4134 
 905   0.0000       2.479145        67.4610 
 906   0.0000       2.480691        67.5030 
 907   0.0000       2.484466        67.6058 
 908   0.0000       2.485107        67.6232 
 909   0.0000       2.490350        67.7659 
 910   0.0000       2.492183        67.8157 
 911   0.0000       2.494895        67.8895 
 912   0.0000       2.501114        68.0588 
 913   0.0000       2.502470        68.0957 
 914   0.0000       2.503684        68.1287 
 915   0.0000       2.505982        68.1912 
 916   0.0000       2.507997        68.2461 
 917   0.0000       2.510127        68.3040 
 918   0.0000       2.513791        68.4037 
 919   0.0000       2.514082        68.4116 
 920   0.0000       2.520769        68.5936 
 921   0.0000       2.528549        68.8053 
 922   0.0000       2.528713        68.8098 
 923   0.0000       2.536961        69.0342 
 924   0.0000       2.537351        69.0448 
 925   0.0000       2.539606        69.1062 
 926   0.0000       2.543295        69.2066 
 927   0.0000       2.548004        69.3347 
 928   0.0000       2.551002        69.4163 
 929   0.0000       2.553330        69.4796 
 930   0.0000       2.555307        69.5334 
 931   0.0000       2.560002        69.6612 
 932   0.0000       2.560907        69.6858 
 933   0.0000       2.564296        69.7780 
 934   0.0000       2.571315        69.9690 
 935   0.0000       2.573111        70.0179 
 936   0.0000       2.574830        70.0647 
 937   0.0000       2.578101        70.1537 
 938   0.0000       2.580663        70.2234 
 939   0.0000       2.582857        70.2831 
 940   0.0000       2.589186        70.4553 
 941   0.0000       2.589701        70.4694 
 942   0.0000       2.592732        70.5518 
 943   0.0000       2.594184        70.5913 
 944   0.0000       2.599471        70.7352 
 945   0.0000       2.600388        70.7602 
 946   0.0000       2.601727        70.7966 
 947   0.0000       2.604608        70.8750 
 948   0.0000       2.615816        71.1800 
 949   0.0000       2.618306        71.2477 
 950   0.0000       2.620567        71.3093 
 951   0.0000       2.623491        71.3888 
 952   0.0000       2.627077        71.4864 
 953   0.0000       2.630107        71.5688 
 954   0.0000       2.631774        71.6142 
 955   0.0000       2.634289        71.6826 
 956   0.0000       2.637473        71.7693 
 957   0.0000       2.641006        71.8654 
 958   0.0000       2.643647        71.9373 
 959   0.0000       2.644390        71.9575 
 960   0.0000       2.645128        71.9776 
 961   0.0000       2.649133        72.0866 
 962   0.0000       2.651261        72.1445 
 963   0.0000       2.653595        72.2080 
 964   0.0000       2.654187        72.2241 
 965   0.0000       2.661492        72.4229 
 966   0.0000       2.661651        72.4272 
 967   0.0000       2.664370        72.5012 
 968   0.0000       2.676816        72.8399 
 969   0.0000       2.678713        72.8915 
 970   0.0000       2.681402        72.9646 
 971   0.0000       2.681933        72.9791 
 972   0.0000       2.686813        73.1119 
 973   0.0000       2.688913        73.1690 
 974   0.0000       2.695368        73.3447 
 975   0.0000       2.704978        73.6062 
 976   0.0000       2.707050        73.6626 
 977   0.0000       2.707940        73.6868 
 978   0.0000       2.709680        73.7341 
 979   0.0000       2.710862        73.7663 
 980   0.0000       2.712585        73.8132 
 981   0.0000       2.715580        73.8947 
 982   0.0000       2.716861        73.9295 
 983   0.0000       2.724190        74.1290 
 984   0.0000       2.725391        74.1617 
 985   0.0000       2.732071        74.3434 
 986   0.0000       2.734593        74.4121 
 987   0.0000       2.736282        74.4580 
 988   0.0000       2.740055        74.5607 
 989   0.0000       2.748527        74.7912 
 990   0.0000       2.749230        74.8104 
 991   0.0000       2.751554        74.8736 
 992   0.0000       2.755839        74.9902 
 993   0.0000       2.758898        75.0734 
 994   0.0000       2.762490        75.1712 
 995   0.0000       2.766292        75.2746 
 996   0.0000       2.770197        75.3809 
 997   0.0000       2.776095        75.5414 
 998   0.0000       2.776807        75.5608 
 999   0.0000       2.778918        75.6182 
 1000   0.0000       2.785870        75.8074 
 1001   0.0000       2.790763        75.9405 
 1002   0.0000       2.791236        75.9534 
 1003   0.0000       2.792792        75.9957 
 1004   0.0000       2.796104        76.0858 
 1005   0.0000       2.797667        76.1284 
 1006   0.0000       2.802629        76.2634 
 1007   0.0000       2.804491        76.3141 
 1008   0.0000       2.809458        76.4492 
 1009   0.0000       2.810220        76.4700 
 1010   0.0000       2.812580        76.5342 
 1011   0.0000       2.814299        76.5810 
 1012   0.0000       2.818735        76.7017 
 1013   0.0000       2.821088        76.7657 
 1014   0.0000       2.826316        76.9080 
 1015   0.0000       2.833829        77.1124 
 1016   0.0000       2.834629        77.1342 
 1017   0.0000       2.840369        77.2904 
 1018   0.0000       2.843669        77.3802 
 1019   0.0000       2.846619        77.4604 
 1020   0.0000       2.848264        77.5052 
 1021   0.0000       2.851927        77.6049 
 1022   0.0000       2.853577        77.6498 
 1023   0.0000       2.854191        77.6665 
 1024   0.0000       2.862420        77.8904 
 1025   0.0000       2.865330        77.9696 
 1026   0.0000       2.868511        78.0562 
 1027   0.0000       2.872016        78.1515 
 1028   0.0000       2.873808        78.2003 
 1029   0.0000       2.880772        78.3898 
 1030   0.0000       2.882053        78.4247 
 1031   0.0000       2.883913        78.4753 
 1032   0.0000       2.886345        78.5415 
 1033   0.0000       2.889394        78.6244 
 1034   0.0000       2.894442        78.7618 
 1035   0.0000       2.897357        78.8411 
 1036   0.0000       2.903559        79.0098 
 1037   0.0000       2.904165        79.0263 
 1038   0.0000       2.907491        79.1168 
 1039   0.0000       2.914715        79.3134 
 1040   0.0000       2.917120        79.3789 
 1041   0.0000       2.918507        79.4166 
 1042   0.0000       2.924233        79.5724 
 1043   0.0000       2.927909        79.6724 
 1044   0.0000       2.929196        79.7075 
 1045   0.0000       2.932717        79.8033 
 1046   0.0000       2.934299        79.8463 
 1047   0.0000       2.938507        79.9608 
 1048   0.0000       2.945972        80.1640 
 1049   0.0000       2.947256        80.1989 
 1050   0.0000       2.949117        80.2496 
 1051   0.0000       2.952317        80.3366 
 1052   0.0000       2.957190        80.4692 
 1053   0.0000       2.958610        80.5079 
 1054   0.0000       2.960155        80.5499 
 1055   0.0000       2.973128        80.9029 
 1056   0.0000       2.986855        81.2764 
 1057   0.0000       2.987617        81.2972 
 1058   0.0000       2.990961        81.3882 
 1059   0.0000       3.004860        81.7664 
 1060   0.0000       3.005995        81.7973 
 1061   0.0000       3.010992        81.9333 
 1062   0.0000       3.013622        82.0048 
 1063   0.0000       3.016493        82.0829 
 1064   0.0000       3.021213        82.2114 
 1065   0.0000       3.021762        82.2263 
 1066   0.0000       3.025992        82.3414 
 1067   0.0000       3.027956        82.3949 
 1068   0.0000       3.029708        82.4425 
 1069   0.0000       3.035839        82.6094 
 1070   0.0000       3.038642        82.6856 
 1071   0.0000       3.046244        82.8925 
 1072   0.0000       3.048208        82.9460 
 1073   0.0000       3.051746        83.0422 
 1074   0.0000       3.059243        83.2462 
 1075   0.0000       3.060460        83.2793 
 1076   0.0000       3.066515        83.4441 
 1077   0.0000       3.075264        83.6822 
 1078   0.0000       3.075643        83.6925 
 1079   0.0000       3.077603        83.7458 
 1080   0.0000       3.079884        83.8079 
 1081   0.0000       3.083219        83.8986 
 1082   0.0000       3.098814        84.3230 
 1083   0.0000       3.103251        84.4438 
 1084   0.0000       3.106699        84.5376 
 1085   0.0000       3.111002        84.6547 
 1086   0.0000       3.120172        84.9042 
 1087   0.0000       3.120439        84.9115 
 1088   0.0000       3.125013        85.0359 
 1089   0.0000       3.126506        85.0766 
 1090   0.0000       3.130260        85.1787 
 1091   0.0000       3.135649        85.3254 
 1092   0.0000       3.137327        85.3710 
 1093   0.0000       3.139538        85.4312 
 1094   0.0000       3.146575        85.6227 
 1095   0.0000       3.150228        85.7221 
 1096   0.0000       3.153042        85.7986 
 1097   0.0000       3.157650        85.9240 
 1098   0.0000       3.158466        85.9462 
 1099   0.0000       3.161509        86.0290 
 1100   0.0000       3.167843        86.2014 
 1101   0.0000       3.174320        86.3776 
 1102   0.0000       3.175196        86.4015 
 1103   0.0000       3.176794        86.4450 
 1104   0.0000       3.178279        86.4854 
 1105   0.0000       3.184909        86.6658 
 1106   0.0000       3.187385        86.7331 
 1107   0.0000       3.191632        86.8487 
 1108   0.0000       3.194047        86.9144 
 1109   0.0000       3.200313        87.0849 
 1110   0.0000       3.203474        87.1710 
 1111   0.0000       3.207895        87.2913 
 1112   0.0000       3.214912        87.4822 
 1113   0.0000       3.224481        87.7426 
 1114   0.0000       3.226319        87.7926 
 1115   0.0000       3.228827        87.8609 
 1116   0.0000       3.234539        88.0163 
 1117   0.0000       3.238247        88.1172 
 1118   0.0000       3.239204        88.1432 
 1119   0.0000       3.248092        88.3851 
 1120   0.0000       3.248926        88.4078 
 1121   0.0000       3.252437        88.5033 
 1122   0.0000       3.258716        88.6742 
 1123   0.0000       3.263713        88.8101 
 1124   0.0000       3.273008        89.0631 
 1125   0.0000       3.275490        89.1306 
 1126   0.0000       3.277729        89.1915 
 1127   0.0000       3.284838        89.3850 
 1128   0.0000       3.289482        89.5114 
 1129   0.0000       3.296262        89.6958 
 1130   0.0000       3.298345        89.7525 
 1131   0.0000       3.302812        89.8741 
 1132   0.0000       3.304951        89.9323 
 1133   0.0000       3.311036        90.0979 
 1134   0.0000       3.311507        90.1107 
 1135   0.0000       3.328608        90.5760 
 1136   0.0000       3.329092        90.5892 
 1137   0.0000       3.331118        90.6443 
 1138   0.0000       3.336291        90.7851 
 1139   0.0000       3.349741        91.1511 
 1140   0.0000       3.350487        91.1714 
 1141   0.0000       3.355107        91.2971 
 1142   0.0000       3.356370        91.3315 
 1143   0.0000       3.358501        91.3895 
 1144   0.0000       3.364303        91.5473 
 1145   0.0000       3.366190        91.5987 
 1146   0.0000       3.370033        91.7033 
 1147   0.0000       3.374728        91.8310 
 1148   0.0000       3.382411        92.0401 
 1149   0.0000       3.382525        92.0432 
 1150   0.0000       3.384280        92.0909 
 1151   0.0000       3.393549        92.3432 
 1152   0.0000       3.399372        92.5016 
 1153   0.0000       3.399648        92.5091 
 1154   0.0000       3.402392        92.5838 
 1155   0.0000       3.408151        92.7405 
 1156   0.0000       3.410165        92.7953 
 1157   0.0000       3.414398        92.9105 
 1158   0.0000       3.421280        93.0978 
 1159   0.0000       3.423460        93.1571 
 1160   0.0000       3.434031        93.4447 
 1161   0.0000       3.436350        93.5078 
 1162   0.0000       3.437481        93.5386 
 1163   0.0000       3.442250        93.6684 
 1164   0.0000       3.448385        93.8353 
 1165   0.0000       3.459674        94.1425 
 1166   0.0000       3.459948        94.1500 
 1167   0.0000       3.462586        94.2218 
 1168   0.0000       3.466369        94.3247 
 1169   0.0000       3.470074        94.4255 
 1170   0.0000       3.473048        94.5065 
 1171   0.0000       3.473298        94.5132 
 1172   0.0000       3.483969        94.8036 
 1173   0.0000       3.487163        94.8905 
 1174   0.0000       3.491412        95.0062 
 1175   0.0000       3.493439        95.0613 
 1176   0.0000       3.498115        95.1885 
 1177   0.0000       3.504601        95.3650 
 1178   0.0000       3.507842        95.4532 
 1179   0.0000       3.512673        95.5847 
 1180   0.0000       3.512847        95.5894 
 1181   0.0000       3.516169        95.6798 
 1182   0.0000       3.520843        95.8070 
 1183   0.0000       3.526061        95.9490 
 1184   0.0000       3.528247        96.0085 
 1185   0.0000       3.533151        96.1419 
 1186   0.0000       3.533476        96.1508 
 1187   0.0000       3.537535        96.2612 
 1188   0.0000       3.548126        96.5494 
 1189   0.0000       3.552262        96.6620 
 1190   0.0000       3.552706        96.6740 
 1191   0.0000       3.553982        96.7088 
 1192   0.0000       3.559120        96.8486 
 1193   0.0000       3.569672        97.1357 
 1194   0.0000       3.572929        97.2243 
 1195   0.0000       3.577008        97.3353 
 1196   0.0000       3.577645        97.3527 
 1197   0.0000       3.581375        97.4542 
 1198   0.0000       3.589629        97.6788 
 1199   0.0000       3.594074        97.7997 
 1200   0.0000       3.604050        98.0712 
 1201   0.0000       3.604686        98.0885 
 1202   0.0000       3.613768        98.3356 
 1203   0.0000       3.618266        98.4580 
 1204   0.0000       3.618701        98.4699 
 1205   0.0000       3.622387        98.5702 
 1206   0.0000       3.624082        98.6163 
 1207   0.0000       3.636528        98.9549 
 1208   0.0000       3.642294        99.1119 
 1209   0.0000       3.646202        99.2182 
 1210   0.0000       3.652569        99.3915 
 1211   0.0000       3.652995        99.4031 
 1212   0.0000       3.664191        99.7077 
 1213   0.0000       3.664978        99.7291 
 1214   0.0000       3.672267        99.9275 
 1215   0.0000       3.673467        99.9601 
 1216   0.0000       3.677741       100.0764 
 1217   0.0000       3.679176       100.1155 
 1218   0.0000       3.688454       100.3679 
 1219   0.0000       3.695200       100.5515 
 1220   0.0000       3.695598       100.5623 
 1221   0.0000       3.698861       100.6511 
 1222   0.0000       3.707848       100.8957 
 1223   0.0000       3.710322       100.9630 
 1224   0.0000       3.718812       101.1940 
 1225   0.0000       3.721012       101.2539 
 1226   0.0000       3.723255       101.3149 
 1227   0.0000       3.729001       101.4713 
 1228   0.0000       3.732581       101.5687 
 1229   0.0000       3.733162       101.5845 
 1230   0.0000       3.737712       101.7083 
 1231   0.0000       3.743369       101.8622 
 1232   0.0000       3.747288       101.9689 
 1233   0.0000       3.751921       102.0950 
 1234   0.0000       3.756280       102.2136 
 1235   0.0000       3.767282       102.5129 
 1236   0.0000       3.771498       102.6277 
 1237   0.0000       3.782441       102.9255 
 1238   0.0000       3.786920       103.0473 
 1239   0.0000       3.791086       103.1607 
 1240   0.0000       3.792050       103.1869 
 1241   0.0000       3.794197       103.2454 
 1242   0.0000       3.795864       103.2907 
 1243   0.0000       3.807068       103.5956 
 1244   0.0000       3.808665       103.6390 
 1245   0.0000       3.817588       103.8818 
 1246   0.0000       3.822586       104.0178 
 1247   0.0000       3.827949       104.1638 
 1248   0.0000       3.829946       104.2181 
 1249   0.0000       3.837382       104.4205 
 1250   0.0000       3.853897       104.8699 
 1251   0.0000       3.859591       105.0248 
 1252   0.0000       3.861110       105.0661 
 1253   0.0000       3.873510       105.4036 
 1254   0.0000       3.876464       105.4840 
 1255   0.0000       3.878180       105.5306 
 1256   0.0000       3.884634       105.7063 
 1257   0.0000       3.888883       105.8219 
 1258   0.0000       3.894212       105.9669 
 1259   0.0000       3.898610       106.0866 
 1260   0.0000       3.901951       106.1775 
 1261   0.0000       3.904188       106.2383 
 1262   0.0000       3.915587       106.5485 
 1263   0.0000       3.927945       106.8848 
 1264   0.0000       3.934701       107.0687 
 1265   0.0000       3.936272       107.1114 
 1266   0.0000       3.940593       107.2290 
 1267   0.0000       3.947496       107.4168 
 1268   0.0000       3.951444       107.5243 
 1269   0.0000       3.955044       107.6222 
 1270   0.0000       3.961109       107.7873 
 1271   0.0000       3.963002       107.8388 
 1272   0.0000       3.972811       108.1057 
 1273   0.0000       3.978528       108.2612 
 1274   0.0000       3.979093       108.2766 
 1275   0.0000       3.996009       108.7369 
 1276   0.0000       3.998866       108.8147 
 1277   0.0000       4.004400       108.9653 
 1278   0.0000       4.007137       109.0398 
 1279   0.0000       4.008004       109.0633 
 1280   0.0000       4.012378       109.1824 
 1281   0.0000       4.020735       109.4098 
 1282   0.0000       4.023160       109.4757 
 1283   0.0000       4.026305       109.5613 
 1284   0.0000       4.039849       109.9299 
 1285   0.0000       4.044102       110.0456 
 1286   0.0000       4.059018       110.4515 
 1287   0.0000       4.060499       110.4918 
 1288   0.0000       4.066020       110.6420 
 1289   0.0000       4.067722       110.6884 
 1290   0.0000       4.078395       110.9788 
 1291   0.0000       4.088495       111.2536 
 1292   0.0000       4.091618       111.3386 
 1293   0.0000       4.092037       111.3500 
 1294   0.0000       4.104036       111.6765 
 1295   0.0000       4.109077       111.8137 
 1296   0.0000       4.109682       111.8301 
 1297   0.0000       4.113045       111.9217 
 1298   0.0000       4.116578       112.0178 
 1299   0.0000       4.125824       112.2694 
 1300   0.0000       4.132119       112.4407 
 1301   0.0000       4.140967       112.6814 
 1302   0.0000       4.149255       112.9070 
 1303   0.0000       4.152271       112.9890 
 1304   0.0000       4.154824       113.0585 
 1305   0.0000       4.168521       113.4312 
 1306   0.0000       4.171681       113.5172 
 1307   0.0000       4.180590       113.7596 
 1308   0.0000       4.184756       113.8730 
 1309   0.0000       4.190172       114.0204 
 1310   0.0000       4.193142       114.1012 
 1311   0.0000       4.198540       114.2481 
 1312   0.0000       4.208347       114.5149 
 1313   0.0000       4.216531       114.7377 
 1314   0.0000       4.232623       115.1755 
 1315   0.0000       4.233481       115.1989 
 1316   0.0000       4.240747       115.3966 
 1317   0.0000       4.245190       115.5175 
 1318   0.0000       4.248476       115.6069 
 1319   0.0000       4.258641       115.8835 
 1320   0.0000       4.260553       115.9355 
 1321   0.0000       4.269999       116.1926 
 1322   0.0000       4.275326       116.3375 
 1323   0.0000       4.282059       116.5208 
 1324   0.0000       4.291853       116.7873 
 1325   0.0000       4.294236       116.8521 
 1326   0.0000       4.310935       117.3065 
 1327   0.0000       4.311804       117.3302 
 1328   0.0000       4.330810       117.8473 
 1329   0.0000       4.346886       118.2848 
 1330   0.0000       4.348655       118.3329 
 1331   0.0000       4.359774       118.6355 
 1332   0.0000       4.360140       118.6454 
 1333   0.0000       4.363285       118.7310 
 1334   0.0000       4.369099       118.8892 
 1335   0.0000       4.374823       119.0450 
 1336   0.0000       4.382596       119.2565 
 1337   0.0000       4.383742       119.2877 
 1338   0.0000       4.388549       119.4185 
 1339   0.0000       4.389140       119.4346 
 1340   0.0000       4.403433       119.8235 
 1341   0.0000       4.423929       120.3812 
 1342   0.0000       4.431260       120.5807 
 1343   0.0000       4.453940       121.1979 
 1344   0.0000       4.471837       121.6849 
 1345   0.0000       4.487856       122.1208 
 1346   0.0000       4.497083       122.3718 
 1347   0.0000       4.498915       122.4217 
 1348   0.0000       4.500584       122.4671 
 1349   0.0000       4.519135       122.9719 
 1350   0.0000       4.520123       122.9988 
 1351   0.0000       4.523894       123.1014 
 1352   0.0000       4.530505       123.2813 
 1353   0.0000       4.535059       123.4052 
 1354   0.0000       4.547279       123.7377 
 1355   0.0000       4.554749       123.9410 
 1356   0.0000       4.558341       124.0388 
 1357   0.0000       4.568404       124.3126 
 1358   0.0000       4.579339       124.6101 
 1359   0.0000       4.591086       124.9298 
 1360   0.0000       4.593422       124.9934 
 1361   0.0000       4.598355       125.1276 
 1362   0.0000       4.599170       125.1498 
 1363   0.0000       4.626460       125.8924 
 1364   0.0000       4.651241       126.5667 
 1365   0.0000       4.651529       126.5745 
 1366   0.0000       4.693600       127.7193 
 1367   0.0000       4.700083       127.8958 
 1368   0.0000       4.707311       128.0924 
 1369   0.0000       4.708628       128.1283 
 1370   0.0000       4.713789       128.2687 
 1371   0.0000       4.719460       128.4230 
 1372   0.0000       4.725627       128.5908 
 1373   0.0000       4.727651       128.6459 
 1374   0.0000       4.734774       128.8397 
 1375   0.0000       4.748762       129.2204 
 1376   0.0000       4.754099       129.3656 
 1377   0.0000       4.758066       129.4736 
 1378   0.0000       4.765551       129.6772 
 1379   0.0000       4.771179       129.8304 
 1380   0.0000       4.773938       129.9055 
 1381   0.0000       4.774588       129.9231 
 1382   0.0000       4.798971       130.5867 
 1383   0.0000       4.802782       130.6903 
 1384   0.0000       4.812713       130.9606 
 1385   0.0000       4.814167       131.0002 
 1386   0.0000       4.819195       131.1370 
 1387   0.0000       4.824142       131.2716 
 1388   0.0000       4.838317       131.6573 
 1389   0.0000       4.842198       131.7629 
 1390   0.0000       4.843771       131.8057 
 1391   0.0000       4.855277       132.1188 
 1392   0.0000       4.857793       132.1873 
 1393   0.0000       4.861444       132.2866 
 1394   0.0000       4.872130       132.5774 
 1395   0.0000       4.873506       132.6148 
 1396   0.0000       4.882297       132.8541 
 1397   0.0000       4.887416       132.9933 
 1398   0.0000       4.901252       133.3699 
 1399   0.0000       4.906096       133.5016 
 1400   0.0000       4.913004       133.6896 
 1401   0.0000       4.918656       133.8434 
 1402   0.0000       4.928115       134.1008 
 1403   0.0000       4.929155       134.1291 
 1404   0.0000       4.931017       134.1798 
 1405   0.0000       4.941271       134.4588 
 1406   0.0000       4.945848       134.5834 
 1407   0.0000       4.950918       134.7213 
 1408   0.0000       4.957526       134.9011 
 1409   0.0000       4.963873       135.0739 
 1410   0.0000       4.970429       135.2522 
 1411   0.0000       4.973485       135.3354 
 1412   0.0000       4.998118       136.0057 
 1413   0.0000       5.006028       136.2210 
 1414   0.0000       5.017838       136.5423 
 1415   0.0000       5.027536       136.8062 
 1416   0.0000       5.028886       136.8430 
 1417   0.0000       5.029033       136.8469 
 1418   0.0000       5.040104       137.1482 
 1419   0.0000       5.041514       137.1866 
 1420   0.0000       5.054821       137.5487 
 1421   0.0000       5.059514       137.6764 
 1422   0.0000       5.069686       137.9532 
 1423   0.0000       5.071519       138.0030 
 1424   0.0000       5.073233       138.0497 
 1425   0.0000       5.079883       138.2307 
 1426   0.0000       5.085445       138.3820 
 1427   0.0000       5.088550       138.4665 
 1428   0.0000       5.096289       138.6771 
 1429   0.0000       5.098334       138.7327 
 1430   0.0000       5.104105       138.8898 
 1431   0.0000       5.104629       138.9040 
 1432   0.0000       5.107475       138.9815 
 1433   0.0000       5.108816       139.0179 
 1434   0.0000       5.112024       139.1052 
 1435   0.0000       5.116559       139.2287 
 1436   0.0000       5.121915       139.3744 
 1437   0.0000       5.125662       139.4764 
 1438   0.0000       5.131135       139.6253 
 1439   0.0000       5.132449       139.6610 
 1440   0.0000       5.141213       139.8995 
 1441   0.0000       5.144017       139.9758 
 1442   0.0000       5.148935       140.1096 
 1443   0.0000       5.150984       140.1654 
 1444   0.0000       5.171354       140.7197 
 1445   0.0000       5.173661       140.7825 
 1446   0.0000       5.174685       140.8103 
 1447   0.0000       5.175154       140.8231 
 1448   0.0000       5.182882       141.0334 
 1449   0.0000       5.185815       141.1132 
 1450   0.0000       5.187415       141.1567 
 1451   0.0000       5.194085       141.3382 
 1452   0.0000       5.203646       141.5984 
 1453   0.0000       5.206579       141.6782 
 1454   0.0000       5.212253       141.8326 
 1455   0.0000       5.222715       142.1173 
 1456   0.0000       5.227822       142.2563 
 1457   0.0000       5.231129       142.3463 
 1458   0.0000       5.236968       142.5051 
 1459   0.0000       5.247623       142.7951 
 1460   0.0000       5.254304       142.9769 
 1461   0.0000       5.256429       143.0347 
 1462   0.0000       5.260388       143.1424 
 1463   0.0000       5.270933       143.4294 
 1464   0.0000       5.274120       143.5161 
 1465   0.0000       5.277119       143.5977 
 1466   0.0000       5.277579       143.6102 
 1467   0.0000       5.286255       143.8463 
 1468   0.0000       5.290749       143.9686 
 1469   0.0000       5.294192       144.0623 
 1470   0.0000       5.302407       144.2858 
 1471   0.0000       5.309679       144.4837 
 1472   0.0000       5.310411       144.5036 
 1473   0.0000       5.314115       144.6044 
 1474   0.0000       5.339487       145.2948 
 1475   0.0000       5.344666       145.4357 
 1476   0.0000       5.349598       145.5700 
 1477   0.0000       5.358230       145.8049 
 1478   0.0000       5.366685       146.0349 
 1479   0.0000       5.369947       146.1237 
 1480   0.0000       5.370826       146.1476 
 1481   0.0000       5.377336       146.3248 
 1482   0.0000       5.380995       146.4243 
 1483   0.0000       5.383526       146.4932 
 1484   0.0000       5.391196       146.7019 
 1485   0.0000       5.398769       146.9080 
 1486   0.0000       5.401009       146.9689 
 1487   0.0000       5.407852       147.1551 
 1488   0.0000       5.408511       147.1731 
 1489   0.0000       5.413953       147.3211 
 1490   0.0000       5.416701       147.3959 
 1491   0.0000       5.418384       147.4417 
 1492   0.0000       5.425978       147.6484 
 1493   0.0000       5.427936       147.7016 
 1494   0.0000       5.438363       147.9854 
 1495   0.0000       5.438451       147.9878 
 1496   0.0000       5.446676       148.2116 
 1497   0.0000       5.453432       148.3954 
 1498   0.0000       5.456801       148.4871 
 1499   0.0000       5.459203       148.5525 
 1500   0.0000       5.469006       148.8192 
 1501   0.0000       5.480029       149.1192 
 1502   0.0000       5.482945       149.1985 
 1503   0.0000       5.487551       149.3238 
 1504   0.0000       5.493822       149.4945 
 1505   0.0000       5.498667       149.6263 
 1506   0.0000       5.498949       149.6340 
 1507   0.0000       5.505834       149.8214 
 1508   0.0000       5.507567       149.8685 
 1509   0.0000       5.515527       150.0851 
 1510   0.0000       5.516515       150.1120 
 1511   0.0000       5.522812       150.2833 
 1512   0.0000       5.531403       150.5171 
 1513   0.0000       5.533182       150.5655 
 1514   0.0000       5.538271       150.7040 
 1515   0.0000       5.540346       150.7605 
 1516   0.0000       5.545231       150.8934 
 1517   0.0000       5.545593       150.9032 
 1518   0.0000       5.553128       151.1083 
 1519   0.0000       5.555911       151.1840 
 1520   0.0000       5.557769       151.2346 
 1521   0.0000       5.561876       151.3463 
 1522   0.0000       5.563448       151.3891 
 1523   0.0000       5.566045       151.4598 
 1524   0.0000       5.570313       151.5759 
 1525   0.0000       5.571223       151.6007 
 1526   0.0000       5.581578       151.8825 
 1527   0.0000       5.582411       151.9051 
 1528   0.0000       5.594966       152.2468 
 1529   0.0000       5.608625       152.6185 
 1530   0.0000       5.613917       152.7624 
 1531   0.0000       5.618343       152.8829 
 1532   0.0000       5.621422       152.9667 
 1533   0.0000       5.625641       153.0815 
 1534   0.0000       5.626254       153.0982 
 1535   0.0000       5.635171       153.3408 
 1536   0.0000       5.650087       153.7467 
 1537   0.0000       5.651702       153.7906 
 1538   0.0000       5.656042       153.9087 
 1539   0.0000       5.657337       153.9440 
 1540   0.0000       5.660253       154.0233 
 1541   0.0000       5.666107       154.1826 
 1542   0.0000       5.668192       154.2394 
 1543   0.0000       5.680316       154.5692 
 1544   0.0000       5.681679       154.6063 
 1545   0.0000       5.683788       154.6637 
 1546   0.0000       5.687814       154.7733 
 1547   0.0000       5.695452       154.9811 
 1548   0.0000       5.703583       155.2024 
 1549   0.0000       5.711347       155.4136 
 1550   0.0000       5.717148       155.5715 
 1551   0.0000       5.720402       155.6601 
 1552   0.0000       5.721284       155.6840 
 1553   0.0000       5.732984       156.0024 
 1554   0.0000       5.734348       156.0396 
 1555   0.0000       5.739947       156.1919 
 1556   0.0000       5.746130       156.3601 
 1557   0.0000       5.748448       156.4232 
 1558   0.0000       5.754956       156.6003 
 1559   0.0000       5.755810       156.6235 
 1560   0.0000       5.758052       156.6846 
 1561   0.0000       5.758464       156.6958 
 1562   0.0000       5.772140       157.0679 
 1563   0.0000       5.775699       157.1648 
 1564   0.0000       5.787112       157.4753 
 1565   0.0000       5.789883       157.5507 
 1566   0.0000       5.794679       157.6812 
 1567   0.0000       5.801680       157.8717 
 1568   0.0000       5.805943       157.9878 
 1569   0.0000       5.813186       158.1848 
 1570   0.0000       5.814387       158.2175 
 1571   0.0000       5.818033       158.3167 
 1572   0.0000       5.821619       158.4143 
 1573   0.0000       5.822371       158.4348 
 1574   0.0000       5.828405       158.5990 
 1575   0.0000       5.828884       158.6120 
 1576   0.0000       5.836245       158.8123 
 1577   0.0000       5.837776       158.8540 
 1578   0.0000       5.841339       158.9509 
 1579   0.0000       5.841970       158.9681 
 1580   0.0000       5.851565       159.2292 
 1581   0.0000       5.852191       159.2462 
 1582   0.0000       5.862102       159.5159 
 1583   0.0000       5.863928       159.5656 
 1584   0.0000       5.873169       159.8171 
 1585   0.0000       5.880574       160.0186 
 1586   0.0000       5.883419       160.0960 
 1587   0.0000       5.890002       160.2751 
 1588   0.0000       5.893731       160.3766 
 1589   0.0000       5.894861       160.4073 
 1590   0.0000       5.900897       160.5716 
 1591   0.0000       5.902102       160.6043 
 1592   0.0000       5.909726       160.8118 
 1593   0.0000       5.911941       160.8721 
 1594   0.0000       5.916125       160.9860 
 1595   0.0000       5.916196       160.9879 
 1596   0.0000       5.924757       161.2208 
 1597   0.0000       5.930764       161.3843 
 1598   0.0000       5.933563       161.4605 
 1599   0.0000       5.938339       161.5904 
 1600   0.0000       5.942255       161.6970 
 1601   0.0000       5.944286       161.7522 
 1602   0.0000       5.947384       161.8366 
 1603   0.0000       5.948686       161.8720 
 1604   0.0000       5.950743       161.9280 
 1605   0.0000       5.953610       162.0060 
 1606   0.0000       5.957063       162.0999 
 1607   0.0000       5.959745       162.1729 
 1608   0.0000       5.965326       162.3248 
 1609   0.0000       5.968024       162.3982 
 1610   0.0000       5.972944       162.5321 
 1611   0.0000       5.980004       162.7242 
 1612   0.0000       5.982693       162.7973 
 1613   0.0000       5.990474       163.0091 
 1614   0.0000       5.990830       163.0188 
 1615   0.0000       5.999583       163.2569 
 1616   0.0000       6.001459       163.3080 
 1617   0.0000       6.003768       163.3708 
 1618   0.0000       6.006765       163.4524 
 1619   0.0000       6.011258       163.5746 
 1620   0.0000       6.013863       163.6455 
 1621   0.0000       6.017126       163.7343 
 1622   0.0000       6.018581       163.7739 
 1623   0.0000       6.020266       163.8198 
 1624   0.0000       6.023827       163.9167 
 1625   0.0000       6.029223       164.0635 
 1626   0.0000       6.033483       164.1794 
 1627   0.0000       6.039307       164.3379 
 1628   0.0000       6.045303       164.5011 
 1629   0.0000       6.049459       164.6141 
 1630   0.0000       6.051823       164.6785 
 1631   0.0000       6.054555       164.7528 
 1632   0.0000       6.057320       164.8281 
 1633   0.0000       6.057787       164.8408 
 1634   0.0000       6.062432       164.9671 
 1635   0.0000       6.068316       165.1273 
 1636   0.0000       6.068997       165.1458 
 1637   0.0000       6.071427       165.2119 
 1638   0.0000       6.072152       165.2317 
 1639   0.0000       6.079259       165.4251 
 1640   0.0000       6.081301       165.4806 
 1641   0.0000       6.083258       165.5339 
 1642   0.0000       6.090029       165.7181 
 1643   0.0000       6.091128       165.7480 
 1644   0.0000       6.094709       165.8455 
 1645   0.0000       6.094814       165.8483 
 1646   0.0000       6.097973       165.9343 
 1647   0.0000       6.102072       166.0458 
 1648   0.0000       6.102444       166.0560 
 1649   0.0000       6.103802       166.0929 
 1650   0.0000       6.106024       166.1534 
 1651   0.0000       6.111499       166.3024 
 1652   0.0000       6.113226       166.3493 
 1653   0.0000       6.115660       166.4156 
 1654   0.0000       6.118414       166.4905 
 1655   0.0000       6.119408       166.5176 
 1656   0.0000       6.123998       166.6425 
 1657   0.0000       6.128068       166.7532 
 1658   0.0000       6.133329       166.8964 
 1659   0.0000       6.134281       166.9223 
 1660   0.0000       6.134543       166.9294 
 1661   0.0000       6.137091       166.9987 
 1662   0.0000       6.144052       167.1881 
 1663   0.0000       6.147202       167.2739 
 1664   0.0000       6.151261       167.3843 
 1665   0.0000       6.156744       167.5335 
 1666   0.0000       6.159271       167.6023 
 1667   0.0000       6.160990       167.6491 
 1668   0.0000       6.161811       167.6714 
 1669   0.0000       6.169276       167.8745 
 1670   0.0000       6.172687       167.9673 
 1671   0.0000       6.178304       168.1202 
 1672   0.0000       6.179686       168.1578 
 1673   0.0000       6.180748       168.1867 
 1674   0.0000       6.183721       168.2676 
 1675   0.0000       6.185725       168.3221 
 1676   0.0000       6.190647       168.4561 
 1677   0.0000       6.194247       168.5540 
 1678   0.0000       6.194703       168.5664 
 1679   0.0000       6.205171       168.8513 
 1680   0.0000       6.207007       168.9012 
 1681   0.0000       6.213833       169.0870 
 1682   0.0000       6.214382       169.1019 
 1683   0.0000       6.220849       169.2779 
 1684   0.0000       6.225125       169.3943 
 1685   0.0000       6.225377       169.4011 
 1686   0.0000       6.229097       169.5024 
 1687   0.0000       6.229802       169.5215 
 1688   0.0000       6.234669       169.6540 
 1689   0.0000       6.238007       169.7448 
 1690   0.0000       6.246547       169.9772 
 1691   0.0000       6.247398       170.0003 
 1692   0.0000       6.252726       170.1453 
 1693   0.0000       6.255664       170.2253 
 1694   0.0000       6.257605       170.2781 
 1695   0.0000       6.259378       170.3263 
 1696   0.0000       6.260019       170.3438 
 1697   0.0000       6.263633       170.4421 
 1698   0.0000       6.265318       170.4880 
 1699   0.0000       6.266457       170.5190 
 1700   0.0000       6.269433       170.5999 
 1701   0.0000       6.273159       170.7013 
 1702   0.0000       6.273672       170.7153 
 1703   0.0000       6.276959       170.8047 
 1704   0.0000       6.280463       170.9001 
 1705   0.0000       6.285314       171.0321 
 1706   0.0000       6.291313       171.1953 
 1707   0.0000       6.291885       171.2109 
 1708   0.0000       6.293464       171.2539 
 1709   0.0000       6.299430       171.4162 
 1710   0.0000       6.306288       171.6028 
 1711   0.0000       6.309199       171.6820 
 1712   0.0000       6.311391       171.7417 
 1713   0.0000       6.314437       171.8246 
 1714   0.0000       6.315816       171.8621 
 1715   0.0000       6.320236       171.9824 
 1716   0.0000       6.320686       171.9946 
 1717   0.0000       6.321742       172.0233 
 1718   0.0000       6.327201       172.1719 
 1719   0.0000       6.331140       172.2791 
 1720   0.0000       6.334902       172.3814 
 1721   0.0000       6.336812       172.4334 
 1722   0.0000       6.342658       172.5925 
 1723   0.0000       6.344312       172.6375 
 1724   0.0000       6.347800       172.7324 
 1725   0.0000       6.358300       173.0181 
 1726   0.0000       6.360213       173.0702 
 1727   0.0000       6.363505       173.1598 
 1728   0.0000       6.364452       173.1855 
 1729   0.0000       6.371810       173.3858 
 1730   0.0000       6.376297       173.5079 
 1731   0.0000       6.379446       173.5935 
 1732   0.0000       6.382069       173.6649 
 1733   0.0000       6.393207       173.9680 
 1734   0.0000       6.393662       173.9804 
 1735   0.0000       6.406571       174.3317 
 1736   0.0000       6.407758       174.3639 
 1737   0.0000       6.410451       174.4372 
 1738   0.0000       6.411346       174.4616 
 1739   0.0000       6.417419       174.6268 
 1740   0.0000       6.417580       174.6312 
 1741   0.0000       6.428132       174.9184 
 1742   0.0000       6.429907       174.9667 
 1743   0.0000       6.434509       175.0919 
 1744   0.0000       6.436040       175.1336 
 1745   0.0000       6.438694       175.2058 
 1746   0.0000       6.444471       175.3630 
 1747   0.0000       6.449751       175.5066 
 1748   0.0000       6.455477       175.6625 
 1749   0.0000       6.456590       175.6927 
 1750   0.0000       6.461594       175.8289 
 1751   0.0000       6.463670       175.8854 
 1752   0.0000       6.470191       176.0629 
 1753   0.0000       6.471842       176.1078 
 1754   0.0000       6.475214       176.1995 
 1755   0.0000       6.480442       176.3418 
 1756   0.0000       6.481736       176.3770 
 1757   0.0000       6.483546       176.4263 
 1758   0.0000       6.485314       176.4744 
 1759   0.0000       6.488224       176.5535 
 1760   0.0000       6.498695       176.8385 
 1761   0.0000       6.499686       176.8655 
 1762   0.0000       6.506049       177.0386 
 1763   0.0000       6.507372       177.0746 
 1764   0.0000       6.510186       177.1512 
 1765   0.0000       6.512902       177.2251 
 1766   0.0000       6.521633       177.4627 
 1767   0.0000       6.523592       177.5160 
 1768   0.0000       6.525950       177.5801 
 1769   0.0000       6.528423       177.6474 
 1770   0.0000       6.532657       177.7626 
 1771   0.0000       6.535493       177.8398 
 1772   0.0000       6.536300       177.8618 
 1773   0.0000       6.537835       177.9035 
 1774   0.0000       6.547445       178.1650 
 1775   0.0000       6.549601       178.2237 
 1776   0.0000       6.553235       178.3226 
 1777   0.0000       6.553948       178.3420 
 1778   0.0000       6.561622       178.5508 
 1779   0.0000       6.562234       178.5675 
 1780   0.0000       6.573138       178.8642 
 1781   0.0000       6.574574       178.9032 
 1782   0.0000       6.581292       179.0860 
 1783   0.0000       6.583929       179.1578 
 1784   0.0000       6.585673       179.2053 
 1785   0.0000       6.586452       179.2265 
 1786   0.0000       6.588753       179.2891 
 1787   0.0000       6.597197       179.5188 
 1788   0.0000       6.605984       179.7580 
 1789   0.0000       6.607627       179.8027 
 1790   0.0000       6.611320       179.9032 
 1791   0.0000       6.612274       179.9291 
 1792   0.0000       6.613164       179.9533 
 1793   0.0000       6.614885       180.0002 
 1794   0.0000       6.615075       180.0053 
 1795   0.0000       6.618425       180.0965 
 1796   0.0000       6.621407       180.1776 
 1797   0.0000       6.622498       180.2073 
 1798   0.0000       6.628205       180.3626 
 1799   0.0000       6.630125       180.4149 
 1800   0.0000       6.631070       180.4406 
 1801   0.0000       6.631771       180.4597 
 1802   0.0000       6.638489       180.6425 
 1803   0.0000       6.639847       180.6794 
 1804   0.0000       6.652208       181.0158 
 1805   0.0000       6.654602       181.0809 
 1806   0.0000       6.657584       181.1621 
 1807   0.0000       6.661189       181.2602 
 1808   0.0000       6.673815       181.6037 
 1809   0.0000       6.676400       181.6741 
 1810   0.0000       6.681606       181.8158 
 1811   0.0000       6.682514       181.8404 
 1812   0.0000       6.690268       182.0515 
 1813   0.0000       6.694465       182.1656 
 1814   0.0000       6.696912       182.2323 
 1815   0.0000       6.697718       182.2542 
 1816   0.0000       6.700324       182.3251 
 1817   0.0000       6.701173       182.3482 
 1818   0.0000       6.704751       182.4455 
 1819   0.0000       6.709133       182.5648 
 1820   0.0000       6.709798       182.5829 
 1821   0.0000       6.715451       182.7367 
 1822   0.0000       6.719594       182.8494 
 1823   0.0000       6.727874       183.0748 
 1824   0.0000       6.730681       183.1511 
 1825   0.0000       6.731214       183.1657 
 1826   0.0000       6.735510       183.2826 
 1827   0.0000       6.741574       183.4476 
 1828   0.0000       6.746353       183.5776 
 1829   0.0000       6.758817       183.9168 
 1830   0.0000       6.768844       184.1896 
 1831   0.0000       6.770695       184.2400 
 1832   0.0000       6.774886       184.3540 
 1833   0.0000       6.782043       184.5488 
 1834   0.0000       6.788052       184.7123 
 1835   0.0000       6.791976       184.8191 
 1836   0.0000       6.802224       185.0979 
 1837   0.0000       6.803938       185.1446 
 1838   0.0000       6.806456       185.2131 
 1839   0.0000       6.810896       185.3339 
 1840   0.0000       6.815352       185.4552 
 1841   0.0000       6.816546       185.4876 
 1842   0.0000       6.831391       185.8916 
 1843   0.0000       6.836958       186.0431 
 1844   0.0000       6.837357       186.0540 
 1845   0.0000       6.841964       186.1793 
 1846   0.0000       6.844155       186.2389 
 1847   0.0000       6.852411       186.4636 
 1848   0.0000       6.859269       186.6502 
 1849   0.0000       6.859345       186.6523 
 1850   0.0000       6.869719       186.9346 
 1851   0.0000       6.874555       187.0661 
 1852   0.0000       6.896615       187.6664 
 1853   0.0000       6.899150       187.7354 
 1854   0.0000       6.923449       188.3966 
 1855   0.0000       6.925460       188.4514 
 1856   0.0000       6.941750       188.8946 
 1857   0.0000       6.945854       189.0063 
 1858   0.0000       6.947967       189.0638 
 1859   0.0000       6.949887       189.1160 
 1860   0.0000       6.956258       189.2894 
 1861   0.0000       6.957278       189.3171 
 1862   0.0000       6.957948       189.3354 
 1863   0.0000       6.967255       189.5886 
 1864   0.0000       6.968691       189.6277 
 1865   0.0000       6.974411       189.7834 
 1866   0.0000       6.976399       189.8375 
 1867   0.0000       6.977431       189.8656 
 1868   0.0000       6.980638       189.9528 
 1869   0.0000       6.986250       190.1055 
 1870   0.0000       6.992175       190.2667 
 1871   0.0000       6.998840       190.4481 
 1872   0.0000       7.006690       190.6617 
 1873   0.0000       7.010143       190.7557 
 1874   0.0000       7.013313       190.8419 
 1875   0.0000       7.014232       190.8670 
 1876   0.0000       7.036448       191.4715 
 1877   0.0000       7.043676       191.6682 
 1878   0.0000       7.044055       191.6785 
 1879   0.0000       7.049544       191.8278 
 1880   0.0000       7.055693       191.9952 
 1881   0.0000       7.059948       192.1110 
 1882   0.0000       7.063143       192.1979 
 1883   0.0000       7.072050       192.4403 
 1884   0.0000       7.072665       192.4570 
 1885   0.0000       7.074369       192.5034 
 1886   0.0000       7.077723       192.5946 
 1887   0.0000       7.081347       192.6932 
 1888   0.0000       7.083532       192.7527 
 1889   0.0000       7.093039       193.0114 
 1890   0.0000       7.100511       193.2147 
 1891   0.0000       7.102388       193.2658 
 1892   0.0000       7.104664       193.3277 
 1893   0.0000       7.112232       193.5337 
 1894   0.0000       7.119802       193.7397 
 1895   0.0000       7.121725       193.7920 
 1896   0.0000       7.138056       194.2364 
 1897   0.0000       7.138334       194.2439 
 1898   0.0000       7.144149       194.4022 
 1899   0.0000       7.152805       194.6377 
 1900   0.0000       7.152993       194.6428 
 1901   0.0000       7.159879       194.8302 
 1902   0.0000       7.160112       194.8365 
 1903   0.0000       7.164491       194.9557 
 1904   0.0000       7.182675       195.4505 
 1905   0.0000       7.185278       195.5214 
 1906   0.0000       7.192159       195.7086 
 1907   0.0000       7.192855       195.7275 
 1908   0.0000       7.202922       196.0015 
 1909   0.0000       7.204565       196.0462 
 1910   0.0000       7.220912       196.4910 
 1911   0.0000       7.221137       196.4971 
 1912   0.0000       7.221745       196.5137 
 1913   0.0000       7.225901       196.6268 
 1914   0.0000       7.232394       196.8035 
 1915   0.0000       7.241109       197.0406 
 1916   0.0000       7.248981       197.2548 
 1917   0.0000       7.254348       197.4008 
 1918   0.0000       7.260121       197.5579 
 1919   0.0000       7.264620       197.6804 
 1920   0.0000       7.269144       197.8035 
 1921   0.0000       7.273917       197.9333 
 1922   0.0000       7.292245       198.4321 
 1923   0.0000       7.294102       198.4826 
 1924   0.0000       7.297726       198.5812 
 1925   0.0000       7.309857       198.9113 
 1926   0.0000       7.313963       199.0231 
 1927   0.0000       7.316885       199.1026 
 1928   0.0000       7.327161       199.3822 
 1929   0.0000       7.330075       199.4615 
 1930   0.0000       7.343532       199.8277 
 1931   0.0000       7.347973       199.9485 
 1932   0.0000       7.349645       199.9940 
 1933   0.0000       7.360130       200.2793 
 1934   0.0000       7.361264       200.3102 
 1935   0.0000       7.376165       200.7156 
 1936   0.0000       7.383959       200.9278 
 1937   0.0000       7.386104       200.9861 
 1938   0.0000       7.392181       201.1515 
 1939   0.0000       7.398456       201.3222 
 1940   0.0000       7.404798       201.4948 
 1941   0.0000       7.410803       201.6582 
 1942   0.0000       7.413399       201.7288 
 1943   0.0000       7.414064       201.7469 
 1944   0.0000       7.414573       201.7608 
 1945   0.0000       7.422160       201.9672 
 1946   0.0000       7.424190       202.0225 
 1947   0.0000       7.426158       202.0760 
 1948   0.0000       7.432955       202.2610 
 1949   0.0000       7.442977       202.5337 
 1950   0.0000       7.447508       202.6570 
 1951   0.0000       7.449624       202.7146 
 1952   0.0000       7.455821       202.8832 
 1953   0.0000       7.456071       202.8900 
 1954   0.0000       7.464627       203.1228 
 1955   0.0000       7.466433       203.1720 
 1956   0.0000       7.471455       203.3086 
 1957   0.0000       7.475643       203.4226 
 1958   0.0000       7.476778       203.4535 
 1959   0.0000       7.480339       203.5504 
 1960   0.0000       7.492970       203.8941 
 1961   0.0000       7.495549       203.9643 
 1962   0.0000       7.496146       203.9805 
 1963   0.0000       7.506316       204.2572 
 1964   0.0000       7.516424       204.5323 
 1965   0.0000       7.518191       204.5804 
 1966   0.0000       7.525334       204.7748 
 1967   0.0000       7.525837       204.7884 
 1968   0.0000       7.528780       204.8685 
 1969   0.0000       7.532227       204.9623 
 1970   0.0000       7.532950       204.9820 
 1971   0.0000       7.548476       205.4045 
 1972   0.0000       7.553556       205.5427 
 1973   0.0000       7.554548       205.5697 
 1974   0.0000       7.561354       205.7549 
 1975   0.0000       7.563916       205.8246 
 1976   0.0000       7.564569       205.8424 
 1977   0.0000       7.574017       206.0995 
 1978   0.0000       7.574670       206.1173 
 1979   0.0000       7.584036       206.3721 
 1980   0.0000       7.591718       206.5811 
 1981   0.0000       7.592191       206.5940 
 1982   0.0000       7.593287       206.6239 
 1983   0.0000       7.597587       206.7409 
 1984   0.0000       7.599034       206.7802 
 1985   0.0000       7.607006       206.9972 
 1986   0.0000       7.612586       207.1490 
 1987   0.0000       7.618663       207.3144 
 1988   0.0000       7.624826       207.4821 
 1989   0.0000       7.627829       207.5638 
 1990   0.0000       7.628692       207.5873 
 1991   0.0000       7.631801       207.6719 
 1992   0.0000       7.647691       208.1042 
 1993   0.0000       7.649254       208.1468 
 1994   0.0000       7.655253       208.3100 
 1995   0.0000       7.668839       208.6797 
 1996   0.0000       7.672776       208.7868 
 1997   0.0000       7.686812       209.1688 
 1998   0.0000       7.692266       209.3172 
 1999   0.0000       7.698877       209.4971 
 2000   0.0000       7.704335       209.6456 
 2001   0.0000       7.709753       209.7931 
 2002   0.0000       7.710464       209.8124 
 2003   0.0000       7.714408       209.9197 
 2004   0.0000       7.723635       210.1708 
 2005   0.0000       7.725798       210.2296 
 2006   0.0000       7.735173       210.4848 
 2007   0.0000       7.743602       210.7141 
 2008   0.0000       7.744040       210.7260 
 2009   0.0000       7.749699       210.8800 
 2010   0.0000       7.755702       211.0434 
 2011   0.0000       7.760648       211.1780 
 2012   0.0000       7.765853       211.3196 
 2013   0.0000       7.769510       211.4191 
 2014   0.0000       7.771685       211.4783 
 2015   0.0000       7.775620       211.5854 
 2016   0.0000       7.785037       211.8416 
 2017   0.0000       7.793219       212.0643 
 2018   0.0000       7.794030       212.0863 
 2019   0.0000       7.797512       212.1811 
 2020   0.0000       7.800602       212.2652 
 2021   0.0000       7.810580       212.5367 
 2022   0.0000       7.814124       212.6331 
 2023   0.0000       7.815636       212.6743 
 2024   0.0000       7.826770       212.9772 
 2025   0.0000       7.831948       213.1181 
 2026   0.0000       7.833562       213.1621 
 2027   0.0000       7.837209       213.2613 
 2028   0.0000       7.843162       213.4233 
 2029   0.0000       7.849774       213.6032 
 2030   0.0000       7.856264       213.7798 
 2031   0.0000       7.857986       213.8267 
 2032   0.0000       7.865419       214.0289 
 2033   0.0000       7.867251       214.0788 
 2034   0.0000       7.867787       214.0934 
 2035   0.0000       7.873225       214.2413 
 2036   0.0000       7.885094       214.5643 
 2037   0.0000       7.887798       214.6379 
 2038   0.0000       7.890548       214.7127 
 2039   0.0000       7.894278       214.8142 
 2040   0.0000       7.900657       214.9878 
 2041   0.0000       7.907160       215.1647 
 2042   0.0000       7.916550       215.4203 
 2043   0.0000       7.919292       215.4949 
 2044   0.0000       7.921188       215.5465 
 2045   0.0000       7.926401       215.6883 
 2046   0.0000       7.929445       215.7712 
 2047   0.0000       7.941310       216.0940 
 2048   0.0000       7.942690       216.1316 
 2049   0.0000       7.950648       216.3481 
 2050   0.0000       7.952436       216.3968 
 2051   0.0000       7.956011       216.4941 
 2052   0.0000       7.963397       216.6950 
 2053   0.0000       7.966537       216.7805 
 2054   0.0000       7.967925       216.8183 
 2055   0.0000       7.969600       216.8638 
 2056   0.0000       7.981357       217.1838 
 2057   0.0000       7.981965       217.2003 
 2058   0.0000       7.984978       217.2823 
 2059   0.0000       7.985804       217.3048 
 2060   0.0000       7.991008       217.4464 
 2061   0.0000       7.995621       217.5719 
 2062   0.0000       7.998417       217.6480 
 2063   0.0000       8.003731       217.7926 
 2064   0.0000       8.010122       217.9665 
 2065   0.0000       8.015217       218.1052 
 2066   0.0000       8.017968       218.1800 
 2067   0.0000       8.019142       218.2119 
 2068   0.0000       8.021036       218.2635 
 2069   0.0000       8.031829       218.5572 
 2070   0.0000       8.036445       218.6828 
 2071   0.0000       8.043705       218.8803 
 2072   0.0000       8.057050       219.2435 
 2073   0.0000       8.064890       219.4568 
 2074   0.0000       8.065756       219.4804 
 2075   0.0000       8.071309       219.6315 
 2076   0.0000       8.071496       219.6366 
 2077   0.0000       8.086379       220.0416 
 2078   0.0000       8.090736       220.1601 
 2079   0.0000       8.095714       220.2956 
 2080   0.0000       8.096252       220.3102 
 2081   0.0000       8.099405       220.3960 
 2082   0.0000       8.109406       220.6681 
 2083   0.0000       8.113267       220.7732 
 2084   0.0000       8.113997       220.7931 
 2085   0.0000       8.118147       220.9060 
 2086   0.0000       8.121237       220.9901 
 2087   0.0000       8.127253       221.1538 
 2088   0.0000       8.131980       221.2824 
 2089   0.0000       8.132841       221.3059 
 2090   0.0000       8.135411       221.3758 
 2091   0.0000       8.135789       221.3861 
 2092   0.0000       8.140397       221.5115 
 2093   0.0000       8.151482       221.8131 
 2094   0.0000       8.158435       222.0023 
 2095   0.0000       8.163062       222.1282 
 2096   0.0000       8.177051       222.5089 
 2097   0.0000       8.183723       222.6904 
 2098   0.0000       8.185539       222.7398 
 2099   0.0000       8.188066       222.8086 
 2100   0.0000       8.196285       223.0323 
 2101   0.0000       8.196781       223.0458 
 2102   0.0000       8.205800       223.2912 
 2103   0.0000       8.209000       223.3782 
 2104   0.0000       8.209497       223.3918 
 2105   0.0000       8.216714       223.5882 
 2106   0.0000       8.221571       223.7203 
 2107   0.0000       8.228408       223.9064 
 2108   0.0000       8.231691       223.9957 
 2109   0.0000       8.238355       224.1770 
 2110   0.0000       8.238535       224.1819 
 2111   0.0000       8.244715       224.3501 
 2112   0.0000       8.245029       224.3586 
 2113   0.0000       8.249407       224.4778 
 2114   0.0000       8.253096       224.5782 
 2115   0.0000       8.255499       224.6435 
 2116   0.0000       8.257364       224.6943 
 2117   0.0000       8.264577       224.8906 
 2118   0.0000       8.268191       224.9889 
 2119   0.0000       8.271307       225.0737 
 2120   0.0000       8.273444       225.1319 
 2121   0.0000       8.276418       225.2128 
 2122   0.0000       8.281586       225.3534 
 2123   0.0000       8.285125       225.4497 
 2124   0.0000       8.286566       225.4889 
 2125   0.0000       8.291054       225.6110 
 2126   0.0000       8.291604       225.6260 
 2127   0.0000       8.295650       225.7361 
 2128   0.0000       8.298789       225.8215 
 2129   0.0000       8.303475       225.9491 
 2130   0.0000       8.306120       226.0210 
 2131   0.0000       8.307054       226.0464 
 2132   0.0000       8.313819       226.2305 
 2133   0.0000       8.318283       226.3520 
 2134   0.0000       8.322116       226.4563 
 2135   0.0000       8.327953       226.6151 
 2136   0.0000       8.328172       226.6211 
 2137   0.0000       8.335204       226.8124 
 2138   0.0000       8.336268       226.8414 
 2139   0.0000       8.336745       226.8544 
 2140   0.0000       8.338332       226.8975 
 2141   0.0000       8.342939       227.0229 
 2142   0.0000       8.348961       227.1868 
 2143   0.0000       8.354712       227.3433 
 2144   0.0000       8.363606       227.5853 
 2145   0.0000       8.365473       227.6361 
 2146   0.0000       8.367376       227.6879 
 2147   0.0000       8.374505       227.8819 
 2148   0.0000       8.376356       227.9322 
 2149   0.0000       8.380405       228.0424 
 2150   0.0000       8.383089       228.1154 
 2151   0.0000       8.386722       228.2143 
 2152   0.0000       8.392320       228.3666 
 2153   0.0000       8.394020       228.4129 
 2154   0.0000       8.398513       228.5352 
 2155   0.0000       8.403161       228.6616 
 2156   0.0000       8.408129       228.7968 
 2157   0.0000       8.408336       228.8024 
 2158   0.0000       8.411237       228.8814 
 2159   0.0000       8.413026       228.9301 
 2160   0.0000       8.417542       229.0530 
 2161   0.0000       8.419151       229.0967 
 2162   0.0000       8.430096       229.3946 
 2163   0.0000       8.431342       229.4285 
 2164   0.0000       8.442784       229.7398 
 2165   0.0000       8.450573       229.9518 
 2166   0.0000       8.453064       230.0196 
 2167   0.0000       8.455119       230.0755 
 2168   0.0000       8.456031       230.1003 
 2169   0.0000       8.457150       230.1308 
 2170   0.0000       8.466482       230.3847 
 2171   0.0000       8.472394       230.5456 
 2172   0.0000       8.477153       230.6751 
 2173   0.0000       8.477299       230.6790 
 2174   0.0000       8.488000       230.9702 
 2175   0.0000       8.489132       231.0010 
 2176   0.0000       8.496290       231.1958 
 2177   0.0000       8.498975       231.2689 
 2178   0.0000       8.502084       231.3535 
 2179   0.0000       8.509089       231.5441 
 2180   0.0000       8.522095       231.8980 
 2181   0.0000       8.525668       231.9952 
 2182   0.0000       8.529508       232.0997 
 2183   0.0000       8.532460       232.1800 
 2184   0.0000       8.537462       232.3162 
 2185   0.0000       8.538772       232.3518 
 2186   0.0000       8.542707       232.4589 
 2187   0.0000       8.543311       232.4753 
 2188   0.0000       8.546761       232.5692 
 2189   0.0000       8.551390       232.6951 
 2190   0.0000       8.553097       232.7416 
 2191   0.0000       8.555777       232.8145 
 2192   0.0000       8.564681       233.0568 
 2193   0.0000       8.565164       233.0700 
 2194   0.0000       8.570403       233.2125 
 2195   0.0000       8.576648       233.3824 
 2196   0.0000       8.589683       233.7371 
 2197   0.0000       8.593794       233.8490 
 2198   0.0000       8.595736       233.9019 
 2199   0.0000       8.598746       233.9838 
 2200   0.0000       8.620129       234.5656 
 2201   0.0000       8.624058       234.6725 
 2202   0.0000       8.639634       235.0964 
 2203   0.0000       8.642750       235.1812 
 2204   0.0000       8.650853       235.4017 
 2205   0.0000       8.651609       235.4222 
 2206   0.0000       8.652730       235.4527 
 2207   0.0000       8.657268       235.5762 
 2208   0.0000       8.663756       235.7528 
 2209   0.0000       8.668090       235.8707 
 2210   0.0000       8.674158       236.0358 
 2211   0.0000       8.680122       236.1981 
 2212   0.0000       8.689975       236.4662 
 2213   0.0000       8.695549       236.6179 
 2214   0.0000       8.722271       237.3451 
 2215   0.0000       8.723551       237.3799 
 2216   0.0000       8.730462       237.5679 
 2217   0.0000       8.732129       237.6133 
 2218   0.0000       8.738626       237.7901 
 2219   0.0000       8.739038       237.8013 
 2220   0.0000       8.763276       238.4609 
 2221   0.0000       8.767916       238.5871 
 2222   0.0000       8.770843       238.6668 
 2223   0.0000       8.779266       238.8960 
 2224   0.0000       8.782962       238.9965 
 2225   0.0000       8.788392       239.1443 
 2226   0.0000       8.800987       239.4870 
 2227   0.0000       8.804146       239.5730 
 2228   0.0000       8.807417       239.6620 
 2229   0.0000       8.808140       239.6817 
 2230   0.0000       8.810075       239.7343 
 2231   0.0000       8.815257       239.8753 
 2232   0.0000       8.817034       239.9237 
 2233   0.0000       8.828232       240.2284 
 2234   0.0000       8.857257       241.0182 
 2235   0.0000       8.857649       241.0289 
 2236   0.0000       8.868545       241.3254 
 2237   0.0000       8.869662       241.3558 
 2238   0.0000       8.878656       241.6005 
 2239   0.0000       8.882330       241.7005 
 2240   0.0000       8.885125       241.7766 
 2241   0.0000       8.888977       241.8814 
 2242   0.0000       8.900750       242.2017 
 2243   0.0000       8.901040       242.2096 
 2244   0.0000       8.906470       242.3574 
 2245   0.0000       8.913946       242.5608 
 2246   0.0000       8.920954       242.7515 
 2247   0.0000       8.927431       242.9278 
 2248   0.0000       8.928496       242.9567 
 2249   0.0000       8.933378       243.0896 
 2250   0.0000       8.941121       243.3003 
 2251   0.0000       8.944368       243.3886 
 2252   0.0000       8.957971       243.7588 
 2253   0.0000       8.959571       243.8023 
 2254   0.0000       8.962874       243.8922 
 2255   0.0000       8.964088       243.9252 
 2256   0.0000       8.979542       244.3458 
 2257   0.0000       8.985794       244.5159 
 2258   0.0000       8.994735       244.7592 
 2259   0.0000       9.005920       245.0635 
 2260   0.0000       9.026225       245.6161 
 2261   0.0000       9.026989       245.6368 
 2262   0.0000       9.037256       245.9162 
 2263   0.0000       9.049256       246.2428 
 2264   0.0000       9.051087       246.2926 
 2265   0.0000       9.054708       246.3911 
 2266   0.0000       9.067947       246.7514 
 2267   0.0000       9.069271       246.7874 
 2268   0.0000       9.085360       247.2252 
 2269   0.0000       9.085453       247.2277 
 2270   0.0000       9.095133       247.4911 
 2271   0.0000       9.105651       247.7774 
 2272   0.0000       9.110889       247.9199 
 2273   0.0000       9.116166       248.0635 
 2274   0.0000       9.119851       248.1637 
 2275   0.0000       9.127668       248.3765 
 2276   0.0000       9.139344       248.6942 
 2277   0.0000       9.139603       248.7012 
 2278   0.0000       9.146615       248.8920 
 2279   0.0000       9.150948       249.0100 
 2280   0.0000       9.164804       249.3870 
 2281   0.0000       9.170279       249.5360 
 2282   0.0000       9.173296       249.6181 
 2283   0.0000       9.175516       249.6785 
 2284   0.0000       9.186125       249.9672 
 2285   0.0000       9.188213       250.0240 
 2286   0.0000       9.208494       250.5759 
 2287   0.0000       9.212855       250.6945 
 2288   0.0000       9.225199       251.0304 
 2289   0.0000       9.229730       251.1537 
 2290   0.0000       9.241500       251.4740 
 2291   0.0000       9.246399       251.6073 
 2292   0.0000       9.284377       252.6407 
 2293   0.0000       9.288979       252.7660 
 2294   0.0000       9.295036       252.9308 
 2295   0.0000       9.298525       253.0257 
 2296   0.0000       9.306031       253.2300 
 2297   0.0000       9.313002       253.4197 
 2298   0.0000       9.317166       253.5330 
 2299   0.0000       9.344759       254.2838 
 2300   0.0000       9.363440       254.7921 
 2301   0.0000       9.368049       254.9176 
 2302   0.0000       9.370827       254.9932 
 2303   0.0000       9.377305       255.1694 
 2304   0.0000       9.386967       255.4323 
 2305   0.0000       9.402348       255.8509 
 2306   0.0000       9.413333       256.1498 
 2307   0.0000       9.426972       256.5210 
 2308   0.0000       9.434195       256.7175 
 2309   0.0000       9.438012       256.8214 
 2310   0.0000       9.459564       257.4078 
 2311   0.0000       9.463329       257.5103 
 2312   0.0000       9.464653       257.5463 
 2313   0.0000       9.464920       257.5536 
 2314   0.0000       9.478128       257.9130 
 2315   0.0000       9.481896       258.0155 
 2316   0.0000       9.493719       258.3372 
 2317   0.0000       9.494191       258.3501 
 2318   0.0000       9.509619       258.7699 
 2319   0.0000       9.524109       259.1642 
 2320   0.0000       9.541265       259.6310 
 2321   0.0000       9.546830       259.7824 
 2322   0.0000       9.549351       259.8510 
 2323   0.0000       9.562175       260.2000 
 2324   0.0000       9.585935       260.8466 
 2325   0.0000       9.587484       260.8887 
 2326   0.0000       9.616254       261.6716 
 2327   0.0000       9.620462       261.7861 
 2328   0.0000       9.634270       262.1618 
 2329   0.0000       9.637914       262.2610 
 2330   0.0000       9.646044       262.4822 
 2331   0.0000       9.647488       262.5215 
 2332   0.0000       9.670778       263.1552 
 2333   0.0000       9.671761       263.1820 
 2334   0.0000       9.682070       263.4625 
 2335   0.0000       9.687327       263.6056 
 2336   0.0000       9.697021       263.8694 
 2337   0.0000       9.698361       263.9058 
 2338   0.0000       9.708454       264.1805 
 2339   0.0000       9.717442       264.4251 
 2340   0.0000       9.717782       264.4343 
 2341   0.0000       9.724662       264.6215 
 2342   0.0000       9.732157       264.8255 
 2343   0.0000       9.741979       265.0927 
 2344   0.0000       9.752081       265.3676 
 2345   0.0000       9.758011       265.5290 
 2346   0.0000       9.789079       266.3744 
 2347   0.0000       9.789372       266.3823 
 2348   0.0000       9.793708       266.5003 
 2349   0.0000       9.799739       266.6644 
 2350   0.0000       9.807364       266.8719 
 2351   0.0000       9.811091       266.9734 
 2352   0.0000       9.822946       267.2960 
 2353   0.0000       9.825988       267.3787 
 2354   0.0000       9.836072       267.6531 
 2355   0.0000       9.840409       267.7711 
 2356   0.0000       9.842364       267.8243 
 2357   0.0000       9.848426       267.9893 
 2358   0.0000       9.853603       268.1302 
 2359   0.0000       9.854254       268.1479 
 2360   0.0000       9.856507       268.2092 
 2361   0.0000       9.863947       268.4116 
 2362   0.0000       9.871906       268.6282 
 2363   0.0000       9.878685       268.8127 
 2364   0.0000       9.896379       269.2942 
 2365   0.0000       9.900191       269.3979 
 2366   0.0000       9.910673       269.6831 
 2367   0.0000       9.913281       269.7541 
 2368   0.0000       9.940925       270.5063 
 2369   0.0000       9.941732       270.5283 
 2370   0.0000       9.947950       270.6975 
 2371   0.0000       9.954131       270.8657 
 2372   0.0000       9.969538       271.2849 
 2373   0.0000       9.971151       271.3288 
 2374   0.0000       9.972228       271.3581 
 2375   0.0000       9.976859       271.4841 
 2376   0.0000       9.987500       271.7737 
 2377   0.0000       9.993626       271.9404 
 2378   0.0000      10.011085       272.4155 
 2379   0.0000      10.011748       272.4335 
 2380   0.0000      10.018736       272.6237 
 2381   0.0000      10.023841       272.7626 
 2382   0.0000      10.034373       273.0492 
 2383   0.0000      10.042603       273.2731 
 2384   0.0000      10.051905       273.5262 
 2385   0.0000      10.052243       273.5354 
 2386   0.0000      10.054863       273.6067 
 2387   0.0000      10.063671       273.8464 
 2388   0.0000      10.069541       274.0061 
 2389   0.0000      10.073625       274.1173 
 2390   0.0000      10.107930       275.0507 
 2391   0.0000      10.110477       275.1201 
 2392   0.0000      10.125054       275.5167 
 2393   0.0000      10.133851       275.7561 
 2394   0.0000      10.148925       276.1663 
 2395   0.0000      10.151529       276.2372 
 2396   0.0000      10.170370       276.7498 
 2397   0.0000      10.174821       276.8709 
 2398   0.0000      10.188618       277.2464 
 2399   0.0000      10.188856       277.2529 
 2400   0.0000      10.213970       277.9363 
 2401   0.0000      10.217032       278.0196 
 2402   0.0000      10.221512       278.1415 
 2403   0.0000      10.231282       278.4073 
 2404   0.0000      10.233408       278.4652 
 2405   0.0000      10.236335       278.5448 
 2406   0.0000      10.245705       278.7998 
 2407   0.0000      10.264549       279.3126 
 2408   0.0000      10.265587       279.3408 
 2409   0.0000      10.274177       279.5746 
 2410   0.0000      10.277499       279.6650 
 2411   0.0000      10.282169       279.7920 
 2412   0.0000      10.287157       279.9278 
 2413   0.0000      10.296400       280.1793 
 2414   0.0000      10.296989       280.1953 
 2415   0.0000      10.313574       280.6466 
 2416   0.0000      10.330517       281.1077 
 2417   0.0000      10.330870       281.1173 
 2418   0.0000      10.353141       281.7233 
 2419   0.0000      10.354590       281.7627 
 2420   0.0000      10.365263       282.0532 
 2421   0.0000      10.367606       282.1169 
 2422   0.0000      10.378050       282.4011 
 2423   0.0000      10.397501       282.9304 
 2424   0.0000      10.441054       284.1155 
 2425   0.0000      10.448242       284.3111 
 2426   0.0000      10.459534       284.6184 
 2427   0.0000      10.460995       284.6581 
 2428   0.0000      10.507475       285.9229 
 2429   0.0000      10.507818       285.9323 
 2430   0.0000      10.532368       286.6003 
 2431   0.0000      10.533412       286.6287 
 2432   0.0000      10.565661       287.5062 
 2433   0.0000      10.567814       287.5649 
 2434   0.0000      10.579765       287.8901 
 2435   0.0000      10.580758       287.9171 
 2436   0.0000      10.643835       289.6335 
 2437   0.0000      10.645237       289.6716 
 2438   0.0000      10.690680       290.9082 
 2439   0.0000      10.694866       291.0221 
 2440   0.0000      10.704887       291.2948 
 2441   0.0000      10.706922       291.3501 
 2442   0.0000      10.740640       292.2677 
 2443   0.0000      10.741052       292.2789 
 2444   0.0000      10.761606       292.8382 
 2445   0.0000      10.763483       292.8893 
 2446   0.0000      10.792809       293.6873 
 2447   0.0000      10.799210       293.8614 
 2448   0.0000      10.881787       296.1085 
 2449   0.0000      10.904767       296.7338 
 2450   0.0000      10.926908       297.3363 
 2451   0.0000      10.928982       297.3927 
 2452   0.0000      10.974222       298.6238 
 2453   0.0000      10.979001       298.7538 
 2454   0.0000      11.056419       300.8605 
 2455   0.0000      11.069209       301.2085 
 2456   0.0000      11.090631       301.7914 
 2457   0.0000      11.100086       302.0487 
 2458   0.0000      11.214254       305.1554 
 2459   0.0000      11.243531       305.9520 
 2460   0.0000      11.268700       306.6369 
 2461   0.0000      11.282787       307.0202 
 2462   0.0000      11.351677       308.8948 
 2463   0.0000      11.360892       309.1456 
 2464   0.0000      11.430741       311.0463 
 2465   0.0000      11.433085       311.1101 
 2466   0.0000      11.480475       312.3996 
 2467   0.0000      11.482399       312.4520 
 2468   0.0000      11.536430       313.9222 
 2469   0.0000      11.536726       313.9303 
 2470   0.0000      11.651398       317.0507 
 2471   0.0000      11.657820       317.2254 
 2472   0.0000      11.658753       317.2508 
 2473   0.0000      11.676419       317.7315 
 2474   0.0000      11.753180       319.8203 
 2475   0.0000      11.753279       319.8230 
 2476   0.0000      11.761854       320.0563 
 2477   0.0000      11.771643       320.3227 
 2478   0.0000      11.774761       320.4075 
 2479   0.0000      11.794447       320.9432 
 2480   0.0000      11.880845       323.2942 
 2481   0.0000      11.883808       323.3749 
 2482   0.0000      11.957968       325.3929 
 2483   0.0000      11.973809       325.8239 
 2484   0.0000      12.036762       327.5370 
 2485   0.0000      12.043639       327.7241 
 2486   0.0000      12.059791       328.1636 
 2487   0.0000      12.060496       328.1828 
 2488   0.0000      12.090635       329.0029 
 2489   0.0000      12.106255       329.4279 
 2490   0.0000      12.113713       329.6309 
 2491   0.0000      12.132983       330.1553 
 2492   0.0000      12.177476       331.3660 
 2493   0.0000      12.179164       331.4119 
 2494   0.0000      12.231470       332.8352 
 2495   0.0000      12.232089       332.8521 
 2496   0.0000      12.278031       334.1022 
 2497   0.0000      12.307139       334.8943 
 2498   0.0000      12.348624       336.0232 
 2499   0.0000      12.404626       337.5470 
 2500   0.0000      12.405523       337.5715 
 2501   0.0000      12.413821       337.7972 
 2502   0.0000      12.436505       338.4145 
 2503   0.0000      12.440487       338.5229 
 2504   0.0000      12.543446       341.3245 
 2505   0.0000      12.547176       341.4260 
 2506   0.0000      12.595285       342.7351 
 2507   0.0000      12.611730       343.1826 
 2508   0.0000      12.701856       345.6351 
 2509   0.0000      12.719190       346.1068 
 2510   0.0000      12.814696       348.7056 
 2511   0.0000      12.816493       348.7545 
 2512   0.0000      12.900940       351.0524 
 2513   0.0000      12.901305       351.0624 
 2514   0.0000      12.915221       351.4410 
 2515   0.0000      12.917852       351.5126 
 2516   0.0000      13.041791       354.8852 
 2517   0.0000      13.043790       354.9396 
 2518   0.0000      13.140988       357.5845 
 2519   0.0000      13.142676       357.6304 
 2520   0.0000      13.160001       358.1018 
 2521   0.0000      13.169446       358.3589 
 2522   0.0000      13.640383       371.1737 
 2523   0.0000      13.662083       371.7642 
 2524   0.0000      14.371334       391.0639 
 2525   0.0000      14.375738       391.1837 
 2526   0.0000      14.468737       393.7144 
 2527   0.0000      14.484708       394.1489 
 2528   0.0000      15.027857       408.9288 
 2529   0.0000      15.042951       409.3395 
 2530   0.0000      28.023887       762.5687 
 2531   0.0000      28.032385       762.8000 
 2532   0.0000      28.201546       767.4031 
 2533   0.0000      28.205157       767.5013 
 2534   0.0000      28.379280       772.2395 
 2535   0.0000      28.381706       772.3055 
 2536   0.0000      28.534940       776.4752 
 2537   0.0000      28.538107       776.5614 
 2538   0.0000      28.559715       777.1494 
 2539   0.0000      28.569671       777.4203 
 2540   0.0000      28.596263       778.1439 
 2541   0.0000      28.599118       778.2216 
 2542   0.0000      28.809928       783.9580 
 2543   0.0000      28.812865       784.0379 
 2544   0.0000      28.907707       786.6187 
 2545   0.0000      28.910078       786.6832 
 2546   0.0000      28.944465       787.6189 
 2547   0.0000      28.944527       787.6206 
 2548   0.0000      29.033317       790.0367 
 2549   0.0000      29.041394       790.2565 
 2550   0.0000      29.051250       790.5247 
 2551   0.0000      29.054063       790.6013 
 2552   0.0000      29.099691       791.8428 
 2553   0.0000      29.100331       791.8603 
 2554   0.0000      29.368020       799.1445 
 2555   0.0000      29.377164       799.3933 
 2556   0.0000      37.683235      1025.4130 
 2557   0.0000      37.685206      1025.4666 
 2558   0.0000      37.924731      1031.9844 
 2559   0.0000      37.925686      1032.0104 
 2560   0.0000      38.264392      1041.2270 
 2561   0.0000      38.305668      1042.3502 
 2562   0.0000      48.412256      1317.3645 
 2563   0.0000      48.416683      1317.4849 
 2564   0.0000     147.154137      4004.2676 
 2565   0.0000     147.164028      4004.5368 
 2566   0.0000     147.314222      4008.6238 
 2567   0.0000     147.317380      4008.7097 
 2568   0.0000     147.472848      4012.9402 
 2569   0.0000     147.476656      4013.0438 
 2570   0.0000     147.653339      4017.8516 
 2571   0.0000     147.655359      4017.9066 
 2572   0.0000     147.661873      4018.0838 
 2573   0.0000     147.673605      4018.4031 
 2574   0.0000     147.683341      4018.6680 
 2575   0.0000     147.696889      4019.0367 
 2576   0.0000     147.904848      4024.6955 
 2577   0.0000     147.907687      4024.7728 
 2578   0.0000     147.987204      4026.9366 
 2579   0.0000     147.991099      4027.0425 
 2580   0.0000     148.015098      4027.6956 
 2581   0.0000     148.015536      4027.7075 
 2582   0.0000     148.123716      4030.6512 
 2583   0.0000     148.125141      4030.6900 
 2584   0.0000     148.200250      4032.7338 
 2585   0.0000     148.208704      4032.9639 
 2586   0.0000     148.248982      4034.0599 
 2587   0.0000     148.251165      4034.1193 
 2588   0.0000     148.469416      4040.0582 
 2589   0.0000     148.478790      4040.3133 
 2590   0.0000     197.035137      5361.5987 
 2591   0.0000     197.037479      5361.6624 
 2592   0.0000     197.306422      5368.9807 
 2593   0.0000     197.307617      5369.0132 
 2594   0.0000     197.677587      5379.0806 
 2595   0.0000     197.727111      5380.4282 
 2596   0.0000     253.540524      6899.1884 
 2597   0.0000     253.544814      6899.3051 

                    ********************************
                    * MULLIKEN POPULATION ANALYSIS *
                    ********************************

-----------------------
MULLIKEN ATOMIC CHARGES
-----------------------
   0 C :   -0.102453
   1 C :    0.137540
   2 C :   -0.128801
   3 C :   -0.140292
   4 C :   -0.105864
   5 C :   -0.128919
   6 C :   -0.276052
   7 C :    0.200779
   8 C :    0.077206
   9 C :    0.104673
  10 C :    0.203319
  11 N :   -0.266509
  12 N :   -0.265586
  13 C :    0.001783
  14 C :    0.005670
  15 N :   -0.220365
  16 O :   -0.408498
  17 H :    0.200789
  18 H :    0.142365
  19 H :    0.138320
  20 H :    0.069787
  21 H :    0.101788
  22 H :    0.102838
  23 H :    0.128253
  24 H :    0.093034
  25 H :    0.122222
  26 H :    0.125803
  27 H :    0.087124
  28 C :   -0.102686
  29 C :    0.136015
  30 C :   -0.125521
  31 C :   -0.140745
  32 C :   -0.105657
  33 C :   -0.128683
  34 C :   -0.276085
  35 C :    0.200375
  36 C :    0.077585
  37 C :    0.104870
  38 C :    0.203997
  39 N :   -0.267273
  40 N :   -0.265733
  41 C :    0.002163
  42 C :    0.005623
  43 N :   -0.220372
  44 O :   -0.408904
  45 H :    0.201201
  46 H :    0.142251
  47 H :    0.138259
  48 H :    0.069224
  49 H :    0.101726
  50 H :    0.102627
  51 H :    0.128762
  52 H :    0.091803
  53 H :    0.123186
  54 H :    0.124762
  55 H :    0.087273
Sum of atomic charges:    0.0000000

--------------------------------
MULLIKEN REDUCED ORBITAL CHARGES
--------------------------------
  0 C s       :     3.285774  s :     3.285774
      pz      :     0.936749  p :     2.698296
      px      :     0.903008
      py      :     0.858539
      dz2     :     0.016260  d :     0.103026
      dxz     :     0.010180
      dyz     :     0.018728
      dx2y2   :     0.029123
      dxy     :     0.028736
      f0      :     0.000737  f :     0.014199
      f+1     :     0.001497
      f-1     :     0.002152
      f+2     :     0.001633
      f-2     :     0.001663
      f+3     :     0.004144
      f-3     :     0.002372
      g0      :     0.000111  g :     0.001159
      g+1     :     0.000037
      g-1     :     0.000055
      g+2     :     0.000101
      g-2     :     0.000108
      g+3     :     0.000143
      g-3     :     0.000170
      g+4     :     0.000205
      g-4     :     0.000229
  1 C s       :     3.239021  s :     3.239021
      pz      :     0.873213  p :     2.494636
      px      :     0.804126
      py      :     0.817298
      dz2     :     0.011580  d :     0.108502
      dxz     :     0.027468
      dyz     :     0.014736
      dx2y2   :     0.029054
      dxy     :     0.025664
      f0      :     0.001650  f :     0.018846
      f+1     :     0.001311
      f-1     :     0.002257
      f+2     :     0.002203
      f-2     :     0.002745
      f+3     :     0.005842
      f-3     :     0.002839
      g0      :     0.000101  g :     0.001454
      g+1     :     0.000120
      g-1     :     0.000069
      g+2     :     0.000089
      g-2     :     0.000128
      g+3     :     0.000118
      g-3     :     0.000230
      g+4     :     0.000319
      g-4     :     0.000279
  2 C s       :     3.304496  s :     3.304496
      pz      :     0.938011  p :     2.709064
      px      :     0.880154
      py      :     0.890899
      dz2     :     0.007664  d :     0.099851
      dxz     :     0.018255
      dyz     :     0.014934
      dx2y2   :     0.024349
      dxy     :     0.034649
      f0      :     0.001349  f :     0.014237
      f+1     :     0.000493
      f-1     :     0.002033
      f+2     :     0.001759
      f-2     :     0.001872
      f+3     :     0.004543
      f-3     :     0.002189
      g0      :     0.000071  g :     0.001153
      g+1     :     0.000099
      g-1     :     0.000060
      g+2     :     0.000120
      g-2     :     0.000039
      g+3     :     0.000090
      g-3     :     0.000178
      g+4     :     0.000267
      g-4     :     0.000230
  3 C s       :     3.280085  s :     3.280085
      pz      :     0.924263  p :     2.728499
      px      :     0.907431
      py      :     0.896805
      dz2     :     0.015469  d :     0.116419
      dxz     :     0.011705
      dyz     :     0.020546
      dx2y2   :     0.035174
      dxy     :     0.033524
      f0      :     0.000790  f :     0.014091
      f+1     :     0.001653
      f-1     :     0.002192
      f+2     :     0.001628
      f-2     :     0.001727
      f+3     :     0.003998
      f-3     :     0.002104
      g0      :     0.000105  g :     0.001199
      g+1     :     0.000036
      g-1     :     0.000054
      g+2     :     0.000107
      g-2     :     0.000110
      g+3     :     0.000151
      g-3     :     0.000175
      g+4     :     0.000209
      g-4     :     0.000251
  4 C s       :     3.254236  s :     3.254236
      pz      :     0.939185  p :     2.723261
      px      :     0.868346
      py      :     0.915730
      dz2     :     0.006788  d :     0.113640
      dxz     :     0.029335
      dyz     :     0.010679
      dx2y2   :     0.040948
      dxy     :     0.025890
      f0      :     0.001376  f :     0.013556
      f+1     :     0.001274
      f-1     :     0.001139
      f+2     :     0.001799
      f-2     :     0.001902
      f+3     :     0.004436
      f-3     :     0.001631
      g0      :     0.000070  g :     0.001169
      g+1     :     0.000111
      g-1     :     0.000049
      g+2     :     0.000042
      g-2     :     0.000124
      g+3     :     0.000088
      g-3     :     0.000169
      g+4     :     0.000283
      g-4     :     0.000234
  5 C s       :     3.254120  s :     3.254120
      pz      :     0.946505  p :     2.743226
      px      :     0.900640
      py      :     0.896080
      dz2     :     0.007131  d :     0.116563
      dxz     :     0.024155
      dyz     :     0.015516
      dx2y2   :     0.026402
      dxy     :     0.043359
      f0      :     0.001412  f :     0.013828
      f+1     :     0.000498
      f-1     :     0.002021
      f+2     :     0.002009
      f-2     :     0.001727
      f+3     :     0.004209
      f-3     :     0.001953
      g0      :     0.000072  g :     0.001182
      g+1     :     0.000099
      g-1     :     0.000059
      g+2     :     0.000125
      g-2     :     0.000043
      g+3     :     0.000093
      g-3     :     0.000173
      g+4     :     0.000291
      g-4     :     0.000228
  6 C s       :     3.280049  s :     3.280049
      pz      :     0.944752  p :     2.890044
      px      :     1.062112
      py      :     0.883180
      dz2     :     0.017290  d :     0.094347
      dxz     :     0.018523
      dyz     :     0.019550
      dx2y2   :     0.024036
      dxy     :     0.014949
      f0      :     0.001198  f :     0.010702
      f+1     :     0.000831
      f-1     :     0.002187
      f+2     :     0.002586
      f-2     :     0.001579
      f+3     :     0.000929
      f-3     :     0.001394
      g0      :     0.000083  g :     0.000910
      g+1     :     0.000033
      g-1     :     0.000133
      g+2     :     0.000184
      g-2     :     0.000060
      g+3     :     0.000128
      g-3     :     0.000140
      g+4     :     0.000084
      g-4     :     0.000064
  7 C s       :     3.154211  s :     3.154211
      pz      :     0.839872  p :     2.487361
      px      :     0.706053
      py      :     0.941435
      dz2     :     0.017437  d :     0.135086
      dxz     :     0.034421
      dyz     :     0.030025
      dx2y2   :     0.027168
      dxy     :     0.026034
      f0      :     0.001746  f :     0.020951
      f+1     :     0.003930
      f-1     :     0.002605
      f+2     :     0.003622
      f-2     :     0.004645
      f+3     :     0.001797
      f-3     :     0.002605
      g0      :     0.000134  g :     0.001614
      g+1     :     0.000173
      g-1     :     0.000101
      g+2     :     0.000316
      g-2     :     0.000101
      g+3     :     0.000263
      g-3     :     0.000293
      g+4     :     0.000102
      g-4     :     0.000131
  8 C s       :     3.222192  s :     3.222192
      pz      :     0.868378  p :     2.536335
      px      :     0.784475
      py      :     0.883482
      dz2     :     0.032885  d :     0.137331
      dxz     :     0.033001
      dyz     :     0.022215
      dx2y2   :     0.021499
      dxy     :     0.027730
      f0      :     0.005748  f :     0.024791
      f+1     :     0.002632
      f-1     :     0.002022
      f+2     :     0.005381
      f-2     :     0.002000
      f+3     :     0.002132
      f-3     :     0.004877
      g0      :     0.000228  g :     0.002145
      g+1     :     0.000504
      g-1     :     0.000056
      g+2     :     0.000344
      g-2     :     0.000253
      g+3     :     0.000245
      g-3     :     0.000066
      g+4     :     0.000182
      g-4     :     0.000269
  9 C s       :     3.203049  s :     3.203049
      pz      :     0.863459  p :     2.545854
      px      :     0.772818
      py      :     0.909577
      dz2     :     0.033128  d :     0.121673
      dxz     :     0.024742
      dyz     :     0.027913
      dx2y2   :     0.016388
      dxy     :     0.019502
      f0      :     0.006240  f :     0.022603
      f+1     :     0.002528
      f-1     :     0.002594
      f+2     :     0.004593
      f-2     :     0.002954
      f+3     :     0.001500
      f-3     :     0.002195
      g0      :     0.000409  g :     0.002147
      g+1     :     0.000507
      g-1     :     0.000095
      g+2     :     0.000388
      g-2     :     0.000349
      g+3     :     0.000125
      g-3     :     0.000115
      g+4     :     0.000081
      g-4     :     0.000079
 10 C s       :     3.097781  s :     3.097781
      pz      :     0.796946  p :     2.424574
      px      :     0.844333
      py      :     0.783295
      dz2     :     0.071716  d :     0.242796
      dxz     :     0.043131
      dyz     :     0.062646
      dx2y2   :     0.031287
      dxy     :     0.034015
      f0      :     0.004738  f :     0.027681
      f+1     :     0.007679
      f-1     :     0.004101
      f+2     :     0.002661
      f-2     :     0.003744
      f+3     :     0.001750
      f-3     :     0.003008
      g0      :     0.000543  g :     0.003849
      g+1     :     0.001149
      g-1     :     0.000396
      g+2     :     0.000435
      g-2     :     0.000296
      g+3     :     0.000286
      g-3     :     0.000405
      g+4     :     0.000159
      g-4     :     0.000180
 11 N s       :     3.492490  s :     3.492490
      pz      :     1.081423  p :     3.702904
      px      :     1.090440
      py      :     1.531042
      dz2     :     0.014253  d :     0.062386
      dxz     :     0.020693
      dyz     :     0.013044
      dx2y2   :     0.007033
      dxy     :     0.007362
      f0      :     0.001278  f :     0.008232
      f+1     :     0.002297
      f-1     :     0.001305
      f+2     :     0.001147
      f-2     :     0.000669
      f+3     :     0.000910
      f-3     :     0.000627
      g0      :     0.000144  g :     0.000497
      g+1     :     0.000099
      g-1     :     0.000080
      g+2     :     0.000046
      g-2     :     0.000009
      g+3     :     0.000056
      g-3     :     0.000029
      g+4     :     0.000020
      g-4     :     0.000014
 12 N s       :     3.568193  s :     3.568193
      pz      :     1.391563  p :     3.612341
      px      :     1.150673
      py      :     1.070106
      dz2     :     0.017391  d :     0.076510
      dxz     :     0.019465
      dyz     :     0.013731
      dx2y2   :     0.010848
      dxy     :     0.015075
      f0      :     0.001646  f :     0.007947
      f+1     :     0.001191
      f-1     :     0.000855
      f+2     :     0.001431
      f-2     :     0.000711
      f+3     :     0.000736
      f-3     :     0.001378
      g0      :     0.000071  g :     0.000594
      g+1     :     0.000130
      g-1     :     0.000029
      g+2     :     0.000104
      g-2     :     0.000073
      g+3     :     0.000040
      g-3     :     0.000018
      g+4     :     0.000059
      g-4     :     0.000070
 13 C s       :     3.211921  s :     3.211921
      pz      :     0.817798  p :     2.648910
      px      :     0.939568
      py      :     0.891543
      dz2     :     0.039878  d :     0.120005
      dxz     :     0.027100
      dyz     :     0.026425
      dx2y2   :     0.017231
      dxy     :     0.009372
      f0      :     0.003904  f :     0.015620
      f+1     :     0.002069
      f-1     :     0.002188
      f+2     :     0.002683
      f-2     :     0.002682
      f+3     :     0.001232
      f-3     :     0.000862
      g0      :     0.000355  g :     0.001761
      g+1     :     0.000435
      g-1     :     0.000086
      g+2     :     0.000327
      g-2     :     0.000326
      g+3     :     0.000091
      g-3     :     0.000096
      g+4     :     0.000036
      g-4     :     0.000010
 14 C s       :     3.211985  s :     3.211985
      pz      :     0.944964  p :     2.648305
      px      :     0.797616
      py      :     0.905725
      dz2     :     0.021106  d :     0.117046
      dxz     :     0.045481
      dyz     :     0.011728
      dx2y2   :     0.014880
      dxy     :     0.023850
      f0      :     0.003307  f :     0.015238
      f+1     :     0.001910
      f-1     :     0.001493
      f+2     :     0.002877
      f-2     :     0.000975
      f+3     :     0.001329
      f-3     :     0.003345
      g0      :     0.000167  g :     0.001756
      g+1     :     0.000472
      g-1     :     0.000044
      g+2     :     0.000247
      g-2     :     0.000178
      g+3     :     0.000186
      g-3     :     0.000029
      g+4     :     0.000172
      g-4     :     0.000262
 15 N s       :     3.568891  s :     3.568891
      pz      :     1.421656  p :     3.565689
      px      :     1.107003
      py      :     1.037029
      dz2     :     0.016832  d :     0.077259
      dxz     :     0.019183
      dyz     :     0.014175
      dx2y2   :     0.010095
      dxy     :     0.016974
      f0      :     0.001575  f :     0.007928
      f+1     :     0.001179
      f-1     :     0.000852
      f+2     :     0.001439
      f-2     :     0.000697
      f+3     :     0.000688
      f-3     :     0.001499
      g0      :     0.000069  g :     0.000598
      g+1     :     0.000130
      g-1     :     0.000030
      g+2     :     0.000105
      g-2     :     0.000073
      g+3     :     0.000042
      g-3     :     0.000017
      g+4     :     0.000057
      g-4     :     0.000074
 16 O s       :     3.782299  s :     3.782299
      pz      :     1.589839  p :     4.587932
      px      :     1.513487
      py      :     1.484606
      dz2     :     0.008327  d :     0.034488
      dxz     :     0.009511
      dyz     :     0.006213
      dx2y2   :     0.004740
      dxy     :     0.005697
      f0      :     0.000433  f :     0.003576
      f+1     :     0.000971
      f-1     :     0.000125
      f+2     :     0.000630
      f-2     :     0.000827
      f+3     :     0.000237
      f-3     :     0.000353
      g0      :     0.000017  g :     0.000204
      g+1     :     0.000037
      g-1     :     0.000000
      g+2     :     0.000044
      g-2     :     0.000022
      g+3     :     0.000031
      g-3     :     0.000037
      g+4     :     0.000007
      g-4     :     0.000009
 17 H s       :     0.713193  s :     0.713193
      pz      :     0.016698  p :     0.077030
      px      :     0.033166
      py      :     0.027166
      dz2     :     0.001510  d :     0.008274
      dxz     :     0.001631
      dyz     :     0.000959
      dx2y2   :     0.001188
      dxy     :     0.002986
      f0      :     0.000027  f :     0.000714
      f+1     :     0.000197
      f-1     :     0.000002
      f+2     :     0.000080
      f-2     :     0.000145
      f+3     :     0.000080
      f-3     :     0.000182
 18 H s       :     0.830192  s :     0.830192
      pz      :     0.007682  p :     0.024319
      px      :     0.004401
      py      :     0.012236
      dz2     :     0.000162  d :     0.002921
      dxz     :     0.001287
      dyz     :     0.000068
      dx2y2   :     0.000121
      dxy     :     0.001283
      f0      :     0.000026  f :     0.000203
      f+1     :     0.000028
      f-1     :     0.000003
      f+2     :     0.000044
      f-2     :     0.000004
      f+3     :     0.000021
      f-3     :     0.000077
 19 H s       :     0.833686  s :     0.833686
      pz      :     0.006638  p :     0.024853
      px      :     0.005829
      py      :     0.012386
      dz2     :     0.000880  d :     0.002937
      dxz     :     0.000358
      dyz     :     0.000925
      dx2y2   :     0.000384
      dxy     :     0.000389
      f0      :     0.000052  f :     0.000204
      f+1     :     0.000036
      f-1     :     0.000036
      f+2     :     0.000029
      f-2     :     0.000035
      f+3     :     0.000009
      f-3     :     0.000008
 20 H s       :     0.897039  s :     0.897039
      pz      :     0.013360  p :     0.029545
      px      :     0.005037
      py      :     0.011148
      dz2     :     0.000060  d :     0.003392
      dxz     :     0.001202
      dyz     :     0.000266
      dx2y2   :     0.000996
      dxy     :     0.000867
      f0      :     0.000034  f :     0.000237
      f+1     :     0.000017
      f-1     :     0.000007
      f+2     :     0.000034
      f-2     :     0.000025
      f+3     :     0.000081
      f-3     :     0.000038
 21 H s       :     0.866457  s :     0.866457
      pz      :     0.013450  p :     0.028301
      px      :     0.006432
      py      :     0.008418
      dz2     :     0.000500  d :     0.003233
      dxz     :     0.000670
      dyz     :     0.000452
      dx2y2   :     0.001243
      dxy     :     0.000369
      f0      :     0.000012  f :     0.000220
      f+1     :     0.000039
      f-1     :     0.000025
      f+2     :     0.000026
      f-2     :     0.000029
      f+3     :     0.000059
      f-3     :     0.000030
 22 H s       :     0.865496  s :     0.865496
      pz      :     0.013093  p :     0.028204
      px      :     0.010157
      py      :     0.004955
      dz2     :     0.000537  d :     0.003239
      dxz     :     0.000267
      dyz     :     0.000769
      dx2y2   :     0.000440
      dxy     :     0.001227
      f0      :     0.000010  f :     0.000223
      f+1     :     0.000003
      f-1     :     0.000066
      f+2     :     0.000027
      f-2     :     0.000027
      f+3     :     0.000051
      f-3     :     0.000039
 23 H s       :     0.843523  s :     0.843523
      pz      :     0.012742  p :     0.025200
      px      :     0.003579
      py      :     0.008879
      dz2     :     0.000049  d :     0.002819
      dxz     :     0.001037
      dyz     :     0.000207
      dx2y2   :     0.000691
      dxy     :     0.000836
      f0      :     0.000031  f :     0.000205
      f+1     :     0.000010
      f-1     :     0.000008
      f+2     :     0.000027
      f-2     :     0.000024
      f+3     :     0.000068
      f-3     :     0.000037
 24 H s       :     0.872803  s :     0.872803
      pz      :     0.013272  p :     0.030537
      px      :     0.007907
      py      :     0.009359
      dz2     :     0.000434  d :     0.003386
      dxz     :     0.000769
      dyz     :     0.000512
      dx2y2   :     0.001427
      dxy     :     0.000245
      f0      :     0.000015  f :     0.000240
      f+1     :     0.000039
      f-1     :     0.000024
      f+2     :     0.000032
      f-2     :     0.000034
      f+3     :     0.000062
      f-3     :     0.000034
 25 H s       :     0.846868  s :     0.846868
      pz      :     0.006819  p :     0.026655
      px      :     0.009773
      py      :     0.010063
      dz2     :     0.001401  d :     0.003978
      dxz     :     0.000266
      dyz     :     0.000913
      dx2y2   :     0.000777
      dxy     :     0.000620
      f0      :     0.000047  f :     0.000276
      f+1     :     0.000071
      f-1     :     0.000031
      f+2     :     0.000042
      f-2     :     0.000045
      f+3     :     0.000029
      f-3     :     0.000011
 26 H s       :     0.843922  s :     0.843922
      pz      :     0.006800  p :     0.026039
      px      :     0.008466
      py      :     0.010774
      dz2     :     0.000664  d :     0.003962
      dxz     :     0.001022
      dyz     :     0.000428
      dx2y2   :     0.000473
      dxy     :     0.001376
      f0      :     0.000012  f :     0.000274
      f+1     :     0.000083
      f-1     :     0.000002
      f+2     :     0.000046
      f-2     :     0.000046
      f+3     :     0.000036
      f-3     :     0.000049
 27 H s       :     0.875377  s :     0.875377
      pz      :     0.014398  p :     0.032690
      px      :     0.011632
      py      :     0.006661
      dz2     :     0.001105  d :     0.004562
      dxz     :     0.000793
      dyz     :     0.000911
      dx2y2   :     0.000667
      dxy     :     0.001087
      f0      :     0.000008  f :     0.000247
      f+1     :     0.000006
      f-1     :     0.000076
      f+2     :     0.000037
      f-2     :     0.000053
      f+3     :     0.000033
      f-3     :     0.000034
 28 C s       :     3.286107  s :     3.286107
      pz      :     0.937741  p :     2.698305
      px      :     0.902224
      py      :     0.858339
      dz2     :     0.016029  d :     0.102923
      dxz     :     0.010220
      dyz     :     0.018825
      dx2y2   :     0.029193
      dxy     :     0.028657
      f0      :     0.000751  f :     0.014193
      f+1     :     0.001476
      f-1     :     0.002147
      f+2     :     0.001611
      f-2     :     0.001679
      f+3     :     0.004148
      f-3     :     0.002381
      g0      :     0.000110  g :     0.001159
      g+1     :     0.000038
      g-1     :     0.000055
      g+2     :     0.000101
      g-2     :     0.000108
      g+3     :     0.000142
      g-3     :     0.000169
      g+4     :     0.000206
      g-4     :     0.000230
 29 C s       :     3.239253  s :     3.239253
      pz      :     0.873605  p :     2.495819
      px      :     0.804577
      py      :     0.817638
      dz2     :     0.011426  d :     0.108610
      dxz     :     0.027679
      dyz     :     0.014737
      dx2y2   :     0.029048
      dxy     :     0.025721
      f0      :     0.001659  f :     0.018849
      f+1     :     0.001300
      f-1     :     0.002246
      f+2     :     0.002187
      f-2     :     0.002751
      f+3     :     0.005837
      f-3     :     0.002869
      g0      :     0.000101  g :     0.001454
      g+1     :     0.000120
      g-1     :     0.000068
      g+2     :     0.000090
      g-2     :     0.000128
      g+3     :     0.000118
      g-3     :     0.000229
      g+4     :     0.000320
      g-4     :     0.000281
 30 C s       :     3.303313  s :     3.303313
      pz      :     0.937537  p :     2.707051
      px      :     0.879464
      py      :     0.890049
      dz2     :     0.007704  d :     0.099782
      dxz     :     0.018253
      dyz     :     0.014805
      dx2y2   :     0.024253
      dxy     :     0.034766
      f0      :     0.001345  f :     0.014223
      f+1     :     0.000498
      f-1     :     0.002027
      f+2     :     0.001755
      f-2     :     0.001844
      f+3     :     0.004529
      f-3     :     0.002225
      g0      :     0.000070  g :     0.001152
      g+1     :     0.000099
      g-1     :     0.000059
      g+2     :     0.000120
      g-2     :     0.000039
      g+3     :     0.000091
      g-3     :     0.000177
      g+4     :     0.000267
      g-4     :     0.000230
 31 C s       :     3.280147  s :     3.280147
      pz      :     0.924524  p :     2.728803
      px      :     0.908257
      py      :     0.896022
      dz2     :     0.015245  d :     0.116503
      dxz     :     0.011711
      dyz     :     0.020627
      dx2y2   :     0.035472
      dxy     :     0.033447
      f0      :     0.000807  f :     0.014094
      f+1     :     0.001625
      f-1     :     0.002184
      f+2     :     0.001606
      f-2     :     0.001739
      f+3     :     0.004004
      f-3     :     0.002129
      g0      :     0.000105  g :     0.001199
      g+1     :     0.000036
      g-1     :     0.000054
      g+2     :     0.000107
      g-2     :     0.000109
      g+3     :     0.000150
      g-3     :     0.000175
      g+4     :     0.000210
      g-4     :     0.000253
 32 C s       :     3.253965  s :     3.253965
      pz      :     0.939418  p :     2.723426
      px      :     0.868271
      py      :     0.915737
      dz2     :     0.006607  d :     0.113542
      dxz     :     0.029403
      dyz     :     0.010632
      dx2y2   :     0.040996
      dxy     :     0.025904
      f0      :     0.001382  f :     0.013554
      f+1     :     0.001265
      f-1     :     0.001131
      f+2     :     0.001781
      f-2     :     0.001910
      f+3     :     0.004425
      f-3     :     0.001659
      g0      :     0.000070  g :     0.001169
      g+1     :     0.000111
      g-1     :     0.000049
      g+2     :     0.000042
      g-2     :     0.000123
      g+3     :     0.000087
      g-3     :     0.000168
      g+4     :     0.000284
      g-4     :     0.000237
 33 C s       :     3.254142  s :     3.254142
      pz      :     0.946423  p :     2.743088
      px      :     0.900784
      py      :     0.895881
      dz2     :     0.007175  d :     0.116447
      dxz     :     0.024064
      dyz     :     0.015451
      dx2y2   :     0.026262
      dxy     :     0.043495
      f0      :     0.001411  f :     0.013824
      f+1     :     0.000502
      f-1     :     0.002014
      f+2     :     0.002012
      f-2     :     0.001706
      f+3     :     0.004193
      f-3     :     0.001986
      g0      :     0.000072  g :     0.001181
      g+1     :     0.000099
      g-1     :     0.000058
      g+2     :     0.000125
      g-2     :     0.000043
      g+3     :     0.000094
      g-3     :     0.000171
      g+4     :     0.000291
      g-4     :     0.000228
 34 C s       :     3.279934  s :     3.279934
      pz      :     0.944825  p :     2.890176
      px      :     1.062052
      py      :     0.883299
      dz2     :     0.017312  d :     0.094356
      dxz     :     0.018479
      dyz     :     0.019590
      dx2y2   :     0.023999
      dxy     :     0.014975
      f0      :     0.001197  f :     0.010708
      f+1     :     0.000832
      f-1     :     0.002191
      f+2     :     0.002579
      f-2     :     0.001580
      f+3     :     0.000935
      f-3     :     0.001395
      g0      :     0.000083  g :     0.000910
      g+1     :     0.000033
      g-1     :     0.000133
      g+2     :     0.000184
      g-2     :     0.000060
      g+3     :     0.000128
      g-3     :     0.000140
      g+4     :     0.000084
      g-4     :     0.000065
 35 C s       :     3.154254  s :     3.154254
      pz      :     0.839848  p :     2.487697
      px      :     0.706261
      py      :     0.941588
      dz2     :     0.017531  d :     0.135116
      dxz     :     0.034360
      dyz     :     0.029977
      dx2y2   :     0.027146
      dxy     :     0.026102
      f0      :     0.001751  f :     0.020945
      f+1     :     0.003924
      f-1     :     0.002604
      f+2     :     0.003621
      f-2     :     0.004637
      f+3     :     0.001798
      f-3     :     0.002609
      g0      :     0.000134  g :     0.001613
      g+1     :     0.000173
      g-1     :     0.000101
      g+2     :     0.000315
      g-2     :     0.000101
      g+3     :     0.000263
      g-3     :     0.000292
      g+4     :     0.000102
      g-4     :     0.000131
 36 C s       :     3.222387  s :     3.222387
      pz      :     0.867877  p :     2.535710
      px      :     0.784555
      py      :     0.883278
      dz2     :     0.032932  d :     0.137388
      dxz     :     0.033048
      dyz     :     0.022184
      dx2y2   :     0.021477
      dxy     :     0.027746
      f0      :     0.005753  f :     0.024786
      f+1     :     0.002626
      f-1     :     0.002021
      f+2     :     0.005384
      f-2     :     0.001999
      f+3     :     0.002130
      f-3     :     0.004872
      g0      :     0.000227  g :     0.002145
      g+1     :     0.000504
      g-1     :     0.000055
      g+2     :     0.000343
      g-2     :     0.000253
      g+3     :     0.000245
      g-3     :     0.000066
      g+4     :     0.000182
      g-4     :     0.000268
 37 C s       :     3.203004  s :     3.203004
      pz      :     0.863012  p :     2.545649
      px      :     0.772873
      py      :     0.909764
      dz2     :     0.033188  d :     0.121721
      dxz     :     0.024672
      dyz     :     0.027956
      dx2y2   :     0.016404
      dxy     :     0.019502
      f0      :     0.006241  f :     0.022609
      f+1     :     0.002534
      f-1     :     0.002598
      f+2     :     0.004591
      f-2     :     0.002954
      f+3     :     0.001499
      f-3     :     0.002192
      g0      :     0.000409  g :     0.002148
      g+1     :     0.000507
      g-1     :     0.000096
      g+2     :     0.000388
      g-2     :     0.000349
      g+3     :     0.000125
      g-3     :     0.000115
      g+4     :     0.000081
      g-4     :     0.000079
 38 C s       :     3.097542  s :     3.097542
      pz      :     0.797078  p :     2.424432
      px      :     0.844037
      py      :     0.783317
      dz2     :     0.071710  d :     0.242501
      dxz     :     0.042946
      dyz     :     0.062605
      dx2y2   :     0.031236
      dxy     :     0.034002
      f0      :     0.004737  f :     0.027679
      f+1     :     0.007680
      f-1     :     0.004092
      f+2     :     0.002660
      f-2     :     0.003749
      f+3     :     0.001751
      f-3     :     0.003011
      g0      :     0.000544  g :     0.003850
      g+1     :     0.001148
      g-1     :     0.000395
      g+2     :     0.000435
      g-2     :     0.000296
      g+3     :     0.000286
      g-3     :     0.000405
      g+4     :     0.000159
      g-4     :     0.000181
 39 N s       :     3.492839  s :     3.492839
      pz      :     1.081594  p :     3.703348
      px      :     1.090656
      py      :     1.531097
      dz2     :     0.014247  d :     0.062358
      dxz     :     0.020693
      dyz     :     0.013026
      dx2y2   :     0.007026
      dxy     :     0.007366
      f0      :     0.001278  f :     0.008231
      f+1     :     0.002294
      f-1     :     0.001304
      f+2     :     0.001149
      f-2     :     0.000669
      f+3     :     0.000910
      f-3     :     0.000627
      g0      :     0.000144  g :     0.000496
      g+1     :     0.000099
      g-1     :     0.000080
      g+2     :     0.000046
      g-2     :     0.000009
      g+3     :     0.000056
      g-3     :     0.000029
      g+4     :     0.000020
      g-4     :     0.000014
 40 N s       :     3.568082  s :     3.568082
      pz      :     1.391145  p :     3.612558
      px      :     1.151150
      py      :     1.070263
      dz2     :     0.017386  d :     0.076546
      dxz     :     0.019480
      dyz     :     0.013746
      dx2y2   :     0.010835
      dxy     :     0.015099
      f0      :     0.001648  f :     0.007952
      f+1     :     0.001190
      f-1     :     0.000857
      f+2     :     0.001432
      f-2     :     0.000709
      f+3     :     0.000736
      f-3     :     0.001380
      g0      :     0.000071  g :     0.000594
      g+1     :     0.000130
      g-1     :     0.000029
      g+2     :     0.000104
      g-2     :     0.000073
      g+3     :     0.000040
      g-3     :     0.000018
      g+4     :     0.000059
      g-4     :     0.000070
 41 C s       :     3.211797  s :     3.211797
      pz      :     0.817591  p :     2.648689
      px      :     0.939596
      py      :     0.891502
      dz2     :     0.039902  d :     0.119971
      dxz     :     0.027073
      dyz     :     0.026417
      dx2y2   :     0.017219
      dxy     :     0.009361
      f0      :     0.003906  f :     0.015620
      f+1     :     0.002074
      f-1     :     0.002188
      f+2     :     0.002681
      f-2     :     0.002679
      f+3     :     0.001231
      f-3     :     0.000861
      g0      :     0.000355  g :     0.001760
      g+1     :     0.000435
      g-1     :     0.000086
      g+2     :     0.000327
      g-2     :     0.000326
      g+3     :     0.000091
      g-3     :     0.000096
      g+4     :     0.000036
      g-4     :     0.000010
 42 C s       :     3.212057  s :     3.212057
      pz      :     0.944964  p :     2.648284
      px      :     0.797593
      py      :     0.905727
      dz2     :     0.021130  d :     0.117041
      dxz     :     0.045436
      dyz     :     0.011718
      dx2y2   :     0.014889
      dxy     :     0.023868
      f0      :     0.003310  f :     0.015238
      f+1     :     0.001905
      f-1     :     0.001490
      f+2     :     0.002879
      f-2     :     0.000978
      f+3     :     0.001328
      f-3     :     0.003347
      g0      :     0.000167  g :     0.001756
      g+1     :     0.000472
      g-1     :     0.000044
      g+2     :     0.000246
      g-2     :     0.000178
      g+3     :     0.000187
      g-3     :     0.000029
      g+4     :     0.000172
      g-4     :     0.000262
 43 N s       :     3.568849  s :     3.568849
      pz      :     1.421152  p :     3.565727
      px      :     1.107535
      py      :     1.037040
      dz2     :     0.016843  d :     0.077269
      dxz     :     0.019173
      dyz     :     0.014178
      dx2y2   :     0.010100
      dxy     :     0.016975
      f0      :     0.001576  f :     0.007929
      f+1     :     0.001179
      f-1     :     0.000854
      f+2     :     0.001438
      f-2     :     0.000695
      f+3     :     0.000687
      f-3     :     0.001499
      g0      :     0.000069  g :     0.000598
      g+1     :     0.000130
      g-1     :     0.000030
      g+2     :     0.000105
      g-2     :     0.000073
      g+3     :     0.000042
      g-3     :     0.000017
      g+4     :     0.000057
      g-4     :     0.000074
 44 O s       :     3.783055  s :     3.783055
      pz      :     1.589522  p :     4.587586
      px      :     1.513240
      py      :     1.484824
      dz2     :     0.008327  d :     0.034484
      dxz     :     0.009509
      dyz     :     0.006210
      dx2y2   :     0.004740
      dxy     :     0.005698
      f0      :     0.000432  f :     0.003575
      f+1     :     0.000971
      f-1     :     0.000125
      f+2     :     0.000630
      f-2     :     0.000827
      f+3     :     0.000237
      f-3     :     0.000353
      g0      :     0.000017  g :     0.000203
      g+1     :     0.000037
      g-1     :     0.000000
      g+2     :     0.000044
      g-2     :     0.000022
      g+3     :     0.000031
      g-3     :     0.000037
      g+4     :     0.000007
      g-4     :     0.000009
 45 H s       :     0.712867  s :     0.712867
      pz      :     0.016709  p :     0.076953
      px      :     0.033071
      py      :     0.027173
      dz2     :     0.001513  d :     0.008266
      dxz     :     0.001623
      dyz     :     0.000961
      dx2y2   :     0.001185
      dxy     :     0.002985
      f0      :     0.000027  f :     0.000714
      f+1     :     0.000197
      f-1     :     0.000002
      f+2     :     0.000080
      f-2     :     0.000145
      f+3     :     0.000080
      f-3     :     0.000182
 46 H s       :     0.830299  s :     0.830299
      pz      :     0.007679  p :     0.024325
      px      :     0.004405
      py      :     0.012241
      dz2     :     0.000163  d :     0.002922
      dxz     :     0.001287
      dyz     :     0.000068
      dx2y2   :     0.000121
      dxy     :     0.001284
      f0      :     0.000026  f :     0.000203
      f+1     :     0.000028
      f-1     :     0.000003
      f+2     :     0.000044
      f-2     :     0.000003
      f+3     :     0.000021
      f-3     :     0.000077
 47 H s       :     0.833749  s :     0.833749
      pz      :     0.006633  p :     0.024851
      px      :     0.005833
      py      :     0.012386
      dz2     :     0.000879  d :     0.002937
      dxz     :     0.000360
      dyz     :     0.000926
      dx2y2   :     0.000384
      dxy     :     0.000388
      f0      :     0.000052  f :     0.000204
      f+1     :     0.000036
      f-1     :     0.000036
      f+2     :     0.000029
      f-2     :     0.000035
      f+3     :     0.000008
      f-3     :     0.000008
 48 H s       :     0.897585  s :     0.897585
      pz      :     0.013365  p :     0.029553
      px      :     0.005051
      py      :     0.011137
      dz2     :     0.000062  d :     0.003401
      dxz     :     0.001204
      dyz     :     0.000264
      dx2y2   :     0.000992
      dxy     :     0.000880
      f0      :     0.000034  f :     0.000237
      f+1     :     0.000018
      f-1     :     0.000007
      f+2     :     0.000035
      f-2     :     0.000025
      f+3     :     0.000081
      f-3     :     0.000038
 49 H s       :     0.866498  s :     0.866498
      pz      :     0.013505  p :     0.028320
      px      :     0.006415
      py      :     0.008400
      dz2     :     0.000485  d :     0.003236
      dxz     :     0.000679
      dyz     :     0.000457
      dx2y2   :     0.001252
      dxy     :     0.000362
      f0      :     0.000012  f :     0.000220
      f+1     :     0.000038
      f-1     :     0.000025
      f+2     :     0.000025
      f-2     :     0.000029
      f+3     :     0.000059
      f-3     :     0.000031
 50 H s       :     0.865665  s :     0.865665
      pz      :     0.013132  p :     0.028244
      px      :     0.010137
      py      :     0.004975
      dz2     :     0.000535  d :     0.003241
      dxz     :     0.000266
      dyz     :     0.000772
      dx2y2   :     0.000442
      dxy     :     0.001226
      f0      :     0.000010  f :     0.000223
      f+1     :     0.000003
      f-1     :     0.000066
      f+2     :     0.000027
      f-2     :     0.000027
      f+3     :     0.000051
      f-3     :     0.000039
 51 H s       :     0.842916  s :     0.842916
      pz      :     0.012762  p :     0.025294
      px      :     0.003615
      py      :     0.008917
      dz2     :     0.000050  d :     0.002822
      dxz     :     0.001039
      dyz     :     0.000203
      dx2y2   :     0.000682
      dxy     :     0.000848
      f0      :     0.000031  f :     0.000205
      f+1     :     0.000010
      f-1     :     0.000008
      f+2     :     0.000028
      f-2     :     0.000023
      f+3     :     0.000067
      f-3     :     0.000038
 52 H s       :     0.873848  s :     0.873848
      pz      :     0.013319  p :     0.030720
      px      :     0.008016
      py      :     0.009386
      dz2     :     0.000419  d :     0.003389
      dxz     :     0.000774
      dyz     :     0.000514
      dx2y2   :     0.001438
      dxy     :     0.000245
      f0      :     0.000016  f :     0.000240
      f+1     :     0.000038
      f-1     :     0.000024
      f+2     :     0.000031
      f-2     :     0.000034
      f+3     :     0.000062
      f-3     :     0.000035
 53 H s       :     0.846017  s :     0.846017
      pz      :     0.006689  p :     0.026550
      px      :     0.009802
      py      :     0.010059
      dz2     :     0.001396  d :     0.003972
      dxz     :     0.000266
      dyz     :     0.000913
      dx2y2   :     0.000778
      dxy     :     0.000618
      f0      :     0.000047  f :     0.000276
      f+1     :     0.000071
      f-1     :     0.000031
      f+2     :     0.000042
      f-2     :     0.000045
      f+3     :     0.000029
      f-3     :     0.000011
 54 H s       :     0.844832  s :     0.844832
      pz      :     0.006915  p :     0.026163
      px      :     0.008476
      py      :     0.010772
      dz2     :     0.000664  d :     0.003970
      dxz     :     0.001030
      dyz     :     0.000427
      dx2y2   :     0.000470
      dxy     :     0.001379
      f0      :     0.000012  f :     0.000274
      f+1     :     0.000083
      f-1     :     0.000002
      f+2     :     0.000046
      f-2     :     0.000046
      f+3     :     0.000036
      f-3     :     0.000050
 55 H s       :     0.875237  s :     0.875237
      pz      :     0.014390  p :     0.032680
      px      :     0.011620
      py      :     0.006670
      dz2     :     0.001103  d :     0.004562
      dxz     :     0.000792
      dyz     :     0.000913
      dx2y2   :     0.000669
      dxy     :     0.001085
      f0      :     0.000008  f :     0.000247
      f+1     :     0.000006
      f-1     :     0.000076
      f+2     :     0.000037
      f-2     :     0.000053
      f+3     :     0.000033
      f-3     :     0.000034


                     *******************************
                     * LOEWDIN POPULATION ANALYSIS *
                     *******************************

----------------------
LOEWDIN ATOMIC CHARGES
----------------------
   0 C :    0.081563
   1 C :   -0.098187
   2 C :    0.089637
   3 C :    0.067838
   4 C :    0.060857
   5 C :    0.065133
   6 C :    0.129521
   7 C :   -0.104925
   8 C :   -0.247763
   9 C :   -0.258119
  10 C :   -0.638914
  11 N :    0.621829
  12 N :    0.393230
  13 C :   -0.092838
  14 C :   -0.094258
  15 N :    0.409750
  16 O :    0.310807
  17 H :   -0.190532
  18 H :   -0.066675
  19 H :   -0.066737
  20 H :   -0.054070
  21 H :   -0.062066
  22 H :   -0.063086
  23 H :   -0.058652
  24 H :   -0.049111
  25 H :   -0.029578
  26 H :   -0.026453
  27 H :   -0.028495
  28 C :    0.081463
  29 C :   -0.098283
  30 C :    0.089716
  31 C :    0.067945
  32 C :    0.060889
  33 C :    0.065109
  34 C :    0.129496
  35 C :   -0.104732
  36 C :   -0.247668
  37 C :   -0.258290
  38 C :   -0.638914
  39 N :    0.621792
  40 N :    0.393274
  41 C :   -0.092724
  42 C :   -0.094256
  43 N :    0.409824
  44 O :    0.311022
  45 H :   -0.190296
  46 H :   -0.066680
  47 H :   -0.066737
  48 H :   -0.054084
  49 H :   -0.062091
  50 H :   -0.063103
  51 H :   -0.058641
  52 H :   -0.049149
  53 H :   -0.029601
  54 H :   -0.026457
  55 H :   -0.028529

-------------------------------
LOEWDIN REDUCED ORBITAL CHARGES
-------------------------------
  0 C s       :     2.578670  s :     2.578670
      pz      :     0.804680  p :     2.703192
      px      :     0.942947
      py      :     0.955565
      dz2     :     0.064773  d :     0.509165
      dxz     :     0.049419
      dyz     :     0.087998
      dx2y2   :     0.156456
      dxy     :     0.150519
      f0      :     0.005507  f :     0.115692
      f+1     :     0.011293
      f-1     :     0.010860
      f+2     :     0.015723
      f-2     :     0.017206
      f+3     :     0.034323
      f-3     :     0.020780
      g0      :     0.001395  g :     0.011718
      g+1     :     0.000650
      g-1     :     0.000652
      g+2     :     0.000903
      g-2     :     0.000976
      g+3     :     0.001876
      g-3     :     0.001473
      g+4     :     0.001442
      g-4     :     0.002351
  1 C s       :     2.567209  s :     2.567209
      pz      :     0.787703  p :     2.699796
      px      :     1.008564
      py      :     0.903529
      dz2     :     0.066115  d :     0.656760
      dxz     :     0.117137
      dyz     :     0.093169
      dx2y2   :     0.197131
      dxy     :     0.183206
      f0      :     0.009916  f :     0.160065
      f+1     :     0.012297
      f-1     :     0.014173
      f+2     :     0.020306
      f-2     :     0.024254
      f+3     :     0.051392
      f-3     :     0.027727
      g0      :     0.001265  g :     0.014357
      g+1     :     0.001355
      g-1     :     0.000734
      g+2     :     0.001047
      g-2     :     0.001369
      g+3     :     0.001480
      g-3     :     0.001738
      g+4     :     0.003005
      g-4     :     0.002364
  2 C s       :     2.579268  s :     2.579268
      pz      :     0.792140  p :     2.697274
      px      :     0.956109
      py      :     0.949025
      dz2     :     0.044186  d :     0.506286
      dxz     :     0.077370
      dyz     :     0.072676
      dx2y2   :     0.135876
      dxy     :     0.176177
      f0      :     0.008824  f :     0.115796
      f+1     :     0.005968
      f-1     :     0.011547
      f+2     :     0.017654
      f-2     :     0.013233
      f+3     :     0.036601
      f-3     :     0.021969
      g0      :     0.000913  g :     0.011739
      g+1     :     0.001324
      g-1     :     0.000662
      g+2     :     0.001263
      g-2     :     0.000513
      g+3     :     0.001015
      g-3     :     0.001509
      g+4     :     0.002719
      g-4     :     0.001821
  3 C s       :     2.586507  s :     2.586507
      pz      :     0.802926  p :     2.710237
      px      :     0.949667
      py      :     0.957644
      dz2     :     0.064611  d :     0.509654
      dxz     :     0.049506
      dyz     :     0.087689
      dx2y2   :     0.156395
      dxy     :     0.151453
      f0      :     0.005289  f :     0.114101
      f+1     :     0.011316
      f-1     :     0.010724
      f+2     :     0.015972
      f-2     :     0.016271
      f+3     :     0.034064
      f-3     :     0.020465
      g0      :     0.001381  g :     0.011664
      g+1     :     0.000643
      g-1     :     0.000651
      g+2     :     0.000915
      g-2     :     0.000958
      g+3     :     0.001845
      g-3     :     0.001453
      g+4     :     0.001450
      g-4     :     0.002368
  4 C s       :     2.587560  s :     2.587560
      pz      :     0.801186  p :     2.716323
      px      :     0.995115
      py      :     0.920023
      dz2     :     0.042485  d :     0.509398
      dxz     :     0.104657
      dyz     :     0.046845
      dx2y2   :     0.177070
      dxy     :     0.138341
      f0      :     0.008825  f :     0.114214
      f+1     :     0.011833
      f-1     :     0.005248
      f+2     :     0.013018
      f-2     :     0.017296
      f+3     :     0.038776
      f-3     :     0.019220
      g0      :     0.000905  g :     0.011648
      g+1     :     0.001334
      g-1     :     0.000628
      g+2     :     0.000474
      g-2     :     0.001320
      g+3     :     0.001063
      g-3     :     0.001400
      g+4     :     0.002604
      g-4     :     0.001920
  5 C s       :     2.587471  s :     2.587471
      pz      :     0.799644  p :     2.711489
      px      :     0.964807
      py      :     0.947038
      dz2     :     0.044332  d :     0.510232
      dxz     :     0.079922
      dyz     :     0.071881
      dx2y2   :     0.136091
      dxy     :     0.178005
      f0      :     0.008798  f :     0.114008
      f+1     :     0.005813
      f-1     :     0.011419
      f+2     :     0.017613
      f-2     :     0.012874
      f+3     :     0.036045
      f-3     :     0.021446
      g0      :     0.000911  g :     0.011666
      g+1     :     0.001326
      g-1     :     0.000654
      g+2     :     0.001301
      g-2     :     0.000491
      g+3     :     0.001027
      g-3     :     0.001482
      g+4     :     0.002692
      g-4     :     0.001782
  6 C s       :     2.529175  s :     2.529175
      pz      :     0.888465  p :     2.701174
      px      :     0.929643
      py      :     0.883065
      dz2     :     0.072849  d :     0.519626
      dxz     :     0.114649
      dyz     :     0.129287
      dx2y2   :     0.133013
      dxy     :     0.069828
      f0      :     0.013843  f :     0.113748
      f+1     :     0.008200
      f-1     :     0.025116
      f+2     :     0.016386
      f-2     :     0.016602
      f+3     :     0.018899
      f-3     :     0.014703
      g0      :     0.000612  g :     0.006757
      g+1     :     0.000217
      g-1     :     0.001095
      g+2     :     0.000873
      g-2     :     0.000663
      g+3     :     0.000952
      g-3     :     0.000763
      g+4     :     0.000807
      g-4     :     0.000775
  7 C s       :     2.531600  s :     2.531600
      pz      :     0.887326  p :     2.627765
      px      :     0.814670
      py      :     0.925769
      dz2     :     0.120738  d :     0.734017
      dxz     :     0.187315
      dyz     :     0.154084
      dx2y2   :     0.152642
      dxy     :     0.119238
      f0      :     0.029418  f :     0.197017
      f+1     :     0.040853
      f-1     :     0.016878
      f+2     :     0.025082
      f-2     :     0.040514
      f+3     :     0.016908
      f-3     :     0.027363
      g0      :     0.001301  g :     0.014526
      g+1     :     0.002286
      g-1     :     0.001192
      g+2     :     0.001993
      g-2     :     0.001445
      g+3     :     0.001749
      g-3     :     0.002168
      g+4     :     0.000789
      g-4     :     0.001602
  8 C s       :     2.563879  s :     2.563879
      pz      :     0.965371  p :     2.661835
      px      :     0.963632
      py      :     0.732831
      dz2     :     0.150296  d :     0.784616
      dxz     :     0.284577
      dyz     :     0.089745
      dx2y2   :     0.139710
      dxy     :     0.120287
      f0      :     0.050233  f :     0.214431
      f+1     :     0.029343
      f-1     :     0.016964
      f+2     :     0.047961
      f-2     :     0.023321
      f+3     :     0.021516
      f-3     :     0.025094
      g0      :     0.002073  g :     0.023003
      g+1     :     0.004917
      g-1     :     0.000764
      g+2     :     0.002801
      g-2     :     0.001541
      g+3     :     0.004349
      g-3     :     0.000938
      g+4     :     0.002241
      g-4     :     0.003381
  9 C s       :     2.572545  s :     2.572545
      pz      :     0.988549  p :     2.695425
      px      :     0.946570
      py      :     0.760307
      dz2     :     0.255647  d :     0.759382
      dxz     :     0.213593
      dyz     :     0.109917
      dx2y2   :     0.105770
      dxy     :     0.074456
      f0      :     0.064863  f :     0.207673
      f+1     :     0.033534
      f-1     :     0.018199
      f+2     :     0.038920
      f-2     :     0.028314
      f+3     :     0.011292
      f-3     :     0.012550
      g0      :     0.005414  g :     0.023093
      g+1     :     0.004484
      g-1     :     0.001590
      g+2     :     0.003506
      g-2     :     0.002564
      g+3     :     0.002099
      g-3     :     0.001566
      g+4     :     0.000880
      g-4     :     0.000989
 10 C s       :     2.594380  s :     2.594380
      pz      :     0.936740  p :     2.610654
      px      :     0.973282
      py      :     0.700631
      dz2     :     0.325324  d :     1.089877
      dxz     :     0.277516
      dyz     :     0.208940
      dx2y2   :     0.149752
      dxy     :     0.128344
      f0      :     0.051746  f :     0.299584
      f+1     :     0.096107
      f-1     :     0.030755
      f+2     :     0.039414
      f-2     :     0.038836
      f+3     :     0.019932
      f-3     :     0.022794
      g0      :     0.005165  g :     0.044419
      g+1     :     0.012397
      g-1     :     0.004658
      g+2     :     0.005253
      g-2     :     0.002969
      g+3     :     0.003849
      g-3     :     0.005107
      g+4     :     0.002237
      g-4     :     0.002785
 11 N s       :     2.688675  s :     2.688675
      pz      :     1.089396  p :     3.310008
      px      :     1.052500
      py      :     1.168112
      dz2     :     0.086585  d :     0.320426
      dxz     :     0.114347
      dyz     :     0.049357
      dx2y2   :     0.043095
      dxy     :     0.027042
      f0      :     0.008119  f :     0.055872
      f+1     :     0.020628
      f-1     :     0.006867
      f+2     :     0.004520
      f-2     :     0.005955
      f+3     :     0.004705
      f-3     :     0.005078
      g0      :     0.000524  g :     0.003191
      g+1     :     0.000680
      g-1     :     0.000435
      g+2     :     0.000320
      g-2     :     0.000110
      g+3     :     0.000329
      g-3     :     0.000395
      g+4     :     0.000231
      g-4     :     0.000166
 12 N s       :     2.870171  s :     2.870171
      pz      :     1.277807  p :     3.367309
      px      :     1.175201
      py      :     0.914301
      dz2     :     0.068896  d :     0.303271
      dxz     :     0.097381
      dyz     :     0.026939
      dx2y2   :     0.055590
      dxy     :     0.054466
      f0      :     0.017031  f :     0.061966
      f+1     :     0.009090
      f-1     :     0.006583
      f+2     :     0.012318
      f-2     :     0.004545
      f+3     :     0.005053
      f-3     :     0.007347
      g0      :     0.000643  g :     0.004053
      g+1     :     0.000772
      g-1     :     0.000256
      g+2     :     0.000545
      g-2     :     0.000280
      g+3     :     0.000563
      g-3     :     0.000096
      g+4     :     0.000356
      g-4     :     0.000542
 13 C s       :     2.605915  s :     2.605915
      pz      :     0.994399  p :     2.693087
      px      :     0.951496
      py      :     0.747192
      dz2     :     0.244850  d :     0.619692
      dxz     :     0.157306
      dyz     :     0.107123
      dx2y2   :     0.081357
      dxy     :     0.029056
      f0      :     0.052634  f :     0.156059
      f+1     :     0.026003
      f-1     :     0.015822
      f+2     :     0.027053
      f-2     :     0.025535
      f+3     :     0.006541
      f-3     :     0.002470
      g0      :     0.004680  g :     0.018085
      g+1     :     0.003400
      g-1     :     0.001440
      g+2     :     0.002819
      g-2     :     0.002193
      g+3     :     0.001449
      g-3     :     0.001240
      g+4     :     0.000606
      g-4     :     0.000258
 14 C s       :     2.605514  s :     2.605514
      pz      :     0.985499  p :     2.698510
      px      :     0.958264
      py      :     0.754746
      dz2     :     0.117966  d :     0.616490
      dxz     :     0.262263
      dyz     :     0.040430
      dx2y2   :     0.105479
      dxy     :     0.090351
      f0      :     0.040446  f :     0.155656
      f+1     :     0.019718
      f-1     :     0.011801
      f+2     :     0.036187
      f-2     :     0.009574
      f+3     :     0.016771
      f-3     :     0.021160
      g0      :     0.001663  g :     0.018088
      g+1     :     0.004101
      g-1     :     0.000668
      g+2     :     0.002041
      g-2     :     0.000894
      g+3     :     0.003352
      g-3     :     0.000363
      g+4     :     0.001999
      g-4     :     0.003007
 15 N s       :     2.876557  s :     2.876557
      pz      :     1.283488  p :     3.344185
      px      :     1.170536
      py      :     0.890160
      dz2     :     0.067707  d :     0.303055
      dxz     :     0.098623
      dyz     :     0.028634
      dx2y2   :     0.052855
      dxy     :     0.055236
      f0      :     0.017295  f :     0.062375
      f+1     :     0.009225
      f-1     :     0.006986
      f+2     :     0.012163
      f-2     :     0.004717
      f+3     :     0.004778
      f-3     :     0.007210
      g0      :     0.000709  g :     0.004078
      g+1     :     0.000737
      g-1     :     0.000283
      g+2     :     0.000568
      g-2     :     0.000308
      g+3     :     0.000532
      g-3     :     0.000104
      g+4     :     0.000324
      g-4     :     0.000512
 16 O s       :     3.250515  s :     3.250515
      pz      :     1.514316  p :     4.320294
      px      :     1.472255
      py      :     1.333723
      dz2     :     0.025861  d :     0.095704
      dxz     :     0.029450
      dyz     :     0.011627
      dx2y2   :     0.018338
      dxy     :     0.010428
      f0      :     0.003429  f :     0.021483
      f+1     :     0.006691
      f-1     :     0.000790
      f+2     :     0.004021
      f-2     :     0.003359
      f+3     :     0.001844
      f-3     :     0.001351
      g0      :     0.000085  g :     0.001196
      g+1     :     0.000365
      g-1     :     0.000003
      g+2     :     0.000226
      g-2     :     0.000099
      g+3     :     0.000159
      g-3     :     0.000155
      g+4     :     0.000060
      g-4     :     0.000043
 17 H s       :     0.692530  s :     0.692530
      pz      :     0.078737  p :     0.353604
      px      :     0.178909
      py      :     0.095958
      dz2     :     0.019216  d :     0.122415
      dxz     :     0.030597
      dyz     :     0.010798
      dx2y2   :     0.023906
      dxy     :     0.037899
      f0      :     0.001316  f :     0.021983
      f+1     :     0.005511
      f-1     :     0.000048
      f+2     :     0.003357
      f-2     :     0.003926
      f+3     :     0.002702
      f-3     :     0.005123
 18 H s       :     0.807215  s :     0.807215
      pz      :     0.038948  p :     0.185654
      px      :     0.097350
      py      :     0.049356
      dz2     :     0.005643  d :     0.064190
      dxz     :     0.023331
      dyz     :     0.000434
      dx2y2   :     0.014670
      dxy     :     0.020113
      f0      :     0.001313  f :     0.009616
      f+1     :     0.001388
      f-1     :     0.000180
      f+2     :     0.002243
      f-2     :     0.000094
      f+3     :     0.001800
      f-3     :     0.002598
 19 H s       :     0.807180  s :     0.807180
      pz      :     0.083219  p :     0.185669
      px      :     0.051718
      py      :     0.050732
      dz2     :     0.020783  d :     0.064247
      dxz     :     0.016513
      dyz     :     0.014930
      dx2y2   :     0.006246
      dxy     :     0.005775
      f0      :     0.002702  f :     0.009641
      f+1     :     0.002280
      f-1     :     0.001297
      f+2     :     0.001474
      f-2     :     0.001411
      f+3     :     0.000257
      f-3     :     0.000221
 20 H s       :     0.786647  s :     0.786647
      pz      :     0.052166  p :     0.191845
      px      :     0.087166
      py      :     0.052513
      dz2     :     0.004868  d :     0.065836
      dxz     :     0.018736
      dyz     :     0.003230
      dx2y2   :     0.019254
      dxy     :     0.019748
      f0      :     0.001125  f :     0.009741
      f+1     :     0.000953
      f-1     :     0.000330
      f+2     :     0.001087
      f-2     :     0.000860
      f+3     :     0.003120
      f-3     :     0.002265
 21 H s       :     0.796999  s :     0.796999
      pz      :     0.057892  p :     0.190421
      px      :     0.072561
      py      :     0.059968
      dz2     :     0.008443  d :     0.064914
      dxz     :     0.012684
      dyz     :     0.008407
      dx2y2   :     0.021310
      dxy     :     0.014070
      f0      :     0.000631  f :     0.009732
      f+1     :     0.001320
      f-1     :     0.000687
      f+2     :     0.001055
      f-2     :     0.001611
      f+3     :     0.002652
      f-3     :     0.001776
 22 H s       :     0.797643  s :     0.797643
      pz      :     0.058806  p :     0.190803
      px      :     0.045547
      py      :     0.086451
      dz2     :     0.008780  d :     0.064903
      dxz     :     0.003858
      dyz     :     0.017287
      dx2y2   :     0.014160
      dxy     :     0.020818
      f0      :     0.000604  f :     0.009736
      f+1     :     0.000117
      f-1     :     0.001942
      f+2     :     0.001596
      f-2     :     0.001153
      f+3     :     0.002431
      f-3     :     0.001894
 23 H s       :     0.792885  s :     0.792885
      pz      :     0.051391  p :     0.190776
      px      :     0.087916
      py      :     0.051468
      dz2     :     0.004873  d :     0.065264
      dxz     :     0.018639
      dyz     :     0.003054
      dx2y2   :     0.018864
      dxy     :     0.019833
      f0      :     0.001130  f :     0.009727
      f+1     :     0.000942
      f-1     :     0.000342
      f+2     :     0.001020
      f-2     :     0.000880
      f+3     :     0.003151
      f-3     :     0.002262
 24 H s       :     0.782588  s :     0.782588
      pz      :     0.056817  p :     0.191353
      px      :     0.073216
      py      :     0.061321
      dz2     :     0.008594  d :     0.065453
      dxz     :     0.012782
      dyz     :     0.008580
      dx2y2   :     0.021318
      dxy     :     0.014180
      f0      :     0.000620  f :     0.009717
      f+1     :     0.001330
      f-1     :     0.000677
      f+2     :     0.001076
      f-2     :     0.001605
      f+3     :     0.002637
      f-3     :     0.001773
 25 H s       :     0.761406  s :     0.761406
      pz      :     0.069877  p :     0.189639
      px      :     0.070130
      py      :     0.049632
      dz2     :     0.019370  d :     0.068864
      dxz     :     0.013031
      dyz     :     0.014133
      dx2y2   :     0.013029
      dxy     :     0.009301
      f0      :     0.001328  f :     0.009669
      f+1     :     0.002514
      f-1     :     0.000810
      f+2     :     0.001807
      f-2     :     0.001833
      f+3     :     0.000873
      f-3     :     0.000505
 26 H s       :     0.759589  s :     0.759589
      pz      :     0.056589  p :     0.188469
      px      :     0.084976
      py      :     0.046903
      dz2     :     0.010128  d :     0.068703
      dxz     :     0.020197
      dyz     :     0.005843
      dx2y2   :     0.013975
      dxy     :     0.018561
      f0      :     0.000628  f :     0.009692
      f+1     :     0.002462
      f-1     :     0.000019
      f+2     :     0.001766
      f-2     :     0.001506
      f+3     :     0.001546
      f-3     :     0.001766
 27 H s       :     0.763964  s :     0.763964
      pz      :     0.056589  p :     0.186797
      px      :     0.044743
      py      :     0.085465
      dz2     :     0.011318  d :     0.068142
      dxz     :     0.007203
      dyz     :     0.019207
      dx2y2   :     0.015357
      dxy     :     0.015057
      f0      :     0.000622  f :     0.009592
      f+1     :     0.000084
      f-1     :     0.002563
      f+2     :     0.001736
      f-2     :     0.001507
      f+3     :     0.001500
      f-3     :     0.001579
 28 C s       :     2.578707  s :     2.578707
      pz      :     0.804052  p :     2.703218
      px      :     0.943220
      py      :     0.955946
      dz2     :     0.064277  d :     0.509197
      dxz     :     0.049224
      dyz     :     0.087938
      dx2y2   :     0.157199
      dxy     :     0.150560
      f0      :     0.005521  f :     0.115696
      f+1     :     0.011188
      f-1     :     0.010820
      f+2     :     0.015539
      f-2     :     0.017303
      f+3     :     0.034428
      f-3     :     0.020896
      g0      :     0.001387  g :     0.011719
      g+1     :     0.000657
      g-1     :     0.000652
      g+2     :     0.000902
      g-2     :     0.000979
      g+3     :     0.001851
      g-3     :     0.001467
      g+4     :     0.001453
      g-4     :     0.002370
 29 C s       :     2.567190  s :     2.567190
      pz      :     0.787055  p :     2.699864
      px      :     1.009094
      py      :     0.903715
      dz2     :     0.065737  d :     0.656794
      dxz     :     0.117091
      dyz     :     0.092943
      dx2y2   :     0.197439
      dxy     :     0.183584
      f0      :     0.009857  f :     0.160077
      f+1     :     0.012316
      f-1     :     0.014086
      f+2     :     0.020164
      f-2     :     0.024306
      f+3     :     0.051340
      f-3     :     0.028008
      g0      :     0.001262  g :     0.014358
      g+1     :     0.001356
      g-1     :     0.000729
      g+2     :     0.001054
      g-2     :     0.001374
      g+3     :     0.001462
      g-3     :     0.001725
      g+4     :     0.003011
      g-4     :     0.002384
 30 C s       :     2.579257  s :     2.579257
      pz      :     0.791576  p :     2.697245
      px      :     0.956598
      py      :     0.949071
      dz2     :     0.044388  d :     0.506257
      dxz     :     0.077030
      dyz     :     0.072262
      dx2y2   :     0.135806
      dxy     :     0.176770
      f0      :     0.008759  f :     0.115788
      f+1     :     0.006020
      f-1     :     0.011464
      f+2     :     0.017703
      f-2     :     0.013185
      f+3     :     0.036482
      f-3     :     0.022174
      g0      :     0.000911  g :     0.011737
      g+1     :     0.001327
      g-1     :     0.000658
      g+2     :     0.001260
      g-2     :     0.000518
      g+3     :     0.001025
      g-3     :     0.001496
      g+4     :     0.002726
      g-4     :     0.001818
 31 C s       :     2.586510  s :     2.586510
      pz      :     0.802079  p :     2.710189
      px      :     0.950110
      py      :     0.957999
      dz2     :     0.064056  d :     0.509598
      dxz     :     0.049272
      dyz     :     0.087574
      dx2y2   :     0.157249
      dxy     :     0.151448
      f0      :     0.005301  f :     0.114095
      f+1     :     0.011212
      f-1     :     0.010676
      f+2     :     0.015768
      f-2     :     0.016382
      f+3     :     0.034171
      f-3     :     0.020585
      g0      :     0.001373  g :     0.011663
      g+1     :     0.000649
      g-1     :     0.000651
      g+2     :     0.000914
      g-2     :     0.000962
      g+3     :     0.001818
      g-3     :     0.001446
      g+4     :     0.001461
      g-4     :     0.002388
 32 C s       :     2.587567  s :     2.587567
      pz      :     0.800433  p :     2.716297
      px      :     0.995589
      py      :     0.920275
      dz2     :     0.042057  d :     0.509393
      dxz     :     0.104573
      dyz     :     0.046509
      dx2y2   :     0.177452
      dxy     :     0.138802
      f0      :     0.008771  f :     0.114207
      f+1     :     0.011844
      f-1     :     0.005178
      f+2     :     0.012856
      f-2     :     0.017344
      f+3     :     0.038764
      f-3     :     0.019450
      g0      :     0.000901  g :     0.011646
      g+1     :     0.001336
      g-1     :     0.000623
      g+2     :     0.000482
      g-2     :     0.001324
      g+3     :     0.001043
      g-3     :     0.001384
      g+4     :     0.002608
      g-4     :     0.001945
 33 C s       :     2.587483  s :     2.587483
      pz      :     0.799190  p :     2.711553
      px      :     0.965271
      py      :     0.947092
      dz2     :     0.044551  d :     0.510189
      dxz     :     0.079528
      dyz     :     0.071488
      dx2y2   :     0.135991
      dxy     :     0.178632
      f0      :     0.008729  f :     0.114002
      f+1     :     0.005866
      f-1     :     0.011341
      f+2     :     0.017660
      f-2     :     0.012818
      f+3     :     0.035941
      f-3     :     0.021647
      g0      :     0.000910  g :     0.011666
      g+1     :     0.001329
      g-1     :     0.000649
      g+2     :     0.001299
      g-2     :     0.000497
      g+3     :     0.001034
      g-3     :     0.001468
      g+4     :     0.002700
      g-4     :     0.001780
 34 C s       :     2.529173  s :     2.529173
      pz      :     0.888450  p :     2.701179
      px      :     0.929619
      py      :     0.883110
      dz2     :     0.072939  d :     0.519645
      dxz     :     0.114498
      dyz     :     0.129329
      dx2y2   :     0.133010
      dxy     :     0.069870
      f0      :     0.013842  f :     0.113750
      f+1     :     0.008209
      f-1     :     0.025103
      f+2     :     0.016368
      f-2     :     0.016611
      f+3     :     0.018892
      f-3     :     0.014726
      g0      :     0.000611  g :     0.006757
      g+1     :     0.000217
      g-1     :     0.001094
      g+2     :     0.000871
      g-2     :     0.000664
      g+3     :     0.000951
      g-3     :     0.000764
      g+4     :     0.000810
      g-4     :     0.000773
 35 C s       :     2.531648  s :     2.531648
      pz      :     0.887376  p :     2.627731
      px      :     0.814546
      py      :     0.925809
      dz2     :     0.120811  d :     0.733872
      dxz     :     0.187186
      dyz     :     0.153965
      dx2y2   :     0.152610
      dxy     :     0.119300
      f0      :     0.029435  f :     0.196964
      f+1     :     0.040801
      f-1     :     0.016886
      f+2     :     0.025092
      f-2     :     0.040458
      f+3     :     0.016918
      f-3     :     0.027373
      g0      :     0.001304  g :     0.014518
      g+1     :     0.002279
      g-1     :     0.001194
      g+2     :     0.001992
      g-2     :     0.001442
      g+3     :     0.001750
      g-3     :     0.002164
      g+4     :     0.000790
      g-4     :     0.001603
 36 C s       :     2.563872  s :     2.563872
      pz      :     0.965214  p :     2.661751
      px      :     0.963712
      py      :     0.732825
      dz2     :     0.150308  d :     0.784603
      dxz     :     0.284485
      dyz     :     0.089721
      dx2y2   :     0.139751
      dxy     :     0.120338
      f0      :     0.050254  f :     0.214436
      f+1     :     0.029297
      f-1     :     0.016958
      f+2     :     0.047999
      f-2     :     0.023318
      f+3     :     0.021517
      f-3     :     0.025093
      g0      :     0.002068  g :     0.023008
      g+1     :     0.004923
      g-1     :     0.000762
      g+2     :     0.002800
      g-2     :     0.001543
      g+3     :     0.004351
      g-3     :     0.000938
      g+4     :     0.002240
      g-4     :     0.003382
 37 C s       :     2.572471  s :     2.572471
      pz      :     0.988479  p :     2.695406
      px      :     0.946640
      py      :     0.760288
      dz2     :     0.255633  d :     0.759562
      dxz     :     0.213708
      dyz     :     0.110002
      dx2y2   :     0.105746
      dxy     :     0.074474
      f0      :     0.064876  f :     0.207748
      f+1     :     0.033563
      f-1     :     0.018227
      f+2     :     0.038915
      f-2     :     0.028322
      f+3     :     0.011295
      f-3     :     0.012549
      g0      :     0.005422  g :     0.023102
      g+1     :     0.004479
      g-1     :     0.001595
      g+2     :     0.003510
      g-2     :     0.002566
      g+3     :     0.002096
      g-3     :     0.001565
      g+4     :     0.000880
      g-4     :     0.000989
 38 C s       :     2.594319  s :     2.594319
      pz      :     0.936677  p :     2.610655
      px      :     0.973275
      py      :     0.700702
      dz2     :     0.325230  d :     1.089907
      dxz     :     0.277543
      dyz     :     0.208863
      dx2y2   :     0.149793
      dxy     :     0.128478
      f0      :     0.051714  f :     0.299609
      f+1     :     0.096144
      f-1     :     0.030725
      f+2     :     0.039414
      f-2     :     0.038844
      f+3     :     0.019957
      f-3     :     0.022811
      g0      :     0.005168  g :     0.044424
      g+1     :     0.012392
      g-1     :     0.004646
      g+2     :     0.005263
      g-2     :     0.002977
      g+3     :     0.003848
      g-3     :     0.005104
      g+4     :     0.002238
      g-4     :     0.002787
 39 N s       :     2.688716  s :     2.688716
      pz      :     1.089417  p :     3.310108
      px      :     1.052433
      py      :     1.168258
      dz2     :     0.086490  d :     0.320341
      dxz     :     0.114355
      dyz     :     0.049334
      dx2y2   :     0.043075
      dxy     :     0.027085
      f0      :     0.008113  f :     0.055854
      f+1     :     0.020612
      f-1     :     0.006864
      f+2     :     0.004520
      f-2     :     0.005955
      f+3     :     0.004702
      f-3     :     0.005088
      g0      :     0.000524  g :     0.003190
      g+1     :     0.000678
      g-1     :     0.000435
      g+2     :     0.000320
      g-2     :     0.000112
      g+3     :     0.000328
      g-3     :     0.000395
      g+4     :     0.000231
      g-4     :     0.000167
 40 N s       :     2.870196  s :     2.870196
      pz      :     1.277555  p :     3.367250
      px      :     1.175426
      py      :     0.914269
      dz2     :     0.068921  d :     0.303259
      dxz     :     0.097388
      dyz     :     0.026975
      dx2y2   :     0.055550
      dxy     :     0.054425
      f0      :     0.017043  f :     0.061968
      f+1     :     0.009082
      f-1     :     0.006598
      f+2     :     0.012316
      f-2     :     0.004523
      f+3     :     0.005052
      f-3     :     0.007353
      g0      :     0.000643  g :     0.004054
      g+1     :     0.000773
      g-1     :     0.000257
      g+2     :     0.000545
      g-2     :     0.000280
      g+3     :     0.000562
      g-3     :     0.000096
      g+4     :     0.000356
      g-4     :     0.000542
 41 C s       :     2.605923  s :     2.605923
      pz      :     0.994295  p :     2.693000
      px      :     0.951552
      py      :     0.747153
      dz2     :     0.244814  d :     0.619661
      dxz     :     0.157338
      dyz     :     0.107140
      dx2y2   :     0.081334
      dxy     :     0.029034
      f0      :     0.052655  f :     0.156056
      f+1     :     0.025987
      f-1     :     0.015838
      f+2     :     0.027050
      f-2     :     0.025522
      f+3     :     0.006538
      f-3     :     0.002466
      g0      :     0.004685  g :     0.018084
      g+1     :     0.003394
      g-1     :     0.001443
      g+2     :     0.002822
      g-2     :     0.002192
      g+3     :     0.001447
      g-3     :     0.001238
      g+4     :     0.000606
      g-4     :     0.000257
 42 C s       :     2.605505  s :     2.605505
      pz      :     0.985396  p :     2.698496
      px      :     0.958359
      py      :     0.754741
      dz2     :     0.118042  d :     0.616502
      dxz     :     0.262115
      dyz     :     0.040356
      dx2y2   :     0.105568
      dxy     :     0.090420
      f0      :     0.040438  f :     0.155662
      f+1     :     0.019715
      f-1     :     0.011777
      f+2     :     0.036195
      f-2     :     0.009593
      f+3     :     0.016779
      f-3     :     0.021166
      g0      :     0.001657  g :     0.018090
      g+1     :     0.004107
      g-1     :     0.000665
      g+2     :     0.002039
      g-2     :     0.000895
      g+3     :     0.003356
      g-3     :     0.000363
      g+4     :     0.001998
      g-4     :     0.003009
 43 N s       :     2.876518  s :     2.876518
      pz      :     1.283215  p :     3.344120
      px      :     1.170752
      py      :     0.890152
      dz2     :     0.067745  d :     0.303071
      dxz     :     0.098624
      dyz     :     0.028686
      dx2y2   :     0.052825
      dxy     :     0.055191
      f0      :     0.017305  f :     0.062388
      f+1     :     0.009225
      f-1     :     0.007006
      f+2     :     0.012162
      f-2     :     0.004694
      f+3     :     0.004778
      f-3     :     0.007219
      g0      :     0.000710  g :     0.004079
      g+1     :     0.000738
      g-1     :     0.000284
      g+2     :     0.000568
      g-2     :     0.000307
      g+3     :     0.000532
      g-3     :     0.000103
      g+4     :     0.000324
      g-4     :     0.000512
 44 O s       :     3.250456  s :     3.250456
      pz      :     1.514202  p :     4.320131
      px      :     1.472109
      py      :     1.333820
      dz2     :     0.025855  d :     0.095711
      dxz     :     0.029450
      dyz     :     0.011620
      dx2y2   :     0.018357
      dxy     :     0.010429
      f0      :     0.003426  f :     0.021485
      f+1     :     0.006692
      f-1     :     0.000788
      f+2     :     0.004022
      f-2     :     0.003359
      f+3     :     0.001846
      f-3     :     0.001353
      g0      :     0.000085  g :     0.001196
      g+1     :     0.000365
      g-1     :     0.000003
      g+2     :     0.000226
      g-2     :     0.000099
      g+3     :     0.000159
      g-3     :     0.000155
      g+4     :     0.000060
      g-4     :     0.000043
 45 H s       :     0.692627  s :     0.692627
      pz      :     0.078753  p :     0.353299
      px      :     0.178603
      py      :     0.095944
      dz2     :     0.019240  d :     0.122392
      dxz     :     0.030568
      dyz     :     0.010834
      dx2y2   :     0.023883
      dxy     :     0.037867
      f0      :     0.001315  f :     0.021977
      f+1     :     0.005513
      f-1     :     0.000049
      f+2     :     0.003355
      f-2     :     0.003934
      f+3     :     0.002698
      f-3     :     0.005113
 46 H s       :     0.807217  s :     0.807217
      pz      :     0.038945  p :     0.185656
      px      :     0.097360
      py      :     0.049351
      dz2     :     0.005644  d :     0.064191
      dxz     :     0.023331
      dyz     :     0.000432
      dx2y2   :     0.014670
      dxy     :     0.020114
      f0      :     0.001314  f :     0.009616
      f+1     :     0.001387
      f-1     :     0.000180
      f+2     :     0.002244
      f-2     :     0.000093
      f+3     :     0.001800
      f-3     :     0.002598
 47 H s       :     0.807180  s :     0.807180
      pz      :     0.083266  p :     0.185668
      px      :     0.051669
      py      :     0.050733
      dz2     :     0.020786  d :     0.064247
      dxz     :     0.016525
      dyz     :     0.014946
      dx2y2   :     0.006231
      dxy     :     0.005759
      f0      :     0.002704  f :     0.009641
      f+1     :     0.002281
      f-1     :     0.001300
      f+2     :     0.001472
      f-2     :     0.001408
      f+3     :     0.000256
      f-3     :     0.000219
 48 H s       :     0.786760  s :     0.786760
      pz      :     0.052217  p :     0.191761
      px      :     0.087213
      py      :     0.052331
      dz2     :     0.004880  d :     0.065824
      dxz     :     0.018749
      dyz     :     0.003194
      dx2y2   :     0.019201
      dxy     :     0.019800
      f0      :     0.001122  f :     0.009739
      f+1     :     0.000957
      f-1     :     0.000328
      f+2     :     0.001096
      f-2     :     0.000851
      f+3     :     0.003110
      f-3     :     0.002275
 49 H s       :     0.797021  s :     0.797021
      pz      :     0.057711  p :     0.190425
      px      :     0.072569
      py      :     0.060145
      dz2     :     0.008312  d :     0.064913
      dxz     :     0.012669
      dyz     :     0.008408
      dx2y2   :     0.021435
      dxy     :     0.014089
      f0      :     0.000641  f :     0.009732
      f+1     :     0.001301
      f-1     :     0.000686
      f+2     :     0.001023
      f-2     :     0.001613
      f+3     :     0.002673
      f-3     :     0.001796
 50 H s       :     0.797661  s :     0.797661
      pz      :     0.058820  p :     0.190804
      px      :     0.045537
      py      :     0.086446
      dz2     :     0.008759  d :     0.064902
      dxz     :     0.003855
      dyz     :     0.017280
      dx2y2   :     0.014184
      dxy     :     0.020824
      f0      :     0.000604  f :     0.009736
      f+1     :     0.000118
      f-1     :     0.001937
      f+2     :     0.001594
      f-2     :     0.001152
      f+3     :     0.002431
      f-3     :     0.001901
 51 H s       :     0.792795  s :     0.792795
      pz      :     0.051445  p :     0.190853
      px      :     0.088069
      py      :     0.051339
      dz2     :     0.004879  d :     0.065266
      dxz     :     0.018670
      dyz     :     0.003008
      dx2y2   :     0.018805
      dxy     :     0.019904
      f0      :     0.001128  f :     0.009727
      f+1     :     0.000945
      f-1     :     0.000339
      f+2     :     0.001031
      f-2     :     0.000867
      f+3     :     0.003141
      f-3     :     0.002275
 52 H s       :     0.782534  s :     0.782534
      pz      :     0.056601  p :     0.191451
      px      :     0.073274
      py      :     0.061576
      dz2     :     0.008464  d :     0.065447
      dxz     :     0.012759
      dyz     :     0.008580
      dx2y2   :     0.021435
      dxy     :     0.014209
      f0      :     0.000630  f :     0.009717
      f+1     :     0.001310
      f-1     :     0.000676
      f+2     :     0.001044
      f-2     :     0.001607
      f+3     :     0.002657
      f-3     :     0.001793
 53 H s       :     0.761402  s :     0.761402
      pz      :     0.069902  p :     0.189672
      px      :     0.070077
      py      :     0.049692
      dz2     :     0.019383  d :     0.068858
      dxz     :     0.013024
      dyz     :     0.014147
      dx2y2   :     0.013025
      dxy     :     0.009279
      f0      :     0.001332  f :     0.009669
      f+1     :     0.002510
      f-1     :     0.000813
      f+2     :     0.001809
      f-2     :     0.001831
      f+3     :     0.000871
      f-3     :     0.000504
 54 H s       :     0.759616  s :     0.759616
      pz      :     0.056563  p :     0.188438
      px      :     0.085006
      py      :     0.046869
      dz2     :     0.010101  d :     0.068710
      dxz     :     0.020220
      dyz     :     0.005824
      dx2y2   :     0.013972
      dxy     :     0.018593
      f0      :     0.000629  f :     0.009694
      f+1     :     0.002458
      f-1     :     0.000019
      f+2     :     0.001767
      f-2     :     0.001502
      f+3     :     0.001547
      f-3     :     0.001772
 55 H s       :     0.764009  s :     0.764009
      pz      :     0.056575  p :     0.186791
      px      :     0.044752
      py      :     0.085464
      dz2     :     0.011308  d :     0.068138
      dxz     :     0.007188
      dyz     :     0.019217
      dx2y2   :     0.015366
      dxy     :     0.015060
      f0      :     0.000623  f :     0.009591
      f+1     :     0.000085
      f-1     :     0.002561
      f+2     :     0.001737
      f-2     :     0.001504
      f+3     :     0.001501
      f-3     :     0.001581


                      *****************************
                      * MAYER POPULATION ANALYSIS *
                      *****************************

  NA   - Mulliken gross atomic population
  ZA   - Total nuclear charge
  QA   - Mulliken gross atomic charge
  VA   - Mayer's total valence
  BVA  - Mayer's bonded valence
  FA   - Mayer's free valence

  ATOM       NA         ZA         QA         VA         BVA        FA
  0 C      6.1025     6.0000    -0.1025     3.8421     3.8421     0.0000
  1 C      5.8625     6.0000     0.1375     3.6635     3.6635    -0.0000
  2 C      6.1288     6.0000    -0.1288     3.8770     3.8770    -0.0000
  3 C      6.1403     6.0000    -0.1403     3.8766     3.8766     0.0000
  4 C      6.1059     6.0000    -0.1059     3.8939     3.8939    -0.0000
  5 C      6.1289     6.0000    -0.1289     3.9169     3.9169    -0.0000
  6 C      6.2761     6.0000    -0.2761     3.9356     3.9356    -0.0000
  7 C      5.7992     6.0000     0.2008     3.8985     3.8985    -0.0000
  8 C      5.9228     6.0000     0.0772     3.8998     3.8998     0.0000
  9 C      5.8953     6.0000     0.1047     3.9459     3.9459     0.0000
 10 C      5.7967     6.0000     0.2033     4.2595     4.2595    -0.0000
 11 N      7.2665     7.0000    -0.2665     3.2191     3.2191     0.0000
 12 N      7.2656     7.0000    -0.2656     3.0900     3.0900     0.0000
 13 C      5.9982     6.0000     0.0018     3.8852     3.8852     0.0000
 14 C      5.9943     6.0000     0.0057     3.8799     3.8799    -0.0000
 15 N      7.2204     7.0000    -0.2204     3.1120     3.1120     0.0000
 16 O      8.4085     8.0000    -0.4085     2.1271     2.1271     0.0000
 17 H      0.7992     1.0000     0.2008     1.0612     1.0612    -0.0000
 18 H      0.8576     1.0000     0.1424     0.9623     0.9623     0.0000
 19 H      0.8617     1.0000     0.1383     0.9647     0.9647    -0.0000
 20 H      0.9302     1.0000     0.0698     1.0087     1.0087     0.0000
 21 H      0.8982     1.0000     0.1018     0.9874     0.9874     0.0000
 22 H      0.8972     1.0000     0.1028     0.9860     0.9860    -0.0000
 23 H      0.8717     1.0000     0.1283     0.9772     0.9772     0.0000
 24 H      0.9070     1.0000     0.0930     1.0018     1.0018     0.0000
 25 H      0.8778     1.0000     0.1222     0.9828     0.9828    -0.0000
 26 H      0.8742     1.0000     0.1258     0.9897     0.9897     0.0000
 27 H      0.9129     1.0000     0.0871     1.0037     1.0037     0.0000
 28 C      6.1027     6.0000    -0.1027     3.8421     3.8421     0.0000
 29 C      5.8640     6.0000     0.1360     3.6652     3.6652     0.0000
 30 C      6.1255     6.0000    -0.1255     3.8753     3.8753    -0.0000
 31 C      6.1407     6.0000    -0.1407     3.8775     3.8775    -0.0000
 32 C      6.1057     6.0000    -0.1057     3.8939     3.8939     0.0000
 33 C      6.1287     6.0000    -0.1287     3.9171     3.9171    -0.0000
 34 C      6.2761     6.0000    -0.2761     3.9353     3.9353     0.0000
 35 C      5.7996     6.0000     0.2004     3.8990     3.8990     0.0000
 36 C      5.9224     6.0000     0.0776     3.8992     3.8992    -0.0000
 37 C      5.8951     6.0000     0.1049     3.9458     3.9458     0.0000
 38 C      5.7960     6.0000     0.2040     4.2582     4.2582     0.0000
 39 N      7.2673     7.0000    -0.2673     3.2199     3.2199    -0.0000
 40 N      7.2657     7.0000    -0.2657     3.0906     3.0906     0.0000
 41 C      5.9978     6.0000     0.0022     3.8852     3.8852    -0.0000
 42 C      5.9944     6.0000     0.0056     3.8802     3.8802     0.0000
 43 N      7.2204     7.0000    -0.2204     3.1121     3.1121    -0.0000
 44 O      8.4089     8.0000    -0.4089     2.1261     2.1261    -0.0000
 45 H      0.7988     1.0000     0.2012     1.0607     1.0607    -0.0000
 46 H      0.8577     1.0000     0.1423     0.9623     0.9623     0.0000
 47 H      0.8617     1.0000     0.1383     0.9647     0.9647     0.0000
 48 H      0.9308     1.0000     0.0692     1.0088     1.0088     0.0000
 49 H      0.8983     1.0000     0.1017     0.9875     0.9875    -0.0000
 50 H      0.8974     1.0000     0.1026     0.9861     0.9861     0.0000
 51 H      0.8712     1.0000     0.1288     0.9771     0.9771    -0.0000
 52 H      0.9082     1.0000     0.0918     1.0023     1.0023    -0.0000
 53 H      0.8768     1.0000     0.1232     0.9822     0.9822     0.0000
 54 H      0.8752     1.0000     0.1248     0.9905     0.9905     0.0000
 55 H      0.9127     1.0000     0.0873     1.0036     1.0036     0.0000

  Mayer bond orders larger than 0.100000
B(  0-C ,  1-C ) :   1.3099 B(  0-C ,  5-C ) :   1.3963 B(  0-C , 20-H ) :   0.9588 
B(  1-C ,  2-C ) :   1.2926 B(  1-C ,  6-C ) :   0.9552 B(  2-C ,  3-C ) :   1.4022 
B(  2-C , 24-H ) :   0.9665 B(  3-C ,  4-C ) :   1.3735 B(  3-C , 23-H ) :   0.9465 
B(  4-C ,  5-C ) :   1.3969 B(  4-C , 22-H ) :   0.9587 B(  5-C , 21-H ) :   0.9586 
B(  6-C ,  7-C ) :   0.9785 B(  6-C , 25-H ) :   0.9549 B(  6-C , 26-H ) :   0.9448 
B(  7-C ,  8-C ) :   0.9607 B(  7-C , 11-N ) :   0.9417 B(  7-C , 27-H ) :   0.9233 
B(  8-C ,  9-C ) :   1.2609 B(  8-C , 12-N ) :   1.4794 B(  9-C , 10-C ) :   1.0200 
B(  9-C , 15-N ) :   1.5243 B( 10-C , 11-N ) :   1.3081 B( 10-C , 16-O ) :   1.9070 
B( 11-N , 17-H ) :   0.8785 B( 12-N , 13-C ) :   1.4523 B( 13-C , 14-C ) :   1.3307 
B( 13-C , 18-H ) :   0.9512 B( 14-C , 15-N ) :   1.4456 B( 14-C , 19-H ) :   0.9545 
B( 16-O , 45-H ) :   0.1283 B( 17-H , 44-O ) :   0.1288 B( 28-C , 29-C ) :   1.3103 
B( 28-C , 33-C ) :   1.3962 B( 28-C , 48-H ) :   0.9592 B( 29-C , 30-C ) :   1.2925 
B( 29-C , 34-C ) :   0.9554 B( 30-C , 31-C ) :   1.4024 B( 30-C , 52-H ) :   0.9662 
B( 31-C , 32-C ) :   1.3737 B( 31-C , 51-H ) :   0.9466 B( 32-C , 33-C ) :   1.3973 
B( 32-C , 50-H ) :   0.9587 B( 33-C , 49-H ) :   0.9585 B( 34-C , 35-C ) :   0.9785 
B( 34-C , 53-H ) :   0.9545 B( 34-C , 54-H ) :   0.9453 B( 35-C , 36-C ) :   0.9609 
B( 35-C , 39-N ) :   0.9421 B( 35-C , 55-H ) :   0.9233 B( 36-C , 37-C ) :   1.2606 
B( 36-C , 40-N ) :   1.4796 B( 37-C , 38-C ) :   1.0201 B( 37-C , 43-N ) :   1.5243 
B( 38-C , 39-N ) :   1.3078 B( 38-C , 44-O ) :   1.9060 B( 39-N , 45-H ) :   0.8785 
B( 40-N , 41-C ) :   1.4524 B( 41-C , 42-C ) :   1.3307 B( 41-C , 46-H ) :   0.9512 
B( 42-C , 43-N ) :   1.4458 B( 42-C , 47-H ) :   0.9545 

-------
TIMINGS
-------

Total SCF time: 0 days 0 hours 59 min 59 sec 

Total time                  ....    3599.012 sec
Sum of individual times     ....    3580.328 sec  ( 99.5%)

Fock matrix formation       ....    3491.049 sec  ( 97.0%)
  Split-RI-J                ....     118.026 sec  (  3.4% of F)
  Chain of spheres X        ....    3063.984 sec  ( 87.8% of F)
  XC integration            ....     303.268 sec  (  8.7% of F)
    Basis function eval.    ....      20.994 sec  (  6.9% of XC)
    Density eval.           ....     136.815 sec  ( 45.1% of XC)
    XC-Functional eval.     ....       1.932 sec  (  0.6% of XC)
    XC-Potential eval.      ....     110.574 sec  ( 36.5% of XC)
Diagonalization             ....      15.862 sec  (  0.4%)
Density matrix formation    ....       1.811 sec  (  0.1%)
Population analysis         ....       3.868 sec  (  0.1%)
Initial guess               ....      13.262 sec  (  0.4%)
Orbital Transformation      ....       0.000 sec  (  0.0%)
Orbital Orthonormalization  ....       0.000 sec  (  0.0%)
DIIS solution               ....       7.915 sec  (  0.2%)
SOSCF solution              ....      10.184 sec  (  0.3%)
Grid generation             ....      36.378 sec  (  1.0%)

Maximum memory used throughout the entire SCF-calculation: 1035.9 MB


-------------------------------------------------------------------------------
                          DFT DISPERSION CORRECTION                            
                                                                               
                                 DFTD4 V2.5                                    
-------------------------------------------------------------------------------
The PW6B95 functional is recognized
Active option DFTDOPT                   ...         5   

Starting D4
-------------------------   ----------------
Dispersion correction           -0.071750736
-------------------------   ----------------


-------------------------   --------------------
FINAL SINGLE POINT ENERGY     -1485.616703775251
-------------------------   --------------------


                            ***************************************
                            *     ORCA property calculations      *
                            ***************************************

                                    ---------------------
                                    Active property flags
                                    ---------------------
   (+) Dipole Moment


------------------------------------------------------------------------------
                       ORCA ELECTRIC PROPERTIES CALCULATION
------------------------------------------------------------------------------

Dipole Moment Calculation                       ... on
Quadrupole Moment Calculation                   ... off
Polarizability Calculation                      ... off
GBWName                                         ... orca.gbw
Electron density                                ... orca.scfp
The origin for moment calculation is the CENTER OF MASS  = ( 0.000000,  0.000011 -0.000000)

-------------
DIPOLE MOMENT
-------------
                                X             Y             Z
Electronic contribution:     -0.00145     -12.22153      -0.00114
Nuclear contribution   :      0.00182      12.17077      -0.00041
                        -----------------------------------------
Total Dipole Moment    :      0.00037      -0.05077      -0.00155
                        -----------------------------------------
Magnitude (a.u.)       :      0.05079
Magnitude (Debye)      :      0.12910


--------------------
Rotational spectrum 
--------------------
 
Rotational constants in cm-1:     0.007288     0.002632     0.002454 
Rotational constants in MHz :   218.490261    78.891585    73.571650 

 Dipole components along the rotational axes: 
x,y,z [a.u.] :     0.000368     0.050767    -0.001550 
x,y,z [Debye]:     0.000935     0.129040    -0.003939 

 

Timings for individual modules:

Sum of individual times         ...     3609.961 sec (=  60.166 min)
GTO integral calculation        ...       10.294 sec (=   0.172 min)   0.3 %
SCF iterations                  ...     3599.667 sec (=  59.994 min)  99.7 %
                             ****ORCA TERMINATED NORMALLY****
TOTAL RUN TIME: 0 days 1 hours 0 minutes 13 seconds 704 msec
