# Supplementary material for: Photochemical Deracemization of 4,7-Diaza-1-isoindolinones by Unidirectional Hydrogen Atom Shuttling
Source: J Am Chem Soc. 2024 Dec 30;147(2):1434–9. doi: 10.1021/jacs.4c16053 (PMC11744763; doi:10.1021/jacs.4c16053)
Supplement: Supplementary file 3 — ja4c16053_si_003.zip [file ja4c16053_si_003.zip › to_zip/2b_2b/s0.xyz]

  56
      -1479.82286400
 C         -3.8963316748        1.7446839505       -1.3175726136
 C         -2.8480477646        0.9626252298       -1.7985474195
 C         -1.5577211658        1.4865442176       -1.7680140178
 C         -1.3200446665        2.7608066577       -1.2722727724
 C         -2.3707972114        3.5284127687       -0.7882311618
 C         -3.6609890821        3.0161838698       -0.8125945888
 C         -3.0970553422       -0.4217733572       -2.3249789489
 C         -3.0269311670       -1.5096561790       -1.2441968805
 C         -4.0008703425       -1.3182450872       -0.1240898053
 C         -3.3254807844       -1.2195058194        1.0774848704
 C         -1.8699042083       -1.3561646867        0.8116327063
 N         -1.7716906294       -1.5215732774       -0.5183037849
 N         -5.3151407296       -1.2407727175       -0.2124375298
 C         -5.9311249017       -1.0562761074        0.9498430791
 C         -5.2440491343       -0.9538844746        2.1624339797
 N         -3.9225806506       -1.0373414049        2.2400458192
 O         -0.9645342082       -1.3341773698        1.6332181825
 H         -0.8668028158       -1.5820367398       -0.9851974651
 H         -7.0116624192       -0.9840497982        0.9336590049
 H         -5.7916600536       -0.8015875330        3.0841475215
 H         -4.9088158583        1.3598022600       -1.3462109158
 H         -4.4882231108        3.6098162056       -0.4449531625
 H         -2.1860680045        4.5224344941       -0.4014778958
 H         -0.3117105213        3.1541171790       -1.2668605196
 H         -0.7300219973        0.8954815807       -2.1417268864
 H         -2.3676450992       -0.6700301702       -3.0988575535
 H         -4.0821387715       -0.4882195786       -2.7912983443
 H         -3.1953911786       -2.4796084363       -1.7247207239
 C          3.8973531967        1.7480538624        1.3270715417
 C          2.8485222448        0.9613023700        1.7989984921
 C          1.5563148623        1.4801397359        1.7597472690
 C          1.3177426780        2.7544575529        1.2646027756
 C          2.3692562660        3.5271285404        0.7902123689
 C          3.6611863040        3.0197883944        0.8230348336
 C          3.0990810210       -0.4228894084        2.3250303987
 C          3.0288300152       -1.5106926825        1.2440218277
 C          4.0017417000       -1.3178276093        0.1232186792
 C          3.3251909302       -1.2183637255       -1.0775532796
 C          1.8701393995       -1.3560060039       -0.8107604714
 N          1.7728666524       -1.5234988027        0.5190203227
 N          5.3160593815       -1.2403159013        0.2102028298
 C          5.9308014256       -1.0556917658       -0.9527350969
 C          5.2424457652       -0.9530328285       -2.1645760565
 N          3.9208974274       -1.0359396280       -2.2407211656
 O          0.9646087465       -1.3336154438       -1.6321785332
 H          0.8683932673       -1.5845015992        0.9866655319
 H          7.0113750448       -0.9838963297       -0.9375691212
 H          5.7891747586       -0.8007041565       -3.0868084911
 H          4.9108503528        1.3662834324        1.3620913648
 H          4.4888166596        3.6172893615        0.4626445290
 H          2.1835850056        4.5212705929        0.4042119589
 H          0.3079903622        3.1439399870        1.2520261468
 H          0.7280975155        0.8851756290        2.1261128256
 H          2.3705000659       -0.6720395642        3.0994004564
 H          4.0846645140       -0.4886532019        2.7903417818
 H          3.1986288637       -2.4807047271        1.7239439824
