# Supplementary material for: Photochemical Deracemization of 4,7-Diaza-1-isoindolinones by Unidirectional Hydrogen Atom Shuttling
Source: J Am Chem Soc. 2024 Dec 30;147(2):1434–9. doi: 10.1021/jacs.4c16053 (PMC11744763; doi:10.1021/jacs.4c16053)
Supplement: Supplementary file 3 — ja4c16053_si_003.zip [file ja4c16053_si_003.zip › to_zip/ent2b_1b/t1_ts/ts.xyz]

84
XYZ file generated by orca_plot on BaseName=orca
  C      -3.170546     -2.473379     -1.832418
  C      -3.879935     -1.277130     -1.751389
  C      -5.252102     -1.325549     -1.518914
  C      -5.903547     -2.542756     -1.372678
  C      -5.187937     -3.729467     -1.454092
  C      -3.819038     -3.691390     -1.686031
  C      -3.170277      0.042826     -1.871566
  C      -2.609616      0.506118     -0.528435
  C      -3.572411      0.733910      0.582280
  C      -3.128160      0.077596      1.715688
  C      -1.874034     -0.640595      1.374502
  N      -1.652747     -0.358363      0.066247
  N      -4.674333      1.458510      0.558980
  C      -5.323013      1.499369      1.716825
  C      -4.869834      0.836636      2.862016
  N      -3.758901      0.111464      2.872883
  O      -1.198788     -1.348772      2.097032
  H      -0.848231     -0.747396     -0.442356
  H      -6.238002      2.077302      1.754181
  H      -5.432272      0.904753      3.784700
  H      -2.102396     -2.453700     -2.015329
  H      -3.254360     -4.612241     -1.755356
  H      -5.694286     -4.679327     -1.341000
  H      -6.971408     -2.563244     -1.196870
  H      -5.816865     -0.402899     -1.456065
  H      -2.343660     -0.023583     -2.581872
  H      -3.845333      0.817554     -2.237449
  H      -2.118310      1.544157     -0.766223
  C       2.137822      3.535800     -1.315096
  C       0.889519      3.045773     -1.752590
  C       0.640783      3.011795     -3.141608
  C       1.612906      3.408853     -4.041345
  C       2.851875      3.856493     -3.594451
  C       3.103212      3.917733     -2.224261
  C      -0.121755      2.638690     -0.821601
  O      -1.380278      2.726716     -1.257536
  C       0.102482      2.246209      0.544616
  C       1.186165      1.465987      0.949310
  C       1.435475      1.068457      2.252587
  C       0.558235      1.426365      3.273169
  C      -0.556282      2.170303      2.905766
  C      -0.789101      2.562052      1.588885
  N       2.570017      0.274971      2.254033
  C       2.918764      0.196381      1.018716
  O       2.140636      0.909313      0.173684
  C       4.097817     -0.502889      0.410357
  C       4.565500     -1.667951      1.293432
  C       3.776720     -2.983192      1.186189
  C       3.660441     -3.391160     -0.277130
  C       2.949011     -2.301395     -1.076751
  C       3.798304     -1.017863     -1.008287
  C       1.577020     -2.019705     -0.476649
  N       1.416018     -2.276738      0.822812
  C       2.356158     -2.894069      1.738726
  C       5.218403      0.550334      0.327334
  C       4.526935     -4.046434      1.984656
  C       2.802616     -2.724445     -2.534857
  O       0.670416     -1.533136     -1.160192
  H       5.594349     -1.891038      0.992110
  H       4.616778     -1.347835      2.337150
  H       4.654002     -3.558147     -0.706067
  H       3.119028     -4.340235     -0.360313
  H       4.761532     -1.257275     -1.470213
  H       3.356079     -0.233911     -1.626525
  H       2.344139     -1.944507     -3.140907
  H       3.787044     -2.940056     -2.953089
  H       2.197846     -3.627720     -2.628217
  H       4.044025     -5.021059      1.894711
  H       5.552888     -4.147234      1.627189
  H       4.568136     -3.789365      3.045346
  H       0.509895     -2.047513      1.222739
  H       4.926282      1.397025     -0.295874
  H       5.475193      0.927547      1.317899
  H       6.112933      0.104193     -0.109080
  H       0.723804      1.120292      4.296871
  H      -1.272172      2.460501      3.663444
  H      -1.665082      3.158364      1.368494
  H      -0.306368      2.643693     -3.512162
  H       1.406439      3.360780     -5.102812
  H       3.610702      4.162117     -4.302408
  H       4.055767      4.286090     -1.865519
  H       2.337183      3.641995     -0.256732
  H       2.342688     -2.331768      2.674220
  H       2.000905     -3.904585      1.965982
