# Supplementary material for: Photochemical Deracemization of 4,7-Diaza-1-isoindolinones by Unidirectional Hydrogen Atom Shuttling
Source: J Am Chem Soc. 2024 Dec 30;147(2):1434–9. doi: 10.1021/jacs.4c16053 (PMC11744763; doi:10.1021/jacs.4c16053)
Supplement: Supplementary file 3 — ja4c16053_si_003.zip [file ja4c16053_si_003.zip › to_zip/ent2b_1b/t1_ts/orca.out]

                                 *****************
                                 * O   R   C   A *
                                 *****************

                                            #,                                       
                                            ###                                      
                                            ####                                     
                                            #####                                    
                                            ######                                   
                                           ########,                                 
                                     ,,################,,,,,                         
                               ,,#################################,,                 
                          ,,##########################################,,             
                       ,#########################################, ''#####,          
                    ,#############################################,,   '####,        
                  ,##################################################,,,,####,       
                ,###########''''           ''''###############################       
              ,#####''   ,,,,##########,,,,          '''####'''          '####       
            ,##' ,,,,###########################,,,                        '##       
           ' ,,###''''                  '''############,,,                           
         ,,##''                                '''############,,,,        ,,,,,,###''
      ,#''                                            '''#######################'''  
     '                                                          ''''####''''         
             ,#######,   #######,   ,#######,      ##                                
            ,#'     '#,  ##    ##  ,#'     '#,    #''#        ######   ,####,        
            ##       ##  ##   ,#'  ##            #'  '#       #        #'  '#        
            ##       ##  #######   ##           ,######,      #####,   #    #        
            '#,     ,#'  ##    ##  '#,     ,#' ,#      #,         ##   #,  ,#        
             '#######'   ##     ##  '#######'  #'      '#     #####' # '####'        


                  #######################################################
                  #                        -***-                        #
                  #          Department of theory and spectroscopy      #
                  #    Directorship and core code : Frank Neese         #
                  #        Max Planck Institute fuer Kohlenforschung    #
                  #                Kaiser Wilhelm Platz 1               #
                  #                 D-45470 Muelheim/Ruhr               #
                  #                      Germany                        #
                  #                                                     #
                  #                  All rights reserved                #
                  #                        -***-                        #
                  #######################################################


                         Program Version 5.0.3 -  RELEASE  -


 With contributions from (in alphabetic order):
   Daniel Aravena         : Magnetic Suceptibility
   Michael Atanasov       : Ab Initio Ligand Field Theory (pilot matlab implementation)
   Alexander A. Auer      : GIAO ZORA, VPT2 properties, NMR spectrum
   Ute Becker             : Parallelization
   Giovanni Bistoni       : ED, misc. LED, open-shell LED, HFLD
   Martin Brehm           : Molecular dynamics
   Dmytro Bykov           : SCF Hessian
   Vijay G. Chilkuri      : MRCI spin determinant printing, contributions to CSF-ICE
   Dipayan Datta          : RHF DLPNO-CCSD density
   Achintya Kumar Dutta   : EOM-CC, STEOM-CC
   Dmitry Ganyushin       : Spin-Orbit,Spin-Spin,Magnetic field MRCI
   Miquel Garcia          : C-PCM and meta-GGA Hessian, CC/C-PCM, Gaussian charge scheme
   Yang Guo               : DLPNO-NEVPT2, F12-NEVPT2, CIM, IAO-localization
   Andreas Hansen         : Spin unrestricted coupled pair/coupled cluster methods
   Benjamin Helmich-Paris : MC-RPA, TRAH-SCF, COSX integrals
   Lee Huntington         : MR-EOM, pCC
   Robert Izsak           : Overlap fitted RIJCOSX, COSX-SCS-MP3, EOM
   Marcus Kettner         : VPT2
   Christian Kollmar      : KDIIS, OOCD, Brueckner-CCSD(T), CCSD density, CASPT2, CASPT2-K
   Simone Kossmann        : Meta GGA functionals, TD-DFT gradient, OOMP2, MP2 Hessian
   Martin Krupicka        : Initial AUTO-CI
   Lucas Lang             : DCDCAS
   Marvin Lechner         : AUTO-CI (C++ implementation), FIC-MRCC
   Dagmar Lenk            : GEPOL surface, SMD
   Dimitrios Liakos       : Extrapolation schemes; Compound Job, initial MDCI parallelization
   Dimitrios Manganas     : Further ROCIS development; embedding schemes
   Dimitrios Pantazis     : SARC Basis sets
   Anastasios Papadopoulos: AUTO-CI, single reference methods and gradients
   Taras Petrenko         : DFT Hessian,TD-DFT gradient, ASA, ECA, R-Raman, ABS, FL, XAS/XES, NRVS
   Peter Pinski           : DLPNO-MP2, DLPNO-MP2 Gradient
   Christoph Reimann      : Effective Core Potentials
   Marius Retegan         : Local ZFS, SOC
   Christoph Riplinger    : Optimizer, TS searches, QM/MM, DLPNO-CCSD(T), (RO)-DLPNO pert. Triples
   Tobias Risthaus        : Range-separated hybrids, TD-DFT gradient, RPA, STAB
   Michael Roemelt        : Original ROCIS implementation
   Masaaki Saitow         : Open-shell DLPNO-CCSD energy and density
   Barbara Sandhoefer     : DKH picture change effects
   Avijit Sen             : IP-ROCIS
   Kantharuban Sivalingam : CASSCF convergence, NEVPT2, FIC-MRCI
   Bernardo de Souza      : ESD, SOC TD-DFT
   Georgi Stoychev        : AutoAux, RI-MP2 NMR, DLPNO-MP2 response
   Willem Van den Heuvel  : Paramagnetic NMR
   Boris Wezisla          : Elementary symmetry handling
   Frank Wennmohs         : Technical directorship


 We gratefully acknowledge several colleagues who have allowed us to
 interface, adapt or use parts of their codes:
   Stefan Grimme, W. Hujo, H. Kruse, P. Pracht,  : VdW corrections, initial TS optimization,
                  C. Bannwarth, S. Ehlert          DFT functionals, gCP, sTDA/sTD-DF
   Ed Valeev, F. Pavosevic, A. Kumar             : LibInt (2-el integral package), F12 methods
   Garnet Chan, S. Sharma, J. Yang, R. Olivares  : DMRG
   Ulf Ekstrom                                   : XCFun DFT Library
   Mihaly Kallay                                 : mrcc  (arbitrary order and MRCC methods)
   Jiri Pittner, Ondrej Demel                    : Mk-CCSD
   Frank Weinhold                                : gennbo (NPA and NBO analysis)
   Christopher J. Cramer and Donald G. Truhlar   : smd solvation model
   Lars Goerigk                                  : TD-DFT with DH, B97 family of functionals
   V. Asgeirsson, H. Jonsson                     : NEB implementation
   FAccTs GmbH                                   : IRC, NEB, NEB-TS, DLPNO-Multilevel, CI-OPT
                                                   MM, QMMM, 2- and 3-layer-ONIOM, Crystal-QMMM,
                                                   LR-CPCM, SF, NACMEs, symmetry and pop. for TD-DFT,
                                                   nearIR, NL-DFT gradient (VV10), updates on ESD,
                                                   ML-optimized integration grids
   S Lehtola, MJT Oliveira, MAL Marques          : LibXC Library
   Liviu Ungur et al                             : ANISO software


 Your calculation uses the libint2 library for the computation of 2-el integrals
 For citations please refer to: http://libint.valeyev.net

 Your ORCA version has been built with support for libXC version: 5.1.0
 For citations please refer to: https://tddft.org/programs/libxc/

 This ORCA versions uses:
   CBLAS   interface :  Fast vector & matrix operations
   LAPACKE interface :  Fast linear algebra routines
   SCALAPACK package :  Parallel linear algebra routines
   Shared memory     :  Shared parallel matrices
   BLAS/LAPACK       :  OpenBLAS 0.3.15  USE64BITINT DYNAMIC_ARCH NO_AFFINITY SkylakeX SINGLE_THREADED
        Core in use  :  SkylakeX
   Copyright (c) 2011-2014, The OpenBLAS Project


***************************************
The coordinates will be read from file: coord.xyz
***************************************


Your calculation utilizes the geometrical counterpoise correction gCP
Please cite in your paper:
H.Kruse, S. Grimme J.Chem.Phys., 136, (2012), 154101 
   

Your calculation utilizes the atom-pairwise dispersion correction
with the Becke-Johnson damping scheme (D3BJ)
Cite in your paper:
S.Grimme, S.Ehrlich, L.Goerigk, J Comput Chem, (2011), 32, 1456–1465 
S.Grimme, J.Antony, S.Ehrlich and H.Krieg, J.Chem.Phys., 132, (2010), 154104 
   

Your calculation employs the composite approach PBEh-3c.
Please cite in your paper:
S. Grimme, J. G. Brandenburg, C. Bannwarth, A. Hansen J.Chem.Phys., 143, (2015), 054107 
   

================================================================================

----- Orbital basis set information -----
Your calculation utilizes the basis: def2-mSVP

----- AuxJ basis set information -----
Your calculation utilizes the auxiliary basis: def2/J
   F. Weigend, Phys. Chem. Chem. Phys. 8, 1057 (2006).

================================================================================
                                        WARNINGS
                       Please study these warnings very carefully!
================================================================================


WARNING: Geometry Optimization
  ===> : Switching off AutoStart
         For restart on a previous wavefunction, please use MOREAD

INFO   : the flag for use of the SHARK integral package has been found!

================================================================================
                                       INPUT FILE
================================================================================
NAME = orca.inp
|  1> ! UKS pbeh-3c defgrid3 tightscf optts slowconv freq CPCM(DCM)
|  2> %geom
|  3>     Calc_Hess true
|  4> end
|  5> %pal
|  6> nprocs 12
|  7> end
|  8> %maxcore 800
|  9> * xyzfile 0 3 coord.xyz
| 10> 
| 11> 
| 12>                          ****END OF INPUT****
================================================================================

                       *****************************
                       * Geometry Optimization Run *
                       *****************************

Geometry optimization settings:
Update method            Update   .... Bofill
Choice of coordinates    CoordSys .... Z-matrix Internals
Initial Hessian          InHess   .... Almoef's Model

Convergence Tolerances:
Energy Change            TolE     ....  5.0000e-06 Eh
Max. Gradient            TolMAXG  ....  3.0000e-04 Eh/bohr
RMS Gradient             TolRMSG  ....  1.0000e-04 Eh/bohr
Max. Displacement        TolMAXD  ....  4.0000e-03 bohr
RMS Displacement         TolRMSD  ....  2.0000e-03 bohr
Strict Convergence                ....  False
------------------------------------------------------------------------------
                        ORCA OPTIMIZATION COORDINATE SETUP
------------------------------------------------------------------------------

The optimization will be done in new redundant internal coordinates
Making redundant internal coordinates   ...  (new redundants) done
Following TS mode number                ...     0
Evaluating the initial hessian          ...  (Is done on the fly) done
Evaluating the coordinates              ...  done
Calculating the B-matrix                .... done
Calculating the G-matrix                .... done
Diagonalizing the G-matrix              .... done
Small eigenvalue found = 1.328e-03
Small eigenvalue found = 2.446e-03
Small eigenvalue found = 4.196e-03
Small eigenvalue found = 5.013e-03
Small eigenvalue found = 7.658e-03
Small eigenvalue found = 9.111e-03
Small eigenvalue found = 1.121e-02
Small eigenvalue found = 1.637e-02
Small eigenvalue found = 2.180e-02
Small eigenvalue found = 2.373e-02
Small eigenvalue found = 2.614e-02
The first mode is                       ....  269
The number of degrees of freedom        ....  246

    -----------------------------------------------------------------
                    Redundant Internal Coordinates


    -----------------------------------------------------------------
         Definition                    Initial Value    d2E/dq (diagonal element)
    -----------------------------------------------------------------
      1. B(C   1,C   0)                  1.3893         0.000000   
      2. B(C   2,C   1)                  1.3887         0.000000   
      3. B(C   3,C   2)                  1.3842         0.000000   
      4. B(C   4,C   3)                  1.3848         0.000000   
      5. B(C   5,C   4)                  1.3849         0.000000   
      6. B(C   5,C   0)                  1.3840         0.000000   
      7. B(C   6,C   1)                  1.5079         0.000000   
      8. B(C   7,C   6)                  1.5259         0.000000   
      9. B(C   8,C   7)                  1.4631         0.000000   
     10. B(C   9,C   8)                  1.4331         0.000000   
     11. B(C  10,C   9)                  1.4487         0.000000   
     12. B(N  11,C  10)                  1.3657         0.000000   
     13. B(N  11,C   7)                  1.4127         0.000000   
     14. B(N  12,C   8)                  1.3022         0.000000   
     15. B(C  13,N  12)                  1.3313         0.000000   
     16. B(C  14,C  13)                  1.3986         0.000000   
     17. B(N  15,C  14)                  1.3123         0.000000   
     18. B(N  15,C   9)                  1.3264         0.000000   
     19. B(O  16,C  10)                  1.2358         0.000000   
     20. B(H  17,N  11)                  1.0339         0.000000   
     21. B(H  18,C  13)                  1.0778         0.000000   
     22. B(H  19,C  14)                  1.0797         0.000000   
     23. B(H  20,C   0)                  1.0808         0.000000   
     24. B(H  21,C   5)                  1.0805         0.000000   
     25. B(H  22,C   4)                  1.0803         0.000000   
     26. B(H  23,C   3)                  1.0804         0.000000   
     27. B(H  24,C   2)                  1.0805         0.000000   
     28. B(H  25,C   6)                  1.0912         0.000000   
     29. B(H  26,C   6)                  1.0901         0.000000   
     30. B(H  27,C   7)                  1.2379         0.000000   
     31. B(C  29,C  28)                  1.4006         0.000000   
     32. B(C  30,C  29)                  1.4005         0.000000   
     33. B(C  31,C  30)                  1.3793         0.000000   
     34. B(C  32,C  31)                  1.3873         0.000000   
     35. B(C  33,C  32)                  1.3884         0.000000   
     36. B(C  33,C  28)                  1.3794         0.000000   
     37. B(C  34,C  29)                  1.4543         0.000000   
     38. B(O  35,C  34)                  1.2863         0.000000   
     39. B(O  35,H  27)                  1.3349         0.000000   
     40. B(C  36,C  34)                  1.4428         0.000000   
     41. B(C  37,C  36)                  1.4001         0.000000   
     42. B(C  38,C  37)                  1.4031         0.000000   
     43. B(C  39,C  38)                  1.3926         0.000000   
     44. B(C  40,C  39)                  1.3838         0.000000   
     45. B(C  41,C  36)                  1.4066         0.000000   
     46. B(C  41,C  40)                  1.3878         0.000000   
     47. B(N  42,C  38)                  1.3782         0.000000   
     48. B(C  43,N  42)                  1.2935         0.000000   
     49. B(O  44,C  43)                  1.3549         0.000000   
     50. B(O  44,C  37)                  1.3523         0.000000   
     51. B(C  45,C  43)                  1.4956         0.000000   
     52. B(C  46,C  45)                  1.5349         0.000000   
     53. B(C  47,C  46)                  1.5366         0.000000   
     54. B(C  48,C  47)                  1.5283         0.000000   
     55. B(C  49,C  48)                  1.5279         0.000000   
     56. B(C  50,C  49)                  1.5386         0.000000   
     57. B(C  50,C  45)                  1.5356         0.000000   
     58. B(C  51,C  49)                  1.5262         0.000000   
     59. B(N  52,C  51)                  1.3259         0.000000   
     60. B(C  53,N  52)                  1.4463         0.000000   
     61. B(C  53,C  47)                  1.5327         0.000000   
     62. B(C  54,C  45)                  1.5410         0.000000   
     63. B(C  55,C  47)                  1.5323         0.000000   
     64. B(C  56,C  49)                  1.5312         0.000000   
     65. B(O  57,H  17)                  1.7166         0.000000   
     66. B(O  57,C  51)                  1.2393         0.000000   
     67. B(H  58,C  46)                  1.0918         0.000000   
     68. B(H  59,C  46)                  1.0905         0.000000   
     69. B(H  60,C  48)                  1.0917         0.000000   
     70. B(H  61,C  48)                  1.0925         0.000000   
     71. B(H  62,C  50)                  1.0922         0.000000   
     72. B(H  63,C  50)                  1.0922         0.000000   
     73. B(H  64,C  30)                  4.3683         0.000000   
     74. B(H  64,C  56)                  1.0876         0.000000   
     75. B(H  65,C  56)                  1.0872         0.000000   
     76. B(H  66,H  20)                  4.3999         0.000000   
     77. B(H  66,C  56)                  1.0884         0.000000   
     78. B(H  67,C  55)                  1.0875         0.000000   
     79. B(H  68,C  55)                  1.0871         0.000000   
     80. B(H  69,C  55)                  1.0871         0.000000   
     81. B(H  70,N  52)                  1.0275         0.000000   
     82. B(H  71,C  54)                  1.0880         0.000000   
     83. B(H  72,C  54)                  1.0877         0.000000   
     84. B(H  73,C  54)                  1.0873         0.000000   
     85. B(H  74,O  16)                  3.5748         0.000000   
     86. B(H  74,C  39)                  1.0769         0.000000   
     87. B(H  75,C  40)                  1.0802         0.000000   
     88. B(H  76,C  41)                  1.0810         0.000000   
     89. B(H  77,C  30)                  1.0800         0.000000   
     90. B(H  78,C  31)                  1.0805         0.000000   
     91. B(H  79,C  32)                  1.0800         0.000000   
     92. B(H  80,H  71)                  3.1774         0.000000   
     93. B(H  80,C  33)                  1.0809         0.000000   
     94. B(H  81,C  28)                  1.0810         0.000000   
     95. B(H  82,C  53)                  1.0940         0.000000   
     96. B(H  83,C  53)                  1.0974         0.000000   
     97. A(C   5,C   0,H  20)          119.9391         0.000000   
     98. A(C   1,C   0,H  20)          119.6897         0.000000   
     99. A(C   1,C   0,C   5)          120.3709         0.000000   
    100. A(C   0,C   1,C   6)          120.2524         0.000000   
    101. A(C   2,C   1,C   6)          120.4825         0.000000   
    102. A(C   0,C   1,C   2)          119.2047         0.000000   
    103. A(C   1,C   2,C   3)          120.4095         0.000000   
    104. A(C   1,C   2,H  24)          119.6008         0.000000   
    105. A(C   3,C   2,H  24)          119.9897         0.000000   
    106. A(C   4,C   3,H  23)          120.0881         0.000000   
    107. A(C   2,C   3,H  23)          119.7994         0.000000   
    108. A(C   2,C   3,C   4)          120.1124         0.000000   
    109. A(C   3,C   4,C   5)          119.7602         0.000000   
    110. A(C   3,C   4,H  22)          120.1348         0.000000   
    111. A(C   5,C   4,H  22)          120.1050         0.000000   
    112. A(C   0,C   5,C   4)          120.1415         0.000000   
    113. A(C   4,C   5,H  21)          120.0992         0.000000   
    114. A(C   0,C   5,H  21)          119.7592         0.000000   
    115. A(C   1,C   6,C   7)          109.3570         0.000000   
    116. A(C   1,C   6,H  26)          110.6934         0.000000   
    117. A(C   7,C   6,H  25)          108.3407         0.000000   
    118. A(H  25,C   6,H  26)          109.4470         0.000000   
    119. A(C   7,C   6,H  26)          108.7478         0.000000   
    120. A(C   1,C   6,H  25)          110.2059         0.000000   
    121. A(C   6,C   7,N  11)          115.5644         0.000000   
    122. A(C   8,C   7,H  27)          104.9563         0.000000   
    123. A(C   8,C   7,N  11)          103.8799         0.000000   
    124. A(C   6,C   7,C   8)          118.8221         0.000000   
    125. A(C   6,C   7,H  27)          105.7248         0.000000   
    126. A(N  11,C   7,H  27)          106.9230         0.000000   
    127. A(C   9,C   8,N  12)          121.1075         0.000000   
    128. A(C   7,C   8,N  12)          130.8150         0.000000   
    129. A(C   7,C   8,C   9)          108.0768         0.000000   
    130. A(C  10,C   9,N  15)          132.2112         0.000000   
    131. A(C   8,C   9,C  10)          107.8908         0.000000   
    132. A(C   8,C   9,N  15)          119.8818         0.000000   
    133. A(C   9,C  10,O  16)          129.3839         0.000000   
    134. A(N  11,C  10,O  16)          124.6754         0.000000   
    135. A(C   9,C  10,N  11)          105.9336         0.000000   
    136. A(C   7,N  11,C  10)          114.1472         0.000000   
    137. A(C  10,N  11,H  17)          121.5296         0.000000   
    138. A(C   7,N  11,H  17)          124.2829         0.000000   
    139. A(C   8,N  12,C  13)          118.2452         0.000000   
    140. A(N  12,C  13,C  14)          120.7079         0.000000   
    141. A(N  12,C  13,H  18)          117.0485         0.000000   
    142. A(C  14,C  13,H  18)          122.1801         0.000000   
    143. A(C  13,C  14,H  19)          121.3548         0.000000   
    144. A(N  15,C  14,H  19)          117.0572         0.000000   
    145. A(C  13,C  14,N  15)          121.5834         0.000000   
    146. A(C   9,N  15,C  14)          118.2710         0.000000   
    147. A(C   7,H  27,O  35)          168.5005         0.000000   
    148. A(C  33,C  28,H  81)          120.1441         0.000000   
    149. A(C  29,C  28,C  33)          120.2472         0.000000   
    150. A(C  29,C  28,H  81)          119.5944         0.000000   
    151. A(C  30,C  29,C  34)          119.4979         0.000000   
    152. A(C  28,C  29,C  34)          121.6743         0.000000   
    153. A(C  28,C  29,C  30)          118.8057         0.000000   
    154. A(C  29,C  30,C  31)          120.4731         0.000000   
    155. A(C  29,C  30,H  77)          118.7116         0.000000   
    156. A(C  31,C  30,H  77)          120.7946         0.000000   
    157. A(C  30,C  31,C  32)          120.2067         0.000000   
    158. A(C  30,C  31,H  78)          119.7493         0.000000   
    159. A(C  32,C  31,H  78)          120.0441         0.000000   
    160. A(C  31,C  32,C  33)          119.7855         0.000000   
    161. A(C  33,C  32,H  79)          120.0480         0.000000   
    162. A(C  31,C  32,H  79)          120.1620         0.000000   
    163. A(C  28,C  33,C  32)          120.4076         0.000000   
    164. A(C  28,C  33,H  80)          119.7170         0.000000   
    165. A(C  32,C  33,H  80)          119.8742         0.000000   
    166. A(O  35,C  34,C  36)          120.8137         0.000000   
    167. A(C  29,C  34,C  36)          120.2086         0.000000   
    168. A(C  29,C  34,O  35)          118.9391         0.000000   
    169. A(H  27,O  35,C  34)          112.7788         0.000000   
    170. A(C  37,C  36,C  41)          114.6850         0.000000   
    171. A(C  34,C  36,C  41)          122.9166         0.000000   
    172. A(C  34,C  36,C  37)          122.1941         0.000000   
    173. A(C  38,C  37,O  44)          107.5639         0.000000   
    174. A(C  36,C  37,O  44)          128.9908         0.000000   
    175. A(C  36,C  37,C  38)          123.1820         0.000000   
    176. A(C  37,C  38,N  42)          107.6453         0.000000   
    177. A(C  39,C  38,N  42)          131.6980         0.000000   
    178. A(C  37,C  38,C  39)          120.5651         0.000000   
    179. A(C  40,C  39,H  74)          122.0109         0.000000   
    180. A(C  38,C  39,H  74)          121.0093         0.000000   
    181. A(C  38,C  39,C  40)          116.9457         0.000000   
    182. A(C  39,C  40,H  75)          119.0645         0.000000   
    183. A(C  39,C  40,C  41)          122.3104         0.000000   
    184. A(C  41,C  40,H  75)          118.6066         0.000000   
    185. A(C  40,C  41,H  76)          119.8552         0.000000   
    186. A(C  36,C  41,H  76)          117.8766         0.000000   
    187. A(C  36,C  41,C  40)          122.2007         0.000000   
    188. A(C  38,N  42,C  43)          105.2390         0.000000   
    189. A(O  44,C  43,C  45)          117.7671         0.000000   
    190. A(N  42,C  43,C  45)          127.5127         0.000000   
    191. A(N  42,C  43,O  44)          114.6200         0.000000   
    192. A(C  37,O  44,C  43)          104.8684         0.000000   
    193. A(C  50,C  45,C  54)          109.1012         0.000000   
    194. A(C  46,C  45,C  54)          109.1855         0.000000   
    195. A(C  43,C  45,C  54)          105.9286         0.000000   
    196. A(C  46,C  45,C  50)          110.8680         0.000000   
    197. A(C  43,C  45,C  50)          110.3128         0.000000   
    198. A(C  43,C  45,C  46)          111.2979         0.000000   
    199. A(C  47,C  46,H  59)          109.2470         0.000000   
    200. A(C  45,C  46,H  59)          108.4239         0.000000   
    201. A(C  47,C  46,H  58)          107.8302         0.000000   
    202. A(C  45,C  46,H  58)          107.5305         0.000000   
    203. A(H  58,C  46,H  59)          108.1781         0.000000   
    204. A(C  45,C  46,C  47)          115.4109         0.000000   
    205. A(C  53,C  47,C  55)          108.4449         0.000000   
    206. A(C  48,C  47,C  55)          110.3709         0.000000   
    207. A(C  46,C  47,C  55)          108.1605         0.000000   
    208. A(C  48,C  47,C  53)          107.5693         0.000000   
    209. A(C  46,C  47,C  53)          112.2653         0.000000   
    210. A(C  46,C  47,C  48)          110.0246         0.000000   
    211. A(H  60,C  48,H  61)          107.9508         0.000000   
    212. A(C  49,C  48,H  61)          109.8140         0.000000   
    213. A(C  47,C  48,H  61)          109.6594         0.000000   
    214. A(C  49,C  48,H  60)          109.2271         0.000000   
    215. A(C  47,C  48,H  60)          110.2435         0.000000   
    216. A(C  47,C  48,C  49)          109.9166         0.000000   
    217. A(C  51,C  49,C  56)          108.9751         0.000000   
    218. A(C  50,C  49,C  56)          109.1731         0.000000   
    219. A(C  48,C  49,C  56)          110.7474         0.000000   
    220. A(C  50,C  49,C  51)          108.7397         0.000000   
    221. A(C  48,C  49,C  51)          110.1256         0.000000   
    222. A(C  48,C  49,C  50)          109.0456         0.000000   
    223. A(H  62,C  50,H  63)          108.0152         0.000000   
    224. A(C  49,C  50,H  63)          109.3870         0.000000   
    225. A(C  45,C  50,H  63)          109.5703         0.000000   
    226. A(C  49,C  50,H  62)          107.9178         0.000000   
    227. A(C  45,C  50,H  62)          108.4171         0.000000   
    228. A(C  45,C  50,C  49)          113.3821         0.000000   
    229. A(N  52,C  51,O  57)          121.1730         0.000000   
    230. A(C  49,C  51,O  57)          121.2752         0.000000   
    231. A(C  49,C  51,N  52)          117.5508         0.000000   
    232. A(C  51,N  52,C  53)          128.4650         0.000000   
    233. A(C  53,N  52,H  70)          113.9221         0.000000   
    234. A(C  51,N  52,H  70)          117.5368         0.000000   
    235. A(C  47,C  53,N  52)          113.7358         0.000000   
    236. A(H  82,C  53,H  83)          107.8869         0.000000   
    237. A(N  52,C  53,H  83)          107.3508         0.000000   
    238. A(C  47,C  53,H  83)          109.5730         0.000000   
    239. A(N  52,C  53,H  82)          107.7679         0.000000   
    240. A(C  47,C  53,H  82)          110.3228         0.000000   
    241. A(H  72,C  54,H  73)          108.8349         0.000000   
    242. A(H  71,C  54,H  73)          108.6467         0.000000   
    243. A(C  45,C  54,H  73)          110.1995         0.000000   
    244. A(H  71,C  54,H  72)          108.7711         0.000000   
    245. A(C  45,C  54,H  72)          110.0768         0.000000   
    246. A(C  45,C  54,H  71)          110.2706         0.000000   
    247. A(H  68,C  55,H  69)          108.5188         0.000000   
    248. A(H  67,C  55,H  69)          108.5057         0.000000   
    249. A(C  47,C  55,H  69)          110.2999         0.000000   
    250. A(H  67,C  55,H  68)          108.2497         0.000000   
    251. A(C  47,C  55,H  68)          110.4885         0.000000   
    252. A(C  47,C  55,H  67)          110.7073         0.000000   
    253. A(H  65,C  56,H  66)          108.7813         0.000000   
    254. A(H  64,C  56,H  66)          108.1928         0.000000   
    255. A(C  49,C  56,H  66)          110.4189         0.000000   
    256. A(H  64,C  56,H  65)          109.0283         0.000000   
    257. A(C  49,C  56,H  65)          110.3223         0.000000   
    258. A(C  49,C  56,H  64)          110.0478         0.000000   
    259. D(C   6,C   1,C   0,C   5)    177.2617         0.000000   
    260. D(C   2,C   1,C   0,C   5)      0.0758         0.000000   
    261. D(C   6,C   1,C   0,H  20)     -2.9250         0.000000   
    262. D(C   2,C   1,C   0,H  20)    179.8890         0.000000   
    263. D(H  24,C   2,C   1,C   6)      2.7158         0.000000   
    264. D(C   3,C   2,C   1,C   6)   -177.3384         0.000000   
    265. D(C   3,C   2,C   1,C   0)     -0.1590         0.000000   
    266. D(H  24,C   2,C   1,C   0)    179.8951         0.000000   
    267. D(H  23,C   3,C   2,C   1)   -179.8196         0.000000   
    268. D(C   4,C   3,C   2,C   1)      0.2946         0.000000   
    269. D(C   4,C   3,C   2,H  24)   -179.7598         0.000000   
    270. D(H  23,C   3,C   2,H  24)      0.1261         0.000000   
    271. D(H  22,C   4,C   3,C   2)    179.7249         0.000000   
    272. D(C   5,C   4,C   3,H  23)    179.7705         0.000000   
    273. D(C   5,C   4,C   3,C   2)     -0.3440         0.000000   
    274. D(H  22,C   4,C   3,H  23)     -0.1606         0.000000   
    275. D(C   4,C   5,C   0,C   1)     -0.1279         0.000000   
    276. D(H  21,C   5,C   4,H  22)      0.1770         0.000000   
    277. D(H  21,C   5,C   4,C   3)   -179.7541         0.000000   
    278. D(C   0,C   5,C   4,H  22)   -179.8078         0.000000   
    279. D(C   4,C   5,C   0,H  20)   -179.9406         0.000000   
    280. D(H  21,C   5,C   0,C   1)    179.8873         0.000000   
    281. D(C   0,C   5,C   4,C   3)      0.2611         0.000000   
    282. D(H  21,C   5,C   0,H  20)      0.0745         0.000000   
    283. D(C   7,C   6,C   1,C   2)     94.2426         0.000000   
    284. D(H  25,C   6,C   1,C   2)   -146.7652         0.000000   
    285. D(H  26,C   6,C   1,C   2)    -25.5496         0.000000   
    286. D(H  26,C   6,C   1,C   0)    157.3007         0.000000   
    287. D(H  25,C   6,C   1,C   0)     36.0851         0.000000   
    288. D(C   7,C   6,C   1,C   0)    -82.9071         0.000000   
    289. D(C   8,C   7,C   6,H  25)   -178.3564         0.000000   
    290. D(C   8,C   7,C   6,C   1)    -58.2144         0.000000   
    291. D(H  27,C   7,C   6,H  25)     64.1948         0.000000   
    292. D(H  27,C   7,C   6,C   1)   -175.6632         0.000000   
    293. D(H  27,C   7,C   6,H  26)    -54.6816         0.000000   
    294. D(N  11,C   7,C   6,H  26)   -172.7096         0.000000   
    295. D(N  11,C   7,C   6,C   1)     66.3087         0.000000   
    296. D(N  11,C   7,C   6,H  25)    -53.8332         0.000000   
    297. D(C   8,C   7,C   6,H  26)     62.7672         0.000000   
    298. D(N  12,C   8,C   7,N  11)   -177.4415         0.000000   
    299. D(N  12,C   8,C   7,C   6)    -47.4013         0.000000   
    300. D(C   9,C   8,C   7,N  11)      2.2513         0.000000   
    301. D(C   9,C   8,C   7,H  27)   -109.8574         0.000000   
    302. D(C   9,C   8,C   7,C   6)    132.2914         0.000000   
    303. D(N  12,C   8,C   7,H  27)     70.4499         0.000000   
    304. D(C  10,C   9,C   8,N  12)    178.6737         0.000000   
    305. D(N  15,C   9,C   8,C   7)    177.6539         0.000000   
    306. D(N  15,C   9,C   8,N  12)     -2.6177         0.000000   
    307. D(C  10,C   9,C   8,C   7)     -1.0547         0.000000   
    308. D(O  16,C  10,C   9,C   8)    178.4161         0.000000   
    309. D(N  11,C  10,C   9,C   8)     -0.6329         0.000000   
    310. D(O  16,C  10,C   9,N  15)     -0.0721         0.000000   
    311. D(N  11,C  10,C   9,N  15)   -179.1211         0.000000   
    312. D(H  17,N  11,C  10,C   9)   -179.9855         0.000000   
    313. D(C   7,N  11,C  10,O  16)   -176.8765         0.000000   
    314. D(C   7,N  11,C  10,C   9)      2.2297         0.000000   
    315. D(H  17,N  11,C   7,H  27)    -69.8723         0.000000   
    316. D(H  17,N  11,C   7,C   8)    179.4530         0.000000   
    317. D(H  17,N  11,C   7,C   6)     47.4872         0.000000   
    318. D(C  10,N  11,C   7,C   8)     -2.8323         0.000000   
    319. D(C  10,N  11,C   7,C   6)   -134.7980         0.000000   
    320. D(H  17,N  11,C  10,O  16)      0.9083         0.000000   
    321. D(C  10,N  11,C   7,H  27)    107.8424         0.000000   
    322. D(C  13,N  12,C   8,C   9)     -0.9455         0.000000   
    323. D(C  13,N  12,C   8,C   7)    178.7134         0.000000   
    324. D(H  18,C  13,N  12,C   8)   -178.4065         0.000000   
    325. D(C  14,C  13,N  12,C   8)      4.4285         0.000000   
    326. D(H  19,C  14,C  13,H  18)     -2.4809         0.000000   
    327. D(H  19,C  14,C  13,N  12)    174.5358         0.000000   
    328. D(N  15,C  14,C  13,H  18)    178.3250         0.000000   
    329. D(N  15,C  14,C  13,N  12)     -4.6583         0.000000   
    330. D(C   9,N  15,C  14,H  19)   -178.2257         0.000000   
    331. D(C   9,N  15,C  14,C  13)      1.0015         0.000000   
    332. D(C  14,N  15,C   9,C  10)   -179.1936         0.000000   
    333. D(C  14,N  15,C   9,C   8)      2.4657         0.000000   
    334. D(O  35,H  27,C   7,N  11)     33.6398         0.000000   
    335. D(O  35,H  27,C   7,C   8)    143.5664         0.000000   
    336. D(O  35,H  27,C   7,C   6)    -90.0200         0.000000   
    337. D(C  34,C  29,C  28,H  81)     -2.1914         0.000000   
    338. D(C  34,C  29,C  28,C  33)    179.1824         0.000000   
    339. D(C  30,C  29,C  28,H  81)    176.0874         0.000000   
    340. D(C  30,C  29,C  28,C  33)     -2.5388         0.000000   
    341. D(H  77,C  30,C  29,C  34)     -0.1787         0.000000   
    342. D(H  77,C  30,C  29,C  28)   -178.4957         0.000000   
    343. D(C  31,C  30,C  29,C  34)   -178.5356         0.000000   
    344. D(C  31,C  30,C  29,C  28)      3.1473         0.000000   
    345. D(H  78,C  31,C  30,H  77)      0.1464         0.000000   
    346. D(C  32,C  31,C  30,C  29)     -1.5271         0.000000   
    347. D(H  78,C  31,C  30,C  29)    178.4688         0.000000   
    348. D(C  32,C  31,C  30,H  77)   -179.8495         0.000000   
    349. D(H  79,C  32,C  31,H  78)      0.0341         0.000000   
    350. D(C  33,C  32,C  31,H  78)    179.2616         0.000000   
    351. D(C  33,C  32,C  31,C  30)     -0.7425         0.000000   
    352. D(H  79,C  32,C  31,C  30)   -179.9699         0.000000   
    353. D(C  28,C  33,C  32,H  79)   -179.4232         0.000000   
    354. D(C  28,C  33,C  32,C  31)      1.3485         0.000000   
    355. D(H  80,C  33,C  28,H  81)      1.3124         0.000000   
    356. D(H  80,C  33,C  28,C  29)    179.9311         0.000000   
    357. D(C  32,C  33,C  28,H  81)   -178.3011         0.000000   
    358. D(C  32,C  33,C  28,C  29)      0.3175         0.000000   
    359. D(H  80,C  33,C  32,H  79)      0.9639         0.000000   
    360. D(H  80,C  33,C  32,C  31)   -178.2644         0.000000   
    361. D(C  36,C  34,C  29,C  30)    147.3403         0.000000   
    362. D(C  36,C  34,C  29,C  28)    -34.3925         0.000000   
    363. D(O  35,C  34,C  29,C  30)    -30.4183         0.000000   
    364. D(O  35,C  34,C  29,C  28)    147.8489         0.000000   
    365. D(H  27,O  35,C  34,C  36)    -49.1460         0.000000   
    366. D(H  27,O  35,C  34,C  29)    128.5986         0.000000   
    367. D(C  34,O  35,H  27,C   7)    -37.3410         0.000000   
    368. D(C  41,C  36,C  34,O  35)    -26.3791         0.000000   
    369. D(C  41,C  36,C  34,C  29)    155.9048         0.000000   
    370. D(C  37,C  36,C  34,O  35)    148.1476         0.000000   
    371. D(C  37,C  36,C  34,C  29)    -29.5685         0.000000   
    372. D(O  44,C  37,C  36,C  41)    172.3983         0.000000   
    373. D(O  44,C  37,C  36,C  34)     -2.5462         0.000000   
    374. D(C  38,C  37,C  36,C  41)     -0.9500         0.000000   
    375. D(C  38,C  37,C  36,C  34)   -175.8945         0.000000   
    376. D(N  42,C  38,C  37,O  44)      0.5575         0.000000   
    377. D(N  42,C  38,C  37,C  36)    175.1388         0.000000   
    378. D(C  39,C  38,C  37,O  44)   -176.3528         0.000000   
    379. D(C  39,C  38,C  37,C  36)     -1.7715         0.000000   
    380. D(H  74,C  39,C  38,N  42)      3.9032         0.000000   
    381. D(H  74,C  39,C  38,C  37)    179.9586         0.000000   
    382. D(C  40,C  39,C  38,N  42)   -174.0164         0.000000   
    383. D(C  40,C  39,C  38,C  37)      2.0390         0.000000   
    384. D(C  41,C  40,C  39,H  74)   -177.5112         0.000000   
    385. D(C  41,C  40,C  39,C  38)      0.3860         0.000000   
    386. D(H  75,C  40,C  39,H  74)      0.9025         0.000000   
    387. D(H  75,C  40,C  39,C  38)    178.7997         0.000000   
    388. D(H  76,C  41,C  40,H  75)      1.3602         0.000000   
    389. D(H  76,C  41,C  40,C  39)    179.7808         0.000000   
    390. D(C  36,C  41,C  40,H  75)    178.3090         0.000000   
    391. D(C  36,C  41,C  40,C  39)     -3.2704         0.000000   
    392. D(H  76,C  41,C  36,C  37)   -179.5896         0.000000   
    393. D(H  76,C  41,C  36,C  34)     -4.6861         0.000000   
    394. D(C  40,C  41,C  36,C  37)      3.4041         0.000000   
    395. D(C  40,C  41,C  36,C  34)    178.3075         0.000000   
    396. D(C  43,N  42,C  38,C  39)    174.5378         0.000000   
    397. D(C  43,N  42,C  38,C  37)     -1.8985         0.000000   
    398. D(C  45,C  43,N  42,C  38)    178.9268         0.000000   
    399. D(O  44,C  43,N  42,C  38)      2.6799         0.000000   
    400. D(C  37,O  44,C  43,C  45)   -178.9837         0.000000   
    401. D(C  37,O  44,C  43,N  42)     -2.3476         0.000000   
    402. D(C  43,O  44,C  37,C  38)      0.9510         0.000000   
    403. D(C  43,O  44,C  37,C  36)   -173.2128         0.000000   
    404. D(C  54,C  45,C  43,O  44)     85.5241         0.000000   
    405. D(C  54,C  45,C  43,N  42)    -90.6199         0.000000   
    406. D(C  50,C  45,C  43,O  44)    -32.4138         0.000000   
    407. D(C  50,C  45,C  43,N  42)    151.4422         0.000000   
    408. D(C  46,C  45,C  43,O  44)   -155.9172         0.000000   
    409. D(C  46,C  45,C  43,N  42)     27.9389         0.000000   
    410. D(H  59,C  46,C  45,C  54)     70.8058         0.000000   
    411. D(H  59,C  46,C  45,C  50)   -168.9655         0.000000   
    412. D(H  59,C  46,C  45,C  43)    -45.7792         0.000000   
    413. D(H  58,C  46,C  45,C  54)    -45.9423         0.000000   
    414. D(H  58,C  46,C  45,C  50)     74.2864         0.000000   
    415. D(H  58,C  46,C  45,C  43)   -162.5272         0.000000   
    416. D(C  47,C  46,C  45,C  54)   -166.3117         0.000000   
    417. D(C  47,C  46,C  45,C  50)    -46.0829         0.000000   
    418. D(C  47,C  46,C  45,C  43)     77.1034         0.000000   
    419. D(C  55,C  47,C  46,H  59)    -65.2709         0.000000   
    420. D(C  55,C  47,C  46,H  58)     52.0787         0.000000   
    421. D(C  55,C  47,C  46,C  45)    172.2845         0.000000   
    422. D(C  53,C  47,C  46,H  59)     54.3398         0.000000   
    423. D(C  53,C  47,C  46,H  58)    171.6894         0.000000   
    424. D(C  53,C  47,C  46,C  45)    -68.1048         0.000000   
    425. D(C  48,C  47,C  46,H  59)    174.1008         0.000000   
    426. D(C  48,C  47,C  46,H  58)    -68.5496         0.000000   
    427. D(C  48,C  47,C  46,C  45)     51.6562         0.000000   
    428. D(H  61,C  48,C  47,C  55)     60.9645         0.000000   
    429. D(H  61,C  48,C  47,C  53)    -57.1727         0.000000   
    430. D(H  61,C  48,C  47,C  46)   -179.7478         0.000000   
    431. D(H  60,C  48,C  47,C  55)    -57.7586         0.000000   
    432. D(H  60,C  48,C  47,C  53)   -175.8958         0.000000   
    433. D(H  60,C  48,C  47,C  46)     61.5291         0.000000   
    434. D(C  49,C  48,C  47,C  55)   -178.2191         0.000000   
    435. D(C  49,C  48,C  47,C  53)     63.6437         0.000000   
    436. D(C  49,C  48,C  47,C  46)    -58.9314         0.000000   
    437. D(C  56,C  49,C  48,H  60)     61.2949         0.000000   
    438. D(C  56,C  49,C  48,C  47)   -177.6321         0.000000   
    439. D(C  51,C  49,C  48,H  61)     63.6974         0.000000   
    440. D(C  51,C  49,C  48,H  60)   -178.0988         0.000000   
    441. D(C  51,C  49,C  48,C  47)    -57.0258         0.000000   
    442. D(C  50,C  49,C  48,H  61)   -177.0617         0.000000   
    443. D(C  50,C  49,C  48,H  60)    -58.8580         0.000000   
    444. D(C  56,C  49,C  48,H  61)    -56.9089         0.000000   
    445. D(C  50,C  49,C  48,C  47)     62.2150         0.000000   
    446. D(H  63,C  50,C  49,C  56)     58.5148         0.000000   
    447. D(H  63,C  50,C  49,C  51)    -60.2676         0.000000   
    448. D(H  62,C  50,C  49,C  56)    -58.7661         0.000000   
    449. D(H  62,C  50,C  49,C  51)   -177.5486         0.000000   
    450. D(H  62,C  50,C  49,C  48)     62.3523         0.000000   
    451. D(C  45,C  50,C  49,C  56)   -178.8682         0.000000   
    452. D(C  45,C  50,C  49,C  51)     62.3493         0.000000   
    453. D(C  45,C  50,C  49,C  48)    -57.7499         0.000000   
    454. D(H  63,C  50,C  45,C  54)    -68.3564         0.000000   
    455. D(H  63,C  50,C  45,C  46)    171.3647         0.000000   
    456. D(H  63,C  50,C  45,C  43)     47.6122         0.000000   
    457. D(H  62,C  50,C  45,C  54)     49.3103         0.000000   
    458. D(H  62,C  50,C  45,C  46)    -70.9686         0.000000   
    459. D(H  62,C  50,C  45,C  43)    165.2788         0.000000   
    460. D(H  63,C  50,C  49,C  48)    179.6332         0.000000   
    461. D(C  49,C  50,C  45,C  54)    169.1282         0.000000   
    462. D(C  49,C  50,C  45,C  46)     48.8493         0.000000   
    463. D(C  49,C  50,C  45,C  43)    -74.9033         0.000000   
    464. D(O  57,C  51,C  49,C  56)    -33.0777         0.000000   
    465. D(O  57,C  51,C  49,C  50)     85.8290         0.000000   
    466. D(O  57,C  51,C  49,C  48)   -154.7438         0.000000   
    467. D(N  52,C  51,C  49,C  56)    146.5730         0.000000   
    468. D(N  52,C  51,C  49,C  50)    -94.5203         0.000000   
    469. D(N  52,C  51,C  49,C  48)     24.9068         0.000000   
    470. D(H  70,N  52,C  51,O  57)     -4.2091         0.000000   
    471. D(H  70,N  52,C  51,C  49)    176.1399         0.000000   
    472. D(C  53,N  52,C  51,O  57)    179.1798         0.000000   
    473. D(C  53,N  52,C  51,C  49)     -0.4712         0.000000   
    474. D(H  83,C  53,N  52,H  70)     69.6989         0.000000   
    475. D(H  83,C  53,N  52,C  51)   -113.5884         0.000000   
    476. D(H  82,C  53,N  52,H  70)    -46.2787         0.000000   
    477. D(H  82,C  53,N  52,C  51)    130.4340         0.000000   
    478. D(C  47,C  53,N  52,H  70)   -168.9155         0.000000   
    479. D(C  47,C  53,N  52,C  51)      7.7972         0.000000   
    480. D(H  83,C  53,C  47,C  55)    -37.5182         0.000000   
    481. D(H  83,C  53,C  47,C  48)     81.8556         0.000000   
    482. D(H  83,C  53,C  47,C  46)   -156.9629         0.000000   
    483. D(H  82,C  53,C  47,C  55)     81.1214         0.000000   
    484. D(H  82,C  53,C  47,C  48)   -159.5048         0.000000   
    485. D(H  82,C  53,C  47,C  46)    -38.3232         0.000000   
    486. D(N  52,C  53,C  47,C  55)   -157.6573         0.000000   
    487. D(N  52,C  53,C  47,C  48)    -38.2835         0.000000   
    488. D(N  52,C  53,C  47,C  46)     82.8981         0.000000   
    489. D(H  73,C  54,C  45,C  46)     60.8276         0.000000   
    490. D(H  73,C  54,C  45,C  43)   -179.2229         0.000000   
    491. D(H  72,C  54,C  45,C  50)    179.4715         0.000000   
    492. D(H  72,C  54,C  45,C  46)    -59.2205         0.000000   
    493. D(H  72,C  54,C  45,C  43)     60.7290         0.000000   
    494. D(H  71,C  54,C  45,C  50)     59.4575         0.000000   
    495. D(H  71,C  54,C  45,C  46)   -179.2345         0.000000   
    496. D(H  73,C  54,C  45,C  50)    -60.4804         0.000000   
    497. D(H  71,C  54,C  45,C  43)    -59.2850         0.000000   
    498. D(H  69,C  55,C  47,C  53)    -59.4071         0.000000   
    499. D(H  69,C  55,C  47,C  48)   -177.0060         0.000000   
    500. D(H  69,C  55,C  47,C  46)     62.5818         0.000000   
    501. D(H  68,C  55,C  47,C  53)   -179.3896         0.000000   
    502. D(H  68,C  55,C  47,C  48)     63.0114         0.000000   
    503. D(H  68,C  55,C  47,C  46)    -57.4007         0.000000   
    504. D(H  67,C  55,C  47,C  53)     60.7002         0.000000   
    505. D(H  67,C  55,C  47,C  48)    -56.8987         0.000000   
    506. D(H  67,C  55,C  47,C  46)   -177.3109         0.000000   
    507. D(H  66,C  56,C  49,C  48)     58.1074         0.000000   
    508. D(H  65,C  56,C  49,C  51)    176.5402         0.000000   
    509. D(H  65,C  56,C  49,C  50)     57.9046         0.000000   
    510. D(H  65,C  56,C  49,C  48)    -62.1721         0.000000   
    511. D(H  64,C  56,C  49,C  51)     56.1922         0.000000   
    512. D(H  64,C  56,C  49,C  50)    -62.4434         0.000000   
    513. D(H  64,C  56,C  49,C  48)    177.4799         0.000000   
    514. D(H  66,C  56,C  49,C  51)    -63.1802         0.000000   
    515. D(H  66,C  56,C  49,C  50)    178.1841         0.000000   
    -----------------------------------------------------------------

Number of atoms                         .... 84
Number of degrees of freedom            .... 515

         *************************************************************
         *                GEOMETRY OPTIMIZATION CYCLE   1            *
         *************************************************************
---------------------------------
CARTESIAN COORDINATES (ANGSTROEM)
---------------------------------
  C     -3.159499   -2.472311   -1.721274
  C     -3.886988   -1.289380   -1.760015
  C     -5.258845   -1.330357   -1.548441
  C     -5.894557   -2.535617   -1.305141
  C     -5.163492   -3.710981   -1.265021
  C     -3.795184   -3.677028   -1.476279
  C     -3.183799    0.028532   -1.965798
  C     -2.639940    0.525678   -0.629552
  C     -3.572975    0.735051    0.477754
  C     -3.022460    0.114751    1.646441
  C     -1.765804   -0.501788    1.272978
  N     -1.609960   -0.256759   -0.061495
  N     -4.721601    1.347095    0.518730
  C     -5.384337    1.366453    1.673157
  C     -4.817120    0.825502    2.831474
  N     -3.661556    0.204199    2.805296
  O     -0.954833   -1.116238    1.974399
  H     -0.782106   -0.595114   -0.580261
  H     -6.344861    1.855345    1.678747
  H     -5.306324    0.912595    3.790068
  H     -2.091703   -2.449721   -1.886642
  H     -3.220013   -4.591328   -1.450140
  H     -5.658596   -4.651242   -1.070770
  H     -6.962790   -2.556438   -1.144758
  H     -5.830652   -0.413948   -1.575462
  H     -2.345409   -0.094922   -2.653192
  H     -3.872165    0.774479   -2.363242
  H     -2.159188    1.643333   -0.857917
  C      2.103364    3.403607   -1.223843
  C      0.889656    2.848648   -1.648837
  C      0.723319    2.549278   -3.006827
  C      1.760315    2.737062   -3.896608
  C      2.970483    3.255227   -3.458817
  C      3.130621    3.599454   -2.123343
  C     -0.207468    2.612429   -0.723861
  O     -1.415935    2.712193   -1.153133
  C      0.062985    2.224887    0.639341
  C      1.203132    1.494149    0.994927
  C      1.445190    1.034763    2.298381
  C      0.554229    1.325249    3.328499
  C     -0.581957    2.039872    2.991985
  C     -0.842618    2.449649    1.691905
  N      2.589501    0.267319    2.265107
  C      2.952601    0.251981    1.023744
  O      2.178272    0.998527    0.199907
  C      4.150580   -0.421352    0.433498
  C      4.565870   -1.645861    1.260587
  C      3.701176   -2.900354    1.061154
  C      3.579296   -3.220593   -0.428252
  C      2.953903   -2.037441   -1.165557
  C      3.876497   -0.814116   -1.025515
  C      1.595247   -1.698994   -0.558268
  N      1.385140   -2.043285    0.704804
  C      2.282691   -2.721784    1.613580
  C      5.283520    0.622603    0.470395
  C      4.367904   -4.062977    1.803884
  C      2.768856   -2.360346   -2.650858
  O      0.717629   -1.129307   -1.222353
  H      5.590861   -1.898593    0.982074
  H      4.558506   -1.368107    2.315097
  H      4.563856   -3.428386   -0.851764
  H      2.959991   -4.110416   -0.563406
  H      4.828913   -1.055146   -1.502726
  H      3.437705    0.033552   -1.556320
  H      2.282795   -1.528499   -3.155509
  H      3.732079   -2.545518   -3.119873
  H      2.144333   -3.243368   -2.772535
  H      3.813263   -4.985722    1.650638
  H      5.382882   -4.212135    1.444269
  H      4.406343   -3.856590    2.870511
  H      0.494013   -1.761811    1.131968
  H      5.001689    1.505033   -0.100206
  H      5.484535    0.919315    1.497330
  H      6.191617    0.206443    0.041111
  H      0.732619    0.975743    4.331372
  H     -1.305901    2.267017    3.760821
  H     -1.744920    3.003292    1.472840
  H     -0.221910    2.144337   -3.336845
  H      1.627179    2.478920   -4.937341
  H      3.781845    3.402425   -4.156263
  H      4.063298    4.029426   -1.786275
  H      2.222862    3.698456   -0.190675
  H      2.307352   -2.151083    2.546651
  H      1.846468   -3.704908    1.831236

----------------------------
CARTESIAN COORDINATES (A.U.)
----------------------------
  NO LB      ZA    FRAG     MASS         X           Y           Z
   0 C     6.0000    0    12.011   -5.970587   -4.671991   -3.252736
   1 C     6.0000    0    12.011   -7.345343   -2.436575   -3.325946
   2 C     6.0000    0    12.011   -9.937777   -2.514010   -2.926129
   3 C     6.0000    0    12.011  -11.139098   -4.791622   -2.466360
   4 C     6.0000    0    12.011   -9.757586   -7.012738   -2.390543
   5 C     6.0000    0    12.011   -7.171858   -6.948576   -2.789764
   6 C     6.0000    0    12.011   -6.016508    0.053918   -3.714819
   7 C     6.0000    0    12.011   -4.988764    0.993387   -1.189681
   8 C     6.0000    0    12.011   -6.751945    1.389046    0.902825
   9 C     6.0000    0    12.011   -5.711622    0.216849    3.111323
  10 C     6.0000    0    12.011   -3.336886   -0.948242    2.405580
  11 N     7.0000    0    14.007   -3.042384   -0.485205   -0.116208
  12 N     7.0000    0    14.007   -8.922534    2.545640    0.980258
  13 C     6.0000    0    12.011  -10.174922    2.582221    3.161809
  14 C     6.0000    0    12.011   -9.103038    1.559972    5.350711
  15 N     7.0000    0    14.007   -6.919339    0.385879    5.301242
  16 O     8.0000    0    15.999   -1.804373   -2.109383    3.731073
  17 H     1.0000    0     1.008   -1.477967   -1.124602   -1.096535
  18 H     1.0000    0     1.008  -11.990050    3.506093    3.172372
  19 H     1.0000    0     1.008  -10.027500    1.724555    7.162191
  20 H     1.0000    0     1.008   -3.952746   -4.629302   -3.565236
  21 H     1.0000    0     1.008   -6.084942   -8.676353   -2.740368
  22 H     1.0000    0     1.008  -10.693197   -8.789574   -2.023461
  23 H     1.0000    0     1.008  -13.157766   -4.830967   -2.163279
  24 H     1.0000    0     1.008  -11.018335   -0.782248   -2.977192
  25 H     1.0000    0     1.008   -4.432181   -0.179377   -5.013806
  26 H     1.0000    0     1.008   -7.317332    1.463553   -4.465881
  27 H     1.0000    0     1.008   -4.080274    3.105449   -1.621229
  28 C     6.0000    0    12.011    3.974782    6.431885   -2.312729
  29 C     6.0000    0    12.011    1.681206    5.383164   -3.115850
  30 C     6.0000    0    12.011    1.366876    4.817438   -5.682080
  31 C     6.0000    0    12.011    3.326514    5.172297   -7.363522
  32 C     6.0000    0    12.011    5.613399    6.151488   -6.536218
  33 C     6.0000    0    12.011    5.916017    6.801982   -4.012537
  34 C     6.0000    0    12.011   -0.392057    4.936776   -1.367899
  35 O     8.0000    0    15.999   -2.675730    5.125301   -2.179105
  36 C     6.0000    0    12.011    0.119025    4.204428    1.208180
  37 C     6.0000    0    12.011    2.273591    2.823532    1.880140
  38 C     6.0000    0    12.011    2.731013    1.955419    4.343311
  39 C     6.0000    0    12.011    1.047341    2.504358    6.289951
  40 C     6.0000    0    12.011   -1.099739    3.854800    5.654033
  41 C     6.0000    0    12.011   -1.592317    4.629166    3.197238
  42 N     7.0000    0    14.007    4.893448    0.505160    4.280431
  43 C     6.0000    0    12.011    5.579607    0.476176    1.934596
  44 O     8.0000    0    15.999    4.116337    1.886943    0.377770
  45 C     6.0000    0    12.011    7.843460   -0.796241    0.819192
  46 C     6.0000    0    12.011    8.628244   -3.110227    2.382164
  47 C     6.0000    0    12.011    6.994208   -5.480875    2.005290
  48 C     6.0000    0    12.011    6.763889   -6.086039   -0.809279
  49 C     6.0000    0    12.011    5.582068   -3.850206   -2.202583
  50 C     6.0000    0    12.011    7.325518   -1.538456   -1.937942
  51 C     6.0000    0    12.011    3.014580   -3.210634   -1.054974
  52 N     7.0000    0    14.007    2.617536   -3.861250    1.331886
  53 C     6.0000    0    12.011    4.313661   -5.143426    3.049224
  54 C     6.0000    0    12.011    9.984406    1.176549    0.888917
  55 C     6.0000    0    12.011    8.254142   -7.677914    3.408847
  56 C     6.0000    0    12.011    5.232379   -4.460408   -5.009395
  57 O     8.0000    0    15.999    1.356123   -2.134081   -2.309912
  58 H     1.0000    0     1.008   10.565196   -3.587820    1.855851
  59 H     1.0000    0     1.008    8.614329   -2.585348    4.374900
  60 H     1.0000    0     1.008    8.624438   -6.478711   -1.609600
  61 H     1.0000    0     1.008    5.593572   -7.767560   -1.064683
  62 H     1.0000    0     1.008    9.125322   -1.993937   -2.839740
  63 H     1.0000    0     1.008    6.496320    0.063404   -2.941019
  64 H     1.0000    0     1.008    4.313857   -2.888445   -5.963047
  65 H     1.0000    0     1.008    7.052607   -4.810332   -5.895706
  66 H     1.0000    0     1.008    4.052202   -6.129077   -5.239332
  67 H     1.0000    0     1.008    7.206022   -9.421650    3.119253
  68 H     1.0000    0     1.008   10.172172   -7.959781    2.729272
  69 H     1.0000    0     1.008    8.326782   -7.287899    5.424480
  70 H     1.0000    0     1.008    0.933548   -3.329341    2.139110
  71 H     1.0000    0     1.008    9.451822    2.844100   -0.189362
  72 H     1.0000    0     1.008   10.364269    1.737254    2.829543
  73 H     1.0000    0     1.008   11.700460    0.390120    0.077688
  74 H     1.0000    0     1.008    1.384449    1.843888    8.185107
  75 H     1.0000    0     1.008   -2.467794    4.284041    7.106921
  76 H     1.0000    0     1.008   -3.297421    5.675400    2.783265
  77 H     1.0000    0     1.008   -0.419349    4.052210   -6.305723
  78 H     1.0000    0     1.008    3.074922    4.684479   -9.330223
  79 H     1.0000    0     1.008    7.146652    6.429651   -7.854199
  80 H     1.0000    0     1.008    7.678520    7.614512   -3.375571
  81 H     1.0000    0     1.008    4.200600    6.989068   -0.360324
  82 H     1.0000    0     1.008    4.360264   -4.064958    4.812473
  83 H     1.0000    0     1.008    3.489319   -7.001261    3.460534

--------------------------------
INTERNAL COORDINATES (ANGSTROEM)
--------------------------------
 C      0   0   0     0.000000000000     0.00000000     0.00000000
 C      1   0   0     1.389268820518     0.00000000     0.00000000
 C      2   1   0     1.388680715041   119.20469146     0.00000000
 C      3   2   1     1.384187897542   120.40946734   359.84098433
 C      4   3   2     1.384754782817   120.11239149     0.29455633
 C      1   2   3     1.384001952913   120.37090473     0.07576374
 C      2   1   3     1.507883776692   120.25238032   177.18597980
 C      7   2   1     1.525938443775   109.35698700   277.09292157
 C      8   7   2     1.463051310837   118.82213253   301.78556353
 C      9   8   7     1.433062429807   108.07679066   132.29143736
 C     10   9   8     1.448716934921   107.89077974   358.94526947
 N     11  10   9     1.365702795264   105.93358994   359.36713622
 N      9   8   7     1.302159109257   130.81504690   312.59867328
 C     13   9   8     1.331275352546   118.24520088   178.71338344
 C     14  13   9     1.398592874710   120.70786720     4.42851323
 N     15  14  13     1.312261360009   121.58335267   355.34173493
 O     11  10   9     1.235804473353   129.38390936   178.41610679
 H     12  11  10     1.033897990722   121.52959863   180.01447646
 H     14  13   9     1.077800073915   117.04854799   181.59354465
 H     15  14  13     1.079726148087   121.35477126   174.53583171
 H      1   2   3     1.080761110968   119.68972772   179.88898880
 H      6   1   2     1.080485818839   119.75924826   179.88729541
 H      5   4   3     1.080255427778   120.13476257   179.72492395
 H      4   3   2     1.080406461076   119.79940241   180.18038106
 H      3   2   1     1.080508375645   119.60077684   179.89510398
 H      7   2   1     1.091168796119   110.20593089    36.08510456
 H      7   2   1     1.090067343573   110.69340400   157.30066089
 H      8   7   2     1.237912286517   105.72482517   184.33675772
 C     28   8   7     4.626209842049   135.72173802   253.66060719
 C     29  28   8     1.400602282952    22.30043641    95.22222611
 C     30  29  28     1.400510206804   118.80569928   183.91419671
 C     31  30  29     1.379250770191   120.47308827     3.14731621
 C     32  31  30     1.387321591159   120.20668750   358.47290001
 C     29  28   8     1.379388896340   142.35235718    86.07624270
 C     30  29  28     1.454324235152   121.67429138     5.63537100
 O     35  30  29     1.286320815307   118.93907475   147.84885258
 C     35  30  29     1.442793866873   120.20858225   325.60749282
 C     37  35  30     1.400127244343   122.19406100   330.43154066
 C     38  37  35     1.403074727379   123.18198293   184.10548983
 C     39  38  37     1.392600248875   120.56507105   358.22852980
 C     40  39  38     1.383779456210   116.94573867     2.03895755
 C     41  40  39     1.387828859516   122.31035442     0.38603928
 N     39  38  37     1.378232745787   107.64533023   175.13875101
 C     43  39  38     1.293467368457   105.23900623   358.10149712
 O     38  37  35     1.352255201841   128.99079805   357.45380482
 C     44  43  39     1.495634883842   127.51270039   178.92682297
 C     46  44  43     1.534914892227   111.29786937    27.93886217
 C     47  46  44     1.536627103295   115.41094750    77.10339563
 C     48  47  46     1.528311918744   110.02459680    51.65618815
 C     49  48  47     1.527933851186   109.91661901   301.06861849
 C     46  44  43     1.535611647883   110.31275298   151.44224167
 C     50  49  48     1.526201852300   110.12561506   302.97415074
 N     52  50  49     1.325908053678   117.55080903    24.90684387
 C     53  52  50     1.446316269112   128.46502057   359.52877697
 C     46  44  43     1.541024577751   105.92859720   269.38011476
 C     48  47  46     1.532275102628   108.16048440   172.28447333
 C     50  49  48     1.531218171982   110.74742542   182.36786669
 O     52  50  49     1.239259609958   121.27522354   205.25617837
 H     47  46  44     1.091809739752   107.53054136   197.47276706
 H     47  46  44     1.090501607946   108.42386508   314.22081623
 H     49  48  47     1.091741441056   110.24349790    61.52911842
 H     49  48  47     1.092515408351   109.65940773   180.25216767
 H     51  46  44     1.092209204750   108.41707761   165.27883898
 H     51  46  44     1.092169313720   109.57034600    47.61217784
 H     57  50  49     1.087610764507   110.04781243   177.47988618
 H     57  50  49     1.087227137489   110.32232830   297.82788433
 H     57  50  49     1.088376041228   110.41894196    58.10743990
 H     56  48  47     1.087460446658   110.70726831   182.68912678
 H     56  48  47     1.087083846917   110.48849438   302.59929187
 H     56  48  47     1.087091047439   110.29985217    62.58183306
 H     53  52  50     1.027524090151   117.53675820   176.13987922
 H     55  46  44     1.087978543819   110.27059949   300.71496398
 H     55  46  44     1.087676637420   110.07680357    60.72902227
 H     55  46  44     1.087250423934   110.19953559   180.77707644
 H     40  39  38     1.076908581534   121.00929171   179.95859071
 H     41  40  39     1.080183850915   119.06452006   178.79973540
 H     42  41  40     1.081045582747   119.85521734   179.78083565
 H     31  30  29     1.079975699118   118.71157440   181.50425438
 H     32  31  30     1.080503906471   119.74925457   178.46883939
 H     33  32  31     1.080003253123   120.16201272   180.03007544
 H     34  29  28     1.080914555280   119.71704471   183.93480322
 H     29  28   8     1.081041770498    97.47156022   268.36320538
 H     54  53  52     1.094042777205   107.76794846   130.43401918
 H     54  53  52     1.097359304013   107.35082711   246.41160622

---------------------------
INTERNAL COORDINATES (A.U.)
---------------------------
 C      0   0   0     0.000000000000     0.00000000     0.00000000
 C      1   0   0     2.625337597175     0.00000000     0.00000000
 C      2   1   0     2.624226238886   119.20469146     0.00000000
 C      3   2   1     2.615736044243   120.40946734   359.84098433
 C      4   3   2     2.616807302161   120.11239149     0.29455633
 C      1   2   3     2.615384659819   120.37090473     0.07576374
 C      2   1   3     2.849487379730   120.25238032   177.18597980
 C      7   2   1     2.883605755957   109.35698700   277.09292157
 C      8   7   2     2.764766297357   118.82213253   301.78556353
 C      9   8   7     2.708095525147   108.07679066   132.29143736
 C     10   9   8     2.737678252574   107.89077974   358.94526947
 N     11  10   9     2.580804263379   105.93358994   359.36713622
 N      9   8   7     2.460724099287   130.81504690   312.59867328
 C     13   9   8     2.515745825152   118.24520088   178.71338344
 C     14  13   9     2.642957506055   120.70786720     4.42851323
 N     15  14  13     2.479814586544   121.58335267   355.34173493
 O     11  10   9     2.335332009713   129.38390936   178.41610679
 H     12  11  10     1.953784052875   121.52959863   180.01447646
 H     14  13   9     2.036746966819   117.04854799   181.59354465
 H     15  14  13     2.040386719518   121.35477126   174.53583171
 H      1   2   3     2.042342515922   119.68972772   179.88898880
 H      6   1   2     2.041822289192   119.75924826   179.88729541
 H      5   4   3     2.041386913182   120.13476257   179.72492395
 H      4   3   2     2.041672324753   119.79940241   180.18038106
 H      3   2   1     2.041864915377   119.60077684   179.89510398
 H      7   2   1     2.062010190545   110.20593089    36.08510456
 H      7   2   1     2.059928746884   110.69340400   157.30066089
 H      8   7   2     2.339315199333   105.72482517   184.33675772
 C     28   8   7     8.742269639524   135.72173802   253.66060719
 C     29  28   8     2.646754737325    22.30043641    95.22222611
 C     30  29  28     2.646580738621   118.80569928   183.91419671
 C     31  30  29     2.606406225661   120.47308827     3.14731621
 C     32  31  30     2.621657866967   120.20668750   358.47290001
 C     29  28   8     2.606667246255   142.35235718    86.07624270
 C     30  29  28     2.748274514362   121.67429138     5.63537100
 O     35  30  29     2.430794061292   118.93907475   147.84885258
 C     35  30  29     2.726485276092   120.20858225   325.60749282
 C     37  35  30     2.645857044450   122.19406100   330.43154066
 C     38  37  35     2.651426980173   123.18198293   184.10548983
 C     39  38  37     2.631633084404   120.56507105   358.22852980
 C     40  39  38     2.614964201983   116.94573867     2.03895755
 C     41  40  39     2.622616465238   122.31035442     0.38603928
 N     39  38  37     2.604482438340   107.64533023   175.13875101
 C     43  39  38     2.444299089547   105.23900623   358.10149712
 O     38  37  35     2.555391994650   128.99079805   357.45380482
 C     44  43  39     2.826340326801   127.51270039   178.92682297
 C     46  44  43     2.900568785186   111.29786937    27.93886217
 C     47  46  44     2.903804395188   115.41094750    77.10339563
 C     48  47  46     2.888090973634   110.02459680    51.65618815
 C     49  48  47     2.887376529489   109.91661901   301.06861849
 C     46  44  43     2.901885462558   110.31275298   151.44224167
 C     50  49  48     2.884103525930   110.12561506   302.97415074
 N     52  50  49     2.505603100213   117.55080903    24.90684387
 C     53  52  50     2.733141651656   128.46502057   359.52877697
 C     46  44  43     2.912114417592   105.92859720   269.38011476
 C     48  47  46     2.895580305793   108.16048440   172.28447333
 C     50  49  48     2.893582996330   110.74742542   182.36786669
 O     52  50  49     2.341861271651   121.27522354   205.25617837
 H     47  46  44     2.063221398480   107.53054136   197.47276706
 H     47  46  44     2.060749387619   108.42386508   314.22081623
 H     49  48  47     2.063092332649   110.24349790    61.52911842
 H     49  48  47     2.064554918872   109.65940773   180.25216767
 H     51  46  44     2.063976277925   108.41707761   165.27883898
 H     51  46  44     2.063900894803   109.57034600    47.61217784
 H     57  50  49     2.055286485223   110.04781243   177.47988618
 H     57  50  49     2.054561535222   110.32232830   297.82788433
 H     57  50  49     2.056732648642   110.41894196    58.10743990
 H     56  48  47     2.055002425656   110.70726831   182.68912678
 H     56  48  47     2.054290755283   110.48849438   302.59929187
 H     56  48  47     2.054304362297   110.29985217    62.58183306
 H     53  52  50     1.941739126391   117.53675820   176.13987922
 H     55  46  44     2.055981487401   110.27059949   300.71496398
 H     55  46  44     2.055410966987   110.07680357    60.72902227
 H     55  46  44     2.054605540224   110.19953559   180.77707644
 H     40  39  38     2.035062290368   121.00929171   179.95859071
 H     41  40  39     2.041251652513   119.06452006   178.79973540
 H     42  41  40     2.042880089677   119.85521734   179.78083565
 H     31  30  29     2.040858302623   118.71157440   181.50425438
 H     32  31  30     2.041856469861   119.74925457   178.46883939
 H     33  32  31     2.040910372147   120.16201272   180.03007544
 H     34  29  28     2.042632483648   119.71704471   183.93480322
 H     29  28   8     2.042872885571    97.47156022   268.36320538
 H     54  53  52     2.067441227712   107.76794846   130.43401918
 H     54  53  52     2.073708555096   107.35082711   246.41160622

---------------------
BASIS SET INFORMATION
---------------------
There are 4 groups of distinct atoms

 Group   1 Type C   : 8s4p1d contracted to 4s2p1d pattern {5111/31/1}
 Group   2 Type N   : 8s4p1d contracted to 4s2p1d pattern {5111/31/1}
 Group   3 Type O   : 8s4p1d contracted to 4s2p1d pattern {5111/31/1}
 Group   4 Type H   : 4s contracted to 2s pattern {31}

Atom   0C    basis set group =>   1
Atom   1C    basis set group =>   1
Atom   2C    basis set group =>   1
Atom   3C    basis set group =>   1
Atom   4C    basis set group =>   1
Atom   5C    basis set group =>   1
Atom   6C    basis set group =>   1
Atom   7C    basis set group =>   1
Atom   8C    basis set group =>   1
Atom   9C    basis set group =>   1
Atom  10C    basis set group =>   1
Atom  11N    basis set group =>   2
Atom  12N    basis set group =>   2
Atom  13C    basis set group =>   1
Atom  14C    basis set group =>   1
Atom  15N    basis set group =>   2
Atom  16O    basis set group =>   3
Atom  17H    basis set group =>   4
Atom  18H    basis set group =>   4
Atom  19H    basis set group =>   4
Atom  20H    basis set group =>   4
Atom  21H    basis set group =>   4
Atom  22H    basis set group =>   4
Atom  23H    basis set group =>   4
Atom  24H    basis set group =>   4
Atom  25H    basis set group =>   4
Atom  26H    basis set group =>   4
Atom  27H    basis set group =>   4
Atom  28C    basis set group =>   1
Atom  29C    basis set group =>   1
Atom  30C    basis set group =>   1
Atom  31C    basis set group =>   1
Atom  32C    basis set group =>   1
Atom  33C    basis set group =>   1
Atom  34C    basis set group =>   1
Atom  35O    basis set group =>   3
Atom  36C    basis set group =>   1
Atom  37C    basis set group =>   1
Atom  38C    basis set group =>   1
Atom  39C    basis set group =>   1
Atom  40C    basis set group =>   1
Atom  41C    basis set group =>   1
Atom  42N    basis set group =>   2
Atom  43C    basis set group =>   1
Atom  44O    basis set group =>   3
Atom  45C    basis set group =>   1
Atom  46C    basis set group =>   1
Atom  47C    basis set group =>   1
Atom  48C    basis set group =>   1
Atom  49C    basis set group =>   1
Atom  50C    basis set group =>   1
Atom  51C    basis set group =>   1
Atom  52N    basis set group =>   2
Atom  53C    basis set group =>   1
Atom  54C    basis set group =>   1
Atom  55C    basis set group =>   1
Atom  56C    basis set group =>   1
Atom  57O    basis set group =>   3
Atom  58H    basis set group =>   4
Atom  59H    basis set group =>   4
Atom  60H    basis set group =>   4
Atom  61H    basis set group =>   4
Atom  62H    basis set group =>   4
Atom  63H    basis set group =>   4
Atom  64H    basis set group =>   4
Atom  65H    basis set group =>   4
Atom  66H    basis set group =>   4
Atom  67H    basis set group =>   4
Atom  68H    basis set group =>   4
Atom  69H    basis set group =>   4
Atom  70H    basis set group =>   4
Atom  71H    basis set group =>   4
Atom  72H    basis set group =>   4
Atom  73H    basis set group =>   4
Atom  74H    basis set group =>   4
Atom  75H    basis set group =>   4
Atom  76H    basis set group =>   4
Atom  77H    basis set group =>   4
Atom  78H    basis set group =>   4
Atom  79H    basis set group =>   4
Atom  80H    basis set group =>   4
Atom  81H    basis set group =>   4
Atom  82H    basis set group =>   4
Atom  83H    basis set group =>   4
---------------------------------
AUXILIARY/J BASIS SET INFORMATION
---------------------------------
There are 4 groups of distinct atoms

 Group   1 Type C   : 12s5p4d2f1g contracted to 6s4p3d1f1g pattern {711111/2111/211/2/1}
 Group   2 Type N   : 12s5p4d2f1g contracted to 6s4p3d1f1g pattern {711111/2111/211/2/1}
 Group   3 Type O   : 12s5p4d2f1g contracted to 6s4p3d1f1g pattern {711111/2111/211/2/1}
 Group   4 Type H   : 5s2p1d contracted to 3s1p1d pattern {311/2/1}

Atom   0C    basis set group =>   1
Atom   1C    basis set group =>   1
Atom   2C    basis set group =>   1
Atom   3C    basis set group =>   1
Atom   4C    basis set group =>   1
Atom   5C    basis set group =>   1
Atom   6C    basis set group =>   1
Atom   7C    basis set group =>   1
Atom   8C    basis set group =>   1
Atom   9C    basis set group =>   1
Atom  10C    basis set group =>   1
Atom  11N    basis set group =>   2
Atom  12N    basis set group =>   2
Atom  13C    basis set group =>   1
Atom  14C    basis set group =>   1
Atom  15N    basis set group =>   2
Atom  16O    basis set group =>   3
Atom  17H    basis set group =>   4
Atom  18H    basis set group =>   4
Atom  19H    basis set group =>   4
Atom  20H    basis set group =>   4
Atom  21H    basis set group =>   4
Atom  22H    basis set group =>   4
Atom  23H    basis set group =>   4
Atom  24H    basis set group =>   4
Atom  25H    basis set group =>   4
Atom  26H    basis set group =>   4
Atom  27H    basis set group =>   4
Atom  28C    basis set group =>   1
Atom  29C    basis set group =>   1
Atom  30C    basis set group =>   1
Atom  31C    basis set group =>   1
Atom  32C    basis set group =>   1
Atom  33C    basis set group =>   1
Atom  34C    basis set group =>   1
Atom  35O    basis set group =>   3
Atom  36C    basis set group =>   1
Atom  37C    basis set group =>   1
Atom  38C    basis set group =>   1
Atom  39C    basis set group =>   1
Atom  40C    basis set group =>   1
Atom  41C    basis set group =>   1
Atom  42N    basis set group =>   2
Atom  43C    basis set group =>   1
Atom  44O    basis set group =>   3
Atom  45C    basis set group =>   1
Atom  46C    basis set group =>   1
Atom  47C    basis set group =>   1
Atom  48C    basis set group =>   1
Atom  49C    basis set group =>   1
Atom  50C    basis set group =>   1
Atom  51C    basis set group =>   1
Atom  52N    basis set group =>   2
Atom  53C    basis set group =>   1
Atom  54C    basis set group =>   1
Atom  55C    basis set group =>   1
Atom  56C    basis set group =>   1
Atom  57O    basis set group =>   3
Atom  58H    basis set group =>   4
Atom  59H    basis set group =>   4
Atom  60H    basis set group =>   4
Atom  61H    basis set group =>   4
Atom  62H    basis set group =>   4
Atom  63H    basis set group =>   4
Atom  64H    basis set group =>   4
Atom  65H    basis set group =>   4
Atom  66H    basis set group =>   4
Atom  67H    basis set group =>   4
Atom  68H    basis set group =>   4
Atom  69H    basis set group =>   4
Atom  70H    basis set group =>   4
Atom  71H    basis set group =>   4
Atom  72H    basis set group =>   4
Atom  73H    basis set group =>   4
Atom  74H    basis set group =>   4
Atom  75H    basis set group =>   4
Atom  76H    basis set group =>   4
Atom  77H    basis set group =>   4
Atom  78H    basis set group =>   4
Atom  79H    basis set group =>   4
Atom  80H    basis set group =>   4
Atom  81H    basis set group =>   4
Atom  82H    basis set group =>   4
Atom  83H    basis set group =>   4


           ************************************************************
           *        Program running with 12 parallel MPI-processes    *
           *              working on a common directory               *
           ************************************************************
------------------------------------------------------------------------------
                           ORCA GTO INTEGRAL CALCULATION
                           -- RI-GTO INTEGRALS CHOSEN --
------------------------------------------------------------------------------
------------------------------------------------------------------------------
                   ___                                                        
                  /   \      - P O W E R E D   B Y -                         
                 /     \                                                     
                 |  |  |   _    _      __       _____    __    __             
                 |  |  |  | |  | |    /  \     |  _  \  |  |  /  |          
                  \  \/   | |  | |   /    \    | | | |  |  | /  /          
                 / \  \   | |__| |  /  /\  \   | |_| |  |  |/  /          
                |  |  |   |  __  | /  /__\  \  |    /   |      \           
                |  |  |   | |  | | |   __   |  |    \   |  |\   \          
                \     /   | |  | | |  |  |  |  | |\  \  |  | \   \       
                 \___/    |_|  |_| |__|  |__|  |_| \__\ |__|  \__/        
                                                                              
                      - O R C A' S   B I G   F R I E N D -                    
                                      &                                       
                       - I N T E G R A L  F E E D E R -                       
                                                                              
 v1 FN, 2020, v2 2021                                                         
------------------------------------------------------------------------------


Reading SHARK input file orca.SHARKINP.tmp ... ok
----------------------
SHARK INTEGRAL PACKAGE
----------------------

Number of atoms                             ...     84
Number of basis functions                   ...    779
Number of shells                            ...    403
Maximum angular momentum                    ...      2
Integral batch strategy                     ... SHARK/LIBINT Hybrid
RI-J (if used) integral strategy            ... SPLIT-RIJ (Revised 2003 algorithm where possible)
Printlevel                                  ...      1
Contraction scheme used                     ... SEGMENTED contraction
Coulomb Range Separation                    ... NOT USED
Exchange Range Separation                   ... NOT USED
Finite Nucleus Model                        ... NOT USED
Auxiliary Coulomb fitting basis             ... AVAILABLE
   # of basis functions in Aux-J            ...   2710
   # of shells in Aux-J                     ...    890
   Maximum angular momentum in Aux-J        ...      4
Auxiliary J/K fitting basis                 ... NOT available
Auxiliary Correlation fitting basis         ... NOT available
Auxiliary 'external' fitting basis          ... NOT available
Integral threshold                          ...     2.500000e-11
Primitive cut-off                           ...     2.500000e-12
Primitive pair pre-selection threshold      ...     2.500000e-12

Calculating pre-screening integrals         ... done (  0.0 sec) Dimension = 403
Organizing shell pair data                  ... done (  0.3 sec)
Shell pair information
Total number of shell pairs                 ...     81406
Shell pairs after pre-screening             ...     43125
Total number of primitive shell pairs       ...    289142
Primitive shell pairs kept                  ...     88601
          la=0 lb=0:  15436 shell pairs
          la=1 lb=0:  15526 shell pairs
          la=1 lb=1:   3551 shell pairs
          la=2 lb=0:   5268 shell pairs
          la=2 lb=1:   2862 shell pairs
          la=2 lb=2:    482 shell pairs

Calculating one electron integrals          ... done (  0.1 sec)
Calculating RI/J V-Matrix + Cholesky decomp.... done (  0.3 sec)
Calculating Nuclear repulsion               ... done (  0.0 sec) ENN=   6415.117104857426 Eh

SHARK setup successfully completed in   1.0 seconds

Maximum memory used throughout the entire GTOINT-calculation: 64.9 MB


           ************************************************************
           *        Program running with 12 parallel MPI-processes    *
           *              working on a common directory               *
           ************************************************************
-------------------------------------------------------------------------------
                                 ORCA SCF
-------------------------------------------------------------------------------

------------
SCF SETTINGS
------------
Hamiltonian:
 Density Functional     Method          .... DFT(GTOs)
 Exchange Functional    Exchange        .... PBE
   PBE kappa parameter   XKappa         ....  1.024500
   PBE mue parameter    XMuePBE         ....  0.123457
 Correlation Functional Correlation     .... PBE
   PBE beta parameter  CBetaPBE         ....  0.030000
 LDA part of GGA corr.  LDAOpt          .... PW91-LDA
 Gradients option       PostSCFGGA      .... off
 Hybrid DFT is turned on
   Fraction HF Exchange ScalHFX         ....  0.420000
   Scaling of DF-GGA-X  ScalDFX         ....  0.580000
   Scaling of DF-GGA-C  ScalDFC         ....  1.000000
   Scaling of DF-LDA-C  ScalLDAC        ....  1.000000
   Perturbative correction              ....  0.000000
   Density functional embedding theory  .... OFF
 RI-approximation to the Coulomb term is turned on
   Number of AuxJ basis functions       .... 2710
   RIJ-ON(X) (HFX calculated with O(N)) .... on
   Number of AuxJ basis functions       .... 2710
   RIJ-COSX (HFX calculated with COS-X)).... on


General Settings:
 Integral files         IntName         .... orca
 Hartree-Fock type      HFTyp           .... UHF
 Total Charge           Charge          ....    0
 Multiplicity           Mult            ....    3
 Number of Electrons    NEL             ....  332
 Basis Dimension        Dim             ....  779
 Nuclear Repulsion      ENuc            ....   6415.1171048574 Eh

Convergence Acceleration:
 DIIS                   CNVDIIS         .... on
   Start iteration      DIISMaxIt       ....     0
   Startup error        DIISStart       ....  0.200000
   # of expansion vecs  DIISMaxEq       ....     5
   Bias factor          DIISBfac        ....   1.050
   Max. coefficient     DIISMaxC        ....  10.000
 Trust-Rad. Augm. Hess. CNVTRAH         .... auto
   Auto Start mean grad. ratio tolernc. ....  1.125000
   Auto Start start iteration           ....    20
   Auto Start num. interpolation iter.  ....    10
   Max. Number of Micro iterations      ....    16
   Max. Number of Macro iterations      .... Maxiter - #DIIS iter
   Number of Davidson start vectors     ....     2
   Converg. threshold I  (grad. norm)   ....   1.000e-05
   Converg. threshold II (energy diff.) ....   1.000e-08
   Grad. Scal. Fac. for Micro threshold ....   0.100
   Minimum threshold for Micro iter.    ....   0.010
   NR start threshold (gradient norm)   ....   0.001
   Initial trust radius                 ....   0.400
   Minimum AH scaling param. (alpha)    ....   1.000
   Maximum AH scaling param. (alpha)    .... 1000.000
   Orbital update algorithm             .... Taylor
   White noise on init. David. guess    .... on
   Maximum white noise                  ....   0.010
   Quad. conv. algorithm                .... NR
   COSX micro iterations for RIJONX calc.... off
 SOSCF                  CNVSOSCF        .... off
 Level Shifting         CNVShift        .... on
   Level shift para.    LevelShift      ....    0.2500
   Turn off err/grad.   ShiftErr        ....    0.0000
 Zerner damping         CNVZerner       .... off
 Static damping         CNVDamp         .... on
   Fraction old density DampFac         ....    0.8500
   Max. Damping (<1)    DampMax         ....    0.9800
   Min. Damping (>=0)   DampMin         ....    0.0000
   Turn off err/grad.   DampErr         ....    0.0300
 Fernandez-Rico         CNVRico         .... off

SCF Procedure:
 Maximum # iterations   MaxIter         ....   125
 SCF integral mode      SCFMode         .... Direct
   Integral package                     .... SHARK and LIBINT hybrid scheme
 Reset frequency        DirectResetFreq ....    20
 Integral Threshold     Thresh          ....  2.500e-11 Eh
 Primitive CutOff       TCut            ....  2.500e-12 Eh

Convergence Tolerance:
 Convergence Check Mode ConvCheckMode   .... Total+1el-Energy
 Convergence forced     ConvForced      .... 0
 Energy Change          TolE            ....  1.000e-08 Eh
 1-El. energy change                    ....  1.000e-05 Eh
 DIIS Error             TolErr          ....  5.000e-07


Diagonalization of the overlap matrix:
Smallest eigenvalue                        ... 3.896e-04
Time for diagonalization                   ...    0.077 sec
Threshold for overlap eigenvalues          ... 1.000e-08
Number of eigenvalues below threshold      ... 0
Time for construction of square roots      ...    0.104 sec
Total time needed                          ...    0.183 sec

--------------------------------
INITIAL GUESS: MINIMAL BASIS EHT
--------------------------------
The minimal basis has 272 functions
EHT matrix was diagonalized
Basis set overlap was calculated now projecting the orbitals
Using GuessMode=FMatrix for the initial guess
C*T matrix was formed
Effective Fockian was calculated
Effective Fockian was diagonalized
Initial density was built
                      ------------------
                      INITIAL GUESS DONE
                      ------------------
-------------------
DFT GRID GENERATION
-------------------

General Integration Accuracy     IntAcc      ... 4.959
Radial Grid Type                 RadialGrid  ... OptM3 with GC (2021)
Angular Grid (max. ang.)         AngularGrid ... 6 (Lebedev-590)
Angular grid pruning method      GridPruning ... 4 (adaptive)
Weight generation scheme         WeightScheme... Becke
Basis function cutoff            BFCut       ... 1.0000e-11
Integration weight cutoff        WCut        ... 1.0000e-14
Angular grids for H and He will be reduced by one unit
Partially contracted basis set               ... off
Rotationally invariant grid construction     ... off

Total number of grid points                  ...   964002
Total number of batches                      ...    15101
Average number of points per batch           ...       63
Average number of grid points per atom       ...    11476
Time for grid setup =   12.425 sec

--------------------
COSX GRID GENERATION
--------------------

GRIDX 1
-------
General Integration Accuracy     IntAcc      ... 4.020
Radial Grid Type                 RadialGrid  ... OptM3 with GC (2021)
Angular Grid (max. ang.)         AngularGrid ... 2 (Lebedev-110)
Angular grid pruning method      GridPruning ... 4 (adaptive)
Weight generation scheme         WeightScheme... Becke
Basis function cutoff            BFCut       ... 1.0000e-11
Integration weight cutoff        WCut        ... 1.0000e-14
Angular grids for H and He will be reduced by one unit
Partially contracted basis set               ... on
Rotationally invariant grid construction     ... off

Total number of grid points                  ...   106243
Total number of batches                      ...     1703
Average number of points per batch           ...       62
Average number of grid points per atom       ...     1265
UseSFitting                                  ... on

GRIDX 2
-------
General Integration Accuracy     IntAcc      ... 4.338
Radial Grid Type                 RadialGrid  ... OptM3 with GC (2021)
Angular Grid (max. ang.)         AngularGrid ... 3 (Lebedev-194)
Angular grid pruning method      GridPruning ... 4 (adaptive)
Weight generation scheme         WeightScheme... Becke
Basis function cutoff            BFCut       ... 1.0000e-11
Integration weight cutoff        WCut        ... 1.0000e-14
Angular grids for H and He will be reduced by one unit
Partially contracted basis set               ... on
Rotationally invariant grid construction     ... off

Total number of grid points                  ...   230978
Total number of batches                      ...     3652
Average number of points per batch           ...       63
Average number of grid points per atom       ...     2750
UseSFitting                                  ... on

GRIDX 3
-------
General Integration Accuracy     IntAcc      ... 4.871
Radial Grid Type                 RadialGrid  ... OptM3 with GC (2021)
Angular Grid (max. ang.)         AngularGrid ... 4 (Lebedev-302)
Angular grid pruning method      GridPruning ... 4 (adaptive)
Weight generation scheme         WeightScheme... Becke
Basis function cutoff            BFCut       ... 1.0000e-11
Integration weight cutoff        WCut        ... 1.0000e-14
Angular grids for H and He will be reduced by one unit
Partially contracted basis set               ... on
Rotationally invariant grid construction     ... off

Total number of grid points                  ...   428951
Total number of batches                      ...     6747
Average number of points per batch           ...       63
Average number of grid points per atom       ...     5107
UseSFitting                                  ... on

Time for X-Grid setup             =    8.551 sec


--------------------
CPCM SOLVATION MODEL
--------------------
CPCM parameters:
  Epsilon                                         ...       9.0800
  Refrac                                          ...       1.4240
  Rsolv                                           ...       1.3000
  Surface type                                    ... GAUSSIAN VDW
  Epsilon function type                           ...         CPCM
Radii:
 Radius for C  used is    3.8550 Bohr (=   2.0400 Ang.)
 Radius for N  used is    3.5149 Bohr (=   1.8600 Ang.)
 Radius for O  used is    3.4469 Bohr (=   1.8240 Ang.)
 Radius for H  used is    2.4944 Bohr (=   1.3200 Ang.)
Calculating surface                               ...        done! (  0.0s)
GEPOL surface points                              ...         3996
GEPOL Volume                                      ...    4724.8568
GEPOL Surface-area                                ...    2126.7091
Calculating surface distance matrix               ...        done! (  0.2s)
Performing Cholesky decomposition & store         ...        done! (  0.9s)
Overall time for CPCM initialization              ...                 1.0s
--------------
SCF ITERATIONS
--------------
ITER       Energy         Delta-E        Max-DP      RMS-DP      [F,P]     Damp
               ***  Starting incremental Fock matrix formation  ***
  0  -2034.6234915272   0.000000000000 0.05991774  0.00074451  0.2704987 0.8500
  1  -2035.7320503695  -1.108558842368 0.04804195  0.00062861  0.1897066 0.8500
                               ***Turning on DIIS***
  2  -2036.5493366047  -0.817286235151 0.03758994  0.00051001  0.1551258 0.8500
  3  -2037.1767825166  -0.627445911929 0.02869299  0.00041311  0.1322293 0.8500
  4  -2037.6919204010  -0.515137884397 0.02265714  0.00035698  0.1123978 0.8500
  5  -2038.1165765948  -0.424656193772 0.01888320  0.00030924  0.0954649 0.8500
  6  -2038.4823840757  -0.365807480871 0.01606045  0.00026675  0.0811555 0.8500
  7  -2038.7982622958  -0.315878220135 0.01391573  0.00023015  0.0690323 0.8500
  8  -2039.0704710833  -0.272208787539 0.01193444  0.00019698  0.0587569 0.8500
  9  -2039.3016934655  -0.231222382203 0.01003669  0.00016813  0.0499700 0.8500
 10  -2039.4979395341  -0.196246068529 0.00844021  0.00014391  0.0424585 0.8500
 11  -2039.6651349102  -0.167195376180 0.00717323  0.00012365  0.0360725 0.8500
 12  -2039.8079099659  -0.142775055610 0.00614043  0.00010666  0.0306601 0.8500
 13  -2039.9297973972  -0.121887431350 0.03500209  0.00061543  0.0260701 0.0000
 14  -2040.6291183101  -0.699320912895 0.00532365  0.00005121  0.0024305 0.0000
 15  -2040.6309595999  -0.001841289782 0.00626372  0.00004449  0.0029653 0.0000
 16  -2040.6325834667  -0.001623866803 0.00732607  0.00005424  0.0026134 0.0000
 17  -2040.6345092997  -0.001925833001 0.00970878  0.00006582  0.0026285 0.0000
 18  -2040.6367599859  -0.002250686166 0.00883374  0.00006208  0.0025654 0.0000
 19  -2040.6387588303  -0.001998844470 0.00939796  0.00006686  0.0024047 0.0000
               *** Restarting incremental Fock matrix formation ***
                                   *** Resetting DIIS ***
 20  -2040.6406035408  -0.001844710446 0.00500860  0.00003966  0.0022858 0.0000
 21  -2040.6416277216  -0.001024180816 0.00302377  0.00003129  0.0018129 0.0000
 22  -2040.6423919085  -0.000764186897 0.00347988  0.00003307  0.0016788 0.0000

 WARNING: the maximum gradient error descreased on average only by a factor   1.1
          during the last 20 iterations

                      *** Initiating the TRAH-SCF procedure ***


TRAH GRIDX
----------

General Integration Accuracy     IntAcc      ... 3.067
Radial Grid Type                 RadialGrid  ... OptM3 with GC (2021)
Angular Grid (max. ang.)         AngularGrid ... 2 (Lebedev-110)
Angular grid pruning method      GridPruning ... 4 (adaptive)
Weight generation scheme         WeightScheme... Becke
Basis function cutoff            BFCut       ... 1.0000e-11
Integration weight cutoff        WCut        ... 1.0000e-14
Angular grids for H and He will be reduced by one unit
Partially contracted basis set               ... on
Rotationally invariant grid construction     ... off

Total number of grid points                  ...    59216
Total number of batches                      ...      968
Average number of points per batch           ...       61
Average number of grid points per atom       ...      705


TRAH GRID
---------

General Integration Accuracy     IntAcc      ... 3.467
Radial Grid Type                 RadialGrid  ... OptM3 with GC (2021)
Angular Grid (max. ang.)         AngularGrid ... 3 (Lebedev-194)
Angular grid pruning method      GridPruning ... 4 (adaptive)
Weight generation scheme         WeightScheme... Becke
Basis function cutoff            BFCut       ... 1.0000e-11
Integration weight cutoff        WCut        ... 1.0000e-14
Angular grids for H and He will be reduced by one unit
Partially contracted basis set               ... off
Rotationally invariant grid construction     ... off

Total number of grid points                  ...   150353
Total number of batches                      ...     2393
Average number of points per batch           ...       62
Average number of grid points per atom       ...     1790

 --------------------------------------------------------------------------------------------
   Iter.        energy            ||Error||_2        Shift      TRadius  Mac/Mic        Rej.
 --------------------------------------------------------------------------------------------
    0      -2040.643226194176     1.134838e-02                     0.400 (TRAH MAcro)   No
    0     dE    -3.901817e-04     6.251609e-02    -3.8972e-04      0.034 (TRAH MIcro)
    0     dE    -2.515544e-03     7.100105e-02    -2.3947e-03      0.225 (TRAH MIcro)
    0     dE    -3.318809e-03     9.599091e-03    -3.0691e-03      0.285 (TRAH MIcro)
    0     dE    -3.426440e-03     7.505059e-03    -3.1561e-03      0.293 (TRAH MIcro)
    0     dE    -3.516499e-03     4.973566e-03    -3.2259e-03      0.300 (TRAH MIcro)
    0     dE    -3.534348e-03     2.688077e-03    -3.2388e-03      0.302 (TRAH MIcro)
    0     dE    -3.543349e-03     1.529893e-03    -3.2448e-03      0.303 (TRAH MIcro)
    0     dE    -3.545300e-03     8.925356e-04    -3.2461e-03      0.304 (TRAH MIcro)
    1      -2040.645587386630     1.455344e-02                     0.400 (TRAH MAcro)   No
    1     dE    -1.021664e-04     1.898484e-02    -1.0216e-04      0.007 (TRAH MIcro)
    1     dE    -3.487213e-04     9.862946e-03    -3.4790e-04      0.049 (TRAH MIcro)
    1     dE    -3.750658e-04     4.441359e-03    -3.7388e-04      0.056 (TRAH MIcro)
    1     dE    -3.843994e-04     2.295356e-03    -3.8302e-04      0.060 (TRAH MIcro)
    1     dE    -3.883581e-04     1.624553e-03    -3.8693e-04      0.061 (TRAH MIcro)
    1     dE    -3.897807e-04     6.069162e-04    -3.8834e-04      0.061 (TRAH MIcro)
    2      -2040.645996143887     9.901618e-04                           (NR   MAcro)
    2     dE    -2.284785e-06     1.065393e-03                           (NR   MIcro)
    2     dE    -3.396340e-06     3.967207e-04                           (NR   MIcro)
    2     dE    -3.646333e-06     3.826934e-04                           (NR   MIcro)
    2     dE    -3.814141e-06     2.461579e-04                           (NR   MIcro)
    2     dE    -3.859633e-06     1.192295e-04                           (NR   MIcro)
    2     dE    -3.873347e-06     6.384803e-05                           (NR   MIcro)
    2     dE    -3.875774e-06     3.083110e-05                           (NR   MIcro)
    2     dE    -3.876624e-06     1.759534e-05                           (NR   MIcro)
    2     dE    -3.877005e-06     1.376706e-05                           (NR   MIcro)
    2     dE    -3.877147e-06     7.321768e-06                           (NR   MIcro)
    3      -2040.646000041506     1.463395e-05                           (NR   MAcro)
    3     dE    -2.547943e-10     9.377413e-06                           (NR   MIcro)
    3     dE    -4.070812e-10     6.394759e-06                           (NR   MIcro)
    3     dE    -4.405094e-10     2.970175e-06                           (NR   MIcro)
    3     dE    -4.547524e-10     2.597618e-06                           (NR   MIcro)
    3     dE    -4.617372e-10     1.576899e-06                           (NR   MIcro)
    3     dE    -4.648557e-10     9.588054e-07                           (NR   MIcro)
    4      -2040.646000041974     9.590931e-07                           (NR   MAcro)

               *****************************************************
               *                     SUCCESS                       *
               *           SCF CONVERGED AFTER  58 CYCLES          *
               *****************************************************

Old exchange energy                            =   -116.097596705 Eh
New exchange energy                            =   -116.097569314 Eh
Exchange energy change after final integration =      0.000027391 Eh
Total energy after final integration           =  -2040.645972651 Eh
Final COS-X integration done in                =    72.566 sec

----------------
TOTAL SCF ENERGY
----------------

Total Energy       :        -2040.64597265 Eh          -55528.79995 eV

Components:
Nuclear Repulsion  :         6415.11710486 Eh          174564.21110 eV
Electronic Energy  :        -8455.76307751 Eh         -230093.01104 eV
One Electron Energy:       -15555.32409605 Eh         -423281.88789 eV
Two Electron Energy:         7099.56101854 Eh          193188.87685 eV
Max COSX asymmetry :            0.00000080 Eh               0.00002 eV
CPCM Dielectric    :           -0.03442419 Eh              -0.93673 eV

Virial components:
Potential Energy   :        -4066.12398145 Eh         -110644.85861 eV
Kinetic Energy     :         2025.47800880 Eh           55116.05867 eV
Virial Ratio       :            2.00748858


DFT components:
N(Alpha)           :      166.999958948577 electrons
N(Beta)            :      164.999970804117 electrons
N(Total)           :      331.999929752694 electrons
E(X)               :     -154.322275598350 Eh       
E(C)               :      -14.676240702201 Eh       
E(XC)              :     -168.998516300551 Eh       
DFET-embed. en.    :        0.000000000000 Eh       
CPCM Solvation Model Properties:
Surface-charge          :           -0.03117066
Charge-correction       :           -0.00029486 Eh              -0.00802 eV
Free-energy (cav+disp)  :  This term is not implemented in the current solvation scheme

---------------
SCF CONVERGENCE
---------------

  Last Energy change         ...   -4.6794e-10  Tolerance :   1.0000e-08
  Last Orbital Gradient      ...    9.5909e-07  Tolerance :   1.0000e-05
  Last Orbital Rotation      ...    7.3799e-05

             **** THE GBW FILE WAS UPDATED (orca.gbw) ****
             **** DENSITY orca.scfp WAS UPDATED ****
             **** ENERGY FILE WAS UPDATED (orca.en.tmp) ****
----------------------
UHF SPIN CONTAMINATION
----------------------

Warning: in a DFT calculation there is little theoretical justification to 
         calculate <S**2> as in Hartree-Fock theory. We will do it anyways
         but you should keep in mind that the values have only limited relevance

Expectation value of <S**2>     :     2.067977
Ideal value S*(S+1) for S=1.0   :     2.000000
Deviation                       :     0.067977

             **** THE GBW FILE WAS UPDATED (orca.gbw) ****
             **** DENSITY orca.scfp WAS UPDATED ****
----------------
ORBITAL ENERGIES
----------------
                 SPIN UP ORBITALS
  NO   OCC          E(Eh)            E(eV) 
   0   1.0000     -19.582121      -532.8566 
   1   1.0000     -19.529919      -531.4361 
   2   1.0000     -19.506831      -530.8079 
   3   1.0000     -19.467664      -529.7421 
   4   1.0000     -14.693464      -399.8295 
   5   1.0000     -14.679185      -399.4409 
   6   1.0000     -14.678280      -399.4163 
   7   1.0000     -14.656160      -398.8144 
   8   1.0000     -14.639306      -398.3558 
   9   1.0000     -10.579370      -287.8793 
  10   1.0000     -10.549553      -287.0679 
  11   1.0000     -10.548889      -287.0499 
  12   1.0000     -10.525239      -286.4063 
  13   1.0000     -10.519370      -286.2466 
  14   1.0000     -10.514643      -286.1180 
  15   1.0000     -10.510812      -286.0137 
  16   1.0000     -10.509282      -285.9721 
  17   1.0000     -10.506817      -285.9050 
  18   1.0000     -10.505289      -285.8634 
  19   1.0000     -10.480598      -285.1916 
  20   1.0000     -10.473922      -285.0099 
  21   1.0000     -10.471138      -284.9342 
  22   1.0000     -10.467687      -284.8403 
  23   1.0000     -10.466301      -284.8025 
  24   1.0000     -10.464622      -284.7568 
  25   1.0000     -10.460975      -284.6576 
  26   1.0000     -10.457389      -284.5600 
  27   1.0000     -10.457208      -284.5551 
  28   1.0000     -10.454445      -284.4799 
  29   1.0000     -10.452142      -284.4173 
  30   1.0000     -10.449887      -284.3559 
  31   1.0000     -10.449786      -284.3531 
  32   1.0000     -10.449272      -284.3391 
  33   1.0000     -10.449040      -284.3328 
  34   1.0000     -10.448748      -284.3249 
  35   1.0000     -10.448449      -284.3167 
  36   1.0000     -10.448367      -284.3145 
  37   1.0000     -10.446957      -284.2761 
  38   1.0000     -10.446468      -284.2628 
  39   1.0000     -10.445094      -284.2255 
  40   1.0000     -10.444549      -284.2106 
  41   1.0000     -10.442219      -284.1472 
  42   1.0000     -10.436581      -283.9938 
  43   1.0000     -10.434369      -283.9336 
  44   1.0000     -10.430951      -283.8406 
  45   1.0000     -10.422654      -283.6148 
  46   1.0000     -10.422060      -283.5987 
  47   1.0000      -1.263289       -34.3758 
  48   1.0000      -1.184530       -32.2327 
  49   1.0000      -1.175221       -31.9794 
  50   1.0000      -1.151061       -31.3220 
  51   1.0000      -1.123602       -30.5748 
  52   1.0000      -1.083417       -29.4813 
  53   1.0000      -1.041371       -28.3372 
  54   1.0000      -1.040380       -28.3102 
  55   1.0000      -1.030626       -28.0448 
  56   1.0000      -0.973900       -26.5012 
  57   1.0000      -0.970025       -26.3957 
  58   1.0000      -0.962562       -26.1926 
  59   1.0000      -0.952274       -25.9127 
  60   1.0000      -0.908574       -24.7235 
  61   1.0000      -0.901149       -24.5215 
  62   1.0000      -0.897440       -24.4206 
  63   1.0000      -0.892266       -24.2798 
  64   1.0000      -0.878921       -23.9167 
  65   1.0000      -0.846432       -23.0326 
  66   1.0000      -0.843204       -22.9447 
  67   1.0000      -0.840447       -22.8697 
  68   1.0000      -0.839120       -22.8336 
  69   1.0000      -0.835409       -22.7326 
  70   1.0000      -0.797155       -21.6917 
  71   1.0000      -0.783003       -21.3066 
  72   1.0000      -0.773347       -21.0438 
  73   1.0000      -0.771665       -20.9981 
  74   1.0000      -0.767106       -20.8740 
  75   1.0000      -0.765070       -20.8186 
  76   1.0000      -0.758609       -20.6428 
  77   1.0000      -0.732292       -19.9267 
  78   1.0000      -0.726946       -19.7812 
  79   1.0000      -0.710350       -19.3296 
  80   1.0000      -0.702011       -19.1027 
  81   1.0000      -0.694760       -18.9054 
  82   1.0000      -0.689831       -18.7713 
  83   1.0000      -0.677987       -18.4490 
  84   1.0000      -0.675972       -18.3941 
  85   1.0000      -0.665101       -18.0983 
  86   1.0000      -0.650052       -17.6888 
  87   1.0000      -0.646431       -17.5903 
  88   1.0000      -0.640571       -17.4308 
  89   1.0000      -0.628791       -17.1103 
  90   1.0000      -0.614291       -16.7157 
  91   1.0000      -0.609825       -16.5942 
  92   1.0000      -0.604432       -16.4474 
  93   1.0000      -0.590559       -16.0699 
  94   1.0000      -0.586907       -15.9705 
  95   1.0000      -0.586096       -15.9485 
  96   1.0000      -0.582267       -15.8443 
  97   1.0000      -0.571698       -15.5567 
  98   1.0000      -0.568990       -15.4830 
  99   1.0000      -0.564072       -15.3492 
 100   1.0000      -0.559866       -15.2347 
 101   1.0000      -0.545397       -14.8410 
 102   1.0000      -0.540559       -14.7094 
 103   1.0000      -0.539687       -14.6856 
 104   1.0000      -0.534973       -14.5573 
 105   1.0000      -0.534315       -14.5395 
 106   1.0000      -0.527346       -14.3498 
 107   1.0000      -0.523975       -14.2581 
 108   1.0000      -0.522074       -14.2064 
 109   1.0000      -0.518279       -14.1031 
 110   1.0000      -0.510444       -13.8899 
 111   1.0000      -0.506511       -13.7829 
 112   1.0000      -0.502457       -13.6726 
 113   1.0000      -0.498268       -13.5586 
 114   1.0000      -0.494222       -13.4485 
 115   1.0000      -0.491118       -13.3640 
 116   1.0000      -0.490032       -13.3345 
 117   1.0000      -0.486820       -13.2470 
 118   1.0000      -0.483809       -13.1651 
 119   1.0000      -0.483089       -13.1455 
 120   1.0000      -0.481371       -13.0988 
 121   1.0000      -0.481002       -13.0887 
 122   1.0000      -0.476637       -12.9700 
 123   1.0000      -0.472460       -12.8563 
 124   1.0000      -0.460641       -12.5347 
 125   1.0000      -0.452391       -12.3102 
 126   1.0000      -0.451310       -12.2808 
 127   1.0000      -0.449589       -12.2339 
 128   1.0000      -0.446615       -12.1530 
 129   1.0000      -0.443099       -12.0573 
 130   1.0000      -0.437815       -11.9135 
 131   1.0000      -0.432564       -11.7707 
 132   1.0000      -0.429506       -11.6874 
 133   1.0000      -0.425610       -11.5814 
 134   1.0000      -0.424941       -11.5632 
 135   1.0000      -0.422505       -11.4969 
 136   1.0000      -0.421300       -11.4641 
 137   1.0000      -0.418551       -11.3894 
 138   1.0000      -0.415274       -11.3002 
 139   1.0000      -0.413669       -11.2565 
 140   1.0000      -0.407253       -11.0819 
 141   1.0000      -0.404634       -11.0106 
 142   1.0000      -0.400913       -10.9094 
 143   1.0000      -0.398886       -10.8542 
 144   1.0000      -0.397653       -10.8207 
 145   1.0000      -0.395199       -10.7539 
 146   1.0000      -0.392397       -10.6777 
 147   1.0000      -0.388404       -10.5690 
 148   1.0000      -0.378719       -10.3055 
 149   1.0000      -0.377927       -10.2839 
 150   1.0000      -0.373690       -10.1686 
 151   1.0000      -0.360818        -9.8183 
 152   1.0000      -0.354206        -9.6384 
 153   1.0000      -0.346864        -9.4387 
 154   1.0000      -0.341321        -9.2878 
 155   1.0000      -0.334459        -9.1011 
 156   1.0000      -0.325735        -8.8637 
 157   1.0000      -0.317764        -8.6468 
 158   1.0000      -0.311444        -8.4748 
 159   1.0000      -0.302705        -8.2370 
 160   1.0000      -0.300260        -8.1705 
 161   1.0000      -0.299803        -8.1581 
 162   1.0000      -0.297294        -8.0898 
 163   1.0000      -0.293693        -7.9918 
 164   1.0000      -0.287977        -7.8362 
 165   1.0000      -0.276346        -7.5197 
 166   1.0000      -0.180458        -4.9105 
 167   0.0000      -0.063020        -1.7149 
 168   0.0000      -0.023081        -0.6281 
 169   0.0000      -0.011436        -0.3112 
 170   0.0000       0.012833         0.3492 
 171   0.0000       0.014120         0.3842 
 172   0.0000       0.017336         0.4717 
 173   0.0000       0.020891         0.5685 
 174   0.0000       0.043872         1.1938 
 175   0.0000       0.058274         1.5857 
 176   0.0000       0.065269         1.7761 
 177   0.0000       0.084888         2.3099 
 178   0.0000       0.119095         3.2407 
 179   0.0000       0.136353         3.7104 
 180   0.0000       0.142374         3.8742 
 181   0.0000       0.144610         3.9350 
 182   0.0000       0.151340         4.1182 
 183   0.0000       0.157366         4.2822 
 184   0.0000       0.160923         4.3789 
 185   0.0000       0.166779         4.5383 
 186   0.0000       0.169709         4.6180 
 187   0.0000       0.173136         4.7113 
 188   0.0000       0.176471         4.8020 
 189   0.0000       0.181497         4.9388 
 190   0.0000       0.184982         5.0336 
 191   0.0000       0.186736         5.0813 
 192   0.0000       0.187574         5.1042 
 193   0.0000       0.190510         5.1840 
 194   0.0000       0.191792         5.2189 
 195   0.0000       0.193627         5.2688 
 196   0.0000       0.197957         5.3867 
 197   0.0000       0.200979         5.4689 
 198   0.0000       0.203643         5.5414 
 199   0.0000       0.206989         5.6325 
 200   0.0000       0.208227         5.6662 
 201   0.0000       0.212803         5.7907 
 202   0.0000       0.213590         5.8121 
 203   0.0000       0.217143         5.9088 
 204   0.0000       0.217613         5.9216 
 205   0.0000       0.219109         5.9622 
 206   0.0000       0.219957         5.9853 
 207   0.0000       0.222999         6.0681 
 208   0.0000       0.223259         6.0752 
 209   0.0000       0.224590         6.1114 
 210   0.0000       0.230175         6.2634 
 211   0.0000       0.232364         6.3229 
 212   0.0000       0.234261         6.3746 
 213   0.0000       0.236727         6.4417 
 214   0.0000       0.237614         6.4658 
 215   0.0000       0.241167         6.5625 
 216   0.0000       0.241683         6.5765 
 217   0.0000       0.244635         6.6569 
 218   0.0000       0.250732         6.8228 
 219   0.0000       0.254139         6.9155 
 220   0.0000       0.257682         7.0119 
 221   0.0000       0.259604         7.0642 
 222   0.0000       0.263335         7.1657 
 223   0.0000       0.264285         7.1916 
 224   0.0000       0.267492         7.2788 
 225   0.0000       0.271873         7.3980 
 226   0.0000       0.277910         7.5623 
 227   0.0000       0.279836         7.6147 
 228   0.0000       0.284219         7.7340 
 229   0.0000       0.285635         7.7725 
 230   0.0000       0.288242         7.8435 
 231   0.0000       0.292209         7.9514 
 232   0.0000       0.296871         8.0783 
 233   0.0000       0.297832         8.1044 
 234   0.0000       0.306003         8.3268 
 235   0.0000       0.308435         8.3929 
 236   0.0000       0.309872         8.4321 
 237   0.0000       0.315300         8.5797 
 238   0.0000       0.317025         8.6267 
 239   0.0000       0.321122         8.7382 
 240   0.0000       0.321888         8.7590 
 241   0.0000       0.327475         8.9110 
 242   0.0000       0.329556         8.9677 
 243   0.0000       0.331501         9.0206 
 244   0.0000       0.334169         9.0932 
 245   0.0000       0.335798         9.1375 
 246   0.0000       0.337856         9.1935 
 247   0.0000       0.344918         9.3857 
 248   0.0000       0.353733         9.6256 
 249   0.0000       0.356885         9.7113 
 250   0.0000       0.364250         9.9118 
 251   0.0000       0.366743         9.9796 
 252   0.0000       0.372969        10.1490 
 253   0.0000       0.374585        10.1930 
 254   0.0000       0.383246        10.4287 
 255   0.0000       0.392419        10.6783 
 256   0.0000       0.398963        10.8563 
 257   0.0000       0.405624        11.0376 
 258   0.0000       0.420549        11.4437 
 259   0.0000       0.423292        11.5184 
 260   0.0000       0.429358        11.6834 
 261   0.0000       0.440186        11.9781 
 262   0.0000       0.457533        12.4501 
 263   0.0000       0.464483        12.6392 
 264   0.0000       0.467353        12.7173 
 265   0.0000       0.470797        12.8110 
 266   0.0000       0.477509        12.9937 
 267   0.0000       0.484920        13.1954 
 268   0.0000       0.489568        13.3218 
 269   0.0000       0.494578        13.4581 
 270   0.0000       0.496438        13.5088 
 271   0.0000       0.505622        13.7587 
 272   0.0000       0.506653        13.7867 
 273   0.0000       0.509381        13.8610 
 274   0.0000       0.512675        13.9506 
 275   0.0000       0.520047        14.1512 
 276   0.0000       0.523015        14.2320 
 277   0.0000       0.527079        14.3426 
 278   0.0000       0.527889        14.3646 
 279   0.0000       0.532952        14.5024 
 280   0.0000       0.533880        14.5276 
 281   0.0000       0.535824        14.5805 
 282   0.0000       0.539560        14.6822 
 283   0.0000       0.539852        14.6901 
 284   0.0000       0.543149        14.7798 
 285   0.0000       0.553731        15.0678 
 286   0.0000       0.556605        15.1460 
 287   0.0000       0.562272        15.3002 
 288   0.0000       0.566695        15.4205 
 289   0.0000       0.569870        15.5069 
 290   0.0000       0.574779        15.6405 
 291   0.0000       0.579796        15.7770 
 292   0.0000       0.581373        15.8200 
 293   0.0000       0.585065        15.9204 
 294   0.0000       0.586677        15.9643 
 295   0.0000       0.592544        16.1239 
 296   0.0000       0.595252        16.1976 
 297   0.0000       0.595838        16.2136 
 298   0.0000       0.599815        16.3218 
 299   0.0000       0.604389        16.4463 
 300   0.0000       0.605220        16.4689 
 301   0.0000       0.609305        16.5800 
 302   0.0000       0.612220        16.6593 
 303   0.0000       0.615579        16.7508 
 304   0.0000       0.617918        16.8144 
 305   0.0000       0.621909        16.9230 
 306   0.0000       0.622686        16.9442 
 307   0.0000       0.628794        17.1103 
 308   0.0000       0.629371        17.1260 
 309   0.0000       0.630813        17.1653 
 310   0.0000       0.631732        17.1903 
 311   0.0000       0.632140        17.2014 
 312   0.0000       0.634341        17.2613 
 313   0.0000       0.638415        17.3721 
 314   0.0000       0.640474        17.4282 
 315   0.0000       0.642169        17.4743 
 316   0.0000       0.647394        17.6165 
 317   0.0000       0.648051        17.6344 
 318   0.0000       0.652226        17.7480 
 319   0.0000       0.656277        17.8582 
 320   0.0000       0.657500        17.8915 
 321   0.0000       0.659082        17.9345 
 322   0.0000       0.662449        18.0262 
 323   0.0000       0.671192        18.2641 
 324   0.0000       0.674078        18.3426 
 325   0.0000       0.675703        18.3868 
 326   0.0000       0.684974        18.6391 
 327   0.0000       0.685732        18.6597 
 328   0.0000       0.690565        18.7912 
 329   0.0000       0.695018        18.9124 
 330   0.0000       0.698834        19.0162 
 331   0.0000       0.702230        19.1087 
 332   0.0000       0.703555        19.1447 
 333   0.0000       0.708159        19.2700 
 334   0.0000       0.710827        19.3426 
 335   0.0000       0.713550        19.4167 
 336   0.0000       0.718034        19.5387 
 337   0.0000       0.724022        19.7016 
 338   0.0000       0.725636        19.7456 
 339   0.0000       0.733994        19.9730 
 340   0.0000       0.736168        20.0322 
 341   0.0000       0.740901        20.1609 
 342   0.0000       0.744416        20.2566 
 343   0.0000       0.748347        20.3636 
 344   0.0000       0.752233        20.4693 
 345   0.0000       0.755707        20.5638 
 346   0.0000       0.762027        20.7358 
 347   0.0000       0.764401        20.8004 
 348   0.0000       0.766590        20.8600 
 349   0.0000       0.778105        21.1733 
 350   0.0000       0.782334        21.2884 
 351   0.0000       0.784098        21.3364 
 352   0.0000       0.793997        21.6058 
 353   0.0000       0.798875        21.7385 
 354   0.0000       0.805715        21.9246 
 355   0.0000       0.811542        22.0832 
 356   0.0000       0.826084        22.4789 
 357   0.0000       0.836883        22.7727 
 358   0.0000       0.845559        23.0088 
 359   0.0000       0.847704        23.0672 
 360   0.0000       0.857986        23.3470 
 361   0.0000       0.863892        23.5077 
 362   0.0000       0.868988        23.6464 
 363   0.0000       0.871433        23.7129 
 364   0.0000       0.881339        23.9824 
 365   0.0000       0.896084        24.3837 
 366   0.0000       0.901575        24.5331 
 367   0.0000       0.907214        24.6865 
 368   0.0000       0.912431        24.8285 
 369   0.0000       0.917068        24.9547 
 370   0.0000       0.921050        25.0630 
 371   0.0000       0.924883        25.1673 
 372   0.0000       0.931630        25.3510 
 373   0.0000       0.937324        25.5059 
 374   0.0000       0.942774        25.6542 
 375   0.0000       0.947027        25.7699 
 376   0.0000       0.951851        25.9012 
 377   0.0000       0.952128        25.9087 
 378   0.0000       0.955587        26.0028 
 379   0.0000       0.960571        26.1385 
 380   0.0000       0.963405        26.2156 
 381   0.0000       0.964620        26.2486 
 382   0.0000       0.969746        26.3881 
 383   0.0000       0.972393        26.4602 
 384   0.0000       0.975671        26.5494 
 385   0.0000       0.981842        26.7173 
 386   0.0000       0.986488        26.8437 
 387   0.0000       0.989411        26.9232 
 388   0.0000       0.990302        26.9475 
 389   0.0000       0.991190        26.9717 
 390   0.0000       0.996362        27.1124 
 391   0.0000       0.998829        27.1795 
 392   0.0000       1.001714        27.2580 
 393   0.0000       1.008042        27.4302 
 394   0.0000       1.011412        27.5219 
 395   0.0000       1.014038        27.5934 
 396   0.0000       1.017384        27.6844 
 397   0.0000       1.021392        27.7935 
 398   0.0000       1.025865        27.9152 
 399   0.0000       1.030896        28.0521 
 400   0.0000       1.035295        28.1718 
 401   0.0000       1.040192        28.3051 
 402   0.0000       1.046302        28.4713 
 403   0.0000       1.049588        28.5607 
 404   0.0000       1.052587        28.6423 
 405   0.0000       1.053632        28.6708 
 406   0.0000       1.058183        28.7946 
 407   0.0000       1.059538        28.8315 
 408   0.0000       1.063666        28.9438 
 409   0.0000       1.064369        28.9630 
 410   0.0000       1.066270        29.0147 
 411   0.0000       1.069077        29.0911 
 412   0.0000       1.071305        29.1517 
 413   0.0000       1.072252        29.1775 
 414   0.0000       1.073074        29.1998 
 415   0.0000       1.079496        29.3746 
 416   0.0000       1.082755        29.4633 
 417   0.0000       1.090685        29.6790 
 418   0.0000       1.094208        29.7749 
 419   0.0000       1.098170        29.8827 
 420   0.0000       1.102253        29.9938 
 421   0.0000       1.104579        30.0571 
 422   0.0000       1.106156        30.1000 
 423   0.0000       1.109311        30.1859 
 424   0.0000       1.115631        30.3579 
 425   0.0000       1.119588        30.4655 
 426   0.0000       1.120562        30.4920 
 427   0.0000       1.124781        30.6068 
 428   0.0000       1.128206        30.7000 
 429   0.0000       1.134455        30.8701 
 430   0.0000       1.138816        30.9888 
 431   0.0000       1.145458        31.1695 
 432   0.0000       1.149728        31.2857 
 433   0.0000       1.151551        31.3353 
 434   0.0000       1.156130        31.4599 
 435   0.0000       1.161226        31.5986 
 436   0.0000       1.167198        31.7611 
 437   0.0000       1.172775        31.9128 
 438   0.0000       1.186155        32.2769 
 439   0.0000       1.189278        32.3619 
 440   0.0000       1.198910        32.6240 
 441   0.0000       1.208726        32.8911 
 442   0.0000       1.216483        33.1022 
 443   0.0000       1.218326        33.1523 
 444   0.0000       1.221697        33.2441 
 445   0.0000       1.232351        33.5340 
 446   0.0000       1.237701        33.6796 
 447   0.0000       1.240398        33.7529 
 448   0.0000       1.246646        33.9229 
 449   0.0000       1.263312        34.3765 
 450   0.0000       1.266334        34.4587 
 451   0.0000       1.271152        34.5898 
 452   0.0000       1.274051        34.6687 
 453   0.0000       1.282517        34.8991 
 454   0.0000       1.288200        35.0537 
 455   0.0000       1.291387        35.1404 
 456   0.0000       1.299039        35.3487 
 457   0.0000       1.303759        35.4771 
 458   0.0000       1.312494        35.7148 
 459   0.0000       1.313249        35.7353 
 460   0.0000       1.315874        35.8068 
 461   0.0000       1.327326        36.1184 
 462   0.0000       1.327844        36.1325 
 463   0.0000       1.338369        36.4189 
 464   0.0000       1.350914        36.7603 
 465   0.0000       1.353589        36.8330 
 466   0.0000       1.360962        37.0337 
 467   0.0000       1.369775        37.2735 
 468   0.0000       1.372049        37.3353 
 469   0.0000       1.376583        37.4587 
 470   0.0000       1.386196        37.7203 
 471   0.0000       1.387660        37.7601 
 472   0.0000       1.397118        38.0175 
 473   0.0000       1.404700        38.2238 
 474   0.0000       1.413874        38.4735 
 475   0.0000       1.418512        38.5997 
 476   0.0000       1.422966        38.7209 
 477   0.0000       1.432415        38.9780 
 478   0.0000       1.437488        39.1160 
 479   0.0000       1.453875        39.5619 
 480   0.0000       1.456576        39.6355 
 481   0.0000       1.464340        39.8467 
 482   0.0000       1.474570        40.1251 
 483   0.0000       1.483154        40.3587 
 484   0.0000       1.483398        40.3653 
 485   0.0000       1.490663        40.5630 
 486   0.0000       1.497223        40.7415 
 487   0.0000       1.501378        40.8546 
 488   0.0000       1.506039        40.9814 
 489   0.0000       1.512598        41.1599 
 490   0.0000       1.516389        41.2630 
 491   0.0000       1.520655        41.3791 
 492   0.0000       1.522295        41.4238 
 493   0.0000       1.529839        41.6290 
 494   0.0000       1.534533        41.7568 
 495   0.0000       1.536031        41.7975 
 496   0.0000       1.544091        42.0168 
 497   0.0000       1.547321        42.1048 
 498   0.0000       1.550200        42.1831 
 499   0.0000       1.550516        42.1917 
 500   0.0000       1.556188        42.3460 
 501   0.0000       1.560004        42.4499 
 502   0.0000       1.561055        42.4785 
 503   0.0000       1.562081        42.5064 
 504   0.0000       1.566193        42.6183 
 505   0.0000       1.566832        42.6357 
 506   0.0000       1.578129        42.9431 
 507   0.0000       1.579327        42.9757 
 508   0.0000       1.598863        43.5073 
 509   0.0000       1.600560        43.5534 
 510   0.0000       1.608313        43.7644 
 511   0.0000       1.616715        43.9930 
 512   0.0000       1.629436        44.3392 
 513   0.0000       1.633972        44.4626 
 514   0.0000       1.644413        44.7467 
 515   0.0000       1.658347        45.1259 
 516   0.0000       1.673827        45.5471 
 517   0.0000       1.698499        46.2185 
 518   0.0000       1.703407        46.3521 
 519   0.0000       1.721024        46.8314 
 520   0.0000       1.727150        46.9981 
 521   0.0000       1.732331        47.1391 
 522   0.0000       1.741835        47.3977 
 523   0.0000       1.761975        47.9458 
 524   0.0000       1.764198        48.0063 
 525   0.0000       1.781218        48.4694 
 526   0.0000       1.793684        48.8086 
 527   0.0000       1.802534        49.0495 
 528   0.0000       1.804469        49.1021 
 529   0.0000       1.806721        49.1634 
 530   0.0000       1.818330        49.4793 
 531   0.0000       1.832056        49.8528 
 532   0.0000       1.838453        50.0268 
 533   0.0000       1.842167        50.1279 
 534   0.0000       1.849488        50.3271 
 535   0.0000       1.853774        50.4438 
 536   0.0000       1.858884        50.5828 
 537   0.0000       1.861788        50.6618 
 538   0.0000       1.866940        50.8020 
 539   0.0000       1.873509        50.9808 
 540   0.0000       1.876663        51.0666 
 541   0.0000       1.878866        51.1265 
 542   0.0000       1.886121        51.3240 
 543   0.0000       1.887827        51.3704 
 544   0.0000       1.890370        51.4396 
 545   0.0000       1.892873        51.5077 
 546   0.0000       1.898180        51.6521 
 547   0.0000       1.901604        51.7453 
 548   0.0000       1.911714        52.0204 
 549   0.0000       1.917774        52.1853 
 550   0.0000       1.926382        52.4195 
 551   0.0000       1.929688        52.5095 
 552   0.0000       1.938195        52.7410 
 553   0.0000       1.942054        52.8460 
 554   0.0000       1.945613        52.9428 
 555   0.0000       1.948481        53.0209 
 556   0.0000       1.952155        53.1208 
 557   0.0000       1.963906        53.4406 
 558   0.0000       1.969966        53.6055 
 559   0.0000       1.973072        53.6900 
 560   0.0000       1.984889        54.0116 
 561   0.0000       1.988495        54.1097 
 562   0.0000       1.992371        54.2152 
 563   0.0000       1.999026        54.3963 
 564   0.0000       2.006722        54.6057 
 565   0.0000       2.014759        54.8244 
 566   0.0000       2.017867        54.9089 
 567   0.0000       2.022079        55.0236 
 568   0.0000       2.027140        55.1613 
 569   0.0000       2.032894        55.3178 
 570   0.0000       2.037967        55.4559 
 571   0.0000       2.041585        55.5543 
 572   0.0000       2.050608        55.7999 
 573   0.0000       2.054768        55.9131 
 574   0.0000       2.060718        56.0750 
 575   0.0000       2.066991        56.2457 
 576   0.0000       2.073149        56.4133 
 577   0.0000       2.075793        56.4852 
 578   0.0000       2.079323        56.5812 
 579   0.0000       2.085472        56.7486 
 580   0.0000       2.091469        56.9118 
 581   0.0000       2.096360        57.0449 
 582   0.0000       2.103529        57.2399 
 583   0.0000       2.109243        57.3954 
 584   0.0000       2.118343        57.6430 
 585   0.0000       2.126740        57.8715 
 586   0.0000       2.130808        57.9822 
 587   0.0000       2.133719        58.0614 
 588   0.0000       2.142843        58.3097 
 589   0.0000       2.149738        58.4973 
 590   0.0000       2.150715        58.5239 
 591   0.0000       2.156527        58.6821 
 592   0.0000       2.167163        58.9715 
 593   0.0000       2.180018        59.3213 
 594   0.0000       2.182642        59.3927 
 595   0.0000       2.188709        59.5578 
 596   0.0000       2.193442        59.6866 
 597   0.0000       2.198281        59.8183 
 598   0.0000       2.200958        59.8911 
 599   0.0000       2.205429        60.0128 
 600   0.0000       2.207418        60.0669 
 601   0.0000       2.216475        60.3134 
 602   0.0000       2.217707        60.3469 
 603   0.0000       2.224759        60.5388 
 604   0.0000       2.228325        60.6358 
 605   0.0000       2.234077        60.7923 
 606   0.0000       2.236824        60.8671 
 607   0.0000       2.248695        61.1901 
 608   0.0000       2.254981        61.3611 
 609   0.0000       2.261166        61.5295 
 610   0.0000       2.272044        61.8255 
 611   0.0000       2.280578        62.0577 
 612   0.0000       2.284174        62.1555 
 613   0.0000       2.287624        62.2494 
 614   0.0000       2.290734        62.3341 
 615   0.0000       2.294208        62.4286 
 616   0.0000       2.296767        62.4982 
 617   0.0000       2.302122        62.6439 
 618   0.0000       2.305192        62.7275 
 619   0.0000       2.317904        63.0734 
 620   0.0000       2.321278        63.1652 
 621   0.0000       2.323775        63.2331 
 622   0.0000       2.329546        63.3902 
 623   0.0000       2.330079        63.4047 
 624   0.0000       2.336174        63.5705 
 625   0.0000       2.340541        63.6894 
 626   0.0000       2.345608        63.8272 
 627   0.0000       2.346188        63.8430 
 628   0.0000       2.352200        64.0066 
 629   0.0000       2.357172        64.1419 
 630   0.0000       2.364231        64.3340 
 631   0.0000       2.366213        64.3879 
 632   0.0000       2.372136        64.5491 
 633   0.0000       2.376496        64.6678 
 634   0.0000       2.379649        64.7535 
 635   0.0000       2.381762        64.8110 
 636   0.0000       2.383924        64.8699 
 637   0.0000       2.388764        65.0016 
 638   0.0000       2.389726        65.0277 
 639   0.0000       2.401919        65.3595 
 640   0.0000       2.412190        65.6390 
 641   0.0000       2.414828        65.7108 
 642   0.0000       2.426128        66.0183 
 643   0.0000       2.437839        66.3370 
 644   0.0000       2.441706        66.4422 
 645   0.0000       2.445344        66.5412 
 646   0.0000       2.451470        66.7079 
 647   0.0000       2.467449        67.1427 
 648   0.0000       2.478824        67.4522 
 649   0.0000       2.484526        67.6074 
 650   0.0000       2.489109        67.7321 
 651   0.0000       2.500458        68.0409 
 652   0.0000       2.508493        68.2596 
 653   0.0000       2.513840        68.4051 
 654   0.0000       2.532948        68.9250 
 655   0.0000       2.554790        69.5194 
 656   0.0000       2.557445        69.5916 
 657   0.0000       2.574558        70.0573 
 658   0.0000       2.589076        70.4523 
 659   0.0000       2.594729        70.6062 
 660   0.0000       2.598878        70.7191 
 661   0.0000       2.605669        70.9039 
 662   0.0000       2.625089        71.4323 
 663   0.0000       2.631647        71.6107 
 664   0.0000       2.637418        71.7678 
 665   0.0000       2.638712        71.8030 
 666   0.0000       2.643185        71.9247 
 667   0.0000       2.650201        72.1156 
 668   0.0000       2.654994        72.2461 
 669   0.0000       2.663350        72.4734 
 670   0.0000       2.676240        72.8242 
 671   0.0000       2.680100        72.9292 
 672   0.0000       2.688777        73.1653 
 673   0.0000       2.701605        73.5144 
 674   0.0000       2.713380        73.8348 
 675   0.0000       2.720071        74.0169 
 676   0.0000       2.723350        74.1061 
 677   0.0000       2.732299        74.3496 
 678   0.0000       2.743404        74.6518 
 679   0.0000       2.745777        74.7164 
 680   0.0000       2.748295        74.7849 
 681   0.0000       2.750672        74.8496 
 682   0.0000       2.756797        75.0163 
 683   0.0000       2.761778        75.1518 
 684   0.0000       2.771234        75.4091 
 685   0.0000       2.778790        75.6147 
 686   0.0000       2.786052        75.8123 
 687   0.0000       2.789860        75.9159 
 688   0.0000       2.796785        76.1044 
 689   0.0000       2.807155        76.3866 
 690   0.0000       2.813453        76.5579 
 691   0.0000       2.817206        76.6601 
 692   0.0000       2.818867        76.7053 
 693   0.0000       2.831992        77.0624 
 694   0.0000       2.837772        77.2197 
 695   0.0000       2.843107        77.3649 
 696   0.0000       2.847178        77.4756 
 697   0.0000       2.849279        77.5328 
 698   0.0000       2.861043        77.8529 
 699   0.0000       2.871348        78.1333 
 700   0.0000       2.880046        78.3700 
 701   0.0000       2.885771        78.5258 
 702   0.0000       2.898323        78.8674 
 703   0.0000       2.905721        79.0687 
 704   0.0000       2.921928        79.5097 
 705   0.0000       2.923117        79.5421 
 706   0.0000       2.929645        79.7197 
 707   0.0000       2.933663        79.8290 
 708   0.0000       2.937638        79.9372 
 709   0.0000       2.955862        80.4331 
 710   0.0000       2.961438        80.5848 
 711   0.0000       2.967766        80.7570 
 712   0.0000       3.021461        82.2181 
 713   0.0000       3.025548        82.3294 
 714   0.0000       3.034531        82.5738 
 715   0.0000       3.082133        83.8691 
 716   0.0000       3.111970        84.6810 
 717   0.0000       3.116771        84.8116 
 718   0.0000       3.130105        85.1745 
 719   0.0000       3.137764        85.3829 
 720   0.0000       3.158753        85.9540 
 721   0.0000       3.200080        87.0786 
 722   0.0000       3.208754        87.3146 
 723   0.0000       3.251773        88.4853 
 724   0.0000       3.284626        89.3792 
 725   0.0000       3.291821        89.5750 
 726   0.0000       3.353631        91.2569 
 727   0.0000       3.405294        92.6628 
 728   0.0000       3.491541        95.0097 
 729   0.0000       3.506580        95.4189 
 730   0.0000       3.569308        97.1258 
 731   0.0000       3.570136        97.1483 
 732   0.0000      13.253365       360.6424 
 733   0.0000      13.279365       361.3499 
 734   0.0000      13.408721       364.8699 
 735   0.0000      13.507149       367.5482 
 736   0.0000      13.530913       368.1949 
 737   0.0000      13.574623       369.3843 
 738   0.0000      13.662934       371.7873 
 739   0.0000      13.665831       371.8662 
 740   0.0000      13.690151       372.5279 
 741   0.0000      13.702806       372.8723 
 742   0.0000      13.740681       373.9029 
 743   0.0000      13.790727       375.2648 
 744   0.0000      13.812739       375.8637 
 745   0.0000      13.829112       376.3093 
 746   0.0000      13.915260       378.6535 
 747   0.0000      13.922390       378.8475 
 748   0.0000      13.928792       379.0217 
 749   0.0000      13.947778       379.5383 
 750   0.0000      13.982353       380.4792 
 751   0.0000      14.062741       382.6666 
 752   0.0000      14.104877       383.8132 
 753   0.0000      14.112209       384.0127 
 754   0.0000      14.131639       384.5415 
 755   0.0000      14.150196       385.0464 
 756   0.0000      14.157858       385.2549 
 757   0.0000      14.165307       385.4576 
 758   0.0000      14.170743       385.6055 
 759   0.0000      14.183876       385.9629 
 760   0.0000      14.220699       386.9649 
 761   0.0000      14.227034       387.1373 
 762   0.0000      14.250171       387.7669 
 763   0.0000      14.285721       388.7342 
 764   0.0000      14.298440       389.0803 
 765   0.0000      14.362663       390.8279 
 766   0.0000      14.382131       391.3577 
 767   0.0000      14.570231       396.4761 
 768   0.0000      14.584676       396.8692 
 769   0.0000      14.596435       397.1892 
 770   0.0000      19.392643       527.7007 
 771   0.0000      19.415080       528.3112 
 772   0.0000      19.451212       529.2944 
 773   0.0000      19.608730       533.5807 
 774   0.0000      19.611232       533.6488 
 775   0.0000      25.747277       700.6190 
 776   0.0000      25.814707       702.4539 
 777   0.0000      25.863894       703.7923 
 778   0.0000      25.917064       705.2392 

                 SPIN DOWN ORBITALS
  NO   OCC          E(Eh)            E(eV) 
   0   1.0000     -19.582025      -532.8540 
   1   1.0000     -19.513603      -530.9921 
   2   1.0000     -19.502146      -530.6804 
   3   1.0000     -19.467640      -529.7414 
   4   1.0000     -14.691105      -399.7653 
   5   1.0000     -14.679666      -399.4540 
   6   1.0000     -14.677263      -399.3886 
   7   1.0000     -14.656171      -398.8147 
   8   1.0000     -14.638911      -398.3450 
   9   1.0000     -10.579958      -287.8953 
  10   1.0000     -10.549561      -287.0681 
  11   1.0000     -10.549234      -287.0592 
  12   1.0000     -10.520113      -286.2668 
  13   1.0000     -10.519053      -286.2380 
  14   1.0000     -10.513407      -286.0844 
  15   1.0000     -10.509929      -285.9897 
  16   1.0000     -10.508250      -285.9440 
  17   1.0000     -10.504475      -285.8413 
  18   1.0000     -10.497925      -285.6631 
  19   1.0000     -10.481928      -285.2277 
  20   1.0000     -10.473901      -285.0093 
  21   1.0000     -10.472784      -284.9789 
  22   1.0000     -10.467686      -284.8402 
  23   1.0000     -10.465994      -284.7942 
  24   1.0000     -10.464192      -284.7451 
  25   1.0000     -10.460975      -284.6576 
  26   1.0000     -10.459095      -284.6064 
  27   1.0000     -10.457207      -284.5551 
  28   1.0000     -10.451226      -284.3923 
  29   1.0000     -10.450589      -284.3750 
  30   1.0000     -10.449768      -284.3527 
  31   1.0000     -10.449733      -284.3517 
  32   1.0000     -10.449216      -284.3376 
  33   1.0000     -10.449048      -284.3330 
  34   1.0000     -10.448338      -284.3137 
  35   1.0000     -10.448237      -284.3110 
  36   1.0000     -10.446792      -284.2717 
  37   1.0000     -10.446313      -284.2586 
  38   1.0000     -10.445774      -284.2440 
  39   1.0000     -10.444195      -284.2010 
  40   1.0000     -10.443555      -284.1836 
  41   1.0000     -10.442226      -284.1474 
  42   1.0000     -10.436588      -283.9940 
  43   1.0000     -10.434369      -283.9336 
  44   1.0000     -10.430972      -283.8412 
  45   1.0000     -10.422654      -283.6148 
  46   1.0000     -10.422060      -283.5987 
  47   1.0000      -1.262487       -34.3540 
  48   1.0000      -1.176761       -32.0213 
  49   1.0000      -1.150928       -31.3183 
  50   1.0000      -1.137125       -30.9427 
  51   1.0000      -1.120912       -30.5016 
  52   1.0000      -1.076080       -29.2816 
  53   1.0000      -1.041156       -28.3313 
  54   1.0000      -1.039285       -28.2804 
  55   1.0000      -1.030510       -28.0416 
  56   1.0000      -0.970695       -26.4140 
  57   1.0000      -0.969229       -26.3741 
  58   1.0000      -0.959682       -26.1143 
  59   1.0000      -0.950610       -25.8674 
  60   1.0000      -0.904432       -24.6108 
  61   1.0000      -0.900757       -24.5108 
  62   1.0000      -0.894011       -24.3273 
  63   1.0000      -0.892145       -24.2765 
  64   1.0000      -0.870508       -23.6877 
  65   1.0000      -0.842982       -22.9387 
  66   1.0000      -0.842254       -22.9189 
  67   1.0000      -0.837800       -22.7977 
  68   1.0000      -0.833806       -22.6890 
  69   1.0000      -0.831227       -22.6188 
  70   1.0000      -0.795739       -21.6532 
  71   1.0000      -0.782985       -21.3061 
  72   1.0000      -0.771708       -20.9993 
  73   1.0000      -0.771440       -20.9920 
  74   1.0000      -0.766652       -20.8617 
  75   1.0000      -0.765049       -20.8181 
  76   1.0000      -0.745841       -20.2954 
  77   1.0000      -0.726842       -19.7784 
  78   1.0000      -0.722393       -19.6573 
  79   1.0000      -0.710068       -19.3219 
  80   1.0000      -0.699862       -19.0442 
  81   1.0000      -0.690378       -18.7861 
  82   1.0000      -0.689090       -18.7511 
  83   1.0000      -0.675257       -18.3747 
  84   1.0000      -0.673279       -18.3208 
  85   1.0000      -0.664060       -18.0700 
  86   1.0000      -0.646366       -17.5885 
  87   1.0000      -0.643130       -17.5005 
  88   1.0000      -0.634766       -17.2729 
  89   1.0000      -0.625099       -17.0098 
  90   1.0000      -0.609876       -16.5956 
  91   1.0000      -0.602402       -16.3922 
  92   1.0000      -0.597575       -16.2608 
  93   1.0000      -0.588512       -16.0142 
  94   1.0000      -0.584963       -15.9177 
  95   1.0000      -0.583423       -15.8757 
  96   1.0000      -0.578792       -15.7497 
  97   1.0000      -0.568862       -15.4795 
  98   1.0000      -0.567952       -15.4548 
  99   1.0000      -0.560869       -15.2620 
 100   1.0000      -0.554053       -15.0765 
 101   1.0000      -0.543077       -14.7779 
 102   1.0000      -0.538256       -14.6467 
 103   1.0000      -0.534357       -14.5406 
 104   1.0000      -0.531492       -14.4626 
 105   1.0000      -0.528702       -14.3867 
 106   1.0000      -0.523863       -14.2550 
 107   1.0000      -0.521741       -14.1973 
 108   1.0000      -0.517757       -14.0889 
 109   1.0000      -0.510191       -13.8830 
 110   1.0000      -0.508594       -13.8396 
 111   1.0000      -0.503969       -13.7137 
 112   1.0000      -0.500789       -13.6272 
 113   1.0000      -0.495996       -13.4967 
 114   1.0000      -0.489666       -13.3245 
 115   1.0000      -0.487253       -13.2588 
 116   1.0000      -0.484096       -13.1729 
 117   1.0000      -0.483451       -13.1554 
 118   1.0000      -0.481279       -13.0963 
 119   1.0000      -0.480815       -13.0836 
 120   1.0000      -0.477893       -13.0041 
 121   1.0000      -0.475208       -12.9311 
 122   1.0000      -0.472482       -12.8569 
 123   1.0000      -0.460806       -12.5392 
 124   1.0000      -0.457562       -12.4509 
 125   1.0000      -0.452179       -12.3044 
 126   1.0000      -0.451223       -12.2784 
 127   1.0000      -0.446764       -12.1571 
 128   1.0000      -0.444368       -12.0919 
 129   1.0000      -0.437851       -11.9145 
 130   1.0000      -0.434922       -11.8348 
 131   1.0000      -0.427406       -11.6303 
 132   1.0000      -0.426049       -11.5934 
 133   1.0000      -0.423920       -11.5355 
 134   1.0000      -0.422312       -11.4917 
 135   1.0000      -0.420672       -11.4471 
 136   1.0000      -0.417530       -11.3616 
 137   1.0000      -0.411153       -11.1880 
 138   1.0000      -0.408362       -11.1121 
 139   1.0000      -0.407219       -11.0810 
 140   1.0000      -0.402528       -10.9533 
 141   1.0000      -0.402295       -10.9470 
 142   1.0000      -0.400541       -10.8993 
 143   1.0000      -0.398243       -10.8367 
 144   1.0000      -0.394106       -10.7242 
 145   1.0000      -0.393623       -10.7110 
 146   1.0000      -0.383085       -10.4243 
 147   1.0000      -0.377301       -10.2669 
 148   1.0000      -0.376550       -10.2465 
 149   1.0000      -0.375651       -10.2220 
 150   1.0000      -0.357321        -9.7232 
 151   1.0000      -0.355778        -9.6812 
 152   1.0000      -0.346741        -9.4353 
 153   1.0000      -0.341567        -9.2945 
 154   1.0000      -0.327648        -8.9157 
 155   1.0000      -0.324815        -8.8387 
 156   1.0000      -0.317186        -8.6311 
 157   1.0000      -0.308610        -8.3977 
 158   1.0000      -0.302893        -8.2421 
 159   1.0000      -0.300207        -8.1691 
 160   1.0000      -0.299186        -8.1413 
 161   1.0000      -0.294122        -8.0035 
 162   1.0000      -0.292547        -7.9606 
 163   1.0000      -0.285181        -7.7602 
 164   1.0000      -0.266971        -7.2647 
 165   0.0000      -0.156275        -4.2525 
 166   0.0000      -0.062575        -1.7027 
 167   0.0000      -0.040005        -1.0886 
 168   0.0000      -0.012448        -0.3387 
 169   0.0000       0.003740         0.1018 
 170   0.0000       0.014091         0.3834 
 171   0.0000       0.016370         0.4455 
 172   0.0000       0.022353         0.6083 
 173   0.0000       0.029462         0.8017 
 174   0.0000       0.049918         1.3583 
 175   0.0000       0.064074         1.7435 
 176   0.0000       0.075427         2.0525 
 177   0.0000       0.109262         2.9732 
 178   0.0000       0.119323         3.2470 
 179   0.0000       0.137099         3.7306 
 180   0.0000       0.144038         3.9195 
 181   0.0000       0.146295         3.9809 
 182   0.0000       0.151751         4.1294 
 183   0.0000       0.158047         4.3007 
 184   0.0000       0.161795         4.4027 
 185   0.0000       0.167835         4.5670 
 186   0.0000       0.171635         4.6704 
 187   0.0000       0.174353         4.7444 
 188   0.0000       0.177832         4.8391 
 189   0.0000       0.182876         4.9763 
 190   0.0000       0.187589         5.1046 
 191   0.0000       0.187837         5.1113 
 192   0.0000       0.190621         5.1871 
 193   0.0000       0.191483         5.2105 
 194   0.0000       0.194640         5.2964 
 195   0.0000       0.195130         5.3098 
 196   0.0000       0.198599         5.4042 
 197   0.0000       0.201524         5.4837 
 198   0.0000       0.204344         5.5605 
 199   0.0000       0.209094         5.6897 
 200   0.0000       0.209302         5.6954 
 201   0.0000       0.213509         5.8099 
 202   0.0000       0.215137         5.8542 
 203   0.0000       0.217939         5.9304 
 204   0.0000       0.220026         5.9872 
 205   0.0000       0.221017         6.0142 
 206   0.0000       0.221929         6.0390 
 207   0.0000       0.223410         6.0793 
 208   0.0000       0.224306         6.1037 
 209   0.0000       0.226813         6.1719 
 210   0.0000       0.231472         6.2987 
 211   0.0000       0.233431         6.3520 
 212   0.0000       0.236571         6.4374 
 213   0.0000       0.238352         6.4859 
 214   0.0000       0.239747         6.5239 
 215   0.0000       0.242353         6.5948 
 216   0.0000       0.244898         6.6640 
 217   0.0000       0.245999         6.6940 
 218   0.0000       0.251849         6.8532 
 219   0.0000       0.255126         6.9423 
 220   0.0000       0.258184         7.0255 
 221   0.0000       0.260440         7.0869 
 222   0.0000       0.264112         7.1869 
 223   0.0000       0.265613         7.2277 
 224   0.0000       0.268273         7.3001 
 225   0.0000       0.273206         7.4343 
 226   0.0000       0.279033         7.5929 
 227   0.0000       0.280367         7.6292 
 228   0.0000       0.285835         7.7780 
 229   0.0000       0.290133         7.8949 
 230   0.0000       0.290710         7.9106 
 231   0.0000       0.294352         8.0097 
 232   0.0000       0.297504         8.0955 
 233   0.0000       0.301242         8.1972 
 234   0.0000       0.307670         8.3721 
 235   0.0000       0.309162         8.4127 
 236   0.0000       0.313235         8.5236 
 237   0.0000       0.316897         8.6232 
 238   0.0000       0.318347         8.6627 
 239   0.0000       0.322596         8.7783 
 240   0.0000       0.323599         8.8056 
 241   0.0000       0.329184         8.9576 
 242   0.0000       0.329994         8.9796 
 243   0.0000       0.332198         9.0396 
 244   0.0000       0.334937         9.1141 
 245   0.0000       0.337571         9.1858 
 246   0.0000       0.341462         9.2916 
 247   0.0000       0.346474         9.4280 
 248   0.0000       0.354961         9.6590 
 249   0.0000       0.357811         9.7365 
 250   0.0000       0.366399         9.9702 
 251   0.0000       0.367753        10.0071 
 252   0.0000       0.375384        10.2147 
 253   0.0000       0.376710        10.2508 
 254   0.0000       0.385652        10.4941 
 255   0.0000       0.394536        10.7359 
 256   0.0000       0.406813        11.0700 
 257   0.0000       0.410476        11.1696 
 258   0.0000       0.425613        11.5815 
 259   0.0000       0.426430        11.6037 
 260   0.0000       0.431236        11.7345 
 261   0.0000       0.443326        12.0635 
 262   0.0000       0.459738        12.5101 
 263   0.0000       0.465993        12.6803 
 264   0.0000       0.470142        12.7932 
 265   0.0000       0.475195        12.9307 
 266   0.0000       0.484669        13.1885 
 267   0.0000       0.486814        13.2469 
 268   0.0000       0.492430        13.3997 
 269   0.0000       0.496903        13.5214 
 270   0.0000       0.499622        13.5954 
 271   0.0000       0.506609        13.7855 
 272   0.0000       0.507020        13.7967 
 273   0.0000       0.512833        13.9549 
 274   0.0000       0.513910        13.9842 
 275   0.0000       0.522627        14.2214 
 276   0.0000       0.525049        14.2873 
 277   0.0000       0.527916        14.3653 
 278   0.0000       0.530129        14.4255 
 279   0.0000       0.534944        14.5566 
 280   0.0000       0.536261        14.5924 
 281   0.0000       0.538606        14.6562 
 282   0.0000       0.541696        14.7403 
 283   0.0000       0.541964        14.7476 
 284   0.0000       0.545806        14.8521 
 285   0.0000       0.555961        15.1285 
 286   0.0000       0.559251        15.2180 
 287   0.0000       0.564120        15.3505 
 288   0.0000       0.568476        15.4690 
 289   0.0000       0.572006        15.5651 
 290   0.0000       0.576778        15.6949 
 291   0.0000       0.581086        15.8122 
 292   0.0000       0.584857        15.9148 
 293   0.0000       0.587963        15.9993 
 294   0.0000       0.588827        16.0228 
 295   0.0000       0.594864        16.1871 
 296   0.0000       0.596326        16.2269 
 297   0.0000       0.596758        16.2386 
 298   0.0000       0.601259        16.3611 
 299   0.0000       0.606208        16.4958 
 300   0.0000       0.608432        16.5563 
 301   0.0000       0.610701        16.6180 
 302   0.0000       0.614807        16.7298 
 303   0.0000       0.616889        16.7864 
 304   0.0000       0.619657        16.8617 
 305   0.0000       0.622970        16.9519 
 306   0.0000       0.623991        16.9797 
 307   0.0000       0.630219        17.1491 
 308   0.0000       0.631771        17.1914 
 309   0.0000       0.632801        17.2194 
 310   0.0000       0.633592        17.2409 
 311   0.0000       0.636348        17.3159 
 312   0.0000       0.636995        17.3335 
 313   0.0000       0.639697        17.4070 
 314   0.0000       0.642385        17.4802 
 315   0.0000       0.645750        17.5717 
 316   0.0000       0.648600        17.6493 
 317   0.0000       0.649185        17.6652 
 318   0.0000       0.654852        17.8194 
 319   0.0000       0.657660        17.8958 
 320   0.0000       0.658195        17.9104 
 321   0.0000       0.660324        17.9683 
 322   0.0000       0.663999        18.0683 
 323   0.0000       0.673151        18.3174 
 324   0.0000       0.678144        18.4532 
 325   0.0000       0.679444        18.4886 
 326   0.0000       0.686743        18.6872 
 327   0.0000       0.688239        18.7279 
 328   0.0000       0.692071        18.8322 
 329   0.0000       0.697662        18.9843 
 330   0.0000       0.700529        19.0624 
 331   0.0000       0.703838        19.1524 
 332   0.0000       0.704697        19.1758 
 333   0.0000       0.709423        19.3044 
 334   0.0000       0.713495        19.4152 
 335   0.0000       0.716734        19.5033 
 336   0.0000       0.719136        19.5687 
 337   0.0000       0.724545        19.7159 
 338   0.0000       0.727597        19.7989 
 339   0.0000       0.736907        20.0523 
 340   0.0000       0.737794        20.0764 
 341   0.0000       0.743070        20.2200 
 342   0.0000       0.746444        20.3118 
 343   0.0000       0.750405        20.4195 
 344   0.0000       0.754449        20.5296 
 345   0.0000       0.757127        20.6025 
 346   0.0000       0.763525        20.7766 
 347   0.0000       0.766287        20.8517 
 348   0.0000       0.770384        20.9632 
 349   0.0000       0.779076        21.1997 
 350   0.0000       0.785558        21.3761 
 351   0.0000       0.787689        21.4341 
 352   0.0000       0.796388        21.6708 
 353   0.0000       0.799960        21.7680 
 354   0.0000       0.807247        21.9663 
 355   0.0000       0.812420        22.1071 
 356   0.0000       0.830532        22.5999 
 357   0.0000       0.838392        22.8138 
 358   0.0000       0.846232        23.0271 
 359   0.0000       0.848612        23.0919 
 360   0.0000       0.858671        23.3656 
 361   0.0000       0.869260        23.6538 
 362   0.0000       0.869341        23.6560 
 363   0.0000       0.874281        23.7904 
 364   0.0000       0.883343        24.0370 
 365   0.0000       0.898073        24.4378 
 366   0.0000       0.902671        24.5629 
 367   0.0000       0.909207        24.7408 
 368   0.0000       0.914683        24.8898 
 369   0.0000       0.918397        24.9909 
 370   0.0000       0.923266        25.1234 
 371   0.0000       0.926130        25.2013 
 372   0.0000       0.932933        25.3864 
 373   0.0000       0.938692        25.5431 
 374   0.0000       0.945817        25.7370 
 375   0.0000       0.948950        25.8222 
 376   0.0000       0.953063        25.9342 
 377   0.0000       0.954390        25.9703 
 378   0.0000       0.956480        26.0271 
 379   0.0000       0.961596        26.1664 
 380   0.0000       0.964151        26.2359 
 381   0.0000       0.965706        26.2782 
 382   0.0000       0.969850        26.3910 
 383   0.0000       0.973379        26.4870 
 384   0.0000       0.976840        26.5812 
 385   0.0000       0.982584        26.7375 
 386   0.0000       0.987675        26.8760 
 387   0.0000       0.989949        26.9379 
 388   0.0000       0.992078        26.9958 
 389   0.0000       0.992175        26.9985 
 390   0.0000       0.997662        27.1478 
 391   0.0000       0.999992        27.2112 
 392   0.0000       1.002696        27.2848 
 393   0.0000       1.008706        27.4483 
 394   0.0000       1.012426        27.5495 
 395   0.0000       1.014782        27.6136 
 396   0.0000       1.018275        27.7087 
 397   0.0000       1.022160        27.8144 
 398   0.0000       1.027166        27.9506 
 399   0.0000       1.032900        28.1066 
 400   0.0000       1.036540        28.2057 
 401   0.0000       1.041900        28.3515 
 402   0.0000       1.047349        28.4998 
 403   0.0000       1.050005        28.5721 
 404   0.0000       1.053941        28.6792 
 405   0.0000       1.055072        28.7100 
 406   0.0000       1.059128        28.8203 
 407   0.0000       1.060762        28.8648 
 408   0.0000       1.064241        28.9595 
 409   0.0000       1.065754        29.0006 
 410   0.0000       1.066711        29.0267 
 411   0.0000       1.069617        29.1057 
 412   0.0000       1.072496        29.1841 
 413   0.0000       1.073991        29.2248 
 414   0.0000       1.074175        29.2298 
 415   0.0000       1.080432        29.4000 
 416   0.0000       1.083875        29.4937 
 417   0.0000       1.091424        29.6992 
 418   0.0000       1.094821        29.7916 
 419   0.0000       1.099193        29.9106 
 420   0.0000       1.103802        30.0360 
 421   0.0000       1.106630        30.1129 
 422   0.0000       1.107531        30.1374 
 423   0.0000       1.111947        30.2576 
 424   0.0000       1.117559        30.4103 
 425   0.0000       1.119784        30.4709 
 426   0.0000       1.121941        30.5296 
 427   0.0000       1.126179        30.6449 
 428   0.0000       1.130245        30.7555 
 429   0.0000       1.135862        30.9084 
 430   0.0000       1.141384        31.0586 
 431   0.0000       1.146634        31.2015 
 432   0.0000       1.150575        31.3087 
 433   0.0000       1.153555        31.3898 
 434   0.0000       1.158781        31.5320 
 435   0.0000       1.162184        31.6246 
 436   0.0000       1.170364        31.8472 
 437   0.0000       1.175261        31.9805 
 438   0.0000       1.188394        32.3378 
 439   0.0000       1.191761        32.4295 
 440   0.0000       1.201043        32.6820 
 441   0.0000       1.210305        32.9341 
 442   0.0000       1.218620        33.1603 
 443   0.0000       1.219617        33.1875 
 444   0.0000       1.225556        33.3491 
 445   0.0000       1.234535        33.5934 
 446   0.0000       1.239473        33.7278 
 447   0.0000       1.242108        33.7995 
 448   0.0000       1.248007        33.9600 
 449   0.0000       1.264885        34.4193 
 450   0.0000       1.268179        34.5089 
 451   0.0000       1.273401        34.6510 
 452   0.0000       1.280016        34.8310 
 453   0.0000       1.285871        34.9903 
 454   0.0000       1.290620        35.1196 
 455   0.0000       1.293936        35.2098 
 456   0.0000       1.302455        35.4416 
 457   0.0000       1.307653        35.5830 
 458   0.0000       1.313825        35.7510 
 459   0.0000       1.315132        35.7866 
 460   0.0000       1.318843        35.8876 
 461   0.0000       1.329385        36.1744 
 462   0.0000       1.330490        36.2045 
 463   0.0000       1.340441        36.4752 
 464   0.0000       1.353213        36.8228 
 465   0.0000       1.357145        36.9298 
 466   0.0000       1.364337        37.1255 
 467   0.0000       1.372776        37.3551 
 468   0.0000       1.374191        37.3936 
 469   0.0000       1.379120        37.5278 
 470   0.0000       1.390100        37.8265 
 471   0.0000       1.390775        37.8449 
 472   0.0000       1.399321        38.0775 
 473   0.0000       1.407675        38.3048 
 474   0.0000       1.416923        38.5564 
 475   0.0000       1.422137        38.6983 
 476   0.0000       1.424589        38.7650 
 477   0.0000       1.434792        39.0427 
 478   0.0000       1.441469        39.2244 
 479   0.0000       1.456103        39.6226 
 480   0.0000       1.458172        39.6789 
 481   0.0000       1.467352        39.9287 
 482   0.0000       1.480512        40.2868 
 483   0.0000       1.484628        40.3988 
 484   0.0000       1.486035        40.4371 
 485   0.0000       1.492432        40.6111 
 486   0.0000       1.499624        40.8068 
 487   0.0000       1.502940        40.8971 
 488   0.0000       1.507872        41.0313 
 489   0.0000       1.514927        41.2233 
 490   0.0000       1.518356        41.3166 
 491   0.0000       1.523840        41.4658 
 492   0.0000       1.529352        41.6158 
 493   0.0000       1.531618        41.6774 
 494   0.0000       1.536742        41.8169 
 495   0.0000       1.537240        41.8304 
 496   0.0000       1.548098        42.1259 
 497   0.0000       1.548775        42.1443 
 498   0.0000       1.551477        42.2178 
 499   0.0000       1.554316        42.2951 
 500   0.0000       1.557455        42.3805 
 501   0.0000       1.561927        42.5022 
 502   0.0000       1.562829        42.5267 
 503   0.0000       1.566574        42.6286 
 504   0.0000       1.567411        42.6514 
 505   0.0000       1.570279        42.7295 
 506   0.0000       1.580531        43.0084 
 507   0.0000       1.581339        43.0304 
 508   0.0000       1.600458        43.5507 
 509   0.0000       1.605020        43.6748 
 510   0.0000       1.610755        43.8309 
 511   0.0000       1.618498        44.0416 
 512   0.0000       1.631834        44.4045 
 513   0.0000       1.636554        44.5329 
 514   0.0000       1.648332        44.8534 
 515   0.0000       1.662167        45.2299 
 516   0.0000       1.674647        45.5695 
 517   0.0000       1.700090        46.2618 
 518   0.0000       1.703964        46.3672 
 519   0.0000       1.722165        46.8625 
 520   0.0000       1.730087        47.0781 
 521   0.0000       1.733915        47.1822 
 522   0.0000       1.745417        47.4952 
 523   0.0000       1.763763        47.9944 
 524   0.0000       1.765859        48.0515 
 525   0.0000       1.782241        48.4972 
 526   0.0000       1.803464        49.0747 
 527   0.0000       1.807770        49.1919 
 528   0.0000       1.811003        49.2799 
 529   0.0000       1.811480        49.2929 
 530   0.0000       1.823359        49.6161 
 531   0.0000       1.837869        50.0110 
 532   0.0000       1.840931        50.0943 
 533   0.0000       1.844439        50.1897 
 534   0.0000       1.851820        50.3906 
 535   0.0000       1.854369        50.4600 
 536   0.0000       1.863507        50.7086 
 537   0.0000       1.864912        50.7468 
 538   0.0000       1.869568        50.8735 
 539   0.0000       1.876243        51.0552 
 540   0.0000       1.877981        51.1025 
 541   0.0000       1.880489        51.1707 
 542   0.0000       1.887773        51.3689 
 543   0.0000       1.889225        51.4084 
 544   0.0000       1.891892        51.4810 
 545   0.0000       1.895307        51.5739 
 546   0.0000       1.899649        51.6921 
 547   0.0000       1.903856        51.8066 
 548   0.0000       1.913104        52.0582 
 549   0.0000       1.920126        52.2493 
 550   0.0000       1.927547        52.4512 
 551   0.0000       1.933862        52.6231 
 552   0.0000       1.939811        52.7850 
 553   0.0000       1.946243        52.9600 
 554   0.0000       1.947863        53.0040 
 555   0.0000       1.951147        53.0934 
 556   0.0000       1.954007        53.1712 
 557   0.0000       1.965549        53.4853 
 558   0.0000       1.973209        53.6937 
 559   0.0000       1.974263        53.7224 
 560   0.0000       1.988103        54.0990 
 561   0.0000       1.990147        54.1547 
 562   0.0000       1.995919        54.3117 
 563   0.0000       2.004160        54.5360 
 564   0.0000       2.007715        54.6327 
 565   0.0000       2.018256        54.9195 
 566   0.0000       2.022347        55.0308 
 567   0.0000       2.023418        55.0600 
 568   0.0000       2.032321        55.3023 
 569   0.0000       2.034748        55.3683 
 570   0.0000       2.042019        55.5662 
 571   0.0000       2.045005        55.6474 
 572   0.0000       2.051677        55.8290 
 573   0.0000       2.059638        56.0456 
 574   0.0000       2.064633        56.1815 
 575   0.0000       2.068250        56.2799 
 576   0.0000       2.073826        56.4317 
 577   0.0000       2.076873        56.5146 
 578   0.0000       2.084559        56.7237 
 579   0.0000       2.088894        56.8417 
 580   0.0000       2.093462        56.9660 
 581   0.0000       2.099297        57.1248 
 582   0.0000       2.106197        57.3125 
 583   0.0000       2.110614        57.4327 
 584   0.0000       2.119249        57.6677 
 585   0.0000       2.130178        57.9651 
 586   0.0000       2.134263        58.0763 
 587   0.0000       2.135454        58.1086 
 588   0.0000       2.145076        58.3705 
 589   0.0000       2.152080        58.5611 
 590   0.0000       2.154451        58.6256 
 591   0.0000       2.159032        58.7503 
 592   0.0000       2.168157        58.9986 
 593   0.0000       2.181537        59.3626 
 594   0.0000       2.184988        59.4565 
 595   0.0000       2.189841        59.5886 
 596   0.0000       2.196560        59.7714 
 597   0.0000       2.201581        59.9081 
 598   0.0000       2.202019        59.9200 
 599   0.0000       2.206756        60.0489 
 600   0.0000       2.208311        60.0912 
 601   0.0000       2.218364        60.3647 
 602   0.0000       2.221446        60.4486 
 603   0.0000       2.225648        60.5630 
 604   0.0000       2.228934        60.6524 
 605   0.0000       2.235684        60.8360 
 606   0.0000       2.239066        60.9281 
 607   0.0000       2.250601        61.2420 
 608   0.0000       2.256803        61.4107 
 609   0.0000       2.262362        61.5620 
 610   0.0000       2.273455        61.8638 
 611   0.0000       2.284754        62.1713 
 612   0.0000       2.285465        62.1907 
 613   0.0000       2.288770        62.2806 
 614   0.0000       2.292345        62.3779 
 615   0.0000       2.295990        62.4771 
 616   0.0000       2.297779        62.5257 
 617   0.0000       2.303689        62.6866 
 618   0.0000       2.306971        62.7759 
 619   0.0000       2.320505        63.1441 
 620   0.0000       2.323334        63.2211 
 621   0.0000       2.325353        63.2761 
 622   0.0000       2.330662        63.4205 
 623   0.0000       2.334585        63.5273 
 624   0.0000       2.340149        63.6787 
 625   0.0000       2.342957        63.7551 
 626   0.0000       2.346505        63.8517 
 627   0.0000       2.348553        63.9074 
 628   0.0000       2.354523        64.0698 
 629   0.0000       2.360425        64.2304 
 630   0.0000       2.365159        64.3592 
 631   0.0000       2.368152        64.4407 
 632   0.0000       2.373690        64.5914 
 633   0.0000       2.377365        64.6914 
 634   0.0000       2.380645        64.7806 
 635   0.0000       2.383604        64.8612 
 636   0.0000       2.385023        64.8998 
 637   0.0000       2.390649        65.0529 
 638   0.0000       2.393083        65.1191 
 639   0.0000       2.405164        65.4478 
 640   0.0000       2.417011        65.7702 
 641   0.0000       2.421404        65.8897 
 642   0.0000       2.428419        66.0806 
 643   0.0000       2.440181        66.4007 
 644   0.0000       2.444937        66.5301 
 645   0.0000       2.449544        66.6555 
 646   0.0000       2.456121        66.8345 
 647   0.0000       2.470093        67.2146 
 648   0.0000       2.482234        67.5450 
 649   0.0000       2.489353        67.7388 
 650   0.0000       2.492741        67.8309 
 651   0.0000       2.503517        68.1242 
 652   0.0000       2.511004        68.3279 
 653   0.0000       2.515038        68.4377 
 654   0.0000       2.539608        69.1062 
 655   0.0000       2.555257        69.5321 
 656   0.0000       2.562335        69.7247 
 657   0.0000       2.574850        70.0652 
 658   0.0000       2.590030        70.4783 
 659   0.0000       2.598038        70.6962 
 660   0.0000       2.601992        70.8038 
 661   0.0000       2.607336        70.9492 
 662   0.0000       2.628429        71.5232 
 663   0.0000       2.635535        71.7165 
 664   0.0000       2.638084        71.7859 
 665   0.0000       2.641139        71.8690 
 666   0.0000       2.645542        71.9889 
 667   0.0000       2.650844        72.1331 
 668   0.0000       2.659434        72.3669 
 669   0.0000       2.669632        72.6444 
 670   0.0000       2.678680        72.8906 
 671   0.0000       2.683347        73.0176 
 672   0.0000       2.691769        73.2468 
 673   0.0000       2.704061        73.5812 
 674   0.0000       2.716272        73.9135 
 675   0.0000       2.723315        74.1052 
 676   0.0000       2.725404        74.1620 
 677   0.0000       2.735768        74.4440 
 678   0.0000       2.746487        74.7357 
 679   0.0000       2.747719        74.7692 
 680   0.0000       2.751299        74.8666 
 681   0.0000       2.751929        74.8838 
 682   0.0000       2.759454        75.0886 
 683   0.0000       2.765524        75.2537 
 684   0.0000       2.772098        75.4326 
 685   0.0000       2.779750        75.6408 
 686   0.0000       2.787836        75.8609 
 687   0.0000       2.790959        75.9459 
 688   0.0000       2.797133        76.1139 
 689   0.0000       2.808446        76.4217 
 690   0.0000       2.814550        76.5878 
 691   0.0000       2.818447        76.6938 
 692   0.0000       2.820360        76.7459 
 693   0.0000       2.832427        77.0742 
 694   0.0000       2.840367        77.2903 
 695   0.0000       2.844464        77.4018 
 696   0.0000       2.848407        77.5091 
 697   0.0000       2.851629        77.5968 
 698   0.0000       2.861589        77.8678 
 699   0.0000       2.873534        78.1928 
 700   0.0000       2.881236        78.4024 
 701   0.0000       2.887832        78.5819 
 702   0.0000       2.899296        78.8939 
 703   0.0000       2.906500        79.0899 
 704   0.0000       2.922905        79.5363 
 705   0.0000       2.924610        79.5827 
 706   0.0000       2.930479        79.7424 
 707   0.0000       2.934081        79.8404 
 708   0.0000       2.939091        79.9767 
 709   0.0000       2.958267        80.4985 
 710   0.0000       2.963877        80.6512 
 711   0.0000       2.971126        80.8485 
 712   0.0000       3.023831        82.2826 
 713   0.0000       3.032882        82.5289 
 714   0.0000       3.040497        82.7361 
 715   0.0000       3.082866        83.8891 
 716   0.0000       3.112854        84.7051 
 717   0.0000       3.118450        84.8573 
 718   0.0000       3.132568        85.2415 
 719   0.0000       3.139036        85.4175 
 720   0.0000       3.158883        85.9576 
 721   0.0000       3.202028        87.1316 
 722   0.0000       3.210860        87.3720 
 723   0.0000       3.253729        88.5385 
 724   0.0000       3.284742        89.3824 
 725   0.0000       3.291957        89.5787 
 726   0.0000       3.354503        91.2807 
 727   0.0000       3.407296        92.7173 
 728   0.0000       3.491891        95.0192 
 729   0.0000       3.507805        95.4522 
 730   0.0000       3.570430        97.1563 
 731   0.0000       3.570898        97.1691 
 732   0.0000      13.253530       360.6469 
 733   0.0000      13.280604       361.3836 
 734   0.0000      13.409896       364.9018 
 735   0.0000      13.507197       367.5495 
 736   0.0000      13.531576       368.2129 
 737   0.0000      13.575337       369.4037 
 738   0.0000      13.663502       371.8028 
 739   0.0000      13.666051       371.8722 
 740   0.0000      13.691418       372.5624 
 741   0.0000      13.703906       372.9022 
 742   0.0000      13.740676       373.9028 
 743   0.0000      13.790691       375.2638 
 744   0.0000      13.813419       375.8823 
 745   0.0000      13.831334       376.3697 
 746   0.0000      13.915268       378.6537 
 747   0.0000      13.923350       378.8736 
 748   0.0000      13.928795       379.0218 
 749   0.0000      13.947789       379.5386 
 750   0.0000      13.982591       380.4857 
 751   0.0000      14.067671       382.8008 
 752   0.0000      14.105370       383.8266 
 753   0.0000      14.112339       384.0163 
 754   0.0000      14.131840       384.5469 
 755   0.0000      14.150299       385.0492 
 756   0.0000      14.157918       385.2565 
 757   0.0000      14.166356       385.4862 
 758   0.0000      14.171733       385.6325 
 759   0.0000      14.184831       385.9889 
 760   0.0000      14.220974       386.9724 
 761   0.0000      14.230893       387.2423 
 762   0.0000      14.252669       387.8348 
 763   0.0000      14.287674       388.7874 
 764   0.0000      14.299858       389.1189 
 765   0.0000      14.363983       390.8639 
 766   0.0000      14.382093       391.3567 
 767   0.0000      14.571032       396.4979 
 768   0.0000      14.584926       396.8760 
 769   0.0000      14.597587       397.2205 
 770   0.0000      19.393284       527.7181 
 771   0.0000      19.417815       528.3856 
 772   0.0000      19.451316       529.2972 
 773   0.0000      19.609206       533.5936 
 774   0.0000      19.611665       533.6605 
 775   0.0000      25.767443       701.1678 
 776   0.0000      25.821304       702.6334 
 777   0.0000      25.864168       703.7998 
 778   0.0000      25.917223       705.2435 

                    ********************************
                    * MULLIKEN POPULATION ANALYSIS *
                    ********************************

--------------------------------------------
MULLIKEN ATOMIC CHARGES AND SPIN POPULATIONS
--------------------------------------------
   0 C :   -0.296599    0.009604
   1 C :    0.118667    0.012942
   2 C :   -0.289805    0.012196
   3 C :   -0.235502   -0.007230
   4 C :   -0.259009    0.012448
   5 C :   -0.233475   -0.004627
   6 C :   -0.505443   -0.000478
   7 C :   -0.191283    0.301939
   8 C :    0.300582   -0.055948
   9 C :    0.100967    0.078020
  10 C :    0.558721   -0.029250
  11 N :   -0.641415    0.096082
  12 N :   -0.361149    0.046926
  13 C :   -0.104822   -0.042935
  14 C :   -0.111081    0.052519
  15 N :   -0.348280   -0.024230
  16 O :   -0.447168    0.152251
  17 H :    0.466839   -0.003767
  18 H :    0.286853    0.002182
  19 H :    0.282970   -0.002662
  20 H :    0.247077   -0.000154
  21 H :    0.251242    0.000357
  22 H :    0.251261   -0.000659
  23 H :    0.250611    0.000483
  24 H :    0.249466   -0.000399
  25 H :    0.289398    0.001634
  26 H :    0.281097   -0.000707
  27 H :    0.417316   -0.027311
  28 C :   -0.290372    0.172649
  29 C :    0.009693   -0.132459
  30 C :   -0.295660    0.175852
  31 C :   -0.239857   -0.116778
  32 C :   -0.263219    0.193714
  33 C :   -0.240055   -0.109554
  34 C :    0.295956    0.522287
  35 O :   -0.465231    0.468433
  36 C :   -0.044684   -0.110154
  37 C :    0.244134    0.143782
  38 C :    0.179144   -0.090838
  39 C :   -0.314735    0.259043
  40 C :   -0.242586   -0.146417
  41 C :   -0.358273    0.232063
  42 N :   -0.445542    0.019264
  43 C :    0.542384   -0.019369
  44 O :   -0.438238    0.000382
  45 C :   -0.241187    0.001418
  46 C :   -0.371136   -0.000311
  47 C :   -0.134401    0.000116
  48 C :   -0.379745   -0.000022
  49 C :   -0.220491   -0.000117
  50 C :   -0.390328   -0.000113
  51 C :    0.589029    0.000056
  52 N :   -0.647418    0.000054
  53 C :   -0.251152   -0.000108
  54 C :   -0.634258   -0.000688
  55 C :   -0.642328    0.000007
  56 C :   -0.634901    0.000029
  57 O :   -0.534981    0.000834
  58 H :    0.237600   -0.000019
  59 H :    0.246819   -0.000011
  60 H :    0.238993    0.000016
  61 H :    0.240283   -0.000000
  62 H :    0.247925    0.000095
  63 H :    0.258391   -0.000024
  64 H :    0.237345   -0.000009
  65 H :    0.227648   -0.000006
  66 H :    0.229390   -0.000005
  67 H :    0.229581   -0.000003
  68 H :    0.229942   -0.000002
  69 H :    0.230526   -0.000000
  70 H :    0.441217   -0.001334
  71 H :    0.240317    0.000118
  72 H :    0.241016   -0.000015
  73 H :    0.240289   -0.000075
  74 H :    0.255552   -0.014911
  75 H :    0.252151    0.007024
  76 H :    0.265739   -0.013568
  77 H :    0.246515   -0.010316
  78 H :    0.247095    0.006048
  79 H :    0.247786   -0.011252
  80 H :    0.247214    0.005489
  81 H :    0.254148   -0.009504
  82 H :    0.255065    0.000022
  83 H :    0.243856   -0.000033
Sum of atomic charges         :    0.0000000
Sum of atomic spin populations:    2.0000000

-----------------------------------------------------
MULLIKEN REDUCED ORBITAL CHARGES AND SPIN POPULATIONS
-----------------------------------------------------
CHARGE
  0 C s       :     3.288310  s :     3.288310
      pz      :     0.993140  p :     2.968295
      px      :     1.081334
      py      :     0.893821
      dz2     :     0.003869  d :     0.039994
      dxz     :     0.003045
      dyz     :     0.006941
      dx2y2   :     0.014974
      dxy     :     0.011164
  1 C s       :     3.148207  s :     3.148207
      pz      :     0.974788  p :     2.686822
      px      :     0.854842
      py      :     0.857192
      dz2     :     0.003555  d :     0.046305
      dxz     :     0.007117
      dyz     :     0.006021
      dx2y2   :     0.014684
      dxy     :     0.014928
  2 C s       :     3.281526  s :     3.281526
      pz      :     0.988609  p :     2.968208
      px      :     0.947908
      py      :     1.031691
      dz2     :     0.004210  d :     0.040070
      dxz     :     0.005747
      dyz     :     0.003863
      dx2y2   :     0.012052
      dxy     :     0.014197
  3 C s       :     3.251269  s :     3.251269
      pz      :     0.987513  p :     2.943902
      px      :     1.057499
      py      :     0.898890
      dz2     :     0.003815  d :     0.040331
      dxz     :     0.002975
      dyz     :     0.007060
      dx2y2   :     0.015304
      dxy     :     0.011176
  4 C s       :     3.257885  s :     3.257885
      pz      :     0.991889  p :     2.960831
      px      :     0.937448
      py      :     1.031494
      dz2     :     0.003668  d :     0.040294
      dxz     :     0.006052
      dyz     :     0.004047
      dx2y2   :     0.012584
      dxy     :     0.013943
  5 C s       :     3.251066  s :     3.251066
      pz      :     0.982174  p :     2.942041
      px      :     0.945047
      py      :     1.014820
      dz2     :     0.004171  d :     0.040369
      dxz     :     0.005771
      dyz     :     0.003909
      dx2y2   :     0.011830
      dxy     :     0.014687
  6 C s       :     3.372832  s :     3.372832
      pz      :     0.956533  p :     3.089856
      px      :     1.143462
      py      :     0.989862
      dz2     :     0.006955  d :     0.042755
      dxz     :     0.011343
      dyz     :     0.007589
      dx2y2   :     0.006119
      dxy     :     0.010749
  7 C s       :     3.338909  s :     3.338909
      pz      :     0.901056  p :     2.788779
      px      :     0.887066
      py      :     1.000657
      dz2     :     0.011628  d :     0.063595
      dxz     :     0.017875
      dyz     :     0.009759
      dx2y2   :     0.011738
      dxy     :     0.012594
  8 C s       :     3.071505  s :     3.071505
      pz      :     0.872617  p :     2.561356
      px      :     0.803849
      py      :     0.884890
      dz2     :     0.010976  d :     0.066557
      dxz     :     0.022492
      dyz     :     0.010082
      dx2y2   :     0.011260
      dxy     :     0.011747
  9 C s       :     3.126184  s :     3.126184
      pz      :     0.856799  p :     2.710469
      px      :     0.896762
      py      :     0.956907
      dz2     :     0.019115  d :     0.062381
      dxz     :     0.016635
      dyz     :     0.012058
      dx2y2   :     0.006989
      dxy     :     0.007583
 10 C s       :     2.939363  s :     2.939363
      pz      :     0.754987  p :     2.381578
      px      :     0.831198
      py      :     0.795393
      dz2     :     0.039201  d :     0.120339
      dxz     :     0.024549
      dyz     :     0.022887
      dx2y2   :     0.017822
      dxy     :     0.015879
 11 N s       :     3.599745  s :     3.599745
      pz      :     1.227234  p :     4.006272
      px      :     1.375405
      py      :     1.403633
      dz2     :     0.009095  d :     0.035398
      dxz     :     0.009205
      dyz     :     0.006395
      dx2y2   :     0.005330
      dxy     :     0.005373
 12 N s       :     3.602004  s :     3.602004
      pz      :     1.392892  p :     3.715572
      px      :     1.137259
      py      :     1.185420
      dz2     :     0.011711  d :     0.043573
      dxz     :     0.008718
      dyz     :     0.006905
      dx2y2   :     0.007759
      dxy     :     0.008479
 13 C s       :     3.204582  s :     3.204582
      pz      :     0.851674  p :     2.841674
      px      :     1.040986
      py      :     0.949014
      dz2     :     0.018734  d :     0.058567
      dxz     :     0.016050
      dyz     :     0.010194
      dx2y2   :     0.006206
      dxy     :     0.007383
 14 C s       :     3.192788  s :     3.192788
      pz      :     1.058883  p :     2.858423
      px      :     0.895092
      py      :     0.904448
      dz2     :     0.012875  d :     0.059870
      dxz     :     0.019803
      dyz     :     0.007521
      dx2y2   :     0.009608
      dxy     :     0.010063
 15 N s       :     3.603901  s :     3.603901
      pz      :     1.429350  p :     3.700479
      px      :     1.121207
      py      :     1.149922
      dz2     :     0.011868  d :     0.043900
      dxz     :     0.009709
      dyz     :     0.007068
      dx2y2   :     0.007446
      dxy     :     0.007810
 16 O s       :     3.785418  s :     3.785418
      pz      :     1.665782  p :     4.634116
      px      :     1.525299
      py      :     1.443035
      dz2     :     0.004478  d :     0.027634
      dxz     :     0.006993
      dyz     :     0.005105
      dx2y2   :     0.006015
      dxy     :     0.005044
 17 H s       :     0.533161  s :     0.533161
 18 H s       :     0.713147  s :     0.713147
 19 H s       :     0.717030  s :     0.717030
 20 H s       :     0.752923  s :     0.752923
 21 H s       :     0.748758  s :     0.748758
 22 H s       :     0.748739  s :     0.748739
 23 H s       :     0.749389  s :     0.749389
 24 H s       :     0.750534  s :     0.750534
 25 H s       :     0.710602  s :     0.710602
 26 H s       :     0.718903  s :     0.718903
 27 H s       :     0.582684  s :     0.582684
 28 C s       :     3.282296  s :     3.282296
      pz      :     1.086686  p :     2.968036
      px      :     0.908430
      py      :     0.972920
      dz2     :     0.011788  d :     0.040039
      dxz     :     0.009904
      dyz     :     0.005103
      dx2y2   :     0.006395
      dxy     :     0.006850
 29 C s       :     3.207169  s :     3.207169
      pz      :     0.871299  p :     2.736261
      px      :     0.872530
      py      :     0.992431
      dz2     :     0.010750  d :     0.046877
      dxz     :     0.014118
      dyz     :     0.007957
      dx2y2   :     0.006552
      dxy     :     0.007499
 30 C s       :     3.284962  s :     3.284962
      pz      :     0.921798  p :     2.970971
      px      :     1.047307
      py      :     1.001866
      dz2     :     0.011219  d :     0.039726
      dxz     :     0.011057
      dyz     :     0.007030
      dx2y2   :     0.005073
      dxy     :     0.005349
 31 C s       :     3.251325  s :     3.251325
      pz      :     1.050233  p :     2.947798
      px      :     0.908984
      py      :     0.988581
      dz2     :     0.012102  d :     0.040734
      dxz     :     0.010565
      dyz     :     0.004536
      dx2y2   :     0.006608
      dxy     :     0.006922
 32 C s       :     3.257285  s :     3.257285
      pz      :     0.973683  p :     2.965812
      px      :     1.008095
      py      :     0.984034
      dz2     :     0.009190  d :     0.040122
      dxz     :     0.014352
      dyz     :     0.005846
      dx2y2   :     0.006051
      dxy     :     0.004683
 33 C s       :     3.249729  s :     3.249729
      pz      :     0.914334  p :     2.949639
      px      :     1.025354
      py      :     1.009951
      dz2     :     0.010994  d :     0.040686
      dxz     :     0.011756
      dyz     :     0.007460
      dx2y2   :     0.004854
      dxy     :     0.005623
 34 C s       :     3.076206  s :     3.076206
      pz      :     0.801741  p :     2.544384
      px      :     0.743466
      py      :     0.999177
      dz2     :     0.017666  d :     0.083453
      dxz     :     0.028809
      dyz     :     0.007292
      dx2y2   :     0.015233
      dxy     :     0.014452
 35 O s       :     3.814320  s :     3.814320
      pz      :     1.722920  p :     4.625155
      px      :     1.368631
      py      :     1.533605
      dz2     :     0.003300  d :     0.025756
      dxz     :     0.006544
      dyz     :     0.001965
      dx2y2   :     0.006193
      dxy     :     0.007753
 36 C s       :     3.219235  s :     3.219235
      pz      :     0.868357  p :     2.777596
      px      :     0.900276
      py      :     1.008964
      dz2     :     0.013171  d :     0.047853
      dxz     :     0.010449
      dyz     :     0.009575
      dx2y2   :     0.007413
      dxy     :     0.007245
 37 C s       :     3.120933  s :     3.120933
      pz      :     0.797412  p :     2.561355
      px      :     0.807545
      py      :     0.956398
      dz2     :     0.014633  d :     0.073578
      dxz     :     0.020456
      dyz     :     0.013708
      dx2y2   :     0.012925
      dxy     :     0.011856
 38 C s       :     3.101403  s :     3.101403
      pz      :     0.871748  p :     2.653837
      px      :     0.837593
      py      :     0.944497
      dz2     :     0.014540  d :     0.065616
      dxz     :     0.015914
      dyz     :     0.011634
      dx2y2   :     0.012175
      dxy     :     0.011353
 39 C s       :     3.289750  s :     3.289750
      pz      :     1.030685  p :     2.985483
      px      :     0.953813
      py      :     1.000985
      dz2     :     0.010041  d :     0.039502
      dxz     :     0.010532
      dyz     :     0.006651
      dx2y2   :     0.006463
      dxy     :     0.005815
 40 C s       :     3.248403  s :     3.248403
      pz      :     0.983159  p :     2.953127
      px      :     0.988360
      py      :     0.981608
      dz2     :     0.009064  d :     0.041055
      dxz     :     0.013481
      dyz     :     0.006722
      dx2y2   :     0.006382
      dxy     :     0.005406
 41 C s       :     3.288795  s :     3.288795
      pz      :     0.914161  p :     3.030106
      px      :     1.071933
      py      :     1.044012
      dz2     :     0.010495  d :     0.039372
      dxz     :     0.011044
      dyz     :     0.007915
      dx2y2   :     0.003552
      dxy     :     0.006366
 42 N s       :     3.612268  s :     3.612268
      pz      :     1.313434  p :     3.787956
      px      :     1.195705
      py      :     1.278816
      dz2     :     0.014794  d :     0.045317
      dxz     :     0.007928
      dyz     :     0.008722
      dx2y2   :     0.005866
      dxy     :     0.008007
 43 C s       :     3.022329  s :     3.022329
      pz      :     0.761102  p :     2.335717
      px      :     0.771807
      py      :     0.802808
      dz2     :     0.022768  d :     0.099570
      dxz     :     0.029349
      dyz     :     0.024806
      dx2y2   :     0.010957
      dxy     :     0.011690
 44 O s       :     3.811086  s :     3.811086
      pz      :     1.620663  p :     4.585971
      px      :     1.420011
      py      :     1.545296
      dz2     :     0.007110  d :     0.041182
      dxz     :     0.012653
      dyz     :     0.009798
      dx2y2   :     0.007088
      dxy     :     0.004532
 45 C s       :     3.310539  s :     3.310539
      pz      :     0.966242  p :     2.876912
      px      :     0.938253
      py      :     0.972417
      dz2     :     0.011412  d :     0.053736
      dxz     :     0.009149
      dyz     :     0.010864
      dx2y2   :     0.008875
      dxy     :     0.013436
 46 C s       :     3.312728  s :     3.312728
      pz      :     1.081338  p :     3.015975
      px      :     1.051275
      py      :     0.883361
      dz2     :     0.012201  d :     0.042433
      dxz     :     0.003243
      dyz     :     0.008154
      dx2y2   :     0.010548
      dxy     :     0.008287
 47 C s       :     3.250761  s :     3.250761
      pz      :     0.940014  p :     2.829978
      px      :     0.936544
      py      :     0.953421
      dz2     :     0.012909  d :     0.053662
      dxz     :     0.008855
      dyz     :     0.009433
      dx2y2   :     0.011008
      dxy     :     0.011458
 48 C s       :     3.319977  s :     3.319977
      pz      :     0.908705  p :     3.016749
      px      :     1.117738
      py      :     0.990307
      dz2     :     0.010901  d :     0.043018
      dxz     :     0.007570
      dyz     :     0.007059
      dx2y2   :     0.007349
      dxy     :     0.010139
 49 C s       :     3.275268  s :     3.275268
      pz      :     0.994207  p :     2.892855
      px      :     0.941923
      py      :     0.956726
      dz2     :     0.011570  d :     0.052368
      dxz     :     0.009812
      dyz     :     0.009779
      dx2y2   :     0.010408
      dxy     :     0.010799
 50 C s       :     3.324554  s :     3.324554
      pz      :     0.941106  p :     3.023054
      px      :     1.074588
      py      :     1.007360
      dz2     :     0.008454  d :     0.042720
      dxz     :     0.008311
      dyz     :     0.009080
      dx2y2   :     0.007757
      dxy     :     0.009117
 51 C s       :     2.956550  s :     2.956550
      pz      :     0.762920  p :     2.332906
      px      :     0.838343
      py      :     0.731642
      dz2     :     0.036614  d :     0.121516
      dxz     :     0.027778
      dyz     :     0.023368
      dx2y2   :     0.018595
      dxy     :     0.015162
 52 N s       :     3.557888  s :     3.557888
      pz      :     1.187526  p :     4.054281
      px      :     1.353079
      py      :     1.513676
      dz2     :     0.009267  d :     0.035249
      dxz     :     0.009710
      dyz     :     0.007038
      dx2y2   :     0.005440
      dxy     :     0.003794
 53 C s       :     3.272656  s :     3.272656
      pz      :     0.967390  p :     2.920840
      px      :     0.885294
      py      :     1.068155
      dz2     :     0.010196  d :     0.057656
      dxz     :     0.012119
      dyz     :     0.012705
      dx2y2   :     0.011254
      dxy     :     0.011382
 54 C s       :     3.388596  s :     3.388596
      pz      :     1.150016  p :     3.208728
      px      :     1.014580
      py      :     1.044132
      dz2     :     0.008144  d :     0.036934
      dxz     :     0.005375
      dyz     :     0.008128
      dx2y2   :     0.006938
      dxy     :     0.008349
 55 C s       :     3.382811  s :     3.382811
      pz      :     1.092680  p :     3.222576
      px      :     1.106016
      py      :     1.023880
      dz2     :     0.012507  d :     0.036941
      dxz     :     0.003670
      dyz     :     0.004149
      dx2y2   :     0.008476
      dxy     :     0.008139
 56 C s       :     3.379286  s :     3.379286
      pz      :     0.943109  p :     3.218909
      px      :     1.137599
      py      :     1.138200
      dz2     :     0.008396  d :     0.036707
      dxz     :     0.007439
      dyz     :     0.006577
      dx2y2   :     0.005231
      dxy     :     0.009064
 57 O s       :     3.775522  s :     3.775522
      pz      :     1.685744  p :     4.734438
      px      :     1.522756
      py      :     1.525938
      dz2     :     0.004061  d :     0.025022
      dxz     :     0.006605
      dyz     :     0.004124
      dx2y2   :     0.005266
      dxy     :     0.004965
 58 H s       :     0.762400  s :     0.762400
 59 H s       :     0.753181  s :     0.753181
 60 H s       :     0.761007  s :     0.761007
 61 H s       :     0.759717  s :     0.759717
 62 H s       :     0.752075  s :     0.752075
 63 H s       :     0.741609  s :     0.741609
 64 H s       :     0.762655  s :     0.762655
 65 H s       :     0.772352  s :     0.772352
 66 H s       :     0.770610  s :     0.770610
 67 H s       :     0.770419  s :     0.770419
 68 H s       :     0.770058  s :     0.770058
 69 H s       :     0.769474  s :     0.769474
 70 H s       :     0.558783  s :     0.558783
 71 H s       :     0.759683  s :     0.759683
 72 H s       :     0.758984  s :     0.758984
 73 H s       :     0.759711  s :     0.759711
 74 H s       :     0.744448  s :     0.744448
 75 H s       :     0.747849  s :     0.747849
 76 H s       :     0.734261  s :     0.734261
 77 H s       :     0.753485  s :     0.753485
 78 H s       :     0.752905  s :     0.752905
 79 H s       :     0.752214  s :     0.752214
 80 H s       :     0.752786  s :     0.752786
 81 H s       :     0.745852  s :     0.745852
 82 H s       :     0.744935  s :     0.744935
 83 H s       :     0.756144  s :     0.756144

SPIN
  0 C s       :     0.000915  s :     0.000915
      pz      :     0.007848  p :     0.008628
      px      :     0.000456
      py      :     0.000324
      dz2     :    -0.000023  d :     0.000061
      dxz     :    -0.000004
      dyz     :    -0.000049
      dx2y2   :     0.000093
      dxy     :     0.000044
  1 C s       :     0.003090  s :     0.003090
      pz      :    -0.005473  p :     0.009590
      px      :     0.003088
      py      :     0.011975
      dz2     :     0.000037  d :     0.000262
      dxz     :     0.000054
      dyz     :     0.000162
      dx2y2   :     0.000002
      dxy     :     0.000007
  2 C s       :     0.001411  s :     0.001411
      pz      :     0.009782  p :     0.010772
      px      :     0.000317
      py      :     0.000673
      dz2     :    -0.000035  d :     0.000012
      dxz     :    -0.000034
      dyz     :    -0.000010
      dx2y2   :    -0.000000
      dxy     :     0.000092
  3 C s       :    -0.000935  s :    -0.000935
      pz      :    -0.005601  p :    -0.006451
      px      :    -0.000608
      py      :    -0.000241
      dz2     :     0.000020  d :     0.000156
      dxz     :     0.000008
      dyz     :     0.000104
      dx2y2   :     0.000018
      dxy     :     0.000005
  4 C s       :     0.001315  s :     0.001315
      pz      :     0.009428  p :     0.011205
      px      :     0.000798
      py      :     0.000979
      dz2     :    -0.000027  d :    -0.000073
      dxz     :    -0.000025
      dyz     :    -0.000024
      dx2y2   :     0.000001
      dxy     :     0.000003
  5 C s       :    -0.000606  s :    -0.000606
      pz      :    -0.003351  p :    -0.004148
      px      :    -0.000665
      py      :    -0.000132
      dz2     :     0.000015  d :     0.000126
      dxz     :     0.000072
      dyz     :     0.000017
      dx2y2   :     0.000003
      dxy     :     0.000019
  6 C s       :    -0.001633  s :    -0.001633
      pz      :    -0.002465  p :    -0.000253
      px      :     0.001700
      py      :     0.000512
      dz2     :     0.000924  d :     0.001408
      dxz     :    -0.000009
      dyz     :    -0.000115
      dx2y2   :     0.000172
      dxy     :     0.000436
  7 C s       :     0.043519  s :     0.043519
      pz      :     0.011145  p :     0.256099
      px      :     0.050652
      py      :     0.194303
      dz2     :     0.000454  d :     0.002320
      dxz     :    -0.000042
      dyz     :    -0.000074
      dx2y2   :     0.001788
      dxy     :     0.000195
  8 C s       :    -0.009262  s :    -0.009262
      pz      :    -0.004716  p :    -0.049018
      px      :    -0.012203
      py      :    -0.032099
      dz2     :     0.000083  d :     0.002332
      dxz     :    -0.000023
      dyz     :     0.001532
      dx2y2   :     0.000182
      dxy     :     0.000559
  9 C s       :     0.007357  s :     0.007357
      pz      :     0.009627  p :     0.071131
      px      :     0.023039
      py      :     0.038465
      dz2     :    -0.000116  d :    -0.000467
      dxz     :    -0.000079
      dyz     :    -0.000147
      dx2y2   :    -0.000035
      dxy     :    -0.000090
 10 C s       :    -0.004356  s :    -0.004356
      pz      :    -0.002899  p :    -0.028451
      px      :    -0.008178
      py      :    -0.017373
      dz2     :     0.000205  d :     0.003556
      dxz     :     0.000582
      dyz     :     0.001010
      dx2y2   :     0.001306
      dxy     :     0.000452
 11 N s       :     0.003077  s :     0.003077
      pz      :     0.002859  p :     0.091805
      px      :     0.014882
      py      :     0.074064
      dz2     :    -0.000051  d :     0.001200
      dxz     :     0.000030
      dyz     :     0.000781
      dx2y2   :     0.000550
      dxy     :    -0.000110
 12 N s       :     0.002640  s :     0.002640
      pz      :     0.010508  p :     0.044790
      px      :     0.013969
      py      :     0.020312
      dz2     :     0.000004  d :    -0.000504
      dxz     :    -0.000124
      dyz     :    -0.000031
      dx2y2   :    -0.000217
      dxy     :    -0.000137
 13 C s       :    -0.004974  s :    -0.004974
      pz      :    -0.004428  p :    -0.038701
      px      :    -0.008632
      py      :    -0.025641
      dz2     :     0.000157  d :     0.000741
      dxz     :     0.000194
      dyz     :     0.000260
      dx2y2   :     0.000046
      dxy     :     0.000082
 14 C s       :     0.005755  s :     0.005755
      pz      :     0.003298  p :     0.047211
      px      :     0.008894
      py      :     0.035019
      dz2     :    -0.000055  d :    -0.000446
      dxz     :     0.000016
      dyz     :    -0.000094
      dx2y2   :    -0.000201
      dxy     :    -0.000112
 15 N s       :    -0.001639  s :    -0.001639
      pz      :     0.001929  p :    -0.023377
      px      :    -0.006871
      py      :    -0.018435
      dz2     :    -0.000005  d :     0.000786
      dxz     :     0.000010
      dyz     :     0.000111
      dx2y2   :     0.000519
      dxy     :     0.000152
 16 O s       :     0.005186  s :     0.005186
      pz      :     0.016526  p :     0.147948
      px      :     0.027387
      py      :     0.104035
      dz2     :    -0.000083  d :    -0.000883
      dxz     :    -0.000194
      dyz     :    -0.000093
      dx2y2   :    -0.000405
      dxy     :    -0.000108
 17 H s       :    -0.003767  s :    -0.003767
 18 H s       :     0.002182  s :     0.002182
 19 H s       :    -0.002662  s :    -0.002662
 20 H s       :    -0.000154  s :    -0.000154
 21 H s       :     0.000357  s :     0.000357
 22 H s       :    -0.000659  s :    -0.000659
 23 H s       :     0.000483  s :     0.000483
 24 H s       :    -0.000399  s :    -0.000399
 25 H s       :     0.001634  s :     0.001634
 26 H s       :    -0.000707  s :    -0.000707
 27 H s       :    -0.027311  s :    -0.027311
 28 C s       :     0.020474  s :     0.020474
      pz      :     0.021862  p :     0.153396
      px      :     0.026981
      py      :     0.104554
      dz2     :    -0.000162  d :    -0.001222
      dxz     :    -0.000048
      dyz     :    -0.000148
      dx2y2   :    -0.000354
      dxy     :    -0.000509
 29 C s       :    -0.028607  s :    -0.028607
      pz      :    -0.025034  p :    -0.110191
      px      :    -0.013110
      py      :    -0.072047
      dz2     :     0.000452  d :     0.006339
      dxz     :     0.000342
      dyz     :     0.002452
      dx2y2   :     0.000405
      dxy     :     0.002688
 30 C s       :     0.020828  s :     0.020828
      pz      :     0.020464  p :     0.156438
      px      :     0.023347
      py      :     0.112627
      dz2     :    -0.000181  d :    -0.001414
      dxz     :    -0.000089
      dyz     :    -0.000640
      dx2y2   :    -0.000251
      dxy     :    -0.000253
 31 C s       :    -0.015287  s :    -0.015287
      pz      :    -0.011882  p :    -0.104056
      px      :    -0.019197
      py      :    -0.072976
      dz2     :     0.000181  d :     0.002564
      dxz     :     0.000105
      dyz     :     0.000228
      dx2y2   :     0.000863
      dxy     :     0.001188
 32 C s       :     0.021143  s :     0.021143
      pz      :     0.015726  p :     0.173957
      px      :     0.023947
      py      :     0.134284
      dz2     :    -0.000162  d :    -0.001386
      dxz     :    -0.000143
      dyz     :    -0.000339
      dx2y2   :    -0.000420
      dxy     :    -0.000322
 33 C s       :    -0.014588  s :    -0.014588
      pz      :    -0.012137  p :    -0.097444
      px      :    -0.019145
      py      :    -0.066162
      dz2     :     0.000353  d :     0.002478
      dxz     :     0.000154
      dyz     :     0.001440
      dx2y2   :     0.000166
      dxy     :     0.000366
 34 C s       :     0.062798  s :     0.062798
      pz      :     0.026989  p :     0.456016
      px      :     0.009875
      py      :     0.419152
      dz2     :     0.000102  d :     0.003473
      dxz     :     0.000789
      dyz     :     0.000076
      dx2y2   :    -0.000322
      dxy     :     0.002827
 35 O s       :     0.017995  s :     0.017995
      pz      :     0.102041  p :     0.449485
      px      :     0.053166
      py      :     0.294278
      dz2     :    -0.000063  d :     0.000952
      dxz     :     0.000001
      dyz     :    -0.000151
      dx2y2   :    -0.000159
      dxy     :     0.001325
 36 C s       :    -0.027751  s :    -0.027751
      pz      :    -0.020489  p :    -0.089633
      px      :    -0.016617
      py      :    -0.052527
      dz2     :     0.001482  d :     0.007230
      dxz     :     0.000042
      dyz     :     0.004571
      dx2y2   :     0.000820
      dxy     :     0.000315
 37 C s       :     0.016172  s :     0.016172
      pz      :     0.008662  p :     0.128411
      px      :     0.046123
      py      :     0.073627
      dz2     :     0.000013  d :    -0.000801
      dxz     :    -0.000048
      dyz     :    -0.000053
      dx2y2   :    -0.000435
      dxy     :    -0.000277
 38 C s       :    -0.015257  s :    -0.015257
      pz      :    -0.015064  p :    -0.078625
      px      :    -0.021091
      py      :    -0.042470
      dz2     :     0.000224  d :     0.003043
      dxz     :     0.000572
      dyz     :     0.001558
      dx2y2   :     0.000291
      dxy     :     0.000399
 39 C s       :     0.028897  s :     0.028897
      pz      :     0.019790  p :     0.231710
      px      :     0.056826
      py      :     0.155094
      dz2     :    -0.000206  d :    -0.001565
      dxz     :    -0.000104
      dyz     :    -0.000240
      dx2y2   :    -0.000544
      dxy     :    -0.000471
 40 C s       :    -0.019787  s :    -0.019787
      pz      :    -0.015798  p :    -0.130082
      px      :    -0.035589
      py      :    -0.078695
      dz2     :     0.000208  d :     0.003452
      dxz     :     0.000805
      dyz     :     0.000739
      dx2y2   :     0.001352
      dxy     :     0.000349
 41 C s       :     0.026902  s :     0.026902
      pz      :     0.007800  p :     0.206752
      px      :     0.068233
      py      :     0.130719
      dz2     :    -0.000184  d :    -0.001592
      dxz     :    -0.000213
      dyz     :    -0.000593
      dx2y2   :    -0.000181
      dxy     :    -0.000421
 42 N s       :     0.001256  s :     0.001256
      pz      :     0.001409  p :     0.018563
      px      :     0.006449
      py      :     0.010705
      dz2     :    -0.000029  d :    -0.000554
      dxz     :    -0.000042
      dyz     :    -0.000197
      dx2y2   :    -0.000196
      dxy     :    -0.000090
 43 C s       :    -0.001974  s :    -0.001974
      pz      :    -0.001238  p :    -0.017572
      px      :    -0.006150
      py      :    -0.010184
      dz2     :     0.000016  d :     0.000177
      dxz     :     0.000066
      dyz     :     0.000081
      dx2y2   :     0.000004
      dxy     :     0.000011
 44 O s       :    -0.000211  s :    -0.000211
      pz      :    -0.000984  p :    -0.000018
      px      :    -0.000835
      py      :     0.001801
      dz2     :     0.000004  d :     0.000610
      dxz     :     0.000006
      dyz     :     0.000067
      dx2y2   :     0.000435
      dxy     :     0.000098
 45 C s       :     0.000323  s :     0.000323
      pz      :     0.000258  p :     0.001196
      px      :     0.000467
      py      :     0.000470
      dz2     :    -0.000010  d :    -0.000101
      dxz     :    -0.000002
      dyz     :    -0.000010
      dx2y2   :    -0.000042
      dxy     :    -0.000038
 46 C s       :    -0.000059  s :    -0.000059
      pz      :    -0.000108  p :    -0.000253
      px      :    -0.000057
      py      :    -0.000088
      dz2     :    -0.000000  d :     0.000001
      dxz     :    -0.000000
      dyz     :    -0.000000
      dx2y2   :     0.000000
      dxy     :     0.000002
 47 C s       :     0.000025  s :     0.000025
      pz      :     0.000012  p :     0.000092
      px      :     0.000018
      py      :     0.000063
      dz2     :    -0.000000  d :    -0.000000
      dxz     :    -0.000001
      dyz     :    -0.000000
      dx2y2   :     0.000000
      dxy     :     0.000000
 48 C s       :    -0.000002  s :    -0.000002
      pz      :    -0.000006  p :    -0.000021
      px      :    -0.000006
      py      :    -0.000009
      dz2     :    -0.000000  d :     0.000000
      dxz     :     0.000000
      dyz     :     0.000000
      dx2y2   :     0.000000
      dxy     :     0.000000
 49 C s       :    -0.000023  s :    -0.000023
      pz      :    -0.000002  p :    -0.000093
      px      :    -0.000006
      py      :    -0.000086
      dz2     :    -0.000000  d :    -0.000001
      dxz     :     0.000000
      dyz     :    -0.000000
      dx2y2   :     0.000000
      dxy     :    -0.000000
 50 C s       :    -0.000006  s :    -0.000006
      pz      :    -0.000175  p :    -0.000112
      px      :     0.000107
      py      :    -0.000044
      dz2     :     0.000000  d :     0.000005
      dxz     :     0.000003
      dyz     :     0.000000
      dx2y2   :     0.000001
      dxy     :     0.000000
 51 C s       :     0.000208  s :     0.000208
      pz      :    -0.000033  p :    -0.000170
      px      :    -0.000059
      py      :    -0.000078
      dz2     :     0.000010  d :     0.000019
      dxz     :     0.000008
      dyz     :    -0.000001
      dx2y2   :    -0.000002
      dxy     :     0.000003
 52 N s       :    -0.000071  s :    -0.000071
      pz      :    -0.000070  p :     0.000122
      px      :     0.000138
      py      :     0.000054
      dz2     :    -0.000000  d :     0.000004
      dxz     :     0.000002
      dyz     :     0.000001
      dx2y2   :     0.000002
      dxy     :    -0.000002
 53 C s       :    -0.000036  s :    -0.000036
      pz      :     0.000050  p :    -0.000071
      px      :    -0.000005
      py      :    -0.000116
      dz2     :    -0.000001  d :    -0.000001
      dxz     :     0.000000
      dyz     :     0.000001
      dx2y2   :     0.000001
      dxy     :    -0.000002
 54 C s       :    -0.000128  s :    -0.000128
      pz      :     0.000013  p :    -0.000553
      px      :    -0.000122
      py      :    -0.000444
      dz2     :    -0.000003  d :    -0.000007
      dxz     :    -0.000006
      dyz     :     0.000003
      dx2y2   :     0.000002
      dxy     :    -0.000004
 55 C s       :     0.000001  s :     0.000001
      pz      :     0.000000  p :     0.000006
      px      :     0.000001
      py      :     0.000005
      dz2     :     0.000000  d :    -0.000000
      dxz     :     0.000000
      dyz     :    -0.000000
      dx2y2   :    -0.000000
      dxy     :    -0.000000
 56 C s       :     0.000003  s :     0.000003
      pz      :     0.000005  p :     0.000026
      px      :     0.000007
      py      :     0.000015
      dz2     :    -0.000000  d :    -0.000001
      dxz     :    -0.000000
      dyz     :     0.000000
      dx2y2   :    -0.000000
      dxy     :    -0.000000
 57 O s       :     0.000003  s :     0.000003
      pz      :     0.000229  p :     0.000833
      px      :    -0.000079
      py      :     0.000683
      dz2     :    -0.000000  d :    -0.000002
      dxz     :    -0.000000
      dyz     :    -0.000001
      dx2y2   :    -0.000001
      dxy     :     0.000001
 58 H s       :    -0.000019  s :    -0.000019
 59 H s       :    -0.000011  s :    -0.000011
 60 H s       :     0.000016  s :     0.000016
 61 H s       :    -0.000000  s :    -0.000000
 62 H s       :     0.000095  s :     0.000095
 63 H s       :    -0.000024  s :    -0.000024
 64 H s       :    -0.000009  s :    -0.000009
 65 H s       :    -0.000006  s :    -0.000006
 66 H s       :    -0.000005  s :    -0.000005
 67 H s       :    -0.000003  s :    -0.000003
 68 H s       :    -0.000002  s :    -0.000002
 69 H s       :    -0.000000  s :    -0.000000
 70 H s       :    -0.001334  s :    -0.001334
 71 H s       :     0.000118  s :     0.000118
 72 H s       :    -0.000015  s :    -0.000015
 73 H s       :    -0.000075  s :    -0.000075
 74 H s       :    -0.014911  s :    -0.014911
 75 H s       :     0.007024  s :     0.007024
 76 H s       :    -0.013568  s :    -0.013568
 77 H s       :    -0.010316  s :    -0.010316
 78 H s       :     0.006048  s :     0.006048
 79 H s       :    -0.011252  s :    -0.011252
 80 H s       :     0.005489  s :     0.005489
 81 H s       :    -0.009504  s :    -0.009504
 82 H s       :     0.000022  s :     0.000022
 83 H s       :    -0.000033  s :    -0.000033


                     *******************************
                     * LOEWDIN POPULATION ANALYSIS *
                     *******************************

-------------------------------------------
LOEWDIN ATOMIC CHARGES AND SPIN POPULATIONS
-------------------------------------------
   0 C :   -0.138559    0.008348
   1 C :   -0.057493    0.011040
   2 C :   -0.138016    0.009699
   3 C :   -0.140537   -0.004523
   4 C :   -0.143538    0.009738
   5 C :   -0.139100   -0.002639
   6 C :   -0.205677    0.010878
   7 C :   -0.050259    0.249411
   8 C :    0.015356   -0.026588
   9 C :   -0.021895    0.060809
  10 C :    0.122778   -0.008794
  11 N :   -0.147732    0.090976
  12 N :   -0.103205    0.037900
  13 C :   -0.051524   -0.031550
  14 C :   -0.069659    0.041374
  15 N :   -0.089938   -0.015826
  16 O :   -0.249532    0.141633
  17 H :    0.285941   -0.001955
  18 H :    0.157569    0.001043
  19 H :    0.155222   -0.001327
  20 H :    0.147604    0.000192
  21 H :    0.147984    0.000214
  22 H :    0.147338   -0.000274
  23 H :    0.147726    0.000280
  24 H :    0.148469   -0.000070
  25 H :    0.161653    0.001589
  26 H :    0.161505   -0.000279
  27 H :    0.268188    0.008722
  28 C :   -0.127860    0.128913
  29 C :   -0.073422   -0.056615
  30 C :   -0.131855    0.135943
  31 C :   -0.145840   -0.074839
  32 C :   -0.149385    0.148873
  33 C :   -0.146172   -0.068862
  34 C :    0.010190    0.436045
  35 O :   -0.251771    0.468228
  36 C :   -0.091254   -0.042233
  37 C :    0.042384    0.111178
  38 C :   -0.021523   -0.048779
  39 C :   -0.146808    0.199790
  40 C :   -0.140705   -0.090816
  41 C :   -0.148771    0.178755
  42 N :   -0.190091    0.013069
  43 C :    0.131517   -0.014502
  44 O :   -0.050254    0.005150
  45 C :   -0.101822    0.000388
  46 C :   -0.200447   -0.000204
  47 C :   -0.099352    0.000007
  48 C :   -0.205238   -0.000008
  49 C :   -0.111985    0.000031
  50 C :   -0.197501   -0.000227
  51 C :    0.120829   -0.000073
  52 N :   -0.197058   -0.000306
  53 C :   -0.132490    0.000004
  54 C :   -0.330666   -0.000673
  55 C :   -0.341142    0.000003
  56 C :   -0.337895    0.000003
  57 O :   -0.340131    0.000728
  58 H :    0.138095   -0.000008
  59 H :    0.141969    0.000001
  60 H :    0.136080    0.000011
  61 H :    0.135662    0.000000
  62 H :    0.141966    0.000056
  63 H :    0.144445    0.000013
  64 H :    0.137813   -0.000003
  65 H :    0.132701   -0.000003
  66 H :    0.133239   -0.000005
  67 H :    0.131913   -0.000002
  68 H :    0.133011   -0.000002
  69 H :    0.133560    0.000000
  70 H :    0.271935   -0.000482
  71 H :    0.137306    0.000059
  72 H :    0.138514   -0.000016
  73 H :    0.137673   -0.000072
  74 H :    0.154289   -0.006914
  75 H :    0.149394    0.003374
  76 H :    0.153096   -0.006346
  77 H :    0.148120   -0.004791
  78 H :    0.146098    0.002932
  79 H :    0.145536   -0.005125
  80 H :    0.146206    0.002626
  81 H :    0.149615   -0.004282
  82 H :    0.138217    0.000008
  83 H :    0.129400   -0.000020

----------------------------------------------------
LOEWDIN REDUCED ORBITAL CHARGES AND SPIN POPULATIONS
----------------------------------------------------
CHARGE
  0 C s       :     2.889244  s :     2.889244
      pz      :     0.991892  p :     3.158028
      px      :     1.085463
      py      :     1.080673
      dz2     :     0.006514  d :     0.091287
      dxz     :     0.004854
      dyz     :     0.014880
      dx2y2   :     0.036199
      dxy     :     0.028841
  1 C s       :     2.846041  s :     2.846041
      pz      :     0.967395  p :     3.099730
      px      :     1.084405
      py      :     1.047929
      dz2     :     0.007124  d :     0.111723
      dxz     :     0.014682
      dyz     :     0.012222
      dx2y2   :     0.038106
      dxy     :     0.039589
  2 C s       :     2.889375  s :     2.889375
      pz      :     0.990463  p :     3.157134
      px      :     1.076571
      py      :     1.090100
      dz2     :     0.007095  d :     0.091507
      dxz     :     0.012105
      dyz     :     0.007293
      dx2y2   :     0.030675
      dxy     :     0.034339
  3 C s       :     2.890957  s :     2.890957
      pz      :     0.982819  p :     3.157604
      px      :     1.084709
      py      :     1.090076
      dz2     :     0.006505  d :     0.091975
      dxz     :     0.004651
      dyz     :     0.015202
      dx2y2   :     0.036492
      dxy     :     0.029126
  4 C s       :     2.892049  s :     2.892049
      pz      :     0.984735  p :     3.159855
      px      :     1.088636
      py      :     1.086484
      dz2     :     0.006247  d :     0.091633
      dxz     :     0.012506
      dyz     :     0.007205
      dx2y2   :     0.031569
      dxy     :     0.034106
  5 C s       :     2.890978  s :     2.890978
      pz      :     0.981381  p :     3.156081
      px      :     1.088609
      py      :     1.086091
      dz2     :     0.007071  d :     0.092041
      dxz     :     0.012118
      dyz     :     0.007448
      dx2y2   :     0.030200
      dxy     :     0.035205
  6 C s       :     2.902300  s :     2.902300
      pz      :     1.045210  p :     3.214274
      px      :     1.103715
      py      :     1.065349
      dz2     :     0.015679  d :     0.089103
      dxz     :     0.022305
      dyz     :     0.016999
      dx2y2   :     0.012309
      dxy     :     0.021810
  7 C s       :     2.872882  s :     2.872882
      pz      :     1.058265  p :     3.032441
      px      :     0.975086
      py      :     0.999090
      dz2     :     0.027203  d :     0.144937
      dxz     :     0.042572
      dyz     :     0.021179
      dx2y2   :     0.025147
      dxy     :     0.028836
  8 C s       :     2.830543  s :     2.830543
      pz      :     1.039832  p :     2.991675
      px      :     1.004333
      py      :     0.947510
      dz2     :     0.026443  d :     0.162427
      dxz     :     0.058850
      dyz     :     0.025128
      dx2y2   :     0.025085
      dxy     :     0.026920
  9 C s       :     2.841934  s :     2.841934
      pz      :     1.030012  p :     3.028647
      px      :     1.013665
      py      :     0.984970
      dz2     :     0.047894  d :     0.151314
      dxz     :     0.043292
      dyz     :     0.028402
      dx2y2   :     0.015596
      dxy     :     0.016130
 10 C s       :     2.808790  s :     2.808790
      pz      :     0.953779  p :     2.791859
      px      :     0.978187
      py      :     0.859893
      dz2     :     0.095292  d :     0.276573
      dxz     :     0.055033
      dyz     :     0.051045
      dx2y2   :     0.037529
      dxy     :     0.037675
 11 N s       :     3.113717  s :     3.113717
      pz      :     1.229356  p :     3.949890
      px      :     1.315763
      py      :     1.404771
      dz2     :     0.024479  d :     0.084125
      dxz     :     0.022432
      dyz     :     0.015054
      dx2y2   :     0.011250
      dxy     :     0.010910
 12 N s       :     3.178170  s :     3.178170
      pz      :     1.435681  p :     3.829523
      px      :     1.208327
      py      :     1.185514
      dz2     :     0.024852  d :     0.095513
      dxz     :     0.023372
      dyz     :     0.012082
      dx2y2   :     0.016271
      dxy     :     0.018935
 13 C s       :     2.899854  s :     2.899854
      pz      :     1.028373  p :     3.021713
      px      :     1.045317
      py      :     0.948022
      dz2     :     0.046363  d :     0.129957
      dxz     :     0.037451
      dyz     :     0.023034
      dx2y2   :     0.010853
      dxy     :     0.012256
 14 C s       :     2.892795  s :     2.892795
      pz      :     1.089954  p :     3.042367
      px      :     1.004227
      py      :     0.948186
      dz2     :     0.027460  d :     0.134496
      dxz     :     0.047100
      dyz     :     0.017531
      dx2y2   :     0.019530
      dxy     :     0.022875
 15 N s       :     3.182512  s :     3.182512
      pz      :     1.456432  p :     3.811928
      px      :     1.199693
      py      :     1.155803
      dz2     :     0.025292  d :     0.095497
      dxz     :     0.024144
      dyz     :     0.012880
      dx2y2   :     0.015651
      dxy     :     0.017529
 16 O s       :     3.520783  s :     3.520783
      pz      :     1.667518  p :     4.675699
      px      :     1.552391
      py      :     1.455790
      dz2     :     0.008696  d :     0.053049
      dxz     :     0.014193
      dyz     :     0.009921
      dx2y2   :     0.009133
      dxy     :     0.011106
 17 H s       :     0.714059  s :     0.714059
 18 H s       :     0.842431  s :     0.842431
 19 H s       :     0.844778  s :     0.844778
 20 H s       :     0.852396  s :     0.852396
 21 H s       :     0.852016  s :     0.852016
 22 H s       :     0.852662  s :     0.852662
 23 H s       :     0.852274  s :     0.852274
 24 H s       :     0.851531  s :     0.851531
 25 H s       :     0.838347  s :     0.838347
 26 H s       :     0.838495  s :     0.838495
 27 H s       :     0.731812  s :     0.731812
 28 C s       :     2.888953  s :     2.888953
      pz      :     1.086519  p :     3.148185
      px      :     1.065145
      py      :     0.996520
      dz2     :     0.025379  d :     0.090723
      dxz     :     0.025359
      dyz     :     0.009230
      dx2y2   :     0.015411
      dxy     :     0.015344
 29 C s       :     2.844093  s :     2.844093
      pz      :     1.071358  p :     3.114445
      px      :     1.046053
      py      :     0.997034
      dz2     :     0.028431  d :     0.114883
      dxz     :     0.037813
      dyz     :     0.017874
      dx2y2   :     0.014256
      dxy     :     0.016509
 30 C s       :     2.888589  s :     2.888589
      pz      :     1.071347  p :     3.152671
      px      :     1.082728
      py      :     0.998597
      dz2     :     0.029104  d :     0.090595
      dxz     :     0.028030
      dyz     :     0.015056
      dx2y2   :     0.009237
      dxy     :     0.009168
 31 C s       :     2.889964  s :     2.889964
      pz      :     1.082648  p :     3.162704
      px      :     1.081374
      py      :     0.998681
      dz2     :     0.025856  d :     0.093173
      dxz     :     0.027163
      dyz     :     0.008313
      dx2y2   :     0.015962
      dxy     :     0.015879
 32 C s       :     2.892946  s :     2.892946
      pz      :     1.084607  p :     3.165225
      px      :     1.077337
      py      :     1.003281
      dz2     :     0.023168  d :     0.091214
      dxz     :     0.033168
      dyz     :     0.013031
      dx2y2   :     0.011991
      dxy     :     0.009856
 33 C s       :     2.889969  s :     2.889969
      pz      :     1.087242  p :     3.163115
      px      :     1.074557
      py      :     1.001315
      dz2     :     0.028432  d :     0.093088
      dxz     :     0.029634
      dyz     :     0.016353
      dx2y2   :     0.008869
      dxy     :     0.009800
 34 C s       :     2.822884  s :     2.822884
      pz      :     1.019852  p :     2.968767
      px      :     0.953710
      py      :     0.995204
      dz2     :     0.042158  d :     0.198159
      dxz     :     0.071342
      dyz     :     0.015541
      dx2y2   :     0.037163
      dxy     :     0.031955
 35 O s       :     3.529378  s :     3.529378
      pz      :     1.713708  p :     4.665790
      px      :     1.428603
      py      :     1.523480
      dz2     :     0.007179  d :     0.056603
      dxz     :     0.014219
      dyz     :     0.003016
      dx2y2   :     0.013583
      dxy     :     0.018605
 36 C s       :     2.841112  s :     2.841112
      pz      :     1.059224  p :     3.132289
      px      :     1.048771
      py      :     1.024293
      dz2     :     0.033663  d :     0.117853
      dxz     :     0.028752
      dyz     :     0.021979
      dx2y2   :     0.016560
      dxy     :     0.016899
 37 C s       :     2.818105  s :     2.818105
      pz      :     0.981518  p :     2.966297
      px      :     0.962425
      py      :     1.022355
      dz2     :     0.038012  d :     0.173214
      dxz     :     0.049330
      dyz     :     0.031270
      dx2y2   :     0.027968
      dxy     :     0.026635
 38 C s       :     2.822570  s :     2.822570
      pz      :     1.065265  p :     3.044251
      px      :     0.990976
      py      :     0.988011
      dz2     :     0.037386  d :     0.154701
      dxz     :     0.038933
      dyz     :     0.027207
      dx2y2   :     0.025091
      dxy     :     0.026085
 39 C s       :     2.889506  s :     2.889506
      pz      :     1.079610  p :     3.167589
      px      :     1.059977
      py      :     1.028002
      dz2     :     0.022434  d :     0.089714
      dxz     :     0.025879
      dyz     :     0.013425
      dx2y2   :     0.014279
      dxy     :     0.013696
 40 C s       :     2.886199  s :     2.886199
      pz      :     1.082926  p :     3.160558
      px      :     1.063138
      py      :     1.014494
      dz2     :     0.022533  d :     0.093948
      dxz     :     0.030999
      dyz     :     0.015673
      dx2y2   :     0.012789
      dxy     :     0.011954
 41 C s       :     2.887113  s :     2.887113
      pz      :     1.071105  p :     3.172264
      px      :     1.069340
      py      :     1.031819
      dz2     :     0.027276  d :     0.089393
      dxz     :     0.027574
      dyz     :     0.017641
      dx2y2   :     0.006189
      dxy     :     0.010712
 42 N s       :     3.202769  s :     3.202769
      pz      :     1.386881  p :     3.893572
      px      :     1.232673
      py      :     1.274017
      dz2     :     0.033003  d :     0.093750
      dxz     :     0.017718
      dyz     :     0.014624
      dx2y2   :     0.012092
      dxy     :     0.016314
 43 C s       :     2.827890  s :     2.827890
      pz      :     0.991949  p :     2.818355
      px      :     0.940591
      py      :     0.885815
      dz2     :     0.053849  d :     0.222238
      dxz     :     0.067286
      dyz     :     0.054917
      dx2y2   :     0.021765
      dxy     :     0.024421
 44 O s       :     3.405159  s :     3.405159
      pz      :     1.619325  p :     4.557164
      px      :     1.410314
      py      :     1.527526
      dz2     :     0.013480  d :     0.087930
      dxz     :     0.025727
      dyz     :     0.017373
      dx2y2   :     0.017803
      dxy     :     0.013546
 45 C s       :     2.832399  s :     2.832399
      pz      :     1.059535  p :     3.143821
      px      :     1.035200
      py      :     1.049087
      dz2     :     0.027507  d :     0.125602
      dxz     :     0.020829
      dyz     :     0.025268
      dx2y2   :     0.019712
      dxy     :     0.032287
 46 C s       :     2.903175  s :     2.903175
      pz      :     1.097072  p :     3.209283
      px      :     1.084236
      py      :     1.027975
      dz2     :     0.022745  d :     0.087989
      dxz     :     0.006353
      dyz     :     0.017868
      dx2y2   :     0.022261
      dxy     :     0.018761
 47 C s       :     2.836419  s :     2.836419
      pz      :     1.050384  p :     3.137548
      px      :     1.037791
      py      :     1.049373
      dz2     :     0.031176  d :     0.125385
      dxz     :     0.020588
      dyz     :     0.021696
      dx2y2   :     0.024777
      dxy     :     0.027147
 48 C s       :     2.902193  s :     2.902193
      pz      :     1.045419  p :     3.213185
      px      :     1.101076
      py      :     1.066691
      dz2     :     0.024395  d :     0.089860
      dxz     :     0.015269
      dyz     :     0.016775
      dx2y2   :     0.014094
      dxy     :     0.019327
 49 C s       :     2.842587  s :     2.842587
      pz      :     1.056571  p :     3.147517
      px      :     1.036256
      py      :     1.054691
      dz2     :     0.027894  d :     0.121881
      dxz     :     0.022173
      dyz     :     0.021856
      dx2y2   :     0.023783
      dxy     :     0.026175
 50 C s       :     2.904658  s :     2.904658
      pz      :     1.047427  p :     3.204231
      px      :     1.085796
      py      :     1.071008
      dz2     :     0.019549  d :     0.088612
      dxz     :     0.016459
      dyz     :     0.019059
      dx2y2   :     0.014772
      dxy     :     0.018773
 51 C s       :     2.821568  s :     2.821568
      pz      :     0.965583  p :     2.779305
      px      :     1.002564
      py      :     0.811158
      dz2     :     0.085414  d :     0.278299
      dxz     :     0.064228
      dyz     :     0.053584
      dx2y2   :     0.041463
      dxy     :     0.033611
 52 N s       :     3.097435  s :     3.097435
      pz      :     1.234963  p :     4.014868
      px      :     1.300200
      py      :     1.479705
      dz2     :     0.024471  d :     0.084756
      dxz     :     0.025758
      dyz     :     0.016364
      dx2y2   :     0.010743
      dxy     :     0.007419
 53 C s       :     2.896175  s :     2.896175
      pz      :     1.031337  p :     3.116111
      px      :     1.009238
      py      :     1.075536
      dz2     :     0.020759  d :     0.120204
      dxz     :     0.027119
      dyz     :     0.024379
      dx2y2   :     0.024678
      dxy     :     0.023267
 54 C s       :     2.953253  s :     2.953253
      pz      :     1.138987  p :     3.308186
      px      :     1.075095
      py      :     1.094104
      dz2     :     0.014335  d :     0.069227
      dxz     :     0.009891
      dyz     :     0.014171
      dx2y2   :     0.013351
      dxy     :     0.017479
 55 C s       :     2.949094  s :     2.949094
      pz      :     1.116656  p :     3.322855
      px      :     1.120489
      py      :     1.085711
      dz2     :     0.022024  d :     0.069192
      dxz     :     0.006821
      dyz     :     0.008991
      dx2y2   :     0.015811
      dxy     :     0.015544
 56 C s       :     2.947370  s :     2.947370
      pz      :     1.053592  p :     3.321358
      px      :     1.132971
      py      :     1.134795
      dz2     :     0.018499  d :     0.069167
      dxz     :     0.014273
      dyz     :     0.013231
      dx2y2   :     0.008401
      dxy     :     0.014763
 57 O s       :     3.508667  s :     3.508667
      pz      :     1.683296  p :     4.780217
      px      :     1.563720
      py      :     1.533202
      dz2     :     0.008832  d :     0.051247
      dxz     :     0.014016
      dyz     :     0.008125
      dx2y2   :     0.009494
      dxy     :     0.010780
 58 H s       :     0.861905  s :     0.861905
 59 H s       :     0.858031  s :     0.858031
 60 H s       :     0.863920  s :     0.863920
 61 H s       :     0.864338  s :     0.864338
 62 H s       :     0.858034  s :     0.858034
 63 H s       :     0.855555  s :     0.855555
 64 H s       :     0.862187  s :     0.862187
 65 H s       :     0.867299  s :     0.867299
 66 H s       :     0.866761  s :     0.866761
 67 H s       :     0.868087  s :     0.868087
 68 H s       :     0.866989  s :     0.866989
 69 H s       :     0.866440  s :     0.866440
 70 H s       :     0.728065  s :     0.728065
 71 H s       :     0.862694  s :     0.862694
 72 H s       :     0.861486  s :     0.861486
 73 H s       :     0.862327  s :     0.862327
 74 H s       :     0.845711  s :     0.845711
 75 H s       :     0.850606  s :     0.850606
 76 H s       :     0.846904  s :     0.846904
 77 H s       :     0.851880  s :     0.851880
 78 H s       :     0.853902  s :     0.853902
 79 H s       :     0.854464  s :     0.854464
 80 H s       :     0.853794  s :     0.853794
 81 H s       :     0.850385  s :     0.850385
 82 H s       :     0.861783  s :     0.861783
 83 H s       :     0.870600  s :     0.870600

SPIN
  0 C s       :     0.000332  s :     0.000332
      pz      :     0.007293  p :     0.007798
      px      :     0.000108
      py      :     0.000396
      dz2     :    -0.000020  d :     0.000218
      dxz     :    -0.000019
      dyz     :    -0.000123
      dx2y2   :     0.000275
      dxy     :     0.000105
  1 C s       :     0.002420  s :     0.002420
      pz      :    -0.004594  p :     0.008063
      px      :     0.002569
      py      :     0.010088
      dz2     :     0.000078  d :     0.000557
      dxz     :     0.000141
      dyz     :     0.000403
      dx2y2   :    -0.000011
      dxy     :    -0.000054
  2 C s       :     0.000348  s :     0.000348
      pz      :     0.008826  p :     0.009216
      px      :     0.000192
      py      :     0.000198
      dz2     :    -0.000037  d :     0.000135
      dxz     :    -0.000092
      dyz     :    -0.000030
      dx2y2   :    -0.000005
      dxy     :     0.000299
  3 C s       :    -0.000166  s :    -0.000166
      pz      :    -0.004596  p :    -0.004725
      px      :    -0.000178
      py      :     0.000049
      dz2     :     0.000024  d :     0.000368
      dxz     :     0.000026
      dyz     :     0.000254
      dx2y2   :     0.000046
      dxy     :     0.000018
  4 C s       :     0.000376  s :     0.000376
      pz      :     0.008649  p :     0.009528
      px      :     0.000445
      py      :     0.000434
      dz2     :    -0.000031  d :    -0.000166
      dxz     :    -0.000069
      dyz     :    -0.000051
      dx2y2   :    -0.000011
      dxy     :    -0.000005
  5 C s       :    -0.000058  s :    -0.000058
      pz      :    -0.002682  p :    -0.002888
      px      :    -0.000274
      py      :     0.000068
      dz2     :     0.000023  d :     0.000306
      dxz     :     0.000157
      dyz     :     0.000066
      dx2y2   :     0.000020
      dxy     :     0.000040
  6 C s       :     0.000510  s :     0.000510
      pz      :     0.000334  p :     0.006727
      px      :     0.002539
      py      :     0.003854
      dz2     :     0.001914  d :     0.003641
      dxz     :     0.000105
      dyz     :     0.000022
      dx2y2   :     0.000436
      dxy     :     0.001164
  7 C s       :     0.016878  s :     0.016878
      pz      :     0.008271  p :     0.228841
      px      :     0.051295
      py      :     0.169275
      dz2     :     0.000634  d :     0.003692
      dxz     :    -0.000079
      dyz     :    -0.000031
      dx2y2   :     0.003322
      dxy     :    -0.000154
  8 C s       :    -0.001983  s :    -0.001983
      pz      :     0.001952  p :    -0.030667
      px      :    -0.007927
      py      :    -0.024692
      dz2     :     0.000227  d :     0.006062
      dxz     :     0.000232
      dyz     :     0.003832
      dx2y2   :     0.000552
      dxy     :     0.001219
  9 C s       :     0.002384  s :     0.002384
      pz      :     0.008291  p :     0.059632
      px      :     0.019277
      py      :     0.032065
      dz2     :    -0.000333  d :    -0.001207
      dxz     :    -0.000223
      dyz     :    -0.000379
      dx2y2   :    -0.000148
      dxy     :    -0.000124
 10 C s       :    -0.001892  s :    -0.001892
      pz      :    -0.000855  p :    -0.015625
      px      :    -0.005249
      py      :    -0.009521
      dz2     :     0.000484  d :     0.008723
      dxz     :     0.001637
      dyz     :     0.002407
      dx2y2   :     0.003114
      dxy     :     0.001080
 11 N s       :     0.002675  s :     0.002675
      pz      :     0.002404  p :     0.084450
      px      :     0.016132
      py      :     0.065914
      dz2     :    -0.000121  d :     0.003851
      dxz     :     0.000144
      dyz     :     0.001185
      dx2y2   :     0.002608
      dxy     :     0.000035
 12 N s       :     0.001197  s :     0.001197
      pz      :     0.008142  p :     0.038029
      px      :     0.012084
      py      :     0.017803
      dz2     :    -0.000113  d :    -0.001325
      dxz     :    -0.000102
      dyz     :    -0.000142
      dx2y2   :    -0.000605
      dxy     :    -0.000364
 13 C s       :    -0.001608  s :    -0.001608
      pz      :    -0.002915  p :    -0.031618
      px      :    -0.006573
      py      :    -0.022131
      dz2     :     0.000408  d :     0.001677
      dxz     :     0.000458
      dyz     :     0.000570
      dx2y2   :     0.000112
      dxy     :     0.000128
 14 C s       :     0.001780  s :     0.001780
      pz      :     0.001561  p :     0.040612
      px      :     0.007891
      py      :     0.031160
      dz2     :    -0.000119  d :    -0.001017
      dxz     :     0.000038
      dyz     :    -0.000233
      dx2y2   :    -0.000457
      dxy     :    -0.000246
 15 N s       :    -0.000606  s :    -0.000606
      pz      :     0.002695  p :    -0.017603
      px      :    -0.004398
      py      :    -0.015900
      dz2     :     0.000241  d :     0.002383
      dxz     :     0.000237
      dyz     :     0.000393
      dx2y2   :     0.001126
      dxy     :     0.000386
 16 O s       :     0.002923  s :     0.002923
      pz      :     0.015157  p :     0.139771
      px      :     0.025211
      py      :     0.099403
      dz2     :    -0.000059  d :    -0.001061
      dxz     :    -0.000256
      dyz     :    -0.000126
      dx2y2   :    -0.000512
      dxy     :    -0.000107
 17 H s       :    -0.001955  s :    -0.001955
 18 H s       :     0.001043  s :     0.001043
 19 H s       :    -0.001327  s :    -0.001327
 20 H s       :     0.000192  s :     0.000192
 21 H s       :     0.000214  s :     0.000214
 22 H s       :    -0.000274  s :    -0.000274
 23 H s       :     0.000280  s :     0.000280
 24 H s       :    -0.000070  s :    -0.000070
 25 H s       :     0.001589  s :     0.001589
 26 H s       :    -0.000279  s :    -0.000279
 27 H s       :     0.008722  s :     0.008722
 28 C s       :     0.006681  s :     0.006681
      pz      :     0.009951  p :     0.125041
      px      :     0.022920
      py      :     0.092169
      dz2     :    -0.000323  d :    -0.002809
      dxz     :    -0.000254
      dyz     :    -0.000403
      dx2y2   :    -0.000661
      dxy     :    -0.001169
 29 C s       :    -0.005029  s :    -0.005029
      pz      :    -0.005115  p :    -0.066841
      px      :    -0.003712
      py      :    -0.058013
      dz2     :     0.001557  d :     0.015255
      dxz     :     0.001327
      dyz     :     0.005485
      dx2y2   :     0.000989
      dxy     :     0.005896
 30 C s       :     0.006484  s :     0.006484
      pz      :     0.015387  p :     0.132764
      px      :     0.017324
      py      :     0.100053
      dz2     :    -0.000492  d :    -0.003305
      dxz     :    -0.000386
      dyz     :    -0.001515
      dx2y2   :    -0.000383
      dxy     :    -0.000530
 31 C s       :    -0.004124  s :    -0.004124
      pz      :    -0.005238  p :    -0.076891
      px      :    -0.011384
      py      :    -0.060269
      dz2     :     0.000466  d :     0.006176
      dxz     :     0.000458
      dyz     :     0.000550
      dx2y2   :     0.001996
      dxy     :     0.002706
 32 C s       :     0.006119  s :     0.006119
      pz      :     0.008669  p :     0.145797
      px      :     0.017976
      py      :     0.119152
      dz2     :    -0.000395  d :    -0.003043
      dxz     :    -0.000460
      dyz     :    -0.000803
      dx2y2   :    -0.000761
      dxy     :    -0.000624
 33 C s       :    -0.003658  s :    -0.003658
      pz      :    -0.005835  p :    -0.071187
      px      :    -0.010991
      py      :    -0.054361
      dz2     :     0.000911  d :     0.005983
      dxz     :     0.000566
      dyz     :     0.003385
      dx2y2   :     0.000382
      dxy     :     0.000739
 34 C s       :     0.014624  s :     0.014624
      pz      :     0.035036  p :     0.409850
      px      :     0.002049
      py      :     0.372765
      dz2     :     0.000409  d :     0.011571
      dxz     :     0.002190
      dyz     :     0.000536
      dx2y2   :     0.000663
      dxy     :     0.007772
 35 O s       :     0.015751  s :     0.015751
      pz      :     0.099139  p :     0.443727
      px      :     0.051917
      py      :     0.292671
      dz2     :     0.000004  d :     0.008750
      dxz     :     0.000609
      dyz     :     0.000476
      dx2y2   :     0.000125
      dxy     :     0.007537
 36 C s       :    -0.005443  s :    -0.005443
      pz      :    -0.003469  p :    -0.054440
      px      :    -0.008202
      py      :    -0.042769
      dz2     :     0.004188  d :     0.017650
      dxz     :     0.000337
      dyz     :     0.010259
      dx2y2   :     0.002008
      dxy     :     0.000858
 37 C s       :     0.005334  s :     0.005334
      pz      :     0.006547  p :     0.107811
      px      :     0.037448
      py      :     0.063816
      dz2     :    -0.000040  d :    -0.001967
      dxz     :    -0.000194
      dyz     :    -0.000332
      dx2y2   :    -0.001016
      dxy     :    -0.000386
 38 C s       :    -0.003507  s :    -0.003507
      pz      :    -0.006814  p :    -0.052426
      px      :    -0.015005
      py      :    -0.030607
      dz2     :     0.000752  d :     0.007153
      dxz     :     0.001465
      dyz     :     0.003315
      dx2y2   :     0.000736
      dxy     :     0.000886
 39 C s       :     0.007958  s :     0.007958
      pz      :     0.012191  p :     0.195154
      px      :     0.047203
      py      :     0.135760
      dz2     :    -0.000423  d :    -0.003322
      dxz     :    -0.000375
      dyz     :    -0.000446
      dx2y2   :    -0.001281
      dxy     :    -0.000797
 40 C s       :    -0.005358  s :    -0.005358
      pz      :    -0.007194  p :    -0.093838
      px      :    -0.022949
      py      :    -0.063695
      dz2     :     0.000582  d :     0.008380
      dxz     :     0.002041
      dyz     :     0.001853
      dx2y2   :     0.003134
      dxy     :     0.000769
 41 C s       :     0.007932  s :     0.007932
      pz      :     0.007070  p :     0.174434
      px      :     0.049431
      py      :     0.117933
      dz2     :    -0.000489  d :    -0.003611
      dxz     :    -0.000692
      dyz     :    -0.001469
      dx2y2   :    -0.000350
      dxy     :    -0.000610
 42 N s       :     0.000464  s :     0.000464
      pz      :     0.000687  p :     0.014195
      px      :     0.004677
      py      :     0.008831
      dz2     :    -0.000137  d :    -0.001590
      dxz     :    -0.000125
      dyz     :    -0.000431
      dx2y2   :    -0.000675
      dxy     :    -0.000221
 43 C s       :    -0.000738  s :    -0.000738
      pz      :    -0.000759  p :    -0.014235
      px      :    -0.004708
      py      :    -0.008768
      dz2     :     0.000035  d :     0.000471
      dxz     :     0.000197
      dyz     :     0.000238
      dx2y2   :    -0.000012
      dxy     :     0.000014
 44 O s       :     0.000120  s :     0.000120
      pz      :    -0.000326  p :     0.002937
      px      :     0.000346
      py      :     0.002916
      dz2     :     0.000078  d :     0.002094
      dxz     :     0.000126
      dyz     :     0.000422
      dx2y2   :     0.001130
      dxy     :     0.000338
 45 C s       :     0.000086  s :     0.000086
      pz      :     0.000108  p :     0.000570
      px      :     0.000305
      py      :     0.000157
      dz2     :    -0.000038  d :    -0.000268
      dxz     :    -0.000013
      dyz     :    -0.000032
      dx2y2   :    -0.000093
      dxy     :    -0.000092
 46 C s       :    -0.000031  s :    -0.000031
      pz      :    -0.000087  p :    -0.000179
      px      :    -0.000032
      py      :    -0.000060
      dz2     :    -0.000001  d :     0.000005
      dxz     :    -0.000000
      dyz     :     0.000001
      dx2y2   :     0.000001
      dxy     :     0.000004
 47 C s       :     0.000004  s :     0.000004
      pz      :    -0.000000  p :     0.000005
      px      :    -0.000005
      py      :     0.000010
      dz2     :    -0.000000  d :    -0.000001
      dxz     :    -0.000001
      dyz     :    -0.000001
      dx2y2   :     0.000000
      dxy     :     0.000001
 48 C s       :    -0.000001  s :    -0.000001
      pz      :    -0.000004  p :    -0.000008
      px      :     0.000000
      py      :    -0.000004
      dz2     :     0.000001  d :     0.000002
      dxz     :     0.000000
      dyz     :    -0.000000
      dx2y2   :     0.000001
      dxy     :    -0.000000
 49 C s       :     0.000006  s :     0.000006
      pz      :     0.000005  p :     0.000031
      px      :     0.000003
      py      :     0.000023
      dz2     :    -0.000001  d :    -0.000006
      dxz     :    -0.000001
      dyz     :    -0.000003
      dx2y2   :    -0.000001
      dxy     :    -0.000002
 50 C s       :    -0.000042  s :    -0.000042
      pz      :    -0.000159  p :    -0.000198
      px      :     0.000003
      py      :    -0.000042
      dz2     :     0.000003  d :     0.000013
      dxz     :     0.000008
      dyz     :     0.000000
      dx2y2   :     0.000003
      dxy     :    -0.000000
 51 C s       :     0.000028  s :     0.000028
      pz      :    -0.000073  p :    -0.000148
      px      :    -0.000005
      py      :    -0.000071
      dz2     :     0.000021  d :     0.000047
      dxz     :     0.000014
      dyz     :     0.000004
      dx2y2   :    -0.000006
      dxy     :     0.000015
 52 N s       :    -0.000168  s :    -0.000168
      pz      :    -0.000103  p :    -0.000127
      px      :    -0.000052
      py      :     0.000027
      dz2     :    -0.000003  d :    -0.000010
      dxz     :     0.000001
      dyz     :    -0.000001
      dx2y2   :     0.000000
      dxy     :    -0.000008
 53 C s       :    -0.000006  s :    -0.000006
      pz      :     0.000032  p :     0.000020
      px      :     0.000005
      py      :    -0.000017
      dz2     :    -0.000005  d :    -0.000010
      dxz     :     0.000001
      dyz     :     0.000002
      dx2y2   :    -0.000000
      dxy     :    -0.000008
 54 C s       :    -0.000130  s :    -0.000130
      pz      :    -0.000039  p :    -0.000540
      px      :    -0.000159
      py      :    -0.000343
      dz2     :    -0.000001  d :    -0.000002
      dxz     :    -0.000014
      dyz     :     0.000004
      dx2y2   :     0.000006
      dxy     :     0.000004
 55 C s       :    -0.000000  s :    -0.000000
      pz      :     0.000001  p :     0.000004
      px      :     0.000000
      py      :     0.000002
      dz2     :     0.000000  d :    -0.000001
      dxz     :    -0.000000
      dyz     :    -0.000000
      dx2y2   :    -0.000000
      dxy     :    -0.000001
 56 C s       :    -0.000005  s :    -0.000005
      pz      :     0.000005  p :     0.000009
      px      :     0.000002
      py      :     0.000002
      dz2     :    -0.000001  d :    -0.000001
      dxz     :    -0.000000
      dyz     :     0.000000
      dx2y2   :     0.000000
      dxy     :    -0.000000
 57 O s       :    -0.000035  s :    -0.000035
      pz      :     0.000207  p :     0.000764
      px      :    -0.000110
      py      :     0.000668
      dz2     :     0.000000  d :    -0.000002
      dxz     :     0.000001
      dyz     :     0.000001
      dx2y2   :    -0.000002
      dxy     :    -0.000001
 58 H s       :    -0.000008  s :    -0.000008
 59 H s       :     0.000001  s :     0.000001
 60 H s       :     0.000011  s :     0.000011
 61 H s       :     0.000000  s :     0.000000
 62 H s       :     0.000056  s :     0.000056
 63 H s       :     0.000013  s :     0.000013
 64 H s       :    -0.000003  s :    -0.000003
 65 H s       :    -0.000003  s :    -0.000003
 66 H s       :    -0.000005  s :    -0.000005
 67 H s       :    -0.000002  s :    -0.000002
 68 H s       :    -0.000002  s :    -0.000002
 69 H s       :     0.000000  s :     0.000000
 70 H s       :    -0.000482  s :    -0.000482
 71 H s       :     0.000059  s :     0.000059
 72 H s       :    -0.000016  s :    -0.000016
 73 H s       :    -0.000072  s :    -0.000072
 74 H s       :    -0.006914  s :    -0.006914
 75 H s       :     0.003374  s :     0.003374
 76 H s       :    -0.006346  s :    -0.006346
 77 H s       :    -0.004791  s :    -0.004791
 78 H s       :     0.002932  s :     0.002932
 79 H s       :    -0.005125  s :    -0.005125
 80 H s       :     0.002626  s :     0.002626
 81 H s       :    -0.004282  s :    -0.004282
 82 H s       :     0.000008  s :     0.000008
 83 H s       :    -0.000020  s :    -0.000020


                      *****************************
                      * MAYER POPULATION ANALYSIS *
                      *****************************

  NA   - Mulliken gross atomic population
  ZA   - Total nuclear charge
  QA   - Mulliken gross atomic charge
  VA   - Mayer's total valence
  BVA  - Mayer's bonded valence
  FA   - Mayer's free valence

  ATOM       NA         ZA         QA         VA         BVA        FA
  0 C      6.2966     6.0000    -0.2966     3.7886     3.7885     0.0001
  1 C      5.8813     6.0000     0.1187     3.6879     3.6875     0.0004
  2 C      6.2898     6.0000    -0.2898     3.7998     3.7997     0.0001
  3 C      6.2355     6.0000    -0.2355     3.7958     3.7958     0.0000
  4 C      6.2590     6.0000    -0.2590     3.7989     3.7988     0.0001
  5 C      6.2335     6.0000    -0.2335     3.7976     3.7976     0.0000
  6 C      6.5054     6.0000    -0.5054     3.6603     3.6600     0.0003
  7 C      6.1913     6.0000    -0.1913     3.5664     3.4842     0.0822
  8 C      5.6994     6.0000     0.3006     3.6716     3.6698     0.0018
  9 C      5.8990     6.0000     0.1010     3.8110     3.8067     0.0043
 10 C      5.4413     6.0000     0.5587     3.9921     3.9911     0.0011
 11 N      7.6414     7.0000    -0.6414     3.0362     3.0261     0.0101
 12 N      7.3611     7.0000    -0.3611     3.1057     3.1040     0.0017
 13 C      6.1048     6.0000    -0.1048     3.8158     3.8146     0.0012
 14 C      6.1111     6.0000    -0.1111     3.8274     3.8255     0.0019
 15 N      7.3483     7.0000    -0.3483     3.1046     3.1041     0.0006
 16 O      8.4472     8.0000    -0.4472     2.1903     2.1693     0.0210
 17 H      0.5332     1.0000     0.4668     0.8143     0.8143     0.0000
 18 H      0.7131     1.0000     0.2869     0.8841     0.8841     0.0000
 19 H      0.7170     1.0000     0.2830     0.8853     0.8853     0.0000
 20 H      0.7529     1.0000     0.2471     0.9132     0.9132     0.0000
 21 H      0.7488     1.0000     0.2512     0.8995     0.8995     0.0000
 22 H      0.7487     1.0000     0.2513     0.8998     0.8998     0.0000
 23 H      0.7494     1.0000     0.2506     0.8997     0.8997     0.0000
 24 H      0.7505     1.0000     0.2495     0.9088     0.9088     0.0000
 25 H      0.7106     1.0000     0.2894     0.8816     0.8816     0.0000
 26 H      0.7189     1.0000     0.2811     0.8890     0.8890     0.0000
 27 H      0.5827     1.0000     0.4173     0.7704     0.7691     0.0013
 28 C      6.2904     6.0000    -0.2904     3.7869     3.7686     0.0183
 29 C      5.9903     6.0000     0.0097     3.7230     3.7143     0.0087
 30 C      6.2957     6.0000    -0.2957     3.7975     3.7774     0.0201
 31 C      6.2399     6.0000    -0.2399     3.7897     3.7824     0.0073
 32 C      6.2632     6.0000    -0.2632     3.7984     3.7742     0.0242
 33 C      6.2401     6.0000    -0.2401     3.8126     3.8062     0.0064
 34 C      5.7040     6.0000     0.2960     3.8180     3.6120     0.2060
 35 O      8.4652     8.0000    -0.4652     2.1632     2.0030     0.1601
 36 C      6.0447     6.0000    -0.0447     3.6940     3.6872     0.0068
 37 C      5.7559     6.0000     0.2441     3.6192     3.6050     0.0142
 38 C      5.8209     6.0000     0.1791     3.8771     3.8731     0.0039
 39 C      6.3147     6.0000    -0.3147     3.7861     3.7421     0.0439
 40 C      6.2426     6.0000    -0.2426     3.8222     3.8111     0.0111
 41 C      6.3583     6.0000    -0.3583     3.8013     3.7661     0.0352
 42 N      7.4455     7.0000    -0.4455     3.0710     3.0707     0.0002
 43 C      5.4576     6.0000     0.5424     3.6412     3.6410     0.0003
 44 O      8.4382     8.0000    -0.4382     2.2433     2.2432     0.0001
 45 C      6.2412     6.0000    -0.2412     3.8105     3.8105     0.0000
 46 C      6.3711     6.0000    -0.3711     3.6077     3.6077     0.0000
 47 C      6.1344     6.0000    -0.1344     3.8030     3.8030     0.0000
 48 C      6.3797     6.0000    -0.3797     3.5809     3.5809     0.0000
 49 C      6.2205     6.0000    -0.2205     3.7684     3.7684     0.0000
 50 C      6.3903     6.0000    -0.3903     3.5923     3.5923     0.0000
 51 C      5.4110     6.0000     0.5890     3.8936     3.8936     0.0000
 52 N      7.6474     7.0000    -0.6474     3.0335     3.0335     0.0000
 53 C      6.2512     6.0000    -0.2512     3.6202     3.6202     0.0000
 54 C      6.6343     6.0000    -0.6343     3.6731     3.6731     0.0000
 55 C      6.6423     6.0000    -0.6423     3.6998     3.6998     0.0000
 56 C      6.6349     6.0000    -0.6349     3.7100     3.7100     0.0000
 57 O      8.5350     8.0000    -0.5350     2.1005     2.1005     0.0000
 58 H      0.7624     1.0000     0.2376     0.9077     0.9077     0.0000
 59 H      0.7532     1.0000     0.2468     0.9110     0.9110     0.0000
 60 H      0.7610     1.0000     0.2390     0.9103     0.9103     0.0000
 61 H      0.7597     1.0000     0.2403     0.9061     0.9061     0.0000
 62 H      0.7521     1.0000     0.2479     0.9059     0.9059     0.0000
 63 H      0.7416     1.0000     0.2584     0.9054     0.9054     0.0000
 64 H      0.7627     1.0000     0.2373     0.9166     0.9166     0.0000
 65 H      0.7724     1.0000     0.2276     0.9117     0.9117     0.0000
 66 H      0.7706     1.0000     0.2294     0.9119     0.9119     0.0000
 67 H      0.7704     1.0000     0.2296     0.9130     0.9130     0.0000
 68 H      0.7701     1.0000     0.2299     0.9124     0.9124     0.0000
 69 H      0.7695     1.0000     0.2305     0.9096     0.9096     0.0000
 70 H      0.5588     1.0000     0.4412     0.8173     0.8173     0.0000
 71 H      0.7597     1.0000     0.2403     0.9094     0.9094     0.0000
 72 H      0.7590     1.0000     0.2410     0.9078     0.9078     0.0000
 73 H      0.7597     1.0000     0.2403     0.9106     0.9106     0.0000
 74 H      0.7444     1.0000     0.2556     0.9007     0.9004     0.0002
 75 H      0.7478     1.0000     0.2522     0.9020     0.9019     0.0001
 76 H      0.7343     1.0000     0.2657     0.9011     0.9009     0.0002
 77 H      0.7535     1.0000     0.2465     0.9109     0.9108     0.0001
 78 H      0.7529     1.0000     0.2471     0.9015     0.9015     0.0000
 79 H      0.7522     1.0000     0.2478     0.9011     0.9010     0.0001
 80 H      0.7528     1.0000     0.2472     0.9014     0.9014     0.0000
 81 H      0.7459     1.0000     0.2541     0.8994     0.8993     0.0001
 82 H      0.7449     1.0000     0.2551     0.9050     0.9050     0.0000
 83 H      0.7561     1.0000     0.2439     0.8973     0.8973     0.0000

  Mayer bond orders larger than 0.100000
B(  0-C ,  1-C ) :   1.3857 B(  0-C ,  5-C ) :   1.4300 B(  0-C , 20-H ) :   0.9062 
B(  1-C ,  2-C ) :   1.3977 B(  1-C ,  6-C ) :   0.9440 B(  2-C ,  3-C ) :   1.4245 
B(  2-C , 24-H ) :   0.9067 B(  3-C ,  4-C ) :   1.4218 B(  3-C , 23-H ) :   0.9090 
B(  4-C ,  5-C ) :   1.4166 B(  4-C , 22-H ) :   0.9085 B(  5-C , 21-H ) :   0.9089 
B(  6-C ,  7-C ) :   0.9578 B(  6-C , 25-H ) :   0.8913 B(  6-C , 26-H ) :   0.8956 
B(  7-C ,  8-C ) :   0.9377 B(  7-C , 11-N ) :   1.0773 B(  7-C , 27-H ) :   0.4162 
B(  8-C ,  9-C ) :   1.2402 B(  8-C , 12-N ) :   1.4895 B(  9-C , 10-C ) :   0.9897 
B(  9-C , 15-N ) :   1.4599 B( 10-C , 11-N ) :   1.1541 B( 10-C , 16-O ) :   1.8290 
B( 11-N , 17-H ) :   0.6019 B( 12-N , 13-C ) :   1.5058 B( 13-C , 14-C ) :   1.3124 
B( 13-C , 18-H ) :   0.8877 B( 14-C , 15-N ) :   1.5379 B( 14-C , 19-H ) :   0.8886 
B( 16-O , 70-H ) :   0.1225 B( 17-H , 57-O ) :   0.1728 B( 27-H , 35-O ) :   0.3666 
B( 28-C , 29-C ) :   1.3162 B( 28-C , 33-C ) :   1.4634 B( 28-C , 81-H ) :   0.9052 
B( 29-C , 30-C ) :   1.3156 B( 29-C , 34-C ) :   1.0792 B( 30-C , 31-C ) :   1.4379 
B( 30-C , 77-H ) :   0.9097 B( 31-C , 32-C ) :   1.4000 B( 31-C , 78-H ) :   0.9109 
B( 32-C , 33-C ) :   1.3886 B( 32-C , 79-H ) :   0.9095 B( 33-C , 80-H ) :   0.9099 
B( 34-C , 35-O ) :   1.3220 B( 34-C , 36-C ) :   1.1401 B( 36-C , 37-C ) :   1.2208 
B( 36-C , 41-C ) :   1.2922 B( 37-C , 38-C ) :   1.3151 B( 37-C , 44-O ) :   1.0103 
B( 38-C , 39-C ) :   1.2764 B( 38-C , 42-N ) :   1.2342 B( 39-C , 40-C ) :   1.4313 
B( 39-C , 74-H ) :   0.9057 B( 40-C , 41-C ) :   1.4298 B( 40-C , 75-H ) :   0.9074 
B( 41-C , 76-H ) :   0.8978 B( 42-N , 43-C ) :   1.6992 B( 43-C , 44-O ) :   1.0619 
B( 43-C , 45-C ) :   0.9179 B( 45-C , 46-C ) :   0.9739 B( 45-C , 50-C ) :   0.9622 
B( 45-C , 54-C ) :   1.0033 B( 46-C , 47-C ) :   0.9726 B( 46-C , 58-H ) :   0.9062 
B( 46-C , 59-H ) :   0.9010 B( 47-C , 48-C ) :   0.9544 B( 47-C , 53-C ) :   0.9560 
B( 47-C , 55-C ) :   1.0037 B( 48-C , 49-C ) :   0.9533 B( 48-C , 60-H ) :   0.9125 
B( 48-C , 61-H ) :   0.9135 B( 49-C , 50-C ) :   0.9621 B( 49-C , 51-C ) :   0.9069 
B( 49-C , 56-C ) :   1.0082 B( 50-C , 62-H ) :   0.9030 B( 50-C , 63-H ) :   0.8969 
B( 51-C , 52-N ) :   1.2980 B( 51-C , 57-O ) :   1.7259 B( 52-N , 53-C ) :   0.9381 
B( 52-N , 70-H ) :   0.6652 B( 53-C , 82-H ) :   0.8873 B( 53-C , 83-H ) :   0.9002 
B( 54-C , 71-H ) :   0.9138 B( 54-C , 72-H ) :   0.9169 B( 54-C , 73-H ) :   0.9139 
B( 55-C , 67-H ) :   0.9209 B( 55-C , 68-H ) :   0.9212 B( 55-C , 69-H ) :   0.9215 
B( 56-C , 64-H ) :   0.9152 B( 56-C , 65-H ) :   0.9192 B( 56-C , 66-H ) :   0.9247 


-------
TIMINGS
-------

Total SCF time: 0 days 0 hours 24 min 36 sec 

Total time                  ....    1476.297 sec
Sum of individual times     ....    1468.110 sec  ( 99.4%)

Fock matrix formation       ....    1345.004 sec  ( 91.1%)
  Split-RI-J                ....      99.155 sec  (  7.4% of F)
  Chain of spheres X        ....    1039.480 sec  ( 77.3% of F)
  XC integration            ....     152.342 sec  ( 11.3% of F)
    Basis function eval.    ....      20.008 sec  ( 13.1% of XC)
    Density eval.           ....      71.790 sec  ( 47.1% of XC)
    XC-Functional eval.     ....       1.950 sec  (  1.3% of XC)
    XC-Potential eval.      ....      44.009 sec  ( 28.9% of XC)
Diagonalization             ....       8.725 sec  (  0.6%)
Density matrix formation    ....       1.314 sec  (  0.1%)
Population analysis         ....       0.471 sec  (  0.0%)
Initial guess               ....       0.409 sec  (  0.0%)
Orbital Transformation      ....       5.769 sec  (  0.4%)
Orbital Orthonormalization  ....       0.000 sec  (  0.0%)
DIIS solution               ....       3.840 sec  (  0.3%)
Grid generation             ....      20.976 sec  (  1.4%)

Maximum memory used throughout the entire SCF-calculation: 452.6 MB


-------------------------------------------------------------------------------
                          DFT DISPERSION CORRECTION                            
                                                                               
                              DFTD3 V3.1  Rev 1                                
                          USING Becke-Johnson damping                          
-------------------------------------------------------------------------------
The PBEh-3c composite method is recognized
Using three-body term ABC
Active option DFTDOPT                   ...         4   

molecular C6(AA) [au] = 77840.468689 


            DFT-D V3
 parameters
 s6 scaling factor         :     1.0000 
 a1 scaling factor         :     0.4860 
 s8 scaling factor         :     0.0000 
 a2 scaling factor         :     4.5000 
 Damping factor alpha9(ATM):    16.0000 
 ad hoc parameters k1-k3   :    16.0000     1.3333    -4.0000 

 Edisp/kcal,au: -51.638421752049  -0.082291054364 
 E6   /kcal   : -53.073132215 
 E8   /kcal   :  -0.000000000 
 E6(ABC)      :   1.434710463 
 % E8         :   0.000000000 
 % E6(ABC)    :  -2.778377832 

-------------------------   ----------------
Dispersion correction           -0.082291054
-------------------------   ----------------

------------------   -----------------
gCP correction             0.162578032
------------------   -----------------

-------------------------   --------------------
FINAL SINGLE POINT ENERGY     -2040.565685673517
-------------------------   --------------------


           ************************************************************
           *        Program running with 12 parallel MPI-processes    *
           *              working on a common directory               *
           ************************************************************
------------------------------------------------------------------------------
                         ORCA SCF GRADIENT CALCULATION
------------------------------------------------------------------------------

 ... reading COSX grid (gridx3)
Gradient of the Kohn-Sham DFT energy:
Kohn-Sham wavefunction type      ... UKS
Hartree-Fock exchange scaling    ...    0.420
Number of operators              ...    2
Number of atoms                  ...   84
Basis set dimensions             ...  779
Integral neglect threshold       ... 2.5e-11
Integral primitive cutoff        ... 2.5e-12
SHARK Integral package           ... ON

Nuc. rep. gradient       (SHARK) ... done (  0.0 sec)
HCore & Overlap gradient (SHARK) ... done (  1.4 sec)
RI-J gradient            (SHARK) ... done (  5.4 sec)
COSX-gradient                    ... done (137.4 sec)
Exchange-correlation gradient    ... done
Dispersion correction            ... done
gCP correction                   ... done

------------------
CARTESIAN GRADIENT
------------------

   1   C   :   -0.000282254   -0.000287506    0.000436939
   2   C   :   -0.002248502   -0.004298252    0.000148370
   3   C   :    0.000024450   -0.000866237    0.000554438
   4   C   :    0.002639464    0.000344922   -0.000415857
   5   C   :    0.001578098    0.002011497   -0.000479114
   6   C   :   -0.002032540    0.001999335    0.000083456
   7   C   :   -0.001537143   -0.000405184   -0.001352148
   8   C   :   -0.002409772    0.019129038    0.001402274
   9   C   :   -0.017627000    0.023445772   -0.042689917
  10   C   :    0.045066268   -0.031490823    0.013448303
  11   C   :   -0.034773542    0.014721971   -0.008604196
  12   N   :    0.016027121   -0.007164286   -0.002922745
  13   N   :    0.018601952   -0.008566024    0.012173190
  14   C   :   -0.016276889    0.000640829    0.002510050
  15   C   :    0.008700028   -0.004819744    0.008360143
  16   N   :   -0.028837004    0.016595680   -0.001271604
  17   O   :    0.022191189   -0.009320125    0.009150094
  18   H   :   -0.004045953    0.000668688    0.001725192
  19   H   :    0.002884214   -0.001089868   -0.001387708
  20   H   :    0.002870870    0.000476527   -0.001222231
  21   H   :   -0.002151118    0.000425986    0.000372233
  22   H   :   -0.000738232    0.001225350    0.000044476
  23   H   :    0.000728238    0.001337030   -0.000185414
  24   H   :    0.001481660    0.000023890   -0.000179245
  25   H   :    0.001273150   -0.001637444   -0.000061187
  26   H   :    0.001091882   -0.002842595    0.001966480
  27   H   :   -0.001939694   -0.000477343    0.001483321
  28   H   :   -0.015037261   -0.019741301    0.004279864
  29   C   :    0.000272688   -0.001783855    0.000945345
  30   C   :    0.011136605   -0.001391235   -0.001409163
  31   C   :    0.002192583   -0.000391660   -0.000796384
  32   C   :    0.000535515    0.000370998    0.002918999
  33   C   :   -0.002306414   -0.000512003    0.003031478
  34   C   :   -0.001974487   -0.000107720   -0.002869044
  35   C   :   -0.045050906    0.008372293   -0.022643934
  36   O   :    0.044952898    0.002966681    0.016289287
  37   C   :   -0.001803668    0.000185869    0.017044395
  38   C   :    0.003366471    0.004828764   -0.020342346
  39   C   :   -0.001394287   -0.006460614    0.021217678
  40   C   :   -0.003594233    0.001985809   -0.000314777
  41   C   :    0.003678781   -0.001222118   -0.001760725
  42   C   :    0.000776901   -0.002197561   -0.000814731
  43   N   :   -0.004074415   -0.001549602    0.005287024
  44   C   :    0.001680477   -0.003196614   -0.012214971
  45   O   :   -0.000501289    0.003406932   -0.011687938
  46   C   :   -0.004503882   -0.003645884    0.004694993
  47   C   :    0.008672076   -0.001169877    0.002714559
  48   C   :   -0.000538519    0.003055063   -0.000399692
  49   C   :    0.002997845   -0.006173563   -0.004636250
  50   C   :    0.000130498    0.000239347    0.005572385
  51   C   :    0.005006697    0.001020880   -0.004326475
  52   C   :    0.003342600    0.005929995    0.003462642
  53   N   :    0.002076277   -0.000089085   -0.004960293
  54   C   :   -0.001963646    0.004147035    0.000402547
  55   C   :    0.005089122    0.002293852   -0.000320331
  56   C   :    0.004602012   -0.006379467    0.003573474
  57   C   :    0.002801631   -0.003307897   -0.006987792
  58   O   :   -0.001362014    0.000420886    0.002896920
  59   H   :   -0.001643483   -0.000567050   -0.000192117
  60   H   :   -0.003880287    0.001250501   -0.001727360
  61   H   :   -0.001144269    0.001352738    0.001145338
  62   H   :   -0.000658114    0.002580530    0.000922522
  63   H   :   -0.000500833   -0.000227226    0.000905830
  64   H   :   -0.004021703    0.000523072    0.003502623
  65   H   :   -0.001244642    0.000301770    0.003106495
  66   H   :   -0.001680378    0.000771757    0.000780021
  67   H   :    0.000227653    0.001880776    0.001925037
  68   H   :    0.000824052    0.002571538   -0.000399603
  69   H   :   -0.002567037    0.000613076    0.000065566
  70   H   :   -0.001138582    0.001031611   -0.003547437
  71   H   :   -0.004238209    0.001167021    0.003855873
  72   H   :   -0.001618746   -0.002639508    0.000874761
  73   H   :   -0.001814048   -0.001486126   -0.001206429
  74   H   :   -0.001829476    0.000702010    0.000880901
  75   H   :    0.000060017    0.000617539   -0.003273069
  76   H   :    0.001155595   -0.000515193   -0.000958973
  77   H   :    0.001324658   -0.000723877   -0.001542832
  78   H   :    0.000522730    0.001025972    0.002677560
  79   H   :   -0.000011429    0.000444383    0.001505474
  80   H   :   -0.001140720   -0.000371682    0.001144251
  81   H   :   -0.001053085   -0.000579103   -0.000519116
  82   H   :   -0.001201784   -0.001509815   -0.000583584
  83   H   :    0.000001123    0.003335447    0.000540881
  84   H   :   -0.002054250   -0.001124398   -0.000751171

Difference to translation invariance:
           :    0.0001403500    0.0001111953    0.0000657803

Difference to rotation invariance:
           :    0.0014333044   -0.0009650431   -0.0008322028

Norm of the cartesian gradient     ...    0.1383794871
RMS gradient                       ...    0.0087170883
MAX gradient                       ...    0.0450662682

-------
TIMINGS
-------

Total SCF gradient time            ...      184.141 sec

One electron gradient       ....       1.384 sec  (  0.8%)
RI-J Coulomb gradient       ....       5.415 sec  (  2.9%)
COSX gradient               ....     137.381 sec  ( 74.6%)
XC gradient                 ....      31.288 sec  ( 17.0%)
CPCM gradient               ....       2.343 sec  (  1.3%)
   A-Matrix (El+Nuc)        ....       0.863 sec  (  0.5%)
   Potential                ....       1.480 sec  (  0.8%)

Maximum memory used throughout the entire SCFGRAD-calculation: 291.8 MB


           ************************************************************
           *        Program running with 12 parallel MPI-processes    *
           *              working on a common directory               *
           ************************************************************

-------------------------------------------------------------------------------
                               ORCA SCF HESSIAN
-------------------------------------------------------------------------------

                   --------- SHARK INITIALIZATION DONE ---------

Hessian of the Kohn-Sham DFT energy:
Kohn-Sham wavefunction type                      ... UKS
Hartree-Fock exchange scaling                    ...    0.420
Number of operators                              ...    2
Number of atoms                                  ...   84
Basis set dimensions                             ...  779
Integral neglect threshold                       ... 2.5e-11
Integral primitive cutoff                        ... 2.5e-12

Setting up DFT Hessian calculations              ... 

HESS GRID
---------

General Integration Accuracy     IntAcc      ... 4.959
Radial Grid Type                 RadialGrid  ... OptM3 with GC (2021)
Angular Grid (max. ang.)         AngularGrid ... 7 (Lebedev-770)
Angular grid pruning method      GridPruning ... 4 (adaptive)
Weight generation scheme         WeightScheme... Becke
Basis function cutoff            BFCut       ... 1.0000e-11
Integration weight cutoff        WCut        ... 1.0000e-14
Angular grids for H and He will be reduced by one unit
Partially contracted basis set               ... off
Rotationally invariant grid construction     ... off

Total number of grid points                  ...  1387357
Total number of batches                      ...    21722
Average number of points per batch           ...       63
Average number of grid points per atom       ...    16516

Building densities                               ... done   (      0.2 sec)
Calculating rho(r) on the grid                   ... done   (      4.5 sec)
Building xc-kernel on the grid                   ... done   (      0.4 sec)
                                                     done   (     34.1 sec)

Nuclear repulsion Hessian  (SHARK)               ... done   (      0.0 sec)

----------------------------------------------
Forming right-hand sides of CP-SCF equations     ...
----------------------------------------------

One electron integral derivatives  (SHARK)       ... 
IBatch  1 (of  2):                                               134.6 sec
IBatch  2 (of  2):                                                61.1 sec
                                                 ... done   (      2.5 sec)
C-PCM contribution to the Fock matrix derivative ... done   (    193.2 sec)

Transforming the overlap derivative matrices     ... 
IBatch  1 (of  6):                                                26.1 sec
IBatch  2 (of  6):                                                26.2 sec
IBatch  3 (of  6):                                                26.6 sec
IBatch  4 (of  6):                                                26.2 sec
IBatch  5 (of  6):                                                26.1 sec
IBatch  6 (of  6):                                                 8.3 sec
                                                 ... done   (    139.5 sec)
Adding tr(S(x)F(y) C-PCM term to the hessian     ... done   (     11.9 sec)

Making the Q(x) pseudodensities                  ... 
IBatch  1 (of  6):                                                 1.0 sec
IBatch  2 (of  6):                                                 1.0 sec
IBatch  3 (of  6):                                                 1.0 sec
IBatch  4 (of  6):                                                 1.0 sec
IBatch  5 (of  6):                                                 1.0 sec
IBatch  6 (of  6):                                                 0.3 sec
                                                 ... done   (      5.2 sec)

Adding the E*S(x)*S(y) terms to the Hessian      ... done   (     12.3 sec)

Calculating energy weighted overlap derivatives  ... done   (      0.5 sec)

Two electron integral derivatives (SHARK-RI)     ... 
IBatch  1 (of  4):                                               178.2 sec
IBatch  2 (of  4):                                               219.5 sec
IBatch  3 (of  4):                                               156.7 sec
IBatch  4 (of  4):                                                47.5 sec
                                                 ... done   (    601.9 sec)

Exchange-correlation integral derivatives        ... 
IBatch  1 (of  2):                                               415.6 sec
IBatch  2 (of  2):                                               320.1 sec
                                                 ... done   (    735.7 sec)

tr(F(y)Q(x)) contribution to the Hessian         ... done   (     18.3 sec)

Response fock operator R(S(x)) (SHARK-RI)        ... 
IBatch  1 (of 11):                                               564.0 sec
IBatch  2 (of 11):                                               592.0 sec
IBatch  3 (of 11):                                               560.0 sec
IBatch  4 (of 11):                                               591.6 sec
IBatch  5 (of 11):                                               658.6 sec
IBatch  6 (of 11):                                               661.4 sec
IBatch  7 (of 11):                                               609.6 sec
IBatch  8 (of 11):                                               571.6 sec
IBatch  9 (of 11):                                               506.1 sec
IBatch 10 (of 11):                                               522.8 sec
IBatch 11 (of 11):                                               194.4 sec
                                                 ... done   (   6032.1 sec)

XC Response fock operator R(S(x))                ... 
IBatch  1 (of  5):                                               186.1 sec
IBatch  2 (of  5):                                               185.5 sec
IBatch  3 (of  5):                                               191.0 sec
IBatch  4 (of  5):                                               176.5 sec
IBatch  5 (of  5):                                                38.9 sec
                                                 ... done   (    778.0 sec)

tr(F(y)S(x)) contribution to the Hessian         ... 
                                                 ... done   (      1.6 sec)

Transforming and finalizing RHSs                 ... done   (     71.1 sec)

----------------------------------------------
Solving the CP-SCF equations (RI)                ...
----------------------------------------------
IBatch 1 (of 18)
     CP-SCF ITERATION   0:   1.8506e-01 ( 143.6 sec   0/ 14 done)
     CP-SCF ITERATION   1:   9.9735e-02 ( 143.9 sec   0/ 14 done)
     CP-SCF ITERATION   2:   1.9420e-02 ( 143.7 sec   0/ 14 done)
     CP-SCF ITERATION   3:   1.1302e-02 ( 143.2 sec   0/ 14 done)
     CP-SCF ITERATION   4:   6.1132e-03 ( 142.7 sec   0/ 14 done)
     CP-SCF ITERATION   5:   2.6817e-03 ( 142.5 sec   0/ 14 done)
     CP-SCF ITERATION   6:   1.3058e-03 ( 143.8 sec   0/ 14 done)
     CP-SCF ITERATION   7:   9.2165e-04 ( 144.0 sec   0/ 14 done)
     CP-SCF ITERATION   8:   6.4459e-04 ( 143.9 sec   0/ 14 done)
     CP-SCF ITERATION   9:   4.2677e-04 ( 143.4 sec   2/ 14 done)
     CP-SCF ITERATION  10:   2.3449e-04 ( 121.1 sec   5/ 14 done)
     CP-SCF ITERATION  11:   1.5615e-04 (  88.5 sec  10/ 14 done)
     CP-SCF ITERATION  12:   1.0431e-04 (  37.8 sec  13/ 14 done)
     CP-SCF ITERATION  13:   6.1869e-05 (  16.2 sec  14/ 14 done)
                    *** THE CP-SCF HAS CONVERGED ***
IBatch 2 (of 18)
     CP-SCF ITERATION   0:   2.7962e-01 ( 144.1 sec   0/ 14 done)
     CP-SCF ITERATION   1:   2.0163e-01 ( 145.0 sec   0/ 14 done)
     CP-SCF ITERATION   2:   3.8019e-02 ( 144.3 sec   0/ 14 done)
     CP-SCF ITERATION   3:   2.5798e-02 ( 145.2 sec   0/ 14 done)
     CP-SCF ITERATION   4:   2.0029e-02 ( 145.0 sec   0/ 14 done)
     CP-SCF ITERATION   5:   1.2695e-02 ( 144.8 sec   0/ 14 done)
     CP-SCF ITERATION   6:   8.1763e-03 ( 145.1 sec   0/ 14 done)
     CP-SCF ITERATION   7:   5.4106e-03 ( 145.9 sec   0/ 14 done)
     CP-SCF ITERATION   8:   3.2759e-03 ( 145.5 sec   1/ 14 done)
     CP-SCF ITERATION   9:   2.1770e-03 ( 134.0 sec   2/ 14 done)
     CP-SCF ITERATION  10:   1.3325e-03 ( 122.1 sec   3/ 14 done)
     CP-SCF ITERATION  11:   8.9377e-04 ( 111.1 sec   4/ 14 done)
     CP-SCF ITERATION  12:   6.0108e-04 ( 101.1 sec   5/ 14 done)
     CP-SCF ITERATION  13:   3.8859e-04 (  89.8 sec   7/ 14 done)
     CP-SCF ITERATION  14:   2.5749e-04 (  68.7 sec  10/ 14 done)
     CP-SCF ITERATION  15:   1.7530e-04 (  39.1 sec  13/ 14 done)
     CP-SCF ITERATION  16:   1.1395e-04 (  17.6 sec  13/ 14 done)
     CP-SCF ITERATION  17:   7.3378e-05 (  17.4 sec  14/ 14 done)
                    *** THE CP-SCF HAS CONVERGED ***
IBatch 3 (of 18)
     CP-SCF ITERATION   0:   3.6180e-01 ( 145.1 sec   0/ 14 done)
     CP-SCF ITERATION   1:   3.2549e-01 ( 145.3 sec   0/ 14 done)
     CP-SCF ITERATION   2:   3.2302e-02 ( 144.7 sec   0/ 14 done)
     CP-SCF ITERATION   3:   2.3011e-02 ( 144.4 sec   0/ 14 done)
     CP-SCF ITERATION   4:   1.3921e-02 ( 144.8 sec   0/ 14 done)
     CP-SCF ITERATION   5:   9.5124e-03 ( 144.3 sec   0/ 14 done)
     CP-SCF ITERATION   6:   5.9259e-03 ( 145.3 sec   0/ 14 done)
     CP-SCF ITERATION   7:   3.6871e-03 ( 145.7 sec   0/ 14 done)
     CP-SCF ITERATION   8:   2.4251e-03 ( 145.4 sec   0/ 14 done)
     CP-SCF ITERATION   9:   1.6561e-03 ( 145.2 sec   0/ 14 done)
     CP-SCF ITERATION  10:   1.1387e-03 ( 145.5 sec   0/ 14 done)
     CP-SCF ITERATION  11:   7.1268e-04 ( 145.8 sec   0/ 14 done)
     CP-SCF ITERATION  12:   4.1706e-04 ( 145.3 sec   2/ 14 done)
     CP-SCF ITERATION  13:   2.8164e-04 ( 122.8 sec   4/ 14 done)
     CP-SCF ITERATION  14:   1.8079e-04 ( 100.3 sec   9/ 14 done)
     CP-SCF ITERATION  15:   1.2071e-04 (  48.2 sec  11/ 14 done)
     CP-SCF ITERATION  16:   8.0299e-05 (  30.5 sec  14/ 14 done)
                    *** THE CP-SCF HAS CONVERGED ***
IBatch 4 (of 18)
     CP-SCF ITERATION   0:   2.3227e-01 ( 144.9 sec   0/ 14 done)
     CP-SCF ITERATION   1:   1.9258e-01 ( 144.9 sec   0/ 14 done)
     CP-SCF ITERATION   2:   2.5067e-02 ( 144.7 sec   0/ 14 done)
     CP-SCF ITERATION   3:   1.5853e-02 ( 145.1 sec   0/ 14 done)
     CP-SCF ITERATION   4:   8.4256e-03 ( 145.4 sec   0/ 14 done)
     CP-SCF ITERATION   5:   4.9035e-03 ( 144.9 sec   0/ 14 done)
     CP-SCF ITERATION   6:   2.8869e-03 ( 144.9 sec   0/ 14 done)
     CP-SCF ITERATION   7:   1.6904e-03 ( 144.0 sec   0/ 14 done)
     CP-SCF ITERATION   8:   1.0621e-03 ( 144.5 sec   0/ 14 done)
     CP-SCF ITERATION   9:   7.2005e-04 ( 145.2 sec   0/ 14 done)
     CP-SCF ITERATION  10:   5.1742e-04 ( 144.9 sec   2/ 14 done)
     CP-SCF ITERATION  11:   3.8485e-04 ( 123.4 sec   3/ 14 done)
     CP-SCF ITERATION  12:   2.5392e-04 ( 111.9 sec   6/ 14 done)
     CP-SCF ITERATION  13:   1.5318e-04 (  78.0 sec   9/ 14 done)
     CP-SCF ITERATION  14:   1.0022e-04 (  48.0 sec  13/ 14 done)
     CP-SCF ITERATION  15:   6.0734e-05 (  17.0 sec  14/ 14 done)
                    *** THE CP-SCF HAS CONVERGED ***
IBatch 5 (of 18)
     CP-SCF ITERATION   0:   1.3408e-01 ( 142.6 sec   0/ 14 done)
     CP-SCF ITERATION   1:   7.5441e-02 ( 142.0 sec   0/ 14 done)
     CP-SCF ITERATION   2:   8.3402e-03 ( 143.0 sec   0/ 14 done)
     CP-SCF ITERATION   3:   4.9403e-03 ( 142.8 sec   0/ 14 done)
     CP-SCF ITERATION   4:   2.2080e-03 ( 142.2 sec   0/ 14 done)
     CP-SCF ITERATION   5:   9.4119e-04 ( 143.1 sec   0/ 14 done)
     CP-SCF ITERATION   6:   4.9503e-04 ( 142.0 sec   1/ 14 done)
     CP-SCF ITERATION   7:   3.1563e-04 ( 131.4 sec   3/ 14 done)
     CP-SCF ITERATION   8:   1.8323e-04 ( 109.5 sec   8/ 14 done)
     CP-SCF ITERATION   9:   1.1858e-04 (  55.7 sec  11/ 14 done)
     CP-SCF ITERATION  10:   7.6552e-05 (  29.4 sec  14/ 14 done)
                    *** THE CP-SCF HAS CONVERGED ***
IBatch 6 (of 18)
     CP-SCF ITERATION   0:   2.7447e-01 ( 144.2 sec   0/ 14 done)
     CP-SCF ITERATION   1:   2.1092e-01 ( 144.2 sec   0/ 14 done)
     CP-SCF ITERATION   2:   3.7652e-02 ( 144.1 sec   0/ 14 done)
     CP-SCF ITERATION   3:   2.7570e-02 ( 144.3 sec   0/ 14 done)
     CP-SCF ITERATION   4:   1.8761e-02 ( 142.9 sec   0/ 14 done)
     CP-SCF ITERATION   5:   1.2069e-02 ( 143.9 sec   0/ 14 done)
     CP-SCF ITERATION   6:   7.9236e-03 ( 143.8 sec   1/ 14 done)
     CP-SCF ITERATION   7:   5.2194e-03 ( 133.5 sec   2/ 14 done)
     CP-SCF ITERATION   8:   3.0832e-03 ( 122.9 sec   6/ 14 done)
     CP-SCF ITERATION   9:   1.9657e-03 (  78.2 sec   8/ 14 done)
     CP-SCF ITERATION  10:   1.2158e-03 (  57.5 sec  11/ 14 done)
     CP-SCF ITERATION  11:   7.6257e-04 (  30.4 sec  11/ 14 done)
     CP-SCF ITERATION  12:   5.0638e-04 (  30.4 sec  11/ 14 done)
     CP-SCF ITERATION  13:   3.3457e-04 (  30.2 sec  11/ 14 done)
     CP-SCF ITERATION  14:   2.2614e-04 (  30.2 sec  12/ 14 done)
     CP-SCF ITERATION  15:   1.4547e-04 (  23.0 sec  12/ 14 done)
     CP-SCF ITERATION  16:   9.7175e-05 (  22.8 sec  14/ 14 done)
                    *** THE CP-SCF HAS CONVERGED ***
IBatch 7 (of 18)
     CP-SCF ITERATION   0:   1.9758e-01 ( 142.8 sec   0/ 14 done)
     CP-SCF ITERATION   1:   1.1790e-01 ( 143.9 sec   0/ 14 done)
     CP-SCF ITERATION   2:   2.5732e-02 ( 144.1 sec   0/ 14 done)
     CP-SCF ITERATION   3:   1.9047e-02 ( 144.6 sec   0/ 14 done)
     CP-SCF ITERATION   4:   1.3660e-02 ( 145.2 sec   0/ 14 done)
     CP-SCF ITERATION   5:   9.3706e-03 ( 144.2 sec   0/ 14 done)
     CP-SCF ITERATION   6:   6.4079e-03 ( 143.8 sec   0/ 14 done)
     CP-SCF ITERATION   7:   4.7091e-03 ( 144.2 sec   0/ 14 done)
     CP-SCF ITERATION   8:   2.6729e-03 ( 143.7 sec   0/ 14 done)
     CP-SCF ITERATION   9:   1.6227e-03 ( 144.9 sec   0/ 14 done)
     CP-SCF ITERATION  10:   9.7978e-04 ( 144.7 sec   0/ 14 done)
     CP-SCF ITERATION  11:   6.7506e-04 ( 145.2 sec   3/ 14 done)
     CP-SCF ITERATION  12:   4.4895e-04 ( 111.1 sec   3/ 14 done)
     CP-SCF ITERATION  13:   3.0737e-04 ( 111.0 sec   9/ 14 done)
     CP-SCF ITERATION  14:   2.1923e-04 (  47.9 sec  10/ 14 done)
     CP-SCF ITERATION  15:   1.4164e-04 (  38.6 sec  12/ 14 done)
     CP-SCF ITERATION  16:   7.9163e-05 (  22.9 sec  14/ 14 done)
                    *** THE CP-SCF HAS CONVERGED ***
IBatch 8 (of 18)
     CP-SCF ITERATION   0:   3.5384e-01 ( 145.1 sec   0/ 14 done)
     CP-SCF ITERATION   1:   2.9571e-01 ( 145.5 sec   0/ 14 done)
     CP-SCF ITERATION   2:   3.5399e-02 ( 145.6 sec   0/ 14 done)
     CP-SCF ITERATION   3:   2.5701e-02 ( 145.7 sec   0/ 14 done)
     CP-SCF ITERATION   4:   1.9552e-02 ( 144.5 sec   0/ 14 done)
     CP-SCF ITERATION   5:   1.3695e-02 ( 144.3 sec   0/ 14 done)
     CP-SCF ITERATION   6:   9.2502e-03 ( 145.7 sec   0/ 14 done)
     CP-SCF ITERATION   7:   6.5201e-03 ( 146.3 sec   0/ 14 done)
     CP-SCF ITERATION   8:   4.0719e-03 ( 146.3 sec   0/ 14 done)
     CP-SCF ITERATION   9:   2.5908e-03 ( 146.5 sec   0/ 14 done)
     CP-SCF ITERATION  10:   1.5531e-03 ( 146.3 sec   0/ 14 done)
     CP-SCF ITERATION  11:   1.0816e-03 ( 146.6 sec   1/ 14 done)
     CP-SCF ITERATION  12:   7.1016e-04 ( 135.6 sec   1/ 14 done)
     CP-SCF ITERATION  13:   4.4686e-04 ( 135.1 sec   4/ 14 done)
     CP-SCF ITERATION  14:   2.6804e-04 ( 101.8 sec   7/ 14 done)
     CP-SCF ITERATION  15:   1.7569e-04 (  69.4 sec   9/ 14 done)
     CP-SCF ITERATION  16:   1.0725e-04 (  48.8 sec  13/ 14 done)
     CP-SCF ITERATION  17:   6.3381e-05 (  17.6 sec  14/ 14 done)
                    *** THE CP-SCF HAS CONVERGED ***
IBatch 9 (of 18)
     CP-SCF ITERATION   0:   2.3431e-01 ( 145.0 sec   0/ 14 done)
     CP-SCF ITERATION   1:   1.7053e-01 ( 145.5 sec   0/ 14 done)
     CP-SCF ITERATION   2:   2.4219e-02 ( 145.3 sec   0/ 14 done)
     CP-SCF ITERATION   3:   1.7261e-02 ( 146.0 sec   0/ 14 done)
     CP-SCF ITERATION   4:   1.2220e-02 ( 145.9 sec   0/ 14 done)
     CP-SCF ITERATION   5:   8.2252e-03 ( 144.9 sec   0/ 14 done)
     CP-SCF ITERATION   6:   5.5629e-03 ( 146.0 sec   0/ 14 done)
     CP-SCF ITERATION   7:   4.0894e-03 ( 144.8 sec   0/ 14 done)
     CP-SCF ITERATION   8:   2.6743e-03 ( 145.9 sec   0/ 14 done)
     CP-SCF ITERATION   9:   1.8523e-03 ( 146.4 sec   0/ 14 done)
     CP-SCF ITERATION  10:   1.1933e-03 ( 146.4 sec   0/ 14 done)
     CP-SCF ITERATION  11:   7.0389e-04 ( 145.7 sec   0/ 14 done)
     CP-SCF ITERATION  12:   4.3429e-04 ( 145.6 sec   0/ 14 done)
     CP-SCF ITERATION  13:   2.6867e-04 ( 145.4 sec   3/ 14 done)
     CP-SCF ITERATION  14:   1.9188e-04 ( 111.5 sec   5/ 14 done)
     CP-SCF ITERATION  15:   1.2678e-04 (  90.2 sec  12/ 14 done)
     CP-SCF ITERATION  16:   7.0855e-05 (  23.4 sec  14/ 14 done)
                    *** THE CP-SCF HAS CONVERGED ***
IBatch 10 (of 18)
     CP-SCF ITERATION   0:   2.9049e-01 ( 145.2 sec   0/ 14 done)
     CP-SCF ITERATION   1:   2.3301e-01 ( 144.6 sec   0/ 14 done)
     CP-SCF ITERATION   2:   2.4383e-02 ( 145.0 sec   0/ 14 done)
     CP-SCF ITERATION   3:   1.4603e-02 ( 144.0 sec   0/ 14 done)
     CP-SCF ITERATION   4:   6.4239e-03 ( 144.8 sec   0/ 14 done)
     CP-SCF ITERATION   5:   3.9500e-03 ( 145.2 sec   0/ 14 done)
     CP-SCF ITERATION   6:   2.6688e-03 ( 145.5 sec   0/ 14 done)
     CP-SCF ITERATION   7:   2.0707e-03 ( 145.9 sec   1/ 14 done)
     CP-SCF ITERATION   8:   1.5375e-03 ( 134.9 sec   3/ 14 done)
     CP-SCF ITERATION   9:   1.0100e-03 ( 112.2 sec   4/ 14 done)
     CP-SCF ITERATION  10:   5.8951e-04 ( 101.3 sec   5/ 14 done)
     CP-SCF ITERATION  11:   3.7402e-04 (  89.9 sec   6/ 14 done)
     CP-SCF ITERATION  12:   2.6110e-04 (  79.4 sec   9/ 14 done)
     CP-SCF ITERATION  13:   1.7739e-04 (  48.6 sec  10/ 14 done)
     CP-SCF ITERATION  14:   1.1944e-04 (  39.2 sec  13/ 14 done)
     CP-SCF ITERATION  15:   7.2674e-05 (  17.4 sec  14/ 14 done)
                    *** THE CP-SCF HAS CONVERGED ***
IBatch 11 (of 18)
     CP-SCF ITERATION   0:   2.7864e-01 ( 145.0 sec   0/ 14 done)
     CP-SCF ITERATION   1:   2.3512e-01 ( 144.3 sec   0/ 14 done)
     CP-SCF ITERATION   2:   2.0425e-02 ( 144.0 sec   0/ 14 done)
     CP-SCF ITERATION   3:   1.1136e-02 ( 145.4 sec   0/ 14 done)
     CP-SCF ITERATION   4:   2.9644e-03 ( 145.2 sec   0/ 14 done)
     CP-SCF ITERATION   5:   1.4916e-03 ( 145.5 sec   0/ 14 done)
     CP-SCF ITERATION   6:   6.7541e-04 ( 145.3 sec   0/ 14 done)
     CP-SCF ITERATION   7:   3.7233e-04 ( 145.3 sec   6/ 14 done)
     CP-SCF ITERATION   8:   2.5705e-04 (  78.7 sec  11/ 14 done)
     CP-SCF ITERATION   9:   1.9005e-04 (  30.1 sec  13/ 14 done)
     CP-SCF ITERATION  10:   1.2836e-04 (  16.9 sec  13/ 14 done)
     CP-SCF ITERATION  11:   7.4733e-05 (  16.9 sec  14/ 14 done)
                    *** THE CP-SCF HAS CONVERGED ***
IBatch 12 (of 18)
     CP-SCF ITERATION   0:   3.1042e-01 ( 145.1 sec   0/ 14 done)
     CP-SCF ITERATION   1:   2.7065e-01 ( 146.0 sec   0/ 14 done)
     CP-SCF ITERATION   2:   2.5067e-02 ( 145.6 sec   0/ 14 done)
     CP-SCF ITERATION   3:   1.4713e-02 ( 145.2 sec   0/ 14 done)
     CP-SCF ITERATION   4:   5.5094e-03 ( 145.5 sec   0/ 14 done)
     CP-SCF ITERATION   5:   2.2464e-03 ( 144.2 sec   0/ 14 done)
     CP-SCF ITERATION   6:   1.0571e-03 ( 144.8 sec   0/ 14 done)
     CP-SCF ITERATION   7:   4.7561e-04 ( 145.0 sec   5/ 14 done)
     CP-SCF ITERATION   8:   3.2083e-04 (  90.2 sec   6/ 14 done)
     CP-SCF ITERATION   9:   2.3428e-04 (  79.0 sec   7/ 14 done)
     CP-SCF ITERATION  10:   1.3788e-04 (  67.9 sec  10/ 14 done)
     CP-SCF ITERATION  11:   8.9429e-05 (  38.5 sec  14/ 14 done)
                    *** THE CP-SCF HAS CONVERGED ***
IBatch 13 (of 18)
     CP-SCF ITERATION   0:   1.6019e-01 ( 143.9 sec   0/ 14 done)
     CP-SCF ITERATION   1:   1.3160e-01 ( 144.1 sec   0/ 14 done)
     CP-SCF ITERATION   2:   1.8188e-02 ( 144.5 sec   0/ 14 done)
     CP-SCF ITERATION   3:   9.8522e-03 ( 144.7 sec   0/ 14 done)
     CP-SCF ITERATION   4:   3.0707e-03 ( 144.7 sec   0/ 14 done)
     CP-SCF ITERATION   5:   1.7239e-03 ( 145.7 sec   0/ 14 done)
     CP-SCF ITERATION   6:   1.0620e-03 ( 145.2 sec   5/ 14 done)
     CP-SCF ITERATION   7:   8.2340e-04 (  89.1 sec  11/ 14 done)
     CP-SCF ITERATION   8:   6.1799e-04 (  30.3 sec  11/ 14 done)
     CP-SCF ITERATION   9:   3.9147e-04 (  30.2 sec  11/ 14 done)
     CP-SCF ITERATION  10:   2.0226e-04 (  30.1 sec  11/ 14 done)
     CP-SCF ITERATION  11:   1.2470e-04 (  30.0 sec  13/ 14 done)
     CP-SCF ITERATION  12:   8.9133e-05 (  16.9 sec  14/ 14 done)
                    *** THE CP-SCF HAS CONVERGED ***
IBatch 14 (of 18)
     CP-SCF ITERATION   0:   1.1073e-01 ( 142.5 sec   0/ 14 done)
     CP-SCF ITERATION   1:   5.6070e-02 ( 143.0 sec   0/ 14 done)
     CP-SCF ITERATION   2:   7.4069e-03 ( 142.5 sec   0/ 14 done)
     CP-SCF ITERATION   3:   4.3778e-03 ( 144.1 sec   0/ 14 done)
     CP-SCF ITERATION   4:   1.5429e-03 ( 143.9 sec   0/ 14 done)
     CP-SCF ITERATION   5:   4.0928e-04 ( 143.4 sec   0/ 14 done)
     CP-SCF ITERATION   6:   1.8322e-04 ( 144.0 sec   8/ 14 done)
     CP-SCF ITERATION   7:   8.3142e-05 (  56.9 sec  14/ 14 done)
                    *** THE CP-SCF HAS CONVERGED ***
IBatch 15 (of 18)
     CP-SCF ITERATION   0:   1.1610e-01 ( 142.3 sec   0/ 14 done)
     CP-SCF ITERATION   1:   5.3556e-02 ( 142.8 sec   0/ 14 done)
     CP-SCF ITERATION   2:   7.6818e-03 ( 142.4 sec   0/ 14 done)
     CP-SCF ITERATION   3:   3.8623e-03 ( 143.1 sec   0/ 14 done)
     CP-SCF ITERATION   4:   1.5510e-03 ( 142.9 sec   0/ 14 done)
     CP-SCF ITERATION   5:   3.9509e-04 ( 143.0 sec   0/ 14 done)
     CP-SCF ITERATION   6:   1.2144e-04 ( 142.6 sec   9/ 14 done)
     CP-SCF ITERATION   7:   4.6401e-05 (  47.0 sec  14/ 14 done)
                    *** THE CP-SCF HAS CONVERGED ***
IBatch 16 (of 18)
     CP-SCF ITERATION   0:   2.1729e-01 ( 144.4 sec   0/ 14 done)
     CP-SCF ITERATION   1:   1.7207e-01 ( 144.3 sec   0/ 14 done)
     CP-SCF ITERATION   2:   1.4048e-02 ( 144.7 sec   0/ 14 done)
     CP-SCF ITERATION   3:   7.1294e-03 ( 145.1 sec   0/ 14 done)
     CP-SCF ITERATION   4:   2.5267e-03 ( 143.9 sec   0/ 14 done)
     CP-SCF ITERATION   5:   1.5119e-03 ( 144.9 sec   0/ 14 done)
     CP-SCF ITERATION   6:   1.1788e-03 ( 144.4 sec   4/ 14 done)
     CP-SCF ITERATION   7:   8.8334e-04 ( 100.3 sec   8/ 14 done)
     CP-SCF ITERATION   8:   5.7431e-04 (  57.8 sec  10/ 14 done)
     CP-SCF ITERATION   9:   3.2300e-04 (  38.7 sec  11/ 14 done)
     CP-SCF ITERATION  10:   1.8310e-04 (  30.2 sec  13/ 14 done)
     CP-SCF ITERATION  11:   1.2915e-04 (  16.9 sec  13/ 14 done)
     CP-SCF ITERATION  12:   9.4696e-05 (  16.9 sec  14/ 14 done)
                    *** THE CP-SCF HAS CONVERGED ***
IBatch 17 (of 18)
     CP-SCF ITERATION   0:   1.2724e-01 ( 143.1 sec   0/ 14 done)
     CP-SCF ITERATION   1:   7.2468e-02 ( 144.0 sec   0/ 14 done)
     CP-SCF ITERATION   2:   8.5217e-03 ( 143.9 sec   0/ 14 done)
     CP-SCF ITERATION   3:   5.2488e-03 ( 143.9 sec   0/ 14 done)
     CP-SCF ITERATION   4:   2.6015e-03 ( 144.2 sec   0/ 14 done)
     CP-SCF ITERATION   5:   1.3469e-03 ( 143.8 sec   0/ 14 done)
     CP-SCF ITERATION   6:   8.4835e-04 ( 143.7 sec   1/ 14 done)
     CP-SCF ITERATION   7:   4.8447e-04 ( 133.4 sec   1/ 14 done)
     CP-SCF ITERATION   8:   3.2267e-04 ( 132.5 sec   2/ 14 done)
     CP-SCF ITERATION   9:   2.1654e-04 ( 122.0 sec   9/ 14 done)
     CP-SCF ITERATION  10:   1.4581e-04 (  47.3 sec  11/ 14 done)
     CP-SCF ITERATION  11:   9.9168e-05 (  29.7 sec  14/ 14 done)
                    *** THE CP-SCF HAS CONVERGED ***
IBatch 18 (of 18)
     CP-SCF ITERATION   0:   1.3091e-01 ( 143.5 sec   0/ 14 done)
     CP-SCF ITERATION   1:   7.4681e-02 ( 143.6 sec   0/ 14 done)
     CP-SCF ITERATION   2:   8.3198e-03 ( 143.4 sec   0/ 14 done)
     CP-SCF ITERATION   3:   4.8238e-03 ( 144.3 sec   0/ 14 done)
     CP-SCF ITERATION   4:   2.4148e-03 ( 144.2 sec   0/ 14 done)
     CP-SCF ITERATION   5:   1.0778e-03 ( 143.3 sec   0/ 14 done)
     CP-SCF ITERATION   6:   6.8017e-04 ( 144.0 sec   3/ 14 done)
     CP-SCF ITERATION   7:   3.7937e-04 ( 109.6 sec   8/ 14 done)
     CP-SCF ITERATION   8:   2.2416e-04 (  56.9 sec   9/ 14 done)
     CP-SCF ITERATION   9:   1.3565e-04 (  47.0 sec  12/ 14 done)
     CP-SCF ITERATION  10:   9.0749e-05 (  21.6 sec  14/ 14 done)
                    *** THE CP-SCF HAS CONVERGED ***

                                                 ... done   (  29202.8 sec)
Forming perturbed density Hessian contributions  ... done   (     13.0 sec)
Calculating [Q*(d^2 A/dXdY)*Q  ] C-PCM term      ... done   (      0.1 sec)
Calculating [d^2(V_N)/(dXdY)*Q ] C-PCM term      ... done   (      0.0 sec)
Calculating [d^2(V_el)/(dXdY)*Q] C-PCM term      ... done   (      4.2 sec)
Calculating C-PCM term that depends on dQ/dX     ... done   (      5.0 sec)
2nd integral derivative contribs (SHARK-RI)      ... done   (    725.2 sec)
Exchange-correlation Hessian                     ... done   (    414.3 sec)
Dispersion correction in the Hessian             ... done   (      4.3 sec)
gCP correction in the Hessian                    ... done   (      3.4 sec)
Dipole derivatives                               ... (center of mass:  0.008887, -0.075712  0.002534)done   (      0.4 sec)

Total SCF Hessian time: 0 days 10 hours 51 min 21 sec 

Writing the Hessian file to the disk             ... done


Maximum memory used throughout the entire SCFHESS-calculation: 1155.8 MB

-----------------------
VIBRATIONAL FREQUENCIES
-----------------------

Scaling factor for frequencies =  1.000000000  (already applied!)

   0:         0.00 cm**-1
   1:         0.00 cm**-1
   2:         0.00 cm**-1
   3:         0.00 cm**-1
   4:         0.00 cm**-1
   5:         0.00 cm**-1
   6:     -1413.28 cm**-1 ***imaginary mode***
   7:       -36.54 cm**-1 ***imaginary mode***
   8:       -31.39 cm**-1 ***imaginary mode***
   9:       -26.08 cm**-1 ***imaginary mode***
  10:        16.01 cm**-1
  11:        21.30 cm**-1
  12:        44.97 cm**-1
  13:        48.03 cm**-1
  14:        61.70 cm**-1
  15:        65.32 cm**-1
  16:        70.44 cm**-1
  17:        75.14 cm**-1
  18:        85.33 cm**-1
  19:       106.48 cm**-1
  20:       114.09 cm**-1
  21:       118.21 cm**-1
  22:       130.34 cm**-1
  23:       136.49 cm**-1
  24:       158.49 cm**-1
  25:       175.54 cm**-1
  26:       186.01 cm**-1
  27:       188.58 cm**-1
  28:       193.59 cm**-1
  29:       205.50 cm**-1
  30:       212.57 cm**-1
  31:       227.55 cm**-1
  32:       232.77 cm**-1
  33:       241.97 cm**-1
  34:       244.65 cm**-1
  35:       252.47 cm**-1
  36:       254.39 cm**-1
  37:       259.69 cm**-1
  38:       269.18 cm**-1
  39:       275.68 cm**-1
  40:       290.97 cm**-1
  41:       305.42 cm**-1
  42:       308.83 cm**-1
  43:       320.55 cm**-1
  44:       332.37 cm**-1
  45:       345.59 cm**-1
  46:       359.05 cm**-1
  47:       377.72 cm**-1
  48:       381.19 cm**-1
  49:       394.33 cm**-1
  50:       403.06 cm**-1
  51:       420.98 cm**-1
  52:       425.11 cm**-1
  53:       434.55 cm**-1
  54:       442.80 cm**-1
  55:       449.90 cm**-1
  56:       456.10 cm**-1
  57:       462.96 cm**-1
  58:       480.16 cm**-1
  59:       488.22 cm**-1
  60:       493.18 cm**-1
  61:       509.07 cm**-1
  62:       527.78 cm**-1
  63:       532.37 cm**-1
  64:       547.83 cm**-1
  65:       558.91 cm**-1
  66:       560.69 cm**-1
  67:       575.09 cm**-1
  68:       582.69 cm**-1
  69:       604.27 cm**-1
  70:       605.83 cm**-1
  71:       612.78 cm**-1
  72:       639.39 cm**-1
  73:       644.92 cm**-1
  74:       651.24 cm**-1
  75:       655.59 cm**-1
  76:       662.47 cm**-1
  77:       673.80 cm**-1
  78:       678.66 cm**-1
  79:       688.86 cm**-1
  80:       720.77 cm**-1
  81:       731.66 cm**-1
  82:       738.60 cm**-1
  83:       744.18 cm**-1
  84:       757.05 cm**-1
  85:       763.38 cm**-1
  86:       776.27 cm**-1
  87:       790.89 cm**-1
  88:       793.05 cm**-1
  89:       797.17 cm**-1
  90:       809.56 cm**-1
  91:       812.19 cm**-1
  92:       833.10 cm**-1
  93:       849.26 cm**-1
  94:       854.87 cm**-1
  95:       880.11 cm**-1
  96:       881.01 cm**-1
  97:       883.42 cm**-1
  98:       888.50 cm**-1
  99:       897.00 cm**-1
 100:       898.64 cm**-1
 101:       906.51 cm**-1
 102:       915.16 cm**-1
 103:       920.36 cm**-1
 104:       921.64 cm**-1
 105:       925.09 cm**-1
 106:       926.97 cm**-1
 107:       934.00 cm**-1
 108:       949.70 cm**-1
 109:       959.13 cm**-1
 110:       961.88 cm**-1
 111:       976.59 cm**-1
 112:       977.32 cm**-1
 113:       978.23 cm**-1
 114:      1004.01 cm**-1
 115:      1007.88 cm**-1
 116:      1021.68 cm**-1
 117:      1023.74 cm**-1
 118:      1026.22 cm**-1
 119:      1030.97 cm**-1
 120:      1032.17 cm**-1
 121:      1035.29 cm**-1
 122:      1042.16 cm**-1
 123:      1042.71 cm**-1
 124:      1046.24 cm**-1
 125:      1053.44 cm**-1
 126:      1053.56 cm**-1
 127:      1059.61 cm**-1
 128:      1079.78 cm**-1
 129:      1089.64 cm**-1
 130:      1093.10 cm**-1
 131:      1108.81 cm**-1
 132:      1115.52 cm**-1
 133:      1115.95 cm**-1
 134:      1129.23 cm**-1
 135:      1137.02 cm**-1
 136:      1143.49 cm**-1
 137:      1146.14 cm**-1
 138:      1149.85 cm**-1
 139:      1154.00 cm**-1
 140:      1168.15 cm**-1
 141:      1178.96 cm**-1
 142:      1186.10 cm**-1
 143:      1201.26 cm**-1
 144:      1202.13 cm**-1
 145:      1204.13 cm**-1
 146:      1206.37 cm**-1
 147:      1222.36 cm**-1
 148:      1232.14 cm**-1
 149:      1235.11 cm**-1
 150:      1237.43 cm**-1
 151:      1254.91 cm**-1
 152:      1263.71 cm**-1
 153:      1267.52 cm**-1
 154:      1277.10 cm**-1
 155:      1288.27 cm**-1
 156:      1293.68 cm**-1
 157:      1298.79 cm**-1
 158:      1308.76 cm**-1
 159:      1333.98 cm**-1
 160:      1338.28 cm**-1
 161:      1342.39 cm**-1
 162:      1343.70 cm**-1
 163:      1357.11 cm**-1
 164:      1366.24 cm**-1
 165:      1368.32 cm**-1
 166:      1375.59 cm**-1
 167:      1382.39 cm**-1
 168:      1384.43 cm**-1
 169:      1399.02 cm**-1
 170:      1401.29 cm**-1
 171:      1408.75 cm**-1
 172:      1411.08 cm**-1
 173:      1412.08 cm**-1
 174:      1414.29 cm**-1
 175:      1415.99 cm**-1
 176:      1422.83 cm**-1
 177:      1437.51 cm**-1
 178:      1440.99 cm**-1
 179:      1442.05 cm**-1
 180:      1445.51 cm**-1
 181:      1455.15 cm**-1
 182:      1458.55 cm**-1
 183:      1487.71 cm**-1
 184:      1506.93 cm**-1
 185:      1510.72 cm**-1
 186:      1514.96 cm**-1
 187:      1517.48 cm**-1
 188:      1522.35 cm**-1
 189:      1528.05 cm**-1
 190:      1528.77 cm**-1
 191:      1529.10 cm**-1
 192:      1530.33 cm**-1
 193:      1532.04 cm**-1
 194:      1533.00 cm**-1
 195:      1537.68 cm**-1
 196:      1540.39 cm**-1
 197:      1541.03 cm**-1
 198:      1554.44 cm**-1
 199:      1562.55 cm**-1
 200:      1566.97 cm**-1
 201:      1583.63 cm**-1
 202:      1585.29 cm**-1
 203:      1589.30 cm**-1
 204:      1616.96 cm**-1
 205:      1639.84 cm**-1
 206:      1645.37 cm**-1
 207:      1657.40 cm**-1
 208:      1680.84 cm**-1
 209:      1694.45 cm**-1
 210:      1702.07 cm**-1
 211:      1713.62 cm**-1
 212:      1731.02 cm**-1
 213:      1738.58 cm**-1
 214:      1757.00 cm**-1
 215:      1780.97 cm**-1
 216:      3073.51 cm**-1
 217:      3119.18 cm**-1
 218:      3124.40 cm**-1
 219:      3129.53 cm**-1
 220:      3137.77 cm**-1
 221:      3139.27 cm**-1
 222:      3140.92 cm**-1
 223:      3141.75 cm**-1
 224:      3141.97 cm**-1
 225:      3176.95 cm**-1
 226:      3183.90 cm**-1
 227:      3185.18 cm**-1
 228:      3193.06 cm**-1
 229:      3210.76 cm**-1
 230:      3228.78 cm**-1
 231:      3232.28 cm**-1
 232:      3232.55 cm**-1
 233:      3236.06 cm**-1
 234:      3237.96 cm**-1
 235:      3238.85 cm**-1
 236:      3278.88 cm**-1
 237:      3283.09 cm**-1
 238:      3285.77 cm**-1
 239:      3286.39 cm**-1
 240:      3287.84 cm**-1
 241:      3292.88 cm**-1
 242:      3295.21 cm**-1
 243:      3299.68 cm**-1
 244:      3300.71 cm**-1
 245:      3301.26 cm**-1
 246:      3304.48 cm**-1
 247:      3308.24 cm**-1
 248:      3308.58 cm**-1
 249:      3332.56 cm**-1
 250:      3336.02 cm**-1
 251:      3350.54 cm**-1


------------
NORMAL MODES
------------

These modes are the Cartesian displacements weighted by the diagonal matrix
M(i,i)=1/sqrt(m[i]) where m[i] is the mass of the displaced atom
Thus, these vectors are normalized but *not* orthogonal

                  0          1          2          3          4          5    
      0       0.000000   0.000000   0.000000   0.000000   0.000000   0.000000
      1       0.000000   0.000000   0.000000   0.000000   0.000000   0.000000
      2       0.000000   0.000000   0.000000   0.000000   0.000000   0.000000
      3       0.000000   0.000000   0.000000   0.000000   0.000000   0.000000
      4       0.000000   0.000000   0.000000   0.000000   0.000000   0.000000
      5       0.000000   0.000000   0.000000   0.000000   0.000000   0.000000
      6       0.000000   0.000000   0.000000   0.000000   0.000000   0.000000
      7       0.000000   0.000000   0.000000   0.000000   0.000000   0.000000
      8       0.000000   0.000000   0.000000   0.000000   0.000000   0.000000
      9       0.000000   0.000000   0.000000   0.000000   0.000000   0.000000
     10       0.000000   0.000000   0.000000   0.000000   0.000000   0.000000
     11       0.000000   0.000000   0.000000   0.000000   0.000000   0.000000
     12       0.000000   0.000000   0.000000   0.000000   0.000000   0.000000
     13       0.000000   0.000000   0.000000   0.000000   0.000000   0.000000
     14       0.000000   0.000000   0.000000   0.000000   0.000000   0.000000
     15       0.000000   0.000000   0.000000   0.000000   0.000000   0.000000
     16       0.000000   0.000000   0.000000   0.000000   0.000000   0.000000
     17       0.000000   0.000000   0.000000   0.000000   0.000000   0.000000
     18       0.000000   0.000000   0.000000   0.000000   0.000000   0.000000
     19       0.000000   0.000000   0.000000   0.000000   0.000000   0.000000
     20       0.000000   0.000000   0.000000   0.000000   0.000000   0.000000
     21       0.000000   0.000000   0.000000   0.000000   0.000000   0.000000
     22       0.000000   0.000000   0.000000   0.000000   0.000000   0.000000
     23       0.000000   0.000000   0.000000   0.000000   0.000000   0.000000
     24       0.000000   0.000000   0.000000   0.000000   0.000000   0.000000
     25       0.000000   0.000000   0.000000   0.000000   0.000000   0.000000
     26       0.000000   0.000000   0.000000   0.000000   0.000000   0.000000
     27       0.000000   0.000000   0.000000   0.000000   0.000000   0.000000
     28       0.000000   0.000000   0.000000   0.000000   0.000000   0.000000
     29       0.000000   0.000000   0.000000   0.000000   0.000000   0.000000
     30       0.000000   0.000000   0.000000   0.000000   0.000000   0.000000
     31       0.000000   0.000000   0.000000   0.000000   0.000000   0.000000
     32       0.000000   0.000000   0.000000   0.000000   0.000000   0.000000
     33       0.000000   0.000000   0.000000   0.000000   0.000000   0.000000
     34       0.000000   0.000000   0.000000   0.000000   0.000000   0.000000
     35       0.000000   0.000000   0.000000   0.000000   0.000000   0.000000
     36       0.000000   0.000000   0.000000   0.000000   0.000000   0.000000
     37       0.000000   0.000000   0.000000   0.000000   0.000000   0.000000
     38       0.000000   0.000000   0.000000   0.000000   0.000000   0.000000
     39       0.000000   0.000000   0.000000   0.000000   0.000000   0.000000
     40       0.000000   0.000000   0.000000   0.000000   0.000000   0.000000
     41       0.000000   0.000000   0.000000   0.000000   0.000000   0.000000
     42       0.000000   0.000000   0.000000   0.000000   0.000000   0.000000
     43       0.000000   0.000000   0.000000   0.000000   0.000000   0.000000
     44       0.000000   0.000000   0.000000   0.000000   0.000000   0.000000
     45       0.000000   0.000000   0.000000   0.000000   0.000000   0.000000
     46       0.000000   0.000000   0.000000   0.000000   0.000000   0.000000
     47       0.000000   0.000000   0.000000   0.000000   0.000000   0.000000
     48       0.000000   0.000000   0.000000   0.000000   0.000000   0.000000
     49       0.000000   0.000000   0.000000   0.000000   0.000000   0.000000
     50       0.000000   0.000000   0.000000   0.000000   0.000000   0.000000
     51       0.000000   0.000000   0.000000   0.000000   0.000000   0.000000
     52       0.000000   0.000000   0.000000   0.000000   0.000000   0.000000
     53       0.000000   0.000000   0.000000   0.000000   0.000000   0.000000
     54       0.000000   0.000000   0.000000   0.000000   0.000000   0.000000
     55       0.000000   0.000000   0.000000   0.000000   0.000000   0.000000
     56       0.000000   0.000000   0.000000   0.000000   0.000000   0.000000
     57       0.000000   0.000000   0.000000   0.000000   0.000000   0.000000
     58       0.000000   0.000000   0.000000   0.000000   0.000000   0.000000
     59       0.000000   0.000000   0.000000   0.000000   0.000000   0.000000
     60       0.000000   0.000000   0.000000   0.000000   0.000000   0.000000
     61       0.000000   0.000000   0.000000   0.000000   0.000000   0.000000
     62       0.000000   0.000000   0.000000   0.000000   0.000000   0.000000
     63       0.000000   0.000000   0.000000   0.000000   0.000000   0.000000
     64       0.000000   0.000000   0.000000   0.000000   0.000000   0.000000
     65       0.000000   0.000000   0.000000   0.000000   0.000000   0.000000
     66       0.000000   0.000000   0.000000   0.000000   0.000000   0.000000
     67       0.000000   0.000000   0.000000   0.000000   0.000000   0.000000
     68       0.000000   0.000000   0.000000   0.000000   0.000000   0.000000
     69       0.000000   0.000000   0.000000   0.000000   0.000000   0.000000
     70       0.000000   0.000000   0.000000   0.000000   0.000000   0.000000
     71       0.000000   0.000000   0.000000   0.000000   0.000000   0.000000
     72       0.000000   0.000000   0.000000   0.000000   0.000000   0.000000
     73       0.000000   0.000000   0.000000   0.000000   0.000000   0.000000
     74       0.000000   0.000000   0.000000   0.000000   0.000000   0.000000
     75       0.000000   0.000000   0.000000   0.000000   0.000000   0.000000
     76       0.000000   0.000000   0.000000   0.000000   0.000000   0.000000
     77       0.000000   0.000000   0.000000   0.000000   0.000000   0.000000
     78       0.000000   0.000000   0.000000   0.000000   0.000000   0.000000
     79       0.000000   0.000000   0.000000   0.000000   0.000000   0.000000
     80       0.000000   0.000000   0.000000   0.000000   0.000000   0.000000
     81       0.000000   0.000000   0.000000   0.000000   0.000000   0.000000
     82       0.000000   0.000000   0.000000   0.000000   0.000000   0.000000
     83       0.000000   0.000000   0.000000   0.000000   0.000000   0.000000
     84       0.000000   0.000000   0.000000   0.000000   0.000000   0.000000
     85       0.000000   0.000000   0.000000   0.000000   0.000000   0.000000
     86       0.000000   0.000000   0.000000   0.000000   0.000000   0.000000
     87       0.000000   0.000000   0.000000   0.000000   0.000000   0.000000
     88       0.000000   0.000000   0.000000   0.000000   0.000000   0.000000
     89       0.000000   0.000000   0.000000   0.000000   0.000000   0.000000
     90       0.000000   0.000000   0.000000   0.000000   0.000000   0.000000
     91       0.000000   0.000000   0.000000   0.000000   0.000000   0.000000
     92       0.000000   0.000000   0.000000   0.000000   0.000000   0.000000
     93       0.000000   0.000000   0.000000   0.000000   0.000000   0.000000
     94       0.000000   0.000000   0.000000   0.000000   0.000000   0.000000
     95       0.000000   0.000000   0.000000   0.000000   0.000000   0.000000
     96       0.000000   0.000000   0.000000   0.000000   0.000000   0.000000
     97       0.000000   0.000000   0.000000   0.000000   0.000000   0.000000
     98       0.000000   0.000000   0.000000   0.000000   0.000000   0.000000
     99       0.000000   0.000000   0.000000   0.000000   0.000000   0.000000
    100       0.000000   0.000000   0.000000   0.000000   0.000000   0.000000
    101       0.000000   0.000000   0.000000   0.000000   0.000000   0.000000
    102       0.000000   0.000000   0.000000   0.000000   0.000000   0.000000
    103       0.000000   0.000000   0.000000   0.000000   0.000000   0.000000
    104       0.000000   0.000000   0.000000   0.000000   0.000000   0.000000
    105       0.000000   0.000000   0.000000   0.000000   0.000000   0.000000
    106       0.000000   0.000000   0.000000   0.000000   0.000000   0.000000
    107       0.000000   0.000000   0.000000   0.000000   0.000000   0.000000
    108       0.000000   0.000000   0.000000   0.000000   0.000000   0.000000
    109       0.000000   0.000000   0.000000   0.000000   0.000000   0.000000
    110       0.000000   0.000000   0.000000   0.000000   0.000000   0.000000
    111       0.000000   0.000000   0.000000   0.000000   0.000000   0.000000
    112       0.000000   0.000000   0.000000   0.000000   0.000000   0.000000
    113       0.000000   0.000000   0.000000   0.000000   0.000000   0.000000
    114       0.000000   0.000000   0.000000   0.000000   0.000000   0.000000
    115       0.000000   0.000000   0.000000   0.000000   0.000000   0.000000
    116       0.000000   0.000000   0.000000   0.000000   0.000000   0.000000
    117       0.000000   0.000000   0.000000   0.000000   0.000000   0.000000
    118       0.000000   0.000000   0.000000   0.000000   0.000000   0.000000
    119       0.000000   0.000000   0.000000   0.000000   0.000000   0.000000
    120       0.000000   0.000000   0.000000   0.000000   0.000000   0.000000
    121       0.000000   0.000000   0.000000   0.000000   0.000000   0.000000
    122       0.000000   0.000000   0.000000   0.000000   0.000000   0.000000
    123       0.000000   0.000000   0.000000   0.000000   0.000000   0.000000
    124       0.000000   0.000000   0.000000   0.000000   0.000000   0.000000
    125       0.000000   0.000000   0.000000   0.000000   0.000000   0.000000
    126       0.000000   0.000000   0.000000   0.000000   0.000000   0.000000
    127       0.000000   0.000000   0.000000   0.000000   0.000000   0.000000
    128       0.000000   0.000000   0.000000   0.000000   0.000000   0.000000
    129       0.000000   0.000000   0.000000   0.000000   0.000000   0.000000
    130       0.000000   0.000000   0.000000   0.000000   0.000000   0.000000
    131       0.000000   0.000000   0.000000   0.000000   0.000000   0.000000
    132       0.000000   0.000000   0.000000   0.000000   0.000000   0.000000
    133       0.000000   0.000000   0.000000   0.000000   0.000000   0.000000
    134       0.000000   0.000000   0.000000   0.000000   0.000000   0.000000
    135       0.000000   0.000000   0.000000   0.000000   0.000000   0.000000
    136       0.000000   0.000000   0.000000   0.000000   0.000000   0.000000
    137       0.000000   0.000000   0.000000   0.000000   0.000000   0.000000
    138       0.000000   0.000000   0.000000   0.000000   0.000000   0.000000
    139       0.000000   0.000000   0.000000   0.000000   0.000000   0.000000
    140       0.000000   0.000000   0.000000   0.000000   0.000000   0.000000
    141       0.000000   0.000000   0.000000   0.000000   0.000000   0.000000
    142       0.000000   0.000000   0.000000   0.000000   0.000000   0.000000
    143       0.000000   0.000000   0.000000   0.000000   0.000000   0.000000
    144       0.000000   0.000000   0.000000   0.000000   0.000000   0.000000
    145       0.000000   0.000000   0.000000   0.000000   0.000000   0.000000
    146       0.000000   0.000000   0.000000   0.000000   0.000000   0.000000
    147       0.000000   0.000000   0.000000   0.000000   0.000000   0.000000
    148       0.000000   0.000000   0.000000   0.000000   0.000000   0.000000
    149       0.000000   0.000000   0.000000   0.000000   0.000000   0.000000
    150       0.000000   0.000000   0.000000   0.000000   0.000000   0.000000
    151       0.000000   0.000000   0.000000   0.000000   0.000000   0.000000
    152       0.000000   0.000000   0.000000   0.000000   0.000000   0.000000
    153       0.000000   0.000000   0.000000   0.000000   0.000000   0.000000
    154       0.000000   0.000000   0.000000   0.000000   0.000000   0.000000
    155       0.000000   0.000000   0.000000   0.000000   0.000000   0.000000
    156       0.000000   0.000000   0.000000   0.000000   0.000000   0.000000
    157       0.000000   0.000000   0.000000   0.000000   0.000000   0.000000
    158       0.000000   0.000000   0.000000   0.000000   0.000000   0.000000
    159       0.000000   0.000000   0.000000   0.000000   0.000000   0.000000
    160       0.000000   0.000000   0.000000   0.000000   0.000000   0.000000
    161       0.000000   0.000000   0.000000   0.000000   0.000000   0.000000
    162       0.000000   0.000000   0.000000   0.000000   0.000000   0.000000
    163       0.000000   0.000000   0.000000   0.000000   0.000000   0.000000
    164       0.000000   0.000000   0.000000   0.000000   0.000000   0.000000
    165       0.000000   0.000000   0.000000   0.000000   0.000000   0.000000
    166       0.000000   0.000000   0.000000   0.000000   0.000000   0.000000
    167       0.000000   0.000000   0.000000   0.000000   0.000000   0.000000
    168       0.000000   0.000000   0.000000   0.000000   0.000000   0.000000
    169       0.000000   0.000000   0.000000   0.000000   0.000000   0.000000
    170       0.000000   0.000000   0.000000   0.000000   0.000000   0.000000
    171       0.000000   0.000000   0.000000   0.000000   0.000000   0.000000
    172       0.000000   0.000000   0.000000   0.000000   0.000000   0.000000
    173       0.000000   0.000000   0.000000   0.000000   0.000000   0.000000
    174       0.000000   0.000000   0.000000   0.000000   0.000000   0.000000
    175       0.000000   0.000000   0.000000   0.000000   0.000000   0.000000
    176       0.000000   0.000000   0.000000   0.000000   0.000000   0.000000
    177       0.000000   0.000000   0.000000   0.000000   0.000000   0.000000
    178       0.000000   0.000000   0.000000   0.000000   0.000000   0.000000
    179       0.000000   0.000000   0.000000   0.000000   0.000000   0.000000
    180       0.000000   0.000000   0.000000   0.000000   0.000000   0.000000
    181       0.000000   0.000000   0.000000   0.000000   0.000000   0.000000
    182       0.000000   0.000000   0.000000   0.000000   0.000000   0.000000
    183       0.000000   0.000000   0.000000   0.000000   0.000000   0.000000
    184       0.000000   0.000000   0.000000   0.000000   0.000000   0.000000
    185       0.000000   0.000000   0.000000   0.000000   0.000000   0.000000
    186       0.000000   0.000000   0.000000   0.000000   0.000000   0.000000
    187       0.000000   0.000000   0.000000   0.000000   0.000000   0.000000
    188       0.000000   0.000000   0.000000   0.000000   0.000000   0.000000
    189       0.000000   0.000000   0.000000   0.000000   0.000000   0.000000
    190       0.000000   0.000000   0.000000   0.000000   0.000000   0.000000
    191       0.000000   0.000000   0.000000   0.000000   0.000000   0.000000
    192       0.000000   0.000000   0.000000   0.000000   0.000000   0.000000
    193       0.000000   0.000000   0.000000   0.000000   0.000000   0.000000
    194       0.000000   0.000000   0.000000   0.000000   0.000000   0.000000
    195       0.000000   0.000000   0.000000   0.000000   0.000000   0.000000
    196       0.000000   0.000000   0.000000   0.000000   0.000000   0.000000
    197       0.000000   0.000000   0.000000   0.000000   0.000000   0.000000
    198       0.000000   0.000000   0.000000   0.000000   0.000000   0.000000
    199       0.000000   0.000000   0.000000   0.000000   0.000000   0.000000
    200       0.000000   0.000000   0.000000   0.000000   0.000000   0.000000
    201       0.000000   0.000000   0.000000   0.000000   0.000000   0.000000
    202       0.000000   0.000000   0.000000   0.000000   0.000000   0.000000
    203       0.000000   0.000000   0.000000   0.000000   0.000000   0.000000
    204       0.000000   0.000000   0.000000   0.000000   0.000000   0.000000
    205       0.000000   0.000000   0.000000   0.000000   0.000000   0.000000
    206       0.000000   0.000000   0.000000   0.000000   0.000000   0.000000
    207       0.000000   0.000000   0.000000   0.000000   0.000000   0.000000
    208       0.000000   0.000000   0.000000   0.000000   0.000000   0.000000
    209       0.000000   0.000000   0.000000   0.000000   0.000000   0.000000
    210       0.000000   0.000000   0.000000   0.000000   0.000000   0.000000
    211       0.000000   0.000000   0.000000   0.000000   0.000000   0.000000
    212       0.000000   0.000000   0.000000   0.000000   0.000000   0.000000
    213       0.000000   0.000000   0.000000   0.000000   0.000000   0.000000
    214       0.000000   0.000000   0.000000   0.000000   0.000000   0.000000
    215       0.000000   0.000000   0.000000   0.000000   0.000000   0.000000
    216       0.000000   0.000000   0.000000   0.000000   0.000000   0.000000
    217       0.000000   0.000000   0.000000   0.000000   0.000000   0.000000
    218       0.000000   0.000000   0.000000   0.000000   0.000000   0.000000
    219       0.000000   0.000000   0.000000   0.000000   0.000000   0.000000
    220       0.000000   0.000000   0.000000   0.000000   0.000000   0.000000
    221       0.000000   0.000000   0.000000   0.000000   0.000000   0.000000
    222       0.000000   0.000000   0.000000   0.000000   0.000000   0.000000
    223       0.000000   0.000000   0.000000   0.000000   0.000000   0.000000
    224       0.000000   0.000000   0.000000   0.000000   0.000000   0.000000
    225       0.000000   0.000000   0.000000   0.000000   0.000000   0.000000
    226       0.000000   0.000000   0.000000   0.000000   0.000000   0.000000
    227       0.000000   0.000000   0.000000   0.000000   0.000000   0.000000
    228       0.000000   0.000000   0.000000   0.000000   0.000000   0.000000
    229       0.000000   0.000000   0.000000   0.000000   0.000000   0.000000
    230       0.000000   0.000000   0.000000   0.000000   0.000000   0.000000
    231       0.000000   0.000000   0.000000   0.000000   0.000000   0.000000
    232       0.000000   0.000000   0.000000   0.000000   0.000000   0.000000
    233       0.000000   0.000000   0.000000   0.000000   0.000000   0.000000
    234       0.000000   0.000000   0.000000   0.000000   0.000000   0.000000
    235       0.000000   0.000000   0.000000   0.000000   0.000000   0.000000
    236       0.000000   0.000000   0.000000   0.000000   0.000000   0.000000
    237       0.000000   0.000000   0.000000   0.000000   0.000000   0.000000
    238       0.000000   0.000000   0.000000   0.000000   0.000000   0.000000
    239       0.000000   0.000000   0.000000   0.000000   0.000000   0.000000
    240       0.000000   0.000000   0.000000   0.000000   0.000000   0.000000
    241       0.000000   0.000000   0.000000   0.000000   0.000000   0.000000
    242       0.000000   0.000000   0.000000   0.000000   0.000000   0.000000
    243       0.000000   0.000000   0.000000   0.000000   0.000000   0.000000
    244       0.000000   0.000000   0.000000   0.000000   0.000000   0.000000
    245       0.000000   0.000000   0.000000   0.000000   0.000000   0.000000
    246       0.000000   0.000000   0.000000   0.000000   0.000000   0.000000
    247       0.000000   0.000000   0.000000   0.000000   0.000000   0.000000
    248       0.000000   0.000000   0.000000   0.000000   0.000000   0.000000
    249       0.000000   0.000000   0.000000   0.000000   0.000000   0.000000
    250       0.000000   0.000000   0.000000   0.000000   0.000000   0.000000
    251       0.000000   0.000000   0.000000   0.000000   0.000000   0.000000
                  6          7          8          9         10         11    
      0       0.001026   0.039454   0.088783   0.020695   0.039890   0.134299
      1       0.000975   0.026227   0.066274  -0.015442  -0.000030   0.008564
      2       0.000316  -0.212100  -0.021340  -0.008238   0.098236   0.114456
      3       0.000792   0.000078   0.062135   0.017219   0.020302   0.075995
      4       0.000939   0.008185   0.049694  -0.017267  -0.014115  -0.029762
      5       0.005004  -0.003589  -0.035968   0.001310   0.025964   0.017503
      6       0.000350   0.032494   0.054327   0.019657   0.023243   0.063898
      7       0.001736  -0.048584   0.013011  -0.021207  -0.023075  -0.092840
      8       0.000153   0.198326  -0.093832   0.016519   0.043211  -0.076594
      9       0.000435   0.104902   0.073044   0.025764   0.047842   0.109767
     10       0.000393  -0.087321  -0.006551  -0.023179  -0.015829  -0.117736
     11      -0.000708   0.196008  -0.139926   0.022932   0.144414  -0.075689
     12       0.000139   0.144247   0.099609   0.029341   0.069412   0.168653
     13       0.000567  -0.070436   0.010566  -0.021288   0.000572  -0.077261
     14      -0.000075  -0.017624  -0.125230   0.013443   0.228660   0.027752
     15       0.000213   0.110660   0.108129   0.026762   0.065020   0.182177
     16       0.000715  -0.013844   0.047448  -0.017455   0.007857  -0.013785
     17      -0.000618  -0.224489  -0.064306  -0.002507   0.201273   0.124546
     18       0.013039  -0.059821   0.039642   0.012453   0.002998   0.027474
     19       0.021084   0.041634   0.069046  -0.015446  -0.012931  -0.003956
     20      -0.006486   0.006837   0.003934  -0.004127  -0.033617   0.013691
     21      -0.007673  -0.027721   0.006313   0.011628   0.009882  -0.002057
     22      -0.057250   0.024315   0.054063  -0.008584   0.018811   0.025408
     23       0.021877   0.000224   0.021680  -0.006184  -0.046182   0.015118
     24       0.016180  -0.009202  -0.013923   0.008702   0.009486  -0.022629
     25       0.016422   0.037811   0.010975   0.003692   0.014911   0.019322
     26      -0.011249   0.012284   0.011998  -0.010256  -0.046072  -0.000995
     27       0.006722  -0.008106  -0.006121   0.001509   0.007732  -0.022647
     28       0.000417   0.022438   0.021288   0.008046   0.010294   0.048675
     29       0.003088   0.003174   0.014059  -0.005050  -0.047866   0.015348
     30      -0.006500  -0.021090   0.009186  -0.000764   0.010487  -0.009741
     31       0.005992   0.005127   0.051730  -0.001906   0.016529   0.062110
     32       0.015590  -0.013140   0.019549   0.003090  -0.047526   0.037451
     33      -0.008623  -0.032650   0.016731   0.005422   0.016630   0.002925
     34       0.020521   0.004689   0.070240  -0.010907   0.029909   0.052353
     35      -0.021677  -0.014354   0.021966   0.002380  -0.044740   0.037066
     36      -0.001637   0.003287  -0.034167   0.011423   0.008420  -0.045102
     37       0.001539   0.060721  -0.026139   0.009091   0.013012  -0.021637
     38       0.000349   0.028360   0.003600  -0.018783  -0.045990  -0.029046
     39      -0.000255   0.013778  -0.043484   0.006874   0.005382  -0.059964
     40      -0.000789   0.063383  -0.047771   0.018130   0.006001  -0.019888
     41      -0.005789   0.034109  -0.001699  -0.021490  -0.047818  -0.037316
     42       0.002482   0.012893  -0.032969  -0.000127   0.002580  -0.054849
     43      -0.001193   0.040959  -0.027707   0.022122  -0.000544   0.024626
     44       0.001329   0.024007   0.003076  -0.016249  -0.049319  -0.018906
     45      -0.001613   0.001121  -0.013556  -0.002768   0.003673  -0.035888
     46      -0.000472   0.019594   0.008704   0.016787   0.001859   0.058717
     47      -0.000238   0.008055   0.011467  -0.007933  -0.049341   0.007921
     48      -0.001074  -0.021219   0.012351  -0.006501   0.008460  -0.011936
     49       0.001372  -0.001568   0.051960  -0.001140   0.010131   0.068940
     50      -0.004209  -0.019169   0.016664   0.009949  -0.050851   0.046634
     51      -0.005905  -0.039418   0.016691   0.002092   0.016006   0.004913
     52      -0.019145   0.000721   0.069700  -0.026560   0.036032   0.040925
     53      -0.026015  -0.019775   0.022485   0.007632  -0.048359   0.041936
     54      -0.000362   0.024259  -0.060997   0.008919   0.004950  -0.078847
     55      -0.001602   0.083771  -0.082100   0.022243   0.005168  -0.056703
     56      -0.003183   0.047405  -0.009419  -0.028123  -0.047523  -0.060462
     57       0.004003   0.021652  -0.040435  -0.003923  -0.000871  -0.067181
     58       0.004770   0.039158  -0.039662   0.029540  -0.007615   0.032317
     59       0.001380   0.028647   0.000333  -0.018872  -0.050442  -0.025906
     60       0.001675   0.014750   0.094950   0.018822   0.037023   0.143543
     61      -0.000884   0.074757   0.093367  -0.012300   0.005014   0.055187
     62       0.002595  -0.367177   0.022741  -0.019952   0.081264   0.183040
     63       0.000832   0.140422   0.129935   0.029565   0.081953   0.229822
     64       0.001343   0.000041   0.061509  -0.015911   0.020300   0.018505
     65      -0.001557  -0.394288  -0.052037  -0.010232   0.264228   0.206095
     66       0.000441   0.200670   0.114085   0.034120   0.089835   0.204673
     67       0.000763  -0.101328  -0.004571  -0.022773   0.007748  -0.095203
     68       0.001130  -0.023384  -0.161639   0.018441   0.315534   0.032724
     69       0.000617   0.130549   0.066401   0.027701   0.050606   0.098995
     70       0.001495  -0.131597  -0.035142  -0.026198  -0.022084  -0.168214
     71      -0.000855   0.361143  -0.187835   0.035440   0.162018  -0.153951
     72      -0.000549   0.000719   0.032748   0.016688   0.006870   0.017449
     73       0.001066  -0.063608  -0.000758  -0.022839  -0.035032  -0.123930
     74       0.002699   0.362691  -0.104709   0.023739  -0.015512  -0.153050
     75      -0.000923  -0.083420   0.053333   0.012136  -0.003738   0.037727
     76      -0.002365   0.089829   0.100029  -0.015746  -0.025903   0.021145
     77      -0.016343  -0.029860   0.014893  -0.004324  -0.039394   0.021474
     78      -0.000299  -0.100960   0.031103   0.009985  -0.010113   0.003553
     79       0.005976   0.030873   0.062629  -0.018879  -0.031649  -0.032525
     80      -0.006095   0.056746   0.006747  -0.006359  -0.045686   0.001671
     81       0.576508  -0.009085  -0.025587   0.013576   0.005656  -0.007012
     82       0.793522   0.016156   0.085463  -0.011119   0.030446   0.029140
     83      -0.151232  -0.005866   0.075392  -0.008299  -0.041721   0.006507
     84      -0.000171   0.001054   0.003206   0.033290   0.031311  -0.012930
     85      -0.003500  -0.004822  -0.101979  -0.036343  -0.065588   0.068311
     86      -0.000680  -0.000348  -0.085386   0.005183  -0.005567   0.051572
     87      -0.002529   0.003614  -0.052672  -0.007210   0.003050   0.013768
     88       0.000905  -0.008020  -0.038740   0.061232  -0.007865   0.030889
     89       0.003336  -0.003186  -0.006238  -0.017567  -0.002720   0.027149
     90       0.001603   0.012345  -0.160839  -0.067641  -0.031158   0.064058
     91       0.000291  -0.021462  -0.018055   0.248993   0.050187  -0.014777
     92       0.002724  -0.001203   0.003015  -0.054874  -0.012398   0.032661
     93       0.000048   0.018819  -0.213509  -0.097343  -0.041787   0.091870
     94       0.000207  -0.031691  -0.064718   0.332402   0.046955  -0.022458
     95       0.000303   0.004096  -0.067624  -0.070692  -0.024831   0.062388
     96       0.001013   0.016175  -0.156807  -0.057266  -0.013482   0.065425
     97       0.000494  -0.028122  -0.131105   0.220880  -0.017082   0.018621
     98       0.000629   0.007178  -0.145916  -0.049091  -0.027142   0.086838
     99       0.000634   0.007285  -0.047823   0.007085   0.022816   0.013196
    100       0.001160  -0.014379  -0.148088   0.034143  -0.073224   0.065225
    101      -0.002155   0.004689  -0.154974  -0.008024  -0.016946   0.080770
    102      -0.006827  -0.001168  -0.012466   0.010803   0.004733  -0.002213
    103      -0.003905  -0.001124   0.010360   0.003451   0.000891   0.028029
    104      -0.004729  -0.006651   0.055703  -0.021238  -0.000764   0.011755
    105      -0.049259   0.001509  -0.037653   0.002045   0.003462   0.003228
    106      -0.061286   0.003220   0.117490   0.002093   0.034068   0.020168
    107       0.011117  -0.014471   0.149322   0.000223   0.006670  -0.000805
    108       0.003871  -0.006857   0.025127   0.013752  -0.007060   0.001198
    109       0.001136   0.001752   0.003390  -0.012172  -0.003690   0.022193
    110       0.009145  -0.004750   0.040457  -0.020523   0.001217   0.008763
    111      -0.002104  -0.009932   0.026322   0.001510  -0.021778   0.003668
    112       0.005255  -0.001086  -0.002622  -0.026620  -0.017674   0.014441
    113       0.000743  -0.001427   0.032427  -0.021953   0.019087  -0.010593
    114      -0.002856  -0.013353   0.029213   0.003607  -0.048969   0.019587
    115       0.000759   0.000325  -0.007136  -0.014414  -0.027677   0.008397
    116       0.005665  -0.000200   0.029530  -0.016838   0.021266  -0.016589
    117       0.002140  -0.014138   0.036562   0.011616  -0.061642   0.037671
    118       0.000067   0.005265  -0.009092   0.004284  -0.018859   0.013539
    119      -0.001776  -0.002407   0.038369  -0.017014   0.008074  -0.001752
    120       0.001925  -0.010445   0.038512   0.018392  -0.043924   0.035686
    121      -0.001973   0.009532  -0.000365   0.013562   0.001987   0.019571
    122       0.001031  -0.005495   0.049172  -0.018430  -0.007156   0.017195
    123       0.007258  -0.006862   0.033878   0.020807  -0.018012   0.015917
    124       0.000121   0.008523   0.005078   0.007346   0.008517   0.021505
    125      -0.004902  -0.006730   0.053701  -0.021156  -0.010110   0.021569
    126       0.001907  -0.015038   0.025619   0.001621  -0.056185   0.010119
    127      -0.002251  -0.002413  -0.010257  -0.016774  -0.039215  -0.005301
    128      -0.000708   0.002981   0.024832  -0.012209   0.038030  -0.037716
    129      -0.000328  -0.012688   0.021744  -0.002157  -0.030515  -0.010740
    130       0.000481  -0.004569  -0.009353  -0.031342  -0.029866  -0.007356
    131       0.002317   0.003694   0.023494  -0.012834   0.045247  -0.043976
    132       0.000104  -0.009368   0.021730  -0.003544  -0.010196  -0.014799
    133       0.000198  -0.003902  -0.005192  -0.039729  -0.019965   0.005397
    134      -0.000736   0.001289   0.028287  -0.020208   0.035786  -0.028742
    135      -0.000048  -0.012715   0.015978  -0.004265  -0.011534  -0.033630
    136       0.000211  -0.007311  -0.015492  -0.041469  -0.013503  -0.029132
    137       0.000223   0.006870   0.020282  -0.004838   0.064806  -0.066847
    138       0.000111  -0.019586   0.004407  -0.001595  -0.040068  -0.032964
    139       0.000076  -0.009625  -0.021302  -0.024150  -0.045315  -0.028553
    140      -0.000148   0.006663   0.017201   0.019333   0.031622  -0.065804
    141       0.000079  -0.023968  -0.009571  -0.002696  -0.037041  -0.052067
    142       0.000062  -0.005870  -0.011537  -0.028185  -0.034699  -0.020216
    143      -0.000018   0.002453   0.015726   0.048715  -0.044521  -0.037726
    144      -0.000179  -0.020100  -0.013633  -0.006735   0.005604  -0.085562
    145      -0.000030  -0.003875  -0.007201  -0.058923   0.022529  -0.030700
    146       0.000044   0.001689   0.015162   0.055737  -0.060631  -0.032530
    147      -0.000195  -0.013284  -0.002054  -0.008866   0.033916  -0.086328
    148       0.000172  -0.000832   0.000824  -0.074316   0.053677  -0.029024
    149      -0.000106   0.000467   0.017925   0.033348  -0.035592  -0.028244
    150       0.000031  -0.009241   0.010855  -0.008700   0.037860  -0.070766
    151       0.000160  -0.004473  -0.008990  -0.071239   0.042216  -0.037416
    152       0.000182   0.005445   0.019674   0.004298   0.040863  -0.057960
    153       0.000296  -0.015404   0.001584  -0.005942   0.015565  -0.066647
    154       0.000133   0.002364   0.014240  -0.058550   0.034007  -0.004310
    155       0.000426  -0.004975   0.019217   0.031176  -0.064250  -0.001480
    156       0.000950  -0.019897  -0.001592  -0.004302  -0.020143  -0.049045
    157      -0.000796   0.002511   0.012671  -0.036064  -0.008614   0.005491
    158      -0.000869  -0.005424   0.018321   0.037510  -0.081098   0.003255
    159       0.000302  -0.025358  -0.008092  -0.001931  -0.050879  -0.039344
    160      -0.000192  -0.000726   0.000843  -0.018969  -0.044707  -0.001330
    161       0.000362  -0.002564   0.016153   0.048356  -0.078718  -0.010837
    162       0.000087  -0.009484   0.024759  -0.005374  -0.011330  -0.016893
    163      -0.000248  -0.011010  -0.025323  -0.039240  -0.016468  -0.046048
    164      -0.000164   0.012192   0.023182  -0.030147   0.147341  -0.102668
    165      -0.000089  -0.031234  -0.021084   0.000737  -0.068041  -0.048880
    166      -0.000070  -0.009116  -0.019425  -0.011738  -0.067877  -0.021704
    167      -0.000018   0.003946   0.013746   0.071269  -0.068799  -0.042905
    168      -0.000166  -0.008031  -0.006199  -0.014840   0.079598  -0.123989
    169      -0.000007   0.001343   0.005724  -0.106458   0.113418  -0.039326
    170      -0.000040  -0.000617   0.017440   0.041104  -0.054180  -0.021379
    171      -0.002407  -0.012375   0.007931  -0.003822   0.032682  -0.067659
    172       0.000542   0.003400   0.026961  -0.064529   0.055914   0.010178
    173       0.000810  -0.007466   0.021755   0.023381  -0.067408   0.010790
    174       0.000069  -0.019671   0.001219  -0.002936  -0.031005  -0.042113
    175      -0.000749  -0.013249  -0.032158  -0.030678  -0.035605  -0.044343
    176       0.000175   0.009603   0.015228   0.020272   0.056499  -0.085387
    177      -0.000456  -0.021887   0.008829   0.002955  -0.075150  -0.007210
    178       0.000321  -0.010960  -0.023635  -0.001796  -0.086219  -0.020493
    179      -0.000323   0.007013   0.017770   0.013436   0.042377  -0.067943
    180      -0.000271  -0.019414  -0.016127  -0.007968   0.017454  -0.096895
    181       0.000528  -0.007205  -0.016505  -0.067977   0.034022  -0.046096
    182      -0.000220   0.004867   0.013984   0.057355  -0.038854  -0.051052
    183       0.000099  -0.022960  -0.023040  -0.007210   0.005511  -0.099533
    184      -0.000243  -0.001461  -0.000461  -0.061736   0.030674  -0.024012
    185      -0.000127  -0.001228   0.013596   0.076302  -0.113337  -0.013176
    186      -0.000473  -0.008404   0.007860  -0.010238   0.053077  -0.084129
    187      -0.000693  -0.007320  -0.017642  -0.080320   0.051868  -0.050449
    188      -0.000497   0.008504   0.018085   0.005833   0.066308  -0.077929
    189      -0.000117  -0.004156   0.018849  -0.011401   0.064573  -0.075228
    190       0.000231  -0.002086  -0.003310  -0.082546   0.065672  -0.037732
    191       0.000605   0.005076   0.022122  -0.011237   0.056511  -0.054904
    192       0.000275  -0.002804   0.002973  -0.021719   0.105801  -0.123307
    193       0.000129   0.003779   0.012177  -0.120212   0.139563  -0.037348
    194      -0.000315  -0.001672   0.019200   0.025426  -0.036597  -0.018696
    195      -0.000012  -0.006779  -0.008579  -0.016427   0.093506  -0.137338
    196       0.000160  -0.001819  -0.004570  -0.112443   0.122848  -0.058364
    197       0.000367   0.003179   0.016642   0.040231  -0.029398  -0.041162
    198       0.000023  -0.010905  -0.016509  -0.011231   0.074591  -0.140044
    199      -0.000134   0.003870   0.013180  -0.112262   0.125067  -0.031214
    200      -0.000274  -0.004255   0.016062   0.063988  -0.111259   0.001137
    201       0.000056  -0.033567  -0.031444  -0.003023  -0.054114  -0.071720
    202      -0.000209  -0.007048  -0.013207  -0.014221  -0.063185  -0.013517
    203       0.000056  -0.000187   0.013665   0.100243  -0.148553  -0.009310
    204      -0.000114  -0.029898  -0.023213  -0.002947  -0.047386  -0.064503
    205       0.000109  -0.012011  -0.030358  -0.023307  -0.042831  -0.046507
    206      -0.000072   0.008938   0.012312   0.065670  -0.020629  -0.076817
    207       0.000031  -0.036102  -0.017605   0.011365  -0.128992  -0.006940
    208       0.000048  -0.010883  -0.020876   0.015739  -0.124940  -0.006118
    209      -0.000060   0.004475   0.013892   0.065635  -0.055608  -0.047491
    210       0.008200  -0.021784   0.002535  -0.003639  -0.024012  -0.034857
    211      -0.005135   0.003181   0.023964  -0.026998  -0.009357   0.023486
    212      -0.003515  -0.009632   0.019241   0.032866  -0.089396   0.021173
    213      -0.000286  -0.004661   0.032168  -0.005765   0.007071  -0.016514
    214      -0.000112  -0.009130  -0.021044  -0.054616   0.012604  -0.047610
    215       0.000187   0.012742   0.026218  -0.053819   0.183423  -0.105271
    216      -0.000350  -0.011896   0.027884  -0.006389  -0.042186   0.012317
    217      -0.000243  -0.013414  -0.030572  -0.012050  -0.067859  -0.039105
    218      -0.000086   0.013370   0.024076  -0.037857   0.168381  -0.110483
    219       0.000639  -0.009421   0.020958  -0.004666   0.001128  -0.033687
    220       0.000632  -0.013327  -0.031740  -0.049719   0.003625  -0.064680
    221      -0.000158   0.014557   0.021338  -0.018480   0.154260  -0.120187
    222       0.001646  -0.017254   0.042963   0.013488  -0.083971   0.051518
    223       0.001540   0.006697  -0.015645   0.013892  -0.025976   0.010740
    224      -0.000292  -0.001350   0.034889  -0.013953   0.009534  -0.005178
    225       0.000202  -0.010328   0.044510   0.023960  -0.052001   0.048922
    226      -0.003129   0.014643   0.000855   0.029468   0.012044   0.021197
    227       0.000869  -0.006900   0.054478  -0.017951  -0.017790   0.029245
    228       0.004353  -0.003640   0.036433   0.027976  -0.006984   0.014423
    229      -0.000219   0.013074   0.011866   0.018414   0.021531   0.024618
    230      -0.002228  -0.008654   0.062138  -0.022388  -0.022283   0.035206
    231      -0.001213   0.014665  -0.207195  -0.098423  -0.053285   0.084547
    232       0.004870  -0.025130   0.037835   0.339422   0.101462  -0.048167
    233       0.003032  -0.003357   0.065669  -0.076618  -0.011733   0.014620
    234       0.000542   0.026129  -0.299819  -0.153108  -0.072423   0.134696
    235       0.001077  -0.042989  -0.047478   0.486971   0.094884  -0.061386
    236      -0.000598   0.005970  -0.060815  -0.101948  -0.032807   0.066560
    237       0.001475   0.021256  -0.197294  -0.078751  -0.020359   0.085963
    238      -0.001937  -0.036401  -0.167600   0.283660  -0.021351   0.013058
    239       0.000122   0.011335  -0.200762  -0.060690  -0.036028   0.109508
    240       0.000151   0.005400  -0.003099   0.037177   0.045008  -0.007674
    241       0.003537  -0.011901  -0.196758  -0.048345  -0.120820   0.096222
    242      -0.002459   0.006727  -0.216632   0.014148  -0.017523   0.098912
    243       0.002777  -0.005672   0.088571   0.085463   0.061219  -0.054216
    244      -0.007163   0.003946  -0.108934  -0.157191  -0.100262   0.094774
    245       0.000330  -0.002046  -0.093590   0.033075   0.000616   0.049102
    246       0.000078  -0.026458  -0.002940  -0.000776  -0.072781  -0.015684
    247       0.001419  -0.001249  -0.002659  -0.002421  -0.074594   0.002796
    248      -0.000910  -0.002172   0.018095   0.038158  -0.059572  -0.014142
    249      -0.000297  -0.029368  -0.017343  -0.000485  -0.063979  -0.046627
    250       0.000043   0.000644   0.004159  -0.015554  -0.048466   0.004628
    251      -0.000306  -0.004154   0.012677   0.066403  -0.121243   0.000957
                 12         13         14         15         16         17    
      0       0.006720  -0.029943   0.010897  -0.024567  -0.033646   0.065431
      1       0.054709  -0.030935   0.083403  -0.048746  -0.112875  -0.031873
      2      -0.037431  -0.030014  -0.015630  -0.036150  -0.094073  -0.011080
      3       0.015708  -0.017197   0.007178   0.009145   0.044225   0.119546
      4       0.059650  -0.022595   0.081061  -0.026786  -0.063330   0.001414
      5      -0.040924  -0.008296   0.005616   0.013998  -0.014587   0.009505
      6       0.028035  -0.010692   0.012012   0.014078   0.054208   0.121016
      7       0.081751  -0.006266   0.079363   0.007803   0.022555   0.066720
      8       0.045227   0.039269   0.037142   0.056615   0.074460   0.029350
      9       0.034977  -0.015294   0.021704  -0.013869  -0.012302   0.066282
     10       0.101517   0.003286   0.079358   0.022244   0.063196   0.097900
     11       0.158112   0.073229   0.058890   0.051289   0.091663   0.032090
     12       0.028501  -0.027340   0.026137  -0.048208  -0.091456   0.010498
     13       0.097934  -0.004992   0.081414  -0.001324   0.010236   0.062146
     14       0.175674   0.053674   0.043483  -0.005555   0.000871   0.007496
     15       0.012496  -0.035471   0.019575  -0.054489  -0.104610   0.008504
     16       0.073150  -0.022566   0.082654  -0.036940  -0.078285  -0.003606
     17       0.069051  -0.001389   0.002113  -0.050767  -0.095927  -0.015759
     18       0.023329  -0.006538   0.004992   0.035320   0.101010   0.164210
     19       0.050673  -0.029276   0.082883  -0.039944  -0.095864  -0.023227
     20      -0.071059  -0.018539   0.022961   0.015006  -0.033684   0.030707
     21       0.006406  -0.022064   0.006942   0.007891   0.052365   0.091180
     22       0.043236  -0.025266   0.045195  -0.024522  -0.044682  -0.022312
     23      -0.059605  -0.012865   0.036570   0.021391  -0.034043   0.060884
     24      -0.017382  -0.042672  -0.002613  -0.020380   0.033236   0.044447
     25       0.009944  -0.018101  -0.044880  -0.025489  -0.036244  -0.013161
     26      -0.072435  -0.031576   0.048171  -0.001194  -0.053480   0.021920
     27      -0.042725  -0.067410   0.021942  -0.037655   0.073191  -0.033947
     28      -0.023470  -0.019832  -0.075204  -0.007899   0.082493  -0.067328
     29      -0.078449  -0.020656   0.019448   0.016548  -0.010477   0.031890
     30      -0.030826  -0.058926   0.048429  -0.019285   0.094339  -0.023055
     31      -0.005927  -0.020583   0.003472   0.006136   0.105087  -0.079802
     32      -0.067180   0.005861  -0.006535   0.049669   0.025629   0.081345
     33       0.000299  -0.039045   0.035440  -0.002780   0.071813   0.052960
     34       0.038739  -0.032606   0.054292  -0.015527   0.012094  -0.036762
     35      -0.056828   0.006385   0.001776   0.047764   0.004557   0.099955
     36      -0.010124  -0.042411  -0.050876  -0.043809  -0.027314   0.089412
     37       0.023413  -0.016589  -0.135525  -0.067709  -0.146621   0.070096
     38      -0.078193  -0.057933   0.075435  -0.041130  -0.110901  -0.010010
     39      -0.037889  -0.068599  -0.067158  -0.081895  -0.034430   0.035813
     40      -0.011807  -0.017636  -0.255983  -0.087034  -0.114329   0.068356
     41      -0.093524  -0.072848   0.068546  -0.062449  -0.116867  -0.039366
     42      -0.070356  -0.094552  -0.038744  -0.097113   0.019809  -0.060666
     43      -0.057623  -0.019076  -0.277183  -0.058487   0.044242  -0.021204
     44      -0.099367  -0.061052   0.044802  -0.041977  -0.067873  -0.036063
     45      -0.071027  -0.093562   0.012608  -0.072631   0.075549  -0.093404
     46      -0.059128  -0.018760  -0.179977  -0.015351   0.147118  -0.085888
     47      -0.090921  -0.034167   0.020333  -0.001338  -0.012145   0.001134
     48      -0.044030  -0.066035   0.065833  -0.020585   0.114722  -0.059113
     49      -0.024991  -0.013633   0.010022   0.024048   0.161767  -0.106933
     50      -0.069278   0.020948  -0.020699   0.067049   0.053588   0.100325
     51      -0.000900  -0.011185   0.029041   0.011668   0.066155   0.069779
     52       0.018369   0.002852   0.074892  -0.012072  -0.012634  -0.046713
     53      -0.043347   0.024092  -0.021062   0.061347   0.006434   0.120661
     54      -0.033119  -0.068913  -0.111128  -0.103847  -0.088533   0.073738
     55      -0.002323  -0.017960  -0.342751  -0.129749  -0.220153   0.143331
     56      -0.099051  -0.094344   0.082444  -0.097621  -0.164676  -0.064031
     57      -0.095887  -0.117239  -0.056891  -0.130633   0.016729  -0.111183
     58      -0.091439  -0.020415  -0.375642  -0.071553   0.091837  -0.038392
     59      -0.109417  -0.072568   0.044279  -0.058008  -0.073670  -0.060448
     60      -0.003223  -0.035072   0.006855  -0.028305  -0.041219   0.064993
     61       0.037969  -0.042621   0.086818  -0.074515  -0.177900  -0.079243
     62      -0.104504  -0.065904  -0.041399  -0.065568  -0.155976  -0.021275
     63       0.005878  -0.045555   0.021550  -0.082038  -0.168489  -0.037480
     64       0.069230  -0.029413   0.083496  -0.055572  -0.120583  -0.033076
     65       0.077436  -0.018692  -0.012876  -0.095792  -0.168269  -0.034412
     66       0.035379  -0.030587   0.034044  -0.070387  -0.143676  -0.032397
     67       0.114169   0.002361   0.081277   0.008445   0.038641   0.084660
     68       0.271849   0.081045   0.062952  -0.014747   0.005395   0.007070
     69       0.046554  -0.009214   0.026331  -0.008912  -0.001981   0.068257
     70       0.120154   0.017261   0.077240   0.051273   0.134821   0.149082
     71       0.237617   0.115558   0.089390   0.088105   0.169788   0.051624
     72       0.034649  -0.001361   0.010001   0.039989   0.115431   0.166694
     73       0.085481  -0.000130   0.078161   0.024779   0.061848   0.095674
     74       0.039117   0.054769   0.051758   0.094501   0.133879   0.044793
     75       0.029766   0.001047   0.002676   0.051231   0.130064   0.208866
     76       0.037301  -0.042561   0.100389  -0.062438  -0.151635  -0.051242
     77      -0.060579  -0.006797   0.017350   0.038587   0.011478   0.089735
     78       0.030733   0.003217   0.002730   0.056194   0.142417   0.208879
     79       0.051423  -0.028108   0.093447  -0.036599  -0.095136  -0.011874
     80      -0.082145  -0.033162   0.046586  -0.014806  -0.103777  -0.024875
     81      -0.015097   0.010226  -0.003109   0.023123  -0.001558   0.077326
     82       0.068870  -0.036679   0.059173  -0.029287  -0.026521  -0.034000
     83      -0.005743   0.002250   0.032723   0.010981  -0.011276   0.042615
     84      -0.026918  -0.009158   0.004385   0.090857  -0.047654   0.020530
     85       0.013135   0.049540   0.051005  -0.131676   0.069200   0.072900
     86       0.040116  -0.034149  -0.038079   0.032852   0.019749  -0.078418
     87      -0.026328   0.024439   0.017594   0.028264  -0.027006   0.029196
     88       0.010967  -0.040329   0.029452   0.019807   0.011959   0.019247
     89       0.047695  -0.006815  -0.048614   0.000334   0.040867  -0.031992
     90      -0.026501   0.020014   0.046033  -0.000895  -0.022317   0.013905
     91      -0.019010  -0.071364  -0.001472   0.142142  -0.047694  -0.049590
     92       0.056558   0.002046  -0.045124  -0.026564   0.055262  -0.016073
     93      -0.020088  -0.017785   0.061420   0.029541  -0.035782  -0.018290
     94      -0.053728   0.012474  -0.008166   0.066647  -0.033606  -0.035948
     95       0.056304  -0.024552  -0.029409  -0.006588   0.042810  -0.049862
     96      -0.018215  -0.055991   0.046771   0.103429  -0.060890  -0.035794
     97      -0.052609   0.128672   0.017489  -0.141893   0.046703   0.048535
     98       0.049457  -0.057497  -0.018972   0.037205   0.017044  -0.101921
     99      -0.021219  -0.049240   0.018011   0.129684  -0.065110  -0.015192
    100      -0.015654   0.139973   0.047387  -0.231186   0.095286   0.095918
    101       0.039725  -0.061571  -0.023340   0.057612   0.004944  -0.116056
    102      -0.027867   0.039792   0.013338   0.024167  -0.022678   0.037963
    103       0.022812  -0.067845   0.034163   0.015182   0.024950   0.044438
    104       0.054755   0.009945  -0.052188  -0.013142   0.050909  -0.016888
    105      -0.030410   0.037820   0.011438   0.021741  -0.024792   0.040019
    106       0.096554  -0.051125   0.009448  -0.030982   0.035654  -0.027874
    107       0.079655   0.019862  -0.054490  -0.017627   0.064572  -0.039499
    108      -0.018994   0.059509   0.015422   0.017310  -0.005084   0.015858
    109      -0.020995  -0.056457   0.052397   0.013471   0.034138   0.067196
    110       0.034204   0.004238  -0.046291  -0.002939   0.046693  -0.005524
    111      -0.007136   0.094253   0.007739   0.006452  -0.004982  -0.005648
    112      -0.022019  -0.004922   0.044664   0.004762   0.022739   0.048418
    113       0.003801   0.010041  -0.038255   0.001334   0.031395   0.013095
    114       0.016186   0.104524  -0.008681   0.021574   0.005190  -0.057774
    115      -0.038641   0.006056   0.049852   0.026251   0.021527  -0.004972
    116      -0.008180   0.012211  -0.032493   0.007372   0.027002   0.005233
    117       0.019038   0.088695  -0.006948   0.029378   0.039406  -0.091968
    118      -0.084364  -0.031888   0.073175   0.048984   0.064013  -0.028983
    119       0.008476   0.009959  -0.038692   0.005625   0.047714  -0.018750
    120      -0.000027   0.057842   0.002682   0.028434   0.049479  -0.066464
    121      -0.100877  -0.083205   0.083527   0.045456   0.088587   0.006197
    122       0.036117   0.004487  -0.048802  -0.001176   0.067364  -0.035119
    123      -0.015716   0.046533   0.013644   0.022915   0.020043  -0.014082
    124      -0.066661  -0.094770   0.072626   0.030222   0.063207   0.054447
    125       0.050931   0.004189  -0.054117  -0.005896   0.065253  -0.030039
    126       0.031509   0.122860  -0.027086   0.029665  -0.021128  -0.081126
    127      -0.013058   0.033879   0.022845   0.034395  -0.015345  -0.043579
    128      -0.033706   0.017575  -0.020429   0.007835   0.010041   0.007795
    129       0.012381   0.120257  -0.018405   0.014974  -0.036446  -0.045813
    130       0.005595   0.030036   0.004941   0.018942  -0.024105  -0.007316
    131      -0.039670   0.017317  -0.017321   0.003489   0.004824   0.018368
    132      -0.012422   0.113654   0.004157  -0.001621  -0.030069  -0.001607
    133       0.001683   0.022918   0.018105  -0.004558  -0.005066   0.045938
    134      -0.018672   0.015271  -0.029538   0.001665   0.015115   0.022748
    135       0.008234   0.089964  -0.020345   0.007021  -0.036907  -0.044929
    136       0.019659  -0.020253  -0.026976   0.026758  -0.026448   0.001745
    137      -0.062282   0.012748   0.010976  -0.020124   0.003277   0.010540
    138       0.050385   0.023171  -0.053421   0.024762  -0.031450  -0.020640
    139       0.051671  -0.049240  -0.020051   0.018666  -0.028954  -0.005747
    140      -0.036981   0.005501   0.040025  -0.043446  -0.001624  -0.012339
    141       0.063597  -0.052471  -0.061166   0.014607  -0.013817   0.015663
    142       0.032138   0.001590  -0.014811   0.024886  -0.037692  -0.028019
    143       0.024215   0.008229   0.041862  -0.037644  -0.018642  -0.034914
    144       0.043112  -0.082381  -0.031418  -0.025744   0.005462  -0.007356
    145      -0.017352   0.013503  -0.036321   0.039715  -0.029044   0.007670
    146       0.037221   0.008113   0.043985  -0.037918  -0.022022  -0.040634
    147       0.004545  -0.019518  -0.000546  -0.037763   0.000809  -0.046521
    148      -0.053432   0.052979  -0.040487   0.050183  -0.031534   0.014275
    149       0.012762   0.017565   0.010175  -0.009935  -0.021107   0.006585
    150      -0.022944   0.054580   0.006273  -0.024148  -0.019819  -0.056191
    151      -0.026629  -0.001704  -0.046222   0.041217  -0.018096   0.020465
    152      -0.044622   0.014708   0.011061  -0.018321  -0.002141   0.007229
    153       0.011828  -0.004125  -0.005422  -0.022993  -0.001925  -0.031915
    154      -0.052680   0.108154  -0.005622   0.042375  -0.037894  -0.019768
    155       0.027060   0.024553  -0.022841   0.026200  -0.029383   0.054016
    156       0.035650  -0.008795  -0.037119   0.008130  -0.010236  -0.016888
    157      -0.023721   0.126264   0.009366   0.039038  -0.039910  -0.088558
    158       0.038760   0.028634  -0.025555   0.030743  -0.031405   0.036825
    159       0.066761  -0.038318  -0.070500   0.029910  -0.018931   0.023247
    160       0.018030   0.077501   0.009653   0.028139  -0.050325  -0.082748
    161       0.041848   0.020210   0.004698   0.002378  -0.030832   0.002867
    162      -0.012588   0.151100  -0.002828   0.004828  -0.041140  -0.054997
    163       0.044385  -0.088282  -0.045945   0.029513  -0.021356   0.013007
    164      -0.128483   0.011998   0.017224  -0.033996   0.018847   0.016392
    165       0.102022  -0.114977  -0.094891   0.030743  -0.011964   0.070994
    166       0.071194  -0.040692  -0.009705   0.012914  -0.037233  -0.031065
    167       0.051199  -0.001608   0.079746  -0.071185  -0.019836  -0.088751
    168      -0.018802  -0.044824   0.026225  -0.076557   0.018857  -0.093225
    169      -0.108719   0.072148  -0.065747   0.071032  -0.024607   0.049074
    170       0.027610   0.016447   0.012501  -0.009684  -0.024754   0.004372
    171       0.000154   0.006684   0.021281  -0.041763   0.006675  -0.041970
    172      -0.073457   0.122775   0.014021   0.036722  -0.027235   0.010440
    173       0.024944   0.022584  -0.042814   0.046170  -0.031841   0.091329
    174       0.045731   0.005893  -0.050068   0.017796  -0.025710  -0.013254
    175       0.056715  -0.110183  -0.035778   0.019310  -0.014002   0.027787
    176      -0.058936  -0.003454   0.066593  -0.069700   0.006132  -0.014874
    177       0.076862   0.047526  -0.073325   0.049228  -0.044436  -0.029111
    178       0.084853  -0.054618  -0.003209   0.006684  -0.036587  -0.026387
    179      -0.045772   0.006791   0.035430  -0.040027   0.000297  -0.006721
    180       0.039611  -0.098390  -0.024503  -0.038029   0.012541  -0.011800
    181      -0.010042  -0.043872  -0.055997   0.038288  -0.015350   0.041044
    182       0.025372  -0.000473   0.069640  -0.065466  -0.012386  -0.067090
    183       0.059092  -0.136952  -0.039869  -0.034263   0.016742   0.009562
    184      -0.034394   0.050873  -0.030571   0.044427  -0.034819  -0.002344
    185       0.076392   0.009976   0.044411  -0.030177  -0.035132  -0.051126
    186      -0.029653   0.035836   0.014528  -0.035616  -0.012043  -0.060593
    187      -0.012541  -0.059838  -0.058678   0.034043   0.002560   0.034338
    188      -0.065104   0.006656   0.033721  -0.037490   0.003029  -0.008331
    189      -0.061611   0.101561   0.022227  -0.024720  -0.029871  -0.070520
    190      -0.052015   0.024264  -0.050354   0.048852  -0.020056   0.022810
    191      -0.053978   0.017962  -0.008752  -0.005240   0.002622   0.023426
    192      -0.053320   0.009439   0.043917  -0.080315   0.014881  -0.115837
    193      -0.140568   0.106953  -0.070650   0.082482  -0.027000   0.058107
    194       0.008679   0.021491  -0.012479   0.012746  -0.024871   0.040964
    195      -0.024042  -0.058710   0.033648  -0.089820   0.025866  -0.107346
    196      -0.099082   0.008843  -0.084410   0.067726  -0.010664   0.068500
    197       0.013026   0.013069   0.035071  -0.035502  -0.015873  -0.032226
    198       0.003103  -0.105360   0.020148  -0.088720   0.030463  -0.090687
    199      -0.130692   0.115321  -0.062208   0.079227  -0.031185   0.047481
    200       0.073304   0.013327   0.017421  -0.006772  -0.036116   0.002789
    201       0.109277  -0.180046  -0.098225   0.013081   0.003655   0.095265
    202       0.056905  -0.003437  -0.006779   0.020451  -0.042870  -0.043287
    203       0.112114   0.008753   0.073854  -0.052445  -0.042654  -0.102666
    204       0.091489  -0.131403  -0.083241   0.012915  -0.002834   0.064260
    205       0.069198  -0.110020  -0.024295   0.002668  -0.018728   0.012282
    206       0.022056  -0.019044   0.118966  -0.117498  -0.001671  -0.126049
    207       0.137907  -0.083791  -0.132306   0.081023  -0.035999   0.099008
    208       0.120035  -0.042988   0.005542   0.006187  -0.050347  -0.065133
    209       0.040537  -0.002361   0.078315  -0.071864  -0.016442  -0.083394
    210       0.031627  -0.011318  -0.035187   0.014650   0.006653  -0.009271
    211      -0.028876   0.124182   0.037398   0.027854  -0.005419  -0.109157
    212       0.033748   0.026409  -0.037038   0.050804  -0.019455   0.064640
    213      -0.044978   0.198645   0.028025  -0.012609  -0.041479  -0.070095
    214       0.014055  -0.065139  -0.053302   0.036529  -0.017083   0.021608
    215      -0.159733   0.024707  -0.009256  -0.014701   0.025669   0.037385
    216       0.004816   0.179771  -0.023489   0.030433  -0.048628  -0.045687
    217       0.092429  -0.112610  -0.027485   0.015811  -0.030242  -0.005362
    218      -0.145873   0.013354   0.015950  -0.035119   0.022893   0.019984
    219      -0.013479   0.121633   0.000627  -0.005218  -0.036856  -0.055915
    220       0.046171  -0.138624  -0.072112   0.038246  -0.013460   0.030830
    221      -0.132112  -0.001670   0.049875  -0.063719   0.020289  -0.002716
    222       0.036966   0.099690  -0.015624   0.034469   0.058216  -0.143545
    223      -0.106897  -0.027032   0.078427   0.071839   0.075658  -0.078275
    224      -0.002554   0.009688  -0.035329   0.012756   0.048427  -0.026842
    225       0.000222   0.043080   0.002638   0.033789   0.077192  -0.091770
    226      -0.138670  -0.116875   0.100590   0.059928   0.121450  -0.011337
    227       0.047610   0.000675  -0.053792  -0.000346   0.083646  -0.053635
    228      -0.024437   0.024993   0.017576   0.023339   0.024483  -0.005374
    229      -0.071803  -0.131106   0.074742   0.030043   0.073995   0.062515
    230       0.074615   0.001366  -0.065273  -0.008351   0.074812  -0.045996
    231      -0.029428   0.045228   0.058126  -0.049547  -0.007036   0.025555
    232      -0.019916  -0.151248  -0.022631   0.286608  -0.102178  -0.108686
    233       0.065035   0.027553  -0.054000  -0.063368   0.077722   0.023400
    234      -0.016064  -0.019601   0.084828  -0.001677  -0.027296  -0.031518
    235      -0.081744  -0.005774  -0.034258   0.158585  -0.080322  -0.086783
    236       0.062795  -0.019749  -0.025946  -0.025485   0.053332  -0.035602
    237      -0.013204  -0.089704   0.057589   0.135690  -0.074905  -0.063660
    238      -0.079977   0.206761   0.012554  -0.225162   0.067764   0.070820
    239       0.049424  -0.080247  -0.007425   0.057210   0.005160  -0.129606
    240      -0.019540  -0.078685   0.006281   0.184291  -0.083321  -0.025774
    241      -0.013155   0.223684   0.066081  -0.378195   0.152118   0.150574
    242       0.031767  -0.087164  -0.014764   0.094601  -0.017351  -0.156513
    243      -0.030189  -0.010340  -0.017384   0.121216  -0.054864   0.036558
    244       0.032510   0.060606   0.069338  -0.185384   0.097535   0.102105
    245       0.035154  -0.037087  -0.040718   0.044113   0.012820  -0.088334
    246       0.069381  -0.001630  -0.086131   0.057130  -0.029720   0.028944
    247       0.040508   0.071906   0.022196   0.021346  -0.059366  -0.097953
    248       0.027441   0.022521  -0.002195   0.005777  -0.024813   0.012155
    249       0.092535  -0.089045  -0.088705   0.030252  -0.019033   0.054548
    250       0.013291   0.099554   0.018310   0.029008  -0.053434  -0.098267
    251       0.071303   0.018950   0.008386   0.006114  -0.044906  -0.006561
                 18         19         20         21         22         23    
      0       0.028835  -0.004933   0.007033  -0.072828   0.018361   0.002962
      1      -0.081439   0.016156   0.022086  -0.028361  -0.011112  -0.053318
      2      -0.004259   0.000486  -0.083724   0.063366  -0.044399   0.102932
      3       0.074021  -0.022926  -0.002659  -0.104654   0.033442   0.033233
      4      -0.053501   0.004881   0.014631  -0.045868  -0.002598  -0.032863
      5      -0.007418  -0.016967  -0.119651   0.073869  -0.056277   0.132984
      6       0.072798  -0.023832   0.001383  -0.107650   0.035168   0.029402
      7       0.000005  -0.014643   0.016566  -0.101259   0.023374  -0.012127
      8      -0.005661  -0.026966  -0.097128   0.057905  -0.044522   0.117500
      9       0.024264  -0.005819   0.019926  -0.076237   0.021937  -0.016273
     10       0.027063  -0.023366   0.027882  -0.134948   0.041737  -0.013705
     11      -0.003530  -0.018884   0.005571  -0.009156   0.004710  -0.010482
     12      -0.022428   0.013529   0.034756  -0.044651   0.008020  -0.057431
     13      -0.002088  -0.010378   0.039710  -0.116424   0.034045  -0.042903
     14      -0.004907   0.004930   0.080128  -0.047108   0.035024  -0.114581
     15      -0.021002   0.014596   0.025960  -0.038607   0.003770  -0.044356
     16      -0.056460   0.009469   0.034337  -0.059367   0.005727  -0.058271
     17      -0.004762   0.014603   0.021064   0.002031   0.001941  -0.031267
     18       0.106411  -0.034133  -0.003649  -0.128983   0.042104   0.030627
     19      -0.071498   0.010942   0.014367  -0.030118  -0.007549  -0.038653
     20      -0.012150  -0.019607  -0.097738   0.001281  -0.027325   0.042692
     21       0.072380  -0.008499  -0.000671  -0.002918  -0.017751   0.055469
     22      -0.055401  -0.002587  -0.040084   0.016955  -0.021952   0.091250
     23      -0.003905  -0.023129  -0.076470  -0.063893   0.003309  -0.016741
     24       0.067596  -0.004049   0.025915   0.031591  -0.029114   0.066446
     25      -0.041590   0.005822  -0.060111   0.036224  -0.036135   0.087398
     26      -0.009709  -0.020960  -0.045436  -0.044911   0.001117  -0.008765
     27       0.034541  -0.046998   0.090981   0.019314  -0.029249   0.033851
     28      -0.084704  -0.069178  -0.028206  -0.017355  -0.037378   0.001628
     29      -0.017781  -0.041731  -0.059695  -0.070471   0.001801  -0.037953
     30       0.027744  -0.043776   0.065757   0.020092  -0.024356   0.086739
     31      -0.095931  -0.070046  -0.025746   0.001426  -0.030795   0.114404
     32      -0.010278  -0.041060  -0.107615  -0.090689   0.005406  -0.027665
     33       0.062808  -0.023602   0.014667   0.009018  -0.014335   0.098422
     34      -0.061278  -0.034222  -0.049488   0.014852  -0.012939   0.161514
     35       0.002682  -0.029307  -0.110517  -0.086754   0.009579  -0.017971
     36       0.122923   0.045390   0.014511   0.042974  -0.002152   0.109633
     37       0.059402   0.096333  -0.084712   0.056829   0.013459   0.163922
     38       0.008123  -0.005115   0.012790  -0.026774   0.016821   0.022309
     39       0.129979   0.024563   0.092391   0.031462   0.019617   0.064747
     40       0.086319   0.068195  -0.056476   0.001572   0.054405   0.053153
     41       0.011945  -0.016220   0.057542  -0.033148   0.029093   0.000064
     42       0.082529  -0.046352   0.180294   0.001236   0.015168  -0.032746
     43       0.003941  -0.063761   0.003464  -0.089306   0.040709  -0.157184
     44      -0.003818  -0.044367   0.042961  -0.060595   0.024280  -0.052518
     45       0.035537  -0.079444   0.179467  -0.001850  -0.011003  -0.030167
     46      -0.082390  -0.126238   0.007515  -0.093737  -0.007700  -0.152314
     47      -0.018328  -0.056057  -0.018159  -0.078015   0.009696  -0.063990
     48       0.007265  -0.051346   0.081440   0.027877  -0.023185   0.114558
     49      -0.113103  -0.076781  -0.009755   0.005826  -0.029104   0.153879
     50       0.000860  -0.038957  -0.105999  -0.095228   0.005251  -0.023860
     51       0.063943  -0.034721   0.046876   0.037587   0.009136   0.084954
     52      -0.050472  -0.050302  -0.027352   0.046156   0.018256   0.123309
     53      -0.013682  -0.032326  -0.098257  -0.068365   0.028684  -0.025451
     54       0.179132   0.067269   0.083474   0.042323   0.046213   0.103048
     55       0.182717   0.152026  -0.074815   0.022635   0.106619   0.127968
     56       0.031280   0.000807   0.104348  -0.013188   0.043368   0.029199
     57       0.084718  -0.075280   0.253997  -0.023147   0.036889  -0.107799
     58       0.012941  -0.116770   0.047975  -0.160341   0.073754  -0.315858
     59      -0.003572  -0.054522   0.076719  -0.066811   0.032465  -0.076827
     60       0.030075  -0.004773   0.002580  -0.070908   0.017081   0.009599
     61      -0.123526   0.030083   0.022151   0.006420  -0.028519  -0.072567
     62      -0.002477   0.005149  -0.111261   0.080669  -0.056131   0.141707
     63      -0.058385   0.030422   0.034441  -0.006572  -0.010534  -0.071476
     64      -0.079985   0.019966   0.041020  -0.039867  -0.002754  -0.077056
     65      -0.004523   0.032506   0.068462  -0.019916   0.020400  -0.089774
     66      -0.060123   0.027927   0.052039  -0.021791  -0.000637  -0.097233
     67       0.017671  -0.015750   0.051269  -0.141972   0.048430  -0.050068
     68      -0.005380   0.015584   0.180213  -0.112339   0.082557  -0.250786
     69       0.023631  -0.006900   0.025109  -0.080141   0.024635  -0.022846
     70       0.070729  -0.039565   0.028552  -0.173935   0.061851   0.005875
     71      -0.002340  -0.028261   0.040159  -0.039655   0.025020  -0.051738
     72       0.109839  -0.039181  -0.004748  -0.142475   0.050488   0.053021
     73       0.023283  -0.024321   0.011625  -0.122226   0.032591   0.004216
     74      -0.007629  -0.041379  -0.134208   0.074369  -0.059396   0.161237
     75       0.129580  -0.047655  -0.002802  -0.202913   0.077876   0.017061
     76      -0.099944   0.020873   0.036916  -0.045067  -0.000766  -0.094023
     77       0.020830  -0.037819  -0.100594  -0.085300   0.014746   0.035841
     78       0.132462  -0.044987  -0.002012  -0.177692   0.062138   0.015891
     79      -0.069982   0.013470   0.031629  -0.048557  -0.003741  -0.085175
     80      -0.053886   0.003733  -0.068328   0.050212  -0.054562  -0.018815
     81       0.033978  -0.003241  -0.009171   0.059768  -0.088522  -0.024386
     82      -0.043429  -0.019614  -0.044327   0.029107  -0.003694   0.135409
     83       0.011043  -0.013620  -0.039417  -0.058234   0.027735  -0.086019
     84      -0.014274   0.003561   0.018391   0.041952  -0.169309  -0.044298
     85       0.018881  -0.036505  -0.053823   0.138358   0.061150  -0.099148
     86       0.028539   0.020649   0.004932  -0.030752   0.025670   0.026361
     87      -0.040029   0.010952   0.017426   0.012886  -0.140549  -0.016353
     88       0.069115  -0.063790  -0.054008   0.155610   0.064923  -0.112536
     89       0.034166   0.030637   0.006778   0.024521  -0.051446  -0.022507
     90      -0.058217   0.002884   0.007764  -0.023855  -0.071890   0.020900
     91       0.070362  -0.062105  -0.027450   0.089555   0.066538  -0.074059
     92       0.035204   0.029984   0.001335   0.042023  -0.058007  -0.030994
     93      -0.041293  -0.023224  -0.010562  -0.023656   0.016718   0.028128
     94      -0.013223  -0.002843   0.018520  -0.038434  -0.015281   0.019299
     95       0.038892   0.013103  -0.010273   0.018315   0.026738  -0.006795
     96      -0.005533  -0.040794  -0.014275   0.014304   0.013794  -0.008437
     97      -0.096414   0.051446   0.029714  -0.084149  -0.080190   0.067270
     98       0.039755  -0.003305  -0.014651  -0.030481   0.117036   0.035904
     99       0.005022  -0.024913   0.002018   0.041528  -0.084886  -0.038267
    100      -0.070418   0.024423  -0.014188   0.019241  -0.015028  -0.002915
    101       0.032148   0.002739  -0.004963  -0.059887   0.110629   0.055812
    102      -0.028621   0.008614   0.006823   0.036893  -0.117564  -0.043283
    103       0.065548  -0.054643  -0.048866   0.158333   0.011158  -0.088400
    104       0.039039   0.024656  -0.002343   0.048252  -0.050699  -0.035964
    105      -0.035673   0.018931   0.020319   0.022571  -0.145727  -0.040960
    106       0.012321  -0.030004  -0.037736   0.046548   0.056553   0.133193
    107       0.042733  -0.009147  -0.034113   0.047471   0.040537   0.012158
    108      -0.014463  -0.001937  -0.021922   0.070426  -0.033989  -0.056760
    109       0.038473  -0.000839  -0.026254   0.145450  -0.024809  -0.103031
    110       0.030283   0.043882   0.009121   0.044753  -0.077991  -0.050500
    111      -0.003361  -0.005724  -0.014614   0.067673  -0.004018  -0.048520
    112       0.041219   0.000362   0.002455   0.124181  -0.009032  -0.086350
    113       0.001934   0.044291   0.038908   0.026940  -0.097730  -0.029420
    114       0.018385   0.063443  -0.006306   0.014823   0.016269  -0.024225
    115       0.035073   0.099665   0.031915   0.032064   0.046102  -0.025893
    116      -0.004303   0.065380   0.046767   0.007388  -0.080253  -0.015840
    117       0.022910   0.151685  -0.019692  -0.007115   0.060824  -0.020554
    118      -0.001020   0.256959   0.044853  -0.024534   0.100802   0.004250
    119       0.008109   0.096292   0.034375   0.002849  -0.058633  -0.016215
    120       0.000679   0.144254  -0.034286   0.016414   0.043832  -0.036423
    121      -0.026777   0.249021   0.009791   0.020996   0.075944  -0.028037
    122       0.029355   0.093891   0.006084   0.024376  -0.045143  -0.035820
    123      -0.013317   0.061249  -0.037826   0.056008  -0.000902  -0.054267
    124      -0.003453   0.118509  -0.024662   0.099889   0.004111  -0.079059
    125       0.039377   0.066853  -0.005307   0.041496  -0.055301  -0.046063
    126       0.023326   0.048975   0.004583  -0.031594   0.018206   0.009639
    127       0.045910   0.071939   0.041872  -0.034780   0.052835   0.022436
    128      -0.025169   0.053823   0.056757  -0.010389  -0.049857   0.009803
    129      -0.000319  -0.021265  -0.005552   0.004317   0.026382   0.000333
    130       0.043828  -0.017781   0.018686   0.019579   0.010624  -0.013862
    131      -0.031769   0.033619   0.052520   0.000501  -0.044050   0.006140
    132      -0.014198  -0.062405  -0.014913   0.068970   0.018884  -0.035118
    133       0.045147  -0.073051  -0.000984   0.120899  -0.017770  -0.078641
    134      -0.017936   0.023688   0.047377   0.023990  -0.077299  -0.015008
    135      -0.018163  -0.027205  -0.028139  -0.010168   0.042037   0.006839
    136       0.012522  -0.010564   0.007486  -0.020232  -0.036561  -0.002486
    137      -0.033708   0.012298   0.016093   0.005546   0.023207   0.004682
    138      -0.057051   0.006790  -0.004118  -0.025826  -0.007867   0.017256
    139       0.020217  -0.015056  -0.006170  -0.022147  -0.053121  -0.009057
    140      -0.002019  -0.013796  -0.016749   0.017844   0.038872  -0.011312
    141      -0.104049   0.015057  -0.018437   0.006970   0.021180  -0.002807
    142       0.047489  -0.016097   0.000992  -0.044830  -0.066837   0.003320
    143       0.031154  -0.024534  -0.001126   0.006536  -0.002663  -0.000722
    144      -0.078029   0.016108  -0.093081   0.000620   0.011628  -0.041129
    145       0.001651  -0.006559   0.019433  -0.028409  -0.027892   0.005698
    146       0.039056  -0.027289  -0.000022   0.004844  -0.010417   0.000635
    147      -0.027667   0.001338  -0.107262  -0.014303   0.030542  -0.030087
    148      -0.005269  -0.011172   0.036419  -0.024232   0.002017   0.018363
    149      -0.017137  -0.021548   0.044295   0.028275   0.025466   0.013049
    150      -0.018408  -0.027420  -0.084810  -0.012070   0.083249  -0.003465
    151      -0.011463   0.008576   0.021530  -0.026839  -0.037150   0.000699
    152      -0.027930   0.007643   0.020630   0.006573   0.020981   0.005752
    153      -0.031979  -0.011388  -0.066826   0.013152   0.047332  -0.013321
    154       0.046808  -0.050565   0.035202   0.001790   0.019589   0.028631
    155      -0.064980  -0.029890   0.110991   0.064938   0.061206   0.036271
    156      -0.061690   0.020595  -0.020283  -0.008565   0.028046   0.009924
    157       0.114874   0.007035   0.030055  -0.086623  -0.062072   0.049177
    158      -0.054512  -0.007349   0.110944   0.034250   0.037404   0.043785
    159      -0.110419   0.019879   0.010599   0.006287   0.028493   0.012522
    160       0.111951  -0.005954   0.014303  -0.088837  -0.085652   0.032032
    161      -0.013132  -0.015504   0.068083   0.018128   0.018393   0.028653
    162       0.008558  -0.045371  -0.017714   0.018819   0.087331   0.000381
    163      -0.016163   0.010528  -0.003024  -0.050896  -0.088849   0.003347
    164      -0.059402   0.019676  -0.020431  -0.001636   0.093428   0.006317
    165      -0.176608   0.016600   0.013651   0.051061   0.048347  -0.004084
    166       0.052158  -0.024691  -0.019181  -0.038417  -0.089184  -0.011548
    167       0.101721  -0.039980  -0.062326  -0.021051  -0.059096  -0.023756
    168       0.008778   0.036362  -0.202306  -0.075253  -0.022138  -0.067509
    169      -0.052470   0.008117   0.064328  -0.027763   0.038313   0.033423
    170      -0.011511  -0.029834   0.050441   0.036500   0.024426   0.015013
    171      -0.007459  -0.043672  -0.083661   0.051336   0.066288  -0.022460
    172       0.036379  -0.120667   0.040401   0.103829   0.088878   0.020409
    173      -0.110541  -0.045705   0.131112   0.100078   0.098322   0.039003
    174      -0.067550   0.006702  -0.014958  -0.015862   0.008922   0.009501
    175      -0.027582   0.004952  -0.005123  -0.007096  -0.038045  -0.015063
    176       0.002103  -0.032381  -0.057935   0.041467   0.087441  -0.035038
    177      -0.044789   0.016715   0.035551  -0.050948  -0.060036   0.041085
    178       0.048890  -0.032197  -0.022523  -0.020764  -0.060897  -0.016311
    179      -0.009943  -0.009001  -0.011927   0.017226   0.040650  -0.009045
    180      -0.074127   0.019362  -0.116921  -0.001479   0.006231  -0.054878
    181      -0.042886   0.008307   0.005625  -0.014429  -0.034188  -0.017852
    182       0.070139  -0.027227  -0.048054  -0.006892  -0.019503  -0.019303
    183      -0.102677   0.027661  -0.115628   0.007033  -0.003561  -0.064484
    184       0.016495  -0.013620   0.031733  -0.031947  -0.014601   0.019504
    185       0.053061  -0.033392   0.020690  -0.000981  -0.028729   0.015312
    186      -0.017320  -0.022665  -0.104604  -0.014718   0.084730  -0.009621
    187      -0.024211   0.037907   0.009652  -0.026726  -0.089828  -0.022390
    188      -0.019321   0.002291  -0.012760   0.001395   0.050613   0.005051
    189      -0.010754  -0.044675  -0.089496  -0.019197   0.135157   0.014148
    190      -0.016163   0.008856   0.030158  -0.030442  -0.025981   0.007741
    191      -0.042682   0.022229   0.039165   0.006598  -0.003155   0.003074
    192       0.043843   0.023022  -0.197823  -0.083670   0.001934  -0.049967
    193      -0.059685   0.003514   0.090349  -0.024266   0.071051   0.052767
    194      -0.056793  -0.024750   0.089537   0.050774   0.055095   0.030151
    195       0.018671   0.050812  -0.238268  -0.097357  -0.043405  -0.083450
    196      -0.093654   0.044780   0.029388  -0.046648   0.003924   0.003783
    197       0.025177  -0.014682  -0.009403  -0.001516  -0.005740  -0.005859
    198      -0.008546   0.064320  -0.247943  -0.094183  -0.066447  -0.100562
    199      -0.042221  -0.007489   0.092899  -0.019184   0.069821   0.055851
    200       0.002603  -0.057883   0.075098   0.068349   0.022228   0.021184
    201      -0.207608   0.015127  -0.033533   0.074455   0.053844  -0.048683
    202       0.068169  -0.022310  -0.000369  -0.051550  -0.087831   0.007701
    203       0.117206  -0.049272  -0.004635  -0.026550  -0.087922   0.021797
    204      -0.166402   0.014528  -0.029202   0.048208   0.040862  -0.032105
    205      -0.003841  -0.020909  -0.054924  -0.003936  -0.064003  -0.055305
    206       0.154363  -0.047573  -0.169237  -0.043713  -0.090973  -0.085092
    207      -0.217781   0.022544   0.133136   0.066828   0.072254   0.069928
    208       0.095967  -0.038462  -0.019925  -0.055600  -0.136911   0.000381
    209       0.095028  -0.037648  -0.066815  -0.018401  -0.051014  -0.028902
    210      -0.071893   0.009115  -0.013903   0.005317   0.033153   0.022365
    211       0.114585  -0.019147   0.035016  -0.052726  -0.054339   0.076406
    212      -0.069494  -0.014095   0.136497   0.044917   0.041274   0.057315
    213       0.036423  -0.073813  -0.038412   0.049031   0.155527  -0.013518
    214      -0.030209   0.021645   0.009737  -0.049251  -0.057352   0.010887
    215      -0.094958   0.050610   0.009485  -0.013588   0.108996   0.024699
    216       0.008299  -0.032847   0.036881   0.024626   0.057438   0.010719
    217       0.016324  -0.015013  -0.023600  -0.045397  -0.130771  -0.011925
    218      -0.068874   0.024487  -0.025254  -0.004251   0.111562   0.008673
    219       0.000994  -0.045312  -0.043223   0.007826   0.085636  -0.001886
    220      -0.056430   0.041161  -0.002949  -0.083950  -0.121171   0.017279
    221      -0.036410  -0.009895  -0.074469   0.007248   0.121095  -0.012101
    222       0.040951   0.220730  -0.021992  -0.046135   0.115307  -0.000117
    223      -0.015448   0.388565   0.078277  -0.113999   0.160620   0.059579
    224      -0.000059   0.130140   0.046468  -0.021300  -0.047480  -0.000726
    225      -0.001318   0.214942  -0.044401  -0.001508   0.076418  -0.030690
    226      -0.061797   0.369500   0.011144  -0.019892   0.120892  -0.005033
    227       0.037772   0.125128  -0.004004   0.019581  -0.027842  -0.036972
    228      -0.027320   0.062382  -0.048173   0.059495  -0.006408  -0.053055
    229      -0.019981   0.121335  -0.048160   0.107752  -0.003607  -0.080460
    230       0.055349   0.069225  -0.022380   0.047104  -0.050975  -0.053168
    231      -0.080809   0.013572   0.009144  -0.047650  -0.066194   0.039132
    232       0.121095  -0.095672  -0.030937   0.112216   0.100419  -0.091134
    233       0.038184   0.041131   0.002148   0.083185  -0.117576  -0.064546
    234      -0.052303  -0.031733  -0.023830  -0.049451   0.095700   0.058456
    235      -0.022324   0.007478   0.049276  -0.111923  -0.038959   0.067491
    236       0.042571   0.011656  -0.016209   0.039800   0.022561  -0.022554
    237       0.013335  -0.064766  -0.029529   0.020951   0.086369  -0.011110
    238      -0.176447   0.110063   0.071183  -0.197194  -0.168265   0.156704
    239       0.044820  -0.018717  -0.023610  -0.046638   0.182849   0.051562
    240       0.031890  -0.035987   0.000488   0.069720  -0.096142  -0.066115
    241      -0.126294   0.057416  -0.010151  -0.007729  -0.038324   0.028691
    242       0.029196  -0.008834  -0.005888  -0.103168   0.171136   0.092078
    243      -0.002105   0.012531   0.029635   0.073553  -0.252389  -0.079683
    244       0.030542  -0.048703  -0.073133   0.190307   0.090292  -0.132063
    245       0.023771   0.023027   0.008954  -0.048921   0.026798   0.039635
    246      -0.118588   0.031752   0.058960   0.000167   0.040673   0.040359
    247       0.133776  -0.010056   0.010136  -0.100715  -0.099342   0.032110
    248      -0.026670  -0.012719   0.069746   0.026180   0.028251   0.027884
    249      -0.149142   0.010714   0.005598   0.027222   0.026398  -0.004587
    250       0.131655  -0.001989   0.019978  -0.100813  -0.087152   0.041577
    251      -0.000287  -0.015094   0.083156   0.005117   0.006683   0.037313
                 24         25         26         27         28         29    
      0       0.000692  -0.013956  -0.012057  -0.035618  -0.013950   0.003273
      1      -0.004046  -0.002654  -0.023051   0.153997   0.021392  -0.005616
      2      -0.029470  -0.122700  -0.057838   0.028259  -0.023068   0.006917
      3       0.002544  -0.022110  -0.008222  -0.111561  -0.027823   0.006414
      4      -0.003247  -0.008540  -0.019957   0.102939   0.012336  -0.003478
      5      -0.035085  -0.138190  -0.063325   0.045549  -0.020989   0.006025
      6       0.003188  -0.020791  -0.008536  -0.110710  -0.027969   0.006464
      7       0.003049  -0.009297  -0.017839   0.020891  -0.004400  -0.000195
      8      -0.031174  -0.132251  -0.062543   0.041482  -0.022173   0.006718
      9       0.003338   0.002498  -0.003721  -0.025987  -0.007673   0.001620
     10       0.009440   0.003625  -0.008377  -0.037298  -0.012448   0.001309
     11      -0.001151  -0.006760  -0.001108  -0.002143  -0.002498   0.000208
     12       0.003248   0.023649  -0.000178   0.055557   0.011300  -0.003029
     13       0.010094   0.020231  -0.004369   0.012296  -0.000022  -0.001787
     14       0.020767   0.098362   0.051343  -0.022494   0.018416  -0.006778
     15       0.000403   0.010024  -0.007022   0.056354   0.008122  -0.002036
     16       0.002013   0.011879  -0.013701   0.108144   0.016003  -0.004832
     17      -0.000349   0.006481   0.004776   0.000794   0.000728  -0.000829
     18       0.005322  -0.012453  -0.003744  -0.087552  -0.019696   0.003880
     19      -0.004080  -0.005133  -0.014159   0.083197   0.010474  -0.002278
     20      -0.014555  -0.042870  -0.024895   0.067832   0.001345  -0.001360
     21      -0.016496  -0.052303  -0.023168   0.108280   0.016951  -0.005639
     22      -0.017661  -0.068155  -0.027837  -0.073859  -0.026475   0.006153
     23       0.001193   0.004978  -0.005929   0.038384   0.002062  -0.001469
     24      -0.018930  -0.046662  -0.017077   0.123452   0.025447  -0.009505
     25      -0.017324  -0.039522  -0.011624  -0.039982  -0.008646  -0.001903
     26       0.000112   0.013718   0.001424   0.008947   0.000907  -0.002166
     27      -0.023971  -0.059658  -0.015932   0.067140   0.015343  -0.007649
     28      -0.024924  -0.061282  -0.018038  -0.015430  -0.005932  -0.003893
     29      -0.000768   0.013303  -0.000574   0.036592   0.005605  -0.003754
     30      -0.009933   0.028389  -0.000517   0.068409   0.022263  -0.010949
     31      -0.004961   0.086091   0.015406  -0.051908   0.003629  -0.008278
     32       0.006819   0.057984   0.007708   0.068972   0.015527  -0.006987
     33      -0.015856  -0.047776  -0.026096   0.069024   0.008025  -0.004312
     34      -0.019081  -0.056699  -0.031746  -0.130212  -0.037487   0.006985
     35       0.004994   0.019551  -0.003284   0.044102   0.004410  -0.002640
     36      -0.000574   0.035950   0.005550   0.123487   0.036700  -0.013750
     37       0.017478   0.114071   0.031607  -0.046699   0.010394  -0.008763
     38       0.008161   0.056323   0.025826  -0.118217  -0.013948   0.001974
     39       0.006889   0.037111   0.013150   0.045021   0.020620  -0.006683
     40       0.035846   0.124861   0.028249  -0.019079   0.005997  -0.002954
     41       0.012217   0.058956   0.030958  -0.170008  -0.023834   0.005917
     42      -0.008573  -0.057855  -0.009251  -0.019295  -0.007246   0.004714
     43       0.006698  -0.057254  -0.029759   0.022426  -0.020745   0.010916
     44       0.005808   0.018138   0.014630  -0.118279  -0.022914   0.007143
     45      -0.024547  -0.086632  -0.016410  -0.011694  -0.004695   0.001094
     46      -0.023259  -0.112067  -0.041534   0.026935  -0.017488   0.004990
     47      -0.000837   0.003114   0.000418  -0.004356  -0.004075   0.000333
     48       0.008585   0.157701   0.033642   0.069481   0.036985  -0.015341
     49       0.028791   0.322785   0.082460  -0.012795   0.040868  -0.018977
     50       0.015532   0.115308   0.027905   0.105788   0.032688  -0.011258
     51       0.051731  -0.026093  -0.025450   0.099461   0.009198  -0.001075
     52       0.108497  -0.008056  -0.029791  -0.099478  -0.051762   0.015495
     53       0.032396   0.030517  -0.003468   0.062672   0.008178   0.000291
     54       0.027476   0.120031   0.036252   0.034407   0.028652  -0.009348
     55       0.076329   0.287720   0.073581  -0.039193   0.021848  -0.008188
     56       0.021224   0.097453   0.049536  -0.249473  -0.031209   0.007957
     57      -0.005612  -0.092519  -0.016038  -0.091335  -0.031914   0.016307
     58       0.011000  -0.127056  -0.058060   0.050692  -0.039993   0.024415
     59       0.006962   0.006693   0.013700  -0.157903  -0.033876   0.011890
     60      -0.000245  -0.019391  -0.014680  -0.038115  -0.015795   0.003899
     61      -0.005881   0.000127  -0.029667   0.236370   0.035529  -0.008885
     62      -0.037484  -0.158603  -0.076343   0.027006  -0.032356   0.010240
     63      -0.001993   0.019871  -0.006026   0.121882   0.022647  -0.005249
     64       0.000834   0.019573  -0.012423   0.149243   0.025409  -0.006939
     65       0.011679   0.059298   0.029003  -0.010958   0.009358  -0.003582
     66       0.004730   0.047876   0.007214   0.117035   0.027928  -0.007091
     67       0.015764   0.036271   0.005923  -0.026641  -0.003382  -0.001439
     68       0.052020   0.237825   0.120139  -0.054424   0.044577  -0.015453
     69       0.004910   0.008651  -0.000986  -0.026659  -0.006553   0.001291
     70       0.014126   0.003186  -0.001970  -0.122216  -0.027474   0.004718
     71       0.009829   0.034089   0.018002  -0.016694   0.003289  -0.001600
     72       0.005857  -0.028860  -0.009712  -0.172971  -0.041941   0.009461
     73       0.004530  -0.015005  -0.018953  -0.017759  -0.013243   0.001717
     74      -0.041235  -0.176953  -0.085423   0.063537  -0.028413   0.009074
     75       0.019985   0.019207   0.012186  -0.205968  -0.038985   0.008024
     76       0.003782   0.037105   0.000103   0.110628   0.021980  -0.005514
     77       0.001822  -0.012426  -0.008489  -0.079140  -0.023968   0.004246
     78       0.013772   0.010769   0.004954  -0.106718  -0.019794   0.002982
     79       0.001378   0.027100  -0.007046   0.173124   0.033158  -0.008758
     80      -0.019059  -0.023483  -0.026842   0.267349   0.043421  -0.011774
     81      -0.015644  -0.023598   0.005432   0.059716   0.011380   0.000689
     82      -0.035408  -0.114530  -0.028192  -0.112916  -0.033575   0.014166
     83       0.000481   0.014155   0.019562   0.025063   0.009760   0.003411
     84       0.023089   0.012568  -0.006671  -0.031580  -0.012066  -0.005055
     85      -0.106864   0.012229   0.055440   0.015395   0.005755   0.023175
     86       0.027306   0.005445  -0.017289   0.012030  -0.002670  -0.007085
     87       0.024282   0.002397  -0.007051  -0.027087  -0.008205  -0.004318
     88      -0.107609   0.021376   0.047985   0.013935   0.002466   0.020356
     89       0.020366   0.021059  -0.010894   0.007031  -0.008931  -0.005743
     90       0.021813  -0.019923  -0.002320  -0.032919  -0.002049  -0.001768
     91      -0.074422   0.032588   0.022406   0.007775   0.003042   0.012368
     92       0.012601   0.020340  -0.007351   0.009070  -0.010133  -0.004708
     93      -0.006712  -0.028969   0.010342  -0.028440   0.006035   0.004840
     94       0.021352   0.011975  -0.021479  -0.010715  -0.002119  -0.007107
     95      -0.000780   0.007754  -0.001147   0.013192  -0.002235  -0.000998
     96      -0.023104  -0.008166   0.012281  -0.026184   0.004306   0.005686
     97       0.058685  -0.028657  -0.019103  -0.018996  -0.003642  -0.007918
     98      -0.001654  -0.003239  -0.006244   0.017327   0.005537  -0.001401
     99      -0.001535   0.010168  -0.000565  -0.028684  -0.005710  -0.001519
    100      -0.027926  -0.024568   0.030106  -0.000954   0.003681   0.013291
    101       0.018967  -0.005895  -0.017076   0.013479   0.004793  -0.006094
    102       0.008189   0.000719   0.011337  -0.021049  -0.000655   0.001142
    103      -0.077838  -0.000996   0.033591   0.000534  -0.004739   0.013074
    104       0.006414   0.012882   0.000365  -0.001768  -0.004152  -0.002187
    105       0.024277   0.020793  -0.005746  -0.011628  -0.007510  -0.004760
    106      -0.064158  -0.125349  -0.011022  -0.043377  -0.002156   0.009319
    107      -0.036375  -0.056312   0.033335  -0.028780   0.018189   0.009532
    108      -0.017389  -0.014785   0.040193  -0.036992   0.012934   0.004726
    109      -0.030170   0.015296   0.019481  -0.025258  -0.012838   0.007976
    110       0.026347   0.022219  -0.000264  -0.007598  -0.007515  -0.002306
    111      -0.033858   0.026451  -0.011887  -0.034480   0.001618  -0.007527
    112      -0.051653   0.084692  -0.069742  -0.024042  -0.033909  -0.007817
    113       0.011573   0.042596  -0.027957  -0.015003  -0.022315   0.007042
    114      -0.020071   0.024479  -0.041967  -0.013087   0.001825  -0.016822
    115      -0.070624   0.080679  -0.115581   0.008988  -0.044488  -0.004963
    116       0.000485   0.040799  -0.035199  -0.007962  -0.026096   0.011729
    117       0.036172  -0.021706  -0.019553  -0.004753   0.023421  -0.032158
    118       0.005013   0.019439  -0.091111   0.023536  -0.034733  -0.000555
    119       0.027299   0.022222  -0.027642  -0.004234  -0.013877  -0.000932
    120       0.075168  -0.076900   0.061562  -0.026841   0.045397  -0.022180
    121       0.082213  -0.079630   0.053561  -0.013807   0.007043   0.012313
    122       0.055561  -0.003698   0.009925  -0.007332   0.005672  -0.011507
    123       0.035107  -0.074832   0.089998  -0.043652   0.038593  -0.001892
    124       0.052377  -0.085169   0.106623  -0.037871   0.013537   0.021319
    125       0.050784  -0.005519   0.021454  -0.011544   0.008866  -0.011626
    126      -0.039759   0.016963  -0.048582  -0.001692   0.004619  -0.014297
    127      -0.096217   0.063114  -0.118600   0.025219  -0.033079  -0.007380
    128      -0.037616   0.035010  -0.031292  -0.004073  -0.028294   0.023267
    129      -0.048656   0.008924  -0.021808  -0.022284   0.016315  -0.018040
    130      -0.050926   0.048446  -0.080181  -0.008778  -0.005162  -0.028268
    131      -0.043908   0.029941  -0.021194  -0.010118  -0.022580   0.021007
    132      -0.047476   0.023765  -0.004686  -0.040427   0.007422  -0.007376
    133      -0.030328   0.075840  -0.061458  -0.033916  -0.016340  -0.020983
    134      -0.008613   0.040483  -0.025055  -0.018606  -0.023992   0.015005
    135      -0.024999  -0.026730   0.021803  -0.013419   0.026451  -0.014697
    136       0.009988  -0.012427  -0.009619  -0.010092   0.019404  -0.020662
    137      -0.053429   0.003245   0.002125  -0.002257  -0.004786   0.002613
    138      -0.022916  -0.028862   0.057663   0.000776   0.003433   0.048231
    139       0.043849  -0.016441  -0.012963  -0.015593   0.025395  -0.027767
    140      -0.014143   0.007153  -0.030681  -0.014024   0.014683  -0.026079
    141      -0.006431   0.009527   0.003997  -0.003189  -0.006506   0.036750
    142       0.021557  -0.037351   0.017856  -0.013667   0.031126  -0.022875
    143       0.009486  -0.019104   0.011094  -0.005673   0.010549  -0.016963
    144       0.025208   0.039391  -0.052817  -0.025869   0.011814   0.012184
    145      -0.005284  -0.029089  -0.004830  -0.021447   0.042419  -0.023138
    146       0.016466  -0.020738   0.017918  -0.001771   0.003024  -0.012127
    147       0.024122   0.012063   0.001971   0.004411  -0.013920   0.009456
    148      -0.016487  -0.048897   0.020067  -0.011171   0.042753  -0.028277
    149      -0.005499  -0.024356   0.007884  -0.006568   0.017343  -0.012314
    150       0.027728  -0.039260   0.053160   0.017231   0.003113   0.001796
    151      -0.022095  -0.013237  -0.011695  -0.018582   0.029700  -0.021872
    152      -0.057970  -0.001562   0.002917  -0.006232   0.003026  -0.008376
    153       0.061844   0.016991   0.000886   0.024119  -0.033897   0.038127
    154       0.110837  -0.031256   0.028760   0.027602  -0.018197   0.031160
    155       0.003720  -0.030003   0.007443   0.002618   0.021318   0.011181
    156      -0.054387   0.038405   0.026692   0.035426  -0.055110   0.104012
    157      -0.099150   0.030155   0.085015   0.071224  -0.088760   0.173053
    158      -0.072800  -0.008308   0.028408   0.016037  -0.003343   0.059364
    159      -0.043129   0.003857   0.022768   0.008816  -0.011779   0.054683
    160      -0.056795  -0.054828   0.090581   0.022180  -0.002616   0.031798
    161      -0.048117  -0.037286   0.039843   0.006484   0.009834  -0.002355
    162      -0.094202   0.021090  -0.054911  -0.031317   0.028172  -0.066770
    163       0.083853  -0.061422   0.069907   0.007428   0.017909   0.036481
    164      -0.064864  -0.047347   0.079742   0.029722  -0.003884  -0.007715
    165       0.015760   0.021605  -0.009022   0.000153  -0.053810  -0.047252
    166       0.082228  -0.039445   0.009814  -0.023524   0.029569  -0.080852
    167       0.084747  -0.032169   0.007922  -0.025516   0.051284  -0.031487
    168      -0.061375   0.051444  -0.000773  -0.013075  -0.034910  -0.023078
    169      -0.108273  -0.072499   0.040060  -0.022180   0.086819  -0.074718
    170       0.023881  -0.023984   0.004951  -0.001599   0.009784   0.003284
    171       0.207299   0.026952  -0.028198   0.035729  -0.058539   0.030020
    172       0.408957  -0.014774  -0.035865   0.041875  -0.053506   0.014486
    173       0.070409  -0.026149  -0.009584  -0.000758   0.020954   0.009884
    174      -0.018751  -0.016474   0.036591  -0.001518   0.002093   0.036791
    175       0.036983   0.007795  -0.030847  -0.008565   0.007988  -0.007500
    176       0.008102   0.031856  -0.095505  -0.030298   0.027821  -0.086279
    177      -0.039285  -0.059191   0.123085   0.013522  -0.003715   0.097325
    178       0.076655  -0.022923  -0.021989  -0.023184   0.039929  -0.043647
    179      -0.023363   0.008756  -0.027821  -0.011903   0.010699  -0.021028
    180       0.030417   0.052179  -0.075637  -0.035904   0.018364   0.000229
    181      -0.000409   0.006596  -0.075444  -0.056291   0.068972  -0.042224
    182       0.026161  -0.009494   0.000798  -0.007244   0.004892  -0.031289
    183       0.033974   0.071528  -0.112163  -0.055040   0.031626  -0.003765
    184      -0.011756  -0.049192   0.031025  -0.003454   0.031025  -0.015319
    185       0.020638  -0.034789   0.049797   0.011023  -0.009293   0.008678
    186       0.042707  -0.032013   0.055076   0.026412  -0.012372   0.012426
    187      -0.025100   0.034686  -0.057827  -0.030940   0.011662  -0.009813
    188      -0.026531  -0.011246   0.029483   0.018140  -0.018363   0.006292
    189       0.030553  -0.076023   0.095142   0.033666   0.009023  -0.000272
    190      -0.035666  -0.022792  -0.004652  -0.020850   0.038445  -0.024160
    191      -0.083188   0.013078  -0.020493  -0.023674   0.012760  -0.010597
    192      -0.070027  -0.004391   0.068703   0.022020  -0.026797  -0.044268
    193      -0.133749  -0.115085   0.080746  -0.009391   0.114086  -0.100634
    194      -0.008899  -0.040447   0.004736  -0.014056   0.046728  -0.018525
    195      -0.094998   0.071118  -0.007660  -0.022671  -0.043435  -0.035163
    196      -0.175112  -0.006215  -0.027537  -0.073620   0.090139  -0.089466
    197      -0.018794  -0.010034   0.017719  -0.000888  -0.008789  -0.015697
    198      -0.094648   0.120384  -0.065785  -0.052890  -0.051603  -0.020261
    199      -0.100750  -0.121917   0.088789   0.003595   0.102596  -0.084761
    200       0.131179  -0.019400  -0.013549   0.014679  -0.017115   0.058292
    201       0.108645   0.061235  -0.211997  -0.113849   0.190868   0.140123
    202       0.032576  -0.053536   0.083641   0.018986  -0.051582  -0.123471
    203       0.048789  -0.091903   0.300851   0.132161  -0.349383  -0.460249
    204       0.065605   0.040872  -0.133812  -0.074787   0.126291   0.110313
    205       0.161200   0.011300  -0.223273  -0.147540   0.298684   0.146404
    206       0.193640   0.001123  -0.249295  -0.186745   0.451213   0.321310
    207      -0.110424  -0.027514   0.321204   0.199835  -0.544467  -0.488274
    208       0.108726  -0.081404   0.167174   0.049061  -0.162597  -0.329753
    209       0.084747  -0.022415  -0.034762  -0.047155   0.107010   0.032683
    210      -0.024175   0.079052   0.024626   0.044628  -0.060499   0.109440
    211      -0.029970   0.113371   0.082802   0.081723  -0.107700   0.181786
    212      -0.055727   0.017851   0.026230   0.030822  -0.002014   0.067319
    213      -0.133003   0.050210  -0.109901  -0.040855   0.034680  -0.127076
    214       0.020595  -0.063329   0.082197   0.014994   0.012758   0.022328
    215      -0.144328  -0.064535   0.125848   0.046018  -0.014993  -0.000319
    216      -0.164070   0.064679  -0.109855  -0.052027   0.020195  -0.070924
    217       0.176919  -0.044636   0.026632  -0.010761   0.027262   0.046571
    218      -0.078202  -0.060873   0.103355   0.039102  -0.005066  -0.009828
    219      -0.043613  -0.011531  -0.008195  -0.016883   0.030493  -0.047471
    220       0.119016  -0.118311   0.169443   0.035077   0.010870   0.093993
    221       0.007960  -0.060996   0.081833   0.033416   0.007784  -0.022634
    222       0.054429  -0.034582  -0.043349   0.016100   0.031932  -0.050511
    223       0.024955   0.007200  -0.142287   0.055216  -0.042976  -0.003852
    224       0.031115   0.020275  -0.041207   0.003093  -0.018323   0.001239
    225       0.131163  -0.127348   0.100015  -0.026388   0.066001  -0.028385
    226       0.164646  -0.168681   0.122081  -0.018637   0.034692   0.016325
    227       0.084053  -0.024676   0.025816  -0.005503   0.016841  -0.018514
    228       0.053287  -0.117788   0.142627  -0.051529   0.052290   0.007466
    229       0.090113  -0.162923   0.200036  -0.051398   0.041380   0.032861
    230       0.070311  -0.026749   0.040917  -0.013334   0.023276  -0.020886
    231       0.031841  -0.030325  -0.002645  -0.034113  -0.000679  -0.002279
    232      -0.094581   0.051002   0.019211   0.008579   0.003752   0.013169
    233       0.009150   0.029585  -0.002864   0.012607  -0.015331  -0.004405
    234      -0.019276  -0.049984   0.020121  -0.023345   0.014314   0.009709
    235       0.074302   0.019105  -0.059266  -0.021139  -0.005335  -0.022188
    236      -0.012336   0.008659   0.006899   0.015179  -0.002511   0.002103
    237      -0.050279  -0.007729   0.022271  -0.019663   0.010237   0.011138
    238       0.148202  -0.058539  -0.055261  -0.037576  -0.009195  -0.024266
    239      -0.014311  -0.008999  -0.002241   0.021064   0.011267   0.001488
    240      -0.009148   0.025704  -0.001149  -0.025687  -0.008416  -0.002297
    241      -0.015889  -0.050046   0.036392  -0.005003   0.005513   0.016101
    242       0.024693  -0.016185  -0.023240   0.010178   0.009935  -0.007495
    243       0.033250   0.030740  -0.011279  -0.036965  -0.020643  -0.007789
    244      -0.142682   0.018744   0.067489   0.017693   0.007080   0.028023
    245       0.036065   0.001351  -0.019788   0.012047  -0.001994  -0.008037
    246      -0.111848  -0.002579   0.054609   0.028124  -0.021228   0.103395
    247      -0.057923  -0.109076   0.117574   0.010364   0.029624  -0.040407
    248      -0.045187  -0.003388   0.020437   0.013266  -0.009586   0.040070
    249       0.013486  -0.016681  -0.009771  -0.028380   0.036865  -0.011285
    250      -0.085407  -0.061018   0.113191   0.035807  -0.014926   0.043792
    251      -0.067879  -0.102374   0.074229  -0.007027   0.052571  -0.071790
                 30         31         32         33         34         35    
      0      -0.021516   0.002350   0.014592   0.009365   0.013724   0.037208
      1       0.014860  -0.000946   0.004117   0.004659   0.008480   0.040218
      2      -0.022576   0.003040   0.018310   0.018309   0.028185   0.094678
      3      -0.032980   0.003091   0.015527   0.008825   0.012272   0.023600
      4       0.007627  -0.000519   0.003993   0.003694   0.006512   0.027251
      5      -0.016648   0.002016   0.013061   0.012856   0.019600   0.062777
      6      -0.033986   0.003271   0.016955   0.010193   0.014426   0.031309
      7      -0.011204   0.001277   0.013382   0.009257   0.014685   0.045493
      8      -0.017868   0.002344   0.015815   0.017303   0.027366   0.095734
      9      -0.013476   0.001457   0.009037   0.005301   0.007476   0.019569
     10      -0.019776   0.001987   0.015573   0.009393   0.014529   0.038086
     11       0.002604   0.000053  -0.001198   0.000991   0.001813   0.010703
     12       0.004816  -0.000110   0.002804   0.001168   0.001554   0.009158
     13      -0.007921   0.000961   0.011219   0.006311   0.009967   0.028261
     14       0.023014  -0.002200  -0.017485  -0.016253  -0.026161  -0.087661
     15       0.000803   0.000374   0.005930   0.004044   0.005987   0.023654
     16       0.008786  -0.000439   0.005680   0.004482   0.007818   0.032728
     17       0.000870   0.000591   0.001315   0.001598   0.001631   0.006378
     18      -0.019162   0.001409   0.006258   0.003310   0.004112   0.006510
     19       0.006473  -0.000555   0.000867   0.001006   0.002400   0.007985
     20       0.006384  -0.000802  -0.001524  -0.001973  -0.002578  -0.014062
     21       0.014300  -0.001028  -0.000386  -0.001721  -0.007882  -0.022671
     22      -0.029621   0.002599   0.012044   0.003335   0.003995  -0.007692
     23       0.009068  -0.001463  -0.006646  -0.004527  -0.004426  -0.016442
     24       0.014995  -0.000577   0.005153  -0.001756  -0.012893  -0.053073
     25      -0.033450   0.004266   0.023292   0.003565  -0.005656  -0.071878
     26       0.001632  -0.000571  -0.002529  -0.003971  -0.005537  -0.030002
     27       0.001981   0.000706   0.010370   0.001353  -0.009088  -0.047461
     28      -0.028367   0.004048   0.022642   0.003183  -0.006833  -0.077295
     29       0.008055  -0.001264  -0.006991  -0.006169  -0.009029  -0.040790
     30       0.003435  -0.000518   0.000766   0.001318  -0.002105  -0.005941
     31      -0.028639   0.002358   0.006877   0.003481   0.002610  -0.007891
     32       0.016398  -0.002126  -0.013523  -0.008505  -0.010040  -0.033990
     33       0.012519  -0.001293  -0.001260  -0.003486  -0.005493  -0.007287
     34      -0.030482   0.001532   0.002965  -0.001693   0.002154   0.002168
     35       0.012475  -0.001724  -0.008221  -0.006922  -0.007694  -0.024425
     36       0.024893  -0.001844  -0.001255  -0.002643  -0.011605  -0.037309
     37      -0.016239   0.002085   0.011527   0.001727  -0.002708  -0.042391
     38      -0.021729   0.001623   0.001962  -0.001204  -0.001380  -0.023201
     39       0.019180  -0.001677  -0.005893  -0.000631  -0.004109   0.007053
     40       0.011795  -0.001865  -0.013609  -0.002030   0.005459   0.035519
     41      -0.027861   0.002017   0.000395   0.000392   0.003055   0.000271
     42       0.003630  -0.000114  -0.001067   0.002785   0.002106   0.028346
     43       0.016880  -0.002365  -0.016736  -0.002480   0.007998   0.054917
     44      -0.016868   0.000948  -0.003838  -0.001853   0.000924  -0.001321
     45      -0.008704   0.001742   0.011424   0.004540  -0.002484  -0.015295
     46      -0.006909   0.001259   0.006768   0.000749  -0.000641  -0.025917
     47       0.002655  -0.000765  -0.006730  -0.005046  -0.006133  -0.027206
     48       0.005247  -0.001693  -0.007674   0.004071   0.006361   0.039045
     49      -0.018617   0.001140  -0.001094   0.007931   0.014905   0.063044
     50       0.025883  -0.002133  -0.010607  -0.007751  -0.010132  -0.024575
     51       0.015967  -0.002306  -0.007981   0.006257  -0.000221   0.009625
     52      -0.026702  -0.000557  -0.006746   0.012633   0.017899   0.034120
     53       0.012294  -0.001137  -0.010363  -0.001435  -0.005950  -0.015627
     54       0.029044  -0.003223  -0.016152  -0.002014  -0.001069   0.036437
     55       0.031360  -0.004920  -0.033829  -0.004803   0.011413   0.093151
     56      -0.038949   0.002953   0.001708   0.003016   0.007895   0.021230
     57      -0.001857  -0.000175  -0.007460   0.004324   0.011726   0.082442
     58       0.042059  -0.005941  -0.039650  -0.005796   0.016974   0.136832
     59      -0.021968   0.001238  -0.005087  -0.000777   0.005064   0.019060
     60      -0.023500   0.002562   0.015684   0.010392   0.015386   0.042416
     61       0.028255  -0.002018   0.001575   0.004412   0.008655   0.050377
     62      -0.033787   0.004335   0.026020   0.025595   0.039668   0.132924
     63       0.015880  -0.000962  -0.000283   0.000556   0.000976   0.015650
     64       0.018455  -0.001290   0.001699   0.002193   0.004515   0.027231
     65       0.006669   0.000202  -0.001953  -0.002174  -0.004657  -0.014744
[truncated: 5,325,165 more chars]
