# Supplementary material for: Photochemical Deracemization of 4,7-Diaza-1-isoindolinones by Unidirectional Hydrogen Atom Shuttling
Source: J Am Chem Soc. 2024 Dec 30;147(2):1434–9. doi: 10.1021/jacs.4c16053 (PMC11744763; doi:10.1021/jacs.4c16053)
Supplement: Supplementary file 3 — ja4c16053_si_003.zip [file ja4c16053_si_003.zip › to_zip/ent2b_1b/t1_ts/thermodynamics/solv.out]

      -----------------------------------------------------------      
     |                   =====================                   |     
     |                           x T B                           |     
     |                   =====================                   |     
     |                         S. Grimme                         |     
     |          Mulliken Center for Theoretical Chemistry        |     
     |                    University of Bonn                     |     
      -----------------------------------------------------------      

   * xtb version 6.6.1 (47b0e9d) compiled by 'pisteinbach@jtc-cluster' on 2024-02-06

   xtb is free software: you can redistribute it and/or modify it under
   the terms of the GNU Lesser General Public License as published by
   the Free Software Foundation, either version 3 of the License, or
   (at your option) any later version.
   
   xtb is distributed in the hope that it will be useful,
   but WITHOUT ANY WARRANTY; without even the implied warranty of
   MERCHANTABILITY or FITNESS FOR A PARTICULAR PURPOSE.  See the
   GNU Lesser General Public License for more details.
   
   Cite this work as:
   * C. Bannwarth, E. Caldeweyher, S. Ehlert, A. Hansen, P. Pracht,
     J. Seibert, S. Spicher, S. Grimme, WIREs Comput. Mol. Sci., 2020, 11,
     e01493. DOI: 10.1002/wcms.1493
   
   for GFN2-xTB:
   * C. Bannwarth, S. Ehlert and S. Grimme., J. Chem. Theory Comput., 2019,
     15, 1652-1671. DOI: 10.1021/acs.jctc.8b01176
   for GFN1-xTB:
   * S. Grimme, C. Bannwarth, P. Shushkov, J. Chem. Theory Comput., 2017,
     13, 1989-2009. DOI: 10.1021/acs.jctc.7b00118
   for GFN0-xTB:
   * P. Pracht, E. Caldeweyher, S. Ehlert, S. Grimme, ChemRxiv, 2019, preprint.
     DOI: 10.26434/chemrxiv.8326202.v1
   for GFN-FF:
   * S. Spicher and S. Grimme, Angew. Chem. Int. Ed., 2020, 59, 15665-15673.
     DOI: 10.1002/anie.202004239
   
   for ALPB and GBSA implicit solvation:
   * S. Ehlert, M. Stahn, S. Spicher, S. Grimme, J. Chem. Theory Comput.,
     2021, 17, 4250-4261. DOI: 10.1021/acs.jctc.1c00471
   
   for ddCOSMO and CPCM-X implicit solvation:
   * M. Stahn, S. Ehlert, S. Grimme, J. Phys. Chem. A,
     2023, XX, XXXX-XXXX. DOI: 10.1021/acs.jpca.3c04382
   
   for DFT-D4:
   * E. Caldeweyher, C. Bannwarth and S. Grimme, J. Chem. Phys., 2017,
     147, 034112. DOI: 10.1063/1.4993215
   * E. Caldeweyher, S. Ehlert, A. Hansen, H. Neugebauer, S. Spicher,
     C. Bannwarth and S. Grimme, J. Chem. Phys., 2019, 150, 154122.
     DOI: 10.1063/1.5090222
   * E. Caldeweyher, J.-M. Mewes, S. Ehlert and S. Grimme, Phys. Chem. Chem. Phys.
     2020, 22, 8499-8512. DOI: 10.1039/D0CP00502A
   
   for sTDA-xTB:
   * S. Grimme and C. Bannwarth, J. Chem. Phys., 2016, 145, 054103.
     DOI: 10.1063/1.4959605
   
   in the mass-spec context:
   * V. Asgeirsson, C. Bauer and S. Grimme, Chem. Sci., 2017, 8, 4879.
     DOI: 10.1039/c7sc00601b
   * J. Koopman and S. Grimme, ACS Omega 2019, 4, 12, 15120-15133.
     DOI: 10.1021/acsomega.9b02011
   
   for metadynamics refer to:
   * S. Grimme, J. Chem. Theory Comput., 2019, 155, 2847-2862
     DOI: 10.1021/acs.jctc.9b00143
   
   for SPH calculations refer to:
   * S. Spicher and S. Grimme, J. Chem. Theory Comput., 2021, 17, 1701-1714
     DOI: 10.1021/acs.jctc.0c01306
   
   for ONIOM refer to:
   * C. Plett, A. Katbashev, S. Ehlert, S. Grimme, M. Bursch,
     Phys. Chem. Chem. Phys., 2023, 25, 17860-17868. DOI: 10.1039/D3CP02178E
   
   for DIPRO refer to:
   * J. Kohn, N. Gildemeister, S. Grimme, D. Fazzi, A. Hansen,
     J. Chem. Phys., 2023, just accepted.
   
   with help from (in alphabetical order)
   P. Atkinson, C. Bannwarth, F. Bohle, G. Brandenburg, E. Caldeweyher
   M. Checinski, S. Dohm, S. Ehlert, S. Ehrlich, I. Gerasimov, C. Hölzer
   A. Katbashev, J. Kohn, J. Koopman, C. Lavigne, S. Lehtola, F. März, M. Müller,
   F. Musil, H. Neugebauer, J. Pisarek, C. Plett, P. Pracht, F. Pultar,
   J. Seibert, P. Shushkov, S. Spicher, M. Stahn, M. Steiner, T. Strunk,
   J. Stückrath, T. Rose, and J. Unsleber
   
 * started run on 2024/07/22 at 09:06:51.089     

           -------------------------------------------------
          |                Calculation Setup                |
           -------------------------------------------------

          program call               : xtb coord.xyz --uhf 2 --gfn 2 --grad --alpb ch2cl2 bar1M
          hostname                   : gpunode-06
          coordinate file            : coord.xyz
          omp threads                :                     2

   ID    Z sym.   atoms
    1    6 C      1-11, 14, 15, 29-35, 37-42, 44, 46-52, 54-57
    2    7 N      12, 13, 16, 43, 53
    3    8 O      17, 36, 45, 58
    4    1 H      18-28, 59-84

molecular fragmentation (1/2 indicates fragments):
111111111111111111111111111122222222222222222222222222222222222222222222
222222222222
# atoms in fragment 1/2:    28    56
 fragment masses (1/2) :      225.25      402.49
CMA distance (Bohr)    :  10.980
constraining FC (au)   :  0.0500

           -------------------------------------------------
          |                 G F N 2 - x T B                 |
           -------------------------------------------------

        Reference                      10.1021/acs.jctc.8b01176
      * Hamiltonian:
        H0-scaling (s, p, d)           1.850000    2.230000    2.230000
        zeta-weighting                 0.500000
      * Dispersion:
        s8                             2.700000
        a1                             0.520000
        a2                             5.000000
        s9                             5.000000
      * Repulsion:
        kExp                           1.500000    1.000000
        rExp                           1.000000
      * Coulomb:
        alpha                          2.000000
        third order                    shell-resolved
        anisotropic                    true
        a3                             3.000000
        a5                             4.000000
        cn-shift                       1.200000
        cn-exp                         4.000000
        max-rad                        5.000000

      * Solvation model:               ALPB
        Solvent                        ch2cl2
        Parameter file                 internal GFN2-xTB/ALPB
        Dielectric constant                8.9300E+00
        Reference state                gsolv [1 bar gas/1 M solution]
        Free energy shift                  7.1799E-03 Eh       4.5055E+00 kcal/mol
        Temperature                        2.9815E+02 K
        Density                            1.3300E+00 kg/L
        Solvent mass                       8.4930E+01 g/mol
        Interaction kernel             P16
        Born radius scaling (c1)           1.5691E+00
        Born radii integrator          GBOBC
        Born offset                        0.0000E+00 a0       0.0000E+00 AA
        H-bond correction              false
        Ion screening                  false
        Surface tension                    1.0000E-05 Eh       1.5569E+01 dyn/cm
        Grid points                               230 per atom
q/qsh data taken from xtbrestart
CAMM data taken from xtbrestart

          ...................................................
          :                      SETUP                      :
          :.................................................:
          :  # basis functions                 225          :
          :  # atomic orbitals                 225          :
          :  # shells                          131          :
          :  # electrons                       238          :
          :  max. iterations                   250          :
          :  Hamiltonian                  GFN2-xTB          :
          :  restarted?                       true          :
          :  GBSA solvation                   true          :
          :  PC potential                    false          :
          :  electronic temp.          300.0000000     K    :
          :  accuracy                    1.0000000          :
          :  -> integral cutoff          0.2500000E+02      :
          :  -> integral neglect         0.1000000E-07      :
          :  -> SCF convergence          0.1000000E-05 Eh   :
          :  -> wf. convergence          0.1000000E-03 e    :
          :  Broyden damping             0.4000000          :
          :  net charge                          0          :
          :  unpaired electrons                  2          :
          ...................................................

 iter      E             dE          RMSdq      gap      omega  full diag
   1   -133.0837970 -0.133084E+03  0.491E-01    0.21       0.0  T
   2   -132.8905390  0.193258E+00  0.122E+00    0.96       1.0  T
   3   -133.0579231 -0.167384E+00  0.638E-01    0.13       1.0  T
   4   -133.1199413 -0.620182E-01  0.116E-01    0.10       1.0  T
   5   -133.1205270 -0.585778E-03  0.648E-02    0.10       1.0  T
   6   -133.1204263  0.100782E-03  0.541E-02    0.09       1.0  T
   7   -133.1206017 -0.175454E-03  0.347E-02    0.09       1.0  T
   8   -133.1207336 -0.131916E-03  0.128E-02    0.09       1.0  T
   9   -133.1207387 -0.507550E-05  0.796E-03    0.10       1.4  T
  10   -133.1207442 -0.549768E-05  0.501E-03    0.09       2.2  T
  11   -133.1207441  0.704239E-07  0.523E-03    0.10       2.1  T
  12   -133.1207476 -0.350736E-05  0.200E-03    0.10       5.5  T
  13   -133.1207482 -0.527459E-06  0.236E-04    0.09      46.3  T
  14   -133.1207481  0.664951E-07  0.660E-04    0.09      16.5  T

   *** convergence criteria satisfied after 14 iterations ***

         #    Occupation            Energy/Eh            Energy/eV
      -------------------------------------------------------------
         1        2.0000           -0.7568405             -20.5947
       ...           ...                  ...                  ...
       114        2.0000           -0.4053660             -11.0306
       115        2.0000           -0.4024586             -10.9515
       116        2.0000           -0.4010945             -10.9143
       117        2.0000           -0.3977193             -10.8225
       118        1.9776           -0.3866248             -10.5206
       119        1.0224           -0.3794524             -10.3254
       120        0.8622           -0.3094955              -8.4218 (HOMO)
       121        0.1378           -0.3060120              -8.3270 (LUMO)
       122                         -0.2745988              -7.4722
       123                         -0.2533104              -6.8929
       124                         -0.2301547              -6.2628
       125                         -0.2291274              -6.2349
       ...                                ...                  ...
       225                          0.7160496              19.4847
      -------------------------------------------------------------
                  HL-Gap            0.0034835 Eh            0.0948 eV
             Fermi-level           -0.3453962 Eh           -9.3987 eV
 
 transition dipole moment (au) for excitation:         119         120
     X       Y       Z   
  -0.4748  -0.4749   0.4060  total (au/Debye):    0.785   1.995
 dE (eV)             :    1.904
 oscillator strength :  0.40611E-01

 SCC (total)                   0 d,  0 h,  0 min,  0.327 sec
 SCC setup                      ...        0 min,  0.005 sec (  1.457%)
 Dispersion                     ...        0 min,  0.002 sec (  0.764%)
 classical contributions        ...        0 min,  0.000 sec (  0.098%)
 integral evaluation            ...        0 min,  0.029 sec (  8.809%)
 iterations                     ...        0 min,  0.160 sec ( 48.992%)
 molecular gradient             ...        0 min,  0.094 sec ( 28.784%)
 printout                       ...        0 min,  0.036 sec ( 11.078%)

         :::::::::::::::::::::::::::::::::::::::::::::::::::::
         ::                     SUMMARY                     ::
         :::::::::::::::::::::::::::::::::::::::::::::::::::::
         :: total energy            -131.202946513901 Eh    ::
         :: total w/o Gsasa/hb      -131.155961330397 Eh    ::
         :: gradient norm              0.096500377852 Eh/a0 ::
         :: HOMO-LUMO gap              0.094791161268 eV    ::
         ::.................................................::
         :: SCC energy              -133.115187131995 Eh    ::
         :: -> isotropic ES            0.159346950203 Eh    ::
         :: -> anisotropic ES         -0.000775276145 Eh    ::
         :: -> anisotropic XC          0.061080753095 Eh    ::
         :: -> dispersion             -0.119052182973 Eh    ::
         :: -> Gsolv                  -0.060936551847 Eh    ::
         ::    -> Gelec               -0.013951368343 Eh    ::
         ::    -> Gsasa               -0.054165127201 Eh    ::
         ::    -> Ghb                  0.000000000000 Eh    ::
         ::    -> Gshift               0.007179943697 Eh    ::
         :: repulsion energy           1.912240618094 Eh    ::
         :: add. restraining           0.000000000000 Eh    ::
         :: total charge               0.000000000000 e     ::
         :::::::::::::::::::::::::::::::::::::::::::::::::::::

           -------------------------------------------------
          |                Property Printout                |
           -------------------------------------------------

    * Orbital Energies and Occupations

         #    Occupation            Energy/Eh            Energy/eV
      -------------------------------------------------------------
         1        2.0000           -0.7568405             -20.5947
       ...           ...                  ...                  ...
       108        2.0000           -0.4241713             -11.5423
       109        2.0000           -0.4144759             -11.2785
       110        2.0000           -0.4125714             -11.2266
       111        2.0000           -0.4094590             -11.1419
       112        2.0000           -0.4081865             -11.1073
       113        2.0000           -0.4068310             -11.0704
       114        2.0000           -0.4053660             -11.0306
       115        2.0000           -0.4024586             -10.9515
       116        2.0000           -0.4010945             -10.9143
       117        2.0000           -0.3977193             -10.8225
       118        1.9776           -0.3866248             -10.5206
       119        1.0224           -0.3794524             -10.3254
       120        0.8622           -0.3094955              -8.4218 (HOMO)
       121        0.1378           -0.3060120              -8.3270 (LUMO)
       122                         -0.2745988              -7.4722
       123                         -0.2533104              -6.8929
       124                         -0.2301547              -6.2628
       125                         -0.2291274              -6.2349
       126                         -0.2281710              -6.2088
       127                         -0.2255902              -6.1386
       128                         -0.2169272              -5.9029
       129                         -0.2112199              -5.7476
       130                         -0.2096135              -5.7039
       131                         -0.1824143              -4.9637
       ...                                ...                  ...
       225                          0.7160496              19.4847
      -------------------------------------------------------------
                  HL-Gap            0.0034835 Eh            0.0948 eV
             Fermi-level           -0.3453962 Eh           -9.3987 eV

     #   Z          covCN         q      C6AA      α(0)
     1   6 C        2.921    -0.037    28.924     8.819
     2   6 C        2.967     0.012    27.733     8.638
     3   6 C        2.921    -0.039    28.969     8.826
     4   6 C        2.916    -0.030    28.758     8.794
     5   6 C        2.917    -0.032    28.788     8.798
     6   6 C        2.916    -0.029    28.732     8.790
     7   6 C        3.809    -0.066    21.756     6.640
     8   6 C        3.837     0.023    20.162     6.388
     9   6 C        3.073     0.089    25.942     8.351
    10   6 C        3.075     0.046    26.899     8.504
    11   6 C        2.821     0.262    22.592     7.788
    12   7 N        2.758    -0.176    24.800     7.396
    13   7 N        1.837    -0.175    25.604     7.499
    14   6 C        2.941     0.042    27.068     8.533
    15   6 C        2.943     0.048    26.922     8.510
    16   7 N        1.837    -0.165    25.377     7.465
    17   8 O        0.857    -0.453    22.778     6.399
    18   1 H        0.859     0.227     0.977     1.548
    19   1 H        0.925     0.076     2.021     2.223
    20   1 H        0.925     0.076     2.017     2.221
    21   1 H        0.925     0.040     2.451     2.448
    22   1 H        0.925     0.036     2.502     2.474
    23   1 H        0.925     0.037     2.483     2.464
    24   1 H        0.925     0.038     2.477     2.461
    25   1 H        0.925     0.038     2.469     2.457
    26   1 H        0.924     0.068     2.105     2.269
    27   1 H        0.924     0.074     2.045     2.236
    28   1 H        0.934     0.203     1.081     1.626
    29   6 C        2.918    -0.030    28.742     8.792
    30   6 C        2.966     0.006    27.876     8.660
    31   6 C        2.919    -0.022    28.547     8.762
    32   6 C        2.913    -0.029    28.719     8.788
    33   6 C        2.915    -0.028    28.711     8.787
    34   6 C        2.913    -0.028    28.704     8.785
    35   6 C        2.833     0.164    24.459     8.104
    36   8 O        0.887    -0.473    23.185     6.457
    37   6 C        2.957    -0.032    28.794     8.801
    38   6 C        3.124     0.117    25.246     8.228
    39   6 C        3.179     0.062    26.212     8.358
    40   6 C        2.912    -0.045    29.123     8.849
    41   6 C        2.919    -0.041    29.009     8.832
    42   6 C        2.931    -0.045    29.124     8.850
    43   7 N        1.874    -0.304    28.729     7.945
    44   6 C        3.231     0.231    22.485     7.698
    45   8 O        1.729    -0.229    17.790     5.695
    46   6 C        3.901     0.015    20.276     6.401
    47   6 C        3.818    -0.081    22.037     6.681
    48   6 C        3.905     0.021    20.163     6.383
    49   6 C        3.825    -0.073    21.878     6.656
    50   6 C        3.907     0.005    20.431     6.425
    51   6 C        3.819    -0.063    21.700     6.630
    52   6 C        2.757     0.277    22.314     7.736
    53   7 N        2.685    -0.172    24.714     7.383
    54   6 C        3.750    -0.004    20.710     6.490
    55   6 C        3.766    -0.108    22.611     6.777
    56   6 C        3.763    -0.118    22.811     6.808
    57   6 C        3.760    -0.102    22.498     6.762
    58   8 O        0.859    -0.516    24.150     6.589
    59   1 H        0.924     0.061     2.182     2.310
    60   1 H        0.924     0.060     2.193     2.316
    61   1 H        0.924     0.053     2.277     2.360
    62   1 H        0.924     0.043     2.415     2.430
    63   1 H        0.924     0.058     2.225     2.333
    64   1 H        0.924     0.046     2.376     2.411
    65   1 H        0.925     0.048     2.345     2.395
    66   1 H        0.924     0.046     2.372     2.409
    67   1 H        0.924     0.040     2.454     2.450
    68   1 H        0.924     0.046     2.365     2.405
    69   1 H        0.924     0.052     2.290     2.367
    70   1 H        0.924     0.049     2.338     2.391
    71   1 H        0.860     0.201     1.102     1.644
    72   1 H        0.924     0.044     2.395     2.420
    73   1 H        0.924     0.050     2.317     2.380
    74   1 H        0.924     0.058     2.223     2.332
    75   1 H        0.925     0.055     2.258     2.350
    76   1 H        0.925     0.044     2.400     2.423
    77   1 H        0.925     0.039     2.468     2.457
    78   1 H        0.925     0.045     2.380     2.413
    79   1 H        0.925     0.041     2.437     2.441
    80   1 H        0.925     0.042     2.422     2.434
    81   1 H        0.925     0.038     2.470     2.458
    82   1 H        0.925     0.027     2.632     2.537
    83   1 H        0.924     0.068     2.112     2.273
    84   1 H        0.924     0.059     2.208     2.324

 Mol. C6AA /au·bohr⁶  :      83945.348122
 Mol. C8AA /au·bohr⁸  :    2017095.488643
 Mol. α(0) /au        :        450.136294


Wiberg/Mayer (AO) data.
largest (>0.10) Wiberg bond orders for each atom

 ---------------------------------------------------------------------------
     #   Z sym  total        # sym  WBO       # sym  WBO       # sym  WBO
 ---------------------------------------------------------------------------
     1   6 C    3.989 --     6 C    1.445     2 C    1.410    21 H    0.968
                             4 C    0.111
     2   6 C    3.983 --     3 C    1.412     1 C    1.410     7 C    0.996
                             5 C    0.108
     3   6 C    3.988 --     4 C    1.443     2 C    1.412    25 H    0.968
                             6 C    0.111
     4   6 C    3.990 --     3 C    1.443     5 C    1.439    24 H    0.970
                             1 C    0.111
     5   6 C    3.988 --     4 C    1.439     6 C    1.436    23 H    0.970
                             2 C    0.108
     6   6 C    3.990 --     1 C    1.445     5 C    1.436    22 H    0.971
                             3 C    0.111
     7   6 C    3.983 --     2 C    0.996    27 H    0.966    26 H    0.962
                             8 C    0.954
     8   6 C    3.932 --    12 N    1.046     9 C    1.023     7 C    0.954
                            28 H    0.658
     9   6 C    3.961 --    13 N    1.417    10 C    1.263     8 C    1.023
                            15 C    0.101
    10   6 C    3.918 --    16 N    1.362     9 C    1.263    11 C    1.001
    11   6 C    3.936 --    17 O    1.593    12 N    1.222    10 C    1.001
    12   7 N    3.483 --    11 C    1.222     8 C    1.046    18 H    0.867
                            17 O    0.161
    13   7 N    3.114 --     9 C    1.417    14 C    1.380
    14   6 C    3.892 --    15 C    1.385    13 N    1.380    19 H    0.955
    15   6 C    3.937 --    16 N    1.425    14 C    1.385    20 H    0.956
                             9 C    0.101
    16   7 N    3.055 --    15 C    1.425    10 C    1.362
    17   8 O    1.999 --    11 C    1.593    12 N    0.161
    18   1 H    0.947 --    12 N    0.867
    19   1 H    0.988 --    14 C    0.955
    20   1 H    0.989 --    15 C    0.956
    21   1 H    0.998 --     1 C    0.968
    22   1 H    0.998 --     6 C    0.971
    23   1 H    0.997 --     5 C    0.970
    24   1 H    0.998 --     4 C    0.970
    25   1 H    0.998 --     3 C    0.968
    26   1 H    0.993 --     7 C    0.962
    27   1 H    0.994 --     7 C    0.966
    28   1 H    0.954 --     8 C    0.658    36 O    0.214
    29   6 C    3.951 --    34 C    1.485    30 C    1.315    82 H    0.969
    30   6 C    3.957 --    31 C    1.319    29 C    1.315    35 C    1.139
    31   6 C    3.944 --    32 C    1.477    30 C    1.319    78 H    0.969
    32   6 C    3.988 --    31 C    1.477    33 C    1.416    79 H    0.969
    33   6 C    3.932 --    32 C    1.416    34 C    1.404    80 H    0.971
    34   6 C    3.985 --    29 C    1.485    33 C    1.404    81 H    0.970
    35   6 C    3.803 --    36 O    1.337    30 C    1.139    37 C    1.125
    36   8 O    1.937 --    35 C    1.337    28 H    0.214
    37   6 C    3.974 --    42 C    1.341    38 C    1.270    35 C    1.125
    38   6 C    3.898 --    39 C    1.311    37 C    1.270    45 O    1.073
    39   6 C    3.973 --    40 C    1.318    38 C    1.311    43 N    1.167
    40   6 C    3.946 --    41 C    1.456    39 C    1.318    75 H    0.968
    41   6 C    3.988 --    40 C    1.456    42 C    1.432    76 H    0.969
    42   6 C    3.959 --    41 C    1.432    37 C    1.341    77 H    0.970
    43   7 N    3.013 --    44 C    1.618    39 C    1.167    45 O    0.101
    44   6 C    3.903 --    43 N    1.618    45 O    1.095    46 C    0.986
    45   8 O    2.399 --    44 C    1.095    38 C    1.073    43 N    0.101
    46   6 C    3.986 --    44 C    0.986    47 C    0.981    51 C    0.980
                            55 C    0.968
    47   6 C    3.990 --    48 C    0.985    46 C    0.981    60 H    0.971
                            59 H    0.969
    48   6 C    3.990 --    56 C    0.995    49 C    0.987    47 C    0.985
                            54 C    0.983
    49   6 C    3.994 --    48 C    0.987    50 C    0.985    62 H    0.973
                            61 H    0.971
    50   6 C    3.986 --    57 C    0.994    49 C    0.985    51 C    0.964
                            52 C    0.946
    51   6 C    3.991 --    46 C    0.980    64 H    0.973    63 H    0.967
                            50 C    0.964
    52   6 C    3.938 --    58 O    1.569    53 N    1.337    50 C    0.946
    53   7 N    3.490 --    52 C    1.337    54 C    0.985    71 H    0.903
                            58 O    0.192
    54   6 C    3.960 --    53 N    0.985    48 C    0.983    83 H    0.963
                            84 H    0.960
    55   6 C    3.986 --    72 H    0.985    73 H    0.985    74 H    0.979
                            46 C    0.968
    56   6 C    3.991 --    48 C    0.995    70 H    0.984    68 H    0.984
                            69 H    0.983
    57   6 C    3.992 --    50 C    0.994    67 H    0.985    65 H    0.984
                            66 H    0.984
    58   8 O    1.947 --    52 C    1.569    53 N    0.192
    59   1 H    0.996 --    47 C    0.969
    60   1 H    0.996 --    47 C    0.971
    61   1 H    0.996 --    49 C    0.971
    62   1 H    0.998 --    49 C    0.973
    63   1 H    0.995 --    51 C    0.967
    64   1 H    0.998 --    51 C    0.973
    65   1 H    0.997 --    57 C    0.984
    66   1 H    0.997 --    57 C    0.984
    67   1 H    0.998 --    57 C    0.985
    68   1 H    0.997 --    56 C    0.984
    69   1 H    0.997 --    56 C    0.983
    70   1 H    0.997 --    56 C    0.984
    71   1 H    0.959 --    53 N    0.903
    72   1 H    0.998 --    55 C    0.985
    73   1 H    0.997 --    55 C    0.985
    74   1 H    0.996 --    55 C    0.979
    75   1 H    0.996 --    40 C    0.968
    76   1 H    0.997 --    41 C    0.969
    77   1 H    0.998 --    42 C    0.970
    78   1 H    0.998 --    31 C    0.969
    79   1 H    0.997 --    32 C    0.969
    80   1 H    0.997 --    33 C    0.971
    81   1 H    0.997 --    34 C    0.970
    82   1 H    0.999 --    29 C    0.969
    83   1 H    0.995 --    54 C    0.963
    84   1 H    0.996 --    54 C    0.960
 ---------------------------------------------------------------------------

Topologies differ in total number of bonds
Writing topology from bond orders to xtbtopo.mol

molecular dipole:
                 x           y           z       tot (Debye)
 q only:        1.300      -1.174      -0.124
   full:        1.142      -0.876      -0.252       3.714
molecular quadrupole (traceless):
                xx          xy          yy          xz          yz          zz
 q only:       36.458     -14.607     -16.144      -5.511       2.758     -20.314
  q+dip:       37.108     -11.092     -14.947     -14.523       5.640     -22.161
   full:       34.745      -8.903     -10.579     -12.429       7.557     -24.166


           -------------------------------------------------
          | TOTAL ENERGY             -131.202946513901 Eh   |
          | GRADIENT NORM               0.096500377852 Eh/α |
          | HOMO-LUMO GAP               0.094791161268 eV   |
           -------------------------------------------------

------------------------------------------------------------------------
 * finished run on 2024/07/22 at 09:06:51.485     
------------------------------------------------------------------------
 total:
 * wall-time:     0 d,  0 h,  0 min,  0.396 sec
 *  cpu-time:     0 d,  0 h,  0 min,  0.770 sec
 * ratio c/w:     1.947 speedup
 SCF:
 * wall-time:     0 d,  0 h,  0 min,  0.328 sec
 *  cpu-time:     0 d,  0 h,  0 min,  0.656 sec
 * ratio c/w:     1.998 speedup
