# Supplementary material for: Photochemical Deracemization of 4,7-Diaza-1-isoindolinones by Unidirectional Hydrogen Atom Shuttling
Source: J Am Chem Soc. 2024 Dec 30;147(2):1434–9. doi: 10.1021/jacs.4c16053 (PMC11744763; doi:10.1021/jacs.4c16053)
Supplement: Supplementary file 3 — ja4c16053_si_003.zip [file ja4c16053_si_003.zip › to_zip/ent2b_1b/t1_ts/thermodynamics/spe.out]

                                 *****************
                                 * O   R   C   A *
                                 *****************

                                            #,                                       
                                            ###                                      
                                            ####                                     
                                            #####                                    
                                            ######                                   
                                           ########,                                 
                                     ,,################,,,,,                         
                               ,,#################################,,                 
                          ,,##########################################,,             
                       ,#########################################, ''#####,          
                    ,#############################################,,   '####,        
                  ,##################################################,,,,####,       
                ,###########''''           ''''###############################       
              ,#####''   ,,,,##########,,,,          '''####'''          '####       
            ,##' ,,,,###########################,,,                        '##       
           ' ,,###''''                  '''############,,,                           
         ,,##''                                '''############,,,,        ,,,,,,###''
      ,#''                                            '''#######################'''  
     '                                                          ''''####''''         
             ,#######,   #######,   ,#######,      ##                                
            ,#'     '#,  ##    ##  ,#'     '#,    #''#        ######   ,####,        
            ##       ##  ##   ,#'  ##            #'  '#       #        #'  '#        
            ##       ##  #######   ##           ,######,      #####,   #    #        
            '#,     ,#'  ##    ##  '#,     ,#' ,#      #,         ##   #,  ,#        
             '#######'   ##     ##  '#######'  #'      '#     #####' # '####'        


                  #######################################################
                  #                        -***-                        #
                  #          Department of theory and spectroscopy      #
                  #    Directorship and core code : Frank Neese         #
                  #        Max Planck Institute fuer Kohlenforschung    #
                  #                Kaiser Wilhelm Platz 1               #
                  #                 D-45470 Muelheim/Ruhr               #
                  #                      Germany                        #
                  #                                                     #
                  #                  All rights reserved                #
                  #                        -***-                        #
                  #######################################################


                         Program Version 5.0.3 -  RELEASE  -


 With contributions from (in alphabetic order):
   Daniel Aravena         : Magnetic Suceptibility
   Michael Atanasov       : Ab Initio Ligand Field Theory (pilot matlab implementation)
   Alexander A. Auer      : GIAO ZORA, VPT2 properties, NMR spectrum
   Ute Becker             : Parallelization
   Giovanni Bistoni       : ED, misc. LED, open-shell LED, HFLD
   Martin Brehm           : Molecular dynamics
   Dmytro Bykov           : SCF Hessian
   Vijay G. Chilkuri      : MRCI spin determinant printing, contributions to CSF-ICE
   Dipayan Datta          : RHF DLPNO-CCSD density
   Achintya Kumar Dutta   : EOM-CC, STEOM-CC
   Dmitry Ganyushin       : Spin-Orbit,Spin-Spin,Magnetic field MRCI
   Miquel Garcia          : C-PCM and meta-GGA Hessian, CC/C-PCM, Gaussian charge scheme
   Yang Guo               : DLPNO-NEVPT2, F12-NEVPT2, CIM, IAO-localization
   Andreas Hansen         : Spin unrestricted coupled pair/coupled cluster methods
   Benjamin Helmich-Paris : MC-RPA, TRAH-SCF, COSX integrals
   Lee Huntington         : MR-EOM, pCC
   Robert Izsak           : Overlap fitted RIJCOSX, COSX-SCS-MP3, EOM
   Marcus Kettner         : VPT2
   Christian Kollmar      : KDIIS, OOCD, Brueckner-CCSD(T), CCSD density, CASPT2, CASPT2-K
   Simone Kossmann        : Meta GGA functionals, TD-DFT gradient, OOMP2, MP2 Hessian
   Martin Krupicka        : Initial AUTO-CI
   Lucas Lang             : DCDCAS
   Marvin Lechner         : AUTO-CI (C++ implementation), FIC-MRCC
   Dagmar Lenk            : GEPOL surface, SMD
   Dimitrios Liakos       : Extrapolation schemes; Compound Job, initial MDCI parallelization
   Dimitrios Manganas     : Further ROCIS development; embedding schemes
   Dimitrios Pantazis     : SARC Basis sets
   Anastasios Papadopoulos: AUTO-CI, single reference methods and gradients
   Taras Petrenko         : DFT Hessian,TD-DFT gradient, ASA, ECA, R-Raman, ABS, FL, XAS/XES, NRVS
   Peter Pinski           : DLPNO-MP2, DLPNO-MP2 Gradient
   Christoph Reimann      : Effective Core Potentials
   Marius Retegan         : Local ZFS, SOC
   Christoph Riplinger    : Optimizer, TS searches, QM/MM, DLPNO-CCSD(T), (RO)-DLPNO pert. Triples
   Tobias Risthaus        : Range-separated hybrids, TD-DFT gradient, RPA, STAB
   Michael Roemelt        : Original ROCIS implementation
   Masaaki Saitow         : Open-shell DLPNO-CCSD energy and density
   Barbara Sandhoefer     : DKH picture change effects
   Avijit Sen             : IP-ROCIS
   Kantharuban Sivalingam : CASSCF convergence, NEVPT2, FIC-MRCI
   Bernardo de Souza      : ESD, SOC TD-DFT
   Georgi Stoychev        : AutoAux, RI-MP2 NMR, DLPNO-MP2 response
   Willem Van den Heuvel  : Paramagnetic NMR
   Boris Wezisla          : Elementary symmetry handling
   Frank Wennmohs         : Technical directorship


 We gratefully acknowledge several colleagues who have allowed us to
 interface, adapt or use parts of their codes:
   Stefan Grimme, W. Hujo, H. Kruse, P. Pracht,  : VdW corrections, initial TS optimization,
                  C. Bannwarth, S. Ehlert          DFT functionals, gCP, sTDA/sTD-DF
   Ed Valeev, F. Pavosevic, A. Kumar             : LibInt (2-el integral package), F12 methods
   Garnet Chan, S. Sharma, J. Yang, R. Olivares  : DMRG
   Ulf Ekstrom                                   : XCFun DFT Library
   Mihaly Kallay                                 : mrcc  (arbitrary order and MRCC methods)
   Jiri Pittner, Ondrej Demel                    : Mk-CCSD
   Frank Weinhold                                : gennbo (NPA and NBO analysis)
   Christopher J. Cramer and Donald G. Truhlar   : smd solvation model
   Lars Goerigk                                  : TD-DFT with DH, B97 family of functionals
   V. Asgeirsson, H. Jonsson                     : NEB implementation
   FAccTs GmbH                                   : IRC, NEB, NEB-TS, DLPNO-Multilevel, CI-OPT
                                                   MM, QMMM, 2- and 3-layer-ONIOM, Crystal-QMMM,
                                                   LR-CPCM, SF, NACMEs, symmetry and pop. for TD-DFT,
                                                   nearIR, NL-DFT gradient (VV10), updates on ESD,
                                                   ML-optimized integration grids
   S Lehtola, MJT Oliveira, MAL Marques          : LibXC Library
   Liviu Ungur et al                             : ANISO software


 Your calculation uses the libint2 library for the computation of 2-el integrals
 For citations please refer to: http://libint.valeyev.net

 Your ORCA version has been built with support for libXC version: 5.1.0
 For citations please refer to: https://tddft.org/programs/libxc/

 This ORCA versions uses:
   CBLAS   interface :  Fast vector & matrix operations
   LAPACKE interface :  Fast linear algebra routines
   SCALAPACK package :  Parallel linear algebra routines
   Shared memory     :  Shared parallel matrices
   BLAS/LAPACK       :  OpenBLAS 0.3.15  USE64BITINT DYNAMIC_ARCH NO_AFFINITY Zen SINGLE_THREADED
        Core in use  :  Zen
   Copyright (c) 2011-2014, The OpenBLAS Project


***************************************
The coordinates will be read from file: coord.xyz
***************************************


Your calculation utilizes the atom-pairwise dispersion correction
based on tight binding partial charges (D4)
Cite in your paper:
E.Caldeweyher, C.Bannwarth, S.Grimme, J.Chem.Phys., (2017), 147, 034112.
E.Caldeweyher, S.Ehlert, A.Hansen, H.Neugebauer, S.Grimme, J.Chem.Phys., (2018), in progress.
   

================================================================================

----- Orbital basis set information -----
Your calculation utilizes the basis: def2-QZVPP
   F. Weigend and R. Ahlrichs, Phys. Chem. Chem. Phys. 7, 3297 (2005).

----- AuxJ basis set information -----
Your calculation utilizes the auxiliary basis: def2/J
   F. Weigend, Phys. Chem. Chem. Phys. 8, 1057 (2006).

================================================================================
                                        WARNINGS
                       Please study these warnings very carefully!
================================================================================


WARNING: your system is open-shell and RHF/RKS was chosen
  ===> : WILL SWITCH to UHF/UKS


INFO   : the flag for use of the SHARK integral package has been found!

================================================================================
                                       INPUT FILE
================================================================================
NAME = orca.inp
|  1> ! RKS PW6B95 D4 def2-QZVPP RIJCOSX def2/J defgrid3 SP
|  2> %maxcore 2500
|  3> %scf
|  4> autotrah false
|  5> end
|  6> %pal
|  7>   nprocs 8
|  8> end
|  9> *xyzfile 0 3 coord.xyz
| 10> 
| 11>                          ****END OF INPUT****
================================================================================

                       ****************************
                       * Single Point Calculation *
                       ****************************

---------------------------------
CARTESIAN COORDINATES (ANGSTROEM)
---------------------------------
  C     -3.170546   -2.473379   -1.832418
  C     -3.879935   -1.277130   -1.751389
  C     -5.252102   -1.325549   -1.518914
  C     -5.903547   -2.542756   -1.372678
  C     -5.187937   -3.729467   -1.454092
  C     -3.819038   -3.691390   -1.686031
  C     -3.170277    0.042826   -1.871566
  C     -2.609616    0.506118   -0.528435
  C     -3.572411    0.733910    0.582280
  C     -3.128160    0.077596    1.715688
  C     -1.874034   -0.640595    1.374502
  N     -1.652747   -0.358363    0.066247
  N     -4.674333    1.458510    0.558980
  C     -5.323013    1.499369    1.716825
  C     -4.869834    0.836636    2.862016
  N     -3.758901    0.111464    2.872883
  O     -1.198788   -1.348772    2.097032
  H     -0.848231   -0.747396   -0.442356
  H     -6.238002    2.077302    1.754181
  H     -5.432272    0.904753    3.784700
  H     -2.102396   -2.453700   -2.015329
  H     -3.254360   -4.612241   -1.755356
  H     -5.694286   -4.679327   -1.341000
  H     -6.971408   -2.563244   -1.196870
  H     -5.816865   -0.402899   -1.456065
  H     -2.343660   -0.023583   -2.581872
  H     -3.845333    0.817554   -2.237449
  H     -2.118310    1.544157   -0.766223
  C      2.137822    3.535800   -1.315096
  C      0.889519    3.045773   -1.752590
  C      0.640783    3.011795   -3.141608
  C      1.612906    3.408853   -4.041345
  C      2.851875    3.856493   -3.594451
  C      3.103212    3.917733   -2.224261
  C     -0.121755    2.638690   -0.821601
  O     -1.380278    2.726716   -1.257536
  C      0.102482    2.246209    0.544616
  C      1.186165    1.465987    0.949310
  C      1.435475    1.068457    2.252587
  C      0.558235    1.426365    3.273169
  C     -0.556282    2.170303    2.905766
  C     -0.789101    2.562052    1.588885
  N      2.570017    0.274971    2.254033
  C      2.918764    0.196381    1.018716
  O      2.140636    0.909313    0.173684
  C      4.097817   -0.502889    0.410357
  C      4.565500   -1.667951    1.293432
  C      3.776720   -2.983192    1.186189
  C      3.660441   -3.391160   -0.277130
  C      2.949011   -2.301395   -1.076751
  C      3.798304   -1.017863   -1.008287
  C      1.577020   -2.019705   -0.476649
  N      1.416018   -2.276738    0.822812
  C      2.356158   -2.894069    1.738726
  C      5.218403    0.550334    0.327334
  C      4.526935   -4.046434    1.984656
  C      2.802616   -2.724445   -2.534857
  O      0.670416   -1.533136   -1.160192
  H      5.594349   -1.891038    0.992110
  H      4.616778   -1.347835    2.337150
  H      4.654002   -3.558147   -0.706067
  H      3.119028   -4.340235   -0.360313
  H      4.761532   -1.257275   -1.470213
  H      3.356079   -0.233911   -1.626525
  H      2.344139   -1.944507   -3.140907
  H      3.787044   -2.940056   -2.953089
  H      2.197846   -3.627720   -2.628217
  H      4.044025   -5.021059    1.894711
  H      5.552888   -4.147234    1.627189
  H      4.568136   -3.789365    3.045346
  H      0.509895   -2.047513    1.222739
  H      4.926282    1.397025   -0.295874
  H      5.475193    0.927547    1.317899
  H      6.112933    0.104193   -0.109080
  H      0.723804    1.120292    4.296871
  H     -1.272172    2.460501    3.663444
  H     -1.665082    3.158364    1.368494
  H     -0.306368    2.643693   -3.512162
  H      1.406439    3.360780   -5.102812
  H      3.610702    4.162117   -4.302408
  H      4.055767    4.286090   -1.865519
  H      2.337183    3.641995   -0.256732
  H      2.342688   -2.331768    2.674220
  H      2.000905   -3.904585    1.965982

----------------------------
CARTESIAN COORDINATES (A.U.)
----------------------------
  NO LB      ZA    FRAG     MASS         X           Y           Z
   0 C     6.0000    0    12.011   -5.991463   -4.674010   -3.462768
   1 C     6.0000    0    12.011   -7.332014   -2.413425   -3.309646
   2 C     6.0000    0    12.011   -9.925034   -2.504925   -2.870331
   3 C     6.0000    0    12.011  -11.156088   -4.805112   -2.593986
   4 C     6.0000    0    12.011   -9.803781   -7.047671   -2.747835
   5 C     6.0000    0    12.011   -7.216935   -6.975716   -3.186136
   6 C     6.0000    0    12.011   -5.990956    0.080930   -3.536747
   7 C     6.0000    0    12.011   -4.931459    0.956425   -0.998597
   8 C     6.0000    0    12.011   -6.750878    1.386889    1.100350
   9 C     6.0000    0    12.011   -5.911366    0.146636    3.242180
  10 C     6.0000    0    12.011   -3.541410   -1.210549    2.597432
  11 N     7.0000    0    14.007   -3.123240   -0.677208    0.125188
  12 N     7.0000    0    14.007   -8.833210    2.756184    1.056320
  13 C     6.0000    0    12.011  -10.059037    2.833397    3.244330
  14 C     6.0000    0    12.011   -9.202653    1.581013    5.408427
  15 N     7.0000    0    14.007   -7.103293    0.210637    5.428962
  16 O     8.0000    0    15.999   -2.265382   -2.548811    3.962816
  17 H     1.0000    0     1.008   -1.602925   -1.412373   -0.835931
  18 H     1.0000    0     1.008  -11.788115    3.925532    3.314923
  19 H     1.0000    0     1.008  -10.265507    1.709735    7.152047
  20 H     1.0000    0     1.008   -3.972953   -4.636822   -3.808420
  21 H     1.0000    0     1.008   -6.149848   -8.715871   -3.317142
  22 H     1.0000    0     1.008  -10.760641   -8.842647   -2.534124
  23 H     1.0000    0     1.008  -13.174051   -4.843829   -2.261756
  24 H     1.0000    0     1.008  -10.992281   -0.761369   -2.751563
  25 H     1.0000    0     1.008   -4.428876   -0.044565   -4.879032
  26 H     1.0000    0     1.008   -7.266627    1.544953   -4.228166
  27 H     1.0000    0     1.008   -4.003025    2.918033   -1.447952
  28 C     6.0000    0    12.011    4.039899    6.681694   -2.485170
  29 C     6.0000    0    12.011    1.680948    5.755677   -3.311916
  30 C     6.0000    0    12.011    1.210904    5.691468   -5.936779
  31 C     6.0000    0    12.011    3.047952    6.441799   -7.637036
  32 C     6.0000    0    12.011    5.389263    7.287715   -6.792528
  33 C     6.0000    0    12.011    5.864220    7.403442   -4.203245
  34 C     6.0000    0    12.011   -0.230083    4.986401   -1.552600
  35 O     8.0000    0    15.999   -2.608348    5.152746   -2.376398
  36 C     6.0000    0    12.011    0.193662    4.244719    1.029176
  37 C     6.0000    0    12.011    2.241528    2.770315    1.793936
  38 C     6.0000    0    12.011    2.712655    2.019092    4.256772
  39 C     6.0000    0    12.011    1.054911    2.695438    6.185393
  40 C     6.0000    0    12.011   -1.051221    4.101278    5.491102
  41 C     6.0000    0    12.011   -1.491185    4.841576    3.002558
  42 N     7.0000    0    14.007    4.856628    0.519621    4.259504
  43 C     6.0000    0    12.011    5.515665    0.371106    1.925094
  44 O     8.0000    0    15.999    4.045216    1.718353    0.328215
  45 C     6.0000    0    12.011    7.743753   -0.950322    0.775463
  46 C     6.0000    0    12.011    8.627545   -3.151971    2.444232
  47 C     6.0000    0    12.011    7.136966   -5.637416    2.241572
  48 C     6.0000    0    12.011    6.917232   -6.408364   -0.523700
  49 C     6.0000    0    12.011    5.572823   -4.349007   -2.034764
  50 C     6.0000    0    12.011    7.177755   -1.923482   -1.905386
  51 C     6.0000    0    12.011    2.980136   -3.816689   -0.900736
  52 N     7.0000    0    14.007    2.675886   -4.302412    1.554890
  53 C     6.0000    0    12.011    4.452493   -5.468998    3.285715
  54 C     6.0000    0    12.011    9.861353    1.039981    0.618572
  55 C     6.0000    0    12.011    8.554667   -7.646652    3.750456
  56 C     6.0000    0    12.011    5.296177   -5.148456   -4.790185
  57 O     8.0000    0    15.999    1.266902   -2.897207   -2.192444
  58 H     1.0000    0     1.008   10.571787   -3.573543    1.874817
  59 H     1.0000    0     1.008    8.724447   -2.547039    4.416573
  60 H     1.0000    0     1.008    8.794789   -6.723923   -1.334273
  61 H     1.0000    0     1.008    5.894109   -8.201855   -0.680893
  62 H     1.0000    0     1.008    8.997992   -2.375905   -2.778300
  63 H     1.0000    0     1.008    6.342070   -0.442027   -3.073688
  64 H     1.0000    0     1.008    4.429781   -3.674586   -5.935453
  65 H     1.0000    0     1.008    7.156477   -5.555900   -5.580530
  66 H     1.0000    0     1.008    4.153328   -6.855398   -4.966610
  67 H     1.0000    0     1.008    7.642101   -9.488427    3.580485
  68 H     1.0000    0     1.008   10.493437   -7.837136    3.074942
  69 H     1.0000    0     1.008    8.632526   -7.160863    5.754870
  70 H     1.0000    0     1.008    0.963562   -3.869240    2.310641
  71 H     1.0000    0     1.008    9.309323    2.639996   -0.559120
  72 H     1.0000    0     1.008   10.346616    1.752810    2.490468
  73 H     1.0000    0     1.008   11.551770    0.196896   -0.206130
  74 H     1.0000    0     1.008    1.367792    2.117046    8.119910
  75 H     1.0000    0     1.008   -2.404056    4.649673    6.922905
  76 H     1.0000    0     1.008   -3.146550    5.968442    2.586079
  77 H     1.0000    0     1.008   -0.578952    4.995855   -6.637024
  78 H     1.0000    0     1.008    2.657784    6.350953   -9.642917
  79 H     1.0000    0     1.008    6.823238    7.865261   -8.130373
  80 H     1.0000    0     1.008    7.664289    8.099537   -3.525319
  81 H     1.0000    0     1.008    4.416636    6.882373   -0.485152
  82 H     1.0000    0     1.008    4.427039   -4.406402    5.053543
  83 H     1.0000    0     1.008    3.781163   -7.378596    3.715167

--------------------------------
INTERNAL COORDINATES (ANGSTROEM)
--------------------------------
 C      0   0   0     0.000000000000     0.00000000     0.00000000
 C      1   0   0     1.393130259967     0.00000000     0.00000000
 C      2   1   0     1.392562921273   118.78998827     0.00000000
 C      3   2   1     1.388293329724   120.69309545   359.88535724
 C      4   3   2     1.388167770605   120.09596476     0.16116563
 C      1   2   3     1.387631278689   120.63776465     0.08517726
 C      2   1   3     1.503442588906   120.58897745   178.18564582
 C      7   2   1     1.527410523587   111.67080466   274.53310582
 C      8   7   2     1.487464073080   117.74162969   299.31102549
 C      9   8   7     1.383011101227   109.35137513   130.32418034
 C     10   9   8     1.484937777473   108.21068861   358.30155523
 N     11  10   9     1.356522662284   104.99500289     0.31866614
 N      9   8   7     1.319022994195   127.71064181   308.96281290
 C     13   9   8     1.327802704096   114.18150760   181.29651587
 C     14  13   9     1.398588074957   122.76066553     0.35936961
 N     10   9   8     1.318362945443   123.60508683   178.78608390
 O     11  10   9     1.216355914448   127.87598988   181.49682029
 H     12  11  10     1.028235763766   121.73240711   181.22565959
 H     14  13   9     1.082869466933   117.34207967   180.24428483
 H     15  14  13     1.082738240098   119.97679973   179.68621092
 H      1   2   3     1.083876051082   119.73847531   179.84874609
 H      6   1   2     1.082419958022   119.74786267   179.76891051
 H      5   4   3     1.082318362874   120.19547150   180.04177526
 H      4   3   2     1.082429566990   119.77730962   180.27618112
 H      3   2   1     1.083600359848   119.57975606   180.15655128
 H      7   2   1     1.091898042528   110.85133693    35.28357416
 H      7   2   1     1.090767586982   110.99357876   154.13708751
 H      8   7   2     1.172795250842   104.11954267   181.49174709
 C     28   8   7     4.731021490969   140.62367521   254.21893986
 C     29  28   8     1.410598806827    24.99061174   108.56119314
 C     30  29  28     1.411522246152   118.00248236   185.86900407
 C     31  30  29     1.382825774115   120.62948002     2.01303721
 C     32  31  30     1.391092692156   120.63013255   359.63498155
 C     29  28   8     1.380011476550   145.31305849    95.71902899
 C     30  29  28     1.433573637265   121.43223279     8.15402017
 O     35  30  29     1.334792194414   115.74024320   153.24171450
 C     35  30  29     1.439052579759   125.73776011   338.00714447
 C     37  35  30     1.395311102531   123.29062660   320.20601566
 C     38  37  35     1.385177112637   124.97034620   180.00092008
 C     39  38  37     1.392564742342   120.15939484     1.21300060
 C     40  39  38     1.389452342712   116.68697283     0.76263819
 C     41  40  39     1.393501891071   122.30447957   359.14574827
 N     39  38  37     1.384488194498   108.23734558   178.09741012
 C     43  39  38     1.286004847413   104.84768384   358.26635527
 O     38  37  35     1.349998670831   127.81036132   356.73216357
 C     44  43  39     1.499748011568   129.14938550   178.24352807
 C     46  44  43     1.534900038413   111.10506107    25.87185494
 C     47  46  44     1.537378907952   116.93035440    80.36189317
 C     48  47  46     1.523568742125   109.58691684    51.36726022
 C     49  48  47     1.527453634894   110.32238815   300.71871182
 C     46  44  43     1.538654485044   112.14919789   148.94060976
 C     50  49  48     1.523755228817   110.18765886   302.96362675
 N     52  50  49     1.334386646626   117.16486303    26.30314372
 C     53  52  50     1.450468236028   128.22199528   354.78733107
 C     46  44  43     1.540092328891   105.96381348   267.41177558
 C     48  47  46     1.526713834757   107.89042441   171.96159712
 C     50  49  48     1.525278863855   110.32012382   181.36432474
 O     52  50  49     1.235277714572   121.04560783   204.00657548
 H     47  46  44     1.095030243686   106.41585398   199.51161939
 H     47  46  44     1.092909532309   109.96244381   314.07938828
 H     49  48  47     1.095003632420   110.35380030    61.28801649
 H     49  48  47     1.095805706498   110.03125519   178.70741203
 H     51  46  44     1.094761210826   106.91506282   164.80080432
 H     51  46  44     1.091953734010   111.13483415    49.64424665
 H     57  50  49     1.088945486343   111.94976404   182.94159085
 H     57  50  49     1.091102743904   109.55090808   302.64963012
 H     57  50  49     1.091040124968   111.38478887    61.67424749
 H     56  48  47     1.091414682206   111.18493595   183.46542681
 H     56  48  47     1.091110296530   110.79605752   303.39050384
 H     56  48  47     1.092175039708   111.25611393    63.20361094
 H     53  52  50     1.016633647235   116.56392478   177.41295441
 H     55  46  44     1.091150367261   111.50927331   299.57120659
 H     55  46  44     1.090618563134   111.03183438    60.39749219
 H     55  46  44     1.090725998917   109.79004335   179.95849516
 H     40  39  38     1.081230566621   121.64582957   179.33746252
 H     41  40  39     1.082029251956   119.28409611   179.23370837
 H     42  41  40     1.082360010890   118.85042930   181.25713809
 H     31  30  29     1.081620913216   119.97564400   180.10276868
 H     32  31  30     1.082428608165   119.41983153   179.08595843
 H     33  32  31     1.081863245145   120.35690566   179.74031922
 H     34  29  28     1.082471679081   119.43495582   186.58280508
 H     29  28   8     1.082199692823    95.36936806   279.71598581
 H     54  53  52     1.091564879155   108.29632525   136.67446070
 H     54  53  52     1.094984482783   108.27291944   252.44367725

---------------------------
INTERNAL COORDINATES (A.U.)
---------------------------
 C      0   0   0     0.000000000000     0.00000000     0.00000000
 C      1   0   0     2.632634660215     0.00000000     0.00000000
 C      2   1   0     2.631562545459   118.78998827     0.00000000
 C      3   2   1     2.623494186728   120.69309545   359.88535724
 C      4   3   2     2.623256914380   120.09596476     0.16116563
 C      1   2   3     2.622243091584   120.63776465     0.08517726
 C      2   1   3     2.841094751105   120.58897745   178.18564582
 C      7   2   1     2.886387583648   111.67080466   274.53310582
 C      8   7   2     2.810899732169   117.74162969   299.31102549
 C      9   8   7     2.613512221491   109.35137513   130.32418034
 C     10   9   8     2.806125725338   108.21068861   358.30155523
 N     11  10   9     2.563456326174   104.99500289     0.31866614
 N      9   8   7     2.492592223373   127.71064181   308.96281290
 C     13   9   8     2.509183470622   114.18150760   181.29651587
 C     14  13   9     2.642948435837   122.76066553     0.35936961
 N     10   9   8     2.491344911997   123.60508683   178.78608390
 O     11  10   9     2.298579559681   127.87598988   181.49682029
 H     12  11  10     1.943083994622   121.73240711   181.22565959
 H     14  13   9     2.046326731288   117.34207967   180.24428483
 H     15  14  13     2.046078748508   119.97679973   179.68621092
 H      1   2   3     2.048228899661   119.73847531   179.84874609
 H      6   1   2     2.045477282553   119.74786267   179.76891051
 H      5   4   3     2.045285295546   120.19547150   180.04177526
 H      4   3   2     2.045495440871   119.77730962   180.27618112
 H      3   2   1     2.047707918732   119.57975606   180.15655128
 H      7   2   1     2.063388266542   110.85133693    35.28357416
 H      7   2   1     2.061252015153   110.99357876   154.13708751
 H      8   7   2     2.216261835255   104.11954267   181.49174709
 C     28   8   7     8.940334951628   140.62367521   254.21893986
 C     29  28   8     2.665645429739    24.99061174   108.56119314
 C     30  29  28     2.667390477164   118.00248236   185.86900407
 C     31  30  29     2.613162004004   120.62948002     2.01303721
 C     32  31  30     2.628784215073   120.63013255   359.63498155
 C     29  28   8     2.607843752349   145.31305849    95.71902899
 C     30  29  28     2.709061567241   121.43223279     8.15402017
 O     35  30  29     2.522391693137   115.74024320   153.24171450
 C     35  30  29     2.719415268057   125.73776011   338.00714447
 C     37  35  30     2.636755855404   123.29062660   320.20601566
 C     38  37  35     2.617605389860   124.97034620   180.00092008
 C     39  38  37     2.631565986782   120.15939484     1.21300060
 C     40  39  38     2.625684403861   116.68697283     0.76263819
 C     41  40  39     2.633336941226   122.30447957   359.14574827
 N     39  38  37     2.616303523248   108.23734558   178.09741012
 C     43  39  38     2.430196968506   104.84768384   358.26635527
 O     38  37  35     2.551127769028   127.81036132   356.73216357
 C     44  43  39     2.834113011756   129.14938550   178.24352807
 C     46  44  43     2.900540715545   111.10506107    25.87185494
 C     47  46  44     2.905225100095   116.93035440    80.36189317
 C     48  47  46     2.879127668819   109.58691684    51.36726022
 C     49  48  47     2.886469052213   110.32238815   300.71871182
 C     46  44  43     2.907635591463   112.14919789   148.94060976
 C     50  49  48     2.879480077595   110.18765886   302.96362675
 N     52  50  49     2.521625318884   117.16486303    26.30314372
 C     53  52  50     2.740987732045   128.22199528   354.78733107
 C     46  44  43     2.910352722558   105.96381348   267.41177558
 C     48  47  46     2.885071032560   107.89042441   171.96159712
 C     50  49  48     2.882359330545   110.32012382   181.36432474
 O     52  50  49     2.334336579878   121.04560783   204.00657548
 H     47  46  44     2.069307268928   106.41585398   199.51161939
 H     47  46  44     2.065299705216   109.96244381   314.07938828
 H     49  48  47     2.069256980922   110.35380030    61.28801649
 H     49  48  47     2.070772681270   110.03125519   178.70741203
 H     51  46  44     2.068798870500   106.91506282   164.80080432
 H     51  46  44     2.063493508191   111.13483415    49.64424665
 H     57  50  49     2.057808743958   111.94976404   182.94159085
 H     57  50  49     2.061885369949   109.55090808   302.64963012
 H     57  50  49     2.061767037308   111.38478887    61.67424749
 H     56  48  47     2.062474847909   111.18493595   183.46542681
 H     56  48  47     2.061899642343   110.79605752   303.39050384
 H     56  48  47     2.063911715353   111.25611393    63.20361094
 H     53  52  50     1.921159171804   116.56392478   177.41295441
 H     55  46  44     2.061975365051   111.50927331   299.57120659
 H     55  46  44     2.060970400894   111.03183438    60.39749219
 H     55  46  44     2.061173425102   109.79004335   179.95849516
 H     40  39  38     2.043229658538   121.64582957   179.33746252
 H     41  40  39     2.044738955088   119.28409611   179.23370837
 H     42  41  40     2.045363998891   118.85042930   181.25713809
 H     31  30  29     2.043967306700   119.97564400   180.10276868
 H     32  31  30     2.045493628953   119.41983153   179.08595843
 H     33  32  31     2.044425247680   120.35690566   179.74031922
 H     34  29  28     2.045575021189   119.43495582   186.58280508
 H     29  28   8     2.045061041648    95.36936806   279.71598581
 H     54  53  52     2.062758679009   108.29632525   136.67446070
 H     54  53  52     2.069220793354   108.27291944   252.44367725

---------------------
BASIS SET INFORMATION
---------------------
There are 4 groups of distinct atoms

 Group   1 Type C   : 15s8p3d2f1g contracted to 7s4p3d2f1g pattern {8211111/5111/111/11/1}
 Group   2 Type N   : 15s8p3d2f1g contracted to 7s4p3d2f1g pattern {8211111/5111/111/11/1}
 Group   3 Type O   : 15s8p3d2f1g contracted to 7s4p3d2f1g pattern {8211111/5111/111/11/1}
 Group   4 Type H   : 7s3p2d1f contracted to 4s3p2d1f pattern {4111/111/11/1}

Atom   0C    basis set group =>   1
Atom   1C    basis set group =>   1
Atom   2C    basis set group =>   1
Atom   3C    basis set group =>   1
Atom   4C    basis set group =>   1
Atom   5C    basis set group =>   1
Atom   6C    basis set group =>   1
Atom   7C    basis set group =>   1
Atom   8C    basis set group =>   1
Atom   9C    basis set group =>   1
Atom  10C    basis set group =>   1
Atom  11N    basis set group =>   2
Atom  12N    basis set group =>   2
Atom  13C    basis set group =>   1
Atom  14C    basis set group =>   1
Atom  15N    basis set group =>   2
Atom  16O    basis set group =>   3
Atom  17H    basis set group =>   4
Atom  18H    basis set group =>   4
Atom  19H    basis set group =>   4
Atom  20H    basis set group =>   4
Atom  21H    basis set group =>   4
Atom  22H    basis set group =>   4
Atom  23H    basis set group =>   4
Atom  24H    basis set group =>   4
Atom  25H    basis set group =>   4
Atom  26H    basis set group =>   4
Atom  27H    basis set group =>   4
Atom  28C    basis set group =>   1
Atom  29C    basis set group =>   1
Atom  30C    basis set group =>   1
Atom  31C    basis set group =>   1
Atom  32C    basis set group =>   1
Atom  33C    basis set group =>   1
Atom  34C    basis set group =>   1
Atom  35O    basis set group =>   3
Atom  36C    basis set group =>   1
Atom  37C    basis set group =>   1
Atom  38C    basis set group =>   1
Atom  39C    basis set group =>   1
Atom  40C    basis set group =>   1
Atom  41C    basis set group =>   1
Atom  42N    basis set group =>   2
Atom  43C    basis set group =>   1
Atom  44O    basis set group =>   3
Atom  45C    basis set group =>   1
Atom  46C    basis set group =>   1
Atom  47C    basis set group =>   1
Atom  48C    basis set group =>   1
Atom  49C    basis set group =>   1
Atom  50C    basis set group =>   1
Atom  51C    basis set group =>   1
Atom  52N    basis set group =>   2
Atom  53C    basis set group =>   1
Atom  54C    basis set group =>   1
Atom  55C    basis set group =>   1
Atom  56C    basis set group =>   1
Atom  57O    basis set group =>   3
Atom  58H    basis set group =>   4
Atom  59H    basis set group =>   4
Atom  60H    basis set group =>   4
Atom  61H    basis set group =>   4
Atom  62H    basis set group =>   4
Atom  63H    basis set group =>   4
Atom  64H    basis set group =>   4
Atom  65H    basis set group =>   4
Atom  66H    basis set group =>   4
Atom  67H    basis set group =>   4
Atom  68H    basis set group =>   4
Atom  69H    basis set group =>   4
Atom  70H    basis set group =>   4
Atom  71H    basis set group =>   4
Atom  72H    basis set group =>   4
Atom  73H    basis set group =>   4
Atom  74H    basis set group =>   4
Atom  75H    basis set group =>   4
Atom  76H    basis set group =>   4
Atom  77H    basis set group =>   4
Atom  78H    basis set group =>   4
Atom  79H    basis set group =>   4
Atom  80H    basis set group =>   4
Atom  81H    basis set group =>   4
Atom  82H    basis set group =>   4
Atom  83H    basis set group =>   4
---------------------------------
AUXILIARY/J BASIS SET INFORMATION
---------------------------------
There are 4 groups of distinct atoms

 Group   1 Type C   : 12s5p4d2f1g contracted to 6s4p3d1f1g pattern {711111/2111/211/2/1}
 Group   2 Type N   : 12s5p4d2f1g contracted to 6s4p3d1f1g pattern {711111/2111/211/2/1}
 Group   3 Type O   : 12s5p4d2f1g contracted to 6s4p3d1f1g pattern {711111/2111/211/2/1}
 Group   4 Type H   : 5s2p1d contracted to 3s1p1d pattern {311/2/1}

Atom   0C    basis set group =>   1
Atom   1C    basis set group =>   1
Atom   2C    basis set group =>   1
Atom   3C    basis set group =>   1
Atom   4C    basis set group =>   1
Atom   5C    basis set group =>   1
Atom   6C    basis set group =>   1
Atom   7C    basis set group =>   1
Atom   8C    basis set group =>   1
Atom   9C    basis set group =>   1
Atom  10C    basis set group =>   1
Atom  11N    basis set group =>   2
Atom  12N    basis set group =>   2
Atom  13C    basis set group =>   1
Atom  14C    basis set group =>   1
Atom  15N    basis set group =>   2
Atom  16O    basis set group =>   3
Atom  17H    basis set group =>   4
Atom  18H    basis set group =>   4
Atom  19H    basis set group =>   4
Atom  20H    basis set group =>   4
Atom  21H    basis set group =>   4
Atom  22H    basis set group =>   4
Atom  23H    basis set group =>   4
Atom  24H    basis set group =>   4
Atom  25H    basis set group =>   4
Atom  26H    basis set group =>   4
Atom  27H    basis set group =>   4
Atom  28C    basis set group =>   1
Atom  29C    basis set group =>   1
Atom  30C    basis set group =>   1
Atom  31C    basis set group =>   1
Atom  32C    basis set group =>   1
Atom  33C    basis set group =>   1
Atom  34C    basis set group =>   1
Atom  35O    basis set group =>   3
Atom  36C    basis set group =>   1
Atom  37C    basis set group =>   1
Atom  38C    basis set group =>   1
Atom  39C    basis set group =>   1
Atom  40C    basis set group =>   1
Atom  41C    basis set group =>   1
Atom  42N    basis set group =>   2
Atom  43C    basis set group =>   1
Atom  44O    basis set group =>   3
Atom  45C    basis set group =>   1
Atom  46C    basis set group =>   1
Atom  47C    basis set group =>   1
Atom  48C    basis set group =>   1
Atom  49C    basis set group =>   1
Atom  50C    basis set group =>   1
Atom  51C    basis set group =>   1
Atom  52N    basis set group =>   2
Atom  53C    basis set group =>   1
Atom  54C    basis set group =>   1
Atom  55C    basis set group =>   1
Atom  56C    basis set group =>   1
Atom  57O    basis set group =>   3
Atom  58H    basis set group =>   4
Atom  59H    basis set group =>   4
Atom  60H    basis set group =>   4
Atom  61H    basis set group =>   4
Atom  62H    basis set group =>   4
Atom  63H    basis set group =>   4
Atom  64H    basis set group =>   4
Atom  65H    basis set group =>   4
Atom  66H    basis set group =>   4
Atom  67H    basis set group =>   4
Atom  68H    basis set group =>   4
Atom  69H    basis set group =>   4
Atom  70H    basis set group =>   4
Atom  71H    basis set group =>   4
Atom  72H    basis set group =>   4
Atom  73H    basis set group =>   4
Atom  74H    basis set group =>   4
Atom  75H    basis set group =>   4
Atom  76H    basis set group =>   4
Atom  77H    basis set group =>   4
Atom  78H    basis set group =>   4
Atom  79H    basis set group =>   4
Atom  80H    basis set group =>   4
Atom  81H    basis set group =>   4
Atom  82H    basis set group =>   4
Atom  83H    basis set group =>   4


           ************************************************************
           *        Program running with 8 parallel MPI-processes     *
           *              working on a common directory               *
           ************************************************************
------------------------------------------------------------------------------
                           ORCA GTO INTEGRAL CALCULATION
                           -- RI-GTO INTEGRALS CHOSEN --
------------------------------------------------------------------------------
------------------------------------------------------------------------------
                   ___                                                        
                  /   \      - P O W E R E D   B Y -                         
                 /     \                                                     
                 |  |  |   _    _      __       _____    __    __             
                 |  |  |  | |  | |    /  \     |  _  \  |  |  /  |          
                  \  \/   | |  | |   /    \    | | | |  |  | /  /          
                 / \  \   | |__| |  /  /\  \   | |_| |  |  |/  /          
                |  |  |   |  __  | /  /__\  \  |    /   |      \           
                |  |  |   | |  | | |   __   |  |    \   |  |\   \          
                \     /   | |  | | |  |  |  |  | |\  \  |  | \   \       
                 \___/    |_|  |_| |__|  |__|  |_| \__\ |__|  \__/        
                                                                              
                      - O R C A' S   B I G   F R I E N D -                    
                                      &                                       
                       - I N T E G R A L  F E E D E R -                       
                                                                              
 v1 FN, 2020, v2 2021                                                         
------------------------------------------------------------------------------


Reading SHARK input file orca.SHARKINP.tmp ... ok
----------------------
SHARK INTEGRAL PACKAGE
----------------------

Number of atoms                             ...     84
Number of basis functions                   ...   3789
Number of shells                            ...   1169
Maximum angular momentum                    ...      4
Integral batch strategy                     ... SHARK/LIBINT Hybrid
RI-J (if used) integral strategy            ... SPLIT-RIJ (Revised 2003 algorithm where possible)
Printlevel                                  ...      1
Contraction scheme used                     ... SEGMENTED contraction
Coulomb Range Separation                    ... NOT USED
Exchange Range Separation                   ... NOT USED
Finite Nucleus Model                        ... NOT USED
Auxiliary Coulomb fitting basis             ... AVAILABLE
   # of basis functions in Aux-J            ...   2710
   # of shells in Aux-J                     ...    890
   Maximum angular momentum in Aux-J        ...      4
Auxiliary J/K fitting basis                 ... NOT available
Auxiliary Correlation fitting basis         ... NOT available
Auxiliary 'external' fitting basis          ... NOT available
Integral threshold                          ...     1.000000e-10
Primitive cut-off                           ...     1.000000e-11
Primitive pair pre-selection threshold      ...     1.000000e-11

Calculating pre-screening integrals         ... done (  2.9 sec) Dimension = 1169
Organizing shell pair data                  ... done (  7.2 sec)
Shell pair information
Total number of shell pairs                 ...    683865
Shell pairs after pre-screening             ...    309961
Total number of primitive shell pairs       ...   1703145
Primitive shell pairs kept                  ...    506188
          la=0 lb=0:  49907 shell pairs
          la=1 lb=0:  73939 shell pairs
          la=1 lb=1:  26586 shell pairs
          la=2 lb=0:  42067 shell pairs
          la=2 lb=1:  32208 shell pairs
          la=2 lb=2:   9038 shell pairs
          la=3 lb=0:  23744 shell pairs
          la=3 lb=1:  18563 shell pairs
          la=3 lb=2:   9887 shell pairs
          la=3 lb=3:   2763 shell pairs
          la=4 lb=0:   8589 shell pairs
          la=4 lb=1:   6768 shell pairs
          la=4 lb=2:   3589 shell pairs
          la=4 lb=3:   1937 shell pairs
          la=4 lb=4:    376 shell pairs

Calculating one electron integrals          ... done (  1.6 sec)
Calculating RI/J V-Matrix + Cholesky decomp.... done (  0.4 sec)
Calculating Nuclear repulsion               ... done (  0.0 sec) ENN=   6307.497439469937 Eh

SHARK setup successfully completed in  21.6 seconds

Maximum memory used throughout the entire GTOINT-calculation: 563.5 MB


           ************************************************************
           *        Program running with 8 parallel MPI-processes     *
           *              working on a common directory               *
           ************************************************************
-------------------------------------------------------------------------------
                                 ORCA SCF
-------------------------------------------------------------------------------

------------
SCF SETTINGS
------------
Hamiltonian:
 Density Functional     Method          .... DFT(GTOs)
 Exchange Functional    Exchange        .... PW6
 Correlation Functional Correlation     .... B95
 Gradients option       PostSCFGGA      .... off
 Hybrid DFT is turned on
   Fraction HF Exchange ScalHFX         ....  0.280000
   Scaling of DF-GGA-X  ScalDFX         ....  0.720000
   Scaling of DF-GGA-C  ScalDFC         ....  1.000000
   Scaling of DF-LDA-C  ScalLDAC        ....  1.000000
   Perturbative correction              ....  0.000000
   Density functional embedding theory  .... OFF
   NL short-range parameter             ....  9.000000
 RI-approximation to the Coulomb term is turned on
   Number of AuxJ basis functions       .... 2710
   RIJ-COSX (HFX calculated with COS-X)).... on


General Settings:
 Integral files         IntName         .... orca
 Hartree-Fock type      HFTyp           .... UHF
 Total Charge           Charge          ....    0
 Multiplicity           Mult            ....    3
 Number of Electrons    NEL             ....  332
 Basis Dimension        Dim             .... 3789
 Nuclear Repulsion      ENuc            ....   6307.4974394699 Eh

Convergence Acceleration:
 DIIS                   CNVDIIS         .... on
   Start iteration      DIISMaxIt       ....    12
   Startup error        DIISStart       ....  0.200000
   # of expansion vecs  DIISMaxEq       ....     5
   Bias factor          DIISBfac        ....   1.050
   Max. coefficient     DIISMaxC        ....  10.000
 Trust-Rad. Augm. Hess. CNVTRAH         .... off
 SOSCF                  CNVSOSCF        .... off
 Level Shifting         CNVShift        .... on
   Level shift para.    LevelShift      ....    0.2500
   Turn off err/grad.   ShiftErr        ....    0.0010
 Zerner damping         CNVZerner       .... off
 Static damping         CNVDamp         .... on
   Fraction old density DampFac         ....    0.7000
   Max. Damping (<1)    DampMax         ....    0.9800
   Min. Damping (>=0)   DampMin         ....    0.0000
   Turn off err/grad.   DampErr         ....    0.1000
 Fernandez-Rico         CNVRico         .... off

SCF Procedure:
 Maximum # iterations   MaxIter         ....   125
 SCF integral mode      SCFMode         .... Direct
   Integral package                     .... SHARK and LIBINT hybrid scheme
 Reset frequency        DirectResetFreq ....    20
 Integral Threshold     Thresh          ....  1.000e-10 Eh
 Primitive CutOff       TCut            ....  1.000e-11 Eh

Convergence Tolerance:
 Convergence Check Mode ConvCheckMode   .... Total+1el-Energy
 Convergence forced     ConvForced      .... 0
 Energy Change          TolE            ....  1.000e-06 Eh
 1-El. energy change                    ....  1.000e-03 Eh
 DIIS Error             TolErr          ....  1.000e-06


Diagonalization of the overlap matrix:
Smallest eigenvalue                        ... 2.895e-06
Time for diagonalization                   ...    4.252 sec
Threshold for overlap eigenvalues          ... 1.000e-08
Number of eigenvalues below threshold      ... 0
Time for construction of square roots      ...    3.240 sec
Total time needed                          ...    7.554 sec

Time for model grid setup =    2.905 sec

------------------------------
INITIAL GUESS: MODEL POTENTIAL
------------------------------
Loading Hartree-Fock densities                     ... done
Calculating cut-offs                               ... done
Initializing the effective Hamiltonian             ... done
Setting up the integral package (SHARK)            ... done
Starting the Coulomb interaction                   ... done (  24.8 sec)
Reading the grid                                   ... done
Mapping shells                                     ... done
Starting the XC term evaluation                    ... done (   6.7 sec)
  promolecular density results
     # of electrons  =    331.988672740
     EX              =   -276.777082149
     EC              =    -21.320285319
     EX+EC           =   -298.097367468
Transforming the Hamiltonian                       ... done (   2.9 sec)
Diagonalizing the Hamiltonian                      ... done (   4.6 sec)
Back transforming the eigenvectors                 ... done (   1.4 sec)
Now organizing SCF variables                       ... done
                      ------------------
                      INITIAL GUESS DONE (  44.0 sec)
                      ------------------
-------------------
DFT GRID GENERATION
-------------------

General Integration Accuracy     IntAcc      ... 4.959
Radial Grid Type                 RadialGrid  ... OptM3 with GC (2021)
Angular Grid (max. ang.)         AngularGrid ... 6 (Lebedev-590)
Angular grid pruning method      GridPruning ... 4 (adaptive)
Weight generation scheme         WeightScheme... Becke
Basis function cutoff            BFCut       ... 1.0000e-10
Integration weight cutoff        WCut        ... 1.0000e-14
Angular grids for H and He will be reduced by one unit
Partially contracted basis set               ... off
Rotationally invariant grid construction     ... off

Total number of grid points                  ...   984016
Total number of batches                      ...    15418
Average number of points per batch           ...       63
Average number of grid points per atom       ...    11714
Time for grid setup =   27.711 sec

--------------------
COSX GRID GENERATION
--------------------

GRIDX 1
-------
General Integration Accuracy     IntAcc      ... 4.020
Radial Grid Type                 RadialGrid  ... OptM3 with GC (2021)
Angular Grid (max. ang.)         AngularGrid ... 2 (Lebedev-110)
Angular grid pruning method      GridPruning ... 4 (adaptive)
Weight generation scheme         WeightScheme... Becke
Basis function cutoff            BFCut       ... 1.0000e-10
Integration weight cutoff        WCut        ... 1.0000e-14
Angular grids for H and He will be reduced by one unit
Partially contracted basis set               ... on
Rotationally invariant grid construction     ... off

Total number of grid points                  ...   115297
Total number of batches                      ...     1843
Average number of points per batch           ...       62
Average number of grid points per atom       ...     1373
UseSFitting                                  ... on

GRIDX 2
-------
General Integration Accuracy     IntAcc      ... 4.338
Radial Grid Type                 RadialGrid  ... OptM3 with GC (2021)
Angular Grid (max. ang.)         AngularGrid ... 3 (Lebedev-194)
Angular grid pruning method      GridPruning ... 4 (adaptive)
Weight generation scheme         WeightScheme... Becke
Basis function cutoff            BFCut       ... 1.0000e-10
Integration weight cutoff        WCut        ... 1.0000e-14
Angular grids for H and He will be reduced by one unit
Partially contracted basis set               ... on
Rotationally invariant grid construction     ... off

Total number of grid points                  ...   248720
Total number of batches                      ...     3924
Average number of points per batch           ...       63
Average number of grid points per atom       ...     2961
UseSFitting                                  ... on

GRIDX 3
-------
General Integration Accuracy     IntAcc      ... 4.871
Radial Grid Type                 RadialGrid  ... OptM3 with GC (2021)
Angular Grid (max. ang.)         AngularGrid ... 4 (Lebedev-302)
Angular grid pruning method      GridPruning ... 4 (adaptive)
Weight generation scheme         WeightScheme... Becke
Basis function cutoff            BFCut       ... 1.0000e-10
Integration weight cutoff        WCut        ... 1.0000e-14
Angular grids for H and He will be reduced by one unit
Partially contracted basis set               ... on
Rotationally invariant grid construction     ... off

Total number of grid points                  ...   457606
Total number of batches                      ...     7190
Average number of points per batch           ...       63
Average number of grid points per atom       ...     5448
UseSFitting                                  ... on

Time for X-Grid setup             =   69.864 sec

--------------
SCF ITERATIONS
--------------
ITER       Energy         Delta-E        Max-DP      RMS-DP      [F,P]     Damp
               ***  Starting incremental Fock matrix formation  ***
  0  -2046.7438552001   0.000000000000 0.10392553  0.00014825  0.1921341 0.7000
  1  -2047.4896236470  -0.745768446950 0.08219127  0.00012031  0.0772434 0.7000
                               ***Turning on DIIS***
  2  -2047.7992149283  -0.309591281294 0.09312158  0.00022648  0.0315144 0.0000
  3  -2048.3175144638  -0.518299535457 0.09308545  0.00011054  0.0408327 0.0000
  4  -2048.4155673366  -0.098052872845 0.02241833  0.00003718  0.0215682 0.0000
  5  -2048.4235175415  -0.007950204880 0.01655599  0.00002171  0.0176352 0.0000
  6  -2048.4270840290  -0.003566487496 0.00858032  0.00001303  0.0027971 0.0000
  7  -2048.4291578535  -0.002073824527 0.00643623  0.00001084  0.0043845 0.0000
  8  -2048.4309682417  -0.001810388157 0.00611626  0.00001169  0.0024441 0.0000
  9  -2048.4326954378  -0.001727196063 0.00255176  0.00000704  0.0022330 0.0000
 10  -2048.4338511344  -0.001155696687 0.00410994  0.00000907  0.0019275 0.0000
 11  -2048.4348725673  -0.001021432810 0.00222054  0.00000663  0.0017241 0.0000
 12  -2048.4356358361  -0.000763268845 0.00305148  0.00000631  0.0014498 0.0000
 13  -2048.4361952182  -0.000559382080 0.00290407  0.00000714  0.0011945 0.0000
 14  -2048.4366052621  -0.000410043933 0.00178827  0.00000414  0.0022389 0.0000
 15  -2048.4368862259  -0.000280963803 0.00399843  0.00001321  0.0008211 0.0000
               *** Restarting incremental Fock matrix formation ***
                                   *** Resetting DIIS ***
 16  -2048.4374304440  -0.000544218055 0.00256433  0.00001082  0.0012359 0.0000
 17  -2048.4374390959  -0.000008651911 0.00081331  0.00000254  0.0015392 0.0000
 18  -2048.4374590948  -0.000019998907 0.00210118  0.00000496  0.0002314 0.0000
 19  -2048.4374732725  -0.000014177675 0.00105154  0.00000385  0.0001869 0.0000
 20  -2048.4374768491  -0.000003576643 0.00173015  0.00000421  0.0001508 0.0000
 21  -2048.4374787373  -0.000001888191 0.00150053  0.00000320  0.0000553 0.0000
 22  -2048.4374792970  -0.000000559665 0.00199880  0.00000307  0.0000573 0.0000
 23  -2048.4374796029  -0.000000305886 0.00356552  0.00000325  0.0000364 0.0000
                 **** Energy Check signals convergence ****

               *****************************************************
               *                     SUCCESS                       *
               *           SCF CONVERGED AFTER  24 CYCLES          *
               *****************************************************

Old exchange energy                            =    -77.488773486 Eh
New exchange energy                            =    -77.488772508 Eh
Exchange energy change after final integration =      0.000000978 Eh
Total energy after final integration           =  -2048.437478366 Eh
Final COS-X integration done in                =  1825.852 sec

----------------
TOTAL SCF ENERGY
----------------

Total Energy       :        -2048.43747837 Eh          -55740.81759 eV

Components:
Nuclear Repulsion  :         6307.49743947 Eh          171635.73112 eV
Electronic Energy  :        -8355.93491784 Eh         -227376.54871 eV
One Electron Energy:       -15341.48048012 Eh         -417462.90727 eV
Two Electron Energy:         6985.54556228 Eh          190086.35855 eV
Max COSX asymmetry :            0.00000016 Eh               0.00000 eV

Virial components:
Potential Energy   :        -4088.44710775 Eh         -111252.30176 eV
Kinetic Energy     :         2040.00962938 Eh           55511.48416 eV
Virial Ratio       :            2.00413128


DFT components:
N(Alpha)           :      167.000028425095 electrons
N(Beta)            :      165.000027760192 electrons
N(Total)           :      332.000056185287 electrons
E(X)               :     -203.159741109023 Eh       
E(C)               :      -11.858217842907 Eh       
E(XC)              :     -215.017958951929 Eh       
DFET-embed. en.    :        0.000000000000 Eh       

---------------
SCF CONVERGENCE
---------------

  Last Energy change         ...    2.5850e-07  Tolerance :   1.0000e-06
  Last MAX-Density change    ...    0.0000e+00  Tolerance :   1.0000e-05
  Last RMS-Density change    ...    0.0000e+00  Tolerance :   1.0000e-06
  Last DIIS Error            ...    4.7705e-05  Tolerance :   1.0000e-06

             **** THE GBW FILE WAS UPDATED (orca.gbw) ****
             **** DENSITY orca.scfp WAS UPDATED ****
             **** ENERGY FILE WAS UPDATED (orca.en.tmp) ****
----------------------
UHF SPIN CONTAMINATION
----------------------

Warning: in a DFT calculation there is little theoretical justification to 
         calculate <S**2> as in Hartree-Fock theory. We will do it anyways
         but you should keep in mind that the values have only limited relevance

Expectation value of <S**2>     :     2.027292
Ideal value S*(S+1) for S=1.0   :     2.000000
Deviation                       :     0.027292

             **** THE GBW FILE WAS UPDATED (orca.gbw) ****
             **** DENSITY orca.scfp WAS UPDATED ****
----------------
ORBITAL ENERGIES
----------------
                 SPIN UP ORBITALS
  NO   OCC          E(Eh)            E(eV) 
   0   1.0000     -19.368709      -527.0494 
   1   1.0000     -19.335154      -526.1363 
   2   1.0000     -19.282047      -524.6912 
   3   1.0000     -19.261330      -524.1274 
   4   1.0000     -14.503148      -394.6507 
   5   1.0000     -14.496781      -394.4775 
   6   1.0000     -14.495104      -394.4318 
   7   1.0000     -14.485092      -394.1594 
   8   1.0000     -14.457335      -393.4041 
   9   1.0000     -10.409692      -283.2621 
  10   1.0000     -10.396824      -282.9120 
  11   1.0000     -10.392563      -282.7960 
  12   1.0000     -10.366265      -282.0804 
  13   1.0000     -10.360066      -281.9117 
  14   1.0000     -10.358555      -281.8706 
  15   1.0000     -10.355761      -281.7946 
  16   1.0000     -10.355714      -281.7933 
  17   1.0000     -10.355425      -281.7854 
  18   1.0000     -10.352530      -281.7067 
  19   1.0000     -10.335061      -281.2313 
  20   1.0000     -10.332867      -281.1716 
  21   1.0000     -10.326391      -280.9954 
  22   1.0000     -10.321539      -280.8633 
  23   1.0000     -10.321518      -280.8628 
  24   1.0000     -10.321065      -280.8505 
  25   1.0000     -10.316118      -280.7158 
  26   1.0000     -10.311469      -280.5893 
  27   1.0000     -10.310967      -280.5757 
  28   1.0000     -10.305696      -280.4322 
  29   1.0000     -10.303583      -280.3748 
  30   1.0000     -10.302421      -280.3431 
  31   1.0000     -10.301834      -280.3272 
  32   1.0000     -10.301243      -280.3111 
  33   1.0000     -10.300515      -280.2913 
  34   1.0000     -10.300030      -280.2781 
  35   1.0000     -10.299545      -280.2649 
  36   1.0000     -10.299218      -280.2560 
  37   1.0000     -10.298845      -280.2458 
  38   1.0000     -10.298323      -280.2316 
  39   1.0000     -10.298220      -280.2288 
  40   1.0000     -10.297649      -280.2133 
  41   1.0000     -10.297107      -280.1985 
  42   1.0000     -10.296772      -280.1894 
  43   1.0000     -10.296496      -280.1819 
  44   1.0000     -10.294674      -280.1323 
  45   1.0000     -10.293671      -280.1050 
  46   1.0000     -10.285893      -279.8934 
  47   1.0000      -1.174094       -31.9487 
  48   1.0000      -1.091680       -29.7061 
  49   1.0000      -1.077466       -29.3193 
  50   1.0000      -1.070156       -29.1204 
  51   1.0000      -1.038415       -28.2567 
  52   1.0000      -0.995907       -27.1000 
  53   1.0000      -0.964766       -26.2526 
  54   1.0000      -0.961068       -26.1520 
  55   1.0000      -0.956307       -26.0224 
  56   1.0000      -0.900899       -24.5147 
  57   1.0000      -0.890851       -24.2413 
  58   1.0000      -0.887156       -24.1407 
  59   1.0000      -0.880926       -23.9712 
  60   1.0000      -0.840395       -22.8683 
  61   1.0000      -0.833709       -22.6864 
  62   1.0000      -0.831742       -22.6328 
  63   1.0000      -0.821572       -22.3561 
  64   1.0000      -0.806522       -21.9466 
  65   1.0000      -0.777181       -21.1482 
  66   1.0000      -0.772904       -21.0318 
  67   1.0000      -0.770448       -20.9650 
  68   1.0000      -0.770166       -20.9573 
  69   1.0000      -0.765372       -20.8268 
  70   1.0000      -0.730984       -19.8911 
  71   1.0000      -0.729490       -19.8504 
  72   1.0000      -0.719694       -19.5839 
  73   1.0000      -0.716389       -19.4939 
  74   1.0000      -0.713186       -19.4068 
  75   1.0000      -0.704176       -19.1616 
  76   1.0000      -0.695543       -18.9267 
  77   1.0000      -0.671604       -18.2753 
  78   1.0000      -0.664961       -18.0945 
  79   1.0000      -0.660743       -17.9797 
  80   1.0000      -0.644337       -17.5333 
  81   1.0000      -0.636800       -17.3282 
  82   1.0000      -0.631231       -17.1767 
  83   1.0000      -0.620702       -16.8902 
  84   1.0000      -0.619178       -16.8487 
  85   1.0000      -0.608149       -16.5486 
  86   1.0000      -0.601089       -16.3565 
  87   1.0000      -0.592140       -16.1130 
  88   1.0000      -0.586013       -15.9462 
  89   1.0000      -0.572106       -15.5678 
  90   1.0000      -0.557178       -15.1616 
  91   1.0000      -0.551990       -15.0204 
  92   1.0000      -0.545879       -14.8541 
  93   1.0000      -0.540984       -14.7209 
  94   1.0000      -0.538859       -14.6631 
  95   1.0000      -0.531719       -14.4688 
  96   1.0000      -0.529779       -14.4160 
  97   1.0000      -0.527550       -14.3554 
  98   1.0000      -0.521866       -14.2007 
  99   1.0000      -0.514782       -14.0079 
 100   1.0000      -0.513025       -13.9601 
 101   1.0000      -0.502752       -13.6806 
 102   1.0000      -0.497468       -13.5368 
 103   1.0000      -0.489312       -13.3148 
 104   1.0000      -0.485767       -13.2184 
 105   1.0000      -0.485329       -13.2065 
 106   1.0000      -0.483543       -13.1579 
 107   1.0000      -0.481464       -13.1013 
 108   1.0000      -0.477258       -12.9868 
 109   1.0000      -0.472726       -12.8635 
 110   1.0000      -0.467733       -12.7277 
 111   1.0000      -0.459736       -12.5101 
 112   1.0000      -0.456583       -12.4243 
 113   1.0000      -0.452760       -12.3202 
 114   1.0000      -0.448854       -12.2139 
 115   1.0000      -0.446496       -12.1498 
 116   1.0000      -0.445703       -12.1282 
 117   1.0000      -0.441804       -12.0221 
 118   1.0000      -0.439902       -11.9703 
 119   1.0000      -0.438478       -11.9316 
 120   1.0000      -0.436478       -11.8772 
 121   1.0000      -0.435334       -11.8460 
 122   1.0000      -0.431617       -11.7449 
 123   1.0000      -0.428166       -11.6510 
 124   1.0000      -0.425073       -11.5668 
 125   1.0000      -0.421348       -11.4655 
 126   1.0000      -0.419395       -11.4123 
 127   1.0000      -0.413946       -11.2640 
 128   1.0000      -0.409505       -11.1432 
 129   1.0000      -0.407747       -11.0954 
 130   1.0000      -0.399291       -10.8653 
 131   1.0000      -0.397117       -10.8061 
 132   1.0000      -0.392099       -10.6696 
 133   1.0000      -0.389250       -10.5920 
 134   1.0000      -0.386889       -10.5278 
 135   1.0000      -0.384501       -10.4628 
 136   1.0000      -0.383751       -10.4424 
 137   1.0000      -0.379309       -10.3215 
 138   1.0000      -0.378136       -10.2896 
 139   1.0000      -0.375622       -10.2212 
 140   1.0000      -0.371722       -10.1151 
 141   1.0000      -0.370584       -10.0841 
 142   1.0000      -0.366287        -9.9672 
 143   1.0000      -0.357963        -9.7407 
 144   1.0000      -0.357073        -9.7165 
 145   1.0000      -0.356035        -9.6882 
 146   1.0000      -0.353487        -9.6189 
 147   1.0000      -0.352084        -9.5807 
 148   1.0000      -0.348984        -9.4963 
 149   1.0000      -0.348111        -9.4726 
 150   1.0000      -0.340342        -9.2612 
 151   1.0000      -0.326414        -8.8822 
 152   1.0000      -0.324409        -8.8276 
 153   1.0000      -0.311593        -8.4789 
 154   1.0000      -0.308145        -8.3850 
 155   1.0000      -0.302592        -8.2339 
 156   1.0000      -0.294271        -8.0075 
 157   1.0000      -0.283286        -7.7086 
 158   1.0000      -0.277771        -7.5585 
 159   1.0000      -0.274275        -7.4634 
 160   1.0000      -0.272279        -7.4091 
 161   1.0000      -0.271106        -7.3772 
 162   1.0000      -0.267359        -7.2752 
 163   1.0000      -0.264405        -7.1948 
 164   1.0000      -0.261926        -7.1274 
 165   1.0000      -0.252484        -6.8704 
 166   1.0000      -0.159437        -4.3385 
 167   0.0000      -0.074190        -2.0188 
 168   0.0000      -0.041407        -1.1267 
 169   0.0000      -0.028914        -0.7868 
 170   0.0000      -0.008721        -0.2373 
 171   0.0000      -0.007305        -0.1988 
 172   0.0000      -0.004012        -0.1092 
 173   0.0000       0.002428         0.0661 
 174   0.0000       0.007597         0.2067 
 175   0.0000       0.014057         0.3825 
 176   0.0000       0.020061         0.5459 
 177   0.0000       0.020898         0.5687 
 178   0.0000       0.025818         0.7025 
 179   0.0000       0.029777         0.8103 
 180   0.0000       0.032466         0.8834 
 181   0.0000       0.036279         0.9872 
 182   0.0000       0.037926         1.0320 
 183   0.0000       0.042670         1.1611 
 184   0.0000       0.044157         1.2016 
 185   0.0000       0.048074         1.3082 
 186   0.0000       0.050292         1.3685 
 187   0.0000       0.053428         1.4538 
 188   0.0000       0.053829         1.4648 
 189   0.0000       0.055715         1.5161 
 190   0.0000       0.057533         1.5656 
 191   0.0000       0.062686         1.7058 
 192   0.0000       0.064453         1.7538 
 193   0.0000       0.065465         1.7814 
 194   0.0000       0.068379         1.8607 
 195   0.0000       0.070613         1.9215 
 196   0.0000       0.074901         2.0382 
 197   0.0000       0.076675         2.0864 
 198   0.0000       0.079572         2.1653 
 199   0.0000       0.083284         2.2663 
 200   0.0000       0.084723         2.3054 
 201   0.0000       0.089799         2.4436 
 202   0.0000       0.090840         2.4719 
 203   0.0000       0.094237         2.5643 
 204   0.0000       0.095559         2.6003 
 205   0.0000       0.097876         2.6633 
 206   0.0000       0.101149         2.7524 
 207   0.0000       0.104329         2.8389 
 208   0.0000       0.108373         2.9490 
 209   0.0000       0.109720         2.9856 
 210   0.0000       0.111915         3.0454 
 211   0.0000       0.112821         3.0700 
 212   0.0000       0.115961         3.1555 
 213   0.0000       0.117534         3.1983 
 214   0.0000       0.121056         3.2941 
 215   0.0000       0.124593         3.3903 
 216   0.0000       0.125628         3.4185 
 217   0.0000       0.129642         3.5277 
 218   0.0000       0.133650         3.6368 
 219   0.0000       0.135120         3.6768 
 220   0.0000       0.136543         3.7155 
 221   0.0000       0.139174         3.7871 
 222   0.0000       0.140351         3.8191 
 223   0.0000       0.141585         3.8527 
 224   0.0000       0.143533         3.9057 
 225   0.0000       0.144523         3.9327 
 226   0.0000       0.147465         4.0127 
 227   0.0000       0.148271         4.0347 
 228   0.0000       0.149740         4.0746 
 229   0.0000       0.151382         4.1193 
 230   0.0000       0.154637         4.2079 
 231   0.0000       0.155911         4.2426 
 232   0.0000       0.156963         4.2712 
 233   0.0000       0.161742         4.4012 
 234   0.0000       0.161994         4.4081 
 235   0.0000       0.165129         4.4934 
 236   0.0000       0.166828         4.5396 
 237   0.0000       0.170863         4.6494 
 238   0.0000       0.173087         4.7099 
 239   0.0000       0.175557         4.7771 
 240   0.0000       0.176193         4.7945 
 241   0.0000       0.177429         4.8281 
 242   0.0000       0.179758         4.8915 
 243   0.0000       0.180283         4.9058 
 244   0.0000       0.182028         4.9532 
 245   0.0000       0.184688         5.0256 
 246   0.0000       0.186984         5.0881 
 247   0.0000       0.189717         5.1625 
 248   0.0000       0.190003         5.1702 
 249   0.0000       0.193156         5.2560 
 250   0.0000       0.194575         5.2947 
 251   0.0000       0.197723         5.3803 
 252   0.0000       0.198947         5.4136 
 253   0.0000       0.202332         5.5057 
 254   0.0000       0.206942         5.6312 
 255   0.0000       0.210217         5.7203 
 256   0.0000       0.211108         5.7446 
 257   0.0000       0.213184         5.8010 
 258   0.0000       0.214601         5.8396 
 259   0.0000       0.215529         5.8648 
 260   0.0000       0.218475         5.9450 
 261   0.0000       0.220819         6.0088 
 262   0.0000       0.223394         6.0789 
 263   0.0000       0.224140         6.0992 
 264   0.0000       0.225878         6.1465 
 265   0.0000       0.227642         6.1945 
 266   0.0000       0.229775         6.2525 
 267   0.0000       0.233259         6.3473 
 268   0.0000       0.235827         6.4172 
 269   0.0000       0.236325         6.4307 
 270   0.0000       0.239158         6.5078 
 271   0.0000       0.240792         6.5523 
 272   0.0000       0.242283         6.5929 
 273   0.0000       0.245124         6.6702 
 274   0.0000       0.248207         6.7541 
 275   0.0000       0.249750         6.7960 
 276   0.0000       0.251633         6.8473 
 277   0.0000       0.253213         6.8903 
 278   0.0000       0.255581         6.9547 
 279   0.0000       0.256323         6.9749 
 280   0.0000       0.257968         7.0197 
 281   0.0000       0.259391         7.0584 
 282   0.0000       0.261428         7.1138 
 283   0.0000       0.262678         7.1478 
 284   0.0000       0.264656         7.2017 
 285   0.0000       0.265063         7.2127 
 286   0.0000       0.265355         7.2207 
 287   0.0000       0.267517         7.2795 
 288   0.0000       0.269423         7.3314 
 289   0.0000       0.271979         7.4009 
 290   0.0000       0.272738         7.4216 
 291   0.0000       0.274307         7.4643 
 292   0.0000       0.275223         7.4892 
 293   0.0000       0.276802         7.5322 
 294   0.0000       0.277537         7.5522 
 295   0.0000       0.280375         7.6294 
 296   0.0000       0.280985         7.6460 
 297   0.0000       0.282226         7.6798 
 298   0.0000       0.283105         7.7037 
 299   0.0000       0.286568         7.7979 
 300   0.0000       0.288259         7.8439 
 301   0.0000       0.289615         7.8808 
 302   0.0000       0.291130         7.9220 
 303   0.0000       0.292030         7.9465 
 304   0.0000       0.292336         7.9549 
 305   0.0000       0.295028         8.0281 
 306   0.0000       0.295668         8.0455 
 307   0.0000       0.298594         8.1252 
 308   0.0000       0.300014         8.1638 
 309   0.0000       0.302436         8.2297 
 310   0.0000       0.302794         8.2394 
 311   0.0000       0.305608         8.3160 
 312   0.0000       0.306556         8.3418 
 313   0.0000       0.307126         8.3573 
 314   0.0000       0.309884         8.4324 
 315   0.0000       0.310692         8.4544 
 316   0.0000       0.311942         8.4884 
 317   0.0000       0.314067         8.5462 
 318   0.0000       0.314823         8.5668 
 319   0.0000       0.316573         8.6144 
 320   0.0000       0.318536         8.6678 
 321   0.0000       0.320638         8.7250 
 322   0.0000       0.321825         8.7573 
 323   0.0000       0.322823         8.7845 
 324   0.0000       0.324363         8.8264 
 325   0.0000       0.325169         8.8483 
 326   0.0000       0.328474         8.9382 
 327   0.0000       0.329488         8.9658 
 328   0.0000       0.331619         9.0238 
 329   0.0000       0.332819         9.0565 
 330   0.0000       0.333824         9.0838 
 331   0.0000       0.336449         9.1552 
 332   0.0000       0.338326         9.2063 
 333   0.0000       0.342318         9.3149 
 334   0.0000       0.342545         9.3211 
 335   0.0000       0.343741         9.3537 
 336   0.0000       0.346056         9.4167 
 337   0.0000       0.346615         9.4319 
 338   0.0000       0.349048         9.4981 
 339   0.0000       0.349479         9.5098 
 340   0.0000       0.350330         9.5330 
 341   0.0000       0.353784         9.6270 
 342   0.0000       0.355610         9.6767 
 343   0.0000       0.355958         9.6861 
 344   0.0000       0.358784         9.7630 
 345   0.0000       0.359875         9.7927 
 346   0.0000       0.360338         9.8053 
 347   0.0000       0.362035         9.8515 
 348   0.0000       0.365448         9.9444 
 349   0.0000       0.366952         9.9853 
 350   0.0000       0.369832        10.0637 
 351   0.0000       0.372012        10.1230 
 352   0.0000       0.373528        10.1642 
 353   0.0000       0.373857        10.1732 
 354   0.0000       0.375413        10.2155 
 355   0.0000       0.376448        10.2437 
 356   0.0000       0.379100        10.3158 
 357   0.0000       0.380195        10.3456 
 358   0.0000       0.385293        10.4843 
 359   0.0000       0.385716        10.4959 
 360   0.0000       0.387929        10.5561 
 361   0.0000       0.390541        10.6272 
 362   0.0000       0.391837        10.6624 
 363   0.0000       0.394154        10.7255 
 364   0.0000       0.396310        10.7842 
 365   0.0000       0.400885        10.9086 
 366   0.0000       0.403370        10.9763 
 367   0.0000       0.404084        10.9957 
 368   0.0000       0.404692        11.0122 
 369   0.0000       0.408376        11.1125 
 370   0.0000       0.409071        11.1314 
 371   0.0000       0.411389        11.1945 
 372   0.0000       0.413443        11.2503 
 373   0.0000       0.413717        11.2578 
 374   0.0000       0.417701        11.3662 
 375   0.0000       0.419569        11.4171 
 376   0.0000       0.422210        11.4889 
 377   0.0000       0.424336        11.5468 
 378   0.0000       0.427108        11.6222 
 379   0.0000       0.427821        11.6416 
 380   0.0000       0.430426        11.7125 
 381   0.0000       0.431687        11.7468 
 382   0.0000       0.434473        11.8226 
 383   0.0000       0.435899        11.8614 
 384   0.0000       0.439042        11.9469 
 385   0.0000       0.441008        12.0004 
 386   0.0000       0.442047        12.0287 
 387   0.0000       0.443921        12.0797 
 388   0.0000       0.446072        12.1382 
 389   0.0000       0.449570        12.2334 
 390   0.0000       0.452651        12.3173 
 391   0.0000       0.453337        12.3359 
 392   0.0000       0.454375        12.3642 
 393   0.0000       0.456718        12.4279 
 394   0.0000       0.457946        12.4613 
 395   0.0000       0.458982        12.4895 
 396   0.0000       0.462101        12.5744 
 397   0.0000       0.462868        12.5953 
 398   0.0000       0.466717        12.7000 
 399   0.0000       0.467131        12.7113 
 400   0.0000       0.470290        12.7972 
 401   0.0000       0.472842        12.8667 
 402   0.0000       0.474530        12.9126 
 403   0.0000       0.478891        13.0313 
 404   0.0000       0.480890        13.0857 
 405   0.0000       0.483432        13.1549 
 406   0.0000       0.485033        13.1984 
 407   0.0000       0.486333        13.2338 
 408   0.0000       0.489047        13.3076 
 409   0.0000       0.489765        13.3272 
 410   0.0000       0.491713        13.3802 
 411   0.0000       0.492538        13.4026 
 412   0.0000       0.494378        13.4527 
 413   0.0000       0.497952        13.5500 
 414   0.0000       0.498191        13.5565 
 415   0.0000       0.500324        13.6145 
 416   0.0000       0.502958        13.6862 
 417   0.0000       0.505315        13.7503 
 418   0.0000       0.506959        13.7951 
 419   0.0000       0.509533        13.8651 
 420   0.0000       0.511725        13.9247 
 421   0.0000       0.515778        14.0350 
 422   0.0000       0.517454        14.0806 
 423   0.0000       0.520461        14.1625 
 424   0.0000       0.521452        14.1894 
 425   0.0000       0.523558        14.2467 
 426   0.0000       0.525088        14.2884 
 427   0.0000       0.527460        14.3529 
 428   0.0000       0.530875        14.4458 
 429   0.0000       0.532689        14.4952 
 430   0.0000       0.533323        14.5125 
 431   0.0000       0.537212        14.6183 
 432   0.0000       0.538417        14.6511 
 433   0.0000       0.541671        14.7396 
 434   0.0000       0.542481        14.7617 
 435   0.0000       0.546521        14.8716 
 436   0.0000       0.547333        14.8937 
 437   0.0000       0.549531        14.9535 
 438   0.0000       0.551876        15.0173 
 439   0.0000       0.552876        15.0445 
 440   0.0000       0.555265        15.1095 
 441   0.0000       0.556814        15.1517 
 442   0.0000       0.559574        15.2268 
 443   0.0000       0.563047        15.3213 
 444   0.0000       0.564251        15.3540 
 445   0.0000       0.567069        15.4307 
 446   0.0000       0.571022        15.5383 
 447   0.0000       0.572415        15.5762 
 448   0.0000       0.574085        15.6216 
 449   0.0000       0.577646        15.7185 
 450   0.0000       0.580413        15.7938 
 451   0.0000       0.581551        15.8248 
 452   0.0000       0.583383        15.8747 
 453   0.0000       0.585852        15.9419 
 454   0.0000       0.587540        15.9878 
 455   0.0000       0.590159        16.0590 
 456   0.0000       0.591187        16.0870 
 457   0.0000       0.593654        16.1542 
 458   0.0000       0.596761        16.2387 
 459   0.0000       0.597751        16.2656 
 460   0.0000       0.601087        16.3564 
 461   0.0000       0.603412        16.4197 
 462   0.0000       0.605693        16.4817 
 463   0.0000       0.607062        16.5190 
 464   0.0000       0.609167        16.5763 
 465   0.0000       0.609785        16.5931 
 466   0.0000       0.613855        16.7038 
 467   0.0000       0.615074        16.7370 
 468   0.0000       0.617194        16.7947 
 469   0.0000       0.620028        16.8718 
 470   0.0000       0.622605        16.9420 
 471   0.0000       0.623667        16.9708 
 472   0.0000       0.624544        16.9947 
 473   0.0000       0.627271        17.0689 
 474   0.0000       0.628805        17.1106 
 475   0.0000       0.629368        17.1260 
 476   0.0000       0.631173        17.1751 
 477   0.0000       0.632138        17.2014 
 478   0.0000       0.635961        17.3054 
 479   0.0000       0.640355        17.4249 
 480   0.0000       0.642152        17.4739 
 481   0.0000       0.643881        17.5209 
 482   0.0000       0.646488        17.5918 
 483   0.0000       0.649959        17.6863 
 484   0.0000       0.651479        17.7276 
 485   0.0000       0.653826        17.7915 
 486   0.0000       0.656118        17.8539 
 487   0.0000       0.657605        17.8943 
 488   0.0000       0.659405        17.9433 
 489   0.0000       0.660111        17.9625 
 490   0.0000       0.664249        18.0751 
 491   0.0000       0.667652        18.1677 
 492   0.0000       0.669855        18.2277 
 493   0.0000       0.671350        18.2684 
 494   0.0000       0.673960        18.3394 
 495   0.0000       0.676577        18.4106 
 496   0.0000       0.680336        18.5129 
 497   0.0000       0.681966        18.5572 
 498   0.0000       0.682203        18.5637 
 499   0.0000       0.684426        18.6242 
 500   0.0000       0.686317        18.6756 
 501   0.0000       0.688097        18.7241 
 502   0.0000       0.689048        18.7499 
 503   0.0000       0.691507        18.8169 
 504   0.0000       0.694543        18.8995 
 505   0.0000       0.695841        18.9348 
 506   0.0000       0.699676        19.0392 
 507   0.0000       0.701330        19.0841 
 508   0.0000       0.701794        19.0968 
 509   0.0000       0.703399        19.1405 
 510   0.0000       0.705868        19.2076 
 511   0.0000       0.707771        19.2594 
 512   0.0000       0.711705        19.3665 
 513   0.0000       0.714428        19.4406 
 514   0.0000       0.714587        19.4449 
 515   0.0000       0.715367        19.4661 
 516   0.0000       0.720170        19.5968 
 517   0.0000       0.722723        19.6663 
 518   0.0000       0.723444        19.6859 
 519   0.0000       0.725605        19.7447 
 520   0.0000       0.726192        19.7607 
 521   0.0000       0.727081        19.7849 
 522   0.0000       0.731690        19.9103 
 523   0.0000       0.732532        19.9332 
 524   0.0000       0.734541        19.9879 
 525   0.0000       0.736472        20.0404 
 526   0.0000       0.738133        20.0856 
 527   0.0000       0.739415        20.1205 
 528   0.0000       0.742231        20.1971 
 529   0.0000       0.745259        20.2795 
 530   0.0000       0.746516        20.3137 
 531   0.0000       0.747536        20.3415 
 532   0.0000       0.748932        20.3795 
 533   0.0000       0.751067        20.4376 
 534   0.0000       0.752108        20.4659 
 535   0.0000       0.753788        20.5116 
 536   0.0000       0.756187        20.5769 
 537   0.0000       0.757596        20.6152 
 538   0.0000       0.760663        20.6987 
 539   0.0000       0.763571        20.7778 
 540   0.0000       0.765583        20.8326 
 541   0.0000       0.768657        20.9162 
 542   0.0000       0.770963        20.9790 
 543   0.0000       0.771497        20.9935 
 544   0.0000       0.772977        21.0338 
 545   0.0000       0.776572        21.1316 
 546   0.0000       0.778602        21.1868 
 547   0.0000       0.783148        21.3105 
 548   0.0000       0.785200        21.3664 
 549   0.0000       0.785670        21.3792 
 550   0.0000       0.790507        21.5108 
 551   0.0000       0.791199        21.5296 
 552   0.0000       0.794835        21.6286 
 553   0.0000       0.795767        21.6539 
 554   0.0000       0.796830        21.6828 
 555   0.0000       0.798306        21.7230 
 556   0.0000       0.801513        21.8103 
 557   0.0000       0.802635        21.8408 
 558   0.0000       0.804757        21.8986 
 559   0.0000       0.805595        21.9213 
 560   0.0000       0.809144        22.0179 
 561   0.0000       0.811755        22.0890 
 562   0.0000       0.813844        22.1458 
 563   0.0000       0.814423        22.1616 
 564   0.0000       0.818022        22.2595 
 565   0.0000       0.819907        22.3108 
 566   0.0000       0.822936        22.3932 
 567   0.0000       0.824523        22.4364 
 568   0.0000       0.828758        22.5517 
 569   0.0000       0.831379        22.6230 
 570   0.0000       0.832803        22.6617 
 571   0.0000       0.833472        22.6799 
 572   0.0000       0.835786        22.7429 
 573   0.0000       0.836256        22.7557 
 574   0.0000       0.838747        22.8235 
 575   0.0000       0.840779        22.8788 
 576   0.0000       0.843146        22.9432 
 577   0.0000       0.843671        22.9575 
 578   0.0000       0.846241        23.0274 
 579   0.0000       0.848850        23.0984 
 580   0.0000       0.851117        23.1601 
 581   0.0000       0.853678        23.2297 
 582   0.0000       0.856405        23.3040 
 583   0.0000       0.857193        23.3254 
 584   0.0000       0.858996        23.3745 
 585   0.0000       0.860872        23.4255 
 586   0.0000       0.864891        23.5349 
 587   0.0000       0.866134        23.5687 
 588   0.0000       0.866981        23.5918 
 589   0.0000       0.869173        23.6514 
 590   0.0000       0.871084        23.7034 
 591   0.0000       0.872157        23.7326 
 592   0.0000       0.876051        23.8386 
 593   0.0000       0.877899        23.8888 
 594   0.0000       0.879904        23.9434 
 595   0.0000       0.881134        23.9769 
 596   0.0000       0.883115        24.0308 
 597   0.0000       0.885495        24.0955 
 598   0.0000       0.886749        24.1297 
 599   0.0000       0.887675        24.1549 
 600   0.0000       0.889897        24.2153 
 601   0.0000       0.891314        24.2539 
 602   0.0000       0.892734        24.2925 
 603   0.0000       0.893976        24.3263 
 604   0.0000       0.896701        24.4005 
 605   0.0000       0.898018        24.4363 
 606   0.0000       0.899686        24.4817 
 607   0.0000       0.903883        24.5959 
 608   0.0000       0.904515        24.6131 
 609   0.0000       0.906348        24.6630 
 610   0.0000       0.909950        24.7610 
 611   0.0000       0.911234        24.7959 
 612   0.0000       0.913909        24.8687 
 613   0.0000       0.915249        24.9052 
 614   0.0000       0.917605        24.9693 
 615   0.0000       0.918282        24.9877 
 616   0.0000       0.921252        25.0685 
 617   0.0000       0.922493        25.1023 
 618   0.0000       0.924580        25.1591 
 619   0.0000       0.927178        25.2298 
 620   0.0000       0.928512        25.2661 
 621   0.0000       0.930767        25.3275 
 622   0.0000       0.931252        25.3406 
 623   0.0000       0.933692        25.4070 
 624   0.0000       0.934814        25.4376 
 625   0.0000       0.937255        25.5040 
 626   0.0000       0.938124        25.5277 
 627   0.0000       0.941436        25.6178 
 628   0.0000       0.943188        25.6654 
 629   0.0000       0.944940        25.7131 
 630   0.0000       0.945854        25.7380 
 631   0.0000       0.948344        25.8057 
 632   0.0000       0.949638        25.8410 
 633   0.0000       0.951489        25.8913 
 634   0.0000       0.955087        25.9892 
 635   0.0000       0.956057        26.0156 
 636   0.0000       0.958303        26.0768 
 637   0.0000       0.959266        26.1029 
 638   0.0000       0.961187        26.1552 
 639   0.0000       0.963257        26.2116 
 640   0.0000       0.967076        26.3155 
 641   0.0000       0.967438        26.3253 
 642   0.0000       0.969653        26.3856 
 643   0.0000       0.970692        26.4139 
 644   0.0000       0.972549        26.4644 
 645   0.0000       0.974523        26.5181 
 646   0.0000       0.977058        26.5871 
 647   0.0000       0.979136        26.6436 
 648   0.0000       0.980598        26.6834 
 649   0.0000       0.983598        26.7651 
 650   0.0000       0.985299        26.8114 
 651   0.0000       0.987010        26.8579 
 652   0.0000       0.988907        26.9095 
 653   0.0000       0.990056        26.9408 
 654   0.0000       0.991702        26.9856 
 655   0.0000       0.994397        27.0589 
 656   0.0000       0.996204        27.1081 
 657   0.0000       0.997877        27.1536 
 658   0.0000       1.001572        27.2542 
 659   0.0000       1.002215        27.2716 
 660   0.0000       1.005637        27.3648 
 661   0.0000       1.006872        27.3984 
 662   0.0000       1.009195        27.4616 
 663   0.0000       1.010792        27.5050 
 664   0.0000       1.014129        27.5958 
 665   0.0000       1.016750        27.6672 
 666   0.0000       1.018486        27.7144 
 667   0.0000       1.019914        27.7533 
 668   0.0000       1.022078        27.8122 
 669   0.0000       1.024080        27.8666 
 670   0.0000       1.025267        27.8989 
 671   0.0000       1.028067        27.9751 
 672   0.0000       1.030977        28.0543 
 673   0.0000       1.031917        28.0799 
 674   0.0000       1.034732        28.1565 
 675   0.0000       1.036863        28.2145 
 676   0.0000       1.038258        28.2524 
 677   0.0000       1.040864        28.3234 
 678   0.0000       1.043424        28.3930 
 679   0.0000       1.045855        28.4592 
 680   0.0000       1.047242        28.4969 
 681   0.0000       1.049949        28.5706 
 682   0.0000       1.050597        28.5882 
 683   0.0000       1.051870        28.6229 
 684   0.0000       1.056731        28.7551 
 685   0.0000       1.058504        28.8034 
 686   0.0000       1.060028        28.8448 
 687   0.0000       1.061919        28.8963 
 688   0.0000       1.064535        28.9675 
 689   0.0000       1.065935        29.0056 
 690   0.0000       1.068561        29.0770 
 691   0.0000       1.072679        29.1891 
 692   0.0000       1.075448        29.2644 
 693   0.0000       1.077154        29.3108 
 694   0.0000       1.078438        29.3458 
 695   0.0000       1.080216        29.3942 
 696   0.0000       1.084264        29.5043 
 697   0.0000       1.086140        29.5554 
 698   0.0000       1.088766        29.6268 
 699   0.0000       1.089416        29.6445 
 700   0.0000       1.091285        29.6954 
 701   0.0000       1.095273        29.8039 
 702   0.0000       1.096474        29.8366 
 703   0.0000       1.097268        29.8582 
 704   0.0000       1.102651        30.0047 
 705   0.0000       1.102920        30.0120 
 706   0.0000       1.107186        30.1281 
 707   0.0000       1.109752        30.1979 
 708   0.0000       1.111013        30.2322 
 709   0.0000       1.112410        30.2702 
 710   0.0000       1.114375        30.3237 
 711   0.0000       1.115291        30.3486 
 712   0.0000       1.118362        30.4322 
 713   0.0000       1.120082        30.4790 
 714   0.0000       1.121496        30.5175 
 715   0.0000       1.122644        30.5487 
 716   0.0000       1.126673        30.6583 
 717   0.0000       1.128724        30.7141 
 718   0.0000       1.131589        30.7921 
 719   0.0000       1.132458        30.8157 
 720   0.0000       1.135180        30.8898 
 721   0.0000       1.137345        30.9487 
 722   0.0000       1.139908        31.0185 
 723   0.0000       1.141456        31.0606 
 724   0.0000       1.147761        31.2322 
 725   0.0000       1.148967        31.2650 
 726   0.0000       1.149953        31.2918 
 727   0.0000       1.152273        31.3549 
 728   0.0000       1.157214        31.4894 
 729   0.0000       1.159165        31.5425 
 730   0.0000       1.160080        31.5674 
 731   0.0000       1.161540        31.6071 
 732   0.0000       1.163551        31.6618 
 733   0.0000       1.164770        31.6950 
 734   0.0000       1.167307        31.7640 
 735   0.0000       1.168885        31.8070 
 736   0.0000       1.172614        31.9085 
 737   0.0000       1.174729        31.9660 
 738   0.0000       1.175799        31.9951 
 739   0.0000       1.178763        32.0758 
 740   0.0000       1.181796        32.1583 
 741   0.0000       1.182700        32.1829 
 742   0.0000       1.185638        32.2629 
 743   0.0000       1.188072        32.3291 
 744   0.0000       1.190332        32.3906 
 745   0.0000       1.192791        32.4575 
 746   0.0000       1.194811        32.5125 
 747   0.0000       1.195805        32.5395 
 748   0.0000       1.197984        32.5988 
 749   0.0000       1.199652        32.6442 
 750   0.0000       1.200967        32.6800 
 751   0.0000       1.205257        32.7967 
 752   0.0000       1.206150        32.8210 
 753   0.0000       1.209599        32.9149 
 754   0.0000       1.212112        32.9832 
 755   0.0000       1.214657        33.0525 
 756   0.0000       1.216011        33.0893 
 757   0.0000       1.218081        33.1457 
 758   0.0000       1.219737        33.1907 
 759   0.0000       1.221507        33.2389 
 760   0.0000       1.222711        33.2717 
 761   0.0000       1.224844        33.3297 
 762   0.0000       1.228133        33.4192 
 763   0.0000       1.231196        33.5026 
 764   0.0000       1.232741        33.5446 
 765   0.0000       1.235910        33.6308 
 766   0.0000       1.239003        33.7150 
 767   0.0000       1.241585        33.7853 
 768   0.0000       1.243128        33.8272 
 769   0.0000       1.246290        33.9133 
 770   0.0000       1.248694        33.9787 
 771   0.0000       1.249680        34.0055 
 772   0.0000       1.251808        34.0634 
 773   0.0000       1.253554        34.1110 
 774   0.0000       1.258797        34.2536 
 775   0.0000       1.261418        34.3249 
 776   0.0000       1.264556        34.4103 
 777   0.0000       1.266177        34.4544 
 778   0.0000       1.270826        34.5809 
 779   0.0000       1.271622        34.6026 
 780   0.0000       1.273627        34.6572 
 781   0.0000       1.276767        34.7426 
 782   0.0000       1.278268        34.7834 
 783   0.0000       1.279226        34.8095 
 784   0.0000       1.280821        34.8529 
 785   0.0000       1.283633        34.9294 
 786   0.0000       1.287794        35.0426 
 787   0.0000       1.288865        35.0718 
 788   0.0000       1.292292        35.1651 
 789   0.0000       1.293493        35.1977 
 790   0.0000       1.295137        35.2425 
 791   0.0000       1.296803        35.2878 
 792   0.0000       1.298373        35.3305 
 793   0.0000       1.301078        35.4041 
 794   0.0000       1.303863        35.4799 
 795   0.0000       1.305221        35.5169 
 796   0.0000       1.309134        35.6233 
 797   0.0000       1.310222        35.6529 
 798   0.0000       1.315579        35.7987 
 799   0.0000       1.317303        35.8456 
 800   0.0000       1.318458        35.8771 
 801   0.0000       1.320705        35.9382 
 802   0.0000       1.325888        36.0793 
 803   0.0000       1.328593        36.1528 
 804   0.0000       1.330075        36.1932 
 805   0.0000       1.330356        36.2008 
 806   0.0000       1.335399        36.3381 
 807   0.0000       1.336691        36.3732 
 808   0.0000       1.339845        36.4590 
 809   0.0000       1.341722        36.5101 
 810   0.0000       1.344347        36.5816 
 811   0.0000       1.347099        36.6564 
 812   0.0000       1.351747        36.7829 
 813   0.0000       1.356396        36.9094 
 814   0.0000       1.357751        36.9463 
 815   0.0000       1.362092        37.0644 
 816   0.0000       1.364662        37.1343 
 817   0.0000       1.366712        37.1901 
 818   0.0000       1.368378        37.2355 
 819   0.0000       1.370550        37.2946 
 820   0.0000       1.374242        37.3950 
 821   0.0000       1.376108        37.4458 
 822   0.0000       1.381529        37.5933 
 823   0.0000       1.384039        37.6616 
 824   0.0000       1.389612        37.8133 
 825   0.0000       1.391446        37.8632 
 826   0.0000       1.392491        37.8916 
 827   0.0000       1.396652        38.0048 
 828   0.0000       1.396876        38.0109 
 829   0.0000       1.401422        38.1346 
 830   0.0000       1.402710        38.1697 
 831   0.0000       1.404481        38.2179 
 832   0.0000       1.408895        38.3380 
 833   0.0000       1.412951        38.4483 
 834   0.0000       1.415166        38.5086 
 835   0.0000       1.416537        38.5459 
 836   0.0000       1.418937        38.6112 
 837   0.0000       1.422756        38.7152 
 838   0.0000       1.423514        38.7358 
 839   0.0000       1.425130        38.7798 
 840   0.0000       1.429196        38.8904 
 841   0.0000       1.432113        38.9698 
 842   0.0000       1.433649        39.0116 
 843   0.0000       1.440362        39.1943 
 844   0.0000       1.443106        39.2689 
 845   0.0000       1.444203        39.2988 
 846   0.0000       1.449446        39.4414 
 847   0.0000       1.453638        39.5555 
 848   0.0000       1.454755        39.5859 
 849   0.0000       1.457634        39.6642 
 850   0.0000       1.459166        39.7059 
 851   0.0000       1.464478        39.8505 
 852   0.0000       1.466143        39.8958 
 853   0.0000       1.467435        39.9309 
 854   0.0000       1.469466        39.9862 
 855   0.0000       1.474627        40.1267 
 856   0.0000       1.477687        40.2099 
 857   0.0000       1.479340        40.2549 
 858   0.0000       1.481257        40.3070 
 859   0.0000       1.484274        40.3892 
 860   0.0000       1.488090        40.4930 
 861   0.0000       1.489441        40.5298 
 862   0.0000       1.493148        40.6306 
 863   0.0000       1.495519        40.6951 
 864   0.0000       1.496958        40.7343 
 865   0.0000       1.501177        40.8491 
 866   0.0000       1.502512        40.8854 
 867   0.0000       1.506886        41.0044 
 868   0.0000       1.507646        41.0251 
 869   0.0000       1.511881        41.1404 
 870   0.0000       1.512824        41.1660 
 871   0.0000       1.516933        41.2778 
 872   0.0000       1.521938        41.4140 
 873   0.0000       1.523238        41.4494 
 874   0.0000       1.525039        41.4984 
 875   0.0000       1.528430        41.5907 
 876   0.0000       1.530861        41.6569 
 877   0.0000       1.534096        41.7449 
 878   0.0000       1.536702        41.8158 
 879   0.0000       1.540435        41.9174 
 880   0.0000       1.542674        41.9783 
 881   0.0000       1.546184        42.0738 
 882   0.0000       1.548817        42.1455 
 883   0.0000       1.551544        42.2197 
 884   0.0000       1.552250        42.2389 
 885   0.0000       1.556384        42.3514 
 886   0.0000       1.558874        42.4191 
 887   0.0000       1.559794        42.4442 
 888   0.0000       1.562074        42.5062 
 889   0.0000       1.568027        42.6682 
 890   0.0000       1.570598        42.7381 
 891   0.0000       1.571084        42.7514 
 892   0.0000       1.575263        42.8651 
 893   0.0000       1.575944        42.8836 
 894   0.0000       1.579678        42.9852 
 895   0.0000       1.581191        43.0264 
 896   0.0000       1.584462        43.1154 
 897   0.0000       1.586753        43.1778 
 898   0.0000       1.588200        43.2171 
 899   0.0000       1.589999        43.2661 
 900   0.0000       1.592928        43.3458 
 901   0.0000       1.593960        43.3739 
 902   0.0000       1.600987        43.5651 
 903   0.0000       1.605823        43.6967 
 904   0.0000       1.606790        43.7230 
 905   0.0000       1.607335        43.7378 
 906   0.0000       1.614449        43.9314 
 907   0.0000       1.614901        43.9437 
 908   0.0000       1.619077        44.0573 
 909   0.0000       1.620394        44.0932 
 910   0.0000       1.623237        44.1705 
 911   0.0000       1.626267        44.2530 
 912   0.0000       1.629513        44.3413 
 913   0.0000       1.632666        44.4271 
 914   0.0000       1.634210        44.4691 
 915   0.0000       1.636335        44.5269 
 916   0.0000       1.640714        44.6461 
 917   0.0000       1.641467        44.6666 
 918   0.0000       1.644934        44.7609 
 919   0.0000       1.651006        44.9262 
 920   0.0000       1.651595        44.9422 
 921   0.0000       1.654653        45.0254 
 922   0.0000       1.656198        45.0674 
 923   0.0000       1.659242        45.1503 
 924   0.0000       1.662251        45.2322 
 925   0.0000       1.665380        45.3173 
 926   0.0000       1.666487        45.3474 
 927   0.0000       1.669434        45.4276 
 928   0.0000       1.671519        45.4843 
 929   0.0000       1.675288        45.5869 
 930   0.0000       1.676855        45.6295 
 931   0.0000       1.678218        45.6666 
 932   0.0000       1.682671        45.7878 
 933   0.0000       1.683201        45.8022 
 934   0.0000       1.687628        45.9227 
 935   0.0000       1.688987        45.9597 
 936   0.0000       1.690643        46.0047 
 937   0.0000       1.695416        46.1346 
 938   0.0000       1.696175        46.1553 
 939   0.0000       1.700155        46.2636 
 940   0.0000       1.701526        46.3009 
 941   0.0000       1.703477        46.3540 
 942   0.0000       1.706095        46.4252 
 943   0.0000       1.707649        46.4675 
 944   0.0000       1.710835        46.5542 
 945   0.0000       1.713377        46.6234 
 946   0.0000       1.716654        46.7125 
 947   0.0000       1.718305        46.7574 
 948   0.0000       1.720426        46.8152 
 949   0.0000       1.721301        46.8390 
 950   0.0000       1.726908        46.9916 
 951   0.0000       1.727713        47.0134 
 952   0.0000       1.730311        47.0841 
 953   0.0000       1.734320        47.1933 
 954   0.0000       1.736470        47.2518 
 955   0.0000       1.739918        47.3456 
 956   0.0000       1.740554        47.3629 
 957   0.0000       1.744573        47.4722 
 958   0.0000       1.748079        47.5677 
 959   0.0000       1.751554        47.6622 
 960   0.0000       1.754152        47.7329 
 961   0.0000       1.755355        47.7656 
 962   0.0000       1.756030        47.7840 
 963   0.0000       1.757906        47.8350 
 964   0.0000       1.761080        47.9214 
 965   0.0000       1.761713        47.9386 
 966   0.0000       1.763913        47.9985 
 967   0.0000       1.769237        48.1434 
 968   0.0000       1.774747        48.2933 
 969   0.0000       1.775723        48.3199 
 970   0.0000       1.778415        48.3931 
 971   0.0000       1.779546        48.4239 
 972   0.0000       1.782617        48.5075 
 973   0.0000       1.785568        48.5878 
 974   0.0000       1.788251        48.6608 
 975   0.0000       1.790306        48.7167 
 976   0.0000       1.791201        48.7411 
 977   0.0000       1.793534        48.8045 
 978   0.0000       1.800112        48.9835 
 979   0.0000       1.801817        49.0299 
 980   0.0000       1.802740        49.0551 
 981   0.0000       1.805545        49.1314 
 982   0.0000       1.807007        49.1712 
 983   0.0000       1.810414        49.2639 
 984   0.0000       1.814341        49.3707 
 985   0.0000       1.817332        49.4521 
 986   0.0000       1.819890        49.5217 
 987   0.0000       1.820656        49.5426 
 988   0.0000       1.823723        49.6260 
 989   0.0000       1.827325        49.7240 
 990   0.0000       1.829251        49.7764 
 991   0.0000       1.831073        49.8260 
 992   0.0000       1.832120        49.8545 
 993   0.0000       1.833703        49.8976 
 994   0.0000       1.837519        50.0014 
 995   0.0000       1.841893        50.1204 
 996   0.0000       1.845037        50.2060 
 997   0.0000       1.848170        50.2913 
 998   0.0000       1.851816        50.3905 
 999   0.0000       1.854878        50.4738 
 1000   0.0000       1.857694        50.5504 
 1001   0.0000       1.859943        50.6116 
 1002   0.0000       1.861031        50.6412 
 1003   0.0000       1.864374        50.7322 
 1004   0.0000       1.866219        50.7824 
 1005   0.0000       1.868804        50.8528 
 1006   0.0000       1.869739        50.8782 
 1007   0.0000       1.874298        51.0022 
 1008   0.0000       1.876796        51.0702 
 1009   0.0000       1.877661        51.0938 
 1010   0.0000       1.880852        51.1806 
 1011   0.0000       1.881195        51.1899 
 1012   0.0000       1.885397        51.3043 
 1013   0.0000       1.889301        51.4105 
 1014   0.0000       1.891772        51.4777 
 1015   0.0000       1.893194        51.5164 
 1016   0.0000       1.896393        51.6035 
 1017   0.0000       1.897674        51.6383 
 1018   0.0000       1.901262        51.7360 
 1019   0.0000       1.902273        51.7635 
 1020   0.0000       1.903218        51.7892 
 1021   0.0000       1.904999        51.8377 
 1022   0.0000       1.909366        51.9565 
 1023   0.0000       1.911243        52.0076 
 1024   0.0000       1.915600        52.1261 
 1025   0.0000       1.917258        52.1712 
 1026   0.0000       1.918450        52.2037 
 1027   0.0000       1.920484        52.2590 
 1028   0.0000       1.922990        52.3272 
 1029   0.0000       1.924369        52.3648 
 1030   0.0000       1.924683        52.3733 
 1031   0.0000       1.929466        52.5034 
 1032   0.0000       1.932228        52.5786 
 1033   0.0000       1.934955        52.6528 
 1034   0.0000       1.936087        52.6836 
 1035   0.0000       1.937868        52.7321 
 1036   0.0000       1.940587        52.8060 
 1037   0.0000       1.942733        52.8644 
 1038   0.0000       1.944399        52.9098 
 1039   0.0000       1.946128        52.9568 
 1040   0.0000       1.949253        53.0419 
 1041   0.0000       1.951582        53.1052 
 1042   0.0000       1.952841        53.1395 
 1043   0.0000       1.956196        53.2308 
 1044   0.0000       1.957357        53.2624 
 1045   0.0000       1.960709        53.3536 
 1046   0.0000       1.962646        53.4063 
 1047   0.0000       1.964546        53.4580 
 1048   0.0000       1.965988        53.4973 
 1049   0.0000       1.968064        53.5537 
 1050   0.0000       1.970166        53.6109 
 1051   0.0000       1.976076        53.7718 
 1052   0.0000       1.978436        53.8360 
 1053   0.0000       1.978735        53.8441 
 1054   0.0000       1.980056        53.8801 
 1055   0.0000       1.982767        53.9538 
 1056   0.0000       1.986278        54.0494 
 1057   0.0000       1.988139        54.1000 
 1058   0.0000       1.992289        54.2129 
 1059   0.0000       1.994533        54.2740 
 1060   0.0000       1.995880        54.3107 
 1061   0.0000       1.999276        54.4031 
 1062   0.0000       2.001604        54.4664 
 1063   0.0000       2.005483        54.5720 
 1064   0.0000       2.006555        54.6011 
 1065   0.0000       2.008039        54.6415 
 1066   0.0000       2.009919        54.6927 
 1067   0.0000       2.011865        54.7456 
 1068   0.0000       2.014181        54.8087 
 1069   0.0000       2.018462        54.9251 
 1070   0.0000       2.019257        54.9468 
 1071   0.0000       2.023352        55.0582 
 1072   0.0000       2.024016        55.0763 
 1073   0.0000       2.027121        55.1608 
 1074   0.0000       2.027487        55.1707 
 1075   0.0000       2.028068        55.1865 
 1076   0.0000       2.030197        55.2445 
 1077   0.0000       2.033721        55.3404 
 1078   0.0000       2.035120        55.3784 
 1079   0.0000       2.041084        55.5407 
 1080   0.0000       2.041495        55.5519 
 1081   0.0000       2.042701        55.5847 
 1082   0.0000       2.044484        55.6332 
 1083   0.0000       2.046696        55.6934 
 1084   0.0000       2.050410        55.7945 
 1085   0.0000       2.052129        55.8413 
 1086   0.0000       2.054270        55.8995 
 1087   0.0000       2.056565        55.9620 
 1088   0.0000       2.057693        55.9927 
 1089   0.0000       2.059779        56.0494 
 1090   0.0000       2.062887        56.1340 
 1091   0.0000       2.066464        56.2313 
 1092   0.0000       2.069015        56.3008 
 1093   0.0000       2.069991        56.3273 
 1094   0.0000       2.073919        56.4342 
 1095   0.0000       2.075417        56.4750 
 1096   0.0000       2.075949        56.4894 
 1097   0.0000       2.081441        56.6389 
 1098   0.0000       2.083054        56.6828 
 1099   0.0000       2.084553        56.7236 
 1100   0.0000       2.087860        56.8136 
 1101   0.0000       2.091820        56.9213 
 1102   0.0000       2.093163        56.9579 
 1103   0.0000       2.094994        57.0077 
 1104   0.0000       2.096889        57.0593 
 1105   0.0000       2.099239        57.1232 
 1106   0.0000       2.100873        57.1677 
 1107   0.0000       2.104617        57.2696 
 1108   0.0000       2.106271        57.3146 
 1109   0.0000       2.108705        57.3808 
 1110   0.0000       2.111059        57.4448 
 1111   0.0000       2.111794        57.4648 
 1112   0.0000       2.113597        57.5139 
 1113   0.0000       2.118528        57.6481 
 1114   0.0000       2.120957        57.7142 
 1115   0.0000       2.123379        57.7801 
 1116   0.0000       2.125722        57.8438 
 1117   0.0000       2.129645        57.9506 
 1118   0.0000       2.130630        57.9774 
 1119   0.0000       2.134252        58.0759 
 1120   0.0000       2.138208        58.1836 
 1121   0.0000       2.140411        58.2436 
 1122   0.0000       2.140600        58.2487 
 1123   0.0000       2.142505        58.3005 
 1124   0.0000       2.143279        58.3216 
 1125   0.0000       2.146050        58.3970 
 1126   0.0000       2.147972        58.4493 
 1127   0.0000       2.150498        58.5180 
 1128   0.0000       2.151562        58.5470 
 1129   0.0000       2.152243        58.5655 
 1130   0.0000       2.157431        58.7067 
 1131   0.0000       2.158436        58.7340 
 1132   0.0000       2.159519        58.7635 
 1133   0.0000       2.164381        58.8958 
 1134   0.0000       2.166845        58.9628 
 1135   0.0000       2.167743        58.9873 
 1136   0.0000       2.169068        59.0234 
 1137   0.0000       2.171237        59.0824 
 1138   0.0000       2.172208        59.1088 
 1139   0.0000       2.173213        59.1361 
 1140   0.0000       2.175874        59.2085 
 1141   0.0000       2.178617        59.2832 
 1142   0.0000       2.179804        59.3155 
 1143   0.0000       2.180887        59.3449 
 1144   0.0000       2.183700        59.4215 
 1145   0.0000       2.184922        59.4547 
 1146   0.0000       2.186367        59.4941 
 1147   0.0000       2.188779        59.5597 
 1148   0.0000       2.190646        59.6105 
 1149   0.0000       2.194402        59.7127 
 1150   0.0000       2.195413        59.7402 
 1151   0.0000       2.199059        59.8394 
 1152   0.0000       2.200087        59.8674 
 1153   0.0000       2.204214        59.9797 
 1154   0.0000       2.207439        60.0675 
 1155   0.0000       2.209087        60.1123 
 1156   0.0000       2.210334        60.1462 
 1157   0.0000       2.211188        60.1695 
 1158   0.0000       2.215698        60.2922 
 1159   0.0000       2.216946        60.3262 
 1160   0.0000       2.219527        60.3964 
 1161   0.0000       2.220223        60.4153 
 1162   0.0000       2.223299        60.4991 
 1163   0.0000       2.223660        60.5089 
 1164   0.0000       2.227172        60.6044 
 1165   0.0000       2.229190        60.6593 
 1166   0.0000       2.229930        60.6795 
 1167   0.0000       2.230898        60.7058 
 1168   0.0000       2.231910        60.7334 
 1169   0.0000       2.235872        60.8412 
 1170   0.0000       2.238396        60.9098 
 1171   0.0000       2.239328        60.9352 
 1172   0.0000       2.240489        60.9668 
 1173   0.0000       2.243075        61.0372 
 1174   0.0000       2.246773        61.1378 
 1175   0.0000       2.249043        61.1996 
 1176   0.0000       2.250332        61.2346 
 1177   0.0000       2.253801        61.3290 
 1178   0.0000       2.254129        61.3380 
 1179   0.0000       2.255819        61.3840 
 1180   0.0000       2.256919        61.4139 
 1181   0.0000       2.259561        61.4858 
 1182   0.0000       2.261098        61.5276 
 1183   0.0000       2.262859        61.5755 
 1184   0.0000       2.265166        61.6383 
 1185   0.0000       2.267787        61.7096 
 1186   0.0000       2.271364        61.8070 
 1187   0.0000       2.273834        61.8742 
 1188   0.0000       2.276253        61.9400 
 1189   0.0000       2.277524        61.9746 
 1190   0.0000       2.279529        62.0291 
 1191   0.0000       2.280347        62.0514 
 1192   0.0000       2.283826        62.1461 
 1193   0.0000       2.285485        62.1912 
 1194   0.0000       2.287615        62.2492 
 1195   0.0000       2.291063        62.3430 
 1196   0.0000       2.293791        62.4172 
 1197   0.0000       2.294238        62.4294 
 1198   0.0000       2.297403        62.5155 
 1199   0.0000       2.297837        62.5273 
 1200   0.0000       2.301882        62.6374 
 1201   0.0000       2.302713        62.6600 
 1202   0.0000       2.303587        62.6838 
 1203   0.0000       2.307667        62.7948 
 1204   0.0000       2.308942        62.8295 
 1205   0.0000       2.310923        62.8834 
 1206   0.0000       2.314330        62.9761 
 1207   0.0000       2.315456        63.0068 
 1208   0.0000       2.317963        63.0750 
 1209   0.0000       2.320384        63.1409 
 1210   0.0000       2.322970        63.2112 
 1211   0.0000       2.324728        63.2591 
 1212   0.0000       2.326653        63.3114 
 1213   0.0000       2.329516        63.3894 
 1214   0.0000       2.332705        63.4761 
 1215   0.0000       2.334280        63.5190 
 1216   0.0000       2.337596        63.6092 
 1217   0.0000       2.339480        63.6605 
 1218   0.0000       2.341314        63.7104 
 1219   0.0000       2.343812        63.7784 
 1220   0.0000       2.346226        63.8441 
 1221   0.0000       2.350162        63.9512 
 1222   0.0000       2.353024        64.0290 
 1223   0.0000       2.356117        64.1132 
 1224   0.0000       2.357446        64.1494 
 1225   0.0000       2.358754        64.1850 
 1226   0.0000       2.361792        64.2676 
 1227   0.0000       2.366033        64.3830 
 1228   0.0000       2.367594        64.4255 
 1229   0.0000       2.368208        64.4422 
 1230   0.0000       2.371953        64.5441 
 1231   0.0000       2.373808        64.5946 
 1232   0.0000       2.375818        64.6493 
 1233   0.0000       2.377303        64.6897 
 1234   0.0000       2.378872        64.7324 
 1235   0.0000       2.381735        64.8103 
 1236   0.0000       2.383553        64.8598 
 1237   0.0000       2.387595        64.9698 
 1238   0.0000       2.387819        64.9759 
 1239   0.0000       2.391188        65.0675 
 1240   0.0000       2.394421        65.1555 
 1241   0.0000       2.395875        65.1951 
 1242   0.0000       2.398874        65.2767 
 1243   0.0000       2.400683        65.3259 
 1244   0.0000       2.403785        65.4103 
 1245   0.0000       2.405084        65.4457 
 1246   0.0000       2.407259        65.5048 
 1247   0.0000       2.407902        65.5223 
 1248   0.0000       2.408076        65.5271 
 1249   0.0000       2.412560        65.6491 
 1250   0.0000       2.414634        65.7055 
 1251   0.0000       2.417561        65.7852 
 1252   0.0000       2.418727        65.8169 
 1253   0.0000       2.422577        65.9217 
 1254   0.0000       2.424450        65.9726 
 1255   0.0000       2.428244        66.0759 
 1256   0.0000       2.430045        66.1249 
 1257   0.0000       2.431548        66.1658 
 1258   0.0000       2.434355        66.2422 
 1259   0.0000       2.437741        66.3343 
 1260   0.0000       2.440019        66.3963 
 1261   0.0000       2.441602        66.4394 
 1262   0.0000       2.443486        66.4906 
 1263   0.0000       2.445050        66.5332 
 1264   0.0000       2.448262        66.6206 
 1265   0.0000       2.454003        66.7768 
 1266   0.0000       2.454900        66.8012 
 1267   0.0000       2.456445        66.8433 
 1268   0.0000       2.458488        66.8989 
 1269   0.0000       2.460358        66.9497 
 1270   0.0000       2.463485        67.0348 
 1271   0.0000       2.465195        67.0814 
 1272   0.0000       2.466560        67.1185 
 1273   0.0000       2.470844        67.2351 
 1274   0.0000       2.472817        67.2888 
 1275   0.0000       2.473428        67.3054 
 1276   0.0000       2.475252        67.3550 
 1277   0.0000       2.478038        67.4309 
 1278   0.0000       2.481253        67.5183 
 1279   0.0000       2.483573        67.5815 
 1280   0.0000       2.484818        67.6153 
 1281   0.0000       2.489400        67.7400 
 1282   0.0000       2.490556        67.7715 
 1283   0.0000       2.491280        67.7912 
 1284   0.0000       2.492885        67.8348 
 1285   0.0000       2.496279        67.9272 
 1286   0.0000       2.500652        68.0462 
 1287   0.0000       2.500865        68.0520 
 1288   0.0000       2.501932        68.0810 
 1289   0.0000       2.503620        68.1270 
 1290   0.0000       2.504892        68.1616 
 1291   0.0000       2.507422        68.2304 
 1292   0.0000       2.510660        68.3185 
 1293   0.0000       2.512275        68.3625 
 1294   0.0000       2.518044        68.5194 
 1295   0.0000       2.519763        68.5662 
 1296   0.0000       2.520193        68.5779 
 1297   0.0000       2.521910        68.6247 
 1298   0.0000       2.523968        68.6807 
 1299   0.0000       2.526540        68.7506 
 1300   0.0000       2.530337        68.8540 
 1301   0.0000       2.531902        68.8966 
 1302   0.0000       2.532422        68.9107 
 1303   0.0000       2.533756        68.9470 
 1304   0.0000       2.535892        69.0051 
 1305   0.0000       2.540282        69.1246 
 1306   0.0000       2.542335        69.1805 
 1307   0.0000       2.545677        69.2714 
 1308   0.0000       2.547725        69.3271 
 1309   0.0000       2.550863        69.4125 
 1310   0.0000       2.552527        69.4578 
 1311   0.0000       2.553479        69.4837 
 1312   0.0000       2.556386        69.5628 
 1313   0.0000       2.557042        69.5807 
 1314   0.0000       2.560739        69.6813 
 1315   0.0000       2.562142        69.7194 
 1316   0.0000       2.564231        69.7763 
 1317   0.0000       2.567815        69.8738 
 1318   0.0000       2.568719        69.8984 
 1319   0.0000       2.571178        69.9653 
 1320   0.0000       2.572947        70.0134 
 1321   0.0000       2.574804        70.0640 
 1322   0.0000       2.576089        70.0989 
 1323   0.0000       2.579290        70.1861 
 1324   0.0000       2.582305        70.2681 
 1325   0.0000       2.583801        70.3088 
 1326   0.0000       2.585973        70.3679 
 1327   0.0000       2.587417        70.4072 
 1328   0.0000       2.588299        70.4312 
 1329   0.0000       2.590154        70.4817 
 1330   0.0000       2.596602        70.6571 
 1331   0.0000       2.598695        70.7141 
 1332   0.0000       2.602659        70.8219 
 1333   0.0000       2.605239        70.8922 
 1334   0.0000       2.606055        70.9144 
 1335   0.0000       2.606957        70.9389 
 1336   0.0000       2.607834        70.9628 
 1337   0.0000       2.611219        71.0549 
 1338   0.0000       2.614242        71.1371 
 1339   0.0000       2.616656        71.2028 
 1340   0.0000       2.621071        71.3230 
 1341   0.0000       2.622114        71.3514 
 1342   0.0000       2.624587        71.4186 
 1343   0.0000       2.624906        71.4273 
 1344   0.0000       2.627723        71.5040 
 1345   0.0000       2.629098        71.5414 
 1346   0.0000       2.631430        71.6049 
 1347   0.0000       2.631787        71.6146 
 1348   0.0000       2.635357        71.7117 
 1349   0.0000       2.637970        71.7828 
 1350   0.0000       2.640225        71.8442 
 1351   0.0000       2.642236        71.8989 
 1352   0.0000       2.643632        71.9369 
 1353   0.0000       2.644220        71.9529 
 1354   0.0000       2.648230        72.0620 
 1355   0.0000       2.649556        72.0981 
 1356   0.0000       2.651828        72.1599 
 1357   0.0000       2.654905        72.2436 
 1358   0.0000       2.656769        72.2944 
 1359   0.0000       2.659194        72.3603 
 1360   0.0000       2.660552        72.3973 
 1361   0.0000       2.662913        72.4615 
 1362   0.0000       2.665253        72.5252 
 1363   0.0000       2.668119        72.6032 
 1364   0.0000       2.668721        72.6196 
 1365   0.0000       2.671563        72.6969 
 1366   0.0000       2.674173        72.7680 
 1367   0.0000       2.679041        72.9004 
 1368   0.0000       2.679313        72.9078 
 1369   0.0000       2.680383        72.9369 
 1370   0.0000       2.683680        73.0266 
 1371   0.0000       2.686410        73.1009 
 1372   0.0000       2.688994        73.1713 
 1373   0.0000       2.691901        73.2504 
 1374   0.0000       2.694291        73.3154 
 1375   0.0000       2.695263        73.3418 
 1376   0.0000       2.696924        73.3870 
 1377   0.0000       2.699341        73.4528 
 1378   0.0000       2.701165        73.5024 
 1379   0.0000       2.703393        73.5631 
 1380   0.0000       2.706156        73.6383 
 1381   0.0000       2.708262        73.6955 
 1382   0.0000       2.710293        73.7508 
 1383   0.0000       2.714505        73.8654 
 1384   0.0000       2.716372        73.9162 
 1385   0.0000       2.718693        73.9794 
 1386   0.0000       2.721156        74.0464 
 1387   0.0000       2.722040        74.0705 
 1388   0.0000       2.725373        74.1612 
 1389   0.0000       2.727248        74.2122 
 1390   0.0000       2.730457        74.2995 
 1391   0.0000       2.730615        74.3038 
 1392   0.0000       2.733669        74.3869 
 1393   0.0000       2.734753        74.4164 
 1394   0.0000       2.737895        74.5019 
 1395   0.0000       2.737979        74.5042 
 1396   0.0000       2.740634        74.5764 
 1397   0.0000       2.745019        74.6958 
 1398   0.0000       2.747039        74.7507 
 1399   0.0000       2.750333        74.8404 
 1400   0.0000       2.753645        74.9305 
 1401   0.0000       2.755223        74.9734 
 1402   0.0000       2.757513        75.0357 
 1403   0.0000       2.759772        75.0972 
 1404   0.0000       2.762262        75.1650 
 1405   0.0000       2.763250        75.1919 
 1406   0.0000       2.765433        75.2513 
 1407   0.0000       2.766933        75.2921 
 1408   0.0000       2.770489        75.3888 
 1409   0.0000       2.772137        75.4337 
 1410   0.0000       2.774648        75.5020 
 1411   0.0000       2.776791        75.5603 
 1412   0.0000       2.778309        75.6016 
 1413   0.0000       2.781237        75.6813 
 1414   0.0000       2.782383        75.7125 
 1415   0.0000       2.785262        75.7908 
 1416   0.0000       2.786782        75.8322 
 1417   0.0000       2.789418        75.9039 
 1418   0.0000       2.790982        75.9465 
 1419   0.0000       2.792030        75.9750 
 1420   0.0000       2.793140        76.0052 
 1421   0.0000       2.795315        76.0644 
 1422   0.0000       2.797801        76.1320 
 1423   0.0000       2.802682        76.2648 
 1424   0.0000       2.804982        76.3274 
 1425   0.0000       2.805870        76.3516 
 1426   0.0000       2.808636        76.4269 
 1427   0.0000       2.809310        76.4452 
 1428   0.0000       2.810981        76.4907 
 1429   0.0000       2.814410        76.5840 
 1430   0.0000       2.815981        76.6268 
 1431   0.0000       2.818624        76.6987 
 1432   0.0000       2.819609        76.7255 
 1433   0.0000       2.822015        76.7909 
 1434   0.0000       2.824505        76.8587 
 1435   0.0000       2.827118        76.9298 
 1436   0.0000       2.831204        77.0410 
 1437   0.0000       2.834449        77.1293 
 1438   0.0000       2.835648        77.1619 
 1439   0.0000       2.836878        77.1954 
 1440   0.0000       2.842047        77.3360 
 1441   0.0000       2.843829        77.3845 
 1442   0.0000       2.847147        77.4748 
 1443   0.0000       2.848968        77.5244 
 1444   0.0000       2.850318        77.5611 
 1445   0.0000       2.854077        77.6634 
 1446   0.0000       2.855151        77.6926 
 1447   0.0000       2.857213        77.7487 
 1448   0.0000       2.859820        77.8197 
 1449   0.0000       2.860497        77.8381 
 1450   0.0000       2.862989        77.9059 
 1451   0.0000       2.866531        78.0023 
 1452   0.0000       2.869680        78.0880 
 1453   0.0000       2.874378        78.2158 
 1454   0.0000       2.876199        78.2654 
 1455   0.0000       2.877784        78.3085 
 1456   0.0000       2.879876        78.3654 
 1457   0.0000       2.882567        78.4386 
 1458   0.0000       2.884662        78.4956 
 1459   0.0000       2.885759        78.5255 
 1460   0.0000       2.888994        78.6135 
 1461   0.0000       2.893086        78.7249 
 1462   0.0000       2.896894        78.8285 
 1463   0.0000       2.897496        78.8449 
 1464   0.0000       2.899129        78.8893 
 1465   0.0000       2.900520        78.9272 
 1466   0.0000       2.901263        78.9474 
 1467   0.0000       2.907384        79.1139 
 1468   0.0000       2.910781        79.2064 
 1469   0.0000       2.912342        79.2489 
 1470   0.0000       2.914769        79.3149 
 1471   0.0000       2.916608        79.3649 
 1472   0.0000       2.920396        79.4680 
 1473   0.0000       2.920613        79.4739 
 1474   0.0000       2.923514        79.5529 
 1475   0.0000       2.924708        79.5854 
 1476   0.0000       2.928164        79.6794 
 1477   0.0000       2.931522        79.7708 
 1478   0.0000       2.933062        79.8127 
 1479   0.0000       2.934343        79.8475 
 1480   0.0000       2.938265        79.9543 
 1481   0.0000       2.940239        80.0080 
 1482   0.0000       2.942969        80.0823 
 1483   0.0000       2.945964        80.1638 
 1484   0.0000       2.947298        80.2001 
 1485   0.0000       2.948003        80.2192 
 1486   0.0000       2.949618        80.2632 
 1487   0.0000       2.955145        80.4136 
 1488   0.0000       2.956366        80.4468 
 1489   0.0000       2.958993        80.5183 
 1490   0.0000       2.962248        80.6069 
 1491   0.0000       2.963408        80.6384 
 1492   0.0000       2.964341        80.6638 
 1493   0.0000       2.968183        80.7684 
 1494   0.0000       2.970259        80.8249 
 1495   0.0000       2.972058        80.8738 
 1496   0.0000       2.975257        80.9608 
 1497   0.0000       2.976401        80.9920 
 1498   0.0000       2.978420        81.0469 
 1499   0.0000       2.982560        81.1596 
 1500   0.0000       2.985167        81.2305 
 1501   0.0000       2.988877        81.3315 
 1502   0.0000       2.990141        81.3659 
 1503   0.0000       2.992833        81.4391 
 1504   0.0000       2.996514        81.5393 
 1505   0.0000       2.999601        81.6233 
 1506   0.0000       3.001632        81.6786 
 1507   0.0000       3.007314        81.8332 
 1508   0.0000       3.007975        81.8512 
 1509   0.0000       3.009240        81.8856 
 1510   0.0000       3.013754        82.0084 
 1511   0.0000       3.016393        82.0802 
 1512   0.0000       3.018417        82.1353 
 1513   0.0000       3.022919        82.2578 
 1514   0.0000       3.030161        82.4549 
 1515   0.0000       3.031073        82.4797 
 1516   0.0000       3.032004        82.5050 
 1517   0.0000       3.034127        82.5628 
 1518   0.0000       3.037124        82.6444 
 1519   0.0000       3.038739        82.6883 
 1520   0.0000       3.041731        82.7697 
 1521   0.0000       3.042630        82.7942 
 1522   0.0000       3.048506        82.9541 
 1523   0.0000       3.052116        83.0523 
 1524   0.0000       3.054533        83.1181 
 1525   0.0000       3.055321        83.1395 
 1526   0.0000       3.061044        83.2953 
 1527   0.0000       3.063672        83.3668 
 1528   0.0000       3.065110        83.4059 
 1529   0.0000       3.066337        83.4393 
 1530   0.0000       3.067370        83.4674 
 1531   0.0000       3.071981        83.5929 
 1532   0.0000       3.074189        83.6529 
 1533   0.0000       3.077414        83.7407 
 1534   0.0000       3.082422        83.8770 
 1535   0.0000       3.085242        83.9537 
 1536   0.0000       3.086818        83.9966 
 1537   0.0000       3.087562        84.0168 
 1538   0.0000       3.090868        84.1068 
 1539   0.0000       3.096012        84.2468 
 1540   0.0000       3.098881        84.3248 
 1541   0.0000       3.101036        84.3835 
 1542   0.0000       3.102196        84.4151 
 1543   0.0000       3.105843        84.5143 
 1544   0.0000       3.106180        84.5235 
 1545   0.0000       3.111493        84.6680 
 1546   0.0000       3.113660        84.7270 
 1547   0.0000       3.116141        84.7945 
 1548   0.0000       3.118481        84.8582 
 1549   0.0000       3.120865        84.9231 
 1550   0.0000       3.124749        85.0288 
 1551   0.0000       3.130192        85.1769 
 1552   0.0000       3.131337        85.2080 
 1553   0.0000       3.133261        85.2604 
 1554   0.0000       3.135767        85.3286 
 1555   0.0000       3.139351        85.4261 
 1556   0.0000       3.142993        85.5252 
 1557   0.0000       3.145434        85.5916 
 1558   0.0000       3.148319        85.6701 
 1559   0.0000       3.150904        85.7405 
 1560   0.0000       3.156362        85.8890 
 1561   0.0000       3.157503        85.9200 
 1562   0.0000       3.158515        85.9475 
 1563   0.0000       3.162352        86.0520 
 1564   0.0000       3.165086        86.1264 
 1565   0.0000       3.167226        86.1846 
 1566   0.0000       3.168009        86.2059 
 1567   0.0000       3.175625        86.4131 
 1568   0.0000       3.177901        86.4751 
 1569   0.0000       3.181244        86.5661 
 1570   0.0000       3.181483        86.5725 
 1571   0.0000       3.184908        86.6658 
 1572   0.0000       3.188799        86.7716 
 1573   0.0000       3.192625        86.8757 
 1574   0.0000       3.194474        86.9261 
 1575   0.0000       3.194822        86.9355 
 1576   0.0000       3.197070        86.9967 
 1577   0.0000       3.205392        87.2231 
 1578   0.0000       3.205893        87.2368 
 1579   0.0000       3.207146        87.2709 
 1580   0.0000       3.207374        87.2771 
 1581   0.0000       3.211605        87.3922 
 1582   0.0000       3.214574        87.4730 
 1583   0.0000       3.217082        87.5413 
 1584   0.0000       3.221096        87.6505 
 1585   0.0000       3.224400        87.7404 
 1586   0.0000       3.226942        87.8096 
 1587   0.0000       3.228248        87.8451 
 1588   0.0000       3.231130        87.9235 
 1589   0.0000       3.234569        88.0171 
 1590   0.0000       3.235339        88.0380 
 1591   0.0000       3.238948        88.1363 
 1592   0.0000       3.243828        88.2690 
 1593   0.0000       3.247499        88.3689 
 1594   0.0000       3.254014        88.5462 
 1595   0.0000       3.255282        88.5807 
 1596   0.0000       3.257984        88.6543 
 1597   0.0000       3.259399        88.6927 
 1598   0.0000       3.262787        88.7849 
 1599   0.0000       3.265225        88.8513 
 1600   0.0000       3.268690        88.9456 
 1601   0.0000       3.271781        89.0297 
 1602   0.0000       3.274899        89.1145 
 1603   0.0000       3.279745        89.2464 
 1604   0.0000       3.282154        89.3120 
 1605   0.0000       3.283727        89.3547 
 1606   0.0000       3.285215        89.3952 
 1607   0.0000       3.287852        89.4670 
 1608   0.0000       3.289488        89.5115 
 1609   0.0000       3.293885        89.6312 
 1610   0.0000       3.295835        89.6842 
 1611   0.0000       3.298207        89.7488 
 1612   0.0000       3.302744        89.8722 
 1613   0.0000       3.304277        89.9140 
 1614   0.0000       3.309247        90.0492 
 1615   0.0000       3.311099        90.0996 
 1616   0.0000       3.312399        90.1349 
 1617   0.0000       3.315730        90.2256 
 1618   0.0000       3.319088        90.3170 
 1619   0.0000       3.322236        90.4026 
 1620   0.0000       3.326781        90.5263 
 1621   0.0000       3.329438        90.5986 
 1622   0.0000       3.332260        90.6754 
 1623   0.0000       3.337190        90.8095 
 1624   0.0000       3.341047        90.9145 
 1625   0.0000       3.342306        90.9488 
 1626   0.0000       3.345068        91.0239 
 1627   0.0000       3.350732        91.1780 
 1628   0.0000       3.352885        91.2366 
 1629   0.0000       3.355376        91.3044 
 1630   0.0000       3.357170        91.3532 
 1631   0.0000       3.361630        91.4746 
 1632   0.0000       3.363308        91.5203 
 1633   0.0000       3.369913        91.7000 
 1634   0.0000       3.371741        91.7497 
 1635   0.0000       3.373204        91.7895 
 1636   0.0000       3.375438        91.8503 
 1637   0.0000       3.378434        91.9318 
 1638   0.0000       3.380861        91.9979 
 1639   0.0000       3.383596        92.0723 
 1640   0.0000       3.385822        92.1329 
 1641   0.0000       3.388025        92.1928 
 1642   0.0000       3.389201        92.2248 
 1643   0.0000       3.394087        92.3578 
 1644   0.0000       3.396522        92.4241 
 1645   0.0000       3.398474        92.4772 
 1646   0.0000       3.402098        92.5758 
 1647   0.0000       3.402695        92.5921 
 1648   0.0000       3.407597        92.7254 
 1649   0.0000       3.412152        92.8494 
 1650   0.0000       3.414327        92.9086 
 1651   0.0000       3.414925        92.9248 
 1652   0.0000       3.417842        93.0042 
 1653   0.0000       3.418879        93.0324 
 1654   0.0000       3.422529        93.1318 
 1655   0.0000       3.425297        93.2071 
 1656   0.0000       3.426238        93.2327 
 1657   0.0000       3.430996        93.3621 
 1658   0.0000       3.433146        93.4207 
 1659   0.0000       3.437149        93.5296 
 1660   0.0000       3.441596        93.6506 
 1661   0.0000       3.443035        93.6897 
 1662   0.0000       3.447427        93.8093 
 1663   0.0000       3.448011        93.8251 
 1664   0.0000       3.448760        93.8455 
 1665   0.0000       3.452854        93.9569 
 1666   0.0000       3.453877        93.9848 
 1667   0.0000       3.454847        94.0112 
 1668   0.0000       3.463429        94.2447 
 1669   0.0000       3.465780        94.3087 
 1670   0.0000       3.470030        94.4243 
 1671   0.0000       3.472955        94.5039 
 1672   0.0000       3.474332        94.5414 
 1673   0.0000       3.477535        94.6285 
 1674   0.0000       3.478244        94.6478 
 1675   0.0000       3.480904        94.7202 
 1676   0.0000       3.483493        94.7907 
 1677   0.0000       3.484403        94.8154 
 1678   0.0000       3.486465        94.8715 
 1679   0.0000       3.491218        95.0009 
 1680   0.0000       3.493694        95.0683 
 1681   0.0000       3.497636        95.1755 
 1682   0.0000       3.499985        95.2394 
 1683   0.0000       3.500789        95.2613 
 1684   0.0000       3.502758        95.3149 
 1685   0.0000       3.504011        95.3490 
 1686   0.0000       3.507306        95.4387 
 1687   0.0000       3.509248        95.4915 
 1688   0.0000       3.511747        95.5595 
 1689   0.0000       3.517141        95.7063 
 1690   0.0000       3.519316        95.7655 
 1691   0.0000       3.519966        95.7831 
 1692   0.0000       3.523227        95.8719 
 1693   0.0000       3.525186        95.9252 
 1694   0.0000       3.528299        96.0099 
 1695   0.0000       3.531385        96.0939 
 1696   0.0000       3.535999        96.2194 
 1697   0.0000       3.539590        96.3171 
 1698   0.0000       3.541427        96.3671 
 1699   0.0000       3.544926        96.4624 
 1700   0.0000       3.547190        96.5239 
 1701   0.0000       3.550160        96.6048 
 1702   0.0000       3.550978        96.6270 
 1703   0.0000       3.552829        96.6774 
 1704   0.0000       3.554292        96.7172 
 1705   0.0000       3.558009        96.8184 
 1706   0.0000       3.558670        96.8363 
 1707   0.0000       3.562760        96.9476 
 1708   0.0000       3.567402        97.0740 
 1709   0.0000       3.569644        97.1350 
 1710   0.0000       3.573886        97.2504 
 1711   0.0000       3.574076        97.2556 
 1712   0.0000       3.577336        97.3443 
 1713   0.0000       3.582245        97.4778 
 1714   0.0000       3.585459        97.5653 
 1715   0.0000       3.591293        97.7241 
 1716   0.0000       3.595213        97.8307 
 1717   0.0000       3.596835        97.8748 
 1718   0.0000       3.597999        97.9065 
 1719   0.0000       3.599757        97.9544 
 1720   0.0000       3.604484        98.0830 
 1721   0.0000       3.606636        98.1415 
 1722   0.0000       3.611650        98.2780 
 1723   0.0000       3.611902        98.2848 
 1724   0.0000       3.612879        98.3114 
 1725   0.0000       3.621182        98.5374 
 1726   0.0000       3.621577        98.5481 
 1727   0.0000       3.624318        98.6227 
 1728   0.0000       3.629961        98.7763 
 1729   0.0000       3.630910        98.8021 
 1730   0.0000       3.633342        98.8683 
 1731   0.0000       3.635435        98.9252 
 1732   0.0000       3.640538        99.0641 
 1733   0.0000       3.642930        99.1292 
 1734   0.0000       3.649040        99.2954 
 1735   0.0000       3.649467        99.3070 
 1736   0.0000       3.652131        99.3795 
 1737   0.0000       3.653717        99.4227 
 1738   0.0000       3.656558        99.5000 
 1739   0.0000       3.659838        99.5893 
 1740   0.0000       3.663711        99.6946 
 1741   0.0000       3.667437        99.7960 
 1742   0.0000       3.672388        99.9308 
 1743   0.0000       3.673971        99.9738 
 1744   0.0000       3.678936       100.1089 
 1745   0.0000       3.680273       100.1453 
 1746   0.0000       3.683271       100.2269 
 1747   0.0000       3.685969       100.3003 
 1748   0.0000       3.692310       100.4729 
 1749   0.0000       3.697850       100.6236 
 1750   0.0000       3.698966       100.6540 
 1751   0.0000       3.699683       100.6735 
 1752   0.0000       3.705569       100.8337 
 1753   0.0000       3.708654       100.9176 
 1754   0.0000       3.709690       100.9458 
 1755   0.0000       3.716489       101.1308 
 1756   0.0000       3.720766       101.2472 
 1757   0.0000       3.722409       101.2919 
 1758   0.0000       3.727832       101.4395 
 1759   0.0000       3.728561       101.4593 
 1760   0.0000       3.734201       101.6128 
 1761   0.0000       3.737543       101.7037 
 1762   0.0000       3.739306       101.7517 
 1763   0.0000       3.740582       101.7864 
 1764   0.0000       3.747647       101.9787 
 1765   0.0000       3.754115       102.1547 
 1766   0.0000       3.756419       102.2174 
 1767   0.0000       3.758646       102.2780 
 1768   0.0000       3.760896       102.3392 
 1769   0.0000       3.764407       102.4347 
 1770   0.0000       3.766313       102.4866 
 1771   0.0000       3.773193       102.6738 
 1772   0.0000       3.778879       102.8285 
 1773   0.0000       3.780161       102.8634 
 1774   0.0000       3.784355       102.9775 
 1775   0.0000       3.786249       103.0291 
 1776   0.0000       3.792642       103.2030 
 1777   0.0000       3.795366       103.2772 
 1778   0.0000       3.797545       103.3365 
 1779   0.0000       3.804083       103.5144 
 1780   0.0000       3.810859       103.6988 
 1781   0.0000       3.811774       103.7236 
 1782   0.0000       3.816031       103.8395 
 1783   0.0000       3.817963       103.8920 
 1784   0.0000       3.821871       103.9984 
 1785   0.0000       3.823197       104.0345 
 1786   0.0000       3.830702       104.2387 
 1787   0.0000       3.831608       104.2634 
 1788   0.0000       3.832915       104.2989 
 1789   0.0000       3.836004       104.3830 
 1790   0.0000       3.843920       104.5984 
 1791   0.0000       3.847249       104.6890 
 1792   0.0000       3.850108       104.7668 
 1793   0.0000       3.851809       104.8131 
 1794   0.0000       3.854210       104.8784 
 1795   0.0000       3.857897       104.9787 
 1796   0.0000       3.861318       105.0718 
 1797   0.0000       3.867179       105.2313 
 1798   0.0000       3.872353       105.3721 
 1799   0.0000       3.873622       105.4066 
 1800   0.0000       3.877310       105.5070 
 1801   0.0000       3.878585       105.5417 
 1802   0.0000       3.881264       105.6146 
 1803   0.0000       3.885658       105.7341 
 1804   0.0000       3.887898       105.7951 
 1805   0.0000       3.889529       105.8395 
 1806   0.0000       3.891840       105.9024 
 1807   0.0000       3.899196       106.1025 
 1808   0.0000       3.900860       106.1478 
 1809   0.0000       3.904447       106.2454 
 1810   0.0000       3.909112       106.3724 
 1811   0.0000       3.911488       106.4370 
 1812   0.0000       3.916938       106.5853 
 1813   0.0000       3.920798       106.6903 
 1814   0.0000       3.923809       106.7723 
 1815   0.0000       3.927297       106.8672 
 1816   0.0000       3.929151       106.9176 
 1817   0.0000       3.933914       107.0472 
 1818   0.0000       3.934249       107.0564 
 1819   0.0000       3.939555       107.2008 
 1820   0.0000       3.940035       107.2138 
 1821   0.0000       3.948357       107.4402 
 1822   0.0000       3.949806       107.4797 
 1823   0.0000       3.951376       107.5224 
 1824   0.0000       3.954512       107.6077 
 1825   0.0000       3.964095       107.8685 
 1826   0.0000       3.966583       107.9362 
 1827   0.0000       3.970215       108.0350 
 1828   0.0000       3.973184       108.1158 
 1829   0.0000       3.977989       108.2466 
 1830   0.0000       3.980588       108.3173 
 1831   0.0000       3.983498       108.3965 
 1832   0.0000       3.988128       108.5225 
 1833   0.0000       3.990262       108.5806 
 1834   0.0000       3.993786       108.6764 
 1835   0.0000       3.997527       108.7782 
 1836   0.0000       4.000625       108.8625 
 1837   0.0000       4.003284       108.9349 
 1838   0.0000       4.010119       109.1209 
 1839   0.0000       4.012752       109.1925 
 1840   0.0000       4.016165       109.2854 
 1841   0.0000       4.019931       109.3879 
 1842   0.0000       4.023862       109.4949 
 1843   0.0000       4.026974       109.5795 
 1844   0.0000       4.030386       109.6724 
 1845   0.0000       4.032473       109.7292 
 1846   0.0000       4.038487       109.8928 
 1847   0.0000       4.040611       109.9506 
 1848   0.0000       4.043983       110.0424 
 1849   0.0000       4.051858       110.2567 
 1850   0.0000       4.052301       110.2687 
 1851   0.0000       4.054425       110.3265 
 1852   0.0000       4.059017       110.4515 
 1853   0.0000       4.062362       110.5425 
 1854   0.0000       4.064091       110.5895 
 1855   0.0000       4.067802       110.6905 
 1856   0.0000       4.075801       110.9082 
 1857   0.0000       4.078042       110.9692 
 1858   0.0000       4.081358       111.0594 
 1859   0.0000       4.084143       111.1352 
 1860   0.0000       4.087875       111.2367 
 1861   0.0000       4.092815       111.3712 
 1862   0.0000       4.094935       111.4288 
 1863   0.0000       4.095471       111.4434 
 1864   0.0000       4.099266       111.5467 
 1865   0.0000       4.103085       111.6506 
 1866   0.0000       4.108632       111.8015 
 1867   0.0000       4.109111       111.8146 
 1868   0.0000       4.119360       112.0935 
 1869   0.0000       4.121149       112.1422 
 1870   0.0000       4.122751       112.1858 
 1871   0.0000       4.123755       112.2131 
 1872   0.0000       4.132735       112.4574 
 1873   0.0000       4.136992       112.5733 
 1874   0.0000       4.142875       112.7334 
 1875   0.0000       4.150639       112.9446 
 1876   0.0000       4.152857       113.0050 
 1877   0.0000       4.153962       113.0351 
 1878   0.0000       4.156654       113.1083 
 1879   0.0000       4.162908       113.2785 
 1880   0.0000       4.166934       113.3880 
 1881   0.0000       4.169697       113.4632 
 1882   0.0000       4.175314       113.6161 
 1883   0.0000       4.177667       113.6801 
 1884   0.0000       4.181137       113.7745 
 1885   0.0000       4.185794       113.9013 
 1886   0.0000       4.188120       113.9645 
 1887   0.0000       4.193202       114.1028 
 1888   0.0000       4.196746       114.1993 
 1889   0.0000       4.200875       114.3116 
 1890   0.0000       4.209126       114.5361 
 1891   0.0000       4.213545       114.6564 
 1892   0.0000       4.217958       114.7765 
 1893   0.0000       4.224060       114.9425 
 1894   0.0000       4.230414       115.1154 
 1895   0.0000       4.239326       115.3579 
 1896   0.0000       4.240771       115.3972 
 1897   0.0000       4.245963       115.5385 
 1898   0.0000       4.250095       115.6510 
 1899   0.0000       4.254748       115.7776 
 1900   0.0000       4.258429       115.8777 
 1901   0.0000       4.266357       116.0935 
 1902   0.0000       4.271909       116.2446 
 1903   0.0000       4.277346       116.3925 
 1904   0.0000       4.279797       116.4592 
 1905   0.0000       4.287017       116.6557 
 1906   0.0000       4.296894       116.9244 
 1907   0.0000       4.299430       116.9934 
 1908   0.0000       4.302724       117.0831 
 1909   0.0000       4.308599       117.2429 
 1910   0.0000       4.310511       117.2950 
 1911   0.0000       4.315015       117.4175 
 1912   0.0000       4.325112       117.6923 
 1913   0.0000       4.329363       117.8080 
 1914   0.0000       4.335073       117.9633 
 1915   0.0000       4.336793       118.0101 
 1916   0.0000       4.345693       118.2523 
 1917   0.0000       4.347324       118.2967 
 1918   0.0000       4.353709       118.4704 
 1919   0.0000       4.355884       118.5296 
 1920   0.0000       4.367047       118.8334 
 1921   0.0000       4.369753       118.9070 
 1922   0.0000       4.372961       118.9943 
 1923   0.0000       4.380490       119.1992 
 1924   0.0000       4.383479       119.2805 
 1925   0.0000       4.389607       119.4473 
 1926   0.0000       4.397228       119.6546 
 1927   0.0000       4.402117       119.7877 
 1928   0.0000       4.415822       120.1606 
 1929   0.0000       4.418309       120.2283 
 1930   0.0000       4.427950       120.4906 
 1931   0.0000       4.431536       120.5882 
 1932   0.0000       4.432779       120.6220 
 1933   0.0000       4.448187       121.0413 
 1934   0.0000       4.452302       121.1533 
 1935   0.0000       4.459044       121.3368 
 1936   0.0000       4.464632       121.4888 
 1937   0.0000       4.471609       121.6787 
 1938   0.0000       4.476053       121.7996 
 1939   0.0000       4.479892       121.9041 
 1940   0.0000       4.497911       122.3944 
 1941   0.0000       4.498679       122.4153 
 1942   0.0000       4.507372       122.6518 
 1943   0.0000       4.509251       122.7030 
 1944   0.0000       4.518101       122.9438 
 1945   0.0000       4.518669       122.9592 
 1946   0.0000       4.528096       123.2157 
 1947   0.0000       4.533585       123.3651 
 1948   0.0000       4.538437       123.4971 
 1949   0.0000       4.538880       123.5092 
 1950   0.0000       4.547426       123.7418 
 1951   0.0000       4.548030       123.7582 
 1952   0.0000       4.551905       123.8636 
 1953   0.0000       4.556147       123.9791 
 1954   0.0000       4.566152       124.2513 
 1955   0.0000       4.567481       124.2875 
 1956   0.0000       4.574059       124.4665 
 1957   0.0000       4.580717       124.6477 
 1958   0.0000       4.585124       124.7676 
 1959   0.0000       4.588510       124.8597 
 1960   0.0000       4.598516       125.1320 
 1961   0.0000       4.602326       125.2356 
 1962   0.0000       4.603863       125.2775 
 1963   0.0000       4.608285       125.3978 
 1964   0.0000       4.613722       125.5458 
 1965   0.0000       4.616998       125.6349 
 1966   0.0000       4.625825       125.8751 
 1967   0.0000       4.630351       125.9983 
 1968   0.0000       4.645776       126.4180 
 1969   0.0000       4.648400       126.4894 
 1970   0.0000       4.657004       126.7235 
 1971   0.0000       4.661548       126.8472 
 1972   0.0000       4.671912       127.1292 
 1973   0.0000       4.684077       127.4602 
 1974   0.0000       4.685109       127.4883 
 1975   0.0000       4.692274       127.6833 
 1976   0.0000       4.693615       127.7197 
 1977   0.0000       4.695270       127.7648 
 1978   0.0000       4.711139       128.1966 
 1979   0.0000       4.712931       128.2454 
 1980   0.0000       4.719250       128.4173 
 1981   0.0000       4.727287       128.6360 
 1982   0.0000       4.730401       128.7207 
 1983   0.0000       4.736927       128.8983 
 1984   0.0000       4.740894       129.0063 
 1985   0.0000       4.744340       129.1001 
 1986   0.0000       4.751058       129.2829 
 1987   0.0000       4.756608       129.4339 
 1988   0.0000       4.761032       129.5543 
 1989   0.0000       4.767933       129.7420 
 1990   0.0000       4.773015       129.8803 
 1991   0.0000       4.775378       129.9446 
 1992   0.0000       4.780920       130.0954 
 1993   0.0000       4.786060       130.2353 
 1994   0.0000       4.791662       130.3877 
 1995   0.0000       4.795852       130.5018 
 1996   0.0000       4.798788       130.5817 
 1997   0.0000       4.805357       130.7604 
 1998   0.0000       4.817547       131.0921 
 1999   0.0000       4.821090       131.1885 
 2000   0.0000       4.826271       131.3295 
 2001   0.0000       4.829241       131.4103 
 2002   0.0000       4.835846       131.5901 
 2003   0.0000       4.839425       131.6874 
 2004   0.0000       4.841941       131.7559 
 2005   0.0000       4.847949       131.9194 
 2006   0.0000       4.849130       131.9515 
 2007   0.0000       4.852528       132.0440 
 2008   0.0000       4.860143       132.2512 
 2009   0.0000       4.863774       132.3500 
 2010   0.0000       4.871092       132.5492 
 2011   0.0000       4.874560       132.6435 
 2012   0.0000       4.880895       132.8159 
 2013   0.0000       4.885185       132.9326 
 2014   0.0000       4.892118       133.1213 
 2015   0.0000       4.897336       133.2633 
 2016   0.0000       4.903537       133.4320 
 2017   0.0000       4.912092       133.6648 
 2018   0.0000       4.913321       133.6983 
 2019   0.0000       4.915837       133.7667 
 2020   0.0000       4.919962       133.8790 
 2021   0.0000       4.922948       133.9602 
 2022   0.0000       4.926191       134.0485 
 2023   0.0000       4.928319       134.1064 
 2024   0.0000       4.934650       134.2786 
 2025   0.0000       4.938629       134.3869 
 2026   0.0000       4.940461       134.4368 
 2027   0.0000       4.949170       134.6738 
 2028   0.0000       4.953597       134.7942 
 2029   0.0000       4.960870       134.9921 
 2030   0.0000       4.968382       135.1965 
 2031   0.0000       4.970409       135.2517 
 2032   0.0000       4.973984       135.3490 
 2033   0.0000       4.977442       135.4431 
 2034   0.0000       4.986625       135.6930 
 2035   0.0000       4.990144       135.7887 
 2036   0.0000       4.990757       135.8054 
 2037   0.0000       4.999292       136.0376 
 2038   0.0000       5.003169       136.1432 
 2039   0.0000       5.007349       136.2569 
 2040   0.0000       5.018518       136.5608 
 2041   0.0000       5.024907       136.7347 
 2042   0.0000       5.029262       136.8532 
 2043   0.0000       5.032245       136.9343 
 2044   0.0000       5.038499       137.1045 
 2045   0.0000       5.040571       137.1609 
 2046   0.0000       5.041121       137.1759 
 2047   0.0000       5.051128       137.4482 
 2048   0.0000       5.056676       137.5991 
 2049   0.0000       5.063757       137.7918 
 2050   0.0000       5.065661       137.8436 
 2051   0.0000       5.066495       137.8663 
 2052   0.0000       5.071013       137.9893 
 2053   0.0000       5.072821       138.0385 
 2054   0.0000       5.084162       138.3471 
 2055   0.0000       5.088743       138.4717 
 2056   0.0000       5.090216       138.5118 
 2057   0.0000       5.095333       138.6511 
 2058   0.0000       5.098286       138.7314 
 2059   0.0000       5.099274       138.7583 
 2060   0.0000       5.104133       138.8905 
 2061   0.0000       5.106425       138.9529 
 2062   0.0000       5.109861       139.0464 
 2063   0.0000       5.114574       139.1746 
 2064   0.0000       5.120698       139.3413 
 2065   0.0000       5.124490       139.4445 
 2066   0.0000       5.126656       139.5034 
 2067   0.0000       5.130401       139.6053 
 2068   0.0000       5.132080       139.6510 
 2069   0.0000       5.140020       139.8671 
 2070   0.0000       5.144097       139.9780 
 2071   0.0000       5.148769       140.1051 
 2072   0.0000       5.155517       140.2887 
 2073   0.0000       5.158286       140.3641 
 2074   0.0000       5.161641       140.4554 
 2075   0.0000       5.164182       140.5245 
 2076   0.0000       5.170484       140.6960 
 2077   0.0000       5.172005       140.7374 
 2078   0.0000       5.173207       140.7701 
 2079   0.0000       5.178268       140.9078 
 2080   0.0000       5.181813       141.0043 
 2081   0.0000       5.186742       141.1384 
 2082   0.0000       5.188598       141.1889 
 2083   0.0000       5.192719       141.3011 
 2084   0.0000       5.196402       141.4013 
 2085   0.0000       5.198456       141.4572 
 2086   0.0000       5.202488       141.5669 
 2087   0.0000       5.204308       141.6164 
 2088   0.0000       5.208275       141.7244 
 2089   0.0000       5.210249       141.7781 
 2090   0.0000       5.215724       141.9271 
 2091   0.0000       5.216651       141.9523 
 2092   0.0000       5.222439       142.1098 
 2093   0.0000       5.232739       142.3901 
 2094   0.0000       5.234216       142.4303 
 2095   0.0000       5.239464       142.5731 
 2096   0.0000       5.247141       142.7820 
 2097   0.0000       5.251444       142.8991 
 2098   0.0000       5.253743       142.9616 
 2099   0.0000       5.253806       142.9633 
 2100   0.0000       5.258158       143.0818 
 2101   0.0000       5.261634       143.1763 
 2102   0.0000       5.261881       143.1831 
 2103   0.0000       5.268951       143.3754 
 2104   0.0000       5.271205       143.4368 
 2105   0.0000       5.275686       143.5587 
 2106   0.0000       5.277609       143.6110 
 2107   0.0000       5.283621       143.7746 
 2108   0.0000       5.285579       143.8279 
 2109   0.0000       5.288119       143.8970 
 2110   0.0000       5.294884       144.0811 
 2111   0.0000       5.300388       144.2309 
 2112   0.0000       5.303660       144.3199 
 2113   0.0000       5.306675       144.4020 
 2114   0.0000       5.308752       144.4585 
 2115   0.0000       5.317288       144.6908 
 2116   0.0000       5.321088       144.7942 
 2117   0.0000       5.324391       144.8841 
 2118   0.0000       5.331210       145.0696 
 2119   0.0000       5.341144       145.3399 
 2120   0.0000       5.345440       145.4568 
 2121   0.0000       5.349529       145.5681 
 2122   0.0000       5.354459       145.7022 
 2123   0.0000       5.359979       145.8524 
 2124   0.0000       5.361719       145.8998 
 2125   0.0000       5.368829       146.0933 
 2126   0.0000       5.369618       146.1147 
 2127   0.0000       5.372418       146.1909 
 2128   0.0000       5.373535       146.2213 
 2129   0.0000       5.380629       146.4144 
 2130   0.0000       5.382910       146.4764 
 2131   0.0000       5.392167       146.7283 
 2132   0.0000       5.396511       146.8465 
 2133   0.0000       5.399310       146.9227 
 2134   0.0000       5.400368       146.9515 
 2135   0.0000       5.406491       147.1181 
 2136   0.0000       5.408287       147.1670 
 2137   0.0000       5.415037       147.3507 
 2138   0.0000       5.416927       147.4021 
 2139   0.0000       5.420582       147.5015 
 2140   0.0000       5.425478       147.6348 
 2141   0.0000       5.427299       147.6843 
 2142   0.0000       5.434770       147.8876 
 2143   0.0000       5.435385       147.9043 
 2144   0.0000       5.439325       148.0115 
 2145   0.0000       5.440717       148.0494 
 2146   0.0000       5.443745       148.1318 
 2147   0.0000       5.448474       148.2605 
 2148   0.0000       5.454537       148.4255 
 2149   0.0000       5.458068       148.5216 
 2150   0.0000       5.459983       148.5737 
 2151   0.0000       5.462521       148.6427 
 2152   0.0000       5.468384       148.8023 
 2153   0.0000       5.469123       148.8224 
 2154   0.0000       5.472841       148.9236 
 2155   0.0000       5.478846       149.0870 
 2156   0.0000       5.480252       149.1252 
 2157   0.0000       5.481378       149.1559 
 2158   0.0000       5.484517       149.2413 
 2159   0.0000       5.485663       149.2725 
 2160   0.0000       5.490275       149.3980 
 2161   0.0000       5.499567       149.6508 
 2162   0.0000       5.502255       149.7240 
 2163   0.0000       5.505029       149.7995 
 2164   0.0000       5.506847       149.8489 
 2165   0.0000       5.510590       149.9508 
 2166   0.0000       5.515576       150.0864 
 2167   0.0000       5.516517       150.1120 
 2168   0.0000       5.518291       150.1603 
 2169   0.0000       5.524205       150.3213 
 2170   0.0000       5.526713       150.3895 
 2171   0.0000       5.529812       150.4738 
 2172   0.0000       5.533822       150.5829 
 2173   0.0000       5.534906       150.6125 
 2174   0.0000       5.539247       150.7306 
 2175   0.0000       5.541641       150.7957 
 2176   0.0000       5.545503       150.9008 
 2177   0.0000       5.548094       150.9713 
 2178   0.0000       5.550643       151.0407 
 2179   0.0000       5.551867       151.0740 
 2180   0.0000       5.558315       151.2494 
 2181   0.0000       5.566776       151.4797 
 2182   0.0000       5.570343       151.5767 
 2183   0.0000       5.571426       151.6062 
 2184   0.0000       5.574819       151.6985 
 2185   0.0000       5.580732       151.8594 
 2186   0.0000       5.582602       151.9103 
 2187   0.0000       5.585187       151.9807 
 2188   0.0000       5.588941       152.0828 
 2189   0.0000       5.594278       152.2280 
 2190   0.0000       5.595644       152.2652 
 2191   0.0000       5.601703       152.4301 
 2192   0.0000       5.606023       152.5476 
 2193   0.0000       5.610436       152.6677 
 2194   0.0000       5.614063       152.7664 
 2195   0.0000       5.615009       152.7922 
 2196   0.0000       5.621745       152.9754 
 2197   0.0000       5.627511       153.1324 
 2198   0.0000       5.628029       153.1464 
 2199   0.0000       5.630661       153.2181 
 2200   0.0000       5.634983       153.3357 
 2201   0.0000       5.639920       153.4700 
 2202   0.0000       5.643763       153.5746 
 2203   0.0000       5.648451       153.7022 
 2204   0.0000       5.653621       153.8428 
 2205   0.0000       5.655662       153.8984 
 2206   0.0000       5.659721       154.0088 
 2207   0.0000       5.662260       154.0779 
 2208   0.0000       5.667909       154.2316 
 2209   0.0000       5.672323       154.3518 
 2210   0.0000       5.678286       154.5140 
 2211   0.0000       5.680145       154.5646 
 2212   0.0000       5.684419       154.6809 
 2213   0.0000       5.684917       154.6945 
 2214   0.0000       5.690196       154.8381 
 2215   0.0000       5.692588       154.9032 
 2216   0.0000       5.696579       155.0118 
 2217   0.0000       5.697316       155.0319 
 2218   0.0000       5.704857       155.2371 
 2219   0.0000       5.706372       155.2783 
 2220   0.0000       5.710496       155.3905 
 2221   0.0000       5.712305       155.4397 
 2222   0.0000       5.715770       155.5340 
 2223   0.0000       5.721231       155.6826 
 2224   0.0000       5.725295       155.7932 
 2225   0.0000       5.728330       155.8758 
 2226   0.0000       5.730022       155.9218 
 2227   0.0000       5.731238       155.9549 
 2228   0.0000       5.737215       156.1176 
 2229   0.0000       5.744008       156.3024 
 2230   0.0000       5.745600       156.3457 
 2231   0.0000       5.748008       156.4113 
 2232   0.0000       5.749947       156.4640 
 2233   0.0000       5.752444       156.5320 
 2234   0.0000       5.757287       156.6637 
 2235   0.0000       5.759745       156.7306 
 2236   0.0000       5.761033       156.7657 
 2237   0.0000       5.764164       156.8509 
 2238   0.0000       5.767048       156.9294 
 2239   0.0000       5.770634       157.0269 
 2240   0.0000       5.774813       157.1406 
 2241   0.0000       5.778424       157.2389 
 2242   0.0000       5.781546       157.3239 
 2243   0.0000       5.782592       157.3523 
 2244   0.0000       5.786262       157.4522 
 2245   0.0000       5.788502       157.5131 
 2246   0.0000       5.791539       157.5958 
 2247   0.0000       5.794855       157.6860 
 2248   0.0000       5.801232       157.8596 
 2249   0.0000       5.803044       157.9089 
 2250   0.0000       5.805792       157.9836 
 2251   0.0000       5.807778       158.0377 
 2252   0.0000       5.812651       158.1703 
 2253   0.0000       5.815897       158.2586 
 2254   0.0000       5.818045       158.3171 
 2255   0.0000       5.820995       158.3973 
 2256   0.0000       5.823631       158.4691 
 2257   0.0000       5.828542       158.6027 
 2258   0.0000       5.831094       158.6721 
 2259   0.0000       5.832787       158.7182 
 2260   0.0000       5.834998       158.7784 
 2261   0.0000       5.836499       158.8192 
 2262   0.0000       5.838082       158.8623 
 2263   0.0000       5.841671       158.9600 
 2264   0.0000       5.845418       159.0619 
 2265   0.0000       5.846952       159.1037 
 2266   0.0000       5.848711       159.1515 
 2267   0.0000       5.851544       159.2286 
 2268   0.0000       5.855740       159.3428 
 2269   0.0000       5.857125       159.3805 
 2270   0.0000       5.859888       159.4557 
 2271   0.0000       5.863643       159.5578 
 2272   0.0000       5.866113       159.6251 
 2273   0.0000       5.867871       159.6729 
 2274   0.0000       5.869135       159.7073 
 2275   0.0000       5.873729       159.8323 
 2276   0.0000       5.877215       159.9271 
 2277   0.0000       5.880119       160.0062 
 2278   0.0000       5.884037       160.1128 
 2279   0.0000       5.884684       160.1304 
 2280   0.0000       5.887030       160.1942 
 2281   0.0000       5.888661       160.2386 
 2282   0.0000       5.892225       160.3356 
 2283   0.0000       5.896737       160.4584 
 2284   0.0000       5.900310       160.5556 
 2285   0.0000       5.902651       160.6193 
 2286   0.0000       5.904824       160.6784 
 2287   0.0000       5.907324       160.7465 
 2288   0.0000       5.907951       160.7635 
 2289   0.0000       5.910977       160.8459 
 2290   0.0000       5.914457       160.9406 
 2291   0.0000       5.916277       160.9901 
 2292   0.0000       5.919264       161.0714 
 2293   0.0000       5.921921       161.1437 
 2294   0.0000       5.923412       161.1842 
 2295   0.0000       5.924348       161.2097 
 2296   0.0000       5.929070       161.3382 
 2297   0.0000       5.930083       161.3658 
 2298   0.0000       5.933469       161.4579 
 2299   0.0000       5.937493       161.5674 
 2300   0.0000       5.938740       161.6013 
 2301   0.0000       5.942415       161.7013 
 2302   0.0000       5.944492       161.7578 
 2303   0.0000       5.948273       161.8607 
 2304   0.0000       5.950083       161.9100 
 2305   0.0000       5.952767       161.9830 
 2306   0.0000       5.956944       162.0967 
 2307   0.0000       5.957633       162.1154 
 2308   0.0000       5.959873       162.1764 
 2309   0.0000       5.960711       162.1992 
 2310   0.0000       5.962388       162.2448 
 2311   0.0000       5.963989       162.2884 
 2312   0.0000       5.967223       162.3764 
 2313   0.0000       5.969666       162.4429 
 2314   0.0000       5.975306       162.5963 
 2315   0.0000       5.976313       162.6238 
 2316   0.0000       5.979011       162.6972 
 2317   0.0000       5.981799       162.7730 
 2318   0.0000       5.984404       162.8439 
 2319   0.0000       5.985270       162.8675 
 2320   0.0000       5.987424       162.9261 
 2321   0.0000       5.990538       163.0108 
 2322   0.0000       5.993372       163.0880 
 2323   0.0000       5.995053       163.1337 
 2324   0.0000       5.995243       163.1389 
 2325   0.0000       5.998349       163.2234 
 2326   0.0000       6.000405       163.2793 
 2327   0.0000       6.002920       163.3478 
 2328   0.0000       6.007096       163.4614 
 2329   0.0000       6.010520       163.5546 
 2330   0.0000       6.012395       163.6056 
 2331   0.0000       6.013095       163.6246 
 2332   0.0000       6.017447       163.7431 
 2333   0.0000       6.019825       163.8078 
 2334   0.0000       6.022501       163.8806 
 2335   0.0000       6.024677       163.9398 
 2336   0.0000       6.031129       164.1154 
 2337   0.0000       6.033427       164.1779 
 2338   0.0000       6.036207       164.2535 
 2339   0.0000       6.037762       164.2959 
 2340   0.0000       6.039417       164.3409 
 2341   0.0000       6.040482       164.3699 
 2342   0.0000       6.044710       164.4849 
 2343   0.0000       6.047039       164.5483 
 2344   0.0000       6.048261       164.5816 
 2345   0.0000       6.050262       164.6360 
 2346   0.0000       6.053523       164.7247 
 2347   0.0000       6.056784       164.8135 
 2348   0.0000       6.061395       164.9389 
 2349   0.0000       6.064100       165.0126 
 2350   0.0000       6.065890       165.0613 
 2351   0.0000       6.069781       165.1671 
 2352   0.0000       6.071038       165.2014 
 2353   0.0000       6.072471       165.2403 
 2354   0.0000       6.075108       165.3121 
 2355   0.0000       6.079126       165.4214 
 2356   0.0000       6.081130       165.4760 
 2357   0.0000       6.086016       165.6089 
 2358   0.0000       6.087446       165.6478 
 2359   0.0000       6.087903       165.6603 
 2360   0.0000       6.089085       165.6924 
 2361   0.0000       6.091170       165.7492 
 2362   0.0000       6.093246       165.8056 
 2363   0.0000       6.094234       165.8325 
 2364   0.0000       6.096425       165.8922 
 2365   0.0000       6.098086       165.9374 
 2366   0.0000       6.099658       165.9801 
 2367   0.0000       6.100242       165.9960 
 2368   0.0000       6.102537       166.0585 
 2369   0.0000       6.106269       166.1600 
 2370   0.0000       6.108150       166.2112 
 2371   0.0000       6.108330       166.2161 
 2372   0.0000       6.110576       166.2772 
 2373   0.0000       6.114884       166.3944 
 2374   0.0000       6.119374       166.5166 
 2375   0.0000       6.121925       166.5860 
 2376   0.0000       6.124343       166.6519 
 2377   0.0000       6.125743       166.6899 
 2378   0.0000       6.127334       166.7332 
 2379   0.0000       6.128681       166.7699 
 2380   0.0000       6.133980       166.9141 
 2381   0.0000       6.134781       166.9359 
 2382   0.0000       6.137196       167.0016 
 2383   0.0000       6.140917       167.1029 
 2384   0.0000       6.142323       167.1411 
 2385   0.0000       6.146663       167.2592 
 2386   0.0000       6.148808       167.3176 
 2387   0.0000       6.152019       167.4050 
 2388   0.0000       6.154634       167.4761 
 2389   0.0000       6.155689       167.5048 
 2390   0.0000       6.158408       167.5788 
 2391   0.0000       6.162720       167.6961 
 2392   0.0000       6.162938       167.7021 
 2393   0.0000       6.163816       167.7260 
 2394   0.0000       6.164752       167.7514 
 2395   0.0000       6.168020       167.8403 
 2396   0.0000       6.170768       167.9151 
 2397   0.0000       6.172345       167.9581 
 2398   0.0000       6.175501       168.0439 
 2399   0.0000       6.177832       168.1074 
 2400   0.0000       6.180031       168.1672 
 2401   0.0000       6.181931       168.2189 
 2402   0.0000       6.184394       168.2859 
 2403   0.0000       6.186939       168.3552 
 2404   0.0000       6.191102       168.4685 
 2405   0.0000       6.193742       168.5403 
 2406   0.0000       6.197150       168.6330 
 2407   0.0000       6.199411       168.6946 
 2408   0.0000       6.201098       168.7405 
 2409   0.0000       6.202042       168.7661 
 2410   0.0000       6.203154       168.7964 
 2411   0.0000       6.203845       168.8152 
 2412   0.0000       6.207399       168.9119 
 2413   0.0000       6.209696       168.9744 
 2414   0.0000       6.210669       169.0009 
 2415   0.0000       6.214832       169.1142 
 2416   0.0000       6.216944       169.1717 
 2417   0.0000       6.220037       169.2558 
 2418   0.0000       6.220997       169.2819 
 2419   0.0000       6.224017       169.3641 
 2420   0.0000       6.224724       169.3834 
 2421   0.0000       6.227576       169.4610 
 2422   0.0000       6.229319       169.5084 
 2423   0.0000       6.232476       169.5943 
 2424   0.0000       6.233451       169.6208 
 2425   0.0000       6.239667       169.7900 
 2426   0.0000       6.240798       169.8207 
 2427   0.0000       6.242685       169.8721 
 2428   0.0000       6.247067       169.9913 
 2429   0.0000       6.248496       170.0302 
 2430   0.0000       6.251375       170.1086 
 2431   0.0000       6.252484       170.1387 
 2432   0.0000       6.253641       170.1702 
 2433   0.0000       6.255242       170.2138 
 2434   0.0000       6.257900       170.2861 
 2435   0.0000       6.260855       170.3665 
 2436   0.0000       6.261479       170.3835 
 2437   0.0000       6.263587       170.4409 
 2438   0.0000       6.264573       170.4677 
 2439   0.0000       6.267888       170.5579 
 2440   0.0000       6.270299       170.6235 
 2441   0.0000       6.273254       170.7039 
 2442   0.0000       6.273526       170.7113 
 2443   0.0000       6.277746       170.8262 
 2444   0.0000       6.280018       170.8880 
 2445   0.0000       6.281430       170.9264 
 2446   0.0000       6.283176       170.9739 
 2447   0.0000       6.286281       171.0584 
 2448   0.0000       6.288787       171.1266 
 2449   0.0000       6.290748       171.1799 
 2450   0.0000       6.295786       171.3171 
 2451   0.0000       6.297925       171.3753 
 2452   0.0000       6.300704       171.4509 
 2453   0.0000       6.301665       171.4770 
 2454   0.0000       6.302711       171.5055 
 2455   0.0000       6.303848       171.5364 
 2456   0.0000       6.306948       171.6208 
 2457   0.0000       6.308919       171.6744 
 2458   0.0000       6.311389       171.7416 
 2459   0.0000       6.313529       171.7999 
 2460   0.0000       6.318308       171.9299 
 2461   0.0000       6.320089       171.9784 
 2462   0.0000       6.322700       172.0494 
 2463   0.0000       6.323062       172.0593 
 2464   0.0000       6.325478       172.1250 
 2465   0.0000       6.328968       172.2200 
 2466   0.0000       6.331277       172.2828 
 2467   0.0000       6.332626       172.3195 
 2468   0.0000       6.334918       172.3819 
 2469   0.0000       6.335422       172.3956 
 2470   0.0000       6.338898       172.4902 
 2471   0.0000       6.339858       172.5163 
 2472   0.0000       6.343698       172.6208 
 2473   0.0000       6.344977       172.6556 
 2474   0.0000       6.346937       172.7089 
 2475   0.0000       6.351685       172.8381 
 2476   0.0000       6.353877       172.8978 
 2477   0.0000       6.356824       172.9780 
 2478   0.0000       6.363524       173.1603 
 2479   0.0000       6.365562       173.2157 
 2480   0.0000       6.367389       173.2655 
 2481   0.0000       6.368155       173.2863 
 2482   0.0000       6.371298       173.3718 
 2483   0.0000       6.372764       173.4117 
 2484   0.0000       6.377625       173.5440 
 2485   0.0000       6.379440       173.5934 
 2486   0.0000       6.382410       173.6742 
 2487   0.0000       6.383625       173.7073 
 2488   0.0000       6.389276       173.8610 
 2489   0.0000       6.392675       173.9535 
 2490   0.0000       6.393045       173.9636 
 2491   0.0000       6.395808       174.0388 
 2492   0.0000       6.397910       174.0960 
 2493   0.0000       6.401669       174.1983 
 2494   0.0000       6.406035       174.3171 
 2495   0.0000       6.407234       174.3497 
 2496   0.0000       6.410340       174.4342 
 2497   0.0000       6.412156       174.4836 
 2498   0.0000       6.413462       174.5192 
 2499   0.0000       6.416891       174.6125 
 2500   0.0000       6.419618       174.6867 
 2501   0.0000       6.421487       174.7375 
 2502   0.0000       6.422130       174.7550 
 2503   0.0000       6.425633       174.8504 
 2504   0.0000       6.426754       174.8809 
 2505   0.0000       6.429138       174.9457 
 2506   0.0000       6.431832       175.0191 
 2507   0.0000       6.435155       175.1095 
 2508   0.0000       6.437431       175.1714 
 2509   0.0000       6.439330       175.2231 
 2510   0.0000       6.444849       175.3733 
 2511   0.0000       6.447819       175.4541 
 2512   0.0000       6.449706       175.5054 
 2513   0.0000       6.451303       175.5489 
 2514   0.0000       6.453404       175.6061 
 2515   0.0000       6.455344       175.6588 
 2516   0.0000       6.460072       175.7875 
 2517   0.0000       6.460566       175.8009 
 2518   0.0000       6.463100       175.8699 
 2519   0.0000       6.466731       175.9687 
 2520   0.0000       6.467706       175.9952 
 2521   0.0000       6.470830       176.0802 
 2522   0.0000       6.471809       176.1069 
 2523   0.0000       6.475816       176.2159 
 2524   0.0000       6.478474       176.2882 
 2525   0.0000       6.481782       176.3782 
 2526   0.0000       6.483581       176.4272 
 2527   0.0000       6.486667       176.5112 
 2528   0.0000       6.490051       176.6033 
 2529   0.0000       6.490852       176.6251 
 2530   0.0000       6.497302       176.8006 
 2531   0.0000       6.497793       176.8139 
 2532   0.0000       6.499224       176.8529 
 2533   0.0000       6.504052       176.9843 
 2534   0.0000       6.507684       177.0831 
 2535   0.0000       6.509403       177.1298 
 2536   0.0000       6.509829       177.1415 
 2537   0.0000       6.514001       177.2550 
 2538   0.0000       6.519820       177.4133 
 2539   0.0000       6.521532       177.4599 
 2540   0.0000       6.524787       177.5485 
 2541   0.0000       6.525267       177.5615 
 2542   0.0000       6.526056       177.5830 
 2543   0.0000       6.528956       177.6619 
 2544   0.0000       6.531954       177.7435 
 2545   0.0000       6.534421       177.8106 
 2546   0.0000       6.537846       177.9038 
 2547   0.0000       6.539735       177.9552 
 2548   0.0000       6.542001       178.0169 
 2549   0.0000       6.544802       178.0931 
 2550   0.0000       6.546239       178.1322 
 2551   0.0000       6.549039       178.2084 
 2552   0.0000       6.553939       178.3417 
 2553   0.0000       6.556873       178.4216 
 2554   0.0000       6.557572       178.4406 
 2555   0.0000       6.561130       178.5374 
 2556   0.0000       6.563612       178.6050 
 2557   0.0000       6.565272       178.6501 
 2558   0.0000       6.568249       178.7311 
 2559   0.0000       6.570787       178.8002 
 2560   0.0000       6.575149       178.9189 
 2561   0.0000       6.578320       179.0052 
 2562   0.0000       6.579862       179.0471 
 2563   0.0000       6.581715       179.0976 
 2564   0.0000       6.584596       179.1760 
 2565   0.0000       6.585577       179.2027 
 2566   0.0000       6.589366       179.3058 
 2567   0.0000       6.590574       179.3386 
 2568   0.0000       6.595139       179.4628 
 2569   0.0000       6.596285       179.4940 
 2570   0.0000       6.599271       179.5753 
 2571   0.0000       6.601857       179.6457 
 2572   0.0000       6.603558       179.6920 
 2573   0.0000       6.605839       179.7540 
 2574   0.0000       6.607772       179.8066 
 2575   0.0000       6.607965       179.8119 
 2576   0.0000       6.611437       179.9064 
 2577   0.0000       6.613770       179.9698 
 2578   0.0000       6.617055       180.0592 
 2579   0.0000       6.620555       180.1545 
 2580   0.0000       6.625783       180.2967 
 2581   0.0000       6.626277       180.3102 
 2582   0.0000       6.629327       180.3932 
 2583   0.0000       6.630953       180.4374 
 2584   0.0000       6.633333       180.5022 
 2585   0.0000       6.635189       180.5527 
 2586   0.0000       6.637753       180.6224 
 2587   0.0000       6.638850       180.6523 
 2588   0.0000       6.640469       180.6964 
 2589   0.0000       6.642662       180.7560 
 2590   0.0000       6.645527       180.8340 
 2591   0.0000       6.646614       180.8636 
 2592   0.0000       6.649889       180.9527 
 2593   0.0000       6.653080       181.0395 
 2594   0.0000       6.654112       181.0676 
 2595   0.0000       6.657046       181.1474 
 2596   0.0000       6.658843       181.1963 
 2597   0.0000       6.662525       181.2965 
 2598   0.0000       6.666633       181.4083 
 2599   0.0000       6.667800       181.4401 
 2600   0.0000       6.670870       181.5236 
 2601   0.0000       6.672984       181.5811 
 2602   0.0000       6.677936       181.7159 
 2603   0.0000       6.679351       181.7544 
 2604   0.0000       6.681383       181.8097 
 2605   0.0000       6.684020       181.8814 
 2606   0.0000       6.687459       181.9750 
 2607   0.0000       6.690931       182.0695 
 2608   0.0000       6.691596       182.0876 
 2609   0.0000       6.694868       182.1766 
 2610   0.0000       6.697250       182.2415 
 2611   0.0000       6.698441       182.2738 
 2612   0.0000       6.703031       182.3988 
 2613   0.0000       6.705894       182.4767 
 2614   0.0000       6.707509       182.5206 
 2615   0.0000       6.710030       182.5892 
 2616   0.0000       6.712956       182.6688 
 2617   0.0000       6.715681       182.7430 
 2618   0.0000       6.717497       182.7924 
 2619   0.0000       6.718464       182.8187 
 2620   0.0000       6.721636       182.9050 
 2621   0.0000       6.725723       183.0162 
 2622   0.0000       6.728614       183.0949 
 2623   0.0000       6.731585       183.1757 
 2624   0.0000       6.733225       183.2204 
 2625   0.0000       6.735133       183.2723 
 2626   0.0000       6.738113       183.3534 
 2627   0.0000       6.742875       183.4830 
 2628   0.0000       6.749590       183.6657 
 2629   0.0000       6.751874       183.7278 
 2630   0.0000       6.756526       183.8544 
 2631   0.0000       6.758431       183.9062 
 2632   0.0000       6.760175       183.9537 
 2633   0.0000       6.762121       184.0067 
 2634   0.0000       6.764460       184.0703 
 2635   0.0000       6.767712       184.1588 
 2636   0.0000       6.768974       184.1932 
 2637   0.0000       6.771560       184.2635 
 2638   0.0000       6.775815       184.3793 
 2639   0.0000       6.779102       184.4688 
 2640   0.0000       6.781504       184.5341 
 2641   0.0000       6.789415       184.7494 
 2642   0.0000       6.789868       184.7617 
 2643   0.0000       6.792458       184.8322 
 2644   0.0000       6.795593       184.9175 
 2645   0.0000       6.797768       184.9767 
 2646   0.0000       6.799787       185.0316 
 2647   0.0000       6.802110       185.0948 
 2648   0.0000       6.806830       185.2233 
 2649   0.0000       6.809698       185.3013 
 2650   0.0000       6.812724       185.3836 
 2651   0.0000       6.819150       185.5585 
 2652   0.0000       6.819690       185.5732 
 2653   0.0000       6.821765       185.6297 
 2654   0.0000       6.827782       185.7934 
 2655   0.0000       6.828709       185.8186 
 2656   0.0000       6.836161       186.0214 
 2657   0.0000       6.838395       186.0822 
 2658   0.0000       6.841465       186.1657 
 2659   0.0000       6.846180       186.2940 
 2660   0.0000       6.850148       186.4020 
 2661   0.0000       6.851545       186.4400 
 2662   0.0000       6.853065       186.4814 
 2663   0.0000       6.863354       186.7613 
 2664   0.0000       6.863865       186.7753 
 2665   0.0000       6.865290       186.8140 
 2666   0.0000       6.867357       186.8703 
 2667   0.0000       6.871422       186.9809 
 2668   0.0000       6.875318       187.0869 
 2669   0.0000       6.877245       187.1393 
 2670   0.0000       6.880553       187.2294 
 2671   0.0000       6.882856       187.2920 
 2672   0.0000       6.886116       187.3807 
 2673   0.0000       6.893558       187.5832 
 2674   0.0000       6.899164       187.7358 
 2675   0.0000       6.904079       187.8695 
 2676   0.0000       6.907571       187.9645 
 2677   0.0000       6.910647       188.0483 
 2678   0.0000       6.913696       188.1312 
 2679   0.0000       6.916058       188.1955 
 2680   0.0000       6.918168       188.2529 
 2681   0.0000       6.919263       188.2827 
 2682   0.0000       6.924380       188.4220 
 2683   0.0000       6.929951       188.5736 
 2684   0.0000       6.932907       188.6540 
 2685   0.0000       6.939857       188.8431 
 2686   0.0000       6.941707       188.8935 
 2687   0.0000       6.942548       188.9163 
 2688   0.0000       6.945314       188.9916 
 2689   0.0000       6.946594       189.0264 
 2690   0.0000       6.951462       189.1589 
 2691   0.0000       6.954997       189.2551 
 2692   0.0000       6.959616       189.3808 
 2693   0.0000       6.960853       189.4144 
 2694   0.0000       6.964647       189.5177 
 2695   0.0000       6.970060       189.6650 
 2696   0.0000       6.972565       189.7331 
 2697   0.0000       6.975426       189.8110 
 2698   0.0000       6.982131       189.9934 
 2699   0.0000       6.984285       190.0521 
 2700   0.0000       6.989857       190.2037 
 2701   0.0000       6.992714       190.2814 
 2702   0.0000       6.994250       190.3232 
 2703   0.0000       6.997052       190.3995 
 2704   0.0000       7.003804       190.5832 
 2705   0.0000       7.007339       190.6794 
 2706   0.0000       7.010241       190.7584 
 2707   0.0000       7.015815       190.9100 
 2708   0.0000       7.019953       191.0226 
 2709   0.0000       7.021184       191.0561 
 2710   0.0000       7.026338       191.1964 
 2711   0.0000       7.029377       191.2791 
 2712   0.0000       7.032266       191.3577 
 2713   0.0000       7.037044       191.4877 
 2714   0.0000       7.038426       191.5253 
 2715   0.0000       7.045385       191.7147 
 2716   0.0000       7.047306       191.7669 
 2717   0.0000       7.049048       191.8143 
 2718   0.0000       7.054410       191.9603 
 2719   0.0000       7.056510       192.0174 
 2720   0.0000       7.057731       192.0506 
 2721   0.0000       7.061415       192.1509 
 2722   0.0000       7.061743       192.1598 
 2723   0.0000       7.065666       192.2665 
 2724   0.0000       7.067749       192.3232 
 2725   0.0000       7.068709       192.3494 
 2726   0.0000       7.076513       192.5617 
 2727   0.0000       7.079396       192.6402 
 2728   0.0000       7.085327       192.8016 
 2729   0.0000       7.087129       192.8506 
 2730   0.0000       7.090072       192.9307 
 2731   0.0000       7.093748       193.0307 
 2732   0.0000       7.096316       193.1006 
 2733   0.0000       7.102793       193.2768 
 2734   0.0000       7.109658       193.4636 
 2735   0.0000       7.110714       193.4924 
 2736   0.0000       7.112908       193.5521 
 2737   0.0000       7.113616       193.5713 
 2738   0.0000       7.119554       193.7329 
 2739   0.0000       7.126290       193.9162 
 2740   0.0000       7.129368       194.0000 
 2741   0.0000       7.132356       194.0813 
 2742   0.0000       7.135021       194.1538 
 2743   0.0000       7.136242       194.1870 
 2744   0.0000       7.143891       194.3952 
 2745   0.0000       7.145707       194.4446 
 2746   0.0000       7.148695       194.5259 
 2747   0.0000       7.155892       194.7217 
 2748   0.0000       7.156709       194.7440 
 2749   0.0000       7.159307       194.8147 
 2750   0.0000       7.162448       194.9001 
 2751   0.0000       7.167856       195.0473 
 2752   0.0000       7.173428       195.1989 
 2753   0.0000       7.180591       195.3938 
 2754   0.0000       7.186537       195.5556 
 2755   0.0000       7.186840       195.5638 
 2756   0.0000       7.188367       195.6054 
 2757   0.0000       7.193424       195.7430 
 2758   0.0000       7.197692       195.8592 
 2759   0.0000       7.200615       195.9387 
 2760   0.0000       7.204788       196.0522 
 2761   0.0000       7.210607       196.2106 
 2762   0.0000       7.213259       196.2828 
 2763   0.0000       7.216358       196.3671 
 2764   0.0000       7.218819       196.4341 
 2765   0.0000       7.226432       196.6412 
 2766   0.0000       7.227608       196.6732 
 2767   0.0000       7.230971       196.7647 
 2768   0.0000       7.233537       196.8346 
 2769   0.0000       7.238127       196.9595 
 2770   0.0000       7.239897       197.0076 
 2771   0.0000       7.245544       197.1613 
 2772   0.0000       7.247574       197.2165 
 2773   0.0000       7.252683       197.3555 
 2774   0.0000       7.253409       197.3753 
 2775   0.0000       7.262219       197.6150 
 2776   0.0000       7.263677       197.6547 
 2777   0.0000       7.266984       197.7447 
 2778   0.0000       7.270674       197.8451 
 2779   0.0000       7.279013       198.0720 
 2780   0.0000       7.283067       198.1823 
 2781   0.0000       7.287695       198.3083 
 2782   0.0000       7.290131       198.3746 
 2783   0.0000       7.292510       198.4393 
 2784   0.0000       7.296211       198.5400 
 2785   0.0000       7.297567       198.5769 
 2786   0.0000       7.302467       198.7102 
 2787   0.0000       7.306397       198.8172 
 2788   0.0000       7.308153       198.8650 
 2789   0.0000       7.310559       198.9304 
 2790   0.0000       7.314781       199.0453 
 2791   0.0000       7.321329       199.2235 
 2792   0.0000       7.325259       199.3304 
 2793   0.0000       7.330899       199.4839 
 2794   0.0000       7.336897       199.6471 
 2795   0.0000       7.338757       199.6977 
 2796   0.0000       7.344252       199.8473 
 2797   0.0000       7.346689       199.9136 
 2798   0.0000       7.350095       200.0062 
 2799   0.0000       7.358306       200.2297 
 2800   0.0000       7.361741       200.3232 
 2801   0.0000       7.365336       200.4210 
 2802   0.0000       7.370580       200.5637 
 2803   0.0000       7.371856       200.5984 
 2804   0.0000       7.375345       200.6933 
 2805   0.0000       7.382024       200.8751 
 2806   0.0000       7.386777       201.0044 
 2807   0.0000       7.392109       201.1495 
 2808   0.0000       7.392344       201.1559 
 2809   0.0000       7.403253       201.4528 
 2810   0.0000       7.407326       201.5636 
 2811   0.0000       7.408554       201.5970 
 2812   0.0000       7.413527       201.7323 
 2813   0.0000       7.415729       201.7922 
 2814   0.0000       7.419223       201.8873 
 2815   0.0000       7.420105       201.9113 
 2816   0.0000       7.426655       202.0896 
 2817   0.0000       7.429215       202.1592 
 2818   0.0000       7.431098       202.2104 
 2819   0.0000       7.433854       202.2855 
 2820   0.0000       7.436783       202.3652 
 2821   0.0000       7.440522       202.4669 
 2822   0.0000       7.442955       202.5331 
 2823   0.0000       7.447473       202.6560 
 2824   0.0000       7.449090       202.7000 
 2825   0.0000       7.454163       202.8381 
 2826   0.0000       7.457069       202.9172 
 2827   0.0000       7.458102       202.9453 
 2828   0.0000       7.460731       203.0168 
 2829   0.0000       7.461496       203.0376 
 2830   0.0000       7.464364       203.1157 
 2831   0.0000       7.465557       203.1481 
 2832   0.0000       7.469650       203.2595 
 2833   0.0000       7.471057       203.2978 
 2834   0.0000       7.477136       203.4632 
 2835   0.0000       7.478415       203.4980 
 2836   0.0000       7.482852       203.6187 
 2837   0.0000       7.485451       203.6895 
 2838   0.0000       7.488096       203.7615 
 2839   0.0000       7.491186       203.8455 
 2840   0.0000       7.498096       204.0336 
 2841   0.0000       7.499545       204.0730 
 2842   0.0000       7.502294       204.1478 
 2843   0.0000       7.506052       204.2501 
 2844   0.0000       7.509383       204.3407 
 2845   0.0000       7.511889       204.4089 
 2846   0.0000       7.515971       204.5200 
 2847   0.0000       7.519680       204.6209 
 2848   0.0000       7.522897       204.7084 
 2849   0.0000       7.524856       204.7617 
 2850   0.0000       7.528086       204.8496 
 2851   0.0000       7.531846       204.9520 
 2852   0.0000       7.535210       205.0435 
 2853   0.0000       7.537370       205.1023 
 2854   0.0000       7.543144       205.2594 
 2855   0.0000       7.547133       205.3679 
 2856   0.0000       7.551191       205.4784 
 2857   0.0000       7.557357       205.6461 
 2858   0.0000       7.557604       205.6529 
 2859   0.0000       7.559539       205.7055 
 2860   0.0000       7.563461       205.8122 
 2861   0.0000       7.568512       205.9497 
 2862   0.0000       7.571934       206.0428 
 2863   0.0000       7.573540       206.0865 
 2864   0.0000       7.576860       206.1768 
 2865   0.0000       7.578930       206.2332 
 2866   0.0000       7.585613       206.4150 
 2867   0.0000       7.589830       206.5298 
 2868   0.0000       7.593723       206.6357 
 2869   0.0000       7.596922       206.7228 
 2870   0.0000       7.597837       206.7477 
 2871   0.0000       7.602592       206.8770 
 2872   0.0000       7.605482       206.9557 
 2873   0.0000       7.609810       207.0735 
 2874   0.0000       7.612004       207.1332 
 2875   0.0000       7.617238       207.2756 
 2876   0.0000       7.620187       207.3558 
 2877   0.0000       7.628290       207.5763 
 2878   0.0000       7.632859       207.7007 
 2879   0.0000       7.633328       207.7134 
 2880   0.0000       7.635834       207.7816 
 2881   0.0000       7.641586       207.9381 
 2882   0.0000       7.644840       208.0267 
 2883   0.0000       7.645514       208.0450 
 2884   0.0000       7.654512       208.2899 
 2885   0.0000       7.654942       208.3016 
 2886   0.0000       7.661301       208.4746 
 2887   0.0000       7.664252       208.5549 
 2888   0.0000       7.667109       208.6326 
 2889   0.0000       7.669215       208.6899 
 2890   0.0000       7.673382       208.8033 
 2891   0.0000       7.676595       208.8908 
 2892   0.0000       7.678448       208.9412 
 2893   0.0000       7.684417       209.1036 
 2894   0.0000       7.687055       209.1754 
 2895   0.0000       7.691371       209.2928 
 2896   0.0000       7.692825       209.3324 
 2897   0.0000       7.697451       209.4583 
 2898   0.0000       7.699935       209.5259 
 2899   0.0000       7.704124       209.6399 
 2900   0.0000       7.707547       209.7330 
 2901   0.0000       7.709440       209.7845 
 2902   0.0000       7.713697       209.9004 
 2903   0.0000       7.714623       209.9256 
 2904   0.0000       7.720278       210.0794 
 2905   0.0000       7.722425       210.1379 
 2906   0.0000       7.725364       210.2178 
 2907   0.0000       7.729195       210.3221 
 2908   0.0000       7.734889       210.4770 
 2909   0.0000       7.740457       210.6285 
 2910   0.0000       7.742482       210.6836 
 2911   0.0000       7.743321       210.7065 
 2912   0.0000       7.749789       210.8825 
 2913   0.0000       7.750714       210.9076 
 2914   0.0000       7.755321       211.0330 
 2915   0.0000       7.758353       211.1155 
 2916   0.0000       7.761822       211.2099 
 2917   0.0000       7.766381       211.3340 
 2918   0.0000       7.770692       211.4513 
 2919   0.0000       7.773929       211.5394 
 2920   0.0000       7.781575       211.7474 
 2921   0.0000       7.782840       211.7818 
 2922   0.0000       7.787370       211.9051 
 2923   0.0000       7.791366       212.0138 
 2924   0.0000       7.792738       212.0512 
 2925   0.0000       7.794048       212.0868 
 2926   0.0000       7.799062       212.2233 
 2927   0.0000       7.800163       212.2532 
 2928   0.0000       7.801592       212.2921 
 2929   0.0000       7.808285       212.4742 
 2930   0.0000       7.810360       212.5307 
 2931   0.0000       7.812307       212.5837 
 2932   0.0000       7.814472       212.6426 
 2933   0.0000       7.816293       212.6921 
 2934   0.0000       7.819784       212.7872 
 2935   0.0000       7.824349       212.9114 
 2936   0.0000       7.830426       213.0767 
 2937   0.0000       7.831452       213.1046 
 2938   0.0000       7.834535       213.1885 
 2939   0.0000       7.835211       213.2069 
 2940   0.0000       7.838348       213.2923 
 2941   0.0000       7.840702       213.3564 
 2942   0.0000       7.845782       213.4946 
 2943   0.0000       7.848760       213.5756 
 2944   0.0000       7.852053       213.6652 
 2945   0.0000       7.857248       213.8066 
 2946   0.0000       7.859152       213.8584 
 2947   0.0000       7.859505       213.8680 
 2948   0.0000       7.861061       213.9103 
 2949   0.0000       7.866045       214.0460 
 2950   0.0000       7.873134       214.2389 
 2951   0.0000       7.878110       214.3743 
 2952   0.0000       7.879628       214.4156 
 2953   0.0000       7.884530       214.5490 
 2954   0.0000       7.886062       214.5907 
 2955   0.0000       7.887607       214.6327 
 2956   0.0000       7.894142       214.8105 
 2957   0.0000       7.898073       214.9175 
 2958   0.0000       7.899707       214.9620 
 2959   0.0000       7.902895       215.0487 
 2960   0.0000       7.904502       215.0924 
 2961   0.0000       7.910252       215.2489 
 2962   0.0000       7.910783       215.2633 
 2963   0.0000       7.914595       215.3671 
 2964   0.0000       7.916266       215.4125 
 2965   0.0000       7.917835       215.4553 
 2966   0.0000       7.918642       215.4772 
 2967   0.0000       7.921793       215.5629 
 2968   0.0000       7.927697       215.7236 
 2969   0.0000       7.928858       215.7552 
 2970   0.0000       7.935688       215.9411 
 2971   0.0000       7.937772       215.9978 
 2972   0.0000       7.939740       216.0513 
 2973   0.0000       7.946256       216.2286 
 2974   0.0000       7.948764       216.2969 
 2975   0.0000       7.949306       216.3116 
 2976   0.0000       7.951961       216.3839 
 2977   0.0000       7.953640       216.4295 
 2978   0.0000       7.957008       216.5212 
 2979   0.0000       7.959203       216.5809 
 2980   0.0000       7.961373       216.6400 
 2981   0.0000       7.968150       216.8244 
 2982   0.0000       7.970708       216.8940 
 2983   0.0000       7.972466       216.9418 
 2984   0.0000       7.976839       217.0608 
 2985   0.0000       7.983589       217.2445 
 2986   0.0000       7.985198       217.2883 
 2987   0.0000       7.992028       217.4742 
 2988   0.0000       7.996412       217.5934 
 2989   0.0000       7.998948       217.6624 
 2990   0.0000       8.002268       217.7528 
 2991   0.0000       8.006253       217.8612 
 2992   0.0000       8.011167       217.9949 
 2993   0.0000       8.013849       218.0679 
 2994   0.0000       8.016795       218.1481 
 2995   0.0000       8.019452       218.2204 
 2996   0.0000       8.023547       218.3318 
 2997   0.0000       8.025442       218.3834 
 2998   0.0000       8.033113       218.5921 
 2999   0.0000       8.034488       218.6295 
 3000   0.0000       8.036750       218.6911 
 3001   0.0000       8.040428       218.7912 
 3002   0.0000       8.041473       218.8196 
 3003   0.0000       8.048344       219.0066 
 3004   0.0000       8.050429       219.0633 
 3005   0.0000       8.052357       219.1158 
 3006   0.0000       8.055217       219.1936 
 3007   0.0000       8.056371       219.2250 
 3008   0.0000       8.062323       219.3870 
 3009   0.0000       8.068818       219.5637 
 3010   0.0000       8.073980       219.7042 
 3011   0.0000       8.074545       219.7195 
 3012   0.0000       8.078442       219.8256 
 3013   0.0000       8.081998       219.9223 
 3014   0.0000       8.084094       219.9794 
 3015   0.0000       8.091453       220.1796 
 3016   0.0000       8.095350       220.2857 
 3017   0.0000       8.098704       220.3769 
 3018   0.0000       8.101122       220.4427 
 3019   0.0000       8.104057       220.5226 
 3020   0.0000       8.105391       220.5589 
 3021   0.0000       8.108463       220.6425 
 3022   0.0000       8.110145       220.6883 
 3023   0.0000       8.111527       220.7259 
 3024   0.0000       8.115430       220.8321 
 3025   0.0000       8.118723       220.9217 
 3026   0.0000       8.121753       221.0041 
 3027   0.0000       8.123624       221.0550 
 3028   0.0000       8.126051       221.1211 
 3029   0.0000       8.130591       221.2446 
 3030   0.0000       8.133289       221.3181 
 3031   0.0000       8.134430       221.3491 
 3032   0.0000       8.137036       221.4200 
 3033   0.0000       8.139229       221.4797 
 3034   0.0000       8.143517       221.5964 
 3035   0.0000       8.148567       221.7338 
 3036   0.0000       8.151079       221.8021 
 3037   0.0000       8.153243       221.8610 
 3038   0.0000       8.157168       221.9678 
 3039   0.0000       8.162479       222.1124 
 3040   0.0000       8.165429       222.1926 
 3041   0.0000       8.170820       222.3393 
 3042   0.0000       8.172923       222.3965 
 3043   0.0000       8.176274       222.4877 
 3044   0.0000       8.177876       222.5313 
 3045   0.0000       8.185197       222.7305 
 3046   0.0000       8.186181       222.7573 
 3047   0.0000       8.192570       222.9312 
 3048   0.0000       8.195307       223.0056 
 3049   0.0000       8.198566       223.0943 
 3050   0.0000       8.201850       223.1837 
 3051   0.0000       8.202336       223.1969 
 3052   0.0000       8.206730       223.3165 
 3053   0.0000       8.208061       223.3527 
 3054   0.0000       8.212431       223.4716 
 3055   0.0000       8.217839       223.6188 
 3056   0.0000       8.218951       223.6490 
 3057   0.0000       8.223022       223.7598 
 3058   0.0000       8.223902       223.7837 
 3059   0.0000       8.228227       223.9014 
 3060   0.0000       8.232749       224.0245 
 3061   0.0000       8.235049       224.0871 
 3062   0.0000       8.241886       224.2731 
 3063   0.0000       8.245062       224.3595 
 3064   0.0000       8.245473       224.3707 
 3065   0.0000       8.248806       224.4614 
 3066   0.0000       8.250044       224.4951 
 3067   0.0000       8.251023       224.5218 
 3068   0.0000       8.252143       224.5522 
 3069   0.0000       8.257077       224.6865 
 3070   0.0000       8.259071       224.7407 
 3071   0.0000       8.263746       224.8679 
 3072   0.0000       8.264537       224.8895 
 3073   0.0000       8.267541       224.9712 
 3074   0.0000       8.268113       224.9868 
 3075   0.0000       8.269002       225.0110 
 3076   0.0000       8.271490       225.0787 
 3077   0.0000       8.275431       225.1859 
 3078   0.0000       8.276325       225.2103 
 3079   0.0000       8.279192       225.2883 
 3080   0.0000       8.279664       225.3011 
 3081   0.0000       8.285838       225.4691 
 3082   0.0000       8.287858       225.5241 
 3083   0.0000       8.289011       225.5555 
 3084   0.0000       8.291564       225.6249 
 3085   0.0000       8.292701       225.6559 
 3086   0.0000       8.294396       225.7020 
 3087   0.0000       8.298604       225.8165 
 3088   0.0000       8.304541       225.9781 
 3089   0.0000       8.307644       226.0625 
 3090   0.0000       8.309912       226.1242 
 3091   0.0000       8.313724       226.2279 
 3092   0.0000       8.317500       226.3307 
 3093   0.0000       8.318379       226.3546 
 3094   0.0000       8.320644       226.4162 
 3095   0.0000       8.323086       226.4827 
 3096   0.0000       8.325210       226.5405 
 3097   0.0000       8.329135       226.6473 
 3098   0.0000       8.333396       226.7632 
 3099   0.0000       8.333801       226.7742 
 3100   0.0000       8.339039       226.9168 
 3101   0.0000       8.339833       226.9384 
 3102   0.0000       8.343573       227.0402 
 3103   0.0000       8.345029       227.0798 
 3104   0.0000       8.351960       227.2684 
 3105   0.0000       8.352027       227.2702 
 3106   0.0000       8.356463       227.3909 
 3107   0.0000       8.358450       227.4450 
 3108   0.0000       8.362551       227.5566 
 3109   0.0000       8.363362       227.5787 
 3110   0.0000       8.367833       227.7003 
 3111   0.0000       8.371634       227.8037 
 3112   0.0000       8.374918       227.8931 
 3113   0.0000       8.376868       227.9462 
 3114   0.0000       8.380706       228.0506 
 3115   0.0000       8.383281       228.1207 
 3116   0.0000       8.384314       228.1488 
 3117   0.0000       8.387864       228.2454 
 3118   0.0000       8.392628       228.3750 
 3119   0.0000       8.393837       228.4079 
 3120   0.0000       8.398020       228.5217 
 3121   0.0000       8.399174       228.5531 
 3122   0.0000       8.401396       228.6136 
 3123   0.0000       8.405282       228.7193 
 3124   0.0000       8.408434       228.8051 
 3125   0.0000       8.408965       228.8196 
 3126   0.0000       8.413473       228.9422 
 3127   0.0000       8.418053       229.0669 
 3128   0.0000       8.419243       229.0993 
 3129   0.0000       8.420355       229.1295 
 3130   0.0000       8.425897       229.2803 
 3131   0.0000       8.427619       229.3272 
 3132   0.0000       8.429004       229.3649 
 3133   0.0000       8.430373       229.4021 
 3134   0.0000       8.434413       229.5121 
 3135   0.0000       8.437687       229.6011 
 3136   0.0000       8.438378       229.6199 
 3137   0.0000       8.442408       229.7296 
 3138   0.0000       8.446415       229.8386 
 3139   0.0000       8.449483       229.9221 
 3140   0.0000       8.449986       229.9358 
 3141   0.0000       8.456282       230.1071 
 3142   0.0000       8.458137       230.1576 
 3143   0.0000       8.461167       230.2401 
 3144   0.0000       8.466459       230.3841 
 3145   0.0000       8.470785       230.5018 
 3146   0.0000       8.473495       230.5755 
 3147   0.0000       8.478545       230.7129 
 3148   0.0000       8.481177       230.7846 
 3149   0.0000       8.482329       230.8159 
 3150   0.0000       8.485798       230.9103 
 3151   0.0000       8.492007       231.0793 
 3152   0.0000       8.493108       231.1092 
 3153   0.0000       8.497254       231.2220 
 3154   0.0000       8.499624       231.2865 
 3155   0.0000       8.501738       231.3440 
 3156   0.0000       8.502898       231.3756 
 3157   0.0000       8.505538       231.4475 
 3158   0.0000       8.508453       231.5268 
 3159   0.0000       8.509137       231.5454 
 3160   0.0000       8.518172       231.7912 
 3161   0.0000       8.520929       231.8663 
 3162   0.0000       8.524094       231.9524 
 3163   0.0000       8.525215       231.9829 
 3164   0.0000       8.530916       232.1380 
 3165   0.0000       8.534154       232.2261 
 3166   0.0000       8.539086       232.3604 
 3167   0.0000       8.542573       232.4552 
 3168   0.0000       8.545221       232.5273 
 3169   0.0000       8.546755       232.5690 
 3170   0.0000       8.548475       232.6158 
 3171   0.0000       8.548923       232.6280 
 3172   0.0000       8.552057       232.7133 
 3173   0.0000       8.558306       232.8833 
 3174   0.0000       8.561429       232.9683 
 3175   0.0000       8.563621       233.0280 
 3176   0.0000       8.566107       233.0956 
 3177   0.0000       8.571084       233.2311 
 3178   0.0000       8.573794       233.3048 
 3179   0.0000       8.579544       233.4613 
 3180   0.0000       8.581406       233.5119 
 3181   0.0000       8.586189       233.6421 
 3182   0.0000       8.589807       233.7405 
 3183   0.0000       8.593116       233.8306 
 3184   0.0000       8.595731       233.9017 
 3185   0.0000       8.597002       233.9363 
 3186   0.0000       8.602574       234.0879 
 3187   0.0000       8.608080       234.2378 
 3188   0.0000       8.611577       234.3329 
 3189   0.0000       8.614845       234.4219 
 3190   0.0000       8.617645       234.4981 
 3191   0.0000       8.621540       234.6040 
 3192   0.0000       8.623091       234.6462 
 3193   0.0000       8.627995       234.7797 
 3194   0.0000       8.631989       234.8883 
 3195   0.0000       8.635345       234.9797 
 3196   0.0000       8.637703       235.0438 
 3197   0.0000       8.640296       235.1144 
 3198   0.0000       8.644622       235.2321 
 3199   0.0000       8.646740       235.2898 
 3200   0.0000       8.652395       235.4436 
 3201   0.0000       8.652883       235.4569 
 3202   0.0000       8.655639       235.5319 
 3203   0.0000       8.657382       235.5793 
 3204   0.0000       8.662012       235.7053 
 3205   0.0000       8.666198       235.8192 
 3206   0.0000       8.671793       235.9715 
 3207   0.0000       8.675031       236.0596 
 3208   0.0000       8.676295       236.0940 
 3209   0.0000       8.680027       236.1956 
 3210   0.0000       8.683245       236.2831 
 3211   0.0000       8.692895       236.5457 
 3212   0.0000       8.695637       236.6203 
 3213   0.0000       8.704250       236.8547 
 3214   0.0000       8.705330       236.8841 
 3215   0.0000       8.708535       236.9713 
 3216   0.0000       8.714687       237.1387 
 3217   0.0000       8.716209       237.1801 
 3218   0.0000       8.721371       237.3206 
 3219   0.0000       8.722954       237.3636 
 3220   0.0000       8.726891       237.4708 
 3221   0.0000       8.727580       237.4895 
 3222   0.0000       8.733815       237.6592 
 3223   0.0000       8.739108       237.8032 
 3224   0.0000       8.740231       237.8338 
 3225   0.0000       8.743656       237.9270 
 3226   0.0000       8.753329       238.1902 
 3227   0.0000       8.756325       238.2717 
 3228   0.0000       8.758755       238.3378 
 3229   0.0000       8.760246       238.3784 
 3230   0.0000       8.766384       238.5454 
 3231   0.0000       8.771596       238.6873 
 3232   0.0000       8.771714       238.6905 
 3233   0.0000       8.776162       238.8115 
 3234   0.0000       8.778612       238.8782 
 3235   0.0000       8.785033       239.0529 
 3236   0.0000       8.789838       239.1837 
 3237   0.0000       8.792023       239.2431 
 3238   0.0000       8.795796       239.3458 
 3239   0.0000       8.800553       239.4752 
 3240   0.0000       8.803137       239.5455 
 3241   0.0000       8.808962       239.7040 
 3242   0.0000       8.815550       239.8833 
 3243   0.0000       8.822214       240.0647 
 3244   0.0000       8.825584       240.1563 
 3245   0.0000       8.830295       240.2845 
 3246   0.0000       8.833882       240.3822 
 3247   0.0000       8.840937       240.5741 
 3248   0.0000       8.843600       240.6466 
 3249   0.0000       8.848948       240.7921 
 3250   0.0000       8.850845       240.8437 
 3251   0.0000       8.856608       241.0006 
 3252   0.0000       8.861793       241.1416 
 3253   0.0000       8.865033       241.2298 
 3254   0.0000       8.870680       241.3835 
 3255   0.0000       8.875394       241.5117 
 3256   0.0000       8.877844       241.5784 
 3257   0.0000       8.886265       241.8076 
 3258   0.0000       8.888210       241.8605 
 3259   0.0000       8.891912       241.9612 
 3260   0.0000       8.894512       242.0320 
 3261   0.0000       8.896215       242.0783 
 3262   0.0000       8.900803       242.2032 
 3263   0.0000       8.901649       242.2262 
 3264   0.0000       8.907368       242.3818 
 3265   0.0000       8.913295       242.5431 
 3266   0.0000       8.917397       242.6547 
 3267   0.0000       8.920644       242.7431 
 3268   0.0000       8.924860       242.8578 
 3269   0.0000       8.931248       243.0316 
 3270   0.0000       8.933898       243.1037 
 3271   0.0000       8.944013       243.3790 
 3272   0.0000       8.944892       243.4029 
 3273   0.0000       8.948093       243.4900 
 3274   0.0000       8.949812       243.5368 
 3275   0.0000       8.954339       243.6600 
 3276   0.0000       8.957911       243.7572 
 3277   0.0000       8.960412       243.8252 
 3278   0.0000       8.966429       243.9889 
 3279   0.0000       8.968757       244.0523 
 3280   0.0000       8.981395       244.3962 
 3281   0.0000       8.985509       244.5081 
 3282   0.0000       8.987740       244.5688 
 3283   0.0000       8.988702       244.5950 
 3284   0.0000       8.995525       244.7807 
 3285   0.0000       8.997676       244.8392 
 3286   0.0000       9.001520       244.9438 
 3287   0.0000       9.003869       245.0077 
 3288   0.0000       9.006511       245.0796 
 3289   0.0000       9.009728       245.1672 
 3290   0.0000       9.011356       245.2115 
 3291   0.0000       9.015988       245.3375 
 3292   0.0000       9.020946       245.4724 
 3293   0.0000       9.027756       245.6577 
 3294   0.0000       9.028193       245.6696 
 3295   0.0000       9.029870       245.7153 
 3296   0.0000       9.034597       245.8439 
 3297   0.0000       9.037268       245.9166 
 3298   0.0000       9.043375       246.0827 
 3299   0.0000       9.045083       246.1292 
 3300   0.0000       9.050622       246.2799 
 3301   0.0000       9.054090       246.3743 
 3302   0.0000       9.056990       246.4532 
 3303   0.0000       9.061026       246.5631 
 3304   0.0000       9.065129       246.6747 
 3305   0.0000       9.067332       246.7347 
 3306   0.0000       9.073801       246.9107 
 3307   0.0000       9.078003       247.0250 
 3308   0.0000       9.081473       247.1194 
 3309   0.0000       9.085885       247.2395 
 3310   0.0000       9.092116       247.4091 
 3311   0.0000       9.100265       247.6308 
 3312   0.0000       9.102146       247.6820 
 3313   0.0000       9.105414       247.7709 
 3314   0.0000       9.111836       247.9457 
 3315   0.0000       9.115809       248.0538 
 3316   0.0000       9.120427       248.1794 
 3317   0.0000       9.122407       248.2333 
 3318   0.0000       9.127909       248.3830 
 3319   0.0000       9.131648       248.4848 
 3320   0.0000       9.135874       248.5998 
 3321   0.0000       9.148679       248.9482 
 3322   0.0000       9.153318       249.0744 
 3323   0.0000       9.154986       249.1198 
 3324   0.0000       9.158151       249.2060 
 3325   0.0000       9.164899       249.3896 
 3326   0.0000       9.166997       249.4467 
 3327   0.0000       9.170404       249.5394 
 3328   0.0000       9.176370       249.7017 
 3329   0.0000       9.185621       249.9534 
 3330   0.0000       9.188705       250.0374 
 3331   0.0000       9.192472       250.1399 
 3332   0.0000       9.197830       250.2857 
 3333   0.0000       9.206656       250.5258 
 3334   0.0000       9.209537       250.6042 
 3335   0.0000       9.219201       250.8672 
 3336   0.0000       9.220307       250.8973 
 3337   0.0000       9.229319       251.1425 
 3338   0.0000       9.240515       251.4472 
 3339   0.0000       9.242744       251.5079 
 3340   0.0000       9.246114       251.5996 
 3341   0.0000       9.249879       251.7020 
 3342   0.0000       9.257611       251.9124 
 3343   0.0000       9.268080       252.1973 
 3344   0.0000       9.275014       252.3860 
 3345   0.0000       9.279467       252.5071 
 3346   0.0000       9.288375       252.7495 
 3347   0.0000       9.292197       252.8535 
 3348   0.0000       9.295466       252.9425 
 3349   0.0000       9.300805       253.0878 
 3350   0.0000       9.305164       253.2064 
 3351   0.0000       9.319779       253.6041 
 3352   0.0000       9.327972       253.8270 
 3353   0.0000       9.335019       254.0188 
 3354   0.0000       9.346765       254.3384 
 3355   0.0000       9.353478       254.5211 
 3356   0.0000       9.355874       254.5863 
 3357   0.0000       9.364883       254.8314 
 3358   0.0000       9.369145       254.9474 
 3359   0.0000       9.377124       255.1645 
 3360   0.0000       9.385170       255.3835 
 3361   0.0000       9.387086       255.4356 
 3362   0.0000       9.396939       255.7037 
 3363   0.0000       9.403077       255.8707 
 3364   0.0000       9.412473       256.1264 
 3365   0.0000       9.417647       256.2672 
 3366   0.0000       9.420644       256.3488 
 3367   0.0000       9.424817       256.4623 
 3368   0.0000       9.426439       256.5064 
 3369   0.0000       9.436872       256.7903 
 3370   0.0000       9.441219       256.9086 
 3371   0.0000       9.443671       256.9753 
 3372   0.0000       9.450667       257.1657 
 3373   0.0000       9.457077       257.3401 
 3374   0.0000       9.465165       257.5602 
 3375   0.0000       9.466422       257.5944 
 3376   0.0000       9.480514       257.9779 
 3377   0.0000       9.488610       258.1982 
 3378   0.0000       9.491270       258.2706 
 3379   0.0000       9.495789       258.3936 
 3380   0.0000       9.504495       258.6305 
 3381   0.0000       9.514175       258.8939 
 3382   0.0000       9.519206       259.0308 
 3383   0.0000       9.532216       259.3848 
 3384   0.0000       9.548641       259.8317 
 3385   0.0000       9.549003       259.8416 
 3386   0.0000       9.552482       259.9363 
 3387   0.0000       9.555342       260.0141 
 3388   0.0000       9.568256       260.3655 
 3389   0.0000       9.592680       261.0301 
 3390   0.0000       9.606651       261.4103 
 3391   0.0000       9.610620       261.5183 
 3392   0.0000       9.620220       261.7795 
 3393   0.0000       9.632765       262.1209 
 3394   0.0000       9.635680       262.2002 
 3395   0.0000       9.653737       262.6915 
 3396   0.0000       9.660981       262.8887 
 3397   0.0000       9.668132       263.0833 
 3398   0.0000       9.672505       263.2022 
 3399   0.0000       9.676011       263.2976 
 3400   0.0000       9.681066       263.4352 
 3401   0.0000       9.691768       263.7264 
 3402   0.0000       9.692233       263.7391 
 3403   0.0000       9.700177       263.9552 
 3404   0.0000       9.703141       264.0359 
 3405   0.0000       9.711366       264.2597 
 3406   0.0000       9.719747       264.4878 
 3407   0.0000       9.723238       264.5828 
 3408   0.0000       9.729675       264.7579 
 3409   0.0000       9.736363       264.9399 
 3410   0.0000       9.749776       265.3049 
 3411   0.0000       9.754786       265.4412 
 3412   0.0000       9.757810       265.5235 
 3413   0.0000       9.758678       265.5471 
 3414   0.0000       9.765584       265.7350 
 3415   0.0000       9.769336       265.8371 
 3416   0.0000       9.770683       265.8738 
 3417   0.0000       9.774441       265.9760 
 3418   0.0000       9.779202       266.1056 
 3419   0.0000       9.782834       266.2044 
 3420   0.0000       9.784513       266.2501 
 3421   0.0000       9.791053       266.4281 
 3422   0.0000       9.793171       266.4857 
 3423   0.0000       9.794680       266.5268 
 3424   0.0000       9.799876       266.6682 
 3425   0.0000       9.803549       266.7681 
 3426   0.0000       9.814509       267.0664 
 3427   0.0000       9.817947       267.1599 
 3428   0.0000       9.824854       267.3479 
 3429   0.0000       9.831357       267.5248 
 3430   0.0000       9.836628       267.6682 
 3431   0.0000       9.837749       267.6988 
 3432   0.0000       9.843980       267.8683 
 3433   0.0000       9.849389       268.0155 
 3434   0.0000       9.855507       268.1820 
 3435   0.0000       9.855949       268.1940 
 3436   0.0000       9.859768       268.2979 
 3437   0.0000       9.866496       268.4810 
 3438   0.0000       9.868675       268.5403 
 3439   0.0000       9.872932       268.6561 
 3440   0.0000       9.877695       268.7858 
 3441   0.0000       9.880402       268.8594 
 3442   0.0000       9.882145       268.9068 
 3443   0.0000       9.886050       269.0131 
 3444   0.0000       9.890667       269.1387 
 3445   0.0000       9.892014       269.1754 
 3446   0.0000       9.898524       269.3525 
 3447   0.0000       9.903193       269.4796 
 3448   0.0000       9.907467       269.5959 
 3449   0.0000       9.908750       269.6308 
 3450   0.0000       9.910316       269.6734 
 3451   0.0000       9.917018       269.8558 
 3452   0.0000       9.924532       270.0602 
 3453   0.0000       9.925818       270.0952 
 3454   0.0000       9.929066       270.1836 
 3455   0.0000       9.932524       270.2777 
 3456   0.0000       9.940519       270.4953 
 3457   0.0000       9.940800       270.5029 
 3458   0.0000       9.946926       270.6696 
 3459   0.0000       9.952550       270.8226 
 3460   0.0000       9.962956       271.1058 
 3461   0.0000       9.965266       271.1687 
 3462   0.0000       9.969224       271.2764 
 3463   0.0000       9.971092       271.3272 
 3464   0.0000       9.977306       271.4963 
 3465   0.0000       9.984919       271.7035 
 3466   0.0000       9.988754       271.8078 
 3467   0.0000       9.992474       271.9090 
 3468   0.0000       9.998768       272.0803 
 3469   0.0000      10.008978       272.3581 
 3470   0.0000      10.013273       272.4750 
 3471   0.0000      10.021507       272.6991 
 3472   0.0000      10.028356       272.8854 
 3473   0.0000      10.035149       273.0703 
 3474   0.0000      10.039605       273.1915 
 3475   0.0000      10.050113       273.4775 
 3476   0.0000      10.051226       273.5078 
 3477   0.0000      10.057004       273.6650 
 3478   0.0000      10.060429       273.7582 
 3479   0.0000      10.065584       273.8985 
 3480   0.0000      10.072000       274.0730 
 3481   0.0000      10.075022       274.1553 
 3482   0.0000      10.079631       274.2807 
 3483   0.0000      10.084036       274.4006 
 3484   0.0000      10.088415       274.5197 
 3485   0.0000      10.091180       274.5950 
 3486   0.0000      10.097466       274.7660 
 3487   0.0000      10.106099       275.0009 
 3488   0.0000      10.118454       275.3371 
 3489   0.0000      10.120117       275.3824 
 3490   0.0000      10.128290       275.6048 
 3491   0.0000      10.133811       275.7550 
 3492   0.0000      10.135980       275.8140 
 3493   0.0000      10.142004       275.9779 
 3494   0.0000      10.161009       276.4951 
 3495   0.0000      10.166377       276.6412 
 3496   0.0000      10.169361       276.7224 
 3497   0.0000      10.175198       276.8812 
 3498   0.0000      10.178668       276.9756 
 3499   0.0000      10.186077       277.1773 
 3500   0.0000      10.188207       277.2352 
 3501   0.0000      10.192179       277.3433 
 3502   0.0000      10.196487       277.4605 
 3503   0.0000      10.199364       277.5388 
 3504   0.0000      10.213349       277.9194 
 3505   0.0000      10.218335       278.0550 
 3506   0.0000      10.221921       278.1526 
 3507   0.0000      10.228143       278.3219 
 3508   0.0000      10.228529       278.3324 
 3509   0.0000      10.232949       278.4527 
 3510   0.0000      10.240920       278.6696 
 3511   0.0000      10.248866       278.8858 
 3512   0.0000      10.251450       278.9561 
 3513   0.0000      10.253768       279.0192 
 3514   0.0000      10.261753       279.2365 
 3515   0.0000      10.274382       279.5801 
 3516   0.0000      10.281304       279.7685 
 3517   0.0000      10.287439       279.9355 
 3518   0.0000      10.300015       280.2776 
 3519   0.0000      10.304564       280.4014 
 3520   0.0000      10.317466       280.7525 
 3521   0.0000      10.323537       280.9177 
 3522   0.0000      10.326819       281.0070 
 3523   0.0000      10.347235       281.5626 
 3524   0.0000      10.353291       281.7274 
 3525   0.0000      10.356305       281.8094 
 3526   0.0000      10.361094       281.9397 
 3527   0.0000      10.372235       282.2429 
 3528   0.0000      10.378093       282.4023 
 3529   0.0000      10.380784       282.4755 
 3530   0.0000      10.383480       282.5489 
 3531   0.0000      10.387653       282.6624 
 3532   0.0000      10.389714       282.7185 
 3533   0.0000      10.393785       282.8293 
 3534   0.0000      10.402649       283.0705 
 3535   0.0000      10.416790       283.4553 
 3536   0.0000      10.435855       283.9740 
 3537   0.0000      10.445170       284.2275 
 3538   0.0000      10.453093       284.4431 
 3539   0.0000      10.460131       284.6346 
 3540   0.0000      10.460882       284.6551 
 3541   0.0000      10.478839       285.1437 
 3542   0.0000      10.481697       285.2215 
 3543   0.0000      10.498612       285.6817 
 3544   0.0000      10.512695       286.0650 
 3545   0.0000      10.519117       286.2397 
 3546   0.0000      10.529987       286.5355 
 3547   0.0000      10.533393       286.6282 
 3548   0.0000      10.544654       286.9346 
 3549   0.0000      10.553133       287.1654 
 3550   0.0000      10.558841       287.3207 
 3551   0.0000      10.576723       287.8073 
 3552   0.0000      10.588757       288.1347 
 3553   0.0000      10.598008       288.3865 
 3554   0.0000      10.611136       288.7437 
 3555   0.0000      10.620600       289.0012 
 3556   0.0000      10.645958       289.6913 
 3557   0.0000      10.647695       289.7385 
 3558   0.0000      10.661256       290.1075 
 3559   0.0000      10.671249       290.3794 
 3560   0.0000      10.673871       290.4508 
 3561   0.0000      10.682972       290.6984 
 3562   0.0000      10.689192       290.8677 
 3563   0.0000      10.690004       290.8898 
 3564   0.0000      10.701134       291.1927 
 3565   0.0000      10.724054       291.8163 
 3566   0.0000      10.730271       291.9855 
 3567   0.0000      10.743687       292.3506 
 3568   0.0000      10.747461       292.4533 
 3569   0.0000      10.757297       292.7209 
 3570   0.0000      10.787573       293.5448 
 3571   0.0000      10.800009       293.8832 
 3572   0.0000      10.855753       295.4001 
 3573   0.0000      10.864629       295.6416 
 3574   0.0000      10.905120       296.7434 
 3575   0.0000      10.916536       297.0540 
 3576   0.0000      10.930127       297.4239 
 3577   0.0000      10.991819       299.1026 
 3578   0.0000      11.022045       299.9251 
 3579   0.0000      11.047482       300.6173 
 3580   0.0000      11.084233       301.6173 
 3581   0.0000      11.120145       302.5945 
 3582   0.0000      11.144549       303.2586 
 3583   0.0000      11.147210       303.3310 
 3584   0.0000      11.171997       304.0055 
 3585   0.0000      11.231289       305.6189 
 3586   0.0000      11.263594       306.4980 
 3587   0.0000      11.276676       306.8540 
 3588   0.0000      11.294486       307.3386 
 3589   0.0000      11.344195       308.6912 
 3590   0.0000      11.398616       310.1721 
 3591   0.0000      11.401847       310.2600 
 3592   0.0000      11.421575       310.7969 
 3593   0.0000      11.429869       311.0226 
 3594   0.0000      11.467715       312.0524 
 3595   0.0000      11.519567       313.4633 
 3596   0.0000      11.535384       313.8938 
 3597   0.0000      11.545125       314.1588 
 3598   0.0000      11.556995       314.4818 
 3599   0.0000      11.589536       315.3673 
 3600   0.0000      11.632398       316.5336 
 3601   0.0000      11.656764       317.1967 
 3602   0.0000      11.660321       317.2935 
 3603   0.0000      11.678216       317.7804 
 3604   0.0000      11.748842       319.7022 
 3605   0.0000      11.783237       320.6382 
 3606   0.0000      11.787615       320.7573 
 3607   0.0000      11.797640       321.0301 
 3608   0.0000      11.798518       321.0540 
 3609   0.0000      11.818607       321.6006 
 3610   0.0000      11.842017       322.2377 
 3611   0.0000      11.862151       322.7855 
 3612   0.0000      11.897724       323.7535 
 3613   0.0000      11.927347       324.5596 
 3614   0.0000      11.956333       325.3484 
 3615   0.0000      11.994580       326.3891 
 3616   0.0000      12.020333       327.0899 
 3617   0.0000      12.028212       327.3043 
 3618   0.0000      12.045571       327.7767 
 3619   0.0000      12.058434       328.1267 
 3620   0.0000      12.074426       328.5618 
 3621   0.0000      12.081876       328.7646 
 3622   0.0000      12.088039       328.9323 
 3623   0.0000      12.108514       329.4894 
 3624   0.0000      12.144475       330.4680 
 3625   0.0000      12.177924       331.3782 
 3626   0.0000      12.189730       331.6994 
 3627   0.0000      12.227195       332.7189 
 3628   0.0000      12.240096       333.0699 
 3629   0.0000      12.267695       333.8209 
 3630   0.0000      12.280960       334.1819 
 3631   0.0000      12.289854       334.4239 
 3632   0.0000      12.300036       334.7010 
 3633   0.0000      12.324119       335.3563 
 3634   0.0000      12.333900       335.6225 
 3635   0.0000      12.342375       335.8531 
 3636   0.0000      12.349767       336.0543 
 3637   0.0000      12.352935       336.1405 
 3638   0.0000      12.364211       336.4473 
 3639   0.0000      12.373951       336.7123 
 3640   0.0000      12.396516       337.3263 
 3641   0.0000      12.410659       337.7112 
 3642   0.0000      12.415546       337.8442 
 3643   0.0000      12.433399       338.3300 
 3644   0.0000      12.444947       338.6442 
 3645   0.0000      12.475536       339.4766 
 3646   0.0000      12.535413       341.1059 
 3647   0.0000      12.539795       341.2252 
 3648   0.0000      12.557174       341.6981 
 3649   0.0000      12.571612       342.0910 
 3650   0.0000      12.574907       342.1806 
 3651   0.0000      12.580039       342.3203 
 3652   0.0000      12.619036       343.3814 
 3653   0.0000      12.633483       343.7745 
 3654   0.0000      12.661479       344.5364 
 3655   0.0000      12.689139       345.2890 
 3656   0.0000      12.695551       345.4635 
 3657   0.0000      12.699018       345.5578 
 3658   0.0000      12.700037       345.5856 
 3659   0.0000      12.712175       345.9159 
 3660   0.0000      12.790971       348.0600 
 3661   0.0000      12.803989       348.4143 
 3662   0.0000      12.818562       348.8108 
 3663   0.0000      12.833663       349.2217 
 3664   0.0000      12.857799       349.8785 
 3665   0.0000      12.889562       350.7428 
 3666   0.0000      12.893832       350.8590 
 3667   0.0000      12.948327       352.3419 
 3668   0.0000      13.080740       355.9450 
 3669   0.0000      13.088571       356.1581 
 3670   0.0000      13.111299       356.7766 
 3671   0.0000      13.134035       357.3953 
 3672   0.0000      13.146476       357.7338 
 3673   0.0000      13.159750       358.0950 
 3674   0.0000      13.166498       358.2786 
 3675   0.0000      13.169221       358.3527 
 3676   0.0000      13.183818       358.7499 
 3677   0.0000      13.195822       359.0766 
 3678   0.0000      13.245985       360.4416 
 3679   0.0000      13.255977       360.7135 
 3680   0.0000      13.288243       361.5915 
 3681   0.0000      13.296690       361.8213 
 3682   0.0000      13.483817       366.9133 
 3683   0.0000      13.534308       368.2872 
 3684   0.0000      13.662131       371.7655 
 3685   0.0000      13.674115       372.0916 
 3686   0.0000      14.042174       382.1070 
 3687   0.0000      14.355029       390.6202 
 3688   0.0000      14.418258       392.3408 
 3689   0.0000      14.522634       395.1810 
 3690   0.0000      14.545710       395.8089 
 3691   0.0000      14.606564       397.4648 
 3692   0.0000      14.935476       406.4150 
 3693   0.0000      15.097431       410.8220 
 3694   0.0000      15.145139       412.1202 
 3695   0.0000      28.006760       762.1027 
 3696   0.0000      28.043609       763.1054 
 3697   0.0000      28.190386       767.0994 
 3698   0.0000      28.284146       769.6507 
 3699   0.0000      28.383224       772.3468 
 3700   0.0000      28.463450       774.5298 
 3701   0.0000      28.534302       776.4578 
 3702   0.0000      28.536386       776.5145 
 3703   0.0000      28.544960       776.7479 
 3704   0.0000      28.556613       777.0650 
 3705   0.0000      28.561189       777.1895 
 3706   0.0000      28.618869       778.7590 
 3707   0.0000      28.645574       779.4857 
 3708   0.0000      28.676021       780.3142 
 3709   0.0000      28.773550       782.9681 
 3710   0.0000      28.838356       784.7316 
 3711   0.0000      28.888695       786.1014 
 3712   0.0000      28.916187       786.8494 
 3713   0.0000      28.931102       787.2553 
 3714   0.0000      28.955815       787.9278 
 3715   0.0000      28.960071       788.0436 
 3716   0.0000      28.962005       788.0962 
 3717   0.0000      28.993746       788.9599 
 3718   0.0000      29.035592       790.0986 
 3719   0.0000      29.045943       790.3803 
 3720   0.0000      29.046876       790.4057 
 3721   0.0000      29.119858       792.3916 
 3722   0.0000      29.136004       792.8310 
 3723   0.0000      29.187927       794.2439 
 3724   0.0000      29.194600       794.4255 
 3725   0.0000      29.215770       795.0015 
 3726   0.0000      29.229873       795.3853 
 3727   0.0000      29.268418       796.4341 
 3728   0.0000      29.280096       796.7519 
 3729   0.0000      29.309219       797.5444 
 3730   0.0000      29.314439       797.6864 
 3731   0.0000      29.353206       798.7413 
 3732   0.0000      29.366956       799.1155 
 3733   0.0000      37.734079      1026.7965 
 3734   0.0000      37.946626      1032.5802 
 3735   0.0000      37.978158      1033.4382 
 3736   0.0000      38.369088      1044.0760 
 3737   0.0000      38.424779      1045.5914 
 3738   0.0000      48.276536      1313.6713 
 3739   0.0000      48.447314      1318.3184 
 3740   0.0000      48.506055      1319.9168 
 3741   0.0000      48.602508      1322.5415 
 3742   0.0000     147.143688      4003.9833 
 3743   0.0000     147.175526      4004.8497 
 3744   0.0000     147.334382      4009.1724 
 3745   0.0000     147.386261      4010.5841 
 3746   0.0000     147.518923      4014.1940 
 3747   0.0000     147.584709      4015.9841 
 3748   0.0000     147.641622      4017.5328 
 3749   0.0000     147.656328      4017.9329 
 3750   0.0000     147.657840      4017.9741 
 3751   0.0000     147.672611      4018.3760 
 3752   0.0000     147.694017      4018.9585 
 3753   0.0000     147.732545      4020.0069 
 3754   0.0000     147.743607      4020.3079 
 3755   0.0000     147.776875      4021.2132 
 3756   0.0000     147.886138      4024.1864 
 3757   0.0000     147.941748      4025.6996 
 3758   0.0000     147.979305      4026.7216 
 3759   0.0000     147.994285      4027.1292 
 3760   0.0000     148.037768      4028.3125 
 3761   0.0000     148.043889      4028.4790 
 3762   0.0000     148.060408      4028.9285 
 3763   0.0000     148.078505      4029.4210 
 3764   0.0000     148.114881      4030.4108 
 3765   0.0000     148.118080      4030.4979 
 3766   0.0000     148.119225      4030.5290 
 3767   0.0000     148.187758      4032.3939 
 3768   0.0000     148.264125      4034.4720 
 3769   0.0000     148.284368      4035.0228 
 3770   0.0000     148.349583      4036.7974 
 3771   0.0000     148.352680      4036.8816 
 3772   0.0000     148.383174      4037.7114 
 3773   0.0000     148.404278      4038.2857 
 3774   0.0000     148.425961      4038.8757 
 3775   0.0000     148.435930      4039.1470 
 3776   0.0000     148.451731      4039.5770 
 3777   0.0000     148.456307      4039.7015 
 3778   0.0000     148.470161      4040.0785 
 3779   0.0000     148.530782      4041.7281 
 3780   0.0000     197.092733      5363.1659 
 3781   0.0000     197.332210      5369.6824 
 3782   0.0000     197.364057      5370.5490 
 3783   0.0000     197.798636      5382.3745 
 3784   0.0000     197.878467      5384.5468 
 3785   0.0000     253.390100      6895.0952 
 3786   0.0000     253.580901      6900.2871 
 3787   0.0000     253.646833      6902.0812 
 3788   0.0000     253.770993      6905.4598 

                 SPIN DOWN ORBITALS
  NO   OCC          E(Eh)            E(eV) 
   0   1.0000     -19.368641      -527.0475 
   1   1.0000     -19.315951      -525.6138 
   2   1.0000     -19.279700      -524.6273 
   3   1.0000     -19.261322      -524.1272 
   4   1.0000     -14.501545      -394.6071 
   5   1.0000     -14.496429      -394.4679 
   6   1.0000     -14.495209      -394.4347 
   7   1.0000     -14.485095      -394.1595 
   8   1.0000     -14.457160      -393.3993 
   9   1.0000     -10.409962      -283.2695 
  10   1.0000     -10.396826      -282.9120 
  11   1.0000     -10.392684      -282.7993 
  12   1.0000     -10.362759      -281.9850 
  13   1.0000     -10.360237      -281.9164 
  14   1.0000     -10.358714      -281.8749 
  15   1.0000     -10.355437      -281.7858 
  16   1.0000     -10.354314      -281.7552 
  17   1.0000     -10.352127      -281.6957 
  18   1.0000     -10.348388      -281.5940 
  19   1.0000     -10.335056      -281.2312 
  20   1.0000     -10.332866      -281.1716 
  21   1.0000     -10.326953      -281.0107 
  22   1.0000     -10.321658      -280.8666 
  23   1.0000     -10.321539      -280.8633 
  24   1.0000     -10.321518      -280.8628 
  25   1.0000     -10.315906      -280.7101 
  26   1.0000     -10.311537      -280.5912 
  27   1.0000     -10.311213      -280.5824 
  28   1.0000     -10.305698      -280.4323 
  29   1.0000     -10.302422      -280.3432 
  30   1.0000     -10.301834      -280.3272 
  31   1.0000     -10.301566      -280.3199 
  32   1.0000     -10.300515      -280.2913 
  33   1.0000     -10.300014      -280.2776 
  34   1.0000     -10.299827      -280.2725 
  35   1.0000     -10.299479      -280.2631 
  36   1.0000     -10.299163      -280.2545 
  37   1.0000     -10.298943      -280.2485 
  38   1.0000     -10.298275      -280.2303 
  39   1.0000     -10.297686      -280.2143 
  40   1.0000     -10.297654      -280.2134 
  41   1.0000     -10.296172      -280.1731 
  42   1.0000     -10.295901      -280.1657 
  43   1.0000     -10.294563      -280.1293 
  44   1.0000     -10.294385      -280.1245 
  45   1.0000     -10.293671      -280.1050 
  46   1.0000     -10.285893      -279.8934 
  47   1.0000      -1.173603       -31.9354 
  48   1.0000      -1.087822       -29.6011 
  49   1.0000      -1.070103       -29.1190 
  50   1.0000      -1.037930       -28.2435 
  51   1.0000      -1.033542       -28.1241 
  52   1.0000      -0.991524       -26.9807 
  53   1.0000      -0.964716       -26.2513 
  54   1.0000      -0.960555       -26.1380 
  55   1.0000      -0.956145       -26.0180 
  56   1.0000      -0.899575       -24.4787 
  57   1.0000      -0.890403       -24.2291 
  58   1.0000      -0.883533       -24.0422 
  59   1.0000      -0.878341       -23.9009 
  60   1.0000      -0.840056       -22.8591 
  61   1.0000      -0.832648       -22.6575 
  62   1.0000      -0.830286       -22.5932 
  63   1.0000      -0.819970       -22.3125 
  64   1.0000      -0.798172       -21.7194 
  65   1.0000      -0.772983       -21.0339 
  66   1.0000      -0.772766       -21.0280 
  67   1.0000      -0.768404       -20.9093 
  68   1.0000      -0.767553       -20.8862 
  69   1.0000      -0.761572       -20.7234 
  70   1.0000      -0.730351       -19.8739 
  71   1.0000      -0.729331       -19.8461 
  72   1.0000      -0.719694       -19.5839 
  73   1.0000      -0.716375       -19.4936 
  74   1.0000      -0.713079       -19.4039 
  75   1.0000      -0.703202       -19.1351 
  76   1.0000      -0.686360       -18.6768 
  77   1.0000      -0.666553       -18.1378 
  78   1.0000      -0.661427       -17.9983 
  79   1.0000      -0.660653       -17.9773 
  80   1.0000      -0.642681       -17.4882 
  81   1.0000      -0.631990       -17.1973 
  82   1.0000      -0.630726       -17.1629 
  83   1.0000      -0.618717       -16.8361 
  84   1.0000      -0.617206       -16.7950 
  85   1.0000      -0.607554       -16.5324 
  86   1.0000      -0.600988       -16.3537 
  87   1.0000      -0.591510       -16.0958 
  88   1.0000      -0.579167       -15.7599 
  89   1.0000      -0.569393       -15.4940 
  90   1.0000      -0.551099       -14.9962 
  91   1.0000      -0.548860       -14.9352 
  92   1.0000      -0.542637       -14.7659 
  93   1.0000      -0.539209       -14.6726 
  94   1.0000      -0.537250       -14.6193 
  95   1.0000      -0.529794       -14.4164 
  96   1.0000      -0.526882       -14.3372 
  97   1.0000      -0.524511       -14.2727 
  98   1.0000      -0.520147       -14.1539 
  99   1.0000      -0.513510       -13.9733 
 100   1.0000      -0.509805       -13.8725 
 101   1.0000      -0.499892       -13.6028 
 102   1.0000      -0.495304       -13.4779 
 103   1.0000      -0.485241       -13.2041 
 104   1.0000      -0.484355       -13.1800 
 105   1.0000      -0.482268       -13.1232 
 106   1.0000      -0.481067       -13.0905 
 107   1.0000      -0.478218       -13.0130 
 108   1.0000      -0.475501       -12.9390 
 109   1.0000      -0.466656       -12.6983 
 110   1.0000      -0.460648       -12.5349 
 111   1.0000      -0.458708       -12.4821 
 112   1.0000      -0.455172       -12.3859 
 113   1.0000      -0.451469       -12.2851 
 114   1.0000      -0.445747       -12.1294 
 115   1.0000      -0.444350       -12.0914 
 116   1.0000      -0.441654       -12.0180 
 117   1.0000      -0.439142       -11.9497 
 118   1.0000      -0.437116       -11.8945 
 119   1.0000      -0.435074       -11.8390 
 120   1.0000      -0.434051       -11.8111 
 121   1.0000      -0.431303       -11.7364 
 122   1.0000      -0.428025       -11.6471 
 123   1.0000      -0.425069       -11.5667 
 124   1.0000      -0.421319       -11.4647 
 125   1.0000      -0.419437       -11.4135 
 126   1.0000      -0.415272       -11.3001 
 127   1.0000      -0.412566       -11.2265 
 128   1.0000      -0.409359       -11.1392 
 129   1.0000      -0.401307       -10.9201 
 130   1.0000      -0.397370       -10.8130 
 131   1.0000      -0.392430       -10.6786 
 132   1.0000      -0.391925       -10.6648 
 133   1.0000      -0.388757       -10.5786 
 134   1.0000      -0.385306       -10.4847 
 135   1.0000      -0.383363       -10.4318 
 136   1.0000      -0.378924       -10.3110 
 137   1.0000      -0.375209       -10.2100 
 138   1.0000      -0.372218       -10.1286 
 139   1.0000      -0.370397       -10.0790 
 140   1.0000      -0.366020        -9.9599 
 141   1.0000      -0.365207        -9.9378 
 142   1.0000      -0.362463        -9.8631 
 143   1.0000      -0.357489        -9.7278 
 144   1.0000      -0.354090        -9.6353 
 145   1.0000      -0.352653        -9.5962 
 146   1.0000      -0.352374        -9.5886 
 147   1.0000      -0.348054        -9.4710 
 148   1.0000      -0.346939        -9.4407 
 149   1.0000      -0.343595        -9.3497 
 150   1.0000      -0.325736        -8.8637 
 151   1.0000      -0.324628        -8.8336 
 152   1.0000      -0.309450        -8.4206 
 153   1.0000      -0.308802        -8.4029 
 154   1.0000      -0.299715        -8.1557 
 155   1.0000      -0.289197        -7.8695 
 156   1.0000      -0.282361        -7.6834 
 157   1.0000      -0.276222        -7.5164 
 158   1.0000      -0.273285        -7.4365 
 159   1.0000      -0.271082        -7.3765 
 160   1.0000      -0.270588        -7.3631 
 161   1.0000      -0.265649        -7.2287 
 162   1.0000      -0.263631        -7.1738 
 163   1.0000      -0.257666        -7.0114 
 164   1.0000      -0.245832        -6.6894 
 165   0.0000      -0.165469        -4.5026 
 166   0.0000      -0.074246        -2.0203 
 167   0.0000      -0.063928        -1.7396 
 168   0.0000      -0.036117        -0.9828 
 169   0.0000      -0.018419        -0.5012 
 170   0.0000      -0.007723        -0.2101 
 171   0.0000      -0.006599        -0.1796 
 172   0.0000       0.000748         0.0204 
 173   0.0000       0.007251         0.1973 
 174   0.0000       0.008807         0.2396 
 175   0.0000       0.014783         0.4023 
 176   0.0000       0.020915         0.5691 
 177   0.0000       0.022572         0.6142 
 178   0.0000       0.026384         0.7179 
 179   0.0000       0.032135         0.8744 
 180   0.0000       0.033537         0.9126 
 181   0.0000       0.037816         1.0290 
 182   0.0000       0.038156         1.0383 
 183   0.0000       0.044492         1.2107 
 184   0.0000       0.045902         1.2491 
 185   0.0000       0.048423         1.3176 
 186   0.0000       0.052718         1.4345 
 187   0.0000       0.053594         1.4584 
 188   0.0000       0.055743         1.5168 
 189   0.0000       0.056984         1.5506 
 190   0.0000       0.062899         1.7116 
 191   0.0000       0.064581         1.7573 
 192   0.0000       0.065753         1.7892 
 193   0.0000       0.066974         1.8225 
 194   0.0000       0.070343         1.9141 
 195   0.0000       0.071013         1.9323 
 196   0.0000       0.075233         2.0472 
 197   0.0000       0.077095         2.0979 
 198   0.0000       0.079773         2.1707 
 199   0.0000       0.083643         2.2760 
 200   0.0000       0.085185         2.3180 
 201   0.0000       0.090250         2.4558 
 202   0.0000       0.091552         2.4913 
 203   0.0000       0.094799         2.5796 
 204   0.0000       0.096133         2.6159 
 205   0.0000       0.098332         2.6757 
 206   0.0000       0.101777         2.7695 
 207   0.0000       0.104863         2.8535 
 208   0.0000       0.108680         2.9573 
 209   0.0000       0.110002         2.9933 
 210   0.0000       0.112143         3.0516 
 211   0.0000       0.112992         3.0747 
 212   0.0000       0.116444         3.1686 
 213   0.0000       0.118003         3.2110 
 214   0.0000       0.121320         3.3013 
 215   0.0000       0.124981         3.4009 
 216   0.0000       0.126189         3.4338 
 217   0.0000       0.130153         3.5416 
 218   0.0000       0.134286         3.6541 
 219   0.0000       0.136070         3.7026 
 220   0.0000       0.137724         3.7477 
 221   0.0000       0.140339         3.8188 
 222   0.0000       0.141161         3.8412 
 223   0.0000       0.142011         3.8643 
 224   0.0000       0.143807         3.9132 
 225   0.0000       0.145787         3.9671 
 226   0.0000       0.148177         4.0321 
 227   0.0000       0.148821         4.0496 
 228   0.0000       0.150353         4.0913 
 229   0.0000       0.152006         4.1363 
 230   0.0000       0.155619         4.2346 
 231   0.0000       0.156633         4.2622 
 232   0.0000       0.159424         4.3381 
 233   0.0000       0.162212         4.4140 
 234   0.0000       0.163224         4.4416 
 235   0.0000       0.166624         4.5341 
 236   0.0000       0.167634         4.5615 
 237   0.0000       0.171757         4.6737 
 238   0.0000       0.174133         4.7384 
 239   0.0000       0.176701         4.8083 
 240   0.0000       0.177447         4.8286 
 241   0.0000       0.178341         4.8529 
 242   0.0000       0.180657         4.9159 
 243   0.0000       0.180914         4.9229 
 244   0.0000       0.183009         4.9799 
 245   0.0000       0.185235         5.0405 
 246   0.0000       0.188583         5.1316 
 247   0.0000       0.190656         5.1880 
 248   0.0000       0.191510         5.2113 
 249   0.0000       0.194050         5.2804 
 250   0.0000       0.197294         5.3687 
 251   0.0000       0.198501         5.4015 
 252   0.0000       0.199982         5.4418 
 253   0.0000       0.202881         5.5207 
 254   0.0000       0.207484         5.6459 
 255   0.0000       0.210850         5.7375 
 256   0.0000       0.211956         5.7676 
 257   0.0000       0.214795         5.8449 
 258   0.0000       0.216211         5.8834 
 259   0.0000       0.216960         5.9038 
 260   0.0000       0.219172         5.9640 
 261   0.0000       0.221468         6.0265 
 262   0.0000       0.224334         6.1044 
 263   0.0000       0.225427         6.1342 
 264   0.0000       0.226957         6.1758 
 265   0.0000       0.229621         6.2483 
 266   0.0000       0.231066         6.2876 
 267   0.0000       0.234191         6.3727 
 268   0.0000       0.236791         6.4434 
 269   0.0000       0.237469         6.4619 
 270   0.0000       0.240006         6.5309 
 271   0.0000       0.241287         6.5658 
 272   0.0000       0.243051         6.6138 
 273   0.0000       0.247407         6.7323 
 274   0.0000       0.248606         6.7649 
 275   0.0000       0.250301         6.8110 
 276   0.0000       0.252478         6.8703 
 277   0.0000       0.254343         6.9210 
 278   0.0000       0.256713         6.9855 
 279   0.0000       0.257229         6.9995 
 280   0.0000       0.258998         7.0477 
 281   0.0000       0.260202         7.0805 
 282   0.0000       0.262315         7.1380 
 283   0.0000       0.263113         7.1597 
 284   0.0000       0.265348         7.2205 
 285   0.0000       0.265859         7.2344 
 286   0.0000       0.266376         7.2485 
 287   0.0000       0.268032         7.2935 
 288   0.0000       0.270049         7.3484 
 289   0.0000       0.272592         7.4176 
 290   0.0000       0.273456         7.4411 
 291   0.0000       0.275137         7.4869 
 292   0.0000       0.276028         7.5111 
 293   0.0000       0.277685         7.5562 
 294   0.0000       0.277989         7.5645 
 295   0.0000       0.280991         7.6461 
 296   0.0000       0.281359         7.6562 
 297   0.0000       0.282736         7.6936 
 298   0.0000       0.284925         7.7532 
 299   0.0000       0.287534         7.8242 
 300   0.0000       0.289094         7.8667 
 301   0.0000       0.291084         7.9208 
 302   0.0000       0.291970         7.9449 
 303   0.0000       0.292518         7.9598 
 304   0.0000       0.293850         7.9961 
 305   0.0000       0.295819         8.0496 
 306   0.0000       0.296339         8.0638 
 307   0.0000       0.299347         8.1456 
 308   0.0000       0.301123         8.1940 
 309   0.0000       0.303211         8.2508 
 310   0.0000       0.303855         8.2683 
 311   0.0000       0.306370         8.3368 
 312   0.0000       0.307050         8.3553 
 313   0.0000       0.308471         8.3939 
 314   0.0000       0.310734         8.4555 
 315   0.0000       0.311428         8.4744 
 316   0.0000       0.312945         8.5157 
 317   0.0000       0.314292         8.5523 
 318   0.0000       0.316149         8.6029 
 319   0.0000       0.317037         8.6270 
 320   0.0000       0.319527         8.6948 
 321   0.0000       0.321218         8.7408 
 322   0.0000       0.323070         8.7912 
 323   0.0000       0.324436         8.8284 
 324   0.0000       0.325037         8.8447 
 325   0.0000       0.325970         8.8701 
 326   0.0000       0.329063         8.9543 
 327   0.0000       0.330673         8.9981 
 328   0.0000       0.332309         9.0426 
 329   0.0000       0.333337         9.0706 
 330   0.0000       0.335393         9.1265 
 331   0.0000       0.337278         9.1778 
 332   0.0000       0.340513         9.2658 
 333   0.0000       0.343083         9.3358 
 334   0.0000       0.343589         9.3495 
 335   0.0000       0.345390         9.3986 
 336   0.0000       0.347116         9.4455 
 337   0.0000       0.347305         9.4506 
 338   0.0000       0.349992         9.5238 
 339   0.0000       0.350383         9.5344 
 340   0.0000       0.351382         9.5616 
 341   0.0000       0.355430         9.6717 
 342   0.0000       0.356389         9.6978 
 343   0.0000       0.356650         9.7049 
 344   0.0000       0.359655         9.7867 
 345   0.0000       0.360891         9.8203 
 346   0.0000       0.362249         9.8573 
 347   0.0000       0.363860         9.9011 
 348   0.0000       0.366625         9.9764 
 349   0.0000       0.367907        10.0112 
 350   0.0000       0.370585        10.0841 
 351   0.0000       0.372754        10.1431 
 352   0.0000       0.374207        10.1827 
 353   0.0000       0.374611        10.1937 
 354   0.0000       0.376163        10.2359 
 355   0.0000       0.377136        10.2624 
 356   0.0000       0.379944        10.3388 
 357   0.0000       0.381887        10.3917 
 358   0.0000       0.386203        10.5091 
 359   0.0000       0.386966        10.5299 
 360   0.0000       0.388954        10.5840 
 361   0.0000       0.391821        10.6620 
 362   0.0000       0.392672        10.6851 
 363   0.0000       0.395553        10.7635 
 364   0.0000       0.398169        10.8347 
 365   0.0000       0.402126        10.9424 
 366   0.0000       0.404263        11.0006 
 367   0.0000       0.405156        11.0249 
 368   0.0000       0.406416        11.0591 
 369   0.0000       0.408851        11.1254 
 370   0.0000       0.409654        11.1473 
 371   0.0000       0.412110        11.2141 
 372   0.0000       0.413983        11.2650 
 373   0.0000       0.414654        11.2833 
 374   0.0000       0.418724        11.3941 
 375   0.0000       0.420813        11.4509 
 376   0.0000       0.423313        11.5189 
 377   0.0000       0.424859        11.5610 
 378   0.0000       0.427338        11.6285 
 379   0.0000       0.428629        11.6636 
 380   0.0000       0.431597        11.7443 
 381   0.0000       0.432808        11.7773 
 382   0.0000       0.435020        11.8375 
 383   0.0000       0.436564        11.8795 
 384   0.0000       0.440190        11.9782 
 385   0.0000       0.442309        12.0358 
 386   0.0000       0.443435        12.0665 
 387   0.0000       0.444262        12.0890 
 388   0.0000       0.446873        12.1600 
 389   0.0000       0.450495        12.2586 
 390   0.0000       0.453437        12.3386 
 391   0.0000       0.454361        12.3638 
 392   0.0000       0.454941        12.3796 
 393   0.0000       0.457140        12.4394 
 394   0.0000       0.458745        12.4831 
 395   0.0000       0.459651        12.5077 
 396   0.0000       0.462792        12.5932 
 397   0.0000       0.463563        12.6142 
 398   0.0000       0.467471        12.7205 
 399   0.0000       0.468528        12.7493 
 400   0.0000       0.471297        12.8247 
 401   0.0000       0.473617        12.8878 
 402   0.0000       0.474875        12.9220 
 403   0.0000       0.480124        13.0648 
 404   0.0000       0.481791        13.1102 
 405   0.0000       0.483940        13.1687 
 406   0.0000       0.485701        13.2166 
 407   0.0000       0.487311        13.2604 
 408   0.0000       0.490537        13.3482 
 409   0.0000       0.490805        13.3555 
 410   0.0000       0.492916        13.4129 
 411   0.0000       0.493372        13.4253 
 412   0.0000       0.495032        13.4705 
 413   0.0000       0.498691        13.5701 
 414   0.0000       0.499674        13.5968 
 415   0.0000       0.502355        13.6698 
 416   0.0000       0.503341        13.6966 
 417   0.0000       0.506086        13.7713 
 418   0.0000       0.507845        13.8192 
 419   0.0000       0.509830        13.8732 
 420   0.0000       0.512610        13.9488 
 421   0.0000       0.516448        14.0533 
 422   0.0000       0.518628        14.1126 
 423   0.0000       0.521456        14.1896 
 424   0.0000       0.522139        14.2081 
 425   0.0000       0.524358        14.2685 
 426   0.0000       0.525480        14.2990 
 427   0.0000       0.529141        14.3986 
 428   0.0000       0.531612        14.4659 
 429   0.0000       0.532977        14.5030 
 430   0.0000       0.534027        14.5316 
 431   0.0000       0.537998        14.6397 
 432   0.0000       0.539748        14.6873 
 433   0.0000       0.543002        14.7758 
 434   0.0000       0.543989        14.8027 
 435   0.0000       0.547324        14.8935 
 436   0.0000       0.548512        14.9258 
 437   0.0000       0.550624        14.9832 
 438   0.0000       0.553088        15.0503 
 439   0.0000       0.554239        15.0816 
 440   0.0000       0.556433        15.1413 
 441   0.0000       0.558324        15.1928 
 442   0.0000       0.561117        15.2688 
 443   0.0000       0.563448        15.3322 
 444   0.0000       0.564940        15.3728 
 445   0.0000       0.567919        15.4539 
 446   0.0000       0.571365        15.5476 
 447   0.0000       0.573250        15.5989 
 448   0.0000       0.575053        15.6480 
 449   0.0000       0.578611        15.7448 
 450   0.0000       0.581382        15.8202 
 451   0.0000       0.583376        15.8745 
 452   0.0000       0.583976        15.8908 
 453   0.0000       0.587306        15.9814 
 454   0.0000       0.588648        16.0179 
 455   0.0000       0.591021        16.0825 
 456   0.0000       0.592147        16.1131 
 457   0.0000       0.594521        16.1777 
 458   0.0000       0.596963        16.2442 
 459   0.0000       0.599150        16.3037 
 460   0.0000       0.601654        16.3718 
 461   0.0000       0.604052        16.4371 
 462   0.0000       0.606626        16.5071 
 463   0.0000       0.607815        16.5395 
 464   0.0000       0.609977        16.5983 
 465   0.0000       0.610589        16.6150 
 466   0.0000       0.614422        16.7193 
 467   0.0000       0.615414        16.7463 
 468   0.0000       0.617703        16.8086 
 469   0.0000       0.621597        16.9145 
 470   0.0000       0.623537        16.9673 
 471   0.0000       0.624278        16.9875 
 472   0.0000       0.625076        17.0092 
 473   0.0000       0.627667        17.0797 
 474   0.0000       0.629996        17.1431 
 475   0.0000       0.630425        17.1547 
 476   0.0000       0.632717        17.2171 
 477   0.0000       0.632992        17.2246 
 478   0.0000       0.636711        17.3258 
 479   0.0000       0.640547        17.4302 
 480   0.0000       0.643142        17.5008 
 481   0.0000       0.645349        17.5608 
 482   0.0000       0.646618        17.5954 
 483   0.0000       0.650835        17.7101 
 484   0.0000       0.651765        17.7354 
 485   0.0000       0.654556        17.8114 
 486   0.0000       0.656440        17.8626 
 487   0.0000       0.658768        17.9260 
 488   0.0000       0.660531        17.9740 
 489   0.0000       0.660900        17.9840 
 490   0.0000       0.666656        18.1406 
 491   0.0000       0.668061        18.1789 
 492   0.0000       0.670766        18.2525 
 493   0.0000       0.672151        18.2902 
 494   0.0000       0.674989        18.3674 
 495   0.0000       0.678011        18.4496 
 496   0.0000       0.681192        18.5362 
 497   0.0000       0.682364        18.5681 
 498   0.0000       0.683028        18.5861 
 499   0.0000       0.684740        18.6327 
 500   0.0000       0.687064        18.6960 
 501   0.0000       0.688730        18.7413 
 502   0.0000       0.689585        18.7646 
 503   0.0000       0.692532        18.8448 
 504   0.0000       0.695373        18.9220 
 505   0.0000       0.696499        18.9527 
 506   0.0000       0.700240        19.0545 
 507   0.0000       0.702126        19.1058 
 508   0.0000       0.702588        19.1184 
 509   0.0000       0.704860        19.1802 
 510   0.0000       0.706915        19.2361 
 511   0.0000       0.708699        19.2847 
 512   0.0000       0.712687        19.3932 
 513   0.0000       0.714773        19.4500 
 514   0.0000       0.715447        19.4683 
 515   0.0000       0.716582        19.4992 
 516   0.0000       0.721047        19.6207 
 517   0.0000       0.722253        19.6535 
 518   0.0000       0.723853        19.6970 
 519   0.0000       0.725698        19.7472 
 520   0.0000       0.727524        19.7969 
 521   0.0000       0.728960        19.8360 
 522   0.0000       0.732769        19.9397 
 523   0.0000       0.733327        19.9548 
 524   0.0000       0.735203        20.0059 
 525   0.0000       0.737144        20.0587 
 526   0.0000       0.738489        20.0953 
 527   0.0000       0.740335        20.1455 
 528   0.0000       0.743352        20.2276 
 529   0.0000       0.746138        20.3035 
 530   0.0000       0.746918        20.3247 
 531   0.0000       0.747891        20.3511 
 532   0.0000       0.749657        20.3992 
 533   0.0000       0.751636        20.4531 
 534   0.0000       0.753444        20.5023 
 535   0.0000       0.754526        20.5317 
 536   0.0000       0.756662        20.5898 
 537   0.0000       0.758819        20.6485 
 538   0.0000       0.761671        20.7261 
 539   0.0000       0.764826        20.8120 
 540   0.0000       0.766415        20.8552 
 541   0.0000       0.769247        20.9323 
 542   0.0000       0.771752        21.0004 
 543   0.0000       0.772670        21.0254 
 544   0.0000       0.774242        21.0682 
 545   0.0000       0.777162        21.1477 
 546   0.0000       0.779931        21.2230 
 547   0.0000       0.783672        21.3248 
 548   0.0000       0.786072        21.3901 
 549   0.0000       0.786881        21.4121 
 550   0.0000       0.791409        21.5353 
 551   0.0000       0.792641        21.5689 
 552   0.0000       0.795746        21.6534 
 553   0.0000       0.796426        21.6719 
 554   0.0000       0.797966        21.7137 
 555   0.0000       0.798718        21.7342 
 556   0.0000       0.802540        21.8382 
 557   0.0000       0.804275        21.8854 
 558   0.0000       0.805749        21.9255 
 559   0.0000       0.806448        21.9446 
 560   0.0000       0.809362        22.0239 
 561   0.0000       0.812692        22.1145 
 562   0.0000       0.814233        22.1564 
 563   0.0000       0.815014        22.1777 
 564   0.0000       0.818747        22.2792 
 565   0.0000       0.820862        22.3368 
 566   0.0000       0.823622        22.4119 
 567   0.0000       0.825263        22.4566 
 568   0.0000       0.830018        22.5859 
 569   0.0000       0.831715        22.6321 
 570   0.0000       0.833792        22.6886 
 571   0.0000       0.834580        22.7101 
 572   0.0000       0.836267        22.7560 
 573   0.0000       0.836793        22.7703 
 574   0.0000       0.839571        22.8459 
 575   0.0000       0.841786        22.9061 
 576   0.0000       0.844125        22.9698 
 577   0.0000       0.844329        22.9754 
 578   0.0000       0.846820        23.0431 
 579   0.0000       0.849818        23.1247 
 580   0.0000       0.851755        23.1774 
 581   0.0000       0.855386        23.2762 
 582   0.0000       0.856472        23.3058 
 583   0.0000       0.857888        23.3443 
 584   0.0000       0.860007        23.4020 
 585   0.0000       0.861551        23.4440 
 586   0.0000       0.865589        23.5539 
 587   0.0000       0.867168        23.5968 
 588   0.0000       0.867755        23.6128 
 589   0.0000       0.869858        23.6700 
 590   0.0000       0.872028        23.7291 
 591   0.0000       0.873170        23.7602 
 592   0.0000       0.876484        23.8503 
 593   0.0000       0.878327        23.9005 
 594   0.0000       0.881294        23.9812 
 595   0.0000       0.881731        23.9931 
 596   0.0000       0.883454        24.0400 
 597   0.0000       0.886281        24.1169 
 598   0.0000       0.887728        24.1563 
 599   0.0000       0.888413        24.1750 
 600   0.0000       0.890301        24.2263 
 601   0.0000       0.892005        24.2727 
 602   0.0000       0.893561        24.3150 
 603   0.0000       0.894249        24.3338 
 604   0.0000       0.896905        24.4060 
 605   0.0000       0.898867        24.4594 
 606   0.0000       0.900727        24.5100 
 607   0.0000       0.904442        24.6111 
 608   0.0000       0.905012        24.6266 
 609   0.0000       0.907184        24.6857 
 610   0.0000       0.910175        24.7671 
 611   0.0000       0.911543        24.8043 
 612   0.0000       0.913976        24.8705 
 613   0.0000       0.916008        24.9259 
 614   0.0000       0.918271        24.9874 
 615   0.0000       0.919209        25.0129 
 616   0.0000       0.921861        25.0851 
 617   0.0000       0.923800        25.1379 
 618   0.0000       0.925353        25.1801 
 619   0.0000       0.927464        25.2376 
 620   0.0000       0.929234        25.2857 
 621   0.0000       0.931379        25.3441 
 622   0.0000       0.932007        25.3612 
 623   0.0000       0.934170        25.4201 
 624   0.0000       0.935692        25.4615 
 625   0.0000       0.938078        25.5264 
 626   0.0000       0.938817        25.5465 
 627   0.0000       0.941817        25.6281 
 628   0.0000       0.943776        25.6815 
 629   0.0000       0.945994        25.7418 
 630   0.0000       0.946741        25.7621 
 631   0.0000       0.949332        25.8326 
 632   0.0000       0.950187        25.8559 
 633   0.0000       0.951776        25.8991 
 634   0.0000       0.955961        26.0130 
 635   0.0000       0.956775        26.0352 
 636   0.0000       0.958785        26.0899 
 637   0.0000       0.960357        26.1326 
 638   0.0000       0.962450        26.1896 
 639   0.0000       0.964180        26.2367 
 640   0.0000       0.967326        26.3223 
 641   0.0000       0.968015        26.3410 
 642   0.0000       0.970754        26.4156 
 643   0.0000       0.971448        26.4344 
 644   0.0000       0.973297        26.4847 
 645   0.0000       0.975514        26.5451 
 646   0.0000       0.977920        26.6106 
 647   0.0000       0.979830        26.6625 
 648   0.0000       0.981595        26.7105 
 649   0.0000       0.983929        26.7741 
 650   0.0000       0.985055        26.8047 
 651   0.0000       0.988287        26.8927 
 652   0.0000       0.989892        26.9363 
 653   0.0000       0.991106        26.9694 
 654   0.0000       0.992052        26.9951 
 655   0.0000       0.994941        27.0737 
 656   0.0000       0.997248        27.1365 
 657   0.0000       0.998372        27.1671 
 658   0.0000       1.002271        27.2732 
 659   0.0000       1.003631        27.3102 
 660   0.0000       1.006791        27.3962 
 661   0.0000       1.008397        27.4399 
 662   0.0000       1.010170        27.4881 
 663   0.0000       1.011458        27.5232 
 664   0.0000       1.015242        27.6261 
 665   0.0000       1.017969        27.7004 
 666   0.0000       1.019049        27.7297 
 667   0.0000       1.020624        27.7726 
 668   0.0000       1.023282        27.8449 
 669   0.0000       1.024569        27.8799 
 670   0.0000       1.026616        27.9356 
 671   0.0000       1.029523        28.0147 
 672   0.0000       1.032326        28.0910 
 673   0.0000       1.033490        28.1227 
 674   0.0000       1.035880        28.1877 
 675   0.0000       1.037965        28.2445 
 676   0.0000       1.038856        28.2687 
 677   0.0000       1.041445        28.3392 
 678   0.0000       1.044303        28.4169 
 679   0.0000       1.046970        28.4895 
 680   0.0000       1.048529        28.5319 
 681   0.0000       1.050788        28.5934 
 682   0.0000       1.051128        28.6027 
 683   0.0000       1.052629        28.6435 
 684   0.0000       1.058570        28.8052 
 685   0.0000       1.059656        28.8347 
 686   0.0000       1.061323        28.8801 
 687   0.0000       1.062328        28.9074 
 688   0.0000       1.064856        28.9762 
 689   0.0000       1.066713        29.0267 
 690   0.0000       1.069408        29.1001 
 691   0.0000       1.073964        29.2240 
 692   0.0000       1.076910        29.3042 
 693   0.0000       1.077759        29.3273 
 694   0.0000       1.079425        29.3726 
 695   0.0000       1.081673        29.4338 
 696   0.0000       1.085916        29.5493 
 697   0.0000       1.086531        29.5660 
 698   0.0000       1.088574        29.6216 
 699   0.0000       1.090108        29.6634 
 700   0.0000       1.092271        29.7222 
 701   0.0000       1.095163        29.8009 
 702   0.0000       1.097111        29.8539 
 703   0.0000       1.097910        29.8757 
 704   0.0000       1.102407        29.9980 
 705   0.0000       1.103659        30.0321 
 706   0.0000       1.106774        30.1168 
 707   0.0000       1.111297        30.2399 
 708   0.0000       1.112176        30.2639 
 709   0.0000       1.113133        30.2899 
 710   0.0000       1.114505        30.3272 
 711   0.0000       1.116303        30.3762 
 712   0.0000       1.119700        30.4686 
 713   0.0000       1.120337        30.4859 
 714   0.0000       1.123125        30.5618 
 715   0.0000       1.124221        30.5916 
 716   0.0000       1.127174        30.6720 
 717   0.0000       1.129440        30.7336 
 718   0.0000       1.132561        30.8185 
 719   0.0000       1.133343        30.8398 
 720   0.0000       1.135729        30.9048 
 721   0.0000       1.138653        30.9843 
 722   0.0000       1.140414        31.0322 
 723   0.0000       1.141917        31.0732 
 724   0.0000       1.147681        31.2300 
 725   0.0000       1.149523        31.2801 
 726   0.0000       1.151732        31.3402 
 727   0.0000       1.153240        31.3813 
 728   0.0000       1.157414        31.4948 
 729   0.0000       1.160702        31.5843 
 730   0.0000       1.161139        31.5962 
 731   0.0000       1.162352        31.6292 
 732   0.0000       1.164781        31.6953 
 733   0.0000       1.165988        31.7282 
 734   0.0000       1.168063        31.7846 
 735   0.0000       1.169108        31.8130 
 736   0.0000       1.173591        31.9350 
 737   0.0000       1.175291        31.9813 
 738   0.0000       1.176410        32.0117 
 739   0.0000       1.180257        32.1164 
 740   0.0000       1.182673        32.1822 
 741   0.0000       1.184060        32.2199 
 742   0.0000       1.186505        32.2864 
 743   0.0000       1.188752        32.3476 
 744   0.0000       1.190460        32.3941 
 745   0.0000       1.193868        32.4868 
 746   0.0000       1.195057        32.5191 
 747   0.0000       1.196043        32.5460 
 748   0.0000       1.199162        32.6309 
 749   0.0000       1.200631        32.6708 
 750   0.0000       1.202767        32.7289 
 751   0.0000       1.206222        32.8230 
 752   0.0000       1.207601        32.8605 
 753   0.0000       1.210340        32.9350 
 754   0.0000       1.212943        33.0059 
 755   0.0000       1.214679        33.0531 
 756   0.0000       1.216695        33.1079 
 757   0.0000       1.218684        33.1621 
 758   0.0000       1.220798        33.2196 
 759   0.0000       1.222160        33.2567 
 760   0.0000       1.224002        33.3068 
 761   0.0000       1.226242        33.3677 
 762   0.0000       1.227122        33.3917 
 763   0.0000       1.232062        33.5261 
 764   0.0000       1.233974        33.5781 
 765   0.0000       1.236340        33.6425 
 766   0.0000       1.240033        33.7430 
 767   0.0000       1.242609        33.8131 
 768   0.0000       1.243862        33.8472 
 769   0.0000       1.246355        33.9150 
 770   0.0000       1.249221        33.9930 
 771   0.0000       1.249520        34.0012 
 772   0.0000       1.252474        34.0816 
 773   0.0000       1.253318        34.1045 
 774   0.0000       1.259927        34.2844 
 775   0.0000       1.261885        34.3376 
 776   0.0000       1.266335        34.4587 
 777   0.0000       1.267316        34.4854 
 778   0.0000       1.271457        34.5981 
 779   0.0000       1.272601        34.6292 
 780   0.0000       1.274476        34.6803 
 781   0.0000       1.277801        34.7707 
 782   0.0000       1.279526        34.8177 
 783   0.0000       1.280389        34.8411 
 784   0.0000       1.280565        34.8460 
 785   0.0000       1.284856        34.9627 
 786   0.0000       1.288557        35.0634 
 787   0.0000       1.290057        35.1042 
 788   0.0000       1.292384        35.1676 
 789   0.0000       1.294281        35.2192 
 790   0.0000       1.295411        35.2499 
 791   0.0000       1.298071        35.3223 
 792   0.0000       1.298920        35.3454 
 793   0.0000       1.301410        35.4132 
 794   0.0000       1.304476        35.4966 
 795   0.0000       1.307702        35.5844 
 796   0.0000       1.310841        35.6698 
 797   0.0000       1.311588        35.6901 
 798   0.0000       1.316844        35.8331 
 799   0.0000       1.318451        35.8769 
 800   0.0000       1.319362        35.9017 
 801   0.0000       1.320780        35.9403 
 802   0.0000       1.327104        36.1123 
 803   0.0000       1.329749        36.1843 
 804   0.0000       1.330585        36.2071 
 805   0.0000       1.332372        36.2557 
 806   0.0000       1.336367        36.3644 
 807   0.0000       1.338268        36.4161 
 808   0.0000       1.340710        36.4826 
 809   0.0000       1.342528        36.5321 
 810   0.0000       1.344606        36.5886 
 811   0.0000       1.348315        36.6895 
 812   0.0000       1.351278        36.7701 
 813   0.0000       1.357979        36.9525 
 814   0.0000       1.360214        37.0133 
 815   0.0000       1.362392        37.0726 
 816   0.0000       1.365580        37.1593 
 817   0.0000       1.366878        37.1946 
 818   0.0000       1.369659        37.2703 
 819   0.0000       1.370391        37.2902 
 820   0.0000       1.375711        37.4350 
 821   0.0000       1.378247        37.5040 
 822   0.0000       1.382300        37.6143 
 823   0.0000       1.384918        37.6855 
 824   0.0000       1.390574        37.8394 
 825   0.0000       1.392777        37.8994 
 826   0.0000       1.393512        37.9194 
 827   0.0000       1.397144        38.0182 
 828   0.0000       1.398341        38.0508 
 829   0.0000       1.403150        38.1817 
 830   0.0000       1.404350        38.2143 
 831   0.0000       1.405101        38.2347 
 832   0.0000       1.409717        38.3604 
 833   0.0000       1.413818        38.4720 
 834   0.0000       1.415522        38.5183 
 835   0.0000       1.417777        38.5797 
 836   0.0000       1.419825        38.6354 
 837   0.0000       1.422865        38.7181 
 838   0.0000       1.423295        38.7298 
 839   0.0000       1.427545        38.8455 
 840   0.0000       1.430163        38.9167 
 841   0.0000       1.431647        38.9571 
 842   0.0000       1.434336        39.0303 
 843   0.0000       1.441209        39.2173 
 844   0.0000       1.443812        39.2881 
 845   0.0000       1.445608        39.3370 
 846   0.0000       1.450545        39.4713 
 847   0.0000       1.454738        39.5854 
 848   0.0000       1.454844        39.5883 
 849   0.0000       1.457745        39.6673 
 850   0.0000       1.459995        39.7285 
 851   0.0000       1.465619        39.8815 
 852   0.0000       1.467220        39.9251 
 853   0.0000       1.468250        39.9531 
 854   0.0000       1.470555        40.0158 
 855   0.0000       1.475466        40.1495 
 856   0.0000       1.478690        40.2372 
 857   0.0000       1.480907        40.2975 
 858   0.0000       1.482658        40.3452 
 859   0.0000       1.485060        40.4105 
 860   0.0000       1.489112        40.5208 
 861   0.0000       1.490747        40.5653 
 862   0.0000       1.494972        40.6803 
 863   0.0000       1.496382        40.7186 
 864   0.0000       1.497747        40.7558 
 865   0.0000       1.503733        40.9187 
 866   0.0000       1.503941        40.9243 
 867   0.0000       1.507897        41.0320 
 868   0.0000       1.508832        41.0574 
 869   0.0000       1.513301        41.1790 
 870   0.0000       1.513613        41.1875 
 871   0.0000       1.518120        41.3101 
 872   0.0000       1.523045        41.4442 
 873   0.0000       1.524497        41.4837 
 874   0.0000       1.526327        41.5335 
 875   0.0000       1.529622        41.6231 
 876   0.0000       1.531309        41.6690 
 877   0.0000       1.535813        41.7916 
 878   0.0000       1.537446        41.8360 
 879   0.0000       1.541659        41.9507 
 880   0.0000       1.543133        41.9908 
 881   0.0000       1.546606        42.0853 
 882   0.0000       1.550369        42.1877 
 883   0.0000       1.552535        42.2466 
 884   0.0000       1.554245        42.2932 
 885   0.0000       1.557424        42.3797 
 886   0.0000       1.560126        42.4532 
 887   0.0000       1.560832        42.4724 
 888   0.0000       1.563733        42.5513 
 889   0.0000       1.569069        42.6965 
 890   0.0000       1.571335        42.7582 
 891   0.0000       1.572949        42.8021 
 892   0.0000       1.575963        42.8841 
 893   0.0000       1.577301        42.9205 
 894   0.0000       1.580303        43.0022 
 895   0.0000       1.583194        43.0809 
 896   0.0000       1.585524        43.1443 
 897   0.0000       1.588035        43.2126 
 898   0.0000       1.589234        43.2452 
 899   0.0000       1.592096        43.3231 
 900   0.0000       1.593111        43.3508 
 901   0.0000       1.594915        43.3998 
 902   0.0000       1.602595        43.6088 
 903   0.0000       1.606892        43.7258 
 904   0.0000       1.608376        43.7661 
 905   0.0000       1.609404        43.7941 
 906   0.0000       1.615357        43.9561 
 907   0.0000       1.616036        43.9746 
 908   0.0000       1.619698        44.0742 
 909   0.0000       1.622160        44.1412 
 910   0.0000       1.624265        44.1985 
 911   0.0000       1.627527        44.2873 
 912   0.0000       1.630628        44.3716 
 913   0.0000       1.633712        44.4556 
 914   0.0000       1.635588        44.5066 
 915   0.0000       1.637662        44.5631 
 916   0.0000       1.641756        44.6745 
 917   0.0000       1.643385        44.7188 
 918   0.0000       1.646269        44.7973 
 919   0.0000       1.651811        44.9481 
 920   0.0000       1.652515        44.9672 
 921   0.0000       1.656483        45.0752 
 922   0.0000       1.656574        45.0777 
 923   0.0000       1.660058        45.1725 
 924   0.0000       1.663743        45.2727 
 925   0.0000       1.666333        45.3432 
 926   0.0000       1.667148        45.3654 
 927   0.0000       1.670663        45.4611 
 928   0.0000       1.672728        45.5173 
 929   0.0000       1.676182        45.6112 
 930   0.0000       1.678114        45.6638 
 931   0.0000       1.679360        45.6977 
 932   0.0000       1.684129        45.8275 
 933   0.0000       1.684782        45.8453 
 934   0.0000       1.689320        45.9687 
 935   0.0000       1.690354        45.9969 
 936   0.0000       1.691966        46.0407 
 937   0.0000       1.697083        46.1800 
 938   0.0000       1.698291        46.2129 
 939   0.0000       1.700833        46.2820 
 940   0.0000       1.702522        46.3280 
 941   0.0000       1.704465        46.3809 
 942   0.0000       1.707182        46.4548 
 943   0.0000       1.708972        46.5035 
 944   0.0000       1.712536        46.6005 
 945   0.0000       1.714777        46.6615 
 946   0.0000       1.718200        46.7546 
 947   0.0000       1.719553        46.7914 
 948   0.0000       1.721225        46.8369 
 949   0.0000       1.722326        46.8669 
 950   0.0000       1.727863        47.0175 
 951   0.0000       1.729322        47.0573 
 952   0.0000       1.732163        47.1346 
 953   0.0000       1.735372        47.2219 
 954   0.0000       1.738016        47.2938 
 955   0.0000       1.740697        47.3668 
 956   0.0000       1.741467        47.3877 
 957   0.0000       1.745474        47.4968 
 958   0.0000       1.749194        47.5980 
 959   0.0000       1.752533        47.6889 
 960   0.0000       1.755336        47.7651 
 961   0.0000       1.756158        47.7875 
 962   0.0000       1.757563        47.8257 
 963   0.0000       1.758858        47.8610 
 964   0.0000       1.761808        47.9412 
 965   0.0000       1.763299        47.9818 
 966   0.0000       1.765742        48.0483 
 967   0.0000       1.770698        48.1831 
 968   0.0000       1.775814        48.3224 
 969   0.0000       1.777631        48.3718 
 970   0.0000       1.779390        48.4197 
 971   0.0000       1.779954        48.4350 
 972   0.0000       1.784009        48.5454 
 973   0.0000       1.786798        48.6212 
 974   0.0000       1.789322        48.6899 
 975   0.0000       1.791812        48.7577 
 976   0.0000       1.792648        48.7804 
 977   0.0000       1.795106        48.8473 
 978   0.0000       1.801402        49.0186 
 979   0.0000       1.802952        49.0608 
 980   0.0000       1.803649        49.0798 
 981   0.0000       1.807199        49.1764 
 982   0.0000       1.808053        49.1996 
 983   0.0000       1.812385        49.3175 
 984   0.0000       1.816024        49.4165 
 985   0.0000       1.818563        49.4856 
 986   0.0000       1.820735        49.5447 
 987   0.0000       1.822213        49.5849 
 988   0.0000       1.825276        49.6683 
 989   0.0000       1.828766        49.7633 
 990   0.0000       1.830638        49.8142 
 991   0.0000       1.832121        49.8545 
 992   0.0000       1.833137        49.8822 
 993   0.0000       1.834921        49.9307 
 994   0.0000       1.838776        50.0356 
 995   0.0000       1.843237        50.1570 
 996   0.0000       1.847208        50.2651 
 997   0.0000       1.849526        50.3282 
 998   0.0000       1.853064        50.4244 
 999   0.0000       1.856390        50.5149 
 1000   0.0000       1.858787        50.5802 
 1001   0.0000       1.860612        50.6298 
 1002   0.0000       1.861903        50.6650 
 1003   0.0000       1.865495        50.7627 
 1004   0.0000       1.867357        50.8134 
 1005   0.0000       1.869863        50.8815 
 1006   0.0000       1.870969        50.9117 
 1007   0.0000       1.875051        51.0227 
 1008   0.0000       1.877878        51.0997 
 1009   0.0000       1.878569        51.1185 
 1010   0.0000       1.881052        51.1860 
 1011   0.0000       1.882642        51.2293 
 1012   0.0000       1.886357        51.3304 
 1013   0.0000       1.890307        51.4379 
 1014   0.0000       1.892673        51.5022 
 1015   0.0000       1.893970        51.5375 
 1016   0.0000       1.897254        51.6269 
 1017   0.0000       1.898981        51.6739 
 1018   0.0000       1.902171        51.7607 
 1019   0.0000       1.903401        51.7942 
 1020   0.0000       1.904392        51.8212 
 1021   0.0000       1.905884        51.8617 
 1022   0.0000       1.910745        51.9940 
 1023   0.0000       1.912533        52.0427 
 1024   0.0000       1.916429        52.1487 
 1025   0.0000       1.918464        52.2041 
 1026   0.0000       1.919475        52.2316 
 1027   0.0000       1.921197        52.2784 
 1028   0.0000       1.923820        52.3498 
 1029   0.0000       1.924814        52.3769 
 1030   0.0000       1.925628        52.3990 
 1031   0.0000       1.930654        52.5358 
 1032   0.0000       1.933533        52.6141 
 1033   0.0000       1.936111        52.6843 
 1034   0.0000       1.937519        52.7226 
 1035   0.0000       1.938716        52.7552 
 1036   0.0000       1.942168        52.8491 
 1037   0.0000       1.943825        52.8942 
 1038   0.0000       1.945717        52.9457 
 1039   0.0000       1.946779        52.9746 
 1040   0.0000       1.950299        53.0703 
 1041   0.0000       1.952650        53.1343 
 1042   0.0000       1.954484        53.1842 
 1043   0.0000       1.956744        53.2457 
 1044   0.0000       1.958199        53.2853 
 1045   0.0000       1.961605        53.3780 
 1046   0.0000       1.963653        53.4337 
 1047   0.0000       1.965849        53.4935 
 1048   0.0000       1.966814        53.5197 
 1049   0.0000       1.969238        53.5857 
 1050   0.0000       1.971370        53.6437 
 1051   0.0000       1.977269        53.8042 
 1052   0.0000       1.979203        53.8568 
 1053   0.0000       1.980152        53.8827 
 1054   0.0000       1.982125        53.9364 
 1055   0.0000       1.983765        53.9810 
 1056   0.0000       1.987523        54.0833 
 1057   0.0000       1.989136        54.1271 
 1058   0.0000       1.992335        54.2142 
 1059   0.0000       1.995332        54.2957 
 1060   0.0000       1.996332        54.3230 
 1061   0.0000       2.000829        54.4453 
 1062   0.0000       2.002415        54.4885 
 1063   0.0000       2.006238        54.5925 
 1064   0.0000       2.007198        54.6186 
 1065   0.0000       2.009202        54.6732 
 1066   0.0000       2.011333        54.7311 
 1067   0.0000       2.013272        54.7839 
 1068   0.0000       2.015966        54.8572 
 1069   0.0000       2.019123        54.9431 
 1070   0.0000       2.020267        54.9743 
 1071   0.0000       2.024118        55.0790 
 1072   0.0000       2.025087        55.1054 
 1073   0.0000       2.027968        55.1838 
 1074   0.0000       2.028621        55.2016 
 1075   0.0000       2.028963        55.2109 
 1076   0.0000       2.030942        55.2647 
 1077   0.0000       2.035009        55.3754 
 1078   0.0000       2.036471        55.4152 
 1079   0.0000       2.041787        55.5598 
 1080   0.0000       2.042616        55.5824 
 1081   0.0000       2.043761        55.6136 
 1082   0.0000       2.045256        55.6543 
 1083   0.0000       2.048481        55.7420 
 1084   0.0000       2.051716        55.8300 
 1085   0.0000       2.053488        55.8782 
 1086   0.0000       2.055203        55.9249 
 1087   0.0000       2.057670        55.9921 
 1088   0.0000       2.059023        56.0289 
 1089   0.0000       2.060928        56.0807 
 1090   0.0000       2.063859        56.1605 
 1091   0.0000       2.067457        56.2584 
 1092   0.0000       2.069880        56.3243 
 1093   0.0000       2.071183        56.3597 
 1094   0.0000       2.074722        56.4561 
 1095   0.0000       2.076129        56.4943 
 1096   0.0000       2.076697        56.5098 
 1097   0.0000       2.082272        56.6615 
 1098   0.0000       2.084303        56.7168 
 1099   0.0000       2.084861        56.7319 
 1100   0.0000       2.088666        56.8355 
 1101   0.0000       2.092933        56.9516 
 1102   0.0000       2.094351        56.9902 
 1103   0.0000       2.096905        57.0597 
 1104   0.0000       2.097676        57.0807 
 1105   0.0000       2.100196        57.1492 
 1106   0.0000       2.101809        57.1931 
 1107   0.0000       2.105874        57.3037 
 1108   0.0000       2.107132        57.3380 
 1109   0.0000       2.109499        57.4024 
 1110   0.0000       2.112424        57.4820 
 1111   0.0000       2.112731        57.4903 
 1112   0.0000       2.114590        57.5409 
 1113   0.0000       2.119554        57.6760 
 1114   0.0000       2.121885        57.7394 
 1115   0.0000       2.124472        57.8098 
 1116   0.0000       2.127075        57.8807 
 1117   0.0000       2.130801        57.9820 
 1118   0.0000       2.131624        58.0044 
 1119   0.0000       2.135367        58.1063 
 1120   0.0000       2.139226        58.2113 
 1121   0.0000       2.141163        58.2640 
 1122   0.0000       2.141780        58.2808 
 1123   0.0000       2.143204        58.3195 
 1124   0.0000       2.144424        58.3528 
 1125   0.0000       2.147227        58.4290 
 1126   0.0000       2.149019        58.4778 
 1127   0.0000       2.151743        58.5519 
 1128   0.0000       2.152676        58.5773 
 1129   0.0000       2.153317        58.5947 
 1130   0.0000       2.158058        58.7237 
 1131   0.0000       2.159417        58.7607 
 1132   0.0000       2.160751        58.7970 
 1133   0.0000       2.165062        58.9143 
 1134   0.0000       2.167611        58.9837 
 1135   0.0000       2.169094        59.0240 
 1136   0.0000       2.169791        59.0430 
 1137   0.0000       2.171891        59.1002 
 1138   0.0000       2.173548        59.1453 
 1139   0.0000       2.174150        59.1616 
 1140   0.0000       2.177481        59.2523 
 1141   0.0000       2.179437        59.3055 
 1142   0.0000       2.180962        59.3470 
 1143   0.0000       2.181884        59.3721 
 1144   0.0000       2.184846        59.4527 
 1145   0.0000       2.186143        59.4880 
 1146   0.0000       2.187487        59.5245 
 1147   0.0000       2.189656        59.5836 
 1148   0.0000       2.191964        59.6464 
 1149   0.0000       2.195555        59.7441 
 1150   0.0000       2.196833        59.7789 
 1151   0.0000       2.200273        59.8725 
 1152   0.0000       2.201179        59.8971 
 1153   0.0000       2.205046        60.0023 
 1154   0.0000       2.208536        60.0973 
 1155   0.0000       2.210265        60.1444 
 1156   0.0000       2.211507        60.1782 
 1157   0.0000       2.212573        60.2072 
 1158   0.0000       2.217137        60.3314 
 1159   0.0000       2.217630        60.3448 
 1160   0.0000       2.220941        60.4349 
 1161   0.0000       2.221469        60.4493 
 1162   0.0000       2.223693        60.5098 
 1163   0.0000       2.225394        60.5560 
 1164   0.0000       2.228305        60.6353 
 1165   0.0000       2.230138        60.6851 
 1166   0.0000       2.230571        60.6969 
 1167   0.0000       2.231785        60.7299 
 1168   0.0000       2.233050        60.7644 
 1169   0.0000       2.236920        60.8697 
 1170   0.0000       2.239508        60.9401 
 1171   0.0000       2.240306        60.9618 
 1172   0.0000       2.241334        60.9898 
 1173   0.0000       2.243671        61.0534 
 1174   0.0000       2.248046        61.1724 
 1175   0.0000       2.250454        61.2380 
 1176   0.0000       2.251697        61.2718 
 1177   0.0000       2.255105        61.3645 
 1178   0.0000       2.255569        61.3772 
 1179   0.0000       2.257359        61.4259 
 1180   0.0000       2.257953        61.4420 
 1181   0.0000       2.260593        61.5139 
 1182   0.0000       2.262662        61.5702 
 1183   0.0000       2.263522        61.5936 
 1184   0.0000       2.265972        61.6602 
 1185   0.0000       2.268803        61.7373 
 1186   0.0000       2.272063        61.8260 
 1187   0.0000       2.274633        61.8959 
 1188   0.0000       2.276916        61.9580 
 1189   0.0000       2.278407        61.9986 
 1190   0.0000       2.280154        62.0461 
 1191   0.0000       2.281529        62.0836 
 1192   0.0000       2.285204        62.1836 
 1193   0.0000       2.286321        62.2140 
 1194   0.0000       2.288265        62.2669 
 1195   0.0000       2.291752        62.3618 
 1196   0.0000       2.294422        62.4344 
 1197   0.0000       2.295061        62.4518 
 1198   0.0000       2.298381        62.5421 
 1199   0.0000       2.299012        62.5593 
 1200   0.0000       2.303406        62.6789 
 1201   0.0000       2.303567        62.6833 
 1202   0.0000       2.304410        62.7062 
 1203   0.0000       2.308336        62.8130 
 1204   0.0000       2.309580        62.8469 
 1205   0.0000       2.311880        62.9095 
 1206   0.0000       2.315377        63.0046 
 1207   0.0000       2.316024        63.0222 
 1208   0.0000       2.318849        63.0991 
 1209   0.0000       2.321073        63.1596 
 1210   0.0000       2.324049        63.2406 
 1211   0.0000       2.325704        63.2856 
 1212   0.0000       2.328309        63.3565 
 1213   0.0000       2.330541        63.4172 
 1214   0.0000       2.333929        63.5094 
 1215   0.0000       2.336153        63.5700 
 1216   0.0000       2.339108        63.6504 
 1217   0.0000       2.340892        63.6989 
 1218   0.0000       2.342322        63.7378 
 1219   0.0000       2.345353        63.8203 
 1220   0.0000       2.347486        63.8783 
 1221   0.0000       2.351176        63.9787 
 1222   0.0000       2.353997        64.0555 
 1223   0.0000       2.357589        64.1533 
 1224   0.0000       2.358743        64.1847 
 1225   0.0000       2.361027        64.2468 
 1226   0.0000       2.363065        64.3023 
 1227   0.0000       2.366944        64.4078 
 1228   0.0000       2.368579        64.4523 
 1229   0.0000       2.368714        64.4560 
 1230   0.0000       2.372809        64.5674 
 1231   0.0000       2.374762        64.6205 
 1232   0.0000       2.376557        64.6694 
 1233   0.0000       2.378359        64.7184 
 1234   0.0000       2.379627        64.7529 
 1235   0.0000       2.382290        64.8254 
 1236   0.0000       2.384380        64.8823 
 1237   0.0000       2.388392        64.9914 
 1238   0.0000       2.388825        65.0032 
 1239   0.0000       2.392125        65.0930 
 1240   0.0000       2.395698        65.1903 
 1241   0.0000       2.397402        65.2366 
 1242   0.0000       2.399972        65.3066 
 1243   0.0000       2.401645        65.3521 
 1244   0.0000       2.404843        65.4391 
 1245   0.0000       2.406036        65.4716 
 1246   0.0000       2.408418        65.5364 
 1247   0.0000       2.408883        65.5490 
 1248   0.0000       2.409995        65.5793 
 1249   0.0000       2.413456        65.6735 
 1250   0.0000       2.415818        65.7377 
 1251   0.0000       2.418398        65.8079 
 1252   0.0000       2.419935        65.8498 
 1253   0.0000       2.423687        65.9519 
 1254   0.0000       2.425415        65.9989 
 1255   0.0000       2.429206        66.1021 
 1256   0.0000       2.431213        66.1567 
 1257   0.0000       2.432939        66.2036 
 1258   0.0000       2.435592        66.2758 
 1259   0.0000       2.439409        66.3797 
 1260   0.0000       2.441089        66.4254 
 1261   0.0000       2.443150        66.4815 
 1262   0.0000       2.444903        66.5292 
 1263   0.0000       2.446341        66.5683 
 1264   0.0000       2.449315        66.6492 
 1265   0.0000       2.454854        66.8000 
 1266   0.0000       2.455928        66.8292 
 1267   0.0000       2.457741        66.8785 
 1268   0.0000       2.460415        66.9513 
 1269   0.0000       2.461634        66.9845 
 1270   0.0000       2.464823        67.0712 
 1271   0.0000       2.466308        67.1117 
 1272   0.0000       2.467817        67.1527 
 1273   0.0000       2.471997        67.2664 
 1274   0.0000       2.473518        67.3078 
 1275   0.0000       2.474503        67.3346 
 1276   0.0000       2.476247        67.3821 
 1277   0.0000       2.479297        67.4651 
 1278   0.0000       2.482749        67.5590 
 1279   0.0000       2.484929        67.6183 
 1280   0.0000       2.486302        67.6557 
 1281   0.0000       2.490136        67.7600 
 1282   0.0000       2.491651        67.8013 
 1283   0.0000       2.492046        67.8120 
 1284   0.0000       2.493555        67.8531 
 1285   0.0000       2.497486        67.9601 
 1286   0.0000       2.501723        68.0753 
 1287   0.0000       2.502673        68.1012 
 1288   0.0000       2.502859        68.1063 
 1289   0.0000       2.504902        68.1618 
 1290   0.0000       2.505692        68.1834 
 1291   0.0000       2.508284        68.2539 
 1292   0.0000       2.511681        68.3463 
 1293   0.0000       2.512729        68.3748 
 1294   0.0000       2.519289        68.5533 
 1295   0.0000       2.520693        68.5915 
 1296   0.0000       2.521183        68.6049 
 1297   0.0000       2.522193        68.6324 
 1298   0.0000       2.525326        68.7176 
 1299   0.0000       2.527535        68.7777 
 1300   0.0000       2.531081        68.8742 
 1301   0.0000       2.532930        68.9245 
 1302   0.0000       2.533531        68.9409 
 1303   0.0000       2.535243        68.9875 
 1304   0.0000       2.536779        69.0293 
 1305   0.0000       2.541269        69.1515 
 1306   0.0000       2.543143        69.2024 
 1307   0.0000       2.546815        69.3024 
 1308   0.0000       2.548424        69.3462 
 1309   0.0000       2.551765        69.4371 
 1310   0.0000       2.553059        69.4723 
 1311   0.0000       2.554045        69.4991 
 1312   0.0000       2.557302        69.5877 
 1313   0.0000       2.557949        69.6053 
 1314   0.0000       2.561190        69.6935 
 1315   0.0000       2.562633        69.7328 
 1316   0.0000       2.565598        69.8135 
 1317   0.0000       2.568734        69.8988 
 1318   0.0000       2.570179        69.9381 
 1319   0.0000       2.572161        69.9921 
 1320   0.0000       2.573785        70.0363 
 1321   0.0000       2.575618        70.0861 
 1322   0.0000       2.577235        70.1301 
 1323   0.0000       2.580734        70.2254 
 1324   0.0000       2.583578        70.3027 
 1325   0.0000       2.584875        70.3380 
 1326   0.0000       2.586980        70.3953 
 1327   0.0000       2.588473        70.4359 
 1328   0.0000       2.589412        70.4615 
 1329   0.0000       2.590675        70.4959 
 1330   0.0000       2.597636        70.6853 
 1331   0.0000       2.599179        70.7273 
 1332   0.0000       2.603952        70.8571 
 1333   0.0000       2.605940        70.9112 
 1334   0.0000       2.606632        70.9301 
 1335   0.0000       2.607710        70.9594 
 1336   0.0000       2.609200        70.9999 
 1337   0.0000       2.611502        71.0626 
 1338   0.0000       2.615650        71.1755 
 1339   0.0000       2.617644        71.2297 
 1340   0.0000       2.622375        71.3585 
 1341   0.0000       2.623098        71.3781 
 1342   0.0000       2.625572        71.4454 
 1343   0.0000       2.626323        71.4659 
 1344   0.0000       2.629222        71.5448 
 1345   0.0000       2.630288        71.5738 
 1346   0.0000       2.632602        71.6367 
 1347   0.0000       2.633443        71.6596 
 1348   0.0000       2.635982        71.7287 
 1349   0.0000       2.638609        71.8002 
 1350   0.0000       2.640540        71.8527 
 1351   0.0000       2.643377        71.9299 
 1352   0.0000       2.643710        71.9390 
 1353   0.0000       2.645503        71.9878 
 1354   0.0000       2.649436        72.0948 
 1355   0.0000       2.650757        72.1308 
 1356   0.0000       2.652174        72.1693 
 1357   0.0000       2.656046        72.2747 
 1358   0.0000       2.656854        72.2967 
 1359   0.0000       2.659512        72.3690 
 1360   0.0000       2.661446        72.4216 
 1361   0.0000       2.664019        72.4916 
 1362   0.0000       2.665921        72.5434 
 1363   0.0000       2.668388        72.6105 
 1364   0.0000       2.670329        72.6634 
 1365   0.0000       2.672507        72.7226 
 1366   0.0000       2.674666        72.7814 
 1367   0.0000       2.680082        72.9287 
 1368   0.0000       2.680465        72.9392 
 1369   0.0000       2.681255        72.9607 
 1370   0.0000       2.684614        73.0521 
 1371   0.0000       2.687671        73.1352 
 1372   0.0000       2.689936        73.1969 
 1373   0.0000       2.692895        73.2774 
 1374   0.0000       2.695494        73.3481 
 1375   0.0000       2.696244        73.3685 
 1376   0.0000       2.698086        73.4186 
 1377   0.0000       2.700036        73.4717 
 1378   0.0000       2.701928        73.5232 
 1379   0.0000       2.704743        73.5998 
 1380   0.0000       2.707054        73.6627 
 1381   0.0000       2.709490        73.7290 
 1382   0.0000       2.711476        73.7830 
 1383   0.0000       2.715484        73.8921 
 1384   0.0000       2.717584        73.9492 
 1385   0.0000       2.720375        74.0252 
 1386   0.0000       2.721670        74.0604 
 1387   0.0000       2.722591        74.0855 
 1388   0.0000       2.726604        74.1947 
 1389   0.0000       2.727970        74.2318 
 1390   0.0000       2.731183        74.3193 
 1391   0.0000       2.731918        74.3393 
 1392   0.0000       2.735312        74.4316 
 1393   0.0000       2.736247        74.4571 
 1394   0.0000       2.738397        74.5156 
 1395   0.0000       2.739029        74.5328 
 1396   0.0000       2.741810        74.6084 
 1397   0.0000       2.745675        74.7136 
 1398   0.0000       2.747625        74.7667 
 1399   0.0000       2.751584        74.8744 
 1400   0.0000       2.754812        74.9622 
 1401   0.0000       2.756362        75.0044 
 1402   0.0000       2.758847        75.0720 
 1403   0.0000       2.760906        75.1281 
 1404   0.0000       2.763195        75.1904 
 1405   0.0000       2.764510        75.2261 
 1406   0.0000       2.766003        75.2668 
 1407   0.0000       2.767966        75.3202 
 1408   0.0000       2.770957        75.4016 
 1409   0.0000       2.773444        75.4692 
 1410   0.0000       2.775460        75.5241 
 1411   0.0000       2.777694        75.5849 
 1412   0.0000       2.778595        75.6094 
 1413   0.0000       2.782585        75.7180 
 1414   0.0000       2.784290        75.7644 
 1415   0.0000       2.786566        75.8263 
 1416   0.0000       2.787053        75.8396 
 1417   0.0000       2.790626        75.9368 
 1418   0.0000       2.792257        75.9812 
 1419   0.0000       2.792720        75.9938 
 1420   0.0000       2.794268        76.0359 
 1421   0.0000       2.796196        76.0884 
 1422   0.0000       2.798558        76.1526 
 1423   0.0000       2.803528        76.2879 
 1424   0.0000       2.805573        76.3435 
 1425   0.0000       2.806762        76.3759 
 1426   0.0000       2.809605        76.4532 
 1427   0.0000       2.810168        76.4686 
 1428   0.0000       2.812200        76.5238 
 1429   0.0000       2.815157        76.6043 
 1430   0.0000       2.816762        76.6480 
 1431   0.0000       2.819169        76.7135 
 1432   0.0000       2.820326        76.7450 
 1433   0.0000       2.822721        76.8101 
 1434   0.0000       2.825466        76.8848 
 1435   0.0000       2.828619        76.9706 
 1436   0.0000       2.831970        77.0618 
 1437   0.0000       2.835328        77.1532 
 1438   0.0000       2.835929        77.1696 
 1439   0.0000       2.837432        77.2105 
 1440   0.0000       2.842224        77.3408 
 1441   0.0000       2.844968        77.4155 
 1442   0.0000       2.848042        77.4992 
 1443   0.0000       2.849843        77.5482 
 1444   0.0000       2.851239        77.5862 
 1445   0.0000       2.855114        77.6916 
 1446   0.0000       2.855777        77.7096 
 1447   0.0000       2.858101        77.7729 
 1448   0.0000       2.860831        77.8472 
 1449   0.0000       2.861677        77.8702 
 1450   0.0000       2.863573        77.9218 
 1451   0.0000       2.867877        78.0389 
 1452   0.0000       2.870477        78.1097 
 1453   0.0000       2.875713        78.2521 
 1454   0.0000       2.876952        78.2858 
 1455   0.0000       2.878087        78.3167 
 1456   0.0000       2.880489        78.3821 
 1457   0.0000       2.883289        78.4583 
 1458   0.0000       2.885181        78.5098 
 1459   0.0000       2.886504        78.5458 
 1460   0.0000       2.889524        78.6279 
 1461   0.0000       2.894145        78.7537 
 1462   0.0000       2.897762        78.8521 
 1463   0.0000       2.898839        78.8814 
 1464   0.0000       2.900177        78.9178 
 1465   0.0000       2.900919        78.9380 
 1466   0.0000       2.902261        78.9745 
 1467   0.0000       2.909057        79.1595 
 1468   0.0000       2.911358        79.2221 
 1469   0.0000       2.913478        79.2798 
 1470   0.0000       2.915463        79.3338 
 1471   0.0000       2.917594        79.3918 
 1472   0.0000       2.921327        79.4933 
 1473   0.0000       2.921681        79.5030 
 1474   0.0000       2.924530        79.5805 
 1475   0.0000       2.925828        79.6158 
 1476   0.0000       2.929751        79.7226 
 1477   0.0000       2.932389        79.7944 
 1478   0.0000       2.934463        79.8508 
 1479   0.0000       2.934786        79.8596 
 1480   0.0000       2.939390        79.9849 
 1481   0.0000       2.941635        80.0460 
 1482   0.0000       2.943524        80.0974 
 1483   0.0000       2.946005        80.1649 
 1484   0.0000       2.947781        80.2132 
 1485   0.0000       2.948534        80.2337 
 1486   0.0000       2.950494        80.2870 
 1487   0.0000       2.956115        80.4400 
 1488   0.0000       2.957249        80.4708 
 1489   0.0000       2.960201        80.5512 
 1490   0.0000       2.963542        80.6421 
 1491   0.0000       2.964085        80.6568 
 1492   0.0000       2.965186        80.6868 
 1493   0.0000       2.968589        80.7794 
 1494   0.0000       2.971085        80.8473 
 1495   0.0000       2.972725        80.8920 
 1496   0.0000       2.975695        80.9728 
 1497   0.0000       2.977685        81.0269 
 1498   0.0000       2.979073        81.0647 
 1499   0.0000       2.983313        81.1801 
 1500   0.0000       2.986008        81.2534 
 1501   0.0000       2.990044        81.3632 
 1502   0.0000       2.991226        81.3954 
 1503   0.0000       2.994516        81.4849 
 1504   0.0000       2.997651        81.5702 
 1505   0.0000       3.000730        81.6540 
 1506   0.0000       3.002837        81.7114 
 1507   0.0000       3.008062        81.8535 
 1508   0.0000       3.009604        81.8955 
 1509   0.0000       3.010243        81.9129 
 1510   0.0000       3.014810        82.0371 
 1511   0.0000       3.017315        82.1053 
 1512   0.0000       3.019529        82.1656 
 1513   0.0000       3.023661        82.2780 
 1514   0.0000       3.030929        82.4758 
 1515   0.0000       3.031919        82.5027 
 1516   0.0000       3.033190        82.5373 
 1517   0.0000       3.034731        82.5792 
 1518   0.0000       3.038052        82.6696 
 1519   0.0000       3.039850        82.7185 
 1520   0.0000       3.042328        82.7860 
 1521   0.0000       3.043336        82.8134 
 1522   0.0000       3.049503        82.9812 
 1523   0.0000       3.053312        83.0848 
 1524   0.0000       3.055395        83.1415 
 1525   0.0000       3.056156        83.1622 
 1526   0.0000       3.062235        83.3277 
 1527   0.0000       3.064773        83.3967 
 1528   0.0000       3.065466        83.4156 
 1529   0.0000       3.067728        83.4771 
 1530   0.0000       3.068573        83.5001 
 1531   0.0000       3.073450        83.6328 
 1532   0.0000       3.075468        83.6877 
 1533   0.0000       3.078081        83.7588 
 1534   0.0000       3.083036        83.8937 
 1535   0.0000       3.085664        83.9652 
 1536   0.0000       3.087549        84.0165 
 1537   0.0000       3.088531        84.0432 
 1538   0.0000       3.091803        84.1322 
 1539   0.0000       3.096750        84.2668 
 1540   0.0000       3.099655        84.3459 
 1541   0.0000       3.101615        84.3992 
 1542   0.0000       3.103065        84.4387 
 1543   0.0000       3.106645        84.5361 
 1544   0.0000       3.106952        84.5445 
 1545   0.0000       3.112371        84.6919 
 1546   0.0000       3.114026        84.7369 
 1547   0.0000       3.117748        84.8382 
 1548   0.0000       3.119865        84.8958 
 1549   0.0000       3.121558        84.9419 
 1550   0.0000       3.125365        85.0455 
 1551   0.0000       3.130754        85.1921 
 1552   0.0000       3.132780        85.2473 
 1553   0.0000       3.134310        85.2889 
 1554   0.0000       3.136400        85.3458 
 1555   0.0000       3.139842        85.4394 
 1556   0.0000       3.144623        85.5695 
 1557   0.0000       3.146536        85.6216 
 1558   0.0000       3.149613        85.7053 
 1559   0.0000       3.152131        85.7738 
 1560   0.0000       3.157206        85.9120 
 1561   0.0000       3.157949        85.9322 
 1562   0.0000       3.159243        85.9674 
 1563   0.0000       3.163238        86.0761 
 1564   0.0000       3.165770        86.1450 
 1565   0.0000       3.168379        86.2160 
 1566   0.0000       3.168827        86.2282 
 1567   0.0000       3.176289        86.4312 
 1568   0.0000       3.179297        86.5131 
 1569   0.0000       3.182227        86.5928 
 1570   0.0000       3.183088        86.6162 
 1571   0.0000       3.186361        86.7053 
 1572   0.0000       3.189046        86.7784 
 1573   0.0000       3.193732        86.9059 
 1574   0.0000       3.195679        86.9589 
 1575   0.0000       3.196171        86.9722 
 1576   0.0000       3.198518        87.0361 
 1577   0.0000       3.206146        87.2437 
 1578   0.0000       3.206673        87.2580 
 1579   0.0000       3.207772        87.2879 
 1580   0.0000       3.208222        87.3002 
 1581   0.0000       3.211984        87.4025 
 1582   0.0000       3.215162        87.4890 
 1583   0.0000       3.218133        87.5699 
 1584   0.0000       3.222002        87.6751 
 1585   0.0000       3.225096        87.7593 
 1586   0.0000       3.228785        87.8597 
 1587   0.0000       3.229139        87.8694 
 1588   0.0000       3.232362        87.9571 
 1589   0.0000       3.235669        88.0470 
 1590   0.0000       3.236869        88.0797 
 1591   0.0000       3.240428        88.1765 
 1592   0.0000       3.244644        88.2913 
 1593   0.0000       3.248607        88.3991 
 1594   0.0000       3.254743        88.5660 
 1595   0.0000       3.256063        88.6020 
 1596   0.0000       3.258916        88.6796 
 1597   0.0000       3.260384        88.7196 
 1598   0.0000       3.263553        88.8058 
 1599   0.0000       3.266349        88.8819 
 1600   0.0000       3.269573        88.9696 
 1601   0.0000       3.272906        89.0603 
 1602   0.0000       3.276096        89.1471 
 1603   0.0000       3.280403        89.2643 
 1604   0.0000       3.283299        89.3431 
 1605   0.0000       3.284884        89.3862 
 1606   0.0000       3.286328        89.4255 
 1607   0.0000       3.289017        89.4987 
 1608   0.0000       3.290487        89.5387 
 1609   0.0000       3.294711        89.6537 
 1610   0.0000       3.296682        89.7073 
 1611   0.0000       3.298796        89.7648 
 1612   0.0000       3.303586        89.8952 
 1613   0.0000       3.305194        89.9389 
 1614   0.0000       3.310096        90.0723 
 1615   0.0000       3.312071        90.1260 
 1616   0.0000       3.314187        90.1836 
 1617   0.0000       3.317382        90.2706 
 1618   0.0000       3.319735        90.3346 
 1619   0.0000       3.323168        90.4280 
 1620   0.0000       3.327891        90.5565 
 1621   0.0000       3.330748        90.6343 
 1622   0.0000       3.333243        90.7022 
 1623   0.0000       3.338315        90.8402 
 1624   0.0000       3.341716        90.9327 
 1625   0.0000       3.342769        90.9614 
 1626   0.0000       3.346027        91.0500 
 1627   0.0000       3.351634        91.2026 
 1628   0.0000       3.354063        91.2687 
 1629   0.0000       3.356563        91.3367 
 1630   0.0000       3.358398        91.3867 
 1631   0.0000       3.363732        91.5318 
 1632   0.0000       3.363975        91.5384 
 1633   0.0000       3.370527        91.7167 
 1634   0.0000       3.372556        91.7719 
 1635   0.0000       3.374978        91.8378 
 1636   0.0000       3.376054        91.8671 
 1637   0.0000       3.379633        91.9645 
 1638   0.0000       3.381844        92.0247 
 1639   0.0000       3.384442        92.0953 
 1640   0.0000       3.386893        92.1620 
 1641   0.0000       3.389636        92.2367 
 1642   0.0000       3.390732        92.2665 
 1643   0.0000       3.394794        92.3770 
 1644   0.0000       3.397812        92.4592 
 1645   0.0000       3.399738        92.5116 
 1646   0.0000       3.403499        92.6139 
 1647   0.0000       3.404161        92.6319 
 1648   0.0000       3.408740        92.7565 
 1649   0.0000       3.413206        92.8781 
 1650   0.0000       3.415564        92.9422 
 1651   0.0000       3.416014        92.9545 
 1652   0.0000       3.418622        93.0254 
 1653   0.0000       3.420260        93.0700 
 1654   0.0000       3.423497        93.1581 
 1655   0.0000       3.425849        93.2221 
 1656   0.0000       3.427407        93.2645 
 1657   0.0000       3.432169        93.3941 
 1658   0.0000       3.434180        93.4488 
 1659   0.0000       3.438592        93.5688 
 1660   0.0000       3.442670        93.6798 
 1661   0.0000       3.443928        93.7141 
 1662   0.0000       3.448018        93.8253 
 1663   0.0000       3.449345        93.8615 
 1664   0.0000       3.450273        93.8867 
 1665   0.0000       3.453632        93.9781 
 1666   0.0000       3.455093        94.0179 
 1667   0.0000       3.455628        94.0324 
 1668   0.0000       3.464002        94.2603 
 1669   0.0000       3.466911        94.3394 
 1670   0.0000       3.470951        94.4494 
 1671   0.0000       3.474048        94.5337 
 1672   0.0000       3.474880        94.5563 
 1673   0.0000       3.478442        94.6532 
 1674   0.0000       3.479128        94.6719 
 1675   0.0000       3.481806        94.7447 
 1676   0.0000       3.484285        94.8122 
 1677   0.0000       3.484761        94.8252 
 1678   0.0000       3.487142        94.8900 
 1679   0.0000       3.492077        95.0242 
 1680   0.0000       3.494551        95.0916 
 1681   0.0000       3.498760        95.2061 
 1682   0.0000       3.500818        95.2621 
 1683   0.0000       3.501535        95.2816 
 1684   0.0000       3.503803        95.3433 
 1685   0.0000       3.505273        95.3833 
 1686   0.0000       3.508324        95.4663 
 1687   0.0000       3.509923        95.5099 
 1688   0.0000       3.512873        95.5901 
 1689   0.0000       3.517985        95.7292 
 1690   0.0000       3.519938        95.7824 
 1691   0.0000       3.520660        95.8020 
 1692   0.0000       3.523769        95.8866 
 1693   0.0000       3.526804        95.9692 
 1694   0.0000       3.528899        96.0262 
 1695   0.0000       3.532757        96.1312 
 1696   0.0000       3.537085        96.2490 
 1697   0.0000       3.540183        96.3333 
 1698   0.0000       3.542740        96.4029 
 1699   0.0000       3.546347        96.5010 
 1700   0.0000       3.548237        96.5524 
 1701   0.0000       3.550977        96.6270 
 1702   0.0000       3.552025        96.6555 
 1703   0.0000       3.553500        96.6956 
 1704   0.0000       3.555264        96.7436 
 1705   0.0000       3.559325        96.8541 
 1706   0.0000       3.560306        96.8809 
 1707   0.0000       3.563853        96.9774 
 1708   0.0000       3.568713        97.1096 
 1709   0.0000       3.570565        97.1600 
 1710   0.0000       3.574576        97.2692 
 1711   0.0000       3.574868        97.2771 
 1712   0.0000       3.578494        97.3758 
 1713   0.0000       3.583187        97.5035 
 1714   0.0000       3.586749        97.6004 
 1715   0.0000       3.592261        97.7504 
 1716   0.0000       3.596230        97.8584 
 1717   0.0000       3.597818        97.9016 
 1718   0.0000       3.599567        97.9492 
 1719   0.0000       3.601060        97.9898 
 1720   0.0000       3.605580        98.1128 
 1721   0.0000       3.607190        98.1566 
 1722   0.0000       3.612479        98.3006 
 1723   0.0000       3.613238        98.3212 
 1724   0.0000       3.614140        98.3458 
 1725   0.0000       3.621822        98.5548 
 1726   0.0000       3.622689        98.5784 
 1727   0.0000       3.625541        98.6560 
 1728   0.0000       3.630986        98.8042 
 1729   0.0000       3.632669        98.8499 
 1730   0.0000       3.634333        98.8952 
 1731   0.0000       3.636816        98.9628 
 1732   0.0000       3.641374        99.0868 
 1733   0.0000       3.643889        99.1553 
 1734   0.0000       3.650129        99.3251 
 1735   0.0000       3.651282        99.3564 
 1736   0.0000       3.653006        99.4033 
 1737   0.0000       3.655218        99.4635 
 1738   0.0000       3.658238        99.5457 
 1739   0.0000       3.661256        99.6278 
 1740   0.0000       3.664557        99.7177 
 1741   0.0000       3.668487        99.8246 
 1742   0.0000       3.673380        99.9578 
 1743   0.0000       3.675557       100.0170 
 1744   0.0000       3.680010       100.1382 
 1745   0.0000       3.681778       100.1863 
 1746   0.0000       3.684359       100.2565 
 1747   0.0000       3.686887       100.3253 
 1748   0.0000       3.693446       100.5038 
 1749   0.0000       3.699129       100.6584 
 1750   0.0000       3.700044       100.6833 
 1751   0.0000       3.701131       100.7129 
 1752   0.0000       3.706625       100.8624 
 1753   0.0000       3.709940       100.9526 
 1754   0.0000       3.710920       100.9793 
 1755   0.0000       3.717544       101.1595 
 1756   0.0000       3.721829       101.2761 
 1757   0.0000       3.723013       101.3083 
 1758   0.0000       3.728862       101.4675 
 1759   0.0000       3.730092       101.5010 
 1760   0.0000       3.736004       101.6618 
 1761   0.0000       3.738044       101.7174 
 1762   0.0000       3.740022       101.7712 
 1763   0.0000       3.742736       101.8450 
 1764   0.0000       3.748940       102.0138 
 1765   0.0000       3.755355       102.1884 
 1766   0.0000       3.757962       102.2593 
 1767   0.0000       3.760243       102.3214 
 1768   0.0000       3.762151       102.3733 
 1769   0.0000       3.765301       102.4591 
 1770   0.0000       3.767831       102.5279 
 1771   0.0000       3.774302       102.7040 
 1772   0.0000       3.779969       102.8582 
 1773   0.0000       3.781336       102.8954 
 1774   0.0000       3.785563       103.0104 
 1775   0.0000       3.787947       103.0753 
 1776   0.0000       3.793541       103.2275 
 1777   0.0000       3.796793       103.3160 
 1778   0.0000       3.798673       103.3671 
 1779   0.0000       3.805305       103.5476 
 1780   0.0000       3.811943       103.7282 
 1781   0.0000       3.813526       103.7713 
 1782   0.0000       3.817230       103.8721 
 1783   0.0000       3.819183       103.9253 
 1784   0.0000       3.823714       104.0486 
 1785   0.0000       3.824150       104.0604 
 1786   0.0000       3.831417       104.2582 
 1787   0.0000       3.832995       104.3011 
 1788   0.0000       3.833965       104.3275 
 1789   0.0000       3.837291       104.4180 
 1790   0.0000       3.844690       104.6193 
 1791   0.0000       3.848396       104.7202 
 1792   0.0000       3.850563       104.7791 
 1793   0.0000       3.853729       104.8653 
 1794   0.0000       3.854766       104.8935 
 1795   0.0000       3.858901       105.0060 
 1796   0.0000       3.862450       105.1026 
 1797   0.0000       3.868879       105.2776 
 1798   0.0000       3.873087       105.3921 
 1799   0.0000       3.874080       105.4191 
 1800   0.0000       3.878253       105.5326 
 1801   0.0000       3.879962       105.5791 
 1802   0.0000       3.882592       105.6507 
 1803   0.0000       3.887429       105.7823 
 1804   0.0000       3.888818       105.8201 
 1805   0.0000       3.890600       105.8686 
 1806   0.0000       3.892947       105.9325 
 1807   0.0000       3.900281       106.1320 
 1808   0.0000       3.901994       106.1786 
 1809   0.0000       3.905613       106.2771 
 1810   0.0000       3.910234       106.4029 
 1811   0.0000       3.912362       106.4608 
 1812   0.0000       3.918097       106.6168 
 1813   0.0000       3.922671       106.7413 
 1814   0.0000       3.924932       106.8028 
 1815   0.0000       3.927643       106.8766 
 1816   0.0000       3.930293       106.9487 
 1817   0.0000       3.934822       107.0719 
 1818   0.0000       3.935637       107.0941 
 1819   0.0000       3.940436       107.2247 
 1820   0.0000       3.941402       107.2510 
 1821   0.0000       3.949228       107.4640 
 1822   0.0000       3.950794       107.5066 
 1823   0.0000       3.952782       107.5607 
 1824   0.0000       3.956115       107.6514 
 1825   0.0000       3.965579       107.9089 
 1826   0.0000       3.968071       107.9767 
 1827   0.0000       3.971690       108.0752 
 1828   0.0000       3.974628       108.1551 
 1829   0.0000       3.979758       108.2947 
 1830   0.0000       3.981770       108.3495 
 1831   0.0000       3.984704       108.4293 
 1832   0.0000       3.988964       108.5452 
 1833   0.0000       3.991152       108.6048 
 1834   0.0000       3.995418       108.7209 
 1835   0.0000       3.998252       108.7980 
 1836   0.0000       4.001928       108.8980 
 1837   0.0000       4.004499       108.9679 
 1838   0.0000       4.011165       109.1494 
 1839   0.0000       4.014489       109.2398 
 1840   0.0000       4.017352       109.3177 
 1841   0.0000       4.021544       109.4318 
 1842   0.0000       4.024905       109.5232 
 1843   0.0000       4.027942       109.6059 
 1844   0.0000       4.031551       109.7041 
 1845   0.0000       4.034207       109.7763 
 1846   0.0000       4.039549       109.9217 
 1847   0.0000       4.041470       109.9740 
 1848   0.0000       4.045872       110.0938 
 1849   0.0000       4.052994       110.2876 
 1850   0.0000       4.053940       110.3133 
 1851   0.0000       4.055460       110.3547 
 1852   0.0000       4.060209       110.4839 
 1853   0.0000       4.063294       110.5678 
 1854   0.0000       4.065419       110.6257 
 1855   0.0000       4.069771       110.7441 
 1856   0.0000       4.076889       110.9378 
 1857   0.0000       4.079236       111.0017 
 1858   0.0000       4.082705       111.0961 
 1859   0.0000       4.084650       111.1490 
 1860   0.0000       4.089167       111.2719 
 1861   0.0000       4.094153       111.4076 
 1862   0.0000       4.095650       111.4483 
 1863   0.0000       4.096522       111.4720 
 1864   0.0000       4.100043       111.5678 
 1865   0.0000       4.103656       111.6661 
 1866   0.0000       4.109977       111.8382 
 1867   0.0000       4.110623       111.8557 
 1868   0.0000       4.120308       112.1193 
 1869   0.0000       4.122647       112.1829 
 1870   0.0000       4.124429       112.2314 
 1871   0.0000       4.125728       112.2668 
 1872   0.0000       4.133962       112.4908 
 1873   0.0000       4.138681       112.6192 
 1874   0.0000       4.143609       112.7533 
 1875   0.0000       4.151774       112.9755 
 1876   0.0000       4.154513       113.0501 
 1877   0.0000       4.155350       113.0728 
 1878   0.0000       4.158010       113.1452 
 1879   0.0000       4.164761       113.3289 
 1880   0.0000       4.168765       113.4379 
 1881   0.0000       4.170548       113.4864 
 1882   0.0000       4.175931       113.6329 
 1883   0.0000       4.179731       113.7363 
 1884   0.0000       4.182091       113.8005 
 1885   0.0000       4.187393       113.9448 
 1886   0.0000       4.189846       114.0115 
 1887   0.0000       4.194257       114.1315 
 1888   0.0000       4.197737       114.2262 
 1889   0.0000       4.201434       114.3268 
 1890   0.0000       4.211314       114.5957 
 1891   0.0000       4.215284       114.7037 
 1892   0.0000       4.219518       114.8189 
 1893   0.0000       4.226309       115.0037 
 1894   0.0000       4.233001       115.1858 
 1895   0.0000       4.240123       115.3796 
 1896   0.0000       4.242659       115.4486 
 1897   0.0000       4.247100       115.5695 
 1898   0.0000       4.251814       115.6977 
 1899   0.0000       4.256888       115.8358 
 1900   0.0000       4.259617       115.9101 
 1901   0.0000       4.268133       116.1418 
 1902   0.0000       4.273670       116.2925 
 1903   0.0000       4.279849       116.4606 
 1904   0.0000       4.281043       116.4931 
 1905   0.0000       4.288082       116.6847 
 1906   0.0000       4.298797       116.9762 
 1907   0.0000       4.300610       117.0256 
 1908   0.0000       4.304285       117.1255 
 1909   0.0000       4.310004       117.2812 
 1910   0.0000       4.312801       117.3573 
 1911   0.0000       4.316981       117.4710 
 1912   0.0000       4.326715       117.7359 
 1913   0.0000       4.331698       117.8715 
 1914   0.0000       4.338126       118.0464 
 1915   0.0000       4.339800       118.0920 
 1916   0.0000       4.349244       118.3489 
 1917   0.0000       4.351993       118.4238 
 1918   0.0000       4.356831       118.5554 
 1919   0.0000       4.358021       118.5878 
 1920   0.0000       4.369610       118.9031 
 1921   0.0000       4.371170       118.9456 
 1922   0.0000       4.374608       119.0391 
 1923   0.0000       4.382352       119.2499 
 1924   0.0000       4.385463       119.3345 
 1925   0.0000       4.391288       119.4930 
 1926   0.0000       4.402287       119.7923 
 1927   0.0000       4.404628       119.8560 
 1928   0.0000       4.418925       120.2451 
 1929   0.0000       4.419157       120.2514 
 1930   0.0000       4.429602       120.5356 
 1931   0.0000       4.434809       120.6773 
 1932   0.0000       4.438963       120.7903 
 1933   0.0000       4.449700       121.0825 
 1934   0.0000       4.459752       121.3560 
 1935   0.0000       4.460736       121.3828 
 1936   0.0000       4.466252       121.5329 
 1937   0.0000       4.474301       121.7519 
 1938   0.0000       4.477146       121.8293 
 1939   0.0000       4.482891       121.9857 
 1940   0.0000       4.498634       122.4141 
 1941   0.0000       4.499641       122.4415 
 1942   0.0000       4.510562       122.7386 
 1943   0.0000       4.512274       122.7852 
 1944   0.0000       4.519147       122.9722 
 1945   0.0000       4.520244       123.0021 
 1946   0.0000       4.529368       123.2504 
 1947   0.0000       4.535544       123.4184 
 1948   0.0000       4.539769       123.5334 
 1949   0.0000       4.542277       123.6017 
 1950   0.0000       4.549269       123.7919 
 1951   0.0000       4.552475       123.8791 
 1952   0.0000       4.553326       123.9023 
 1953   0.0000       4.560030       124.0847 
 1954   0.0000       4.567901       124.2989 
 1955   0.0000       4.568387       124.3121 
 1956   0.0000       4.575079       124.4942 
 1957   0.0000       4.581858       124.6787 
 1958   0.0000       4.586567       124.8068 
 1959   0.0000       4.589580       124.8888 
 1960   0.0000       4.599784       125.1665 
 1961   0.0000       4.603298       125.2621 
 1962   0.0000       4.605948       125.3342 
 1963   0.0000       4.609642       125.4347 
 1964   0.0000       4.615636       125.5978 
 1965   0.0000       4.618200       125.6676 
 1966   0.0000       4.627211       125.9128 
 1967   0.0000       4.631177       126.0207 
 1968   0.0000       4.648241       126.4851 
 1969   0.0000       4.650111       126.5359 
 1970   0.0000       4.659069       126.7797 
 1971   0.0000       4.662703       126.8786 
 1972   0.0000       4.673525       127.1731 
 1973   0.0000       4.685400       127.4962 
 1974   0.0000       4.687730       127.5596 
 1975   0.0000       4.694066       127.7320 
 1976   0.0000       4.695631       127.7746 
 1977   0.0000       4.697258       127.8189 
 1978   0.0000       4.712505       128.2338 
 1979   0.0000       4.716323       128.3377 
 1980   0.0000       4.721771       128.4859 
 1981   0.0000       4.728677       128.6738 
 1982   0.0000       4.732342       128.7736 
 1983   0.0000       4.738060       128.9292 
 1984   0.0000       4.742618       129.0532 
 1985   0.0000       4.745750       129.1384 
 1986   0.0000       4.751810       129.3033 
 1987   0.0000       4.759604       129.5154 
 1988   0.0000       4.762527       129.5949 
 1989   0.0000       4.769819       129.7934 
 1990   0.0000       4.773933       129.9053 
 1991   0.0000       4.777336       129.9979 
 1992   0.0000       4.782710       130.1442 
 1993   0.0000       4.787703       130.2800 
 1994   0.0000       4.794009       130.4516 
 1995   0.0000       4.797533       130.5475 
 1996   0.0000       4.800111       130.6177 
 1997   0.0000       4.807256       130.8121 
 1998   0.0000       4.818711       131.1238 
 1999   0.0000       4.822563       131.2286 
 2000   0.0000       4.827722       131.3690 
 2001   0.0000       4.831567       131.4736 
 2002   0.0000       4.836673       131.6126 
 2003   0.0000       4.841182       131.7353 
 2004   0.0000       4.842861       131.7809 
 2005   0.0000       4.849140       131.9518 
 2006   0.0000       4.849974       131.9745 
 2007   0.0000       4.853757       132.0774 
 2008   0.0000       4.862062       132.3034 
 2009   0.0000       4.865925       132.4086 
 2010   0.0000       4.872607       132.5904 
 2011   0.0000       4.876533       132.6972 
 2012   0.0000       4.881883       132.8428 
 2013   0.0000       4.886855       132.9781 
 2014   0.0000       4.893347       133.1547 
 2015   0.0000       4.898571       133.2969 
 2016   0.0000       4.904873       133.4684 
 2017   0.0000       4.912829       133.6849 
 2018   0.0000       4.914749       133.7371 
 2019   0.0000       4.916621       133.7881 
 2020   0.0000       4.920617       133.8968 
 2021   0.0000       4.924025       133.9895 
 2022   0.0000       4.927492       134.0839 
 2023   0.0000       4.929747       134.1452 
 2024   0.0000       4.936901       134.3399 
 2025   0.0000       4.939807       134.4190 
 2026   0.0000       4.941233       134.4578 
 2027   0.0000       4.950342       134.7057 
 2028   0.0000       4.954794       134.8268 
 2029   0.0000       4.962249       135.0297 
 2030   0.0000       4.969575       135.2290 
 2031   0.0000       4.971703       135.2869 
 2032   0.0000       4.975875       135.4005 
 2033   0.0000       4.978528       135.4726 
 2034   0.0000       4.988029       135.7312 
 2035   0.0000       4.992079       135.8414 
 2036   0.0000       4.992383       135.8496 
 2037   0.0000       5.000110       136.0599 
 2038   0.0000       5.004594       136.1819 
 2039   0.0000       5.008526       136.2889 
 2040   0.0000       5.021280       136.6360 
 2041   0.0000       5.027849       136.8147 
 2042   0.0000       5.029750       136.8664 
 2043   0.0000       5.034059       136.9837 
 2044   0.0000       5.040927       137.1706 
 2045   0.0000       5.041840       137.1955 
 2046   0.0000       5.043096       137.2296 
 2047   0.0000       5.053022       137.4997 
 2048   0.0000       5.058799       137.6569 
 2049   0.0000       5.065421       137.8371 
 2050   0.0000       5.067523       137.8943 
 2051   0.0000       5.068371       137.9174 
 2052   0.0000       5.072462       138.0287 
 2053   0.0000       5.074991       138.0975 
 2054   0.0000       5.085827       138.3924 
 2055   0.0000       5.090747       138.5263 
 2056   0.0000       5.091855       138.5564 
 2057   0.0000       5.096512       138.6832 
 2058   0.0000       5.100460       138.7906 
 2059   0.0000       5.100748       138.7984 
 2060   0.0000       5.105933       138.9395 
 2061   0.0000       5.107786       138.9899 
 2062   0.0000       5.111584       139.0933 
 2063   0.0000       5.116573       139.2290 
 2064   0.0000       5.122535       139.3913 
 2065   0.0000       5.125943       139.4840 
 2066   0.0000       5.128712       139.5594 
 2067   0.0000       5.131914       139.6465 
 2068   0.0000       5.133829       139.6986 
 2069   0.0000       5.141927       139.9189 
 2070   0.0000       5.145718       140.0221 
 2071   0.0000       5.150621       140.1555 
 2072   0.0000       5.156819       140.3242 
 2073   0.0000       5.160178       140.4156 
 2074   0.0000       5.162905       140.4898 
 2075   0.0000       5.165519       140.5609 
 2076   0.0000       5.172664       140.7553 
 2077   0.0000       5.173267       140.7718 
 2078   0.0000       5.175229       140.8251 
 2079   0.0000       5.179857       140.9511 
 2080   0.0000       5.183556       141.0517 
 2081   0.0000       5.188585       141.1886 
 2082   0.0000       5.190357       141.2368 
 2083   0.0000       5.194760       141.3566 
 2084   0.0000       5.199155       141.4762 
 2085   0.0000       5.200777       141.5203 
 2086   0.0000       5.204579       141.6238 
 2087   0.0000       5.205763       141.6560 
 2088   0.0000       5.210224       141.7774 
 2089   0.0000       5.213454       141.8653 
 2090   0.0000       5.217497       141.9753 
 2091   0.0000       5.218519       142.0031 
 2092   0.0000       5.224400       142.1632 
 2093   0.0000       5.234791       142.4459 
 2094   0.0000       5.237022       142.5066 
 2095   0.0000       5.241741       142.6350 
 2096   0.0000       5.248375       142.8155 
 2097   0.0000       5.253590       142.9574 
 2098   0.0000       5.255607       143.0123 
 2099   0.0000       5.255841       143.0187 
 2100   0.0000       5.259597       143.1209 
 2101   0.0000       5.262916       143.2112 
 2102   0.0000       5.264010       143.2410 
 2103   0.0000       5.270870       143.4277 
 2104   0.0000       5.273286       143.4934 
 2105   0.0000       5.276903       143.5918 
 2106   0.0000       5.279188       143.6540 
 2107   0.0000       5.286149       143.8434 
 2108   0.0000       5.288261       143.9009 
 2109   0.0000       5.290679       143.9667 
 2110   0.0000       5.297003       144.1388 
 2111   0.0000       5.301679       144.2660 
 2112   0.0000       5.305447       144.3686 
 2113   0.0000       5.308183       144.4430 
 2114   0.0000       5.310898       144.5169 
 2115   0.0000       5.319715       144.7568 
 2116   0.0000       5.322439       144.8309 
 2117   0.0000       5.327273       144.9625 
 2118   0.0000       5.333201       145.1238 
 2119   0.0000       5.345272       145.4523 
 2120   0.0000       5.347352       145.5088 
 2121   0.0000       5.351384       145.6186 
 2122   0.0000       5.356005       145.7443 
 2123   0.0000       5.362575       145.9231 
 2124   0.0000       5.363420       145.9461 
 2125   0.0000       5.370525       146.1394 
 2126   0.0000       5.370961       146.1513 
 2127   0.0000       5.373472       146.2196 
 2128   0.0000       5.377053       146.3171 
 2129   0.0000       5.381464       146.4371 
 2130   0.0000       5.386629       146.5776 
 2131   0.0000       5.393902       146.7755 
 2132   0.0000       5.397368       146.8698 
 2133   0.0000       5.400942       146.9671 
 2134   0.0000       5.402772       147.0169 
 2135   0.0000       5.408735       147.1792 
 2136   0.0000       5.410519       147.2277 
 2137   0.0000       5.416344       147.3862 
 2138   0.0000       5.419053       147.4599 
 2139   0.0000       5.421750       147.5333 
 2140   0.0000       5.427284       147.6839 
 2141   0.0000       5.428857       147.7267 
 2142   0.0000       5.436335       147.9302 
 2143   0.0000       5.437151       147.9524 
 2144   0.0000       5.440627       148.0470 
 2145   0.0000       5.443274       148.1190 
 2146   0.0000       5.444500       148.1524 
 2147   0.0000       5.450286       148.3098 
 2148   0.0000       5.456663       148.4833 
 2149   0.0000       5.459843       148.5699 
 2150   0.0000       5.461558       148.6166 
 2151   0.0000       5.464697       148.7020 
 2152   0.0000       5.469615       148.8358 
 2153   0.0000       5.471497       148.8870 
 2154   0.0000       5.473882       148.9519 
 2155   0.0000       5.480376       149.1286 
 2156   0.0000       5.482156       149.1770 
 2157   0.0000       5.483081       149.2022 
 2158   0.0000       5.485917       149.2794 
 2159   0.0000       5.486647       149.2993 
 2160   0.0000       5.491775       149.4388 
 2161   0.0000       5.500503       149.6763 
 2162   0.0000       5.504124       149.7748 
 2163   0.0000       5.506402       149.8368 
 2164   0.0000       5.507833       149.8758 
 2165   0.0000       5.511399       149.9728 
 2166   0.0000       5.516761       150.1187 
 2167   0.0000       5.517696       150.1441 
 2168   0.0000       5.520209       150.2125 
 2169   0.0000       5.525053       150.3443 
 2170   0.0000       5.528052       150.4259 
 2171   0.0000       5.531267       150.5134 
 2172   0.0000       5.535097       150.6177 
 2173   0.0000       5.535810       150.6371 
 2174   0.0000       5.540635       150.7684 
 2175   0.0000       5.543231       150.8390 
 2176   0.0000       5.546683       150.9329 
 2177   0.0000       5.550529       151.0376 
 2178   0.0000       5.552393       151.0883 
 2179   0.0000       5.553874       151.1286 
 2180   0.0000       5.559733       151.2880 
 2181   0.0000       5.567892       151.5101 
 2182   0.0000       5.571755       151.6152 
 2183   0.0000       5.572260       151.6289 
 2184   0.0000       5.576118       151.7339 
 2185   0.0000       5.582747       151.9143 
 2186   0.0000       5.583879       151.9451 
 2187   0.0000       5.586648       152.0204 
 2188   0.0000       5.590016       152.1121 
 2189   0.0000       5.595996       152.2748 
 2190   0.0000       5.596843       152.2978 
 2191   0.0000       5.602955       152.4641 
 2192   0.0000       5.607565       152.5896 
 2193   0.0000       5.611746       152.7034 
 2194   0.0000       5.615527       152.8062 
 2195   0.0000       5.615851       152.8151 
 2196   0.0000       5.623068       153.0115 
 2197   0.0000       5.628353       153.1553 
 2198   0.0000       5.629893       153.1972 
 2199   0.0000       5.632046       153.2558 
 2200   0.0000       5.637951       153.4164 
 2201   0.0000       5.640775       153.4933 
 2202   0.0000       5.645093       153.6108 
 2203   0.0000       5.650107       153.7472 
 2204   0.0000       5.655413       153.8916 
 2205   0.0000       5.656617       153.9244 
 2206   0.0000       5.660966       154.0427 
 2207   0.0000       5.664290       154.1332 
 2208   0.0000       5.668827       154.2566 
 2209   0.0000       5.674821       154.4197 
 2210   0.0000       5.679799       154.5552 
 2211   0.0000       5.681570       154.6034 
 2212   0.0000       5.685778       154.7179 
 2213   0.0000       5.686310       154.7324 
 2214   0.0000       5.691267       154.8672 
 2215   0.0000       5.693694       154.9333 
 2216   0.0000       5.697725       155.0430 
 2217   0.0000       5.699421       155.0891 
 2218   0.0000       5.705909       155.2657 
 2219   0.0000       5.707565       155.3107 
 2220   0.0000       5.712019       155.4319 
 2221   0.0000       5.714331       155.4948 
 2222   0.0000       5.716678       155.5587 
 2223   0.0000       5.722370       155.7136 
 2224   0.0000       5.726460       155.8249 
 2225   0.0000       5.729559       155.9092 
 2226   0.0000       5.731003       155.9485 
 2227   0.0000       5.732539       155.9903 
 2228   0.0000       5.738351       156.1485 
 2229   0.0000       5.745499       156.3430 
 2230   0.0000       5.747429       156.3955 
 2231   0.0000       5.749091       156.4407 
 2232   0.0000       5.751490       156.5060 
 2233   0.0000       5.753770       156.5680 
 2234   0.0000       5.759534       156.7249 
 2235   0.0000       5.760996       156.7647 
 2236   0.0000       5.762010       156.7923 
 2237   0.0000       5.766225       156.9070 
 2238   0.0000       5.769168       156.9870 
 2239   0.0000       5.771926       157.0621 
 2240   0.0000       5.776305       157.1813 
 2241   0.0000       5.779726       157.2743 
 2242   0.0000       5.782593       157.3523 
 2243   0.0000       5.783549       157.3784 
 2244   0.0000       5.788338       157.5087 
 2245   0.0000       5.790461       157.5665 
 2246   0.0000       5.793222       157.6416 
 2247   0.0000       5.796456       157.7296 
 2248   0.0000       5.802304       157.8887 
 2249   0.0000       5.803973       157.9341 
 2250   0.0000       5.807952       158.0424 
 2251   0.0000       5.809386       158.0814 
 2252   0.0000       5.813789       158.2012 
 2253   0.0000       5.817199       158.2940 
 2254   0.0000       5.819692       158.3619 
 2255   0.0000       5.821748       158.4178 
 2256   0.0000       5.824365       158.4890 
 2257   0.0000       5.829566       158.6305 
 2258   0.0000       5.832249       158.7036 
 2259   0.0000       5.834807       158.7732 
 2260   0.0000       5.835714       158.7979 
 2261   0.0000       5.837543       158.8476 
 2262   0.0000       5.839090       158.8897 
 2263   0.0000       5.842477       158.9819 
 2264   0.0000       5.846570       159.0932 
 2265   0.0000       5.847902       159.1295 
 2266   0.0000       5.850612       159.2032 
 2267   0.0000       5.853216       159.2741 
 2268   0.0000       5.857264       159.3843 
 2269   0.0000       5.858973       159.4308 
 2270   0.0000       5.861368       159.4959 
 2271   0.0000       5.866087       159.6244 
 2272   0.0000       5.867503       159.6629 
 2273   0.0000       5.869647       159.7212 
 2274   0.0000       5.870341       159.7401 
 2275   0.0000       5.875006       159.8670 
 2276   0.0000       5.877823       159.9437 
 2277   0.0000       5.881153       160.0343 
 2278   0.0000       5.885346       160.1484 
 2279   0.0000       5.886147       160.1702 
 2280   0.0000       5.888453       160.2329 
 2281   0.0000       5.889384       160.2583 
 2282   0.0000       5.893703       160.3758 
 2283   0.0000       5.898511       160.5066 
 2284   0.0000       5.902065       160.6033 
 2285   0.0000       5.904109       160.6590 
 2286   0.0000       5.905982       160.7099 
 2287   0.0000       5.908435       160.7767 
 2288   0.0000       5.908929       160.7901 
 2289   0.0000       5.912380       160.8840 
 2290   0.0000       5.915904       160.9799 
 2291   0.0000       5.917637       161.0271 
 2292   0.0000       5.920740       161.1115 
 2293   0.0000       5.923381       161.1834 
 2294   0.0000       5.925342       161.2368 
 2295   0.0000       5.925786       161.2488 
 2296   0.0000       5.930280       161.3711 
 2297   0.0000       5.930859       161.3869 
 2298   0.0000       5.934432       161.4841 
 2299   0.0000       5.938279       161.5888 
 2300   0.0000       5.940256       161.6426 
 2301   0.0000       5.944288       161.7523 
 2302   0.0000       5.945650       161.7894 
 2303   0.0000       5.949676       161.8989 
 2304   0.0000       5.950845       161.9307 
 2305   0.0000       5.953519       162.0035 
 2306   0.0000       5.957673       162.1165 
 2307   0.0000       5.958365       162.1353 
 2308   0.0000       5.960743       162.2001 
 2309   0.0000       5.962032       162.2351 
 2310   0.0000       5.963215       162.2673 
 2311   0.0000       5.964998       162.3158 
 2312   0.0000       5.968425       162.4091 
 2313   0.0000       5.970911       162.4767 
 2314   0.0000       5.977397       162.6532 
 2315   0.0000       5.977590       162.6585 
 2316   0.0000       5.980168       162.7286 
 2317   0.0000       5.982514       162.7925 
 2318   0.0000       5.985188       162.8652 
 2319   0.0000       5.985967       162.8864 
 2320   0.0000       5.988050       162.9431 
 2321   0.0000       5.991648       163.0410 
 2322   0.0000       5.994200       163.1105 
 2323   0.0000       5.995941       163.1578 
 2324   0.0000       5.996630       163.1766 
 2325   0.0000       5.999101       163.2438 
 2326   0.0000       6.001445       163.3076 
 2327   0.0000       6.003551       163.3649 
 2328   0.0000       6.008115       163.4891 
 2329   0.0000       6.011844       163.5906 
 2330   0.0000       6.012858       163.6182 
 2331   0.0000       6.014866       163.6728 
 2332   0.0000       6.018988       163.7850 
 2333   0.0000       6.020598       163.8288 
 2334   0.0000       6.023268       163.9015 
 2335   0.0000       6.025417       163.9599 
 2336   0.0000       6.031745       164.1321 
 2337   0.0000       6.034900       164.2180 
 2338   0.0000       6.036980       164.2746 
 2339   0.0000       6.038577       164.3180 
 2340   0.0000       6.040245       164.3634 
 2341   0.0000       6.041898       164.4084 
 2342   0.0000       6.045595       164.5090 
 2343   0.0000       6.048318       164.5831 
 2344   0.0000       6.049272       164.6090 
 2345   0.0000       6.051777       164.6772 
 2346   0.0000       6.054989       164.7646 
 2347   0.0000       6.058160       164.8509 
 2348   0.0000       6.062670       164.9736 
 2349   0.0000       6.065282       165.0447 
 2350   0.0000       6.067295       165.0995 
 2351   0.0000       6.070617       165.1899 
 2352   0.0000       6.072627       165.2446 
 2353   0.0000       6.073703       165.2739 
 2354   0.0000       6.076663       165.3544 
 2355   0.0000       6.079712       165.4374 
 2356   0.0000       6.082208       165.5053 
 2357   0.0000       6.087116       165.6388 
 2358   0.0000       6.087877       165.6596 
 2359   0.0000       6.088415       165.6742 
 2360   0.0000       6.089900       165.7146 
 2361   0.0000       6.091920       165.7696 
 2362   0.0000       6.093868       165.8226 
 2363   0.0000       6.095517       165.8675 
 2364   0.0000       6.097498       165.9214 
 2365   0.0000       6.099213       165.9680 
 2366   0.0000       6.100829       166.0120 
 2367   0.0000       6.102566       166.0593 
 2368   0.0000       6.103670       166.0893 
 2369   0.0000       6.107051       166.1813 
 2370   0.0000       6.108864       166.2306 
 2371   0.0000       6.109550       166.2493 
 2372   0.0000       6.111338       166.2980 
 2373   0.0000       6.115628       166.4147 
 2374   0.0000       6.120840       166.5565 
 2375   0.0000       6.122732       166.6080 
 2376   0.0000       6.125187       166.6748 
 2377   0.0000       6.126539       166.7116 
 2378   0.0000       6.128617       166.7681 
 2379   0.0000       6.129421       166.7900 
 2380   0.0000       6.135072       166.9438 
 2381   0.0000       6.135673       166.9602 
 2382   0.0000       6.138345       167.0329 
 2383   0.0000       6.141717       167.1246 
 2384   0.0000       6.143494       167.1730 
 2385   0.0000       6.147712       167.2877 
 2386   0.0000       6.150085       167.3523 
 2387   0.0000       6.153484       167.4448 
 2388   0.0000       6.155674       167.5044 
 2389   0.0000       6.156179       167.5181 
 2390   0.0000       6.159680       167.6134 
 2391   0.0000       6.163081       167.7059 
 2392   0.0000       6.164126       167.7344 
 2393   0.0000       6.164345       167.7404 
 2394   0.0000       6.165855       167.7814 
 2395   0.0000       6.169009       167.8673 
 2396   0.0000       6.171399       167.9323 
 2397   0.0000       6.173279       167.9835 
 2398   0.0000       6.177578       168.1004 
 2399   0.0000       6.179053       168.1406 
 2400   0.0000       6.180705       168.1855 
 2401   0.0000       6.182674       168.2391 
 2402   0.0000       6.185039       168.3035 
 2403   0.0000       6.188160       168.3884 
 2404   0.0000       6.191992       168.4927 
 2405   0.0000       6.195513       168.5885 
 2406   0.0000       6.198890       168.6804 
 2407   0.0000       6.200068       168.7124 
 2408   0.0000       6.202448       168.7772 
 2409   0.0000       6.203870       168.8159 
 2410   0.0000       6.204639       168.8368 
 2411   0.0000       6.205977       168.8732 
 2412   0.0000       6.208785       168.9496 
 2413   0.0000       6.211190       169.0151 
 2414   0.0000       6.211750       169.0303 
 2415   0.0000       6.216532       169.1604 
 2416   0.0000       6.218157       169.2046 
 2417   0.0000       6.221330       169.2910 
 2418   0.0000       6.223181       169.3414 
 2419   0.0000       6.225675       169.4092 
 2420   0.0000       6.226396       169.4288 
 2421   0.0000       6.228741       169.4927 
 2422   0.0000       6.229798       169.5214 
 2423   0.0000       6.233524       169.6228 
 2424   0.0000       6.235227       169.6691 
 2425   0.0000       6.240581       169.8148 
 2426   0.0000       6.242336       169.8626 
 2427   0.0000       6.244115       169.9110 
 2428   0.0000       6.248354       170.0264 
 2429   0.0000       6.249770       170.0649 
 2430   0.0000       6.252580       170.1414 
 2431   0.0000       6.253386       170.1633 
 2432   0.0000       6.254519       170.1941 
 2433   0.0000       6.256283       170.2421 
 2434   0.0000       6.259239       170.3225 
 2435   0.0000       6.262548       170.4126 
 2436   0.0000       6.262892       170.4219 
 2437   0.0000       6.264550       170.4671 
 2438   0.0000       6.265472       170.4922 
 2439   0.0000       6.269275       170.5957 
 2440   0.0000       6.272839       170.6926 
 2441   0.0000       6.274322       170.7330 
 2442   0.0000       6.274988       170.7511 
 2443   0.0000       6.278698       170.8521 
 2444   0.0000       6.281423       170.9262 
 2445   0.0000       6.282712       170.9613 
 2446   0.0000       6.286060       171.0524 
 2447   0.0000       6.286948       171.0766 
 2448   0.0000       6.290981       171.1863 
 2449   0.0000       6.292123       171.2174 
 2450   0.0000       6.296892       171.3471 
 2451   0.0000       6.299187       171.4096 
 2452   0.0000       6.302064       171.4879 
 2453   0.0000       6.302865       171.5097 
 2454   0.0000       6.303753       171.5338 
 2455   0.0000       6.304932       171.5659 
 2456   0.0000       6.308127       171.6529 
 2457   0.0000       6.309713       171.6960 
 2458   0.0000       6.312476       171.7712 
 2459   0.0000       6.315098       171.8425 
 2460   0.0000       6.319370       171.9588 
 2461   0.0000       6.320714       171.9954 
 2462   0.0000       6.323670       172.0758 
 2463   0.0000       6.324244       172.0914 
 2464   0.0000       6.326219       172.1452 
 2465   0.0000       6.330090       172.2505 
 2466   0.0000       6.332168       172.3071 
 2467   0.0000       6.333261       172.3368 
 2468   0.0000       6.335386       172.3946 
 2469   0.0000       6.336678       172.4298 
 2470   0.0000       6.340332       172.5292 
 2471   0.0000       6.340685       172.5388 
 2472   0.0000       6.344568       172.6445 
 2473   0.0000       6.346342       172.6927 
 2474   0.0000       6.347754       172.7312 
 2475   0.0000       6.352875       172.8705 
 2476   0.0000       6.355129       172.9318 
 2477   0.0000       6.358549       173.0249 
 2478   0.0000       6.364508       173.1871 
 2479   0.0000       6.366379       173.2380 
 2480   0.0000       6.369031       173.3101 
 2481   0.0000       6.369173       173.3140 
 2482   0.0000       6.372223       173.3970 
 2483   0.0000       6.373993       173.4452 
 2484   0.0000       6.380036       173.6096 
 2485   0.0000       6.381299       173.6440 
 2486   0.0000       6.383755       173.7108 
 2487   0.0000       6.384708       173.7367 
 2488   0.0000       6.391483       173.9211 
 2489   0.0000       6.393282       173.9701 
 2490   0.0000       6.394393       174.0003 
 2491   0.0000       6.397014       174.0716 
 2492   0.0000       6.399119       174.1289 
 2493   0.0000       6.402677       174.2257 
 2494   0.0000       6.407234       174.3497 
 2495   0.0000       6.408166       174.3751 
 2496   0.0000       6.411193       174.4574 
 2497   0.0000       6.413401       174.5175 
 2498   0.0000       6.414693       174.5527 
 2499   0.0000       6.418187       174.6477 
 2500   0.0000       6.420277       174.7046 
 2501   0.0000       6.422857       174.7748 
 2502   0.0000       6.423840       174.8016 
 2503   0.0000       6.426852       174.8835 
 2504   0.0000       6.427465       174.9002 
 2505   0.0000       6.430368       174.9792 
 2506   0.0000       6.432974       175.0501 
 2507   0.0000       6.436740       175.1526 
 2508   0.0000       6.438538       175.2015 
 2509   0.0000       6.440734       175.2613 
 2510   0.0000       6.446656       175.4224 
 2511   0.0000       6.449096       175.4888 
 2512   0.0000       6.451043       175.5418 
 2513   0.0000       6.452100       175.5706 
 2514   0.0000       6.454174       175.6270 
 2515   0.0000       6.456610       175.6933 
 2516   0.0000       6.461268       175.8200 
 2517   0.0000       6.461694       175.8316 
 2518   0.0000       6.464343       175.9037 
 2519   0.0000       6.468037       176.0042 
 2520   0.0000       6.469050       176.0318 
 2521   0.0000       6.471691       176.1037 
 2522   0.0000       6.473643       176.1568 
 2523   0.0000       6.476641       176.2384 
 2524   0.0000       6.479212       176.3083 
 2525   0.0000       6.483767       176.4323 
 2526   0.0000       6.485040       176.4669 
 2527   0.0000       6.487423       176.5318 
 2528   0.0000       6.490996       176.6290 
 2529   0.0000       6.492570       176.6718 
 2530   0.0000       6.498644       176.8371 
 2531   0.0000       6.499009       176.8470 
 2532   0.0000       6.500347       176.8834 
 2533   0.0000       6.505148       177.0141 
 2534   0.0000       6.509639       177.1363 
 2535   0.0000       6.510431       177.1578 
 2536   0.0000       6.511578       177.1891 
 2537   0.0000       6.515463       177.2948 
 2538   0.0000       6.520751       177.4387 
 2539   0.0000       6.522553       177.4877 
 2540   0.0000       6.526168       177.5861 
 2541   0.0000       6.526475       177.5944 
 2542   0.0000       6.527885       177.6328 
 2543   0.0000       6.529916       177.6881 
 2544   0.0000       6.533440       177.7839 
 2545   0.0000       6.535698       177.8454 
 2546   0.0000       6.539110       177.9382 
 2547   0.0000       6.541965       178.0159 
 2548   0.0000       6.543328       178.0530 
 2549   0.0000       6.546250       178.1325 
 2550   0.0000       6.548141       178.1840 
 2551   0.0000       6.550707       178.2538 
 2552   0.0000       6.555015       178.3710 
 2553   0.0000       6.558361       178.4621 
 2554   0.0000       6.559107       178.4824 
 2555   0.0000       6.562635       178.5784 
 2556   0.0000       6.564868       178.6391 
 2557   0.0000       6.566240       178.6765 
 2558   0.0000       6.569253       178.7585 
 2559   0.0000       6.571879       178.8299 
 2560   0.0000       6.576151       178.9462 
 2561   0.0000       6.579506       179.0375 
 2562   0.0000       6.581345       179.0875 
 2563   0.0000       6.583400       179.1434 
 2564   0.0000       6.585056       179.1885 
 2565   0.0000       6.586843       179.2371 
 2566   0.0000       6.590802       179.3449 
 2567   0.0000       6.591702       179.3693 
 2568   0.0000       6.596331       179.4953 
 2569   0.0000       6.597828       179.5360 
 2570   0.0000       6.599865       179.5914 
 2571   0.0000       6.602721       179.6692 
 2572   0.0000       6.605611       179.7478 
 2573   0.0000       6.607221       179.7916 
 2574   0.0000       6.608939       179.8384 
 2575   0.0000       6.609646       179.8576 
 2576   0.0000       6.612490       179.9350 
 2577   0.0000       6.615156       180.0075 
 2578   0.0000       6.618440       180.0969 
 2579   0.0000       6.621872       180.1903 
 2580   0.0000       6.626549       180.3176 
 2581   0.0000       6.627517       180.3439 
 2582   0.0000       6.630491       180.4248 
 2583   0.0000       6.632631       180.4831 
 2584   0.0000       6.634486       180.5335 
 2585   0.0000       6.635894       180.5719 
 2586   0.0000       6.639013       180.6567 
 2587   0.0000       6.641151       180.7149 
 2588   0.0000       6.642006       180.7382 
 2589   0.0000       6.643131       180.7688 
 2590   0.0000       6.647261       180.8812 
 2591   0.0000       6.647923       180.8992 
 2592   0.0000       6.650803       180.9776 
 2593   0.0000       6.654263       181.0717 
 2594   0.0000       6.655434       181.1036 
 2595   0.0000       6.658893       181.1977 
 2596   0.0000       6.661406       181.2661 
 2597   0.0000       6.664329       181.3456 
 2598   0.0000       6.668611       181.4621 
 2599   0.0000       6.669490       181.4861 
 2600   0.0000       6.673094       181.5841 
 2601   0.0000       6.674159       181.6131 
 2602   0.0000       6.678975       181.7442 
 2603   0.0000       6.680165       181.7765 
 2604   0.0000       6.682483       181.8396 
 2605   0.0000       6.684700       181.8999 
 2606   0.0000       6.688884       182.0138 
 2607   0.0000       6.691842       182.0943 
 2608   0.0000       6.692226       182.1047 
 2609   0.0000       6.696628       182.2245 
 2610   0.0000       6.698651       182.2795 
 2611   0.0000       6.699100       182.2918 
 2612   0.0000       6.703460       182.4104 
 2613   0.0000       6.706764       182.5003 
 2614   0.0000       6.708446       182.5461 
 2615   0.0000       6.711483       182.6287 
 2616   0.0000       6.714433       182.7090 
 2617   0.0000       6.717329       182.7878 
 2618   0.0000       6.719091       182.8358 
 2619   0.0000       6.719774       182.8543 
 2620   0.0000       6.723405       182.9531 
 2621   0.0000       6.727010       183.0512 
 2622   0.0000       6.729435       183.1172 
 2623   0.0000       6.732948       183.2128 
 2624   0.0000       6.734042       183.2426 
 2625   0.0000       6.736524       183.3101 
 2626   0.0000       6.739284       183.3852 
 2627   0.0000       6.744216       183.5194 
 2628   0.0000       6.750239       183.6833 
 2629   0.0000       6.753728       183.7783 
 2630   0.0000       6.757364       183.8772 
 2631   0.0000       6.759682       183.9403 
 2632   0.0000       6.762024       184.0040 
 2633   0.0000       6.763997       184.0577 
 2634   0.0000       6.765627       184.1021 
 2635   0.0000       6.768786       184.1880 
 2636   0.0000       6.770231       184.2273 
 2637   0.0000       6.772274       184.2829 
 2638   0.0000       6.777359       184.4213 
 2639   0.0000       6.780887       184.5173 
 2640   0.0000       6.782360       184.5574 
 2641   0.0000       6.790231       184.7716 
 2642   0.0000       6.791223       184.7986 
 2643   0.0000       6.794525       184.8884 
 2644   0.0000       6.796719       184.9481 
 2645   0.0000       6.798856       185.0063 
 2646   0.0000       6.800601       185.0538 
 2647   0.0000       6.802872       185.1156 
 2648   0.0000       6.808060       185.2567 
 2649   0.0000       6.810702       185.3286 
 2650   0.0000       6.814589       185.4344 
 2651   0.0000       6.819723       185.5741 
 2652   0.0000       6.820323       185.5904 
 2653   0.0000       6.823522       185.6775 
 2654   0.0000       6.828759       185.8200 
 2655   0.0000       6.830571       185.8693 
 2656   0.0000       6.837225       186.0503 
 2657   0.0000       6.838881       186.0954 
 2658   0.0000       6.843160       186.2118 
 2659   0.0000       6.846674       186.3075 
 2660   0.0000       6.851028       186.4260 
 2661   0.0000       6.852357       186.4621 
 2662   0.0000       6.855060       186.5357 
 2663   0.0000       6.864182       186.7839 
 2664   0.0000       6.864583       186.7948 
 2665   0.0000       6.866811       186.8554 
 2666   0.0000       6.868612       186.9044 
 2667   0.0000       6.872544       187.0114 
 2668   0.0000       6.877340       187.1419 
 2669   0.0000       6.879146       187.1911 
 2670   0.0000       6.882513       187.2827 
 2671   0.0000       6.884144       187.3271 
 2672   0.0000       6.888703       187.4511 
 2673   0.0000       6.895055       187.6240 
 2674   0.0000       6.900400       187.7694 
 2675   0.0000       6.905203       187.9001 
 2676   0.0000       6.909540       188.0181 
 2677   0.0000       6.912393       188.0958 
 2678   0.0000       6.914625       188.1565 
 2679   0.0000       6.917880       188.2451 
 2680   0.0000       6.919956       188.3016 
 2681   0.0000       6.921252       188.3368 
 2682   0.0000       6.926049       188.4674 
 2683   0.0000       6.931039       188.6032 
 2684   0.0000       6.934528       188.6981 
 2685   0.0000       6.940517       188.8611 
 2686   0.0000       6.943258       188.9357 
 2687   0.0000       6.944358       188.9656 
 2688   0.0000       6.946617       189.0271 
 2689   0.0000       6.948180       189.0696 
 2690   0.0000       6.952658       189.1914 
 2691   0.0000       6.956240       189.2889 
 2692   0.0000       6.960864       189.4147 
 2693   0.0000       6.963980       189.4995 
 2694   0.0000       6.965421       189.5387 
 2695   0.0000       6.971718       189.7101 
 2696   0.0000       6.973781       189.7662 
 2697   0.0000       6.977123       189.8572 
 2698   0.0000       6.983014       190.0175 
 2699   0.0000       6.985231       190.0778 
 2700   0.0000       6.991536       190.2494 
 2701   0.0000       6.995199       190.3490 
 2702   0.0000       6.995531       190.3581 
 2703   0.0000       6.998872       190.4490 
 2704   0.0000       7.005036       190.6167 
 2705   0.0000       7.008376       190.7076 
 2706   0.0000       7.011221       190.7850 
 2707   0.0000       7.016893       190.9394 
 2708   0.0000       7.020757       191.0445 
 2709   0.0000       7.022539       191.0930 
 2710   0.0000       7.026701       191.2063 
 2711   0.0000       7.031291       191.3312 
 2712   0.0000       7.033569       191.3932 
 2713   0.0000       7.037585       191.5024 
 2714   0.0000       7.039374       191.5511 
 2715   0.0000       7.045672       191.7225 
 2716   0.0000       7.048212       191.7916 
 2717   0.0000       7.049991       191.8400 
 2718   0.0000       7.055476       191.9893 
 2719   0.0000       7.056925       192.0287 
 2720   0.0000       7.058256       192.0649 
 2721   0.0000       7.062575       192.1824 
 2722   0.0000       7.063850       192.2171 
 2723   0.0000       7.066926       192.3008 
 2724   0.0000       7.068817       192.3523 
 2725   0.0000       7.069733       192.3772 
 2726   0.0000       7.078099       192.6049 
 2727   0.0000       7.080382       192.6670 
 2728   0.0000       7.086690       192.8386 
 2729   0.0000       7.088074       192.8763 
 2730   0.0000       7.091529       192.9703 
 2731   0.0000       7.095120       193.0680 
 2732   0.0000       7.097169       193.1238 
 2733   0.0000       7.103531       193.2969 
 2734   0.0000       7.110133       193.4766 
 2735   0.0000       7.111374       193.5103 
 2736   0.0000       7.115127       193.6124 
 2737   0.0000       7.116259       193.6433 
 2738   0.0000       7.121450       193.7845 
 2739   0.0000       7.127929       193.9608 
 2740   0.0000       7.130825       194.0396 
 2741   0.0000       7.133177       194.1036 
 2742   0.0000       7.136666       194.1986 
 2743   0.0000       7.137227       194.2138 
 2744   0.0000       7.145622       194.4422 
 2745   0.0000       7.147601       194.4961 
 2746   0.0000       7.149192       194.5394 
 2747   0.0000       7.157291       194.7598 
 2748   0.0000       7.157528       194.7662 
 2749   0.0000       7.161344       194.8701 
 2750   0.0000       7.163442       194.9272 
 2751   0.0000       7.170068       195.1075 
 2752   0.0000       7.174561       195.2297 
 2753   0.0000       7.181241       195.4115 
 2754   0.0000       7.187493       195.5816 
 2755   0.0000       7.188483       195.6086 
 2756   0.0000       7.189684       195.6412 
 2757   0.0000       7.194689       195.7775 
 2758   0.0000       7.199349       195.9042 
 2759   0.0000       7.201655       195.9670 
 2760   0.0000       7.206313       196.0937 
 2761   0.0000       7.211330       196.2303 
 2762   0.0000       7.213797       196.2974 
 2763   0.0000       7.217352       196.3941 
 2764   0.0000       7.219351       196.4485 
 2765   0.0000       7.227641       196.6741 
 2766   0.0000       7.228775       196.7050 
 2767   0.0000       7.232545       196.8075 
 2768   0.0000       7.235360       196.8842 
 2769   0.0000       7.238518       196.9701 
 2770   0.0000       7.240944       197.0361 
 2771   0.0000       7.246732       197.1936 
 2772   0.0000       7.249615       197.2721 
 2773   0.0000       7.253570       197.3797 
 2774   0.0000       7.254626       197.4084 
 2775   0.0000       7.263097       197.6389 
 2776   0.0000       7.264348       197.6730 
 2777   0.0000       7.267907       197.7698 
 2778   0.0000       7.271115       197.8571 
 2779   0.0000       7.279356       198.0813 
 2780   0.0000       7.284996       198.2348 
 2781   0.0000       7.288305       198.3249 
 2782   0.0000       7.291971       198.4246 
 2783   0.0000       7.293614       198.4693 
 2784   0.0000       7.296727       198.5540 
 2785   0.0000       7.299673       198.6342 
 2786   0.0000       7.303202       198.7302 
 2787   0.0000       7.307036       198.8346 
 2788   0.0000       7.308888       198.8850 
 2789   0.0000       7.312099       198.9723 
 2790   0.0000       7.316543       199.0932 
 2791   0.0000       7.322369       199.2518 
 2792   0.0000       7.325601       199.3397 
 2793   0.0000       7.331147       199.4906 
 2794   0.0000       7.337265       199.6571 
 2795   0.0000       7.339379       199.7147 
 2796   0.0000       7.345654       199.8854 
 2797   0.0000       7.347682       199.9406 
 2798   0.0000       7.351319       200.0396 
 2799   0.0000       7.359265       200.2558 
 2800   0.0000       7.362620       200.3471 
 2801   0.0000       7.365929       200.4371 
 2802   0.0000       7.371409       200.5862 
 2803   0.0000       7.373017       200.6300 
 2804   0.0000       7.376200       200.7166 
 2805   0.0000       7.383135       200.9053 
 2806   0.0000       7.387893       201.0348 
 2807   0.0000       7.392782       201.1678 
 2808   0.0000       7.393385       201.1842 
 2809   0.0000       7.403688       201.4646 
 2810   0.0000       7.408106       201.5848 
 2811   0.0000       7.409034       201.6101 
 2812   0.0000       7.414344       201.7546 
 2813   0.0000       7.416006       201.7998 
 2814   0.0000       7.420433       201.9203 
 2815   0.0000       7.420989       201.9354 
 2816   0.0000       7.427313       202.1075 
 2817   0.0000       7.429635       202.1706 
 2818   0.0000       7.431633       202.2250 
 2819   0.0000       7.434841       202.3123 
 2820   0.0000       7.437566       202.3864 
 2821   0.0000       7.441331       202.4889 
 2822   0.0000       7.444201       202.5670 
 2823   0.0000       7.448391       202.6810 
 2824   0.0000       7.449881       202.7216 
 2825   0.0000       7.454753       202.8541 
 2826   0.0000       7.457696       202.9342 
 2827   0.0000       7.459110       202.9727 
 2828   0.0000       7.461272       203.0315 
 2829   0.0000       7.462183       203.0563 
 2830   0.0000       7.464712       203.1251 
 2831   0.0000       7.465896       203.1574 
 2832   0.0000       7.470092       203.2715 
 2833   0.0000       7.471933       203.3216 
 2834   0.0000       7.478076       203.4888 
 2835   0.0000       7.479168       203.5185 
 2836   0.0000       7.483413       203.6340 
 2837   0.0000       7.486412       203.7156 
 2838   0.0000       7.488910       203.7836 
 2839   0.0000       7.492073       203.8697 
 2840   0.0000       7.498663       204.0490 
 2841   0.0000       7.500291       204.0933 
 2842   0.0000       7.503329       204.1760 
 2843   0.0000       7.506759       204.2693 
 2844   0.0000       7.509766       204.3511 
 2845   0.0000       7.512717       204.4314 
 2846   0.0000       7.516295       204.5288 
 2847   0.0000       7.520482       204.6427 
 2848   0.0000       7.523849       204.7343 
 2849   0.0000       7.525479       204.7787 
 2850   0.0000       7.528883       204.8713 
 2851   0.0000       7.532500       204.9697 
 2852   0.0000       7.535548       205.0527 
 2853   0.0000       7.537949       205.1180 
 2854   0.0000       7.543988       205.2824 
 2855   0.0000       7.547456       205.3767 
 2856   0.0000       7.552147       205.5044 
 2857   0.0000       7.557797       205.6581 
 2858   0.0000       7.558565       205.6790 
 2859   0.0000       7.560375       205.7283 
 2860   0.0000       7.564176       205.8317 
 2861   0.0000       7.569765       205.9838 
 2862   0.0000       7.572666       206.0627 
 2863   0.0000       7.574533       206.1135 
 2864   0.0000       7.577813       206.2028 
 2865   0.0000       7.579476       206.2480 
 2866   0.0000       7.586190       206.4307 
 2867   0.0000       7.590965       206.5607 
 2868   0.0000       7.594350       206.6528 
 2869   0.0000       7.598089       206.7545 
 2870   0.0000       7.598849       206.7752 
 2871   0.0000       7.603561       206.9034 
 2872   0.0000       7.606129       206.9733 
 2873   0.0000       7.610466       207.0913 
 2874   0.0000       7.612364       207.1430 
 2875   0.0000       7.617707       207.2883 
 2876   0.0000       7.620493       207.3642 
 2877   0.0000       7.628626       207.5855 
 2878   0.0000       7.632923       207.7024 
 2879   0.0000       7.633712       207.7239 
 2880   0.0000       7.636372       207.7963 
 2881   0.0000       7.641828       207.9447 
 2882   0.0000       7.645151       208.0351 
 2883   0.0000       7.646090       208.0607 
 2884   0.0000       7.655043       208.3043 
 2885   0.0000       7.655718       208.3227 
 2886   0.0000       7.662171       208.4983 
 2887   0.0000       7.664542       208.5628 
 2888   0.0000       7.668722       208.6765 
 2889   0.0000       7.670105       208.7142 
 2890   0.0000       7.674178       208.8250 
 2891   0.0000       7.677370       208.9119 
 2892   0.0000       7.679231       208.9625 
 2893   0.0000       7.685457       209.1319 
 2894   0.0000       7.687391       209.1846 
 2895   0.0000       7.691946       209.3085 
 2896   0.0000       7.694328       209.3733 
 2897   0.0000       7.697912       209.4708 
 2898   0.0000       7.700578       209.5434 
 2899   0.0000       7.704745       209.6568 
 2900   0.0000       7.708602       209.7617 
 2901   0.0000       7.709835       209.7953 
 2902   0.0000       7.713948       209.9072 
 2903   0.0000       7.715285       209.9436 
 2904   0.0000       7.721475       210.1120 
 2905   0.0000       7.723219       210.1595 
 2906   0.0000       7.725540       210.2226 
 2907   0.0000       7.729640       210.3342 
 2908   0.0000       7.735086       210.4824 
 2909   0.0000       7.740669       210.6343 
 2910   0.0000       7.742883       210.6946 
 2911   0.0000       7.744214       210.7308 
 2912   0.0000       7.749984       210.8878 
 2913   0.0000       7.751139       210.9192 
 2914   0.0000       7.755564       211.0396 
 2915   0.0000       7.758550       211.1209 
 2916   0.0000       7.762328       211.2237 
 2917   0.0000       7.766834       211.3463 
 2918   0.0000       7.771415       211.4710 
 2919   0.0000       7.774611       211.5579 
 2920   0.0000       7.781800       211.7535 
 2921   0.0000       7.782849       211.7821 
 2922   0.0000       7.787815       211.9172 
 2923   0.0000       7.791904       212.0285 
 2924   0.0000       7.792988       212.0580 
 2925   0.0000       7.794745       212.1058 
 2926   0.0000       7.799358       212.2313 
 2927   0.0000       7.800455       212.2612 
 2928   0.0000       7.802283       212.3109 
 2929   0.0000       7.809054       212.4952 
 2930   0.0000       7.810602       212.5373 
 2931   0.0000       7.812659       212.5933 
 2932   0.0000       7.814781       212.6510 
 2933   0.0000       7.816575       212.6998 
 2934   0.0000       7.820900       212.8175 
 2935   0.0000       7.824844       212.9248 
 2936   0.0000       7.830853       213.0883 
 2937   0.0000       7.831901       213.1169 
 2938   0.0000       7.834855       213.1972 
 2939   0.0000       7.835765       213.2220 
 2940   0.0000       7.838680       213.3013 
 2941   0.0000       7.841471       213.3773 
 2942   0.0000       7.846445       213.5126 
 2943   0.0000       7.849188       213.5873 
 2944   0.0000       7.852502       213.6774 
 2945   0.0000       7.857634       213.8171 
 2946   0.0000       7.859498       213.8678 
 2947   0.0000       7.859853       213.8775 
 2948   0.0000       7.861513       213.9226 
 2949   0.0000       7.866428       214.0564 
 2950   0.0000       7.873293       214.2432 
 2951   0.0000       7.878409       214.3824 
 2952   0.0000       7.879986       214.4253 
 2953   0.0000       7.884717       214.5541 
 2954   0.0000       7.886412       214.6002 
 2955   0.0000       7.887926       214.6414 
 2956   0.0000       7.894420       214.8181 
 2957   0.0000       7.898342       214.9248 
 2958   0.0000       7.899798       214.9644 
 2959   0.0000       7.903567       215.0670 
 2960   0.0000       7.905280       215.1136 
 2961   0.0000       7.910603       215.2584 
 2962   0.0000       7.910992       215.2690 
 2963   0.0000       7.915078       215.3802 
 2964   0.0000       7.916495       215.4188 
 2965   0.0000       7.918395       215.4705 
 2966   0.0000       7.919260       215.4940 
 2967   0.0000       7.922249       215.5753 
 2968   0.0000       7.927966       215.7309 
 2969   0.0000       7.929261       215.7661 
 2970   0.0000       7.936250       215.9564 
 2971   0.0000       7.938477       216.0170 
 2972   0.0000       7.940075       216.0604 
 2973   0.0000       7.946510       216.2355 
 2974   0.0000       7.949093       216.3058 
 2975   0.0000       7.950089       216.3329 
 2976   0.0000       7.952524       216.3992 
 2977   0.0000       7.954369       216.4494 
 2978   0.0000       7.957071       216.5229 
 2979   0.0000       7.959994       216.6025 
 2980   0.0000       7.961759       216.6505 
 2981   0.0000       7.969152       216.8517 
 2982   0.0000       7.970959       216.9008 
 2983   0.0000       7.972798       216.9509 
 2984   0.0000       7.977559       217.0804 
 2985   0.0000       7.983936       217.2539 
 2986   0.0000       7.985401       217.2938 
 2987   0.0000       7.992169       217.4780 
 2988   0.0000       7.996706       217.6014 
 2989   0.0000       7.999313       217.6724 
 2990   0.0000       8.002571       217.7610 
 2991   0.0000       8.006802       217.8762 
 2992   0.0000       8.011288       217.9982 
 2993   0.0000       8.014174       218.0768 
 2994   0.0000       8.017112       218.1567 
 2995   0.0000       8.020160       218.2397 
 2996   0.0000       8.023854       218.3402 
 2997   0.0000       8.025979       218.3980 
 2998   0.0000       8.033269       218.5964 
 2999   0.0000       8.034783       218.6376 
 3000   0.0000       8.037363       218.7078 
 3001   0.0000       8.040799       218.8013 
 3002   0.0000       8.041797       218.8284 
 3003   0.0000       8.048815       219.0194 
 3004   0.0000       8.051197       219.0842 
 3005   0.0000       8.053123       219.1366 
 3006   0.0000       8.056025       219.2156 
 3007   0.0000       8.057621       219.2590 
 3008   0.0000       8.062691       219.3970 
 3009   0.0000       8.069197       219.5740 
 3010   0.0000       8.074375       219.7149 
 3011   0.0000       8.074896       219.7291 
 3012   0.0000       8.080092       219.8705 
 3013   0.0000       8.083394       219.9603 
 3014   0.0000       8.085054       220.0055 
 3015   0.0000       8.091578       220.1830 
 3016   0.0000       8.095800       220.2979 
 3017   0.0000       8.099255       220.3919 
 3018   0.0000       8.102174       220.4714 
 3019   0.0000       8.104453       220.5334 
 3020   0.0000       8.106579       220.5912 
 3021   0.0000       8.108666       220.6480 
 3022   0.0000       8.110622       220.7012 
 3023   0.0000       8.111780       220.7328 
 3024   0.0000       8.115863       220.8439 
 3025   0.0000       8.119698       220.9482 
 3026   0.0000       8.122147       221.0149 
 3027   0.0000       8.124595       221.0815 
 3028   0.0000       8.126614       221.1364 
 3029   0.0000       8.131414       221.2670 
 3030   0.0000       8.133615       221.3269 
 3031   0.0000       8.135154       221.3688 
 3032   0.0000       8.137787       221.4405 
 3033   0.0000       8.140436       221.5125 
 3034   0.0000       8.144227       221.6157 
 3035   0.0000       8.149143       221.7495 
 3036   0.0000       8.151473       221.8129 
 3037   0.0000       8.153675       221.8728 
 3038   0.0000       8.157619       221.9801 
 3039   0.0000       8.163091       222.1290 
 3040   0.0000       8.165863       222.2044 
 3041   0.0000       8.172252       222.3783 
 3042   0.0000       8.173213       222.4044 
 3043   0.0000       8.176675       222.4986 
 3044   0.0000       8.178798       222.5564 
 3045   0.0000       8.185638       222.7425 
 3046   0.0000       8.187314       222.7881 
 3047   0.0000       8.192892       222.9399 
 3048   0.0000       8.195980       223.0240 
 3049   0.0000       8.198814       223.1011 
 3050   0.0000       8.202121       223.1911 
 3051   0.0000       8.203432       223.2267 
 3052   0.0000       8.207364       223.3337 
 3053   0.0000       8.208706       223.3702 
 3054   0.0000       8.213154       223.4913 
 3055   0.0000       8.218162       223.6276 
 3056   0.0000       8.219613       223.6670 
 3057   0.0000       8.223719       223.7788 
 3058   0.0000       8.224932       223.8118 
 3059   0.0000       8.228848       223.9183 
 3060   0.0000       8.233994       224.0584 
 3061   0.0000       8.236279       224.1206 
 3062   0.0000       8.242118       224.2794 
 3063   0.0000       8.245303       224.3661 
 3064   0.0000       8.247365       224.4222 
 3065   0.0000       8.249804       224.4886 
 3066   0.0000       8.250758       224.5146 
 3067   0.0000       8.251784       224.5424 
 3068   0.0000       8.253021       224.5761 
 3069   0.0000       8.258053       224.7130 
 3070   0.0000       8.259815       224.7610 
 3071   0.0000       8.264403       224.8858 
 3072   0.0000       8.265331       224.9111 
 3073   0.0000       8.268239       224.9902 
 3074   0.0000       8.268815       225.0059 
 3075   0.0000       8.269530       225.0254 
 3076   0.0000       8.272687       225.1113 
 3077   0.0000       8.275765       225.1950 
 3078   0.0000       8.276897       225.2258 
 3079   0.0000       8.279589       225.2991 
 3080   0.0000       8.281353       225.3471 
 3081   0.0000       8.286510       225.4874 
 3082   0.0000       8.288766       225.5488 
 3083   0.0000       8.289579       225.5709 
 3084   0.0000       8.291976       225.6361 
 3085   0.0000       8.293486       225.6772 
 3086   0.0000       8.295218       225.7244 
 3087   0.0000       8.299660       225.8452 
 3088   0.0000       8.305238       225.9970 
 3089   0.0000       8.308738       226.0922 
 3090   0.0000       8.311170       226.1584 
 3091   0.0000       8.314333       226.2445 
 3092   0.0000       8.317657       226.3350 
 3093   0.0000       8.319403       226.3825 
 3094   0.0000       8.321973       226.4524 
 3095   0.0000       8.323750       226.5008 
 3096   0.0000       8.325921       226.5598 
 3097   0.0000       8.330103       226.6736 
 3098   0.0000       8.334005       226.7798 
 3099   0.0000       8.334274       226.7871 
 3100   0.0000       8.339791       226.9373 
 3101   0.0000       8.340248       226.9497 
 3102   0.0000       8.344034       227.0527 
 3103   0.0000       8.345270       227.0864 
 3104   0.0000       8.352674       227.2878 
 3105   0.0000       8.352719       227.2890 
 3106   0.0000       8.357220       227.4115 
 3107   0.0000       8.358886       227.4569 
 3108   0.0000       8.363100       227.5715 
 3109   0.0000       8.364792       227.6176 
 3110   0.0000       8.368396       227.7156 
 3111   0.0000       8.372460       227.8262 
 3112   0.0000       8.375706       227.9145 
 3113   0.0000       8.377427       227.9614 
 3114   0.0000       8.381125       228.0620 
 3115   0.0000       8.384172       228.1449 
 3116   0.0000       8.384776       228.1613 
 3117   0.0000       8.388884       228.2731 
 3118   0.0000       8.392854       228.3812 
 3119   0.0000       8.394364       228.4223 
 3120   0.0000       8.398685       228.5398 
 3121   0.0000       8.399955       228.5744 
 3122   0.0000       8.401722       228.6225 
 3123   0.0000       8.405940       228.7372 
 3124   0.0000       8.408710       228.8126 
 3125   0.0000       8.409688       228.8392 
 3126   0.0000       8.414433       228.9683 
 3127   0.0000       8.418531       229.0799 
 3128   0.0000       8.420094       229.1224 
 3129   0.0000       8.421311       229.1555 
 3130   0.0000       8.426871       229.3068 
 3131   0.0000       8.428281       229.3452 
 3132   0.0000       8.429659       229.3827 
 3133   0.0000       8.430959       229.4181 
 3134   0.0000       8.435339       229.5372 
 3135   0.0000       8.438753       229.6301 
 3136   0.0000       8.440012       229.6644 
 3137   0.0000       8.443493       229.7591 
 3138   0.0000       8.447024       229.8552 
 3139   0.0000       8.450284       229.9439 
 3140   0.0000       8.450618       229.9530 
 3141   0.0000       8.456476       230.1124 
 3142   0.0000       8.458756       230.1744 
 3143   0.0000       8.461819       230.2578 
 3144   0.0000       8.467218       230.4047 
 3145   0.0000       8.470862       230.5039 
 3146   0.0000       8.474668       230.6074 
 3147   0.0000       8.478695       230.7170 
 3148   0.0000       8.481565       230.7951 
 3149   0.0000       8.483085       230.8365 
 3150   0.0000       8.486156       230.9200 
 3151   0.0000       8.492538       231.0937 
 3152   0.0000       8.493983       231.1330 
 3153   0.0000       8.497667       231.2333 
 3154   0.0000       8.499904       231.2942 
 3155   0.0000       8.502031       231.3520 
 3156   0.0000       8.503169       231.3830 
 3157   0.0000       8.505897       231.4572 
 3158   0.0000       8.509254       231.5486 
 3159   0.0000       8.509504       231.5554 
 3160   0.0000       8.518781       231.8078 
 3161   0.0000       8.521159       231.8725 
 3162   0.0000       8.524453       231.9621 
 3163   0.0000       8.525369       231.9871 
 3164   0.0000       8.531197       232.1457 
 3165   0.0000       8.535187       232.2542 
 3166   0.0000       8.539372       232.3681 
 3167   0.0000       8.543420       232.4783 
 3168   0.0000       8.545428       232.5329 
 3169   0.0000       8.547214       232.5815 
 3170   0.0000       8.548808       232.6249 
 3171   0.0000       8.549136       232.6338 
 3172   0.0000       8.552273       232.7192 
 3173   0.0000       8.558611       232.8916 
 3174   0.0000       8.562719       233.0034 
 3175   0.0000       8.564174       233.0430 
 3176   0.0000       8.566910       233.1175 
 3177   0.0000       8.571828       233.2513 
 3178   0.0000       8.574212       233.3162 
 3179   0.0000       8.579666       233.4646 
 3180   0.0000       8.581769       233.5218 
 3181   0.0000       8.586756       233.6575 
 3182   0.0000       8.590352       233.7554 
 3183   0.0000       8.593125       233.8308 
 3184   0.0000       8.595412       233.8930 
 3185   0.0000       8.597380       233.9466 
 3186   0.0000       8.602863       234.0958 
 3187   0.0000       8.609151       234.2669 
 3188   0.0000       8.612029       234.3452 
 3189   0.0000       8.615610       234.4427 
 3190   0.0000       8.618150       234.5118 
 3191   0.0000       8.621677       234.6077 
 3192   0.0000       8.623975       234.6703 
 3193   0.0000       8.628308       234.7882 
 3194   0.0000       8.632142       234.8925 
 3195   0.0000       8.635688       234.9890 
 3196   0.0000       8.638136       235.0556 
 3197   0.0000       8.641424       235.1451 
 3198   0.0000       8.645115       235.2455 
 3199   0.0000       8.647711       235.3162 
 3200   0.0000       8.652914       235.4578 
 3201   0.0000       8.654147       235.4913 
 3202   0.0000       8.656800       235.5635 
 3203   0.0000       8.658706       235.6154 
 3204   0.0000       8.663337       235.7414 
 3205   0.0000       8.666630       235.8310 
 3206   0.0000       8.671815       235.9721 
 3207   0.0000       8.675367       236.0687 
 3208   0.0000       8.676477       236.0989 
 3209   0.0000       8.680294       236.2028 
 3210   0.0000       8.683915       236.3013 
 3211   0.0000       8.694038       236.5768 
 3212   0.0000       8.696380       236.6405 
 3213   0.0000       8.704747       236.8682 
 3214   0.0000       8.705870       236.8988 
 3215   0.0000       8.709053       236.9854 
 3216   0.0000       8.715350       237.1567 
 3217   0.0000       8.716884       237.1985 
 3218   0.0000       8.721964       237.3367 
 3219   0.0000       8.723167       237.3695 
 3220   0.0000       8.727093       237.4763 
 3221   0.0000       8.727634       237.4910 
 3222   0.0000       8.734021       237.6648 
 3223   0.0000       8.739371       237.8104 
 3224   0.0000       8.740633       237.8447 
 3225   0.0000       8.744441       237.9483 
 3226   0.0000       8.754305       238.2168 
 3227   0.0000       8.756674       238.2812 
 3228   0.0000       8.759676       238.3629 
 3229   0.0000       8.761197       238.4043 
 3230   0.0000       8.767290       238.5701 
 3231   0.0000       8.772156       238.7025 
 3232   0.0000       8.772766       238.7191 
 3233   0.0000       8.776910       238.8319 
 3234   0.0000       8.779127       238.8922 
 3235   0.0000       8.785603       239.0684 
 3236   0.0000       8.790577       239.2038 
 3237   0.0000       8.792498       239.2560 
 3238   0.0000       8.797117       239.3817 
 3239   0.0000       8.802321       239.5233 
 3240   0.0000       8.803857       239.5651 
 3241   0.0000       8.810413       239.7435 
 3242   0.0000       8.816204       239.9011 
 3243   0.0000       8.823498       240.0996 
 3244   0.0000       8.827246       240.2016 
 3245   0.0000       8.831754       240.3242 
 3246   0.0000       8.835531       240.4270 
 3247   0.0000       8.841703       240.5950 
 3248   0.0000       8.844302       240.6657 
 3249   0.0000       8.849956       240.8195 
 3250   0.0000       8.852270       240.8825 
 3251   0.0000       8.857799       241.0330 
 3252   0.0000       8.862704       241.1664 
 3253   0.0000       8.865606       241.2454 
 3254   0.0000       8.872415       241.4307 
 3255   0.0000       8.877072       241.5574 
 3256   0.0000       8.880824       241.6595 
 3257   0.0000       8.888032       241.8556 
 3258   0.0000       8.889952       241.9079 
 3259   0.0000       8.893986       242.0177 
 3260   0.0000       8.895512       242.0592 
 3261   0.0000       8.898562       242.1422 
 3262   0.0000       8.903548       242.2779 
 3263   0.0000       8.905991       242.3443 
 3264   0.0000       8.907704       242.3909 
 3265   0.0000       8.914728       242.5821 
 3266   0.0000       8.920739       242.7456 
 3267   0.0000       8.921953       242.7787 
 3268   0.0000       8.925856       242.8849 
 3269   0.0000       8.933325       243.0881 
 3270   0.0000       8.934514       243.1205 
 3271   0.0000       8.944884       243.4027 
 3272   0.0000       8.946064       243.4348 
 3273   0.0000       8.949373       243.5248 
 3274   0.0000       8.951223       243.5752 
 3275   0.0000       8.954928       243.6760 
 3276   0.0000       8.958804       243.7814 
 3277   0.0000       8.961202       243.8467 
 3278   0.0000       8.966998       244.0044 
 3279   0.0000       8.969140       244.0627 
 3280   0.0000       8.982835       244.4354 
 3281   0.0000       8.986279       244.5291 
 3282   0.0000       8.988974       244.6024 
 3283   0.0000       8.989245       244.6098 
 3284   0.0000       8.996600       244.8099 
 3285   0.0000       8.998345       244.8574 
 3286   0.0000       9.003910       245.0088 
 3287   0.0000       9.004698       245.0303 
 3288   0.0000       9.009337       245.1565 
 3289   0.0000       9.010750       245.1950 
 3290   0.0000       9.014246       245.2901 
 3291   0.0000       9.017505       245.3788 
 3292   0.0000       9.022146       245.5051 
 3293   0.0000       9.028805       245.6863 
 3294   0.0000       9.029733       245.7115 
 3295   0.0000       9.031281       245.7536 
 3296   0.0000       9.036052       245.8835 
 3297   0.0000       9.038108       245.9394 
 3298   0.0000       9.044722       246.1194 
 3299   0.0000       9.045586       246.1429 
 3300   0.0000       9.052087       246.3198 
 3301   0.0000       9.054490       246.3852 
 3302   0.0000       9.058630       246.4978 
 3303   0.0000       9.062819       246.6118 
 3304   0.0000       9.065669       246.6894 
 3305   0.0000       9.068894       246.7772 
 3306   0.0000       9.074613       246.9328 
 3307   0.0000       9.078922       247.0500 
 3308   0.0000       9.081696       247.1255 
 3309   0.0000       9.086116       247.2458 
 3310   0.0000       9.094219       247.4663 
 3311   0.0000       9.100979       247.6502 
 3312   0.0000       9.103896       247.7296 
 3313   0.0000       9.106010       247.7871 
 3314   0.0000       9.112746       247.9704 
 3315   0.0000       9.117656       248.1040 
 3316   0.0000       9.121495       248.2085 
 3317   0.0000       9.123513       248.2634 
 3318   0.0000       9.128991       248.4125 
 3319   0.0000       9.132224       248.5005 
 3320   0.0000       9.137266       248.6376 
 3321   0.0000       9.149296       248.9650 
 3322   0.0000       9.155404       249.1312 
 3323   0.0000       9.155562       249.1355 
 3324   0.0000       9.158272       249.2093 
 3325   0.0000       9.165361       249.4022 
 3326   0.0000       9.168231       249.4803 
 3327   0.0000       9.170891       249.5526 
 3328   0.0000       9.177385       249.7293 
 3329   0.0000       9.186008       249.9640 
 3330   0.0000       9.189035       250.0463 
 3331   0.0000       9.193009       250.1545 
 3332   0.0000       9.198075       250.2923 
 3333   0.0000       9.207433       250.5470 
 3334   0.0000       9.210046       250.6181 
 3335   0.0000       9.219741       250.8819 
 3336   0.0000       9.222719       250.9629 
 3337   0.0000       9.231012       251.1886 
 3338   0.0000       9.240790       251.4547 
 3339   0.0000       9.243005       251.5150 
 3340   0.0000       9.246205       251.6020 
 3341   0.0000       9.250879       251.7292 
 3342   0.0000       9.257963       251.9220 
 3343   0.0000       9.269081       252.2245 
 3344   0.0000       9.276332       252.4218 
 3345   0.0000       9.280296       252.5297 
 3346   0.0000       9.288734       252.7593 
 3347   0.0000       9.292956       252.8742 
 3348   0.0000       9.295736       252.9498 
 3349   0.0000       9.302336       253.1294 
 3350   0.0000       9.305639       253.2193 
 3351   0.0000       9.320572       253.6257 
 3352   0.0000       9.328603       253.8442 
 3353   0.0000       9.335671       254.0365 
 3354   0.0000       9.346789       254.3391 
 3355   0.0000       9.354616       254.5520 
 3356   0.0000       9.357209       254.6226 
 3357   0.0000       9.365388       254.8452 
 3358   0.0000       9.370234       254.9770 
 3359   0.0000       9.378477       255.2013 
 3360   0.0000       9.385666       255.3970 
 3361   0.0000       9.388367       255.4704 
 3362   0.0000       9.397589       255.7214 
 3363   0.0000       9.404031       255.8967 
 3364   0.0000       9.413247       256.1475 
 3365   0.0000       9.418073       256.2788 
 3366   0.0000       9.420892       256.3555 
 3367   0.0000       9.425066       256.4691 
 3368   0.0000       9.427214       256.5275 
 3369   0.0000       9.437173       256.7985 
 3370   0.0000       9.441412       256.9139 
 3371   0.0000       9.444978       257.0109 
 3372   0.0000       9.452346       257.2114 
 3373   0.0000       9.457250       257.3449 
 3374   0.0000       9.465767       257.5766 
 3375   0.0000       9.467559       257.6254 
 3376   0.0000       9.480800       257.9857 
 3377   0.0000       9.489027       258.2095 
 3378   0.0000       9.491931       258.2886 
 3379   0.0000       9.496376       258.4095 
 3380   0.0000       9.505219       258.6502 
 3381   0.0000       9.514749       258.9095 
 3382   0.0000       9.520177       259.0572 
 3383   0.0000       9.532720       259.3985 
 3384   0.0000       9.548892       259.8386 
 3385   0.0000       9.549607       259.8580 
 3386   0.0000       9.552897       259.9476 
 3387   0.0000       9.555707       260.0240 
 3388   0.0000       9.568606       260.3750 
 3389   0.0000       9.592855       261.0348 
 3390   0.0000       9.607140       261.4236 
 3391   0.0000       9.611466       261.5413 
 3392   0.0000       9.621796       261.8224 
 3393   0.0000       9.633459       262.1397 
 3394   0.0000       9.636452       262.2212 
 3395   0.0000       9.657576       262.7960 
 3396   0.0000       9.664086       262.9732 
 3397   0.0000       9.668480       263.0927 
 3398   0.0000       9.673259       263.2228 
 3399   0.0000       9.677876       263.3484 
 3400   0.0000       9.682361       263.4704 
 3401   0.0000       9.692519       263.7469 
 3402   0.0000       9.693867       263.7835 
 3403   0.0000       9.701204       263.9832 
 3404   0.0000       9.703424       264.0436 
 3405   0.0000       9.711496       264.2632 
 3406   0.0000       9.720893       264.5189 
 3407   0.0000       9.726222       264.6640 
 3408   0.0000       9.730601       264.7831 
 3409   0.0000       9.737440       264.9692 
 3410   0.0000       9.750202       265.3165 
 3411   0.0000       9.755511       265.4609 
 3412   0.0000       9.757984       265.5282 
 3413   0.0000       9.759103       265.5587 
 3414   0.0000       9.766497       265.7599 
 3415   0.0000       9.769656       265.8459 
 3416   0.0000       9.770733       265.8752 
 3417   0.0000       9.775530       266.0057 
 3418   0.0000       9.779655       266.1180 
 3419   0.0000       9.783523       266.2232 
 3420   0.0000       9.784903       266.2608 
 3421   0.0000       9.791748       266.4470 
 3422   0.0000       9.793681       266.4996 
 3423   0.0000       9.795028       266.5363 
 3424   0.0000       9.800794       266.6932 
 3425   0.0000       9.803678       266.7717 
 3426   0.0000       9.814747       267.0729 
 3427   0.0000       9.820177       267.2206 
 3428   0.0000       9.827360       267.4161 
 3429   0.0000       9.832661       267.5603 
 3430   0.0000       9.837251       267.6852 
 3431   0.0000       9.838614       267.7223 
 3432   0.0000       9.844997       267.8960 
 3433   0.0000       9.850973       268.0586 
 3434   0.0000       9.855758       268.1888 
 3435   0.0000       9.859065       268.2788 
 3436   0.0000       9.861830       268.3540 
 3437   0.0000       9.867138       268.4985 
 3438   0.0000       9.871000       268.6036 
 3439   0.0000       9.873865       268.6815 
 3440   0.0000       9.880565       268.8638 
 3441   0.0000       9.880795       268.8701 
 3442   0.0000       9.883703       268.9492 
 3443   0.0000       9.887755       269.0595 
 3444   0.0000       9.891585       269.1637 
 3445   0.0000       9.892462       269.1876 
 3446   0.0000       9.900252       269.3996 
 3447   0.0000       9.903280       269.4819 
 3448   0.0000       9.908171       269.6150 
 3449   0.0000       9.910296       269.6729 
 3450   0.0000       9.910661       269.6828 
 3451   0.0000       9.917160       269.8597 
 3452   0.0000       9.925624       270.0900 
 3453   0.0000       9.925923       270.0981 
 3454   0.0000       9.930240       270.2156 
 3455   0.0000       9.932718       270.2830 
 3456   0.0000       9.940815       270.5033 
 3457   0.0000       9.941384       270.5188 
 3458   0.0000       9.947652       270.6894 
 3459   0.0000       9.953278       270.8425 
 3460   0.0000       9.963802       271.1288 
 3461   0.0000       9.965576       271.1771 
 3462   0.0000       9.970602       271.3139 
 3463   0.0000       9.973944       271.4048 
 3464   0.0000       9.979316       271.5510 
 3465   0.0000       9.986072       271.7348 
 3466   0.0000       9.989572       271.8301 
 3467   0.0000       9.992738       271.9162 
 3468   0.0000      10.000286       272.1216 
 3469   0.0000      10.009181       272.3637 
 3470   0.0000      10.014839       272.5176 
 3471   0.0000      10.022013       272.7128 
 3472   0.0000      10.028638       272.8931 
 3473   0.0000      10.035726       273.0860 
 3474   0.0000      10.040112       273.2053 
 3475   0.0000      10.050285       273.4822 
 3476   0.0000      10.051370       273.5117 
 3477   0.0000      10.057748       273.6852 
 3478   0.0000      10.061225       273.7798 
 3479   0.0000      10.066669       273.9280 
 3480   0.0000      10.072781       274.0943 
 3481   0.0000      10.075433       274.1665 
 3482   0.0000      10.080607       274.3072 
 3483   0.0000      10.085132       274.4304 
 3484   0.0000      10.088764       274.5292 
 3485   0.0000      10.092188       274.6224 
 3486   0.0000      10.098698       274.7995 
 3487   0.0000      10.106445       275.0103 
 3488   0.0000      10.119110       275.3550 
 3489   0.0000      10.120824       275.4016 
 3490   0.0000      10.128888       275.6211 
 3491   0.0000      10.134406       275.7712 
 3492   0.0000      10.136508       275.8284 
 3493   0.0000      10.143674       276.0234 
 3494   0.0000      10.161716       276.5144 
 3495   0.0000      10.167306       276.6665 
 3496   0.0000      10.169529       276.7269 
 3497   0.0000      10.176298       276.9112 
 3498   0.0000      10.179213       276.9905 
 3499   0.0000      10.186683       277.1937 
 3500   0.0000      10.190307       277.2923 
 3501   0.0000      10.193928       277.3909 
 3502   0.0000      10.197777       277.4956 
 3503   0.0000      10.200493       277.5695 
 3504   0.0000      10.214516       277.9511 
 3505   0.0000      10.219801       278.0949 
 3506   0.0000      10.223075       278.1840 
 3507   0.0000      10.228598       278.3343 
 3508   0.0000      10.228744       278.3383 
 3509   0.0000      10.233629       278.4712 
 3510   0.0000      10.241508       278.6856 
 3511   0.0000      10.251037       278.9449 
 3512   0.0000      10.252396       278.9819 
 3513   0.0000      10.255025       279.0534 
 3514   0.0000      10.262044       279.2444 
 3515   0.0000      10.276488       279.6375 
 3516   0.0000      10.281437       279.7721 
 3517   0.0000      10.288415       279.9620 
 3518   0.0000      10.300193       280.2825 
 3519   0.0000      10.304809       280.4081 
 3520   0.0000      10.319279       280.8019 
 3521   0.0000      10.324018       280.9308 
 3522   0.0000      10.329804       281.0882 
 3523   0.0000      10.347676       281.5746 
 3524   0.0000      10.354711       281.7660 
 3525   0.0000      10.356825       281.8235 
 3526   0.0000      10.361548       281.9521 
 3527   0.0000      10.372452       282.2488 
 3528   0.0000      10.378337       282.4089 
 3529   0.0000      10.381409       282.4925 
 3530   0.0000      10.383596       282.5520 
 3531   0.0000      10.389465       282.7117 
 3532   0.0000      10.390389       282.7368 
 3533   0.0000      10.393891       282.8322 
 3534   0.0000      10.402785       283.0742 
 3535   0.0000      10.416961       283.4599 
 3536   0.0000      10.436694       283.9969 
 3537   0.0000      10.446466       284.2628 
 3538   0.0000      10.454040       284.4689 
 3539   0.0000      10.460861       284.6545 
 3540   0.0000      10.463925       284.7379 
 3541   0.0000      10.479455       285.1605 
 3542   0.0000      10.482448       285.2419 
 3543   0.0000      10.498856       285.6884 
 3544   0.0000      10.513146       286.0772 
 3545   0.0000      10.520206       286.2694 
 3546   0.0000      10.530329       286.5448 
 3547   0.0000      10.533605       286.6340 
 3548   0.0000      10.545229       286.9503 
 3549   0.0000      10.553938       287.1872 
 3550   0.0000      10.565857       287.5116 
 3551   0.0000      10.576821       287.8099 
 3552   0.0000      10.595221       288.3106 
 3553   0.0000      10.602496       288.5086 
 3554   0.0000      10.612176       288.7720 
 3555   0.0000      10.624401       289.1047 
 3556   0.0000      10.647935       289.7450 
 3557   0.0000      10.650752       289.8217 
 3558   0.0000      10.662311       290.1362 
 3559   0.0000      10.673076       290.4292 
 3560   0.0000      10.673910       290.4519 
 3561   0.0000      10.683222       290.7052 
 3562   0.0000      10.689153       290.8666 
 3563   0.0000      10.690670       290.9079 
 3564   0.0000      10.701210       291.1947 
 3565   0.0000      10.727361       291.9063 
 3566   0.0000      10.731225       292.0115 
 3567   0.0000      10.744771       292.3801 
 3568   0.0000      10.747919       292.4657 
 3569   0.0000      10.757350       292.7224 
 3570   0.0000      10.790792       293.6324 
 3571   0.0000      10.800079       293.8851 
 3572   0.0000      10.856359       295.4166 
 3573   0.0000      10.865592       295.6678 
 3574   0.0000      10.906104       296.7702 
 3575   0.0000      10.916586       297.0554 
 3576   0.0000      10.930305       297.4287 
 3577   0.0000      10.992760       299.1282 
 3578   0.0000      11.023096       299.9537 
 3579   0.0000      11.053033       300.7683 
 3580   0.0000      11.086238       301.6719 
 3581   0.0000      11.120724       302.6103 
 3582   0.0000      11.144850       303.2668 
 3583   0.0000      11.147640       303.3427 
 3584   0.0000      11.172894       304.0299 
 3585   0.0000      11.233137       305.6692 
 3586   0.0000      11.265456       306.5486 
 3587   0.0000      11.278314       306.8985 
 3588   0.0000      11.335561       308.4563 
 3589   0.0000      11.345038       308.7142 
 3590   0.0000      11.401635       310.2543 
 3591   0.0000      11.409208       310.4603 
 3592   0.0000      11.429776       311.0200 
 3593   0.0000      11.448490       311.5293 
 3594   0.0000      11.472846       312.1920 
 3595   0.0000      11.520228       313.4814 
 3596   0.0000      11.545322       314.1642 
 3597   0.0000      11.554072       314.4023 
 3598   0.0000      11.573795       314.9390 
 3599   0.0000      11.589874       315.3765 
 3600   0.0000      11.632915       316.5477 
 3601   0.0000      11.656831       317.1985 
 3602   0.0000      11.662181       317.3441 
 3603   0.0000      11.679608       317.8183 
 3604   0.0000      11.751073       319.7630 
 3605   0.0000      11.783720       320.6513 
 3606   0.0000      11.789424       320.8065 
 3607   0.0000      11.799314       321.0757 
 3608   0.0000      11.817382       321.5673 
 3609   0.0000      11.819831       321.6339 
 3610   0.0000      11.842374       322.2474 
 3611   0.0000      11.862844       322.8044 
 3612   0.0000      11.897920       323.7589 
 3613   0.0000      11.932068       324.6881 
 3614   0.0000      11.956609       325.3559 
 3615   0.0000      12.011706       326.8551 
 3616   0.0000      12.022250       327.1421 
 3617   0.0000      12.032426       327.4190 
 3618   0.0000      12.058748       328.1352 
 3619   0.0000      12.068223       328.3930 
 3620   0.0000      12.074966       328.5765 
 3621   0.0000      12.083552       328.8102 
 3622   0.0000      12.089477       328.9714 
 3623   0.0000      12.110562       329.5451 
 3624   0.0000      12.144524       330.4693 
 3625   0.0000      12.178210       331.3859 
 3626   0.0000      12.190119       331.7100 
 3627   0.0000      12.234381       332.9144 
 3628   0.0000      12.257501       333.5436 
 3629   0.0000      12.268208       333.8349 
 3630   0.0000      12.289978       334.4273 
 3631   0.0000      12.295628       334.5810 
 3632   0.0000      12.300720       334.7196 
 3633   0.0000      12.324904       335.3777 
 3634   0.0000      12.338856       335.7573 
 3635   0.0000      12.344904       335.9219 
 3636   0.0000      12.353319       336.1509 
 3637   0.0000      12.363493       336.4277 
 3638   0.0000      12.373277       336.6940 
 3639   0.0000      12.397219       337.3455 
 3640   0.0000      12.401296       337.4564 
 3641   0.0000      12.410927       337.7185 
 3642   0.0000      12.417011       337.8840 
 3643   0.0000      12.434898       338.3708 
 3644   0.0000      12.448095       338.7299 
 3645   0.0000      12.479117       339.5740 
 3646   0.0000      12.535895       341.1191 
 3647   0.0000      12.557885       341.7174 
 3648   0.0000      12.566850       341.9614 
 3649   0.0000      12.577507       342.2514 
 3650   0.0000      12.579541       342.3067 
 3651   0.0000      12.588991       342.5638 
 3652   0.0000      12.619455       343.3928 
 3653   0.0000      12.655517       344.3741 
 3654   0.0000      12.666115       344.6625 
 3655   0.0000      12.690201       345.3179 
 3656   0.0000      12.696314       345.4843 
 3657   0.0000      12.700135       345.5882 
 3658   0.0000      12.700944       345.6103 
 3659   0.0000      12.712528       345.9255 
 3660   0.0000      12.793175       348.1200 
 3661   0.0000      12.806231       348.4753 
 3662   0.0000      12.827093       349.0429 
 3663   0.0000      12.845729       349.5500 
 3664   0.0000      12.858808       349.9059 
 3665   0.0000      12.890050       350.7561 
 3666   0.0000      12.896059       350.9196 
 3667   0.0000      12.948565       352.3484 
 3668   0.0000      13.082309       355.9877 
 3669   0.0000      13.090424       356.2085 
 3670   0.0000      13.111420       356.7799 
 3671   0.0000      13.134991       357.4213 
 3672   0.0000      13.146721       357.7405 
 3673   0.0000      13.166821       358.2874 
 3674   0.0000      13.173265       358.4628 
 3675   0.0000      13.183910       358.7524 
 3676   0.0000      13.192310       358.9810 
 3677   0.0000      13.197499       359.1222 
 3678   0.0000      13.246047       360.4433 
 3679   0.0000      13.255994       360.7139 
 3680   0.0000      13.288253       361.5918 
 3681   0.0000      13.296715       361.8220 
 3682   0.0000      13.483929       366.9164 
 3683   0.0000      13.534359       368.2886 
 3684   0.0000      13.663859       371.8125 
 3685   0.0000      13.696526       372.7014 
 3686   0.0000      14.042330       382.1112 
 3687   0.0000      14.355097       390.6220 
 3688   0.0000      14.423218       392.4757 
 3689   0.0000      14.524892       395.2424 
 3690   0.0000      14.577067       396.6622 
 3691   0.0000      14.607831       397.4993 
 3692   0.0000      14.936610       406.4458 
 3693   0.0000      15.098145       410.8414 
 3694   0.0000      15.145109       412.1194 
 3695   0.0000      28.009263       762.1708 
 3696   0.0000      28.043707       763.1081 
 3697   0.0000      28.192128       767.1468 
 3698   0.0000      28.284428       769.6584 
 3699   0.0000      28.392667       772.6037 
 3700   0.0000      28.463825       774.5401 
 3701   0.0000      28.536178       776.5089 
 3702   0.0000      28.536704       776.5232 
 3703   0.0000      28.547173       776.8081 
 3704   0.0000      28.558437       777.1146 
 3705   0.0000      28.561441       777.1963 
 3706   0.0000      28.625146       778.9298 
 3707   0.0000      28.645938       779.4956
[truncated: 256,381 more chars]
