# Supplementary material for: Photochemical Deracemization of 4,7-Diaza-1-isoindolinones by Unidirectional Hydrogen Atom Shuttling
Source: J Am Chem Soc. 2024 Dec 30;147(2):1434–9. doi: 10.1021/jacs.4c16053 (PMC11744763; doi:10.1021/jacs.4c16053)
Supplement: Supplementary file 3 — ja4c16053_si_003.zip [file ja4c16053_si_003.zip › to_zip/ent2b_1b/t1_ts/thermodynamics/gas.out]

      -----------------------------------------------------------      
     |                   =====================                   |     
     |                           x T B                           |     
     |                   =====================                   |     
     |                         S. Grimme                         |     
     |          Mulliken Center for Theoretical Chemistry        |     
     |                    University of Bonn                     |     
      -----------------------------------------------------------      

   * xtb version 6.6.1 (47b0e9d) compiled by 'pisteinbach@jtc-cluster' on 2024-02-06

   xtb is free software: you can redistribute it and/or modify it under
   the terms of the GNU Lesser General Public License as published by
   the Free Software Foundation, either version 3 of the License, or
   (at your option) any later version.
   
   xtb is distributed in the hope that it will be useful,
   but WITHOUT ANY WARRANTY; without even the implied warranty of
   MERCHANTABILITY or FITNESS FOR A PARTICULAR PURPOSE.  See the
   GNU Lesser General Public License for more details.
   
   Cite this work as:
   * C. Bannwarth, E. Caldeweyher, S. Ehlert, A. Hansen, P. Pracht,
     J. Seibert, S. Spicher, S. Grimme, WIREs Comput. Mol. Sci., 2020, 11,
     e01493. DOI: 10.1002/wcms.1493
   
   for GFN2-xTB:
   * C. Bannwarth, S. Ehlert and S. Grimme., J. Chem. Theory Comput., 2019,
     15, 1652-1671. DOI: 10.1021/acs.jctc.8b01176
   for GFN1-xTB:
   * S. Grimme, C. Bannwarth, P. Shushkov, J. Chem. Theory Comput., 2017,
     13, 1989-2009. DOI: 10.1021/acs.jctc.7b00118
   for GFN0-xTB:
   * P. Pracht, E. Caldeweyher, S. Ehlert, S. Grimme, ChemRxiv, 2019, preprint.
     DOI: 10.26434/chemrxiv.8326202.v1
   for GFN-FF:
   * S. Spicher and S. Grimme, Angew. Chem. Int. Ed., 2020, 59, 15665-15673.
     DOI: 10.1002/anie.202004239
   
   for ALPB and GBSA implicit solvation:
   * S. Ehlert, M. Stahn, S. Spicher, S. Grimme, J. Chem. Theory Comput.,
     2021, 17, 4250-4261. DOI: 10.1021/acs.jctc.1c00471
   
   for ddCOSMO and CPCM-X implicit solvation:
   * M. Stahn, S. Ehlert, S. Grimme, J. Phys. Chem. A,
     2023, XX, XXXX-XXXX. DOI: 10.1021/acs.jpca.3c04382
   
   for DFT-D4:
   * E. Caldeweyher, C. Bannwarth and S. Grimme, J. Chem. Phys., 2017,
     147, 034112. DOI: 10.1063/1.4993215
   * E. Caldeweyher, S. Ehlert, A. Hansen, H. Neugebauer, S. Spicher,
     C. Bannwarth and S. Grimme, J. Chem. Phys., 2019, 150, 154122.
     DOI: 10.1063/1.5090222
   * E. Caldeweyher, J.-M. Mewes, S. Ehlert and S. Grimme, Phys. Chem. Chem. Phys.
     2020, 22, 8499-8512. DOI: 10.1039/D0CP00502A
   
   for sTDA-xTB:
   * S. Grimme and C. Bannwarth, J. Chem. Phys., 2016, 145, 054103.
     DOI: 10.1063/1.4959605
   
   in the mass-spec context:
   * V. Asgeirsson, C. Bauer and S. Grimme, Chem. Sci., 2017, 8, 4879.
     DOI: 10.1039/c7sc00601b
   * J. Koopman and S. Grimme, ACS Omega 2019, 4, 12, 15120-15133.
     DOI: 10.1021/acsomega.9b02011
   
   for metadynamics refer to:
   * S. Grimme, J. Chem. Theory Comput., 2019, 155, 2847-2862
     DOI: 10.1021/acs.jctc.9b00143
   
   for SPH calculations refer to:
   * S. Spicher and S. Grimme, J. Chem. Theory Comput., 2021, 17, 1701-1714
     DOI: 10.1021/acs.jctc.0c01306
   
   for ONIOM refer to:
   * C. Plett, A. Katbashev, S. Ehlert, S. Grimme, M. Bursch,
     Phys. Chem. Chem. Phys., 2023, 25, 17860-17868. DOI: 10.1039/D3CP02178E
   
   for DIPRO refer to:
   * J. Kohn, N. Gildemeister, S. Grimme, D. Fazzi, A. Hansen,
     J. Chem. Phys., 2023, just accepted.
   
   with help from (in alphabetical order)
   P. Atkinson, C. Bannwarth, F. Bohle, G. Brandenburg, E. Caldeweyher
   M. Checinski, S. Dohm, S. Ehlert, S. Ehrlich, I. Gerasimov, C. Hölzer
   A. Katbashev, J. Kohn, J. Koopman, C. Lavigne, S. Lehtola, F. März, M. Müller,
   F. Musil, H. Neugebauer, J. Pisarek, C. Plett, P. Pracht, F. Pultar,
   J. Seibert, P. Shushkov, S. Spicher, M. Stahn, M. Steiner, T. Strunk,
   J. Stückrath, T. Rose, and J. Unsleber
   
 * started run on 2024/07/22 at 09:06:50.350     

           -------------------------------------------------
          |                Calculation Setup                |
           -------------------------------------------------

          program call               : xtb coord.xyz --uhf 2 --gfn 2 --grad
          hostname                   : gpunode-06
          coordinate file            : coord.xyz
          omp threads                :                     2

   ID    Z sym.   atoms
    1    6 C      1-11, 14, 15, 29-35, 37-42, 44, 46-52, 54-57
    2    7 N      12, 13, 16, 43, 53
    3    8 O      17, 36, 45, 58
    4    1 H      18-28, 59-84

molecular fragmentation (1/2 indicates fragments):
111111111111111111111111111122222222222222222222222222222222222222222222
222222222222
# atoms in fragment 1/2:    28    56
 fragment masses (1/2) :      225.25      402.49
CMA distance (Bohr)    :  10.980
constraining FC (au)   :  0.0500

           -------------------------------------------------
          |                 G F N 2 - x T B                 |
           -------------------------------------------------

        Reference                      10.1021/acs.jctc.8b01176
      * Hamiltonian:
        H0-scaling (s, p, d)           1.850000    2.230000    2.230000
        zeta-weighting                 0.500000
      * Dispersion:
        s8                             2.700000
        a1                             0.520000
        a2                             5.000000
        s9                             5.000000
      * Repulsion:
        kExp                           1.500000    1.000000
        rExp                           1.000000
      * Coulomb:
        alpha                          2.000000
        third order                    shell-resolved
        anisotropic                    true
        a3                             3.000000
        a5                             4.000000
        cn-shift                       1.200000
        cn-exp                         4.000000
        max-rad                        5.000000


          ...................................................
          :                      SETUP                      :
          :.................................................:
          :  # basis functions                 225          :
          :  # atomic orbitals                 225          :
          :  # shells                          131          :
          :  # electrons                       238          :
          :  max. iterations                   250          :
          :  Hamiltonian                  GFN2-xTB          :
          :  restarted?                      false          :
          :  GBSA solvation                  false          :
          :  PC potential                    false          :
          :  electronic temp.          300.0000000     K    :
          :  accuracy                    1.0000000          :
          :  -> integral cutoff          0.2500000E+02      :
          :  -> integral neglect         0.1000000E-07      :
          :  -> SCF convergence          0.1000000E-05 Eh   :
          :  -> wf. convergence          0.1000000E-03 e    :
          :  Broyden damping             0.4000000          :
          :  net charge                          0          :
          :  unpaired electrons                  2          :
          ...................................................

 iter      E             dE          RMSdq      gap      omega  full diag
   1   -132.7568843 -0.132757E+03  0.404E+00    1.14       0.0  T
   2   -132.6604639  0.964204E-01  0.275E+00    1.14       1.0  T
   3   -132.6700302 -0.956629E-02  0.211E+00    1.32       1.0  T
   4   -132.9861220 -0.316092E+00  0.957E-01    0.33       1.0  T
   5   -133.0505207 -0.643987E-01  0.393E-01    0.07       1.0  T
   6   -133.0371033  0.134174E-01  0.385E-01    0.24       1.0  T
   7   -132.9302184  0.106885E+00  0.795E-01    0.25       1.0  T
   8   -133.0317033 -0.101485E+00  0.379E-01    0.20       1.0  T
   9   -133.0586932 -0.269899E-01  0.150E-01    0.12       1.0  T
  10   -133.0589669 -0.273688E-03  0.131E-01    0.11       1.0  T
  11   -133.0621854 -0.321849E-02  0.361E-02    0.09       1.0  T
  12   -133.0623764 -0.191020E-03  0.107E-02    0.09       1.0  T
  13   -133.0623198  0.565395E-04  0.185E-02    0.09       1.0  T
  14   -133.0623851 -0.652879E-04  0.390E-03    0.09       2.8  T
  15   -133.0623880 -0.291483E-05  0.559E-04    0.09      19.5  T
  16   -133.0623881 -0.805079E-08  0.255E-04    0.09      42.8  T
  17   -133.0623879  0.127262E-06  0.832E-04    0.09      13.1  T

   *** convergence criteria satisfied after 17 iterations ***

         #    Occupation            Energy/Eh            Energy/eV
      -------------------------------------------------------------
         1        2.0000           -0.7476353             -20.3442
       ...           ...                  ...                  ...
       114        2.0000           -0.3981240             -10.8335
       115        2.0000           -0.3934818             -10.7072
       116        2.0000           -0.3922544             -10.6738
       117        2.0000           -0.3892756             -10.5927
       118        1.9822           -0.3755744             -10.2199
       119        1.0178           -0.3679578             -10.0126
       120        0.8482           -0.2984105              -8.1202 (HOMO)
       121        0.1518           -0.2951418              -8.0312 (LUMO)
       122                         -0.2643541              -7.1934
       123                         -0.2440586              -6.6412
       124                         -0.2237899              -6.0896
       125                         -0.2232392              -6.0746
       ...                                ...                  ...
       225                          0.7289873              19.8368
      -------------------------------------------------------------
                  HL-Gap            0.0032686 Eh            0.0889 eV
             Fermi-level           -0.3342711 Eh           -9.0960 eV
 
 transition dipole moment (au) for excitation:         119         120
     X       Y       Z   
  -0.4880  -0.4840   0.3959  total (au/Debye):    0.793   2.016
 dE (eV)             :    1.892
 oscillator strength :  0.41250E-01

 SCC (total)                   0 d,  0 h,  0 min,  0.562 sec
 SCC setup                      ...        0 min,  0.002 sec (  0.342%)
 Dispersion                     ...        0 min,  0.005 sec (  0.833%)
 classical contributions        ...        0 min,  0.001 sec (  0.094%)
 integral evaluation            ...        0 min,  0.062 sec ( 10.966%)
 iterations                     ...        0 min,  0.363 sec ( 64.533%)
 molecular gradient             ...        0 min,  0.094 sec ( 16.797%)
 printout                       ...        0 min,  0.036 sec (  6.425%)

         :::::::::::::::::::::::::::::::::::::::::::::::::::::
         ::                     SUMMARY                     ::
         :::::::::::::::::::::::::::::::::::::::::::::::::::::
         :: total energy            -131.144586344602 Eh    ::
         :: gradient norm              0.097873421016 Eh/a0 ::
         :: HOMO-LUMO gap              0.088944049656 eV    ::
         ::.................................................::
         :: SCC energy              -133.056826962696 Eh    ::
         :: -> isotropic ES            0.141552009045 Eh    ::
         :: -> anisotropic ES          0.002987227049 Eh    ::
         :: -> anisotropic XC          0.061054266472 Eh    ::
         :: -> dispersion             -0.119077511269 Eh    ::
         :: repulsion energy           1.912240618094 Eh    ::
         :: add. restraining           0.000000000000 Eh    ::
         :: total charge              -0.000000000000 e     ::
         :::::::::::::::::::::::::::::::::::::::::::::::::::::

           -------------------------------------------------
          |                Property Printout                |
           -------------------------------------------------

    * Orbital Energies and Occupations

         #    Occupation            Energy/Eh            Energy/eV
      -------------------------------------------------------------
         1        2.0000           -0.7476353             -20.3442
       ...           ...                  ...                  ...
       108        2.0000           -0.4141862             -11.2706
       109        2.0000           -0.4043092             -11.0018
       110        2.0000           -0.4037468             -10.9865
       111        2.0000           -0.4031957             -10.9715
       112        2.0000           -0.4000733             -10.8865
       113        2.0000           -0.3999707             -10.8838
       114        2.0000           -0.3981240             -10.8335
       115        2.0000           -0.3934818             -10.7072
       116        2.0000           -0.3922544             -10.6738
       117        2.0000           -0.3892756             -10.5927
       118        1.9822           -0.3755744             -10.2199
       119        1.0178           -0.3679578             -10.0126
       120        0.8482           -0.2984105              -8.1202 (HOMO)
       121        0.1518           -0.2951418              -8.0312 (LUMO)
       122                         -0.2643541              -7.1934
       123                         -0.2440586              -6.6412
       124                         -0.2237899              -6.0896
       125                         -0.2232392              -6.0746
       126                         -0.2213397              -6.0230
       127                         -0.2157011              -5.8695
       128                         -0.2083283              -5.6689
       129                         -0.2017999              -5.4913
       130                         -0.1981857              -5.3929
       131                         -0.1726557              -4.6982
       ...                                ...                  ...
       225                          0.7289873              19.8368
      -------------------------------------------------------------
                  HL-Gap            0.0032686 Eh            0.0889 eV
             Fermi-level           -0.3342711 Eh           -9.0960 eV

     #   Z          covCN         q      C6AA      α(0)
     1   6 C        2.921    -0.038    28.935     8.821
     2   6 C        2.967     0.013    27.718     8.636
     3   6 C        2.921    -0.039    28.958     8.825
     4   6 C        2.916    -0.030    28.750     8.793
     5   6 C        2.917    -0.031    28.782     8.798
     6   6 C        2.916    -0.028    28.712     8.787
     7   6 C        3.809    -0.067    21.778     6.643
     8   6 C        3.837     0.023    20.159     6.388
     9   6 C        3.073     0.089    25.938     8.350
    10   6 C        3.075     0.047    26.872     8.499
    11   6 C        2.821     0.263    22.580     7.786
    12   7 N        2.758    -0.178    24.839     7.402
    13   7 N        1.837    -0.180    25.700     7.513
    14   6 C        2.941     0.040    27.110     8.539
    15   6 C        2.943     0.045    26.982     8.519
    16   7 N        1.837    -0.160    25.248     7.446
    17   8 O        0.857    -0.420    22.088     6.301
    18   1 H        0.859     0.235     0.946     1.524
    19   1 H        0.925     0.058     2.225     2.333
    20   1 H        0.925     0.060     2.203     2.321
    21   1 H        0.925     0.046     2.372     2.408
    22   1 H        0.925     0.033     2.538     2.491
    23   1 H        0.925     0.032     2.560     2.502
    24   1 H        0.925     0.031     2.565     2.505
    25   1 H        0.925     0.034     2.524     2.484
    26   1 H        0.924     0.068     2.102     2.267
    27   1 H        0.924     0.070     2.085     2.258
    28   1 H        0.934     0.207     1.065     1.614
    29   6 C        2.918    -0.029    28.725     8.789
    30   6 C        2.966     0.010    27.790     8.647
    31   6 C        2.919    -0.020    28.510     8.756
    32   6 C        2.913    -0.029    28.725     8.789
    33   6 C        2.915    -0.030    28.751     8.793
    34   6 C        2.913    -0.029    28.719     8.788
    35   6 C        2.833     0.166    24.408     8.096
    36   8 O        0.887    -0.441    22.498     6.360
    37   6 C        2.957    -0.030    28.737     8.793
    38   6 C        3.124     0.116    25.270     8.232
    39   6 C        3.179     0.064    26.155     8.349
    40   6 C        2.912    -0.041    29.028     8.835
    41   6 C        2.919    -0.038    28.948     8.823
    42   6 C        2.931    -0.043    29.057     8.840
    43   7 N        1.874    -0.300    28.626     7.931
    44   6 C        3.231     0.227    22.560     7.711
    45   8 O        1.729    -0.223    17.697     5.680
    46   6 C        3.901     0.015    20.260     6.398
    47   6 C        3.818    -0.077    21.947     6.667
    48   6 C        3.905     0.021    20.169     6.384
    49   6 C        3.825    -0.068    21.783     6.641
    50   6 C        3.907     0.005    20.438     6.426
    51   6 C        3.819    -0.062    21.676     6.626
    52   6 C        2.757     0.273    22.388     7.748
    53   7 N        2.685    -0.174    24.772     7.392
    54   6 C        3.750    -0.003    20.700     6.489
    55   6 C        3.766    -0.106    22.562     6.770
    56   6 C        3.763    -0.115    22.747     6.798
    57   6 C        3.760    -0.101    22.479     6.759
    58   8 O        0.859    -0.484    23.437     6.491
    59   1 H        0.924     0.048     2.345     2.395
    60   1 H        0.924     0.057     2.232     2.336
    61   1 H        0.924     0.041     2.442     2.444
    62   1 H        0.924     0.037     2.488     2.466
    63   1 H        0.924     0.045     2.385     2.415
    64   1 H        0.924     0.053     2.286     2.364
    65   1 H        0.925     0.056     2.246     2.343
    66   1 H        0.924     0.034     2.524     2.484
    67   1 H        0.924     0.040     2.448     2.447
    68   1 H        0.924     0.041     2.431     2.438
    69   1 H        0.924     0.044     2.401     2.423
    70   1 H        0.924     0.044     2.394     2.420
    71   1 H        0.860     0.214     1.040     1.597
    72   1 H        0.924     0.046     2.376     2.410
    73   1 H        0.924     0.048     2.350     2.397
    74   1 H        0.924     0.045     2.381     2.413
    75   1 H        0.925     0.054     2.270     2.356
    76   1 H        0.925     0.040     2.445     2.445
    77   1 H        0.925     0.043     2.407     2.426
    78   1 H        0.925     0.051     2.306     2.374
    79   1 H        0.925     0.033     2.537     2.491
    80   1 H        0.925     0.031     2.570     2.507
    81   1 H        0.925     0.029     2.603     2.523
    82   1 H        0.925     0.028     2.611     2.527
    83   1 H        0.924     0.068     2.110     2.272
    84   1 H        0.924     0.051     2.312     2.378

 Mol. C6AA /au·bohr⁶  :      84115.450279
 Mol. C8AA /au·bohr⁸  :    2018999.404389
 Mol. α(0) /au        :        450.647086


Wiberg/Mayer (AO) data.
largest (>0.10) Wiberg bond orders for each atom

 ---------------------------------------------------------------------------
     #   Z sym  total        # sym  WBO       # sym  WBO       # sym  WBO
 ---------------------------------------------------------------------------
     1   6 C    3.989 --     6 C    1.445     2 C    1.410    21 H    0.967
                             4 C    0.111
     2   6 C    3.984 --     3 C    1.412     1 C    1.410     7 C    0.998
                             5 C    0.109
     3   6 C    3.989 --     4 C    1.443     2 C    1.412    25 H    0.968
                             6 C    0.111
     4   6 C    3.991 --     3 C    1.443     5 C    1.439    24 H    0.971
                             1 C    0.111
     5   6 C    3.989 --     4 C    1.439     6 C    1.437    23 H    0.971
                             2 C    0.109
     6   6 C    3.990 --     1 C    1.445     5 C    1.437    22 H    0.971
                             3 C    0.111
     7   6 C    3.985 --     2 C    0.998    27 H    0.967    26 H    0.963
                             8 C    0.955
     8   6 C    3.935 --    12 N    1.050     9 C    1.023     7 C    0.955
                            28 H    0.654
     9   6 C    3.960 --    13 N    1.414    10 C    1.266     8 C    1.023
                            15 C    0.100
    10   6 C    3.916 --    16 N    1.363     9 C    1.266    11 C    0.997
    11   6 C    3.939 --    17 O    1.613    12 N    1.215    10 C    0.997
    12   7 N    3.482 --    11 C    1.215     8 C    1.050    18 H    0.863
                            17 O    0.161
    13   7 N    3.104 --     9 C    1.414    14 C    1.379
    14   6 C    3.896 --    15 C    1.389    13 N    1.379    19 H    0.958
    15   6 C    3.942 --    16 N    1.425    14 C    1.389    20 H    0.959
                             9 C    0.100
    16   7 N    3.052 --    15 C    1.425    10 C    1.363
    17   8 O    2.028 --    11 C    1.613    12 N    0.161
    18   1 H    0.944 --    12 N    0.863
    19   1 H    0.991 --    14 C    0.958
    20   1 H    0.992 --    15 C    0.959
    21   1 H    0.998 --     1 C    0.967
    22   1 H    0.998 --     6 C    0.971
    23   1 H    0.998 --     5 C    0.971
    24   1 H    0.998 --     4 C    0.971
    25   1 H    0.999 --     3 C    0.968
    26   1 H    0.993 --     7 C    0.963
    27   1 H    0.994 --     7 C    0.967
    28   1 H    0.953 --     8 C    0.654    36 O    0.219
    29   6 C    3.952 --    34 C    1.485    30 C    1.316    82 H    0.969
    30   6 C    3.957 --    31 C    1.319    29 C    1.316    35 C    1.137
    31   6 C    3.944 --    32 C    1.476    30 C    1.319    78 H    0.968
    32   6 C    3.988 --    31 C    1.476    33 C    1.416    79 H    0.970
    33   6 C    3.933 --    32 C    1.416    34 C    1.404    80 H    0.972
    34   6 C    3.986 --    29 C    1.485    33 C    1.404    81 H    0.970
    35   6 C    3.806 --    36 O    1.348    30 C    1.137    37 C    1.124
    36   8 O    1.966 --    35 C    1.348    28 H    0.219
    37   6 C    3.974 --    42 C    1.342    38 C    1.269    35 C    1.124
    38   6 C    3.896 --    39 C    1.311    37 C    1.269    45 O    1.072
    39   6 C    3.973 --    40 C    1.317    38 C    1.311    43 N    1.167
    40   6 C    3.945 --    41 C    1.457    39 C    1.317    75 H    0.968
    41   6 C    3.988 --    40 C    1.457    42 C    1.432    76 H    0.969
    42   6 C    3.957 --    41 C    1.432    37 C    1.342    77 H    0.969
    43   7 N    3.016 --    44 C    1.621    39 C    1.167    45 O    0.104
    44   6 C    3.909 --    43 N    1.621    45 O    1.099    46 C    0.986
    45   8 O    2.404 --    44 C    1.099    38 C    1.072    43 N    0.104
    46   6 C    3.989 --    44 C    0.986    47 C    0.982    51 C    0.980
                            55 C    0.971
    47   6 C    3.992 --    48 C    0.985    46 C    0.982    60 H    0.972
                            59 H    0.971
    48   6 C    3.991 --    56 C    0.995    49 C    0.987    47 C    0.985
                            54 C    0.984
    49   6 C    3.996 --    48 C    0.987    50 C    0.985    62 H    0.974
                            61 H    0.972
    50   6 C    3.988 --    57 C    0.995    49 C    0.985    51 C    0.966
                            52 C    0.945
    51   6 C    3.991 --    46 C    0.980    64 H    0.973    63 H    0.969
                            50 C    0.966
    52   6 C    3.945 --    58 O    1.590    53 N    1.327    50 C    0.945
    53   7 N    3.484 --    52 C    1.327    54 C    0.991    71 H    0.897
                            58 O    0.196
    54   6 C    3.967 --    53 N    0.991    48 C    0.984    83 H    0.964
                            84 H    0.961
    55   6 C    3.988 --    73 H    0.985    72 H    0.985    74 H    0.981
                            46 C    0.971
    56   6 C    3.993 --    48 C    0.995    70 H    0.985    69 H    0.984
                            68 H    0.984
    57   6 C    3.993 --    50 C    0.995    67 H    0.985    66 H    0.985
                            65 H    0.983
    58   8 O    1.972 --    52 C    1.590    53 N    0.196
    59   1 H    0.997 --    47 C    0.971
    60   1 H    0.996 --    47 C    0.972
    61   1 H    0.998 --    49 C    0.972
    62   1 H    0.998 --    49 C    0.974
    63   1 H    0.997 --    51 C    0.969
    64   1 H    0.997 --    51 C    0.973
    65   1 H    0.996 --    57 C    0.983
    66   1 H    0.998 --    57 C    0.985
    67   1 H    0.998 --    57 C    0.985
    68   1 H    0.998 --    56 C    0.984
    69   1 H    0.998 --    56 C    0.984
    70   1 H    0.998 --    56 C    0.985
    71   1 H    0.954 --    53 N    0.897
    72   1 H    0.998 --    55 C    0.985
    73   1 H    0.997 --    55 C    0.985
    74   1 H    0.997 --    55 C    0.981
    75   1 H    0.996 --    40 C    0.968
    76   1 H    0.997 --    41 C    0.969
    77   1 H    0.998 --    42 C    0.969
    78   1 H    0.997 --    31 C    0.968
    79   1 H    0.998 --    32 C    0.970
    80   1 H    0.998 --    33 C    0.972
    81   1 H    0.998 --    34 C    0.970
    82   1 H    0.999 --    29 C    0.969
    83   1 H    0.995 --    54 C    0.964
    84   1 H    0.997 --    54 C    0.961
 ---------------------------------------------------------------------------

Topologies differ in total number of bonds
Writing topology from bond orders to xtbtopo.mol

molecular dipole:
                 x           y           z       tot (Debye)
 q only:        0.968      -0.960      -0.142
   full:        0.956      -0.732      -0.258       3.130
molecular quadrupole (traceless):
                xx          xy          yy          xz          yz          zz
 q only:       24.874     -11.730     -11.365      -2.451       3.504     -13.509
  q+dip:       28.933      -9.347     -11.403     -11.995       6.071     -17.530
   full:       26.571      -7.130      -7.043      -9.969       8.028     -19.528


           -------------------------------------------------
          | TOTAL ENERGY             -131.144586344602 Eh   |
          | GRADIENT NORM               0.097873421016 Eh/α |
          | HOMO-LUMO GAP               0.088944049656 eV   |
           -------------------------------------------------

------------------------------------------------------------------------
 * finished run on 2024/07/22 at 09:06:50.977     
------------------------------------------------------------------------
 total:
 * wall-time:     0 d,  0 h,  0 min,  0.627 sec
 *  cpu-time:     0 d,  0 h,  0 min,  0.942 sec
 * ratio c/w:     1.502 speedup
 SCF:
 * wall-time:     0 d,  0 h,  0 min,  0.563 sec
 *  cpu-time:     0 d,  0 h,  0 min,  0.846 sec
 * ratio c/w:     1.502 speedup
