# Supplementary material for: Photochemical Deracemization of 4,7-Diaza-1-isoindolinones by Unidirectional Hydrogen Atom Shuttling
Source: J Am Chem Soc. 2024 Dec 30;147(2):1434–9. doi: 10.1021/jacs.4c16053 (PMC11744763; doi:10.1021/jacs.4c16053)
Supplement: Supplementary file 3 — ja4c16053_si_003.zip [file ja4c16053_si_003.zip › to_zip/ent2b_1b/deltascf.out]

                                 *****************
                                 * O   R   C   A *
                                 *****************

                                            #,                                       
                                            ###                                      
                                            ####                                     
                                            #####                                    
                                            ######                                   
                                           ########,                                 
                                     ,,################,,,,,                         
                               ,,#################################,,                 
                          ,,##########################################,,             
                       ,#########################################, ''#####,          
                    ,#############################################,,   '####,        
                  ,##################################################,,,,####,       
                ,###########''''           ''''###############################       
              ,#####''   ,,,,##########,,,,          '''####'''          '####       
            ,##' ,,,,###########################,,,                        '##       
           ' ,,###''''                  '''############,,,                           
         ,,##''                                '''############,,,,        ,,,,,,###''
      ,#''                                            '''#######################'''  
     '                                                          ''''####''''         
             ,#######,   #######,   ,#######,      ##                                
            ,#'     '#,  ##    ##  ,#'     '#,    #''#        ,####,   ,####,        
            ##       ##  ##   ,#'  ##            #'  '#       #'       #'  '#        
            ##       ##  #######   ##           ,######,      #####,   #    #        
            '#,     ,#'  ##    ##  '#,     ,#' ,#      #,     #,   #   #,  ,#        
             '#######'   ##     ##  '#######'  #'      '#     '####' # '####'        


                #########################################################
                #                        -***-                          #
                #          Department of theory and spectroscopy        #
                #                                                       #
                #                      Frank Neese                      #
                #                                                       #
                #     Directorship, Architecture, Infrastructure        #
                #                    SHARK, DRIVERS                     #
                #        Core code/Algorithms in most modules           #
                #                                                       #
                #        Max Planck Institute fuer Kohlenforschung      #
                #                Kaiser Wilhelm Platz 1                 #
                #                 D-45470 Muelheim/Ruhr                 #
                #                      Germany                          #
                #                                                       #
                #                  All rights reserved                  #
                #                        -***-                          #
                #########################################################


                         Program Version 6.0.0  -   RELEASE  -


 With contributions from (in alphabetic order):
   Daniel Aravena         : Magnetic Suceptibility
   Michael Atanasov       : Ab Initio Ligand Field Theory (pilot matlab implementation)
   Alexander A. Auer      : GIAO ZORA, VPT2 properties, NMR spectrum
   Ute Becker             : All parallelization in ORCA, NUMFREQ, NUMCALC
   Giovanni Bistoni       : ED, misc. LED, open-shell LED, HFLD
   Martin Brehm           : Molecular dynamics
   Dmytro Bykov           : pre 5.0 version of the SCF Hessian
   Marcos Casanova-Páez   : Triplet and SCS-CIS(D). UHF-(DLPNO)-IP/EA/STEOM-CCSD. UHF-CVS-IP/STEOM-CCSD
   Vijay G. Chilkuri      : MRCI spin determinant printing, contributions to CSF-ICE
   Pauline Colinet        : FMM embedding
   Dipayan Datta          : RHF DLPNO-CCSD density
   Achintya Kumar Dutta   : EOM-CC, STEOM-CC
   Nicolas Foglia         : Exact transition moments, OPA infrastructure, MCD improvements
   Dmitry Ganyushin       : Spin-Orbit,Spin-Spin,Magnetic field MRCI
   Miquel Garcia          : C-PCM and meta-GGA Hessian, CCSD/C-PCM, Gaussian charge scheme
   Tiago L. C. Gouveia    : GS-ROHF, GS-ROCIS
   Yang Guo               : DLPNO-NEVPT2, F12-NEVPT2, CIM, IAO-localization
   Andreas Hansen         : Spin unrestricted coupled pair/coupled cluster methods
   Ingolf Harden          : AUTO-CI MPn and infrastructure 
   Benjamin Helmich-Paris : MC-RPA, TRAH-(SCF,CASSCF), AVAS, COSX integrals, SCF dyn. polar.
   Lee Huntington         : MR-EOM, pCC
   Robert Izsak           : Overlap fitted RIJCOSX, COSX-SCS-MP3, EOM
   Riya Kayal             : Wick's Theorem for AUTO-CI, AUTO-CI UHF-CCSDT
   Emily Kempfer          : AUTO-CI, RHF CISDT and CCSDT
   Christian Kollmar      : KDIIS, OOCD, Brueckner-CCSD(T), CCSD density, CASPT2, CASPT2-K, improved NEVPT2
   Axel Koslowski         : Symmetry handling
   Simone Kossmann        : Meta GGA functionals, TD-DFT gradient, OOMP2, (MP2 Hessian; deprecated post 5.0)
   Lucas Lang             : DCDCAS
   Marvin Lechner         : AUTO-CI (C++ implementation), FIC-MRCC
   Spencer Leger          : CASSCF response
   Dagmar Lenk            : GEPOL surface, SMD, ORCA-2-JSON
   Dimitrios Liakos       : Extrapolation schemes; Compound Job, initial MDCI parallelization
   Dimitrios Manganas     : Further ROCIS development; embedding schemes. LFT, Crystal Embedding
   Dimitrios Pantazis     : SARC Basis sets
   Anastasios Papadopoulos: AUTO-CI, single reference methods and gradients
   Taras Petrenko         : pre 6.0 DFT Hessian and TD-DFT gradient, (ASA, deprecated), ECA, 1-Electron XAS/XES, NRVS
   Peter Pinski           : DLPNO-MP2, DLPNO-MP2 Gradient
   Christoph Reimann      : Effective Core Potentials
   Marius Retegan         : Local ZFS, SOC
   Christoph Riplinger    : Optimizer, TS searches, QM/MM, DLPNO-CCSD(T), (RO)-DLPNO pert. Triples
   Michael Roemelt        : Original ROCIS implementation
   Masaaki Saitow         : Open-shell DLPNO-CCSD energy and density
   Barbara Sandhoefer     : DKH picture change effects
   Kantharuban Sivalingam : CASSCF convergence/infrastructure, NEVPT2 and variants, FIC-MRCI
   Bernardo de Souza      : ESD, SOC TD-DFT
   Georgi Stoychev        : AutoAux, RI-MP2 NMR, DLPNO-MP2 response, X2C
   Van Anh Tran           : RI-MP2 g-tensors
   Willem Van den Heuvel  : Paramagnetic NMR
   Zikuan Wang            : NOTCH, Electric field optimization 
   Frank Wennmohs         : Technical directorship and infrastructure
   Hang Xu                : AUTO-CI-Response properties 


 We gratefully acknowledge several colleagues who have allowed us to
 interface, adapt or use parts of their codes:
   Stefan Grimme, W. Hujo, H. Kruse, P. Pracht,  : VdW corrections, initial TS optimization,
                  C. Bannwarth, S. Ehlert,         DFT functionals, gCP, sTDA/sTD-DF
                  L. Wittmann, M. Mueller
   Ed Valeev, F. Pavosevic, A. Kumar             : LibInt (2-el integral package), F12 methods
   Garnet Chan, S. Sharma, J. Yang, R. Olivares  : DMRG
   Ulf Ekstrom                                   : XCFun DFT Library
   Mihaly Kallay                                 : mrcc  (arbitrary order and MRCC methods)
   Frank Weinhold                                : gennbo (NPA and NBO analysis)
   Simon Mueller                                 : openCOSMO-RS
   Christopher J. Cramer and Donald G. Truhlar   : smd solvation model
   Lars Goerigk                                  : TD-DFT with DH, B97 family of functionals
   V. Asgeirsson, H. Jonsson                     : NEB implementation
   FAccTs GmbH                                   : IRC, NEB, NEB-TS, DLPNO-Multilevel, CI-OPT
                                                   MM, QMMM, 2- and 3-layer-ONIOM, Crystal-QMMM,
                                                   LR-CPCM, SF, NACMEs, symmetry and pop. for TD-DFT,
                                                   nearIR, NL-DFT gradient (VV10), updates on ESD,
                                                   ML-optimized integration grids, MBIS, APM,
                                                   GOAT, DOCKER, SOLVATOR, interface openCOSMO-RS
   S Lehtola, MJT Oliveira, MAL Marques          : LibXC Library
   Liviu Ungur et al                             : ANISO software


 Your calculation uses the libint2 library for the computation of 2-el integrals
 For citations please refer to: http://libint.valeyev.net

 Your ORCA version has been built with support for libXC version: 6.2.2
 For citations please refer to: https://libxc.gitlab.io

 This ORCA versions uses:
   CBLAS   interface :  Fast vector & matrix operations
   LAPACKE interface :  Fast linear algebra routines
   SCALAPACK package :  Parallel linear algebra routines
   Shared memory     :  Shared parallel matrices
   BLAS/LAPACK       :  OpenBLAS 0.3.27  USE64BITINT DYNAMIC_ARCH NO_AFFINITY SkylakeX SINGLE_THREADED
        Core in use  :  SkylakeX
   Copyright (c) 2011-2014, The OpenBLAS Project


NOTE: MaxCore=900 MB was set to SCF,MP2,MDCI,CIPSI,MRCI and CIS
      => If you want to overwrite this, your respective input block should be placed after the MaxCore statement


***************************************
The coordinates will be read from file: coord.xyz
***************************************


Your calculation utilizes the geometrical counterpoise correction gCP
Please cite in your paper:
H.Kruse, S. Grimme J.Chem.Phys., 136, (2012), 154101 
   

Your calculation utilizes the atom-pairwise dispersion correction
with the Becke-Johnson damping scheme (D3BJ)


Your calculation employs the composite approach PBEh-3c.
Please cite in your paper:
S. Grimme, J. G. Brandenburg, C. Bannwarth, A. Hansen J.Chem.Phys., 143, (2015), 054107 
   

================================================================================

----- Orbital basis set information -----
Your calculation utilizes the basis: def2-mSVP

----- AuxJ basis set information -----
Your calculation utilizes the auxiliary basis: def2/J
   F. Weigend, Phys. Chem. Chem. Phys. 8, 1057 (2006).

================================================================================
                                        WARNINGS
                       Please study these warnings very carefully!
================================================================================

WARNING: Old DensityContainer found on disk!
         Will remove this file - 
         If you want to keep old densities, please start your calculation with a different basename. 


================================================================================
                                       INPUT FILE
================================================================================
NAME = orca.inp
|  1> ! UKS PBEh-3c DELTASCF SP NOSOSCF CPCM(DCM) 
|  2> ! moread
|  3> %moinp "guess.gbw"
|  4> %scf ALPHACONF 0,1
|  5> AutoTRAH false
|  6> end
|  7> %pal
|  8>         nprocs          8
|  9> end
| 10> %plots
| 11> dim1 200 # resolution in x-direction
| 12> dim2 200 # resolution in y-direction
| 13> dim3 200 # resolution in z-direction
| 14> Format Gaussian_Cube
| 15> ElDens("Eldens.cube"); # Electron density
| 16> SpinDens("Sdens.cube"); # Spin density
| 17> end
| 18> %maxcore 900
| 19> *xyzfile 0 1 coord.xyz
| 20> 
| 21>                          ****END OF INPUT****
================================================================================

                       ****************************
                       * Single Point Calculation *
                       ****************************

---------------------------------
CARTESIAN COORDINATES (ANGSTROEM)
---------------------------------
  C     -2.856510   -2.720905   -1.927648
  C     -3.449149   -1.469484   -2.061330
  C     -3.319146   -0.795162   -3.274818
  C     -2.611489   -1.356868   -4.327393
  C     -2.023562   -2.607762   -4.182491
  C     -2.151537   -3.289471   -2.980967
  C     -4.162715   -0.823089   -0.907040
  C     -3.277817    0.232496   -0.233820
  C     -3.919638    0.881704    0.950516
  C     -3.156779    0.657430    2.081909
  C     -1.968454   -0.148009    1.696280
  N     -2.084445   -0.330725    0.368252
  N     -5.047920    1.564339    0.974129
  C     -5.379666    2.031448    2.173221
  C     -4.602538    1.810018    3.312359
  N     -3.475166    1.110469    3.279202
  O     -1.086730   -0.560806    2.433015
  H     -1.339751   -0.785305   -0.169407
  H     -6.296060    2.604072    2.247178
  H     -4.914503    2.212376    4.268152
  H     -2.946917   -3.256913   -0.990225
  H     -1.697095   -4.264486   -2.859202
  H     -1.472087   -3.048390   -5.003015
  H     -2.521744   -0.819764   -5.263147
  H     -3.778327    0.179751   -3.397003
  H     -5.072635   -0.326256   -1.250979
  H     -4.456980   -1.570617   -0.167290
  H     -3.013495    0.992960   -0.973818
  C      1.587691    3.012450   -1.708467
  C      0.315382    2.461154   -1.580470
  C     -0.230146    1.733117   -2.634322
  C      0.503409    1.530544   -3.792908
  C      1.770387    2.085428   -3.918980
  C      2.306470    2.836754   -2.880599
  C     -0.489883    2.677091   -0.348183
  O     -1.649792    3.027642   -0.422024
  C      0.145603    2.447947    0.971384
  C      1.243336    1.626225    1.186373
  C      1.786892    1.372042    2.441719
  C      1.239520    1.961357    3.570570
  C      0.135441    2.784440    3.388807
  C     -0.403506    3.012261    2.125914
  N      2.844896    0.494413    2.289711
  C      2.889221    0.247579    1.029374
  O      1.961473    0.909163    0.297918
  C      3.905203   -0.564532    0.281109
  C      4.413209   -1.723804    1.149053
  C      3.509679   -2.962995    1.228369
  C      3.185938   -3.439153   -0.182580
  C      2.461746   -2.342962   -0.961384
  C      3.382693   -1.110868   -1.057792
  C      1.193869   -1.931589   -0.229608
  N      1.198901   -2.035599    1.103573
  C      2.180601   -2.705134    1.936592
  C      5.070780    0.401049   -0.006664
  C      4.257152   -4.044638    2.003476
  C      2.124127   -2.823756   -2.368436
  O      0.234743   -1.464225   -0.845070
  H      5.364605   -2.048448    0.714600
  H      4.644072   -1.362957    2.154369
  H      4.106279   -3.708135   -0.711683
  H      2.570678   -4.345158   -0.142937
  H      4.259920   -1.423105   -1.633626
  H      2.904060   -0.323745   -1.645546
  H      1.657451   -2.041646   -2.965822
  H      3.037556   -3.135668   -2.877461
  H      1.447991   -3.679921   -2.344912
  H      3.684512   -4.973259    2.036636
  H      5.218893   -4.261457    1.535797
  H      4.450488   -3.733053    3.032276
  H      0.381373   -1.667574    1.586503
  H      4.748112    1.244068   -0.620000
  H      5.492893    0.793101    0.919102
  H      5.860185   -0.124257   -0.545775
  H      1.651306    1.779583    4.554308
  H     -0.322182    3.257841    4.246860
  H     -1.268028    3.655490    2.028917
  H     -1.217827    1.299430   -2.543201
  H      0.084000    0.941082   -4.597916
  H      2.339518    1.934292   -4.827109
  H      3.287981    3.281049   -2.981602
  H      2.014984    3.593471   -0.899971
  H      2.336009   -2.104818    2.835101
  H      1.763692   -3.664184    2.262704

----------------------------
CARTESIAN COORDINATES (A.U.)
----------------------------
  NO LB      ZA    FRAG     MASS         X           Y           Z
   0 C     6.0000    0    12.011   -5.398022   -5.141765   -3.642727
   1 C     6.0000    0    12.011   -6.517947   -2.776922   -3.895349
   2 C     6.0000    0    12.011   -6.272277   -1.502638   -6.188509
   3 C     6.0000    0    12.011   -4.934998   -2.564109   -8.177588
   4 C     6.0000    0    12.011   -3.823978   -4.927957   -7.903763
   5 C     6.0000    0    12.011   -4.065815   -6.216200   -5.633211
   6 C     6.0000    0    12.011   -7.866391   -1.555414   -1.714058
   7 C     6.0000    0    12.011   -6.194176    0.439355   -0.441855
   8 C     6.0000    0    12.011   -7.407043    1.666180    1.796214
   9 C     6.0000    0    12.011   -5.965447    1.242362    3.934238
  10 C     6.0000    0    12.011   -3.719839   -0.279696    3.205505
  11 N     7.0000    0    14.007   -3.939031   -0.624980    0.695895
  12 N     7.0000    0    14.007   -9.539186    2.956172    1.840838
  13 C     6.0000    0    12.011  -10.166096    3.838880    4.106792
  14 C     6.0000    0    12.011   -8.697536    3.420438    6.259452
  15 N     7.0000    0    14.007   -6.567111    2.098483    6.196793
  16 O     8.0000    0    15.999   -2.053622   -1.059770    4.597732
  17 H     1.0000    0     1.008   -2.531763   -1.484012   -0.320134
  18 H     1.0000    0     1.008  -11.897829    4.920983    4.246551
  19 H     1.0000    0     1.008   -9.287066    4.180785    8.065639
  20 H     1.0000    0     1.008   -5.568865   -6.154673   -1.871254
  21 H     1.0000    0     1.008   -3.207045   -8.058711   -5.403108
  22 H     1.0000    0     1.008   -2.781841   -5.760622   -9.454328
  23 H     1.0000    0     1.008   -4.765405   -1.549130   -9.945905
  24 H     1.0000    0     1.008   -7.140004    0.339680   -6.419406
  25 H     1.0000    0     1.008   -9.585892   -0.616534   -2.364008
  26 H     1.0000    0     1.008   -8.422472   -2.968036   -0.316131
  27 H     1.0000    0     1.008   -5.694680    1.876422   -1.840249
  28 C     6.0000    0    12.011    3.000300    5.692705   -3.228535
  29 C     6.0000    0    12.011    0.595986    4.650906   -2.986656
  30 C     6.0000    0    12.011   -0.434913    3.275116   -4.978148
  31 C     6.0000    0    12.011    0.951304    2.892310   -7.167558
  32 C     6.0000    0    12.011    3.345546    3.940888   -7.405799
  33 C     6.0000    0    12.011    4.358597    5.360688   -5.443542
  34 C     6.0000    0    12.011   -0.925745    5.058969   -0.657970
  35 O     8.0000    0    15.999   -3.117654    5.721414   -0.797509
  36 C     6.0000    0    12.011    0.275149    4.625949    1.835650
  37 C     6.0000    0    12.011    2.349564    3.073120    2.241920
  38 C     6.0000    0    12.011    3.376737    2.592783    4.614180
  39 C     6.0000    0    12.011    2.342353    3.706428    6.747400
  40 C     6.0000    0    12.011    0.255947    5.261828    6.403917
  41 C     6.0000    0    12.011   -0.762517    5.692348    4.017395
  42 N     7.0000    0    14.007    5.376075    0.934305    4.326926
  43 C     6.0000    0    12.011    5.459837    0.467857    1.945235
  44 O     8.0000    0    15.999    3.706646    1.718069    0.562984
  45 C     6.0000    0    12.011    7.379764   -1.066811    0.531219
  46 C     6.0000    0    12.011    8.339757   -3.257518    2.171395
  47 C     6.0000    0    12.011    6.632331   -5.599249    2.321281
  48 C     6.0000    0    12.011    6.020550   -6.499057   -0.345026
  49 C     6.0000    0    12.011    4.652026   -4.427556   -1.816752
  50 C     6.0000    0    12.011    6.392364   -2.099236   -1.998937
  51 C     6.0000    0    12.011    2.256085   -3.650174   -0.433896
  52 N     7.0000    0    14.007    2.265595   -3.846725    2.085451
  53 C     6.0000    0    12.011    4.120738   -5.111962    3.659629
  54 C     6.0000    0    12.011    9.582386    0.757873   -0.012593
  55 C     6.0000    0    12.011    8.044851   -7.643258    3.786021
  56 C     6.0000    0    12.011    4.014017   -5.336125   -4.475695
  57 O     8.0000    0    15.999    0.443601   -2.766983   -1.596951
  58 H     1.0000    0     1.008   10.137634   -3.871006    1.350398
  59 H     1.0000    0     1.008    8.776024   -2.575615    4.071167
  60 H     1.0000    0     1.008    7.759743   -7.007359   -1.344886
  61 H     1.0000    0     1.008    4.857878   -8.211159   -0.270112
  62 H     1.0000    0     1.008    8.050082   -2.689279   -3.087105
  63 H     1.0000    0     1.008    5.487877   -0.611790   -3.109631
  64 H     1.0000    0     1.008    3.132129   -3.858152   -5.604591
  65 H     1.0000    0     1.008    5.740149   -5.925554   -5.437614
  66 H     1.0000    0     1.008    2.736306   -6.954042   -4.431242
  67 H     1.0000    0     1.008    6.962719   -9.398097    3.848685
  68 H     1.0000    0     1.008    9.862278   -8.052986    2.902235
  69 H     1.0000    0     1.008    8.410203   -7.054448    5.730172
  70 H     1.0000    0     1.008    0.720691   -3.151258    2.998056
  71 H     1.0000    0     1.008    8.972631    2.350947   -1.171630
  72 H     1.0000    0     1.008   10.380064    1.498744    1.736851
  73 H     1.0000    0     1.008   11.074144   -0.234812   -1.031365
  74 H     1.0000    0     1.008    3.120516    3.362925    8.606394
  75 H     1.0000    0     1.008   -0.608835    6.156427    8.025403
  76 H     1.0000    0     1.008   -2.396226    6.907876    3.834097
  77 H     1.0000    0     1.008   -2.301359    2.455567   -4.805953
  78 H     1.0000    0     1.008    0.158738    1.778388   -8.688802
  79 H     1.0000    0     1.008    4.421049    3.655281   -9.121914
  80 H     1.0000    0     1.008    6.213384    6.200284   -5.634412
  81 H     1.0000    0     1.008    3.807769    6.790676   -1.700699
  82 H     1.0000    0     1.008    4.414418   -3.977529    5.357565
  83 H     1.0000    0     1.008    3.332895   -6.924304    4.275891

--------------------------------
INTERNAL COORDINATES (ANGSTROEM)
--------------------------------
 C      0   0   0     0.000000000000     0.00000000     0.00000000
 C      1   0   0     1.391095241301     0.00000000     0.00000000
 C      2   1   0     1.394332863641   118.61825568     0.00000000
 C      3   2   1     1.387157911989   120.80487185   359.85182175
 C      4   3   2     1.389744974846   120.07785277     0.15055785
 C      5   4   3     1.387358887346   119.57444001     0.11051209
 C      2   1   3     1.503125617538   121.01762907   182.76705288
 C      7   2   1     1.533144186859   111.05651957   100.52912926
 C      8   7   2     1.495344902625   113.51371429   181.78369997
 C      9   8   7     1.382861345351   109.92572824   119.92286208
 C     10   9   8     1.486457557368   108.45963736     0.23784001
 N     11  10   9     1.345547919124   105.11252987     1.06142626
 N      9   8   7     1.318926233733   127.30486939   300.60482703
 C     13   9   8     1.328934437045   114.30696558   180.03065068
 C     14  13   9     1.396637512017   122.77276049   359.61236627
 N     10   9   8     1.319138043016   123.62378452   180.02037516
 O     11  10   9     1.220908445800   127.15672472   181.60113766
 H     12  11  10     1.024836536376   121.02363817   174.13326826
 H     14  13   9     1.083118689731   117.29965680   179.70194094
 H     15  14  13     1.082938064448   120.04433413   179.94454506
 H      1   2   3     1.083623641727   119.50952957   179.88586653
 H      6   5   4     1.082588861972   120.08169980   179.98480846
 H      5   4   3     1.082375577567   120.19359391   179.91821192
 H      4   3   2     1.082667565882   119.81733947   179.91705502
 H      3   2   1     1.084542475640   119.55797891   179.76607296
 H      7   2   1     1.092288142649   110.44216878   220.08860087
 H      7   2   1     1.092071963826   110.71604522   339.00011201
 H      8   7   2     1.093511567526   108.73388114    59.33450007
 C     18  12  11     5.036026535811   104.37293766   268.53800497
 C     29  18  12     1.392508048223    30.93287688   310.53378607
 C     30  29  18     1.392207892028   119.70094801   265.60667708
 C     31  30  29     1.386167179040   120.11551056     1.57674743
 C     32  31  30     1.388893165426   120.01509491   358.20978066
 C     29  18  12     1.386147825614   117.66296967   207.44614351
 C     30  29  18     1.487822016918   120.87656851    87.64956082
 O     35  30  29     1.213971000458   120.57498341   131.74862737
 C     35  30  29     1.482432693913   118.86867459   311.33671130
 C     37  35  30     1.387971381142   124.64054723   336.38023741
 C     38  37  35     1.391386488225   123.83972312   183.24139409
 C     39  38  37     1.386078776783   120.18855039   359.42523808
 C     40  39  38     1.389061353755   117.33863120     0.83686659
 C     41  40  39     1.391856772578   121.56670308   359.97600572
 N     39  38  37     1.383008203818   108.39804239   178.69878299
 C     43  39  38     1.285044981847   104.83736279   359.10600685
 O     38  37  35     1.348795876803   129.33141986     1.39679901
 C     44  43  39     1.500547829214   128.05254722   175.06758787
 C     46  44  43     1.534701896793   110.54358049    33.55895101
 C     47  46  44     1.535660012569   116.35915713    80.17290183
 C     48  47  46     1.523912871049   109.22673922    53.42559215
 C     49  48  47     1.527293256067   110.40143616   299.91199554
 C     46  44  43     1.537580807687   113.35597598   157.15386450
 C     50  49  48     1.520603974867   110.12894084   302.50701483
 N     52  50  49     1.337241985802   117.10348695    30.14535821
 C     53  52  50     1.451182698537   127.64127935   348.54919376
 C     46  44  43     1.540691577595   105.43708427   275.68315459
 C     48  47  46     1.526256739278   108.05649768   173.87011731
 C     50  49  48     1.524776920372   110.44013951   180.60494909
 O     52  50  49     1.231724089429   120.76068863   206.76988716
 H     47  46  44     1.095124148129   106.68650502   199.46329499
 H     47  46  44     1.092780260492   109.92431320   314.22317785
 H     49  48  47     1.095138756833   110.21452306    60.59790448
 H     49  48  47     1.095884010391   110.12666322   177.97237268
 H     51  46  44     1.094807508133   106.68156865   163.99757226
 H     51  46  44     1.092751948672   111.17812772    49.01862791
 H     57  50  49     1.089197794155   111.99769215   183.27382625
 H     57  50  49     1.091214771775   109.58740817   303.03606465
 H     57  50  49     1.091206140133   111.38956131    62.14273314
 H     56  48  47     1.091491103035   111.18808398   183.57421527
 H     56  48  47     1.091182676426   110.78125251   303.47875034
 H     56  48  47     1.092196854974   111.27750877    63.29182288
 H     53  52  50     1.018339846190   116.20995230   173.90715896
 H     55  46  44     1.091318546909   111.43332142   299.01992977
 H     55  46  44     1.090379207198   111.07737245    59.86223529
 H     55  46  44     1.090755057438   109.75553407   179.49355723
 H     40  39  38     1.081826625139   121.25319564   180.30128171
 H     41  40  39     1.081565248536   119.46229382   179.68671211
 H     42  41  40     1.081919832955   119.21367941   179.61893115
 H     31  30  29     1.082543440250   120.21781879   179.89399153
 H     32  31  30     1.082315201800   119.74832915   178.35093685
 H     33  32  31     1.082336137854   120.00346554   180.52887931
 H     34  29  18     1.082110728724   119.81653130   214.33283743
 H     29  18  12     1.083434653657   113.92980052    59.94330994
 H     54  53  52     1.091718646893   108.36302104   141.22396736
 H     54  53  52     1.095417086919   108.50348149   256.94293105

---------------------------
INTERNAL COORDINATES (A.U.)
---------------------------
 C      0   0   0     0.000000000000     0.00000000     0.00000000
 C      1   0   0     2.628789032261     0.00000000     0.00000000
 C      2   1   0     2.634907251807   118.61825568     0.00000000
 C      3   2   1     2.621348558161   120.80487185   359.85182175
 C      4   3   2     2.626237398453   120.07785277     0.15055785
 C      5   4   3     2.621728346546   119.57444001     0.11051209
 C      2   1   3     2.840495762027   121.01762907   182.76705288
 C      7   2   1     2.897222636976   111.05651957   100.52912926
 C      8   7   2     2.825792341716   113.51371429   181.78369997
 C      9   8   7     2.613229223899   109.92572824   119.92286208
 C     10   9   8     2.808997693122   108.45963736     0.23784001
 N     11  10   9     2.542717067212   105.11252987     1.06142626
 N      9   8   7     2.492409372599   127.30486939   300.60482703
 C     13   9   8     2.511322135952   114.30696558   180.03065068
 C     14  13   9     2.639262406074   122.77276049   359.61236627
 N     10   9   8     2.492809634137   123.62378452   180.02037516
 O     11  10   9     2.307182597153   127.15672472   181.60113766
 H     12  11  10     1.936660385786   121.02363817   174.13326826
 H     14  13   9     2.046797694122   117.29965680   179.70194094
 H     15  14  13     2.046456361805   120.04433413   179.94454506
 H      1   2   3     2.047751915107   119.50952957   179.88586653
 H      6   5   4     2.045796464760   120.08169980   179.98480846
 H      5   4   3     2.045393415647   120.19359391   179.91821192
 H      4   3   2     2.045945193596   119.81733947   179.91705502
 H      3   2   1     2.049488259564   119.55797891   179.76607296
 H      7   2   1     2.064125448936   110.44216878   220.08860087
 H      7   2   1     2.063716930165   110.71604522   339.00011201
 H      8   7   2     2.066437386898   108.73388114    59.33450007
 C     18  12  11     9.516710955843   104.37293766   268.53800497
 C     29  18  12     2.631458850423    30.93287688   310.53378607
 C     30  29  18     2.630891637417   119.70094801   265.60667708
 C     31  30  29     2.619476344217   120.11551056     1.57674743
 C     32  31  30     2.624627711929   120.01509491   358.20978066
 C     29  18  12     2.619439771542   117.66296967   207.44614351
 C     30  29  18     2.811576147994   120.87656851    87.64956082
 O     35  30  29     2.294072725388   120.57498341   131.74862737
 C     35  30  29     2.801391803467   118.86867459   311.33671130
 C     37  35  30     2.622885792078   124.64054723   336.38023741
 C     38  37  35     2.629339409184   123.83972312   183.24139409
 C     39  38  37     2.619309288160   120.18855039   359.42523808
 C     40  39  38     2.624945541810   117.33863120     0.83686659
 C     41  40  39     2.630228117815   121.56670308   359.97600572
 N     39  38  37     2.613506746182   108.39804239   178.69878299
 C     43  39  38     2.428383085461   104.83736279   359.10600685
 O     38  37  35     2.548854817720   129.33141986     1.39679901
 C     44  43  39     2.835624448064   128.05254722   175.06758787
 C     46  44  43     2.900166282148   110.54358049    33.55895101
 C     47  46  44     2.901976858569   116.35915713    80.17290183
 C     48  47  46     2.879777978241   109.22673922    53.42559215
 C     49  48  47     2.886165980152   110.40143616   299.91199554
 C     46  44  43     2.905606635301   113.35597598   157.15386450
 C     50  49  48     2.873525070651   110.12894084   302.50701483
 N     52  50  49     2.527021127947   117.10348695    30.14535821
 C     53  52  50     2.742337870519   127.64127935   348.54919376
 C     46  44  43     2.911485138495   105.43708427   275.68315459
 C     48  47  46     2.884207247286   108.05649768   173.87011731
 C     50  49  48     2.881410794827   110.44013951   180.60494909
 O     52  50  49     2.327621201574   120.76068863   206.76988716
 H     47  46  44     2.069484722608   106.68650502   199.46329499
 H     47  46  44     2.065055416885   109.92431320   314.22317785
 H     49  48  47     2.069512329058   110.21452306    60.59790448
 H     49  48  47     2.070920654183   110.12666322   177.97237268
 H     51  46  44     2.068886359733   106.68156865   163.99757226
 H     51  46  44     2.065001915298   111.17812772    49.01862791
 H     57  50  49     2.058285536624   111.99769215   183.27382625
 H     57  50  49     2.062097071944   109.58740817   303.03606465
 H     57  50  49     2.062080760506   111.38956131    62.14273314
 H     56  48  47     2.062619262349   111.18808398   183.57421527
 H     56  48  47     2.062036420525   110.78125251   303.47875034
 H     56  48  47     2.063952940231   111.27750877    63.29182288
 H     53  52  50     1.924383420559   116.20995230   173.90715896
 H     55  46  44     2.062293178527   111.43332142   299.01992977
 H     55  46  44     2.060518083726   111.07737245    59.86223529
 H     55  46  44     2.061228337747   109.75553407   179.49355723
 H     40  39  38     2.044356045897   121.25319564   180.30128171
 H     41  40  39     2.043862115700   119.46229382   179.68671211
 H     42  41  40     2.044532183143   119.21367941   179.61893115
 H     31  30  29     2.045710630146   120.21781879   179.89399153
 H     32  31  30     2.045279321982   119.74832915   178.35093685
 H     33  32  31     2.045318885390   120.00346554   180.52887931
 H     34  29  18     2.044892923866   119.81653130   214.33283743
 H     29  18  12     2.047394779412   113.92980052    59.94330994
 H     54  53  52     2.063049257922   108.36302104   141.22396736
 H     54  53  52     2.070038296695   108.50348149   256.94293105

---------------------
BASIS SET INFORMATION
---------------------
There are 4 groups of distinct atoms

 Group   1 Type C   : 8s4p1d contracted to 4s2p1d pattern {5111/31/1}
 Group   2 Type N   : 8s4p1d contracted to 4s2p1d pattern {5111/31/1}
 Group   3 Type O   : 8s4p1d contracted to 4s2p1d pattern {5111/31/1}
 Group   4 Type H   : 4s contracted to 2s pattern {31}

Atom   0C    basis set group =>   1
Atom   1C    basis set group =>   1
Atom   2C    basis set group =>   1
Atom   3C    basis set group =>   1
Atom   4C    basis set group =>   1
Atom   5C    basis set group =>   1
Atom   6C    basis set group =>   1
Atom   7C    basis set group =>   1
Atom   8C    basis set group =>   1
Atom   9C    basis set group =>   1
Atom  10C    basis set group =>   1
Atom  11N    basis set group =>   2
Atom  12N    basis set group =>   2
Atom  13C    basis set group =>   1
Atom  14C    basis set group =>   1
Atom  15N    basis set group =>   2
Atom  16O    basis set group =>   3
Atom  17H    basis set group =>   4
Atom  18H    basis set group =>   4
Atom  19H    basis set group =>   4
Atom  20H    basis set group =>   4
Atom  21H    basis set group =>   4
Atom  22H    basis set group =>   4
Atom  23H    basis set group =>   4
Atom  24H    basis set group =>   4
Atom  25H    basis set group =>   4
Atom  26H    basis set group =>   4
Atom  27H    basis set group =>   4
Atom  28C    basis set group =>   1
Atom  29C    basis set group =>   1
Atom  30C    basis set group =>   1
Atom  31C    basis set group =>   1
Atom  32C    basis set group =>   1
Atom  33C    basis set group =>   1
Atom  34C    basis set group =>   1
Atom  35O    basis set group =>   3
Atom  36C    basis set group =>   1
Atom  37C    basis set group =>   1
Atom  38C    basis set group =>   1
Atom  39C    basis set group =>   1
Atom  40C    basis set group =>   1
Atom  41C    basis set group =>   1
Atom  42N    basis set group =>   2
Atom  43C    basis set group =>   1
Atom  44O    basis set group =>   3
Atom  45C    basis set group =>   1
Atom  46C    basis set group =>   1
Atom  47C    basis set group =>   1
Atom  48C    basis set group =>   1
Atom  49C    basis set group =>   1
Atom  50C    basis set group =>   1
Atom  51C    basis set group =>   1
Atom  52N    basis set group =>   2
Atom  53C    basis set group =>   1
Atom  54C    basis set group =>   1
Atom  55C    basis set group =>   1
Atom  56C    basis set group =>   1
Atom  57O    basis set group =>   3
Atom  58H    basis set group =>   4
Atom  59H    basis set group =>   4
Atom  60H    basis set group =>   4
Atom  61H    basis set group =>   4
Atom  62H    basis set group =>   4
Atom  63H    basis set group =>   4
Atom  64H    basis set group =>   4
Atom  65H    basis set group =>   4
Atom  66H    basis set group =>   4
Atom  67H    basis set group =>   4
Atom  68H    basis set group =>   4
Atom  69H    basis set group =>   4
Atom  70H    basis set group =>   4
Atom  71H    basis set group =>   4
Atom  72H    basis set group =>   4
Atom  73H    basis set group =>   4
Atom  74H    basis set group =>   4
Atom  75H    basis set group =>   4
Atom  76H    basis set group =>   4
Atom  77H    basis set group =>   4
Atom  78H    basis set group =>   4
Atom  79H    basis set group =>   4
Atom  80H    basis set group =>   4
Atom  81H    basis set group =>   4
Atom  82H    basis set group =>   4
Atom  83H    basis set group =>   4
---------------------------------
AUXILIARY/J BASIS SET INFORMATION
---------------------------------
There are 4 groups of distinct atoms

 Group   1 Type C   : 12s5p4d2f1g contracted to 6s4p3d1f1g pattern {711111/2111/211/2/1}
 Group   2 Type N   : 12s5p4d2f1g contracted to 6s4p3d1f1g pattern {711111/2111/211/2/1}
 Group   3 Type O   : 12s5p4d2f1g contracted to 6s4p3d1f1g pattern {711111/2111/211/2/1}
 Group   4 Type H   : 5s2p1d contracted to 3s1p1d pattern {311/2/1}

Atom   0C    basis set group =>   1
Atom   1C    basis set group =>   1
Atom   2C    basis set group =>   1
Atom   3C    basis set group =>   1
Atom   4C    basis set group =>   1
Atom   5C    basis set group =>   1
Atom   6C    basis set group =>   1
Atom   7C    basis set group =>   1
Atom   8C    basis set group =>   1
Atom   9C    basis set group =>   1
Atom  10C    basis set group =>   1
Atom  11N    basis set group =>   2
Atom  12N    basis set group =>   2
Atom  13C    basis set group =>   1
Atom  14C    basis set group =>   1
Atom  15N    basis set group =>   2
Atom  16O    basis set group =>   3
Atom  17H    basis set group =>   4
Atom  18H    basis set group =>   4
Atom  19H    basis set group =>   4
Atom  20H    basis set group =>   4
Atom  21H    basis set group =>   4
Atom  22H    basis set group =>   4
Atom  23H    basis set group =>   4
Atom  24H    basis set group =>   4
Atom  25H    basis set group =>   4
Atom  26H    basis set group =>   4
Atom  27H    basis set group =>   4
Atom  28C    basis set group =>   1
Atom  29C    basis set group =>   1
Atom  30C    basis set group =>   1
Atom  31C    basis set group =>   1
Atom  32C    basis set group =>   1
Atom  33C    basis set group =>   1
Atom  34C    basis set group =>   1
Atom  35O    basis set group =>   3
Atom  36C    basis set group =>   1
Atom  37C    basis set group =>   1
Atom  38C    basis set group =>   1
Atom  39C    basis set group =>   1
Atom  40C    basis set group =>   1
Atom  41C    basis set group =>   1
Atom  42N    basis set group =>   2
Atom  43C    basis set group =>   1
Atom  44O    basis set group =>   3
Atom  45C    basis set group =>   1
Atom  46C    basis set group =>   1
Atom  47C    basis set group =>   1
Atom  48C    basis set group =>   1
Atom  49C    basis set group =>   1
Atom  50C    basis set group =>   1
Atom  51C    basis set group =>   1
Atom  52N    basis set group =>   2
Atom  53C    basis set group =>   1
Atom  54C    basis set group =>   1
Atom  55C    basis set group =>   1
Atom  56C    basis set group =>   1
Atom  57O    basis set group =>   3
Atom  58H    basis set group =>   4
Atom  59H    basis set group =>   4
Atom  60H    basis set group =>   4
Atom  61H    basis set group =>   4
Atom  62H    basis set group =>   4
Atom  63H    basis set group =>   4
Atom  64H    basis set group =>   4
Atom  65H    basis set group =>   4
Atom  66H    basis set group =>   4
Atom  67H    basis set group =>   4
Atom  68H    basis set group =>   4
Atom  69H    basis set group =>   4
Atom  70H    basis set group =>   4
Atom  71H    basis set group =>   4
Atom  72H    basis set group =>   4
Atom  73H    basis set group =>   4
Atom  74H    basis set group =>   4
Atom  75H    basis set group =>   4
Atom  76H    basis set group =>   4
Atom  77H    basis set group =>   4
Atom  78H    basis set group =>   4
Atom  79H    basis set group =>   4
Atom  80H    basis set group =>   4
Atom  81H    basis set group =>   4
Atom  82H    basis set group =>   4
Atom  83H    basis set group =>   4


           ************************************************************
           *        Program running with 8 parallel MPI-processes     *
           *              working on a common directory               *
           ************************************************************
------------------------------------------------------------------------------
                             ORCA STARTUP CALCULATIONS
                           -- RI-GTO INTEGRALS CHOSEN --
------------------------------------------------------------------------------
------------------------------------------------------------------------------
                   ___                                                        
                  /   \      - P O W E R E D   B Y -                         
                 /     \                                                     
                 |  |  |   _    _      __       _____    __    __             
                 |  |  |  | |  | |    /  \     |  _  \  |  |  /  |          
                  \  \/   | |  | |   /    \    | | | |  |  | /  /          
                 / \  \   | |__| |  /  /\  \   | |_| |  |  |/  /          
                |  |  |   |  __  | /  /__\  \  |    /   |      \           
                |  |  |   | |  | | |   __   |  |    \   |  |\   \          
                \     /   | |  | | |  |  |  |  | |\  \  |  | \   \       
                 \___/    |_|  |_| |__|  |__|  |_| \__\ |__|  \__/        
                                                                              
                      - O R C A' S   B I G   F R I E N D -                    
                                      &                                       
                       - I N T E G R A L  F E E D E R -                       
                                                                              
 v1 FN, 2020, v2 2021, v3 2022-2024                                           
------------------------------------------------------------------------------


----------------------
SHARK INTEGRAL PACKAGE
----------------------

Number of atoms                             ...     84
Number of basis functions                   ...    779
Number of shells                            ...    403
Maximum angular momentum                    ...      2
Integral batch strategy                     ... SHARK/LIBINT Hybrid
RI-J (if used) integral strategy            ... SPLIT-RIJ (Revised 2003 algorithm where possible)
Printlevel                                  ...      1
Contraction scheme used                     ... SEGMENTED contraction
Prescreening option                         ... SCHWARTZ
   Thresh                                   ... 1.000e-10
   Tcut                                     ... 1.000e-11
   Tpresel                                  ... 1.000e-11 
Coulomb Range Separation                    ... NOT USED
Exchange Range Separation                   ... NOT USED
Multipole approximations                    ... NOT USED
Finite Nucleus Model                        ... NOT USED
CABS basis                                  ... NOT available
Auxiliary Coulomb fitting basis             ... AVAILABLE
   # of basis functions in Aux-J            ...   2710
   # of shells in Aux-J                     ...    890
   Maximum angular momentum in Aux-J        ...      4
Auxiliary J/K fitting basis                 ... NOT available
Auxiliary Correlation fitting basis         ... NOT available
Auxiliary 'external' fitting basis          ... NOT available

Checking pre-screening integrals            ... done (  0.0 sec) Dimension = 403
Check shell pair data                       ... done (  0.0 sec)
Shell pair information
Shell pair cut-off parameter TPreSel        ...   1.0e-11
Total number of shell pairs                 ...     81406
Shell pairs after pre-screening             ...     42239
Total number of primitive shell pairs       ...    289142
Primitive shell pairs kept                  ...     85507
          la=0 lb=0:  14940 shell pairs
          la=1 lb=0:  15412 shell pairs
          la=1 lb=1:   3560 shell pairs
          la=2 lb=0:   5051 shell pairs
          la=2 lb=1:   2822 shell pairs
          la=2 lb=2:    454 shell pairs

Calculating one electron integrals          ... done (  0.1 sec)
Calculating RI/J V-Matrix + Cholesky decomp.... done (  1.8 sec)
Calculating Nuclear repulsion               ... done (  0.0 sec) ENN=   6404.826261042574 Eh

Diagonalization of the overlap matrix:
Smallest eigenvalue                        ... 3.834e-04
Time for diagonalization                   ...    0.086 sec
Threshold for overlap eigenvalues          ... 1.000e-07
Number of eigenvalues below threshold      ... 0
Time for construction of square roots      ...    0.153 sec
Total time needed                          ...    0.279 sec

-------------------
DFT GRID GENERATION
-------------------

General Integration Accuracy     IntAcc      ... 4.159
Radial Grid Type                 RadialGrid  ... OptM3 with GC (2021)
Angular Grid (max. ang.)         AngularGrid ... 3 (Lebedev-194)
Angular grid pruning method      GridPruning ... 4 (adaptive)
Weight generation scheme         WeightScheme... mBecke (2022)
Basis function cutoff            BFCut       ... 1.0000e-10
Integration weight cutoff        WCut        ... 1.0000e-14
Partially contracted basis set               ... off
Rotationally invariant grid construction     ... off
Angular grids for H and He will be reduced by one unit

Total number of grid points                  ...   199663
Total number of batches                      ...     3163
Average number of points per batch           ...       63
Average number of grid points per atom       ...     2377
Initializing property integral containers    ... done (  0.2 sec)

SHARK setup successfully completed in   5.4 seconds

Maximum memory used throughout the entire STARTUP-calculation: 87.4 MB


           ************************************************************
           *        Program running with 8 parallel MPI-processes     *
           *              working on a common directory               *
           ************************************************************
-------------------------------------------------------------------------------
                                 ORCA GUESS
                   Start orbitals & Density for SCF / CASSCF
-------------------------------------------------------------------------------

------------
SCF SETTINGS
------------
Hamiltonian:
 Density Functional     Method          .... DFT(GTOs)
 Exchange Functional    Exchange        .... PBE
   PBE kappa parameter   XKappa         ....  1.024500
   PBE mue parameter    XMuePBE         ....  0.123457
 Correlation Functional Correlation     .... PBE
   PBE beta parameter  CBetaPBE         ....  0.030000
 LDA part of GGA corr.  LDAOpt          .... PW91-LDA
 Gradients option       PostSCFGGA      .... off
 Hybrid DFT is turned on
   Fraction HF Exchange ScalHFX         ....  0.420000
   Scaling of DF-GGA-X  ScalDFX         ....  0.580000
   Scaling of DF-GGA-C  ScalDFC         ....  1.000000
   Scaling of DF-LDA-C  ScalLDAC        ....  1.000000
   Perturbative correction              ....  0.000000
 RI-approximation to the Coulomb term is turned on
   Number of AuxJ basis functions       .... 2710
   RIJ-ON(X) (HFX calculated with O(N)) .... on


General Settings:
 Integral files         IntName         .... orca
 Hartree-Fock type      HFTyp           .... UHF
 Total Charge           Charge          ....    0
 Multiplicity           Mult            ....    1
 Number of Electrons    NEL             ....  332
 Basis Dimension        Dim             ....  779
 Nuclear Repulsion      ENuc            ....   6404.8262610426 Eh

Convergence Acceleration:
 AO-DIIS                CNVDIIS         .... on
   Start iteration      DIISMaxIt       ....    12
   Startup error        DIISStart       ....  0.200000
   # of expansion vecs  DIISMaxEq       ....     5
   Bias factor          DIISBfac        ....   1.050
   Max. coefficient     DIISMaxC        ....  10.000
 MO-DIIS                CNVKDIIS        .... off
 Trust-Rad. Augm. Hess. CNVTRAH         .... off
 SOSCF                  CNVSOSCF        .... off
 Level Shifting         CNVShift        .... on
   Level shift para.    LevelShift      ....    0.0000
   Turn off err/grad.   ShiftErr        ....    0.0010
 Zerner damping         CNVZerner       .... off
 Static damping         CNVDamp         .... on
   Fraction old density DampFac         ....    0.7000
   Max. Damping (<1)    DampMax         ....    0.9800
   Min. Damping (>=0)   DampMin         ....    0.0000
   Turn off err/grad.   DampErr         ....    0.1000

SCF Procedure:
 Maximum # iterations   MaxIter         ....   125
 SCF integral mode      SCFMode         .... Direct
   Integral package                     .... SHARK and LIBINT hybrid scheme
 Reset frequency        DirectResetFreq ....    20
 Integral Threshold     Thresh          ....  1.000e-10 Eh
 Primitive CutOff       TCut            ....  1.000e-11 Eh

Convergence Tolerance:
 Convergence Check Mode ConvCheckMode   .... Total+1el-Energy
 Convergence forced     ConvForced      .... 0
 Energy Change          TolE            ....  1.000e-06 Eh
 1-El. energy change                    ....  1.000e-03 Eh
 DIIS Error             TolErr          ....  1.000e-06

---------------------
INITIAL GUESS: MOREAD
---------------------
Guess MOs are being read from file: guess.gbw
Input Geometry matches current geometry (good)
Input basis set matches current basis set (good)
MOs were renormalized
MOs were reorthogonalized (Cholesky)
                      ------------------
                      INITIAL GUESS DONE (   1.5 sec)
                      ------------------
             **** ENERGY FILE WAS UPDATED (orca.en.tmp) ****
Finished Guess after   5.3 sec
Maximum memory used throughout the entire GUESS-calculation: 80.4 MB


           ************************************************************
           *        Program running with 8 parallel MPI-processes     *
           *              working on a common directory               *
           ************************************************************

-------------------------------------------------------------------------------------------
                                      ORCA LEAN-SCF
                              memory conserving SCF solver
-------------------------------------------------------------------------------------------

--------------------
CPCM SOLVATION MODEL
--------------------
CPCM parameters:
  Epsilon                                         ...       8.9990
  Refrac                                          ...       1.4242
  Rsolv                                           ...       1.3000
  Surface type                                    ... GAUSSIAN VDW
  Discretization scheme                           ... Constant charge density
    Threshold for H atoms                         ...       5.0000 (charges/Ang^2)
    Threshold for non-H atoms                     ...       5.0000 (charges/Ang^2)
  Epsilon function type                           ...         CPCM
Solvent:                                          ... DICHLOROMETHANE
Radii:
  Scheme                                          ... Element-dependent radii
  Radius for C  used is    3.8550 Bohr (=   2.0400 Ang.)
  Radius for N  used is    3.5149 Bohr (=   1.8600 Ang.)
  Radius for O  used is    3.4469 Bohr (=   1.8240 Ang.)
  Radius for H  used is    2.4944 Bohr (=   1.3200 Ang.)
Calculating surface                               ...        done! (  0.0s)
Cavity surface points                             ...         6749
Cavity Volume                                     ...    4841.6992
Cavity Surface-area                               ...    2211.1550
Calculating surface distance matrix               ...        done! (  0.2s)
Performing Cholesky decomposition & store         ...        done! (  5.7s)
Overall time for CPCM initialization              ...                 5.9s

-------------------------------
DELTA-SCF INITIAL CONFIGURATION
-------------------------------

Alpha: 1.00 1.00 1.00 0.00 1.00 0.00 0.00 0.00 
Beta : 1.00 1.00 1.00 1.00 0.00 0.00 0.00 0.00 

Aufbau metric                              ... MOM
Keep initial reference                     ... true

----------------------------------------D-I-I-S--------------------------------------------
Iteration    Energy (Eh)           Delta-E    RMSDP     MaxDP     DIISErr   Damp  Time(sec)
-------------------------------------------------------------------------------------------
               ***  Starting incremental Fock matrix formation  ***
MOM changed the orbital occupation numbers
    1    -2040.5450745615962660     0.00e+00  5.86e-04  4.95e-02  4.41e-02  0.700  34.6
MOM changed the orbital occupation numbers
    2    -2040.5548081830656884    -9.73e-03  1.89e-04  1.13e-02  2.02e-02  0.700  30.7
                               ***Turning on AO-DIIS***
MOM changed the orbital occupation numbers
    3    -2040.5669140756363049    -1.21e-02  1.45e-04  8.75e-03  1.04e-02  0.700  26.6
MOM changed the orbital occupation numbers
    4    -2040.5750299491992337    -8.12e-03  4.27e-04  2.00e-02  1.08e-02  0.000  28.0
MOM changed the orbital occupation numbers
    5    -2040.6035186550398066    -2.85e-02  2.63e-04  1.85e-02  5.35e-03  0.000  30.9
MOM changed the orbital occupation numbers
    6    -2040.6088735207213176    -5.35e-03  1.35e-04  8.18e-03  7.25e-03  0.000  28.2
MOM changed the orbital occupation numbers
    7    -2040.6113984064868418    -2.52e-03  3.12e-05  2.07e-03  9.52e-03  0.000  28.2
MOM changed the orbital occupation numbers
    8    -2040.6120195413732290    -6.21e-04  7.66e-06  5.99e-04  1.03e-02  0.000  24.4
MOM changed the orbital occupation numbers
    9    -2040.6119568587637332     6.27e-05  1.59e-05  1.04e-03  9.95e-03  0.000  21.7
MOM changed the orbital occupation numbers
   10    -2040.6114981823120615     4.59e-04  2.16e-04  1.57e-02  1.08e-02  0.000  22.3
MOM changed the orbital occupation numbers
   11    -2040.6082174992279761     3.28e-03  1.16e-04  7.13e-03  4.98e-03  0.000  29.8
MOM changed the orbital occupation numbers
   12    -2040.6099489261923736    -1.73e-03  6.26e-05  6.27e-03  7.75e-03  0.000  27.1
MOM changed the orbital occupation numbers
   13    -2040.6094722223115241     4.77e-04  5.16e-05  2.32e-03  6.69e-03  0.000  32.1
MOM changed the orbital occupation numbers
   14    -2040.6087380973385734     7.34e-04  1.89e-05  1.02e-03  6.64e-03  0.000  25.5
MOM changed the orbital occupation numbers
   15    -2040.6090880821175233    -3.50e-04  2.37e-04  1.10e-02  7.29e-03  0.000  23.6
MOM changed the orbital occupation numbers
   16    -2040.6133010635639948    -4.21e-03  1.88e-04  1.03e-02  6.95e-03  0.000  29.3
MOM changed the orbital occupation numbers
   17    -2040.6185087444064266    -5.21e-03  1.24e-04  8.68e-03  4.15e-03  0.000  29.0
MOM changed the orbital occupation numbers
   18    -2040.6201304789774440    -1.62e-03  1.77e-04  8.68e-03  7.55e-03  0.000  31.1
MOM changed the orbital occupation numbers
   19    -2040.6252145540038327    -5.08e-03  1.92e-04  9.14e-03  5.83e-03  0.000  28.7
MOM changed the orbital occupation numbers
   20    -2040.6296774106267549    -4.46e-03  1.32e-04  6.51e-03  2.58e-03  0.000  29.5
               *** Restarting incremental Fock matrix formation ***
                             ****Resetting DIIS****
MOM changed the orbital occupation numbers
   21    -2040.6315012564773497    -1.82e-03  2.83e-04  1.75e-02  2.55e-03  0.000  35.4
MOM changed the orbital occupation numbers
   22    -2040.6362629858431319    -4.76e-03  4.63e-04  3.15e-02  4.88e-03  0.000  27.1
MOM changed the orbital occupation numbers
   23    -2040.6364807572044811    -2.18e-04  2.62e-04  1.79e-02  4.85e-03  0.000  26.0
MOM changed the orbital occupation numbers
   24    -2040.6321235906598304     4.36e-03  2.79e-05  1.60e-03  1.08e-03  0.000  24.6
MOM changed the orbital occupation numbers
   25    -2040.6321836768220237    -6.01e-05  2.57e-05  1.48e-03  4.77e-04  0.000  22.3
MOM changed the orbital occupation numbers
   26    -2040.6322623596242920    -7.87e-05  1.04e-05  1.02e-03  4.61e-04  0.000  25.1
MOM changed the orbital occupation numbers
   27    -2040.6322807623255358    -1.84e-05  1.46e-05  8.17e-04  5.33e-04  0.000  23.0
MOM changed the orbital occupation numbers
   28    -2040.6323015386169573    -2.08e-05  3.72e-05  2.53e-03  1.66e-04  0.000  28.9
MOM changed the orbital occupation numbers
   29    -2040.6323861372620740    -8.46e-05  3.50e-05  2.44e-03  6.74e-04  0.000  22.3
MOM changed the orbital occupation numbers
   30    -2040.6323106201143673     7.55e-05  5.74e-06  3.98e-04  9.35e-05  0.000  22.2
MOM changed the orbital occupation numbers
   31    -2040.6323118268173857    -1.21e-06  3.88e-06  2.37e-04  9.28e-05  0.000  19.7
MOM changed the orbital occupation numbers
   32    -2040.6323127741998178    -9.47e-07  1.85e-06  1.43e-04  6.11e-05  0.000  17.7
                 **** Energy Check signals convergence ****

               *****************************************************
               *                     SUCCESS                       *
               *           SCF CONVERGED AFTER  32 CYCLES          *
               *****************************************************

             **** ENERGY FILE WAS UPDATED (orca.en.tmp) ****

----------------
TOTAL SCF ENERGY
----------------

Total Energy       :      -2040.63231277419982 Eh          -55528.42824 eV

Components:
Nuclear Repulsion  :       6404.82626104257361 Eh          174284.18300 eV
Electronic Energy  :      -8445.41927390303863 Eh         -229811.54184 eV
One Electron Energy:     -15536.12619456686662 Eh         -422759.48643 eV
Two Electron Energy:       7090.70692066382799 Eh          192947.94460 eV
CPCM Dielectric    :         -0.03929991373522 Eh              -1.06941 eV

Virial components:
Potential Energy   :      -4065.96166510226703 Eh         -110640.44176 eV
Kinetic Energy     :       2025.32935232806699 Eh           55112.01352 eV
Virial Ratio       :          2.00755578860719

DFT components:
N(Alpha)           :      165.999613142783 electrons
N(Beta)            :      165.999530192443 electrons
N(Total)           :      331.999143335226 electrons
E(X)               :     -154.285489071801 Eh       
E(C)               :      -14.655556877293 Eh       
E(XC)              :     -168.941045949094 Eh       

CPCM Solvation Model Properties:
Surface-charge          :         -0.03035268174520
Corrected charge        :          0.00000000000000
Outlying charge corr.   :          0.00003557396232 Eh               0.00097 eV
Free-energy (cav+disp)  :  This term is not implemented in the current solvation scheme

---------------
SCF CONVERGENCE
---------------

  Last Energy change         ...    9.4738e-07  Tolerance :   1.0000e-06
  Last MAX-Density change    ...    1.4323e-04  Tolerance :   1.0000e-05
  Last RMS-Density change    ...    1.8522e-06  Tolerance :   1.0000e-06
  Last DIIS Error            ...    6.1095e-05  Tolerance :   1.0000e-06


----------------------
UHF SPIN CONTAMINATION
----------------------

Warning: in a DFT calculation there is little theoretical justification to 
         calculate <S**2> as in Hartree-Fock theory. We will do it anyways
         but you should keep in mind that the values have only limited relevance

Expectation value of <S**2>     :     1.017393
Ideal value S*(S+1) for S=0.0   :     0.000000
Deviation                       :     1.017393


*These are the orbital occupations and energies sorted by energy.
 They are here for reference and WILL NOT be used further.
 From now on, including in the GBW file, the orbitals will be
 sorted by occupation to avoid holes in the occupied space.
----------------
ORBITAL ENERGIES
----------------
                 SPIN UP ORBITALS
  NO   OCC          E(Eh)            E(eV) 
   0   1.0000     -19.585480      -532.9480 
   1   1.0000     -19.500932      -530.6473 
   2   1.0000     -19.481087      -530.1073 
   3   1.0000     -19.465610      -529.6862 
   4   1.0000     -14.672078      -399.2475 
   5   1.0000     -14.669983      -399.1905 
   6   1.0000     -14.658547      -398.8793 
   7   1.0000     -14.657469      -398.8500 
   8   1.0000     -14.643565      -398.4717 
   9   1.0000     -10.563548      -287.4488 
  10   1.0000     -10.554154      -287.1931 
  11   1.0000     -10.553747      -287.1821 
  12   1.0000     -10.547699      -287.0175 
  13   1.0000     -10.523232      -286.3517 
  14   1.0000     -10.519490      -286.2499 
  15   1.0000     -10.505747      -285.8759 
  16   1.0000     -10.502717      -285.7935 
  17   1.0000     -10.496722      -285.6303 
  18   1.0000     -10.493606      -285.5455 
  19   1.0000     -10.486391      -285.3492 
  20   1.0000     -10.477924      -285.1188 
  21   1.0000     -10.474396      -285.0228 
  22   1.0000     -10.470100      -284.9059 
  23   1.0000     -10.465344      -284.7765 
  24   1.0000     -10.464266      -284.7472 
  25   1.0000     -10.463350      -284.7222 
  26   1.0000     -10.461180      -284.6632 
  27   1.0000     -10.460969      -284.6574 
  28   1.0000     -10.460555      -284.6462 
  29   1.0000     -10.459325      -284.6127 
  30   1.0000     -10.457986      -284.5763 
  31   1.0000     -10.457186      -284.5545 
  32   1.0000     -10.456030      -284.5231 
  33   1.0000     -10.454677      -284.4862 
  34   1.0000     -10.454210      -284.4735 
  35   1.0000     -10.453447      -284.4528 
  36   1.0000     -10.449797      -284.3534 
  37   1.0000     -10.448997      -284.3317 
  38   1.0000     -10.448854      -284.3278 
  39   1.0000     -10.448013      -284.3049 
  40   1.0000     -10.447819      -284.2996 
  41   1.0000     -10.444830      -284.2183 
  42   1.0000     -10.438231      -284.0387 
  43   1.0000     -10.435213      -283.9566 
  44   1.0000     -10.433782      -283.9176 
  45   1.0000     -10.424468      -283.6642 
  46   1.0000     -10.423062      -283.6259 
  47   1.0000      -1.270512       -34.5724 
  48   1.0000      -1.169960       -31.8362 
  49   1.0000      -1.164103       -31.6768 
  50   1.0000      -1.149688       -31.2846 
  51   1.0000      -1.111398       -30.2427 
  52   1.0000      -1.056392       -28.7459 
  53   1.0000      -1.045388       -28.4465 
  54   1.0000      -1.031858       -28.0783 
  55   1.0000      -1.030768       -28.0486 
  56   1.0000      -0.979193       -26.6452 
  57   1.0000      -0.969781       -26.3891 
  58   1.0000      -0.964766       -26.2526 
  59   1.0000      -0.954993       -25.9867 
  60   1.0000      -0.903851       -24.5950 
  61   1.0000      -0.894422       -24.3385 
  62   1.0000      -0.892686       -24.2912 
  63   1.0000      -0.883882       -24.0517 
  64   1.0000      -0.879815       -23.9410 
  65   1.0000      -0.853492       -23.2247 
  66   1.0000      -0.847803       -23.0699 
  67   1.0000      -0.842632       -22.9292 
  68   1.0000      -0.839611       -22.8470 
  69   1.0000      -0.825356       -22.4591 
  70   1.0000      -0.783077       -21.3086 
  71   1.0000      -0.780337       -21.2340 
  72   1.0000      -0.771244       -20.9866 
  73   1.0000      -0.766443       -20.8560 
  74   1.0000      -0.765400       -20.8276 
  75   1.0000      -0.756568       -20.5873 
  76   1.0000      -0.755548       -20.5595 
  77   1.0000      -0.732259       -19.9258 
  78   1.0000      -0.713159       -19.4060 
  79   1.0000      -0.710291       -19.3280 
  80   1.0000      -0.705713       -19.2034 
  81   1.0000      -0.698638       -19.0109 
  82   1.0000      -0.687852       -18.7174 
  83   1.0000      -0.686369       -18.6770 
  84   1.0000      -0.667312       -18.1585 
  85   1.0000      -0.654506       -17.8100 
  86   1.0000      -0.649862       -17.6836 
  87   1.0000      -0.644539       -17.5388 
  88   1.0000      -0.638079       -17.3630 
  89   1.0000      -0.611864       -16.6497 
  90   1.0000      -0.610919       -16.6240 
  91   1.0000      -0.594939       -16.1891 
  92   1.0000      -0.590784       -16.0760 
  93   1.0000      -0.585568       -15.9341 
  94   1.0000      -0.581459       -15.8223 
  95   1.0000      -0.573284       -15.5999 
  96   1.0000      -0.570949       -15.5363 
  97   1.0000      -0.565890       -15.3986 
  98   1.0000      -0.564039       -15.3483 
  99   1.0000      -0.562798       -15.3145 
 100   1.0000      -0.550109       -14.9692 
 101   1.0000      -0.545296       -14.8382 
 102   1.0000      -0.541358       -14.7311 
 103   1.0000      -0.537359       -14.6223 
 104   1.0000      -0.533890       -14.5279 
 105   1.0000      -0.526680       -14.3317 
 106   1.0000      -0.524171       -14.2634 
 107   1.0000      -0.519435       -14.1345 
 108   1.0000      -0.517319       -14.0770 
 109   1.0000      -0.515827       -14.0364 
 110   1.0000      -0.512657       -13.9501 
 111   1.0000      -0.504011       -13.7148 
 112   1.0000      -0.499180       -13.5834 
 113   1.0000      -0.496390       -13.5074 
 114   1.0000      -0.493757       -13.4358 
 115   1.0000      -0.491595       -13.3770 
 116   1.0000      -0.489689       -13.3251 
 117   1.0000      -0.484858       -13.1937 
 118   1.0000      -0.481219       -13.0946 
 119   1.0000      -0.480018       -13.0620 
 120   1.0000      -0.476362       -12.9625 
 121   1.0000      -0.475415       -12.9367 
 122   1.0000      -0.469694       -12.7810 
 123   1.0000      -0.465681       -12.6718 
 124   1.0000      -0.457637       -12.4529 
 125   1.0000      -0.451269       -12.2796 
 126   1.0000      -0.449737       -12.2380 
 127   1.0000      -0.446994       -12.1633 
 128   1.0000      -0.445396       -12.1198 
 129   1.0000      -0.438288       -11.9264 
 130   1.0000      -0.437089       -11.8938 
 131   1.0000      -0.434829       -11.8323 
 132   1.0000      -0.433660       -11.8005 
 133   1.0000      -0.425651       -11.5826 
 134   1.0000      -0.424044       -11.5388 
 135   1.0000      -0.422349       -11.4927 
 136   1.0000      -0.421317       -11.4646 
 137   1.0000      -0.419619       -11.4184 
 138   1.0000      -0.419010       -11.4018 
 139   1.0000      -0.417729       -11.3670 
 140   1.0000      -0.413722       -11.2580 
 141   1.0000      -0.406904       -11.0724 
 142   1.0000      -0.404085       -10.9957 
 143   1.0000      -0.402619       -10.9558 
 144   1.0000      -0.394366       -10.7312 
 145   1.0000      -0.393039       -10.6951 
 146   1.0000      -0.387464       -10.5434 
 147   1.0000      -0.379354       -10.3228 
 148   1.0000      -0.374578       -10.1928 
 149   1.0000      -0.364282        -9.9126 
 150   1.0000      -0.350708        -9.5432 
 151   1.0000      -0.347728        -9.4622 
 152   1.0000      -0.345802        -9.4097 
 153   1.0000      -0.334483        -9.1018 
 154   1.0000      -0.333095        -9.0640 
 155   1.0000      -0.326942        -8.8966 
 156   1.0000      -0.319071        -8.6824 
 157   1.0000      -0.308892        -8.4054 
 158   1.0000      -0.305390        -8.3101 
 159   1.0000      -0.303049        -8.2464 
 160   1.0000      -0.300221        -8.1694 
 161   1.0000      -0.298257        -8.1160 
 162   1.0000      -0.296068        -8.0564 
 163   1.0000      -0.289837        -7.8869 
 164   1.0000      -0.279341        -7.6013 
 165   0.0000      -0.186573        -5.0769 
 166   1.0000      -0.172944        -4.7060 
 167   0.0000      -0.053337        -1.4514 
 168   0.0000      -0.019657        -0.5349 
 169   0.0000      -0.003699        -0.1007 
 170   0.0000       0.009441         0.2569 
 171   0.0000       0.013351         0.3633 
 172   0.0000       0.015961         0.4343 
 173   0.0000       0.019603         0.5334 
 174   0.0000       0.047230         1.2852 
 175   0.0000       0.056844         1.5468 
 176   0.0000       0.071462         1.9446 

                 SPIN DOWN ORBITALS
  NO   OCC          E(Eh)            E(eV) 
   0   1.0000     -19.585485      -532.9481 
   1   1.0000     -19.500907      -530.6467 
   2   1.0000     -19.482346      -530.1416 
   3   1.0000     -19.465683      -529.6882 
   4   1.0000     -14.671385      -399.2287 
   5   1.0000     -14.669593      -399.1799 
   6   1.0000     -14.657504      -398.8510 
   7   1.0000     -14.657452      -398.8496 
   8   1.0000     -14.643583      -398.4721 
   9   1.0000     -10.564221      -287.4671 
  10   1.0000     -10.554136      -287.1926 
  11   1.0000     -10.553747      -287.1821 
  12   1.0000     -10.547693      -287.0173 
  13   1.0000     -10.523269      -286.3527 
  14   1.0000     -10.522518      -286.3323 
  15   1.0000     -10.506424      -285.8943 
  16   1.0000     -10.504439      -285.8403 
  17   1.0000     -10.496249      -285.6174 
  18   1.0000     -10.492111      -285.5049 
  19   1.0000     -10.486364      -285.3485 
  20   1.0000     -10.477926      -285.1189 
  21   1.0000     -10.474378      -285.0223 
  22   1.0000     -10.470100      -284.9059 
  23   1.0000     -10.465345      -284.7765 
  24   1.0000     -10.464296      -284.7480 
  25   1.0000     -10.463373      -284.7228 
  26   1.0000     -10.461207      -284.6639 
  27   1.0000     -10.460983      -284.6578 
  28   1.0000     -10.460554      -284.6461 
  29   1.0000     -10.459323      -284.6126 
  30   1.0000     -10.457988      -284.5763 
  31   1.0000     -10.457185      -284.5545 
  32   1.0000     -10.456023      -284.5229 
  33   1.0000     -10.454677      -284.4862 
  34   1.0000     -10.454210      -284.4735 
  35   1.0000     -10.453632      -284.4578 
  36   1.0000     -10.449772      -284.3527 
  37   1.0000     -10.449046      -284.3330 
  38   1.0000     -10.448847      -284.3276 
  39   1.0000     -10.448080      -284.3067 
  40   1.0000     -10.447862      -284.3008 
  41   1.0000     -10.444829      -284.2183 
  42   1.0000     -10.438230      -284.0387 
  43   1.0000     -10.435213      -283.9566 
  44   1.0000     -10.433780      -283.9176 
  45   1.0000     -10.424469      -283.6642 
  46   1.0000     -10.423062      -283.6259 
  47   1.0000      -1.270524       -34.5727 
  48   1.0000      -1.169945       -31.8358 
  49   1.0000      -1.166016       -31.7289 
  50   1.0000      -1.149841       -31.2888 
  51   1.0000      -1.110957       -30.2307 
  52   1.0000      -1.055938       -28.7335 
  53   1.0000      -1.045402       -28.4468 
  54   1.0000      -1.031622       -28.0719 
  55   1.0000      -1.029589       -28.0166 
  56   1.0000      -0.979208       -26.6456 
  57   1.0000      -0.969781       -26.3891 
  58   1.0000      -0.964917       -26.2567 
  59   1.0000      -0.955012       -25.9872 
  60   1.0000      -0.903860       -24.5953 
  61   1.0000      -0.895193       -24.3595 
  62   1.0000      -0.893177       -24.3046 
  63   1.0000      -0.885152       -24.0862 
  64   1.0000      -0.879817       -23.9411 
  65   1.0000      -0.853500       -23.2249 
  66   1.0000      -0.847802       -23.0699 
  67   1.0000      -0.842651       -22.9297 
  68   1.0000      -0.839667       -22.8485 
  69   1.0000      -0.827133       -22.5074 
  70   1.0000      -0.783126       -21.3099 
  71   1.0000      -0.781119       -21.2553 
  72   1.0000      -0.771246       -20.9867 
  73   1.0000      -0.766443       -20.8560 
  74   1.0000      -0.765406       -20.8278 
  75   1.0000      -0.760402       -20.6916 
  76   1.0000      -0.755611       -20.5612 
  77   1.0000      -0.732258       -19.9258 
  78   1.0000      -0.715803       -19.4780 
  79   1.0000      -0.710541       -19.3348 
  80   1.0000      -0.705811       -19.2061 
  81   1.0000      -0.698642       -19.0110 
  82   1.0000      -0.687866       -18.7178 
  83   1.0000      -0.686595       -18.6832 
  84   1.0000      -0.674611       -18.3571 
  85   1.0000      -0.658613       -17.9218 
  86   1.0000      -0.649886       -17.6843 
  87   1.0000      -0.644619       -17.5410 
  88   1.0000      -0.638084       -17.3631 
  89   1.0000      -0.620343       -16.8804 
  90   1.0000      -0.610956       -16.6250 
  91   1.0000      -0.594965       -16.1898 
  92   1.0000      -0.592906       -16.1338 
  93   1.0000      -0.585887       -15.9428 
  94   1.0000      -0.583441       -15.8762 
  95   1.0000      -0.574061       -15.6210 
  96   1.0000      -0.571739       -15.5578 
  97   1.0000      -0.571085       -15.5400 
  98   1.0000      -0.566872       -15.4254 
  99   1.0000      -0.563743       -15.3402 
 100   1.0000      -0.551152       -14.9976 
 101   1.0000      -0.545380       -14.8405 
 102   1.0000      -0.541401       -14.7323 
 103   1.0000      -0.534694       -14.5498 
 104   1.0000      -0.532784       -14.4978 
 105   1.0000      -0.526614       -14.3299 
 106   1.0000      -0.524302       -14.2670 
 107   1.0000      -0.520008       -14.1501 
 108   1.0000      -0.517458       -14.0808 
 109   1.0000      -0.515115       -14.0170 
 110   1.0000      -0.512578       -13.9480 
 111   1.0000      -0.504175       -13.7193 
 112   1.0000      -0.500477       -13.6187 
 113   1.0000      -0.495376       -13.4799 
 114   1.0000      -0.494665       -13.4605 
 115   1.0000      -0.490254       -13.3405 
 116   1.0000      -0.485947       -13.2233 
 117   1.0000      -0.482973       -13.1424 
 118   1.0000      -0.480996       -13.0886 
 119   1.0000      -0.478769       -13.0280 
 120   1.0000      -0.476185       -12.9577 
 121   1.0000      -0.472666       -12.8619 
 122   1.0000      -0.468500       -12.7485 
 123   1.0000      -0.461303       -12.5527 
 124   1.0000      -0.457686       -12.4543 
 125   1.0000      -0.452263       -12.3067 
 126   1.0000      -0.451152       -12.2765 
 127   1.0000      -0.448461       -12.2032 
 128   1.0000      -0.445328       -12.1180 
 129   1.0000      -0.438130       -11.9221 
 130   1.0000      -0.437034       -11.8923 
 131   1.0000      -0.434805       -11.8317 
 132   1.0000      -0.431315       -11.7367 
 133   1.0000      -0.426625       -11.6091 
 134   1.0000      -0.425581       -11.5806 
 135   1.0000      -0.423809       -11.5324 
 136   1.0000      -0.421764       -11.4768 
 137   1.0000      -0.421453       -11.4683 
 138   1.0000      -0.419744       -11.4218 
 139   1.0000      -0.418797       -11.3960 
 140   1.0000      -0.415681       -11.3112 
 141   1.0000      -0.406927       -11.0731 
 142   1.0000      -0.404434       -11.0052 
 143   1.0000      -0.402673       -10.9573 
 144   1.0000      -0.396793       -10.7973 
 145   1.0000      -0.393286       -10.7019 
 146   1.0000      -0.387480       -10.5439 
 147   1.0000      -0.379382       -10.3235 
 148   1.0000      -0.375120       -10.2075 
 149   1.0000      -0.371841       -10.1183 
 150   1.0000      -0.364283        -9.9126 
 151   1.0000      -0.357447        -9.7266 
 152   1.0000      -0.350581        -9.5398 
 153   1.0000      -0.345807        -9.4099 
 154   1.0000      -0.329110        -8.9556 
 155   1.0000      -0.327921        -8.9232 
 156   1.0000      -0.315210        -8.5773 
 157   1.0000      -0.310376        -8.4458 
 158   1.0000      -0.308701        -8.4002 
 159   1.0000      -0.304536        -8.2869 
 160   1.0000      -0.302807        -8.2398 
 161   1.0000      -0.299925        -8.1614 
 162   1.0000      -0.297529        -8.0962 
 163   1.0000      -0.296088        -8.0570 
 164   1.0000      -0.289316        -7.8727 
 165   1.0000      -0.279088        -7.5944 
 166   0.0000      -0.053431        -1.4539 
 167   0.0000      -0.030106        -0.8192 
 168   0.0000      -0.016428        -0.4470 
 169   0.0000      -0.003563        -0.0970 
 170   0.0000       0.009540         0.2596 
 171   0.0000       0.013504         0.3675 
 172   0.0000       0.015810         0.4302 
 173   0.0000       0.019756         0.5376 
 174   0.0000       0.047385         1.2894 
 175   0.0000       0.056863         1.5473 
 176   0.0000       0.086068         2.3420 
*Only the first 10 virtual orbitals were printed.

*These are the orbitals as used from here on.
----------------
ORBITAL ENERGIES
----------------
                 SPIN UP ORBITALS
  NO   OCC          E(Eh)            E(eV) 
   0   1.0000     -19.585480      -532.9480 
   1   1.0000     -19.500932      -530.6473 
   2   1.0000     -19.481087      -530.1073 
   3   1.0000     -19.465610      -529.6862 
   4   1.0000     -14.672078      -399.2475 
   5   1.0000     -14.669983      -399.1905 
   6   1.0000     -14.658547      -398.8793 
   7   1.0000     -14.657469      -398.8500 
   8   1.0000     -14.643565      -398.4717 
   9   1.0000     -10.563548      -287.4488 
  10   1.0000     -10.554154      -287.1931 
  11   1.0000     -10.553747      -287.1821 
  12   1.0000     -10.547699      -287.0175 
  13   1.0000     -10.523232      -286.3517 
  14   1.0000     -10.519490      -286.2499 
  15   1.0000     -10.505747      -285.8759 
  16   1.0000     -10.502717      -285.7935 
  17   1.0000     -10.496722      -285.6303 
  18   1.0000     -10.493606      -285.5455 
  19   1.0000     -10.486391      -285.3492 
  20   1.0000     -10.477924      -285.1188 
  21   1.0000     -10.474396      -285.0228 
  22   1.0000     -10.470100      -284.9059 
  23   1.0000     -10.465344      -284.7765 
  24   1.0000     -10.464266      -284.7472 
  25   1.0000     -10.463350      -284.7222 
  26   1.0000     -10.461180      -284.6632 
  27   1.0000     -10.460969      -284.6574 
  28   1.0000     -10.460555      -284.6462 
  29   1.0000     -10.459325      -284.6127 
  30   1.0000     -10.457986      -284.5763 
  31   1.0000     -10.457186      -284.5545 
  32   1.0000     -10.456030      -284.5231 
  33   1.0000     -10.454677      -284.4862 
  34   1.0000     -10.454210      -284.4735 
  35   1.0000     -10.453447      -284.4528 
  36   1.0000     -10.449797      -284.3534 
  37   1.0000     -10.448997      -284.3317 
  38   1.0000     -10.448854      -284.3278 
  39   1.0000     -10.448013      -284.3049 
  40   1.0000     -10.447819      -284.2996 
  41   1.0000     -10.444830      -284.2183 
  42   1.0000     -10.438231      -284.0387 
  43   1.0000     -10.435213      -283.9566 
  44   1.0000     -10.433782      -283.9176 
  45   1.0000     -10.424468      -283.6642 
  46   1.0000     -10.423062      -283.6259 
  47   1.0000      -1.270512       -34.5724 
  48   1.0000      -1.169960       -31.8362 
  49   1.0000      -1.164103       -31.6768 
  50   1.0000      -1.149688       -31.2846 
  51   1.0000      -1.111398       -30.2427 
  52   1.0000      -1.056392       -28.7459 
  53   1.0000      -1.045388       -28.4465 
  54   1.0000      -1.031858       -28.0783 
  55   1.0000      -1.030768       -28.0486 
  56   1.0000      -0.979193       -26.6452 
  57   1.0000      -0.969781       -26.3891 
  58   1.0000      -0.964766       -26.2526 
  59   1.0000      -0.954993       -25.9867 
  60   1.0000      -0.903851       -24.5950 
  61   1.0000      -0.894422       -24.3385 
  62   1.0000      -0.892686       -24.2912 
  63   1.0000      -0.883882       -24.0517 
  64   1.0000      -0.879815       -23.9410 
  65   1.0000      -0.853492       -23.2247 
  66   1.0000      -0.847803       -23.0699 
  67   1.0000      -0.842632       -22.9292 
  68   1.0000      -0.839611       -22.8470 
  69   1.0000      -0.825356       -22.4591 
  70   1.0000      -0.783077       -21.3086 
  71   1.0000      -0.780337       -21.2340 
  72   1.0000      -0.771244       -20.9866 
  73   1.0000      -0.766443       -20.8560 
  74   1.0000      -0.765400       -20.8276 
  75   1.0000      -0.756568       -20.5873 
  76   1.0000      -0.755548       -20.5595 
  77   1.0000      -0.732259       -19.9258 
  78   1.0000      -0.713159       -19.4060 
  79   1.0000      -0.710291       -19.3280 
  80   1.0000      -0.705713       -19.2034 
  81   1.0000      -0.698638       -19.0109 
  82   1.0000      -0.687852       -18.7174 
  83   1.0000      -0.686369       -18.6770 
  84   1.0000      -0.667312       -18.1585 
  85   1.0000      -0.654506       -17.8100 
  86   1.0000      -0.649862       -17.6836 
  87   1.0000      -0.644539       -17.5388 
  88   1.0000      -0.638079       -17.3630 
  89   1.0000      -0.611864       -16.6497 
  90   1.0000      -0.610919       -16.6240 
  91   1.0000      -0.594939       -16.1891 
  92   1.0000      -0.590784       -16.0760 
  93   1.0000      -0.585568       -15.9341 
  94   1.0000      -0.581459       -15.8223 
  95   1.0000      -0.573284       -15.5999 
  96   1.0000      -0.570949       -15.5363 
  97   1.0000      -0.565890       -15.3986 
  98   1.0000      -0.564039       -15.3483 
  99   1.0000      -0.562798       -15.3145 
 100   1.0000      -0.550109       -14.9692 
 101   1.0000      -0.545296       -14.8382 
 102   1.0000      -0.541358       -14.7311 
 103   1.0000      -0.537359       -14.6223 
 104   1.0000      -0.533890       -14.5279 
 105   1.0000      -0.526680       -14.3317 
 106   1.0000      -0.524171       -14.2634 
 107   1.0000      -0.519435       -14.1345 
 108   1.0000      -0.517319       -14.0770 
 109   1.0000      -0.515827       -14.0364 
 110   1.0000      -0.512657       -13.9501 
 111   1.0000      -0.504011       -13.7148 
 112   1.0000      -0.499180       -13.5834 
 113   1.0000      -0.496390       -13.5074 
 114   1.0000      -0.493757       -13.4358 
 115   1.0000      -0.491595       -13.3770 
 116   1.0000      -0.489689       -13.3251 
 117   1.0000      -0.484858       -13.1937 
 118   1.0000      -0.481219       -13.0946 
 119   1.0000      -0.480018       -13.0620 
 120   1.0000      -0.476362       -12.9625 
 121   1.0000      -0.475415       -12.9367 
 122   1.0000      -0.469694       -12.7810 
 123   1.0000      -0.465681       -12.6718 
 124   1.0000      -0.457637       -12.4529 
 125   1.0000      -0.451269       -12.2796 
 126   1.0000      -0.449737       -12.2380 
 127   1.0000      -0.446994       -12.1633 
 128   1.0000      -0.445396       -12.1198 
 129   1.0000      -0.438288       -11.9264 
 130   1.0000      -0.437089       -11.8938 
 131   1.0000      -0.434829       -11.8323 
 132   1.0000      -0.433660       -11.8005 
 133   1.0000      -0.425651       -11.5826 
 134   1.0000      -0.424044       -11.5388 
 135   1.0000      -0.422349       -11.4927 
 136   1.0000      -0.421317       -11.4646 
 137   1.0000      -0.419619       -11.4184 
 138   1.0000      -0.419010       -11.4018 
 139   1.0000      -0.417729       -11.3670 
 140   1.0000      -0.413722       -11.2580 
 141   1.0000      -0.406904       -11.0724 
 142   1.0000      -0.404085       -10.9957 
 143   1.0000      -0.402619       -10.9558 
 144   1.0000      -0.394366       -10.7312 
 145   1.0000      -0.393039       -10.6951 
 146   1.0000      -0.387464       -10.5434 
 147   1.0000      -0.379354       -10.3228 
 148   1.0000      -0.374578       -10.1928 
 149   1.0000      -0.364282        -9.9126 
 150   1.0000      -0.350708        -9.5432 
 151   1.0000      -0.347728        -9.4622 
 152   1.0000      -0.345802        -9.4097 
 153   1.0000      -0.334483        -9.1018 
 154   1.0000      -0.333095        -9.0640 
 155   1.0000      -0.326942        -8.8966 
 156   1.0000      -0.319071        -8.6824 
 157   1.0000      -0.308892        -8.4054 
 158   1.0000      -0.305390        -8.3101 
 159   1.0000      -0.303049        -8.2464 
 160   1.0000      -0.300221        -8.1694 
 161   1.0000      -0.298257        -8.1160 
 162   1.0000      -0.296068        -8.0564 
 163   1.0000      -0.289837        -7.8869 
 164   1.0000      -0.279341        -7.6013 
 165   1.0000      -0.172944        -4.7060 
 166   0.0000      -0.186573        -5.0769 
 167   0.0000      -0.053337        -1.4514 
 168   0.0000      -0.019657        -0.5349 
 169   0.0000      -0.003699        -0.1007 
 170   0.0000       0.009441         0.2569 
 171   0.0000       0.013351         0.3633 
 172   0.0000       0.015961         0.4343 
 173   0.0000       0.019603         0.5334 
 174   0.0000       0.047230         1.2852 
 175   0.0000       0.056844         1.5468 
 176   0.0000       0.071462         1.9446 

                 SPIN DOWN ORBITALS
  NO   OCC          E(Eh)            E(eV) 
   0   1.0000     -19.585485      -532.9481 
   1   1.0000     -19.500907      -530.6467 
   2   1.0000     -19.482346      -530.1416 
   3   1.0000     -19.465683      -529.6882 
   4   1.0000     -14.671385      -399.2287 
   5   1.0000     -14.669593      -399.1799 
   6   1.0000     -14.657504      -398.8510 
   7   1.0000     -14.657452      -398.8496 
   8   1.0000     -14.643583      -398.4721 
   9   1.0000     -10.564221      -287.4671 
  10   1.0000     -10.554136      -287.1926 
  11   1.0000     -10.553747      -287.1821 
  12   1.0000     -10.547693      -287.0173 
  13   1.0000     -10.523269      -286.3527 
  14   1.0000     -10.522518      -286.3323 
  15   1.0000     -10.506424      -285.8943 
  16   1.0000     -10.504439      -285.8403 
  17   1.0000     -10.496249      -285.6174 
  18   1.0000     -10.492111      -285.5049 
  19   1.0000     -10.486364      -285.3485 
  20   1.0000     -10.477926      -285.1189 
  21   1.0000     -10.474378      -285.0223 
  22   1.0000     -10.470100      -284.9059 
  23   1.0000     -10.465345      -284.7765 
  24   1.0000     -10.464296      -284.7480 
  25   1.0000     -10.463373      -284.7228 
  26   1.0000     -10.461207      -284.6639 
  27   1.0000     -10.460983      -284.6578 
  28   1.0000     -10.460554      -284.6461 
  29   1.0000     -10.459323      -284.6126 
  30   1.0000     -10.457988      -284.5763 
  31   1.0000     -10.457185      -284.5545 
  32   1.0000     -10.456023      -284.5229 
  33   1.0000     -10.454677      -284.4862 
  34   1.0000     -10.454210      -284.4735 
  35   1.0000     -10.453632      -284.4578 
  36   1.0000     -10.449772      -284.3527 
  37   1.0000     -10.449046      -284.3330 
  38   1.0000     -10.448847      -284.3276 
  39   1.0000     -10.448080      -284.3067 
  40   1.0000     -10.447862      -284.3008 
  41   1.0000     -10.444829      -284.2183 
  42   1.0000     -10.438230      -284.0387 
  43   1.0000     -10.435213      -283.9566 
  44   1.0000     -10.433780      -283.9176 
  45   1.0000     -10.424469      -283.6642 
  46   1.0000     -10.423062      -283.6259 
  47   1.0000      -1.270524       -34.5727 
  48   1.0000      -1.169945       -31.8358 
  49   1.0000      -1.166016       -31.7289 
  50   1.0000      -1.149841       -31.2888 
  51   1.0000      -1.110957       -30.2307 
  52   1.0000      -1.055938       -28.7335 
  53   1.0000      -1.045402       -28.4468 
  54   1.0000      -1.031622       -28.0719 
  55   1.0000      -1.029589       -28.0166 
  56   1.0000      -0.979208       -26.6456 
  57   1.0000      -0.969781       -26.3891 
  58   1.0000      -0.964917       -26.2567 
  59   1.0000      -0.955012       -25.9872 
  60   1.0000      -0.903860       -24.5953 
  61   1.0000      -0.895193       -24.3595 
  62   1.0000      -0.893177       -24.3046 
  63   1.0000      -0.885152       -24.0862 
  64   1.0000      -0.879817       -23.9411 
  65   1.0000      -0.853500       -23.2249 
  66   1.0000      -0.847802       -23.0699 
  67   1.0000      -0.842651       -22.9297 
  68   1.0000      -0.839667       -22.8485 
  69   1.0000      -0.827133       -22.5074 
  70   1.0000      -0.783126       -21.3099 
  71   1.0000      -0.781119       -21.2553 
  72   1.0000      -0.771246       -20.9867 
  73   1.0000      -0.766443       -20.8560 
  74   1.0000      -0.765406       -20.8278 
  75   1.0000      -0.760402       -20.6916 
  76   1.0000      -0.755611       -20.5612 
  77   1.0000      -0.732258       -19.9258 
  78   1.0000      -0.715803       -19.4780 
  79   1.0000      -0.710541       -19.3348 
  80   1.0000      -0.705811       -19.2061 
  81   1.0000      -0.698642       -19.0110 
  82   1.0000      -0.687866       -18.7178 
  83   1.0000      -0.686595       -18.6832 
  84   1.0000      -0.674611       -18.3571 
  85   1.0000      -0.658613       -17.9218 
  86   1.0000      -0.649886       -17.6843 
  87   1.0000      -0.644619       -17.5410 
  88   1.0000      -0.638084       -17.3631 
  89   1.0000      -0.620343       -16.8804 
  90   1.0000      -0.610956       -16.6250 
  91   1.0000      -0.594965       -16.1898 
  92   1.0000      -0.592906       -16.1338 
  93   1.0000      -0.585887       -15.9428 
  94   1.0000      -0.583441       -15.8762 
  95   1.0000      -0.574061       -15.6210 
  96   1.0000      -0.571739       -15.5578 
  97   1.0000      -0.571085       -15.5400 
  98   1.0000      -0.566872       -15.4254 
  99   1.0000      -0.563743       -15.3402 
 100   1.0000      -0.551152       -14.9976 
 101   1.0000      -0.545380       -14.8405 
 102   1.0000      -0.541401       -14.7323 
 103   1.0000      -0.534694       -14.5498 
 104   1.0000      -0.532784       -14.4978 
 105   1.0000      -0.526614       -14.3299 
 106   1.0000      -0.524302       -14.2670 
 107   1.0000      -0.520008       -14.1501 
 108   1.0000      -0.517458       -14.0808 
 109   1.0000      -0.515115       -14.0170 
 110   1.0000      -0.512578       -13.9480 
 111   1.0000      -0.504175       -13.7193 
 112   1.0000      -0.500477       -13.6187 
 113   1.0000      -0.495376       -13.4799 
 114   1.0000      -0.494665       -13.4605 
 115   1.0000      -0.490254       -13.3405 
 116   1.0000      -0.485947       -13.2233 
 117   1.0000      -0.482973       -13.1424 
 118   1.0000      -0.480996       -13.0886 
 119   1.0000      -0.478769       -13.0280 
 120   1.0000      -0.476185       -12.9577 
 121   1.0000      -0.472666       -12.8619 
 122   1.0000      -0.468500       -12.7485 
 123   1.0000      -0.461303       -12.5527 
 124   1.0000      -0.457686       -12.4543 
 125   1.0000      -0.452263       -12.3067 
 126   1.0000      -0.451152       -12.2765 
 127   1.0000      -0.448461       -12.2032 
 128   1.0000      -0.445328       -12.1180 
 129   1.0000      -0.438130       -11.9221 
 130   1.0000      -0.437034       -11.8923 
 131   1.0000      -0.434805       -11.8317 
 132   1.0000      -0.431315       -11.7367 
 133   1.0000      -0.426625       -11.6091 
 134   1.0000      -0.425581       -11.5806 
 135   1.0000      -0.423809       -11.5324 
 136   1.0000      -0.421764       -11.4768 
 137   1.0000      -0.421453       -11.4683 
 138   1.0000      -0.419744       -11.4218 
 139   1.0000      -0.418797       -11.3960 
 140   1.0000      -0.415681       -11.3112 
 141   1.0000      -0.406927       -11.0731 
 142   1.0000      -0.404434       -11.0052 
 143   1.0000      -0.402673       -10.9573 
 144   1.0000      -0.396793       -10.7973 
 145   1.0000      -0.393286       -10.7019 
 146   1.0000      -0.387480       -10.5439 
 147   1.0000      -0.379382       -10.3235 
 148   1.0000      -0.375120       -10.2075 
 149   1.0000      -0.371841       -10.1183 
 150   1.0000      -0.364283        -9.9126 
 151   1.0000      -0.357447        -9.7266 
 152   1.0000      -0.350581        -9.5398 
 153   1.0000      -0.345807        -9.4099 
 154   1.0000      -0.329110        -8.9556 
 155   1.0000      -0.327921        -8.9232 
 156   1.0000      -0.315210        -8.5773 
 157   1.0000      -0.310376        -8.4458 
 158   1.0000      -0.308701        -8.4002 
 159   1.0000      -0.304536        -8.2869 
 160   1.0000      -0.302807        -8.2398 
 161   1.0000      -0.299925        -8.1614 
 162   1.0000      -0.297529        -8.0962 
 163   1.0000      -0.296088        -8.0570 
 164   1.0000      -0.289316        -7.8727 
 165   1.0000      -0.279088        -7.5944 
 166   0.0000      -0.053431        -1.4539 
 167   0.0000      -0.030106        -0.8192 
 168   0.0000      -0.016428        -0.4470 
 169   0.0000      -0.003563        -0.0970 
 170   0.0000       0.009540         0.2596 
 171   0.0000       0.013504         0.3675 
 172   0.0000       0.015810         0.4302 
 173   0.0000       0.019756         0.5376 
 174   0.0000       0.047385         1.2894 
 175   0.0000       0.056863         1.5473 
 176   0.0000       0.086068         2.3420 
*Only the first 10 virtual orbitals were printed.

                    ********************************
                    * MULLIKEN POPULATION ANALYSIS *
                    ********************************

--------------------------------------------
MULLIKEN ATOMIC CHARGES AND SPIN POPULATIONS
--------------------------------------------
   0 C :   -0.298892   -0.003791
   1 C :    0.113051    0.000025
   2 C :   -0.292347   -0.004880
   3 C :   -0.236158    0.003642
   4 C :   -0.262575   -0.005862
   5 C :   -0.231864    0.002559
   6 C :   -0.497527   -0.007233
   7 C :   -0.117319   -0.023861
   8 C :    0.296024   -0.113330
   9 C :    0.019087    0.114965
  10 C :    0.544974   -0.017712
  11 N :   -0.707419    0.038848
  12 N :   -0.361462    0.002591
  13 C :   -0.167928    0.159815
  14 C :   -0.127585   -0.041973
  15 N :   -0.346594    0.011117
  16 O :   -0.464726   -0.040996
  17 H :    0.443981   -0.002857
  18 H :    0.291073   -0.038850
  19 H :    0.295603   -0.025455
  20 H :    0.246147    0.000206
  21 H :    0.248601   -0.000141
  22 H :    0.250377    0.000326
  23 H :    0.248748   -0.000178
  24 H :    0.250000    0.000171
  25 H :    0.267334    0.000966
  26 H :    0.264414    0.000130
  27 H :    0.303557   -0.004606
  28 C :   -0.262384    0.000099
  29 C :   -0.044842   -0.000120
  30 C :   -0.274361    0.000140
  31 C :   -0.242878   -0.000007
  32 C :   -0.246700    0.000126
  33 C :   -0.240069   -0.000037
  34 C :    0.380735    0.000154
  35 O :   -0.377371    0.000438
  36 C :   -0.105086    0.000942
  37 C :    0.323399   -0.001553
  38 C :    0.170726    0.001285
  39 C :   -0.311271   -0.001505
  40 C :   -0.250388    0.000906
  41 C :   -0.291023   -0.001191
  42 N :   -0.439456   -0.000650
  43 C :    0.563786    0.000750
  44 O :   -0.443516   -0.000080
  45 C :   -0.251833   -0.000105
  46 C :   -0.372225    0.000022
  47 C :   -0.132915   -0.000093
  48 C :   -0.385057    0.000013
  49 C :   -0.223047   -0.000540
  50 C :   -0.386550    0.000015
  51 C :    0.594847    0.000363
  52 N :   -0.654774   -0.001394
  53 C :   -0.240375    0.000048
  54 C :   -0.636191    0.000028
  55 C :   -0.643914   -0.000012
  56 C :   -0.637243    0.000020
  57 O :   -0.506007   -0.001869
  58 H :    0.236377   -0.000006
  59 H :    0.248834   -0.000001
  60 H :    0.237549   -0.000040
  61 H :    0.241346   -0.000005
  62 H :    0.246958   -0.000029
  63 H :    0.259341   -0.000003
  64 H :    0.236708    0.000004
  65 H :    0.225379   -0.000017
  66 H :    0.231247   -0.000004
  67 H :    0.230324    0.000000
  68 H :    0.230255   -0.000011
  69 H :    0.231181    0.000001
  70 H :    0.419520    0.000188
  71 H :    0.241652   -0.000005
  72 H :    0.243525   -0.000003
  73 H :    0.240902    0.000006
  74 H :    0.267083    0.000116
  75 H :    0.260800   -0.000055
  76 H :    0.268816    0.000125
  77 H :    0.270563   -0.000027
  78 H :    0.256147   -0.000004
  79 H :    0.258081   -0.000007
  80 H :    0.256881   -0.000001
  81 H :    0.261481   -0.000003
  82 H :    0.251994   -0.000058
  83 H :    0.242464    0.000005
Sum of atomic charges         :   -0.0000000
Sum of atomic spin populations:    0.0000000

-----------------------------------------------------
MULLIKEN REDUCED ORBITAL CHARGES AND SPIN POPULATIONS
-----------------------------------------------------
CHARGE
  0 C s       :     3.284776  s :     3.284776
      pz      :     1.044497  p :     2.974357
      px      :     0.963337
      py      :     0.966523
      dz2     :     0.009510  d :     0.039759
      dxz     :     0.005082
      dyz     :     0.011969
      dx2y2   :     0.006852
      dxy     :     0.006345

  1 C s       :     3.155903  s :     3.155903
      pz      :     0.872442  p :     2.684921
      px      :     0.922280
      py      :     0.890199
      dz2     :     0.011268  d :     0.046126
      dxz     :     0.007774
      dyz     :     0.012583
      dx2y2   :     0.006808
      dxy     :     0.007692

  2 C s       :     3.282175  s :     3.282175
      pz      :     0.903498  p :     2.970509
      px      :     1.003506
      py      :     1.063505
      dz2     :     0.011159  d :     0.039663
      dxz     :     0.007398
      dyz     :     0.009501
      dx2y2   :     0.005314
      dxy     :     0.006291

  3 C s       :     3.254006  s :     3.254006
      pz      :     1.029021  p :     2.942029
      px      :     0.960728
      py      :     0.952280
      dz2     :     0.009479  d :     0.040123
      dxz     :     0.005141
      dyz     :     0.012190
      dx2y2   :     0.007029
      dxy     :     0.006284

  4 C s       :     3.259382  s :     3.259382
      pz      :     1.007875  p :     2.963190
      px      :     1.011511
      py      :     0.943804
      dz2     :     0.008714  d :     0.040004
      dxz     :     0.007713
      dyz     :     0.011158
      dx2y2   :     0.005696
      dxy     :     0.006723

  5 C s       :     3.253001  s :     3.253001
      pz      :     0.909862  p :     2.938816
      px      :     0.985676
      py      :     1.043278
      dz2     :     0.011188  d :     0.040047
      dxz     :     0.007494
      dyz     :     0.009684
      dx2y2   :     0.005453
      dxy     :     0.006229

  6 C s       :     3.365090  s :     3.365090
      pz      :     1.014521  p :     3.089792
      px      :     1.030359
      py      :     1.044912
      dz2     :     0.005750  d :     0.042645
      dxz     :     0.008515
      dyz     :     0.012940
      dx2y2   :     0.005110
      dxy     :     0.010330

  7 C s       :     3.272417  s :     3.272417
      pz      :     0.931152  p :     2.779947
      px      :     0.834766
      py      :     1.014029
      dz2     :     0.007382  d :     0.064955
      dxz     :     0.014224
      dyz     :     0.017051
      dx2y2   :     0.013180
      dxy     :     0.013118

  8 C s       :     3.090360  s :     3.090360
      pz      :     0.848142  p :     2.543582
      px      :     0.812961
      py      :     0.882479
      dz2     :     0.011933  d :     0.070034
      dxz     :     0.018129
      dyz     :     0.012072
      dx2y2   :     0.015070
      dxy     :     0.012829

  9 C s       :     3.140324  s :     3.140324
      pz      :     0.783359  p :     2.775400
      px      :     0.958872
      py      :     1.033169
      dz2     :     0.018860  d :     0.065189
      dxz     :     0.017764
      dyz     :     0.015465
      dx2y2   :     0.005745
      dxy     :     0.007354

 10 C s       :     2.914412  s :     2.914412
      pz      :     0.787445  p :     2.413250
      px      :     0.817505
      py      :     0.808300
      dz2     :     0.041317  d :     0.127364
      dxz     :     0.026828
      dyz     :     0.024310
      dx2y2   :     0.016415
      dxy     :     0.018494

 11 N s       :     3.576202  s :     3.576202
      pz      :     1.192548  p :     4.096850
      px      :     1.335242
      py      :     1.569060
      dz2     :     0.008447  d :     0.034367
      dxz     :     0.009763
      dyz     :     0.006860
      dx2y2   :     0.003565
      dxy     :     0.005731

 12 N s       :     3.588381  s :     3.588381
      pz      :     1.243100  p :     3.731691
      px      :     1.218089
      py      :     1.270502
      dz2     :     0.011798  d :     0.041390
      dxz     :     0.007972
      dyz     :     0.007270
      dx2y2   :     0.007444
      dxy     :     0.006906

 13 C s       :     3.183674  s :     3.183674
      pz      :     0.804572  p :     2.924655
      px      :     1.067257
      py      :     1.052826
      dz2     :     0.018525  d :     0.059599
      dxz     :     0.015060
      dyz     :     0.014157
      dx2y2   :     0.004370
      dxy     :     0.007487

 14 C s       :     3.192792  s :     3.192792
      pz      :     1.049406  p :     2.872892
      px      :     0.861368
      py      :     0.962118
      dz2     :     0.012626  d :     0.061901
      dxz     :     0.014265
      dyz     :     0.009640
      dx2y2   :     0.013433
      dxy     :     0.011937

 15 N s       :     3.586062  s :     3.586062
      pz      :     1.231450  p :     3.719295
      px      :     1.204595
      py      :     1.283249
      dz2     :     0.012006  d :     0.041238
      dxz     :     0.008266
      dyz     :     0.007594
      dx2y2   :     0.007253
      dxy     :     0.006119

 16 O s       :     3.763409  s :     3.763409
      pz      :     1.635671  p :     4.673452
      px      :     1.478637
      py      :     1.559144
      dz2     :     0.004930  d :     0.027865
      dxz     :     0.007448
      dyz     :     0.004732
      dx2y2   :     0.005757
      dxy     :     0.004998

 17 H s       :     0.556019  s :     0.556019

 18 H s       :     0.708927  s :     0.708927

 19 H s       :     0.704397  s :     0.704397

 20 H s       :     0.753853  s :     0.753853

 21 H s       :     0.751399  s :     0.751399

 22 H s       :     0.749623  s :     0.749623

 23 H s       :     0.751252  s :     0.751252

 24 H s       :     0.750000  s :     0.750000

 25 H s       :     0.732666  s :     0.732666

 26 H s       :     0.735586  s :     0.735586

 27 H s       :     0.696443  s :     0.696443

 28 C s       :     3.283880  s :     3.283880
      pz      :     1.023412  p :     2.938238
      px      :     0.915254
      py      :     0.999572
      dz2     :     0.008446  d :     0.040266
      dxz     :     0.010555
      dyz     :     0.007873
      dx2y2   :     0.006123
      dxy     :     0.007269

 29 C s       :     3.207352  s :     3.207352
      pz      :     0.915891  p :     2.794196
      px      :     0.877301
      py      :     1.001004
      dz2     :     0.009867  d :     0.043294
      dxz     :     0.013114
      dyz     :     0.005577
      dx2y2   :     0.007766
      dxy     :     0.006970

 30 C s       :     3.282800  s :     3.282800
      pz      :     0.897788  p :     2.951486
      px      :     1.072925
      py      :     0.980773
      dz2     :     0.010999  d :     0.040074
      dxz     :     0.009482
      dyz     :     0.007303
      dx2y2   :     0.005976
      dxy     :     0.006315

 31 C s       :     3.257553  s :     3.257553
      pz      :     1.005420  p :     2.945497
      px      :     0.931293
      py      :     1.008784
      dz2     :     0.008183  d :     0.039829
      dxz     :     0.010968
      dyz     :     0.007669
      dx2y2   :     0.005988
      dxy     :     0.007020

 32 C s       :     3.265206  s :     3.265206
      pz      :     1.031313  p :     2.941310
      px      :     0.962096
      py      :     0.947901
      dz2     :     0.008843  d :     0.040184
      dxz     :     0.012317
      dyz     :     0.005278
      dx2y2   :     0.007185
      dxy     :     0.006561

 33 C s       :     3.253137  s :     3.253137
      pz      :     0.911173  p :     2.947119
      px      :     1.044536
      py      :     0.991410
      dz2     :     0.010845  d :     0.039813
      dxz     :     0.009408
      dyz     :     0.007212
      dx2y2   :     0.005828
      dxy     :     0.006521

 34 C s       :     3.123190  s :     3.123190
      pz      :     0.825128  p :     2.395868
      px      :     0.828321
      py      :     0.742419
      dz2     :     0.016534  d :     0.100207
      dxz     :     0.040799
      dyz     :     0.008584
      dx2y2   :     0.016437
      dxy     :     0.017853

 35 O s       :     3.770737  s :     3.770737
      pz      :     1.825211  p :     4.577297
      px      :     1.388343
      py      :     1.363743
      dz2     :     0.002969  d :     0.029337
      dxz     :     0.006463
      dyz     :     0.000708
      dx2y2   :     0.008841
      dxy     :     0.010355

 36 C s       :     3.246767  s :     3.246767
      pz      :     0.890313  p :     2.815560
      px      :     0.910661
      py      :     1.014586
      dz2     :     0.012117  d :     0.042760
      dxz     :     0.009924
      dyz     :     0.006573
      dx2y2   :     0.007350
      dxy     :     0.006796

 37 C s       :     3.116127  s :     3.116127
      pz      :     0.768134  p :     2.484537
      px      :     0.835738
      py      :     0.880665
      dz2     :     0.014522  d :     0.075937
      dxz     :     0.020292
      dyz     :     0.016808
      dx2y2   :     0.013128
      dxy     :     0.011187

 38 C s       :     3.104840  s :     3.104840
      pz      :     0.869042  p :     2.659307
      px      :     0.865208
      py      :     0.925057
      dz2     :     0.014237  d :     0.065127
      dxz     :     0.016263
      dyz     :     0.012544
      dx2y2   :     0.011768
      dxy     :     0.010315

 39 C s       :     3.313410  s :     3.313410
      pz      :     1.031522  p :     2.957918
      px      :     0.969372
      py      :     0.957024
      dz2     :     0.010073  d :     0.039942
      dxz     :     0.010753
      dyz     :     0.007278
      dx2y2   :     0.006538
      dxy     :     0.005302

 40 C s       :     3.253193  s :     3.253193
      pz      :     1.000566  p :     2.957566
      px      :     0.962848
      py      :     0.994153
      dz2     :     0.009670  d :     0.039629
      dxz     :     0.010314
      dyz     :     0.008426
      dx2y2   :     0.005339
      dxy     :     0.005879

 41 C s       :     3.296610  s :     3.296610
      pz      :     0.901597  p :     2.954613
      px      :     1.037500
      py      :     1.015516
      dz2     :     0.011335  d :     0.039800
      dxz     :     0.009954
      dyz     :     0.008862
      dx2y2   :     0.002840
      dxy     :     0.006809

 42 N s       :     3.607445  s :     3.607445
      pz      :     1.271667  p :     3.786297
      px      :     1.294264
      py      :     1.220366
      dz2     :     0.015058  d :     0.045714
      dxz     :     0.008074
      dyz     :     0.008437
      dx2y2   :     0.005879
      dxy     :     0.008266

 43 C s       :     3.018624  s :     3.018624
      pz      :     0.765090  p :     2.316840
      px      :     0.746419
      py      :     0.805331
      dz2     :     0.022308  d :     0.100751
      dxz     :     0.029940
      dyz     :     0.025584
      dx2y2   :     0.010943
      dxy     :     0.011975

 44 O s       :     3.804590  s :     3.804590
      pz      :     1.624365  p :     4.598076
      px      :     1.449331
      py      :     1.524380
      dz2     :     0.007481  d :     0.040850
      dxz     :     0.011837
      dyz     :     0.010428
      dx2y2   :     0.006831
      dxy     :     0.004273

 45 C s       :     3.314292  s :     3.314292
      pz      :     0.962078  p :     2.884099
      px      :     0.963268
      py      :     0.958754
      dz2     :     0.008740  d :     0.053441
      dxz     :     0.011378
      dyz     :     0.012274
      dx2y2   :     0.007298
      dxy     :     0.013752

 46 C s       :     3.314442  s :     3.314442
      pz      :     1.083286  p :     3.015242
      px      :     1.029811
      py      :     0.902145
      dz2     :     0.008892  d :     0.042540
      dxz     :     0.006793
      dyz     :     0.009290
      dx2y2   :     0.008199
      dxy     :     0.009366

 47 C s       :     3.246624  s :     3.246624
      pz      :     0.936610  p :     2.832092
      px      :     0.940278
      py      :     0.955204
      dz2     :     0.011130  d :     0.054199
      dxz     :     0.011063
      dyz     :     0.010009
      dx2y2   :     0.009759
      dxy     :     0.012239

 48 C s       :     3.320598  s :     3.320598
      pz      :     0.923718  p :     3.021250
      px      :     1.099611
      py      :     0.997921
      dz2     :     0.009448  d :     0.043209
      dxz     :     0.009457
      dyz     :     0.007247
      dx2y2   :     0.005955
      dxy     :     0.011102

 49 C s       :     3.273791  s :     3.273791
      pz      :     0.993188  p :     2.896580
      px      :     0.951794
      py      :     0.951598
      dz2     :     0.010175  d :     0.052677
      dxz     :     0.011712
      dyz     :     0.010075
      dx2y2   :     0.009130
      dxy     :     0.011585

 50 C s       :     3.324541  s :     3.324541
      pz      :     0.967416  p :     3.019440
      px      :     1.053848
      py      :     0.998177
      dz2     :     0.006022  d :     0.042568
      dxz     :     0.010364
      dyz     :     0.009929
      dx2y2   :     0.006073
      dxy     :     0.010181

 51 C s       :     2.946225  s :     2.946225
      pz      :     0.756778  p :     2.336824
      px      :     0.835384
      py      :     0.744663
      dz2     :     0.036481  d :     0.122104
      dxz     :     0.031468
      dyz     :     0.022844
      dx2y2   :     0.015969
      dxy     :     0.015341

 52 N s       :     3.557663  s :     3.557663
      pz      :     1.158229  p :     4.062367
      px      :     1.359092
      py      :     1.545046
      dz2     :     0.008974  d :     0.034745
      dxz     :     0.010473
      dyz     :     0.006970
      dx2y2   :     0.004086
      dxy     :     0.004242

 53 C s       :     3.270456  s :     3.270456
      pz      :     0.973345  p :     2.912130
      px      :     0.868806
      py      :     1.069979
      dz2     :     0.007901  d :     0.057789
      dxz     :     0.012825
      dyz     :     0.014017
      dx2y2   :     0.011585
      dxy     :     0.011460

 54 C s       :     3.389263  s :     3.389263
      pz      :     1.144539  p :     3.210035
      px      :     1.004236
      py      :     1.061260
      dz2     :     0.004268  d :     0.036893
      dxz     :     0.008660
      dyz     :     0.009960
      dx2y2   :     0.004727
      dxy     :     0.009279

 55 C s       :     3.384044  s :     3.384044
      pz      :     1.088644  p :     3.222900
      px      :     1.095164
      py      :     1.039092
      dz2     :     0.010303  d :     0.036970
      dxz     :     0.005974
      dyz     :     0.004827
      dx2y2   :     0.006927
      dxy     :     0.008938

 56 C s       :     3.379113  s :     3.379113
      pz      :     0.965013  p :     3.221339
      px      :     1.128511
      py      :     1.127815
      dz2     :     0.007283  d :     0.036791
      dxz     :     0.008017
      dyz     :     0.007666
      dx2y2   :     0.003639
      dxy     :     0.010187

 57 O s       :     3.770988  s :     3.770988
      pz      :     1.715539  p :     4.709071
      px      :     1.476069
      py      :     1.517463
      dz2     :     0.003672  d :     0.025948
      dxz     :     0.006928
      dyz     :     0.003603
      dx2y2   :     0.005950
      dxy     :     0.005795

 58 H s       :     0.763623  s :     0.763623

 59 H s       :     0.751166  s :     0.751166

 60 H s       :     0.762451  s :     0.762451

 61 H s       :     0.758654  s :     0.758654

 62 H s       :     0.753042  s :     0.753042

 63 H s       :     0.740659  s :     0.740659

 64 H s       :     0.763292  s :     0.763292

 65 H s       :     0.774621  s :     0.774621

 66 H s       :     0.768753  s :     0.768753

 67 H s       :     0.769676  s :     0.769676

 68 H s       :     0.769745  s :     0.769745

 69 H s       :     0.768819  s :     0.768819

 70 H s       :     0.580480  s :     0.580480

 71 H s       :     0.758348  s :     0.758348

 72 H s       :     0.756475  s :     0.756475

 73 H s       :     0.759098  s :     0.759098

 74 H s       :     0.732917  s :     0.732917

 75 H s       :     0.739200  s :     0.739200

 76 H s       :     0.731184  s :     0.731184

 77 H s       :     0.729437  s :     0.729437

 78 H s       :     0.743853  s :     0.743853

 79 H s       :     0.741919  s :     0.741919

 80 H s       :     0.743119  s :     0.743119

 81 H s       :     0.738519  s :     0.738519

 82 H s       :     0.748006  s :     0.748006

 83 H s       :     0.757536  s :     0.757536


SPIN
  0 C s       :    -0.000341  s :    -0.000341
      pz      :    -0.000713  p :    -0.003463
      px      :    -0.002280
      py      :    -0.000469
      dz2     :     0.000006  d :     0.000013
      dxz     :     0.000001
      dyz     :    -0.000012
      dx2y2   :     0.000012
      dxy     :     0.000005

  1 C s       :    -0.000002  s :    -0.000002
      pz      :    -0.000216  p :     0.000116
      px      :     0.000867
      py      :    -0.000535
      dz2     :    -0.000008  d :    -0.000090
      dxz     :    -0.000027
      dyz     :    -0.000004
      dx2y2   :    -0.000042
      dxy     :    -0.000009

  2 C s       :    -0.000578  s :    -0.000578
      pz      :    -0.000384  p :    -0.004331
      px      :    -0.002576
      py      :    -0.001371
      dz2     :     0.000002  d :     0.000029
      dxz     :     0.000013
      dyz     :     0.000006
      dx2y2   :     0.000002
      dxy     :     0.000005

  3 C s       :     0.000485  s :     0.000485
      pz      :     0.000536  p :     0.003224
      px      :     0.001903
      py      :     0.000785
      dz2     :    -0.000004  d :    -0.000067
      dxz     :    -0.000004
      dyz     :    -0.000016
      dx2y2   :    -0.000034
      dxy     :    -0.000009

  4 C s       :    -0.000625  s :    -0.000625
      pz      :    -0.000892  p :    -0.005274
      px      :    -0.003185
      py      :    -0.001197
      dz2     :     0.000005  d :     0.000037
      dxz     :     0.000008
      dyz     :     0.000002
      dx2y2   :     0.000011
      dxy     :     0.000011

  5 C s       :     0.000345  s :     0.000345
      pz      :     0.000526  p :     0.002271
      px      :     0.001129
      py      :     0.000616
      dz2     :    -0.000019  d :    -0.000056
      dxz     :    -0.000022
      dyz     :    -0.000007
      dx2y2   :    -0.000002
      dxy     :    -0.000005

  6 C s       :    -0.000543  s :    -0.000543
      pz      :    -0.002991  p :    -0.006585
      px      :    -0.001790
      py      :    -0.001804
      dz2     :    -0.000021  d :    -0.000106
      dxz     :    -0.000006
      dyz     :    -0.000008
      dx2y2   :     0.000028
      dxy     :    -0.000100

  7 C s       :    -0.001495  s :    -0.001495
      pz      :    -0.019441  p :    -0.021569
      px      :    -0.002745
      py      :     0.000616
      dz2     :    -0.000094  d :    -0.000797
      dxz     :    -0.000320
      dyz     :    -0.000289
      dx2y2   :     0.000179
      dxy     :    -0.000274

  8 C s       :    -0.012594  s :    -0.012594
      pz      :    -0.040517  p :    -0.103864
      px      :    -0.027775
      py      :    -0.035571
      dz2     :    -0.000063  d :     0.003127
      dxz     :    -0.002577
      dyz     :     0.000289
      dx2y2   :     0.003875
      dxy     :     0.001603

  9 C s       :     0.013994  s :     0.013994
      pz      :    -0.027176  p :     0.100103
      px      :     0.031294
      py      :     0.095985
      dz2     :    -0.000892  d :     0.000869
      dxz     :    -0.000524
      dyz     :     0.002980
      dx2y2   :     0.000361
      dxy     :    -0.001055

 10 C s       :    -0.010495  s :    -0.010495
      pz      :    -0.002872  p :    -0.007869
      px      :    -0.008093
      py      :     0.003095
      dz2     :    -0.000232  d :     0.000652
      dxz     :    -0.000906
      dyz     :    -0.000387
      dx2y2   :     0.001915
      dxy     :     0.000263

 11 N s       :     0.002924  s :     0.002924
      pz      :    -0.002624  p :     0.036016
      px      :     0.009486
      py      :     0.029154
      dz2     :    -0.000044  d :    -0.000092
      dxz     :    -0.000045
      dyz     :     0.000036
      dx2y2   :     0.000041
      dxy     :    -0.000079

 12 N s       :    -0.031232  s :    -0.031232
      pz      :    -0.161778  p :     0.033424
      px      :    -0.004417
      py      :     0.199619
      dz2     :     0.000449  d :     0.000399
      dxz     :     0.000910
      dyz     :    -0.000224
      dx2y2   :    -0.000092
      dxy     :    -0.000644

 13 C s       :     0.019471  s :     0.019471
      pz      :    -0.031158  p :     0.139509
      px      :     0.048276
      py      :     0.122391
      dz2     :    -0.000609  d :     0.000834
      dxz     :    -0.000177
      dyz     :     0.002806
      dx2y2   :    -0.000219
      dxy     :    -0.000967

 14 C s       :    -0.002421  s :    -0.002421
      pz      :    -0.016816  p :    -0.043253
      px      :    -0.028197
      py      :     0.001760
      dz2     :    -0.000131  d :     0.003702
      dxz     :    -0.002185
      dyz     :     0.000328
      dx2y2   :     0.004157
      dxy     :     0.001532

 15 N s       :    -0.037713  s :    -0.037713
      pz      :    -0.184447  p :     0.048603
      px      :    -0.000292
      py      :     0.233343
      dz2     :     0.000802  d :     0.000228
      dxz     :     0.000922
      dyz     :    -0.000278
      dx2y2   :    -0.000361
      dxy     :    -0.000858

 16 O s       :    -0.001182  s :    -0.001182
      pz      :    -0.020821  p :    -0.039984
      px      :    -0.018589
      py      :    -0.000574
      dz2     :     0.000182  d :     0.000170
      dxz     :    -0.000012
      dyz     :    -0.000038
      dx2y2   :    -0.000020
      dxy     :     0.000057

 17 H s       :    -0.002857  s :    -0.002857

 18 H s       :    -0.038850  s :    -0.038850

 19 H s       :    -0.025455  s :    -0.025455

 20 H s       :     0.000206  s :     0.000206

 21 H s       :    -0.000141  s :    -0.000141

 22 H s       :     0.000326  s :     0.000326

 23 H s       :    -0.000178  s :    -0.000178

 24 H s       :     0.000171  s :     0.000171

 25 H s       :     0.000966  s :     0.000966

 26 H s       :     0.000130  s :     0.000130

 27 H s       :    -0.004606  s :    -0.004606

 28 C s       :     0.000008  s :     0.000008
      pz      :    -0.000007  p :     0.000092
      px      :     0.000017
      py      :     0.000082
      dz2     :    -0.000000  d :    -0.000001
      dxz     :    -0.000000
      dyz     :    -0.000000
      dx2y2   :    -0.000000
      dxy     :    -0.000000

 29 C s       :    -0.000028  s :    -0.000028
      pz      :    -0.000078  p :    -0.000095
      px      :     0.000006
      py      :    -0.000023
      dz2     :    -0.000000  d :     0.000003
      dxz     :    -0.000000
      dyz     :     0.000003
      dx2y2   :    -0.000000
      dxy     :     0.000001

 30 C s       :     0.000007  s :     0.000007
      pz      :     0.000041  p :     0.000134
      px      :     0.000054
      py      :     0.000039
      dz2     :     0.000000  d :    -0.000000
      dxz     :    -0.000000
      dyz     :    -0.000000
      dx2y2   :    -0.000000
      dxy     :     0.000000

 31 C s       :    -0.000001  s :    -0.000001
      pz      :    -0.000018  p :    -0.000008
      px      :     0.000001
      py      :     0.000008
      dz2     :     0.000000  d :     0.000002
      dxz     :     0.000000
      dyz     :     0.000001
      dx2y2   :     0.000000
      dxy     :     0.000001

 32 C s       :     0.000010  s :     0.000010
      pz      :     0.000012  p :     0.000117
      px      :     0.000039
      py      :     0.000065
      dz2     :    -0.000000  d :    -0.000000
      dxz     :    -0.000000
      dyz     :    -0.000000
      dx2y2   :    -0.000000
      dxy     :    -0.000000

 33 C s       :    -0.000004  s :    -0.000004
      pz      :    -0.000008  p :    -0.000034
      px      :    -0.000006
      py      :    -0.000020
      dz2     :     0.000000  d :     0.000002
      dxz     :     0.000000
      dyz     :     0.000001
      dx2y2   :     0.000000
      dxy     :     0.000000

 34 C s       :    -0.000041  s :    -0.000041
      pz      :    -0.000258  p :     0.000188
      px      :    -0.000004
      py      :     0.000450
      dz2     :    -0.000001  d :     0.000007
      dxz     :     0.000003
      dyz     :     0.000003
      dx2y2   :     0.000000
      dxy     :     0.000002

 35 O s       :     0.000040  s :     0.000040
      pz      :     0.000130  p :     0.000395
      px      :    -0.000027
      py      :     0.000292
      dz2     :    -0.000000  d :     0.000003
      dxz     :     0.000003
      dyz     :     0.000002
      dx2y2   :     0.000001
      dxy     :    -0.000002

 36 C s       :     0.000105  s :     0.000105
      pz      :    -0.000170  p :     0.000852
      px      :     0.000574
      py      :     0.000449
      dz2     :    -0.000001  d :    -0.000015
      dxz     :    -0.000002
      dyz     :     0.000004
      dx2y2   :    -0.000014
      dxy     :    -0.000002

 37 C s       :    -0.000191  s :    -0.000191
      pz      :    -0.000146  p :    -0.001374
      px      :    -0.000643
      py      :    -0.000585
      dz2     :     0.000000  d :     0.000012
      dxz     :     0.000000
      dyz     :     0.000003
      dx2y2   :     0.000004
      dxy     :     0.000004

 38 C s       :     0.000241  s :     0.000241
      pz      :     0.000139  p :     0.001067
      px      :     0.000416
      py      :     0.000512
      dz2     :    -0.000001  d :    -0.000023
      dxz     :    -0.000006
      dyz     :    -0.000008
      dx2y2   :    -0.000005
      dxy     :    -0.000002

 39 C s       :    -0.000217  s :    -0.000217
      pz      :    -0.000135  p :    -0.001297
      px      :    -0.000399
      py      :    -0.000762
      dz2     :     0.000001  d :     0.000009
      dxz     :     0.000002
      dyz     :     0.000003
      dx2y2   :     0.000001
      dxy     :     0.000003

 40 C s       :     0.000146  s :     0.000146
      pz      :     0.000044  p :     0.000776
      px      :     0.000376
      py      :     0.000356
      dz2     :    -0.000001  d :    -0.000016
      dxz     :    -0.000003
      dyz     :    -0.000003
      dx2y2   :    -0.000007
      dxy     :    -0.000001

 41 C s       :    -0.000047  s :    -0.000047
      pz      :     0.000006  p :    -0.001159
      px      :    -0.000936
      py      :    -0.000230
      dz2     :     0.000001  d :     0.000015
      dxz     :     0.000002
      dyz     :     0.000002
      dx2y2   :     0.000000
      dxy     :     0.000010

 42 N s       :    -0.000059  s :    -0.000059
      pz      :    -0.000062  p :    -0.000602
      px      :    -0.000227
      py      :    -0.000313
      dz2     :     0.000001  d :     0.000011
      dxz     :     0.000003
      dyz     :     0.000004
      dx2y2   :     0.000003
      dxy     :     0.000001

 43 C s       :     0.000103  s :     0.000103
      pz      :     0.000067  p :     0.000651
      px      :     0.000232
      py      :     0.000351
      dz2     :    -0.000001  d :    -0.000003
      dxz     :    -0.000000
      dyz     :    -0.000001
      dx2y2   :    -0.000000
      dxy     :    -0.000001

 44 O s       :    -0.000006  s :    -0.000006
      pz      :     0.000005  p :    -0.000068
      px      :    -0.000029
      py      :    -0.000044
      dz2     :    -0.000000  d :    -0.000006
      dxz     :    -0.000000
      dyz     :     0.000000
      dx2y2   :    -0.000006
      dxy     :    -0.000000

 45 C s       :    -0.000023  s :    -0.000023
      pz      :    -0.000025  p :    -0.000085
      px      :    -0.000031
      py      :    -0.000029
      dz2     :     0.000000  d :     0.000003
      dxz     :     0.000001
      dyz     :     0.000000
      dx2y2   :     0.000002
      dxy     :     0.000000

 46 C s       :     0.000006  s :     0.000006
      pz      :     0.000004  p :     0.000017
      px      :     0.000006
      py      :     0.000008
      dz2     :    -0.000000  d :    -0.000000
      dxz     :     0.000000
      dyz     :    -0.000000
      dx2y2   :    -0.000000
      dxy     :    -0.000000

 47 C s       :    -0.000010  s :    -0.000010
      pz      :    -0.000011  p :    -0.000082
      px      :    -0.000063
      py      :    -0.000008
      dz2     :     0.000000  d :    -0.000001
      dxz     :    -0.000001
      dyz     :     0.000000
      dx2y2   :    -0.000000
      dxy     :     0.000000

 48 C s       :     0.000007  s :     0.000007
      pz      :     0.000015  p :     0.000008
      px      :    -0.000007
      py      :     0.000001
      dz2     :    -0.000000  d :    -0.000002
      dxz     :    -0.000000
      dyz     :    -0.000001
      dx2y2   :    -0.000000
      dxy     :    -0.000001

 49 C s       :    -0.000069  s :    -0.000069
      pz      :    -0.000081  p :    -0.000470
      px      :    -0.000356
      py      :    -0.000033
      dz2     :     0.000001  d :    -0.000001
      dxz     :    -0.000002
      dyz     :    -0.000000
      dx2y2   :    -0.000001
      dxy     :     0.000001

 50 C s       :     0.000009  s :     0.000009
      pz      :     0.000012  p :     0.000008
      px      :    -0.000013
      py      :     0.000008
      dz2     :    -0.000000  d :    -0.000002
      dxz     :    -0.000001
      dyz     :    -0.000000
      dx2y2   :    -0.000001
      dxy     :     0.000000

 51 C s       :     0.000093  s :     0.000093
      pz      :     0.000106  p :     0.000340
      px      :     0.000077
      py      :     0.000157
      dz2     :    -0.000014  d :    -0.000070
      dxz     :    -0.000032
      dyz     :    -0.000015
      dx2y2   :    -0.000007
      dxy     :    -0.000002

 52 N s       :    -0.000125  s :    -0.000125
      pz      :    -0.000482  p :    -0.001270
      px      :    -0.000506
      py      :    -0.000283
      dz2     :     0.000001  d :     0.000001
      dxz     :    -0.000001
      dyz     :     0.000002
      dx2y2   :    -0.000001
      dxy     :    -0.000000

 53 C s       :     0.000020  s :     0.000020
      pz      :     0.000050  p :     0.000035
      px      :    -0.000012
      py      :    -0.000003
      dz2     :    -0.000004  d :    -0.000007
      dxz     :    -0.000002
      dyz     :    -0.000000
      dx2y2   :    -0.000000
      dxy     :    -0.000001

 54 C s       :     0.000007  s :     0.000007
      pz      :     0.000005  p :     0.000021
      px      :     0.000008
      py      :     0.000008
      dz2     :     0.000000  d :     0.000000
      dxz     :     0.000000
      dyz     :    -0.000000
      dx2y2   :    -0.000000
      dxy     :     0.000000

 55 C s       :    -0.000001  s :    -0.000001
      pz      :    -0.000002  p :    -0.000010
      px      :    -0.000005
      py      :    -0.000003
      dz2     :     0.000000  d :    -0.000001
      dxz     :    -0.000000
      dyz     :    -0.000000
      dx2y2   :    -0.000000
      dxy     :    -0.000000

 56 C s       :     0.000004  s :     0.000004
      pz      :     0.000004  p :     0.000018
      px      :     0.000011
      py      :     0.000003
      dz2     :    -0.000000  d :    -0.000002
      dxz     :    -0.000001
      dyz     :    -0.000000
      dx2y2   :     0.000000
      dxy     :    -0.000000

 57 O s       :    -0.000150  s :    -0.000150
      pz      :    -0.000662  p :    -0.001720
      px      :    -0.000899
      py      :    -0.000158
      dz2     :    -0.000001  d :     0.000000
      dxz     :     0.000001
      dyz     :    -0.000000
      dx2y2   :    -0.000000
      dxy     :     0.000001

 58 H s       :    -0.000006  s :    -0.000006

 59 H s       :    -0.000001  s :    -0.000001

 60 H s       :    -0.000040  s :    -0.000040

 61 H s       :    -0.000005  s :    -0.000005

 62 H s       :    -0.000029  s :    -0.000029

 63 H s       :    -0.000003  s :    -0.000003

 64 H s       :     0.000004  s :     0.000004

 65 H s       :    -0.000017  s :    -0.000017

 66 H s       :    -0.000004  s :    -0.000004

 67 H s       :     0.000000  s :     0.000000

 68 H s       :    -0.000011  s :    -0.000011

 69 H s       :     0.000001  s :     0.000001

 70 H s       :     0.000188  s :     0.000188

 71 H s       :    -0.000005  s :    -0.000005

 72 H s       :    -0.000003  s :    -0.000003

 73 H s       :     0.000006  s :     0.000006

 74 H s       :     0.000116  s :     0.000116

 75 H s       :    -0.000055  s :    -0.000055

 76 H s       :     0.000125  s :     0.000125

 77 H s       :    -0.000027  s :    -0.000027

 78 H s       :    -0.000004  s :    -0.000004

 79 H s       :    -0.000007  s :    -0.000007

 80 H s       :    -0.000001  s :    -0.000001

 81 H s       :    -0.000003  s :    -0.000003

 82 H s       :    -0.000058  s :    -0.000058

 83 H s       :     0.000005  s :     0.000005


                     *******************************
                     * LOEWDIN POPULATION ANALYSIS *
                     *******************************

-------------------------------------------
LOEWDIN ATOMIC CHARGES AND SPIN POPULATIONS
-------------------------------------------
   0 C :   -0.137597   -0.003020
   1 C :   -0.059917   -0.000426
   2 C :   -0.140694   -0.003787
   3 C :   -0.141820    0.002367
   4 C :   -0.146703   -0.004538
   5 C :   -0.138992    0.001575
   6 C :   -0.213426   -0.006181
   7 C :   -0.038092   -0.022303
   8 C :    0.047979   -0.097006
   9 C :   -0.074150    0.060277
  10 C :    0.110470   -0.006276
  11 N :   -0.217534    0.038460
  12 N :   -0.112582    0.018298
  13 C :   -0.122133    0.120158
  14 C :   -0.077356   -0.034415
  15 N :   -0.087175    0.022362
  16 O :   -0.284779   -0.035056
  17 H :    0.274381   -0.002041
  18 H :    0.164938   -0.024489
  19 H :    0.167054   -0.017661
  20 H :    0.147126    0.000087
  21 H :    0.147036   -0.000072
  22 H :    0.146833    0.000150
  23 H :    0.147159   -0.000094
  24 H :    0.147534    0.000108
  25 H :    0.153485    0.000667
  26 H :    0.149190   -0.000087
  27 H :    0.159017   -0.004089
  28 C :   -0.114538    0.000102
  29 C :   -0.091794   -0.000045
  30 C :   -0.109056    0.000088
  31 C :   -0.140499   -0.000003
  32 C :   -0.126960    0.000104
  33 C :   -0.141690   -0.000020
  34 C :    0.135616    0.000349
  35 O :   -0.211223    0.000472
  36 C :   -0.116276    0.000661
  37 C :    0.071616   -0.001167
  38 C :   -0.023390    0.000781
  39 C :   -0.113626   -0.001007
  40 C :   -0.145372    0.000649
  41 C :   -0.099157   -0.000680
  42 N :   -0.189037   -0.000456
  43 C :    0.136683    0.000541
  44 O :   -0.055518   -0.000087
  45 C :   -0.100748   -0.000044
  46 C :   -0.199822    0.000014
  47 C :   -0.101596   -0.000081
  48 C :   -0.205088    0.000006
  49 C :   -0.114358   -0.000474
  50 C :   -0.196321    0.000008
  51 C :    0.122556    0.000075
  52 N :   -0.206264   -0.001117
  53 C :   -0.128506    0.000007
  54 C :   -0.330429    0.000025
  55 C :   -0.340344   -0.000013
  56 C :   -0.337155    0.000012
  57 O :   -0.319470   -0.001708
  58 H :    0.137864   -0.000004
  59 H :    0.141457   -0.000001
  60 H :    0.134861   -0.000032
  61 H :    0.135607   -0.000004
  62 H :    0.143203   -0.000022
  63 H :    0.143969   -0.000002
  64 H :    0.136609    0.000001
  65 H :    0.131947   -0.000013
  66 H :    0.134023   -0.000004
  67 H :    0.132280   -0.000000
  68 H :    0.133337   -0.000008
  69 H :    0.133771    0.000001
  70 H :    0.269433    0.000099
  71 H :    0.137994   -0.000003
  72 H :    0.139170   -0.000002
  73 H :    0.138284    0.000005
  74 H :    0.160314    0.000058
  75 H :    0.153439   -0.000021
  76 H :    0.159445    0.000025
  77 H :    0.152500    0.000007
  78 H :    0.150796    0.000000
  79 H :    0.150917   -0.000003
  80 H :    0.150869   -0.000001
  81 H :    0.154470   -0.000002
  82 H :    0.137070   -0.000039
  83 H :    0.128887    0.000004

----------------------------------------------------
LOEWDIN REDUCED ORBITAL CHARGES AND SPIN POPULATIONS
----------------------------------------------------
CHARGE
  0 C s       :     2.891565  s :     2.891565
      pz      :     1.077845  p :     3.155597
      px      :     1.014764
      py      :     1.062988
      dz2     :     0.021307  d :     0.090435
      dxz     :     0.011513
      dyz     :     0.027139
      dx2y2   :     0.015048
      dxy     :     0.015427

  1 C s       :     2.847712  s :     2.847712
      pz      :     1.052054  p :     3.101105
      px      :     0.985345
      py      :     1.063705
      dz2     :     0.027462  d :     0.111101
      dxz     :     0.017660
      dyz     :     0.033011
      dx2y2   :     0.015570
      dxy     :     0.017398

  2 C s       :     2.891168  s :     2.891168
      pz      :     1.070461  p :     3.159264
      px      :     1.021172
      py      :     1.067632
      dz2     :     0.028043  d :     0.090262
      dxz     :     0.017595
      dyz     :     0.023542
      dx2y2   :     0.009583
      dxy     :     0.011499

  3 C s       :     2.893339  s :     2.893339
      pz      :     1.075491  p :     3.157313
      px      :     1.012228
      py      :     1.069595
      dz2     :     0.021142  d :     0.091168
      dxz     :     0.011661
      dyz     :     0.027544
      dx2y2   :     0.015456
      dxy     :     0.015365

  4 C s       :     2.894142  s :     2.894142
      pz      :     1.077266  p :     3.161889
      px      :     1.014533
      py      :     1.070090
      dz2     :     0.020583  d :     0.090671
      dxz     :     0.014867
      dyz     :     0.027647
      dx2y2   :     0.013037
      dxy     :     0.014537

  5 C s       :     2.893409  s :     2.893409
      pz      :     1.078961  p :     3.154570
      px      :     1.009111
      py      :     1.066498
      dz2     :     0.027708  d :     0.091012
      dxz     :     0.017882
      dyz     :     0.024257
      dx2y2   :     0.009877
      dxy     :     0.011288

  6 C s       :     2.904696  s :     2.904696
      pz      :     1.067266  p :     3.220927
      px      :     1.079141
      py      :     1.074520
      dz2     :     0.012225  d :     0.087802
      dxz     :     0.018058
      dyz     :     0.026314
      dx2y2   :     0.009894
      dxy     :     0.021311

  7 C s       :     2.854803  s :     2.854803
      pz      :     1.032972  p :     3.042271
      px      :     0.957981
      py      :     1.051319
      dz2     :     0.015720  d :     0.141018
      dxz     :     0.032349
      dyz     :     0.036084
      dx2y2   :     0.026860
      dxy     :     0.030004

  8 C s       :     2.835074  s :     2.835074
      pz      :     1.020752  p :     2.952841
      px      :     0.985712
      py      :     0.946378
      dz2     :     0.028625  d :     0.164105
      dxz     :     0.046850
      dyz     :     0.027235
      dx2y2   :     0.032372
      dxy     :     0.029022

  9 C s       :     2.838312  s :     2.838312
      pz      :     0.992143  p :     3.079919
      px      :     1.032919
      py      :     1.054858
      dz2     :     0.048515  d :     0.155919
      dxz     :     0.044922
      dyz     :     0.034720
      dx2y2   :     0.011597
      dxy     :     0.016164

 10 C s       :     2.805473  s :     2.805473
      pz      :     0.972804  p :     2.791902
      px      :     0.956647
      py      :     0.862451
      dz2     :     0.101350  d :     0.292154
      dxz     :     0.062543
      dyz     :     0.051150
      dx2y2   :     0.034283
      dxy     :     0.042828

 11 N s       :     3.105334  s :     3.105334
      pz      :     1.208221  p :     4.031385
      px      :     1.298146
      py      :     1.525018
      dz2     :     0.024189  d :     0.080815
      dxz     :     0.023470
      dyz     :     0.014918
      dx2y2   :     0.007895
      dxy     :     0.010343

 12 N s       :     3.167135  s :     3.167135
      pz      :     1.300461  p :     3.854133
      px      :     1.264781
      py      :     1.288891
      dz2     :     0.026215  d :     0.091314
      dxz     :     0.018067
      dyz     :     0.015732
      dx2y2   :     0.015458
      dxy     :     0.015842

 13 C s       :     2.892242  s :     2.892242
      pz      :     0.988736  p :     3.096970
      px      :     1.063817
      py      :     1.044417
      dz2     :     0.045578  d :     0.132921
      dxz     :     0.036823
      dyz     :     0.030887
      dx2y2   :     0.007318
      dxy     :     0.012316

 14 C s       :     2.896307  s :     2.896307
      pz      :     1.071905  p :     3.044424
      px      :     0.985085
      py      :     0.987433
      dz2     :     0.026734  d :     0.136625
      dxz     :     0.035241
      dyz     :     0.019388
      dx2y2   :     0.028924
      dxy     :     0.026337

 15 N s       :     3.162378  s :     3.162378
      pz      :     1.272668  p :     3.833435
      px      :     1.258852
      py      :     1.301915
      dz2     :     0.026602  d :     0.091362
      dxz     :     0.018510
      dyz     :     0.016580
      dx2y2   :     0.015320
      dxy     :     0.014350

 16 O s       :     3.510463  s :     3.510463
      pz      :     1.642149  p :     4.720440
      px      :     1.519724
      py      :     1.558567
      dz2     :     0.009609  d :     0.053876
      dxz     :     0.016721
      dyz     :     0.008000
      dx2y2   :     0.009574
      dxy     :     0.009972

 17 H s       :     0.725619  s :     0.725619

 18 H s       :     0.835062  s :     0.835062

 19 H s       :     0.832946  s :     0.832946

 20 H s       :     0.852874  s :     0.852874

 21 H s       :     0.852964  s :     0.852964

 22 H s       :     0.853167  s :     0.853167

 23 H s       :     0.852841  s :     0.852841

 24 H s       :     0.852466  s :     0.852466

 25 H s       :     0.846515  s :     0.846515

 26 H s       :     0.850810  s :     0.850810

 27 H s       :     0.840983  s :     0.840983

 28 C s       :     2.890004  s :     2.890004
      pz      :     1.077452  p :     3.133102
      px      :     1.051138
      py      :     1.004512
      dz2     :     0.019610  d :     0.091432
      dxz     :     0.026970
      dyz     :     0.014943
      dx2y2   :     0.014563
      dxy     :     0.015346

 29 C s       :     2.851449  s :     2.851449
      pz      :     1.043496  p :     3.133971
      px      :     1.063393
      py      :     1.027082
      dz2     :     0.025090  d :     0.106374
      dxz     :     0.033482
      dyz     :     0.013162
      dx2y2   :     0.017428
      dxy     :     0.017212

 30 C s       :     2.889699  s :     2.889699
      pz      :     1.054355  p :     3.128194
      px      :     1.072121
      py      :     1.001718
      dz2     :     0.027195  d :     0.091164
      dxz     :     0.023694
      dyz     :     0.017370
      dx2y2   :     0.011348
      dxy     :     0.011557

 31 C s       :     2.892696  s :     2.892696
      pz      :     1.070293  p :     3.157229
      px      :     1.072380
      py      :     1.014556
      dz2     :     0.019167  d :     0.090573
      dxz     :     0.027467
      dyz     :     0.014529
      dx2y2   :     0.014067
      dxy     :     0.015344

 32 C s       :     2.896323  s :     2.896323
      pz      :     1.069865  p :     3.139877
      px      :     1.070315
      py      :     0.999697
      dz2     :     0.019646  d :     0.090759
      dxz     :     0.027487
      dyz     :     0.011717
      dx2y2   :     0.015906
      dxy     :     0.016004

 33 C s       :     2.892596  s :     2.892596
      pz      :     1.073937  p :     3.158370
      px      :     1.068778
      py      :     1.015655
      dz2     :     0.026701  d :     0.090724
      dxz     :     0.023599
      dyz     :     0.017486
      dx2y2   :     0.010844
      dxy     :     0.012095

 34 C s       :     2.846348  s :     2.846348
      pz      :     1.029902  p :     2.788279
      px      :     1.003494
      py      :     0.754883
      dz2     :     0.036028  d :     0.229756
      dxz     :     0.101209
      dyz     :     0.018740
      dx2y2   :     0.036948
      dxy     :     0.036831

 35 O s       :     3.511520  s :     3.511520
      pz      :     1.805027  p :     4.642603
      px      :     1.473582
      py      :     1.363994
      dz2     :     0.006925  d :     0.057100
      dxz     :     0.014761
      dyz     :     0.001521
      dx2y2   :     0.017794
      dxy     :     0.016099

 36 C s       :     2.848582  s :     2.848582
      pz      :     1.062866  p :     3.161079
      px      :     1.047039
      py      :     1.051174
      dz2     :     0.031256  d :     0.106615
      dxz     :     0.026858
      dyz     :     0.016525
      dx2y2   :     0.015463
      dxy     :     0.016513

 37 C s       :     2.815829  s :     2.815829
      pz      :     0.965258  p :     2.933986
      px      :     0.993484
      py      :     0.975244
      dz2     :     0.037880  d :     0.178569
      dxz     :     0.048723
      dyz     :     0.039242
      dx2y2   :     0.027046
      dxy     :     0.025678

 38 C s       :     2.819250  s :     2.819250
      pz      :     1.071174  p :     3.050260
      px      :     0.985937
      py      :     0.993148
      dz2     :     0.036559  d :     0.153880
      dxz     :     0.040531
      dyz     :     0.029482
      dx2y2   :     0.023099
      dxy     :     0.024209

 39 C s       :     2.894329  s :     2.894329
      pz      :     1.083090  p :     3.129508
      px      :     1.040506
      py      :     1.005913
      dz2     :     0.023178  d :     0.089789
      dxz     :     0.024053
      dyz     :     0.016358
      dx2y2   :     0.013442
      dxy     :     0.012758

 40 C s       :     2.889392  s :     2.889392
      pz      :     1.084675  p :     3.165749
      px      :     1.050992
      py      :     1.030082
      dz2     :     0.023088  d :     0.090231
      dxz     :     0.024904
      dyz     :     0.018192
      dx2y2   :     0.010837
      dxy     :     0.013209

 41 C s       :     2.889033  s :     2.889033
      pz      :     1.068884  p :     3.119954
      px      :     1.041981
      py      :     1.009089
      dz2     :     0.029686  d :     0.090170
      dxz     :     0.024147
      dyz     :     0.020680
      dx2y2   :     0.004638
      dxy     :     0.011018

 42 N s       :     3.202310  s :     3.202310
      pz      :     1.358567  p :     3.892777
      px      :     1.301914
      py      :     1.232297
      dz2     :     0.034776  d :     0.093950
      dxz     :     0.015869
      dyz     :     0.015913
      dx2y2   :     0.011429
      dxy     :     0.015963

 43 C s       :     2.827945  s :     2.827945
      pz      :     1.013558  p :     2.811174
      px      :     0.897268
      py      :     0.900348
      dz2     :     0.052615  d :     0.224198
      dxz     :     0.069074
      dyz     :     0.055626
      dx2y2   :     0.021863
      dxy     :     0.025020

 44 O s       :     3.402561  s :     3.402561
      pz      :     1.619936  p :     4.565683
      px      :     1.440704
      py      :     1.505043
      dz2     :     0.014555  d :     0.087275
      dxz     :     0.023304
      dyz     :     0.019129
      dx2y2   :     0.017116
      dxy     :     0.013171

 45 C s       :     2.833727  s :     2.833727
      pz      :     1.055915  p :     3.142467
      px      :     1.043604
      py      :     1.042948
      dz2     :     0.020276  d :     0.124553
      dxz     :     0.026381
      dyz     :     0.029405
      dx2y2   :     0.015573
      dxy     :     0.032918

 46 C s       :     2.903738  s :     2.903738
      pz      :     1.096849  p :     3.207951
      px      :     1.076996
      py      :     1.034107
      dz2     :     0.016913  d :     0.088133
      dxz     :     0.012726
      dyz     :     0.019754
      dx2y2   :     0.017835
      dxy     :     0.020905

 47 C s       :     2.833875  s :     2.833875
      pz      :     1.050079  p :     3.140659
      px      :     1.040028
      py      :     1.050552
      dz2     :     0.026668  d :     0.127062
      dxz     :     0.026308
      dyz     :     0.023250
      dx2y2   :     0.021564
      dxy     :     0.029271

 48 C s       :     2.902376  s :     2.902376
      pz      :     1.048934  p :     3.212330
      px      :     1.094862
      py      :     1.068534
      dz2     :     0.021040  d :     0.090382
      dxz     :     0.019217
      dyz     :     0.017148
      dx2y2   :     0.011602
      dxy     :     0.021376

 49 C s       :     2.841812  s :     2.841812
      pz      :     1.056741  p :     3.149885
      px      :     1.041039
      py      :     1.052105
      dz2     :     0.024112  d :     0.122661
      dxz     :     0.026863
      dyz     :     0.023257
      dx2y2   :     0.020281
      dxy     :     0.028148

 50 C s       :     2.905253  s :     2.905253
      pz      :     1.054494  p :     3.202979
      px      :     1.081074
      py      :     1.067410
      dz2     :     0.014199  d :     0.088089
      dxz     :     0.020385
      dyz     :     0.020415
      dx2y2   :     0.011967
      dxy     :     0.021124

 51 C s       :     2.820512  s :     2.820512
      pz      :     0.980813  p :     2.777451
      px      :     0.995664
      py      :     0.800974
      dz2     :     0.087003  d :     0.279482
      dxz     :     0.073849
      dyz     :     0.049822
      dx2y2   :     0.035433
      dxy     :     0.033374

 52 N s       :     3.099598  s :     3.099598
      pz      :     1.208478  p :     4.023997
      px      :     1.313395
      py      :     1.502125
      dz2     :     0.025308  d :     0.082669
      dxz     :     0.026325
      dyz     :     0.015424
      dx2y2   :     0.007952
      dxy     :     0.007659

 53 C s       :     2.894720  s :     2.894720
      pz      :     1.037663  p :     3.113346
      px      :     0.996850
      py      :     1.078833
      dz2     :     0.016086  d :     0.120441
      dxz     :     0.028686
      dyz     :     0.026826
      dx2y2   :     0.025080
      dxy     :     0.023762

 54 C s       :     2.954644  s :     2.954644
      pz      :     1.135597  p :     3.306686
      px      :     1.069559
      py      :     1.101530
      dz2     :     0.007781  d :     0.069099
      dxz     :     0.015619
      dyz     :     0.017319
      dx2y2   :     0.009541
      dxy     :     0.018839

 55 C s       :     2.949312  s :     2.949312
      pz      :     1.114396  p :     3.321592
      px      :     1.115864
      py      :     1.091332
      dz2     :     0.018336  d :     0.069440
      dxz     :     0.011072
      dyz     :     0.010021
      dx2y2   :     0.013052
      dxy     :     0.016959

 56 C s       :     2.946542  s :     2.946542
      pz      :     1.061735  p :     3.321033
      px      :     1.130448
      py      :     1.128850
      dz2     :     0.016116  d :     0.069580
      dxz     :     0.015425
      dyz     :     0.015162
      dx2y2   :     0.005893
      dxy     :     0.016986

 57 O s       :     3.509149  s :     3.509149
      pz      :     1.708945  p :     4.757861
      px      :     1.529929
      py      :     1.518987
      dz2     :     0.008517  d :     0.052459
      dxz     :     0.015204
      dyz     :     0.006516
      dx2y2   :     0.010833
      dxy     :     0.011389

 58 H s       :     0.862136  s :     0.862136

 59 H s       :     0.858543  s :     0.858543

 60 H s       :     0.865139  s :     0.865139

 61 H s       :     0.864393  s :     0.864393

 62 H s       :     0.856797  s :     0.856797

 63 H s       :     0.856031  s :     0.856031

 64 H s       :     0.863391  s :     0.863391

 65 H s       :     0.868053  s :     0.868053

 66 H s       :     0.865977  s :     0.865977

 67 H s       :     0.867720  s :     0.867720

 68 H s       :     0.866663  s :     0.866663

 69 H s       :     0.866229  s :     0.866229

 70 H s       :     0.730567  s :     0.730567

 71 H s       :     0.862006  s :     0.862006

 72 H s       :     0.860830  s :     0.860830

 73 H s       :     0.861716  s :     0.861716

 74 H s       :     0.839686  s :     0.839686

 75 H s       :     0.846561  s :     0.846561

 76 H s       :     0.840555  s :     0.840555

 77 H s       :     0.847500  s :     0.847500

 78 H s       :     0.849204  s :     0.849204

 79 H s       :     0.849083  s :     0.849083

 80 H s       :     0.849131  s :     0.849131

 81 H s       :     0.845530  s :     0.845530

 82 H s       :     0.862930  s :     0.862930

 83 H s       :     0.871113  s :     0.871113


SPIN
  0 C s       :    -0.000093  s :    -0.000093
      pz      :    -0.000266  p :    -0.002953
      px      :    -0.002291
      py      :    -0.000396
      dz2     :     0.000013  d :     0.000026
      dxz     :     0.000003
      dyz     :    -0.000025
      dx2y2   :     0.000022
      dxy     :     0.000013

  1 C s       :    -0.000130  s :    -0.000130
      pz      :    -0.000869  p :    -0.000081
      px      :     0.001218
      py      :    -0.000430
      dz2     :    -0.000019  d :    -0.000215
      dxz     :    -0.000061
      dyz     :    -0.000012
      dx2y2   :    -0.000103
      dxy     :    -0.000020

  2 C s       :    -0.000130  s :    -0.000130
      pz      :    -0.000291  p :    -0.003711
      px      :    -0.002553
      py      :    -0.000867
      dz2     :    -0.000000  d :     0.000055
      dxz     :     0.000032
      dyz     :     0.000010
      dx2y2   :     0.000006
      dxy     :     0.000007

  3 C s       :     0.000128  s :     0.000128
      pz      :     0.000312  p :     0.002399
      px      :     0.001568
      py      :     0.000519
      dz2     :    -0.000010  d :    -0.000160
      dxz     :    -0.000013
      dyz     :    -0.000037
      dx2y2   :    -0.000079
      dxy     :    -0.000022

  4 C s       :    -0.000182  s :    -0.000182
      pz      :    -0.000588  p :    -0.004442
      px      :    -0.002977
      py      :    -0.000877
      dz2     :     0.000014  d :     0.000087
      dxz     :     0.000019
      dyz     :     0.000008
      dx2y2   :     0.000022
      dxy     :     0.000023

  5 C s       :     0.000089  s :     0.000089
      pz      :     0.000314  p :     0.001621
      px      :     0.000937
      py      :     0.000370
      dz2     :    -0.000045  d :    -0.000136
      dxz     :    -0.000052
      dyz     :    -0.000020
      dx2y2   :    -0.000009
      dxy     :    -0.000009

  6 C s       :    -0.000664  s :    -0.000664
      pz      :    -0.002059  p :    -0.005374
      px      :    -0.001841
      py      :    -0.001475
      dz2     :    -0.000024  d :    -0.000143
      dxz     :    -0.000030
      dyz     :    -0.000039
      dx2y2   :     0.000054
      dxy     :    -0.000104

  7 C s       :    -0.001123  s :    -0.001123
      pz      :    -0.013845  p :    -0.019628
      px      :    -0.002737
      py      :    -0.003047
      dz2     :    -0.000445  d :    -0.001552
      dxz     :    -0.000502
      dyz     :    -0.000426
      dx2y2   :     0.000393
      dxy     :    -0.000573

  8 C s       :    -0.002056  s :    -0.002056
      pz      :    -0.044373  p :    -0.102673
      px      :    -0.033914
      py      :    -0.024385
      dz2     :     0.000491  d :     0.007723
      dxz     :    -0.005630
      dyz     :    -0.000039
      dx2y2   :     0.009224
      dxy     :     0.003675

  9 C s       :     0.005200  s :     0.005200
      pz      :    -0.041907  p :     0.053012
      px      :     0.014050
      py      :     0.080869
      dz2     :    -0.002120  d :     0.002065
      dxz     :    -0.001517
      dyz     :     0.006357
      dx2y2   :     0.001347
      dxy     :    -0.002002

 10 C s       :    -0.003104  s :    -0.003104
      pz      :    -0.003762  p :    -0.004872
      px      :    -0.006060
      py      :     0.004950
      dz2     :    -0.000854  d :     0.001699
      dxz     :    -0.002017
      dyz     :    -0.000534
      dx2y2   :     0.004049
      dxy     :     0.001056

 11 N s       :     0.002075  s :     0.002075
      pz      :    -0.002667  p :     0.036126
      px      :     0.009096
      py      :     0.029697
      dz2     :     0.000080  d :     0.000259
      dxz     :    -0.000152
      dyz     :     0.000159
      dx2y2   :     0.000263
      dxy     :    -0.000091

 12 N s       :    -0.027034  s :    -0.027034
      pz      :    -0.142957  p :     0.047213
      px      :    -0.002774
      py      :     0.192944
      dz2     :     0.000626  d :    -0.001882
      dxz     :    -0.001019
      dyz     :     0.000325
      dx2y2   :    -0.000519
      dxy     :    -0.001295

 13 C s       :     0.007279  s :     0.007279
      pz      :    -0.035524  p :     0.109345
      px      :     0.035608
      py      :     0.109261
      dz2     :    -0.001551  d :     0.003533
      dxz     :     0.000403
      dyz     :     0.006381
      dx2y2   :     0.000231
      dxy     :    -0.001932

 14 C s       :     0.000281  s :     0.000281
      pz      :    -0.020576  p :    -0.044398
      px      :    -0.026288
      py      :     0.002466
      dz2     :     0.000209  d :     0.009703
      dxz     :    -0.004768
      dyz     :    -0.000004
      dx2y2   :     0.010338
      dxy     :     0.003928

 15 N s       :    -0.032544  s :    -0.032544
      pz      :    -0.173319  p :     0.057183
      px      :     0.002749
      py      :     0.227753
      dz2     :     0.000828  d :    -0.002277
      dxz     :    -0.001059
      dyz     :     0.000139
      dx2y2   :    -0.000547
      dxy     :    -0.001638

 16 O s       :    -0.000645  s :    -0.000645
      pz      :    -0.020036  p :    -0.034316
      px      :    -0.015493
      py      :     0.001213
      dz2     :    -0.000176  d :    -0.000095
      dxz     :    -0.000036
      dyz     :    -0.000017
      dx2y2   :     0.000134
      dxy     :     0.000000

 17 H s       :    -0.002041  s :    -0.002041

 18 H s       :    -0.024489  s :    -0.024489

 19 H s       :    -0.017661  s :    -0.017661

 20 H s       :     0.000087  s :     0.000087

 21 H s       :    -0.000072  s :    -0.000072

 22 H s       :     0.000150  s :     0.000150

 23 H s       :    -0.000094  s :    -0.000094

 24 H s       :     0.000108  s :     0.000108

 25 H s       :     0.000667  s :     0.000667

 26 H s       :    -0.000087  s :    -0.000087

 27 H s       :    -0.004089  s :    -0.004089

 28 C s       :     0.000004  s :     0.000004
      pz      :     0.000013  p :     0.000100
      px      :     0.000010
      py      :     0.000077
      dz2     :     0.000000  d :    -0.000002
      dxz     :    -0.000001
      dyz     :    -0.000000
      dx2y2   :    -0.000000
      dxy     :    -0.000001

 29 C s       :    -0.000005  s :    -0.000005
      pz      :    -0.000012  p :    -0.000052
      px      :    -0.000010
      py      :    -0.000030
      dz2     :    -0.000000  d :     0.000012
      dxz     :     0.000001
      dyz     :     0.000009
      dx2y2   :    -0.000001
      dxy     :     0.000003

 30 C s       :     0.000018  s :     0.000018
      pz      :     0.000033  p :     0.000070
      px      :    -0.000005
      py      :     0.000042
      dz2     :     0.000001  d :     0.000000
      dxz     :     0.000001
      dyz     :    -0.000001
      dx2y2   :    -0.000000
      dxy     :    -0.000000

 31 C s       :     0.000004  s :     0.000004
      pz      :    -0.000007  p :    -0.000010
      px      :     0.000002
      py      :    -0.000006
      dz2     :     0.000000  d :     0.000004
      dxz     :     0.000000
      dyz     :     0.000001
      dx2y2   :     0.000000
      dxy     :     0.000002

 32 C s       :     0.000003  s :     0.000003
      pz      :     0.000018  p :     0.000101
      px      :     0.000024
      py      :     0.000060
      dz2     :    -0.000000  d :    -0.000000
      dxz     :    -0.000000
      dyz     :    -0.000000
      dx2y2   :     0.000000
      dxy     :    -0.000000

 33 C s       :    -0.000001  s :    -0.000001
      pz      :    -0.000006  p :    -0.000024
      px      :    -0.000003
      py      :    -0.000015
      dz2     :     0.000001  d :     0.000004
      dxz     :     0.000001
      dyz     :     0.000002
      dx2y2   :     0.000000
      dxy     :     0.000000

 34 C s       :     0.000004  s :     0.000004
      pz      :    -0.000005  p :     0.000316
      px      :    -0.000022
      py      :     0.000342
      dz2     :     0.000001  d :     0.000029
      dxz     :     0.000010
      dyz     :     0.000007
      dx2y2   :     0.000006
      dxy     :     0.000006

 35 O s       :     0.000035  s :     0.000035
      pz      :     0.000161  p :     0.000417
      px      :    -0.000017
      py      :     0.000273
      dz2     :     0.000000  d :     0.000019
      dxz     :     0.000006
      dyz     :     0.000005
      dx2y2   :     0.000000
      dxy     :     0.000008

 36 C s       :     0.000023  s :     0.000023
      pz      :     0.000058  p :     0.000675
      px      :     0.000273
      py      :     0.000344
      dz2     :    -0.000002  d :    -0.000037
      dxz     :    -0.000006
      dyz     :     0.000004
      dx2y2   :    -0.000029
      dxy     :    -0.000005

 37 C s       :    -0.000046  s :    -0.000046
      pz      :    -0.000063  p :    -0.001149
      px      :    -0.000465
      py      :    -0.000621
      dz2     :     0.000003  d :     0.000028
      dxz     :     0.000001
      dyz     :     0.000008
      dx2y2   :     0.000010
      dxy     :     0.000006

 38 C s       :     0.000063  s :     0.000063
      pz      :     0.000063  p :     0.000771
      px      :     0.000299
      py      :     0.000408
      dz2     :    -0.000004  d :    -0.000053
      dxz     :    -0.000016
      dyz     :    -0.000018
      dx2y2   :    -0.000012
      dxy     :    -0.000004

 39 C s       :    -0.000059  s :    -0.000059
      pz      :    -0.000059  p :    -0.000977
      px      :    -0.000355
      py      :    -0.000563
      dz2     :     0.000003  d :     0.000029
      dxz     :     0.000005
      dyz     :     0.000006
      dx2y2   :     0.000008
      dxy     :     0.000006

 40 C s       :     0.000039  s :     0.000039
      pz      :     0.000019  p :     0.000643
      px      :     0.000277
      py      :     0.000348
      dz2     :    -0.000003  d :    -0.000033
      dxz     :    -0.000006
      dyz     :    -0.000008
      dx2y2   :    -0.000012
      dxy     :    -0.000004

 41 C s       :    -0.000027  s :    -0.000027
      pz      :     0.000078  p :    -0.000690
      px      :    -0.000343
      py      :    -0.000425
      dz2     :     0.000003  d :     0.000037
      dxz     :     0.000013
      dyz     :     0.000005
      dx2y2   :     0.000002
      dxy     :     0.000015

 42 N s       :    -0.000025  s :    -0.000025
      pz      :    -0.000033  p :    -0.000465
      px      :    -0.000177
      py      :    -0.000255
      dz2     :     0.000004  d :     0.000033
      dxz     :     0.000007
      dyz     :     0.000009
      dx2y2   :     0.000011
      dxy     :     0.000002

 43 C s       :     0.000040  s :     0.000040
      pz      :     0.000034  p :     0.000514
      px      :     0.000184
      py      :     0.000295
      dz2     :    -0.000003  d :    -0.000012
      dxz     :    -0.000003
      dyz     :    -0.000004
      dx2y2   :    -0.000001
      dxy     :    -0.000001

 44 O s       :    -0.000002  s :    -0.000002
      pz      :     0.000003  p :    -0.000069
      px      :    -0.000024
      py      :    -0.000048
      dz2     :    -0.000000  d :    -0.000016
      dxz     :    -0.000002
      dyz     :    -0.000001
      dx2y2   :    -0.000013
      dxy     :     0.000000

 45 C s       :    -0.000008  s :    -0.000008
      pz      :    -0.000012  p :    -0.000046
      px      :    -0.000021
      py      :    -0.000013
      dz2     :     0.000000  d :     0.000010
      dxz     :     0.000002
      dyz     :     0.000002
      dx2y2   :     0.000004
      dxy     :     0.000002

 46 C s       :     0.000003  s :     0.000003
      pz      :     0.000003  p :     0.000012
      px      :     0.000005
      py      :     0.000005
      dz2     :    -0.000000  d :    -0.000001
      dxz     :     0.000000
      dyz     :    -0.000000
      dx2y2   :    -0.000001
      dxy     :    -0.000000

 47 C s       :    -0.000005  s :    -0.000005
      pz      :    -0.000011  p :    -0.000075
      px      :    -0.000056
      py      :    -0.000008
      dz2     :     0.000001  d :    -0.000000
      dxz     :    -0.000002
      dyz     :     0.000000
      dx2y2   :     0.000000
      dxy     :     0.000000

 48 C s       :     0.000005  s :     0.000005
      pz      :     0.000009  p :     0.000006
      px      :    -0.000004
      py      :     0.000001
      dz2     :    -0.000000  d :    -0.000005
      dxz     :    -0.000001
      dyz     :    -0.000001
      dx2y2   :    -0.000001
      dxy     :    -0.000002

 49 C s       :    -0.000051  s :    -0.000051
      pz      :    -0.000079  p :    -0.000429
      px      :    -0.000323
      py      :    -0.000028
      dz2     :     0.000002  d :     0.000007
      dxz     :     0.000000
      dyz     :     0.000000
      dx2y2   :     0.000001
      dxy     :     0.000003

 50 C s       :     0.000006  s :     0.000006
      pz      :     0.000009  p :     0.000008
      px      :    -0.000004
      py      :     0.000003
      dz2     :    -0.000000  d :    -0.000006
      dxz     :    -0.000002
      dyz     :    -0.000000
      dx2y2   :    -0.000003
      dxy     :    -0.000000

 51 C s       :     0.000041  s :     0.000041
      pz      :     0.000035  p :     0.000199
      px      :     0.000030
      py      :     0.000134
      dz2     :    -0.000028  d :    -0.000164
      dxz     :    -0.000077
      dyz     :    -0.000034
      dx2y2   :    -0.000019
      dxy     :    -0.000006

 52 N s       :    -0.000035  s :    -0.000035
      pz      :    -0.000451  p :    -0.001101
      px      :    -0.000404
      py      :    -0.000245
      dz2     :     0.000004  d :     0.000019
      dxz     :     0.000005
      dyz     :     0.000004
      dx2y2   :     0.000002
      dxy     :     0.000005

 53 C s       :     0.000008  s :     0.000008
      pz      :     0.000035  p :     0.000022
      px      :    -0.000009
      py      :    -0.000004
      dz2     :    -0.000013  d :    -0.000024
      dxz     :    -0.000005
      dyz     :    -0.000000
      dx2y2   :    -0.000001
      dxy     :    -0.000003

 54 C s       :     0.000006  s :     0.000006
      pz      :     0.000005  p :     0.000018
      px      :     0.000008
      py      :     0.000005
      dz2     :    -0.000000  d :    -0.000000
      dxz     :     0.000000
      dyz     :    -0.000000
      dx2y2   :    -0.000000
      dxy     :    -0.000000

 55 C s       :    -0.000002  s :    -0.000002
      pz      :    -0.000002  p :    -0.000010
      px      :    -0.000004
      py      :    -0.000004
      dz2     :    -0.000000  d :    -0.000001
      dxz     :    -0.000000
      dyz     :    -0.000000
      dx2y2   :    -0.000001
      dxy     :    -0.000000

 56 C s       :     0.000006  s :     0.000006
      pz      :     0.000003  p :     0.000011
      px      :     0.000005
      py      :     0.000003
      dz2     :    -0.000001  d :    -0.000005
      dxz     :    -0.000003
      dyz     :    -0.000000
      dx2y2   :     0.000000
      dxy     :    -0.000000

 57 O s       :    -0.000116  s :    -0.000116
      pz      :    -0.000611  p :    -0.001603
      px      :    -0.000853
      py      :    -0.000139
      dz2     :     0.000001  d :     0.000010
      dxz     :     0.000002
      dyz     :     0.000001
      dx2y2   :     0.000002
      dxy     :     0.000003

 58 H s       :    -0.000004  s :    -0.000004

 59 H s       :    -0.000001  s :    -0.000001

 60 H s       :    -0.000032  s :    -0.000032

 61 H s       :    -0.000004  s :    -0.000004

 62 H s       :    -0.000022  s :    -0.000022

 63 H s       :    -0.000002  s :    -0.000002

 64 H s       :     0.000001  s :     0.000001

 65 H s       :    -0.000013  s :    -0.000013

 66 H s       :    -0.000004  s :    -0.000004

 67 H s       :    -0.000000  s :    -0.000000

 68 H s       :    -0.000008  s :    -0.000008

 69 H s       :     0.000001  s :     0.000001

 70 H s       :     0.000099  s :     0.000099

 71 H s       :    -0.000003  s :    -0.000003

 72 H s       :    -0.000002  s :    -0.000002

 73 H s       :     0.000005  s :     0.000005

 74 H s       :     0.000058  s :     0.000058

 75 H s       :    -0.000021  s :    -0.000021

 76 H s       :     0.000025  s :     0.000025

 77 H s       :     0.000007  s :     0.000007

 78 H s       :     0.000000  s :     0.000000

 79 H s       :    -0.000003  s :    -0.000003

 80 H s       :    -0.000001  s :    -0.000001

 81 H s       :    -0.000002  s :    -0.000002

 82 H s       :    -0.000039  s :    -0.000039

 83 H s       :     0.000004  s :     0.000004


                      *****************************
                      * MAYER POPULATION ANALYSIS *
                      *****************************

  NA   - Mulliken gross atomic population
  ZA   - Total nuclear charge
  QA   - Mulliken gross atomic charge
  VA   - Mayer's total valence
  BVA  - Mayer's bonded valence
  FA   - Mayer's free valence

  ATOM       NA         ZA         QA         VA         BVA        FA
  0 C      6.2989     6.0000    -0.2989     3.8182     3.8182     0.0000
  1 C      5.8869     6.0000     0.1131     3.7209     3.7208     0.0000
  2 C      6.2923     6.0000    -0.2923     3.7847     3.7847     0.0000
  3 C      6.2362     6.0000    -0.2362     3.7987     3.7987     0.0000
  4 C      6.2626     6.0000    -0.2626     3.7977     3.7977     0.0000
  5 C      6.2319     6.0000    -0.2319     3.7961     3.7961     0.0000
  6 C      6.4975     6.0000    -0.4975     3.6419     3.6418     0.0001
  7 C      6.1173     6.0000    -0.1173     3.6431     3.6422     0.0008
  8 C      5.7040     6.0000     0.2960     3.7057     3.6943     0.0114
  9 C      5.9809     6.0000     0.0191     3.7327     3.7018     0.0308
 10 C      5.4550     6.0000     0.5450     4.0782     4.0763     0.0019
 11 N      7.7074     7.0000    -0.7074     2.9678     2.9660     0.0018
 12 N      7.3615     7.0000    -0.3615     3.2672     3.0870     0.1802
 13 C      6.1679     6.0000    -0.1679     3.8166     3.7800     0.0366
 14 C      6.1276     6.0000    -0.1276     3.8287     3.8217     0.0070
 15 N      7.3466     7.0000    -0.3466     3.2882     3.0357     0.2525
 16 O      8.4647     8.0000    -0.4647     2.2027     2.1991     0.0036
 17 H      0.5560     1.0000     0.4440     0.8305     0.8305     0.0000
 18 H      0.7089     1.0000     0.2911     0.8846     0.8832     0.0015
 19 H      0.7044     1.0000     0.2956     0.8820     0.8813     0.0006
 20 H      0.7539     1.0000     0.2461     0.9061     0.9061     0.0000
 21 H      0.7514     1.0000     0.2486     0.9013     0.9013     0.0000
 22 H      0.7496     1.0000     0.2504     0.9006     0.9006     0.0000
 23 H      0.7513     1.0000     0.2487     0.9011     0.9011     0.0000
 24 H      0.7500     1.0000     0.2500     0.9025     0.9025     0.0000
 25 H      0.7327     1.0000     0.2673     0.8903     0.8903     0.0000
 26 H      0.7356     1.0000     0.2644     0.8953     0.8953     0.0000
 27 H      0.6964     1.0000     0.3036     0.8690     0.8690     0.0000
 28 C      6.2624     6.0000    -0.2624     3.7773     3.7773     0.0000
 29 C      6.0448     6.0000    -0.0448     3.6507     3.6507     0.0000
 30 C      6.2744     6.0000    -0.2744     3.8196     3.8196     0.0000
 31 C      6.2429     6.0000    -0.2429     3.7887     3.7887     0.0000
 32 C      6.2467     6.0000    -0.2467     3.7880     3.7880     0.0000
 33 C      6.2401     6.0000    -0.2401     3.8068     3.8068     0.0000
 34 C      5.6193     6.0000     0.3807     3.9410     3.9410     0.0000
 35 O      8.3774     8.0000    -0.3774     2.2108     2.2108     0.0000
 36 C      6.1051     6.0000    -0.1051     3.5800     3.5800     0.0000
 37 C      5.6766     6.0000     0.3234     3.5885     3.5885     0.0000
 38 C      5.8293     6.0000     0.1707     3.8660     3.8660     0.0000
 39 C      6.3113     6.0000    -0.3113     3.7719     3.7719     0.0000
 40 C      6.2504     6.0000    -0.2504     3.8021     3.8021     0.0000
 41 C      6.2910     6.0000    -0.2910     3.8282     3.8282     0.0000
 42 N      7.4395     7.0000    -0.4395     3.0740     3.0740     0.0000
 43 C      5.4362     6.0000     0.5638     3.6375     3.6375     0.0000
 44 O      8.4435     8.0000    -0.4435     2.2486     2.2486     0.0000
 45 C      6.2518     6.0000    -0.2518     3.8182     3.8182     0.0000
 46 C      6.3722     6.0000    -0.3722     3.5979     3.5979     0.0000
 47 C      6.1329     6.0000    -0.1329     3.8060     3.8060     0.0000
 48 C      6.3851     6.0000    -0.3851     3.5759     3.5759     0.0000
 49 C      6.2230     6.0000    -0.2230     3.7620     3.7620     0.0000
 50 C      6.3865     6.0000    -0.3865     3.5891     3.5891     0.0000
 51 C      5.4052     6.0000     0.5948     3.9162     3.9162     0.0000
 52 N      7.6548     7.0000    -0.6548     3.0288     3.0288     0.0000
 53 C      6.2404     6.0000    -0.2404     3.6243     3.6243     0.0000
 54 C      6.6362     6.0000    -0.6362     3.6697     3.6697     0.0000
 55 C      6.6439     6.0000    -0.6439     3.6941     3.6941     0.0000
 56 C      6.6372     6.0000    -0.6372     3.7125     3.7125     0.0000
 57 O      8.5060     8.0000    -0.5060     2.1338     2.1338     0.0000
 58 H      0.7636     1.0000     0.2364     0.9071     0.9071     0.0000
 59 H      0.7512     1.0000     0.2488     0.9104     0.9104     0.0000
 60 H      0.7625     1.0000     0.2375     0.9110     0.9110     0.0000
 61 H      0.7587     1.0000     0.2413     0.9056     0.9056     0.0000
 62 H      0.7530     1.0000     0.2470     0.9040     0.9040     0.0000
 63 H      0.7407     1.0000     0.2593     0.9044     0.9044     0.0000
 64 H      0.7633     1.0000     0.2367     0.9163     0.9163     0.0000
 65 H      0.7746     1.0000     0.2254     0.9114     0.9114     0.0000
 66 H      0.7688     1.0000     0.2312     0.9124     0.9124     0.0000
 67 H      0.7697     1.0000     0.2303     0.9131     0.9131     0.0000
 68 H      0.7697     1.0000     0.2303     0.9125     0.9125     0.0000
 69 H      0.7688     1.0000     0.2312     0.9099     0.9099     0.0000
 70 H      0.5805     1.0000     0.4195     0.8357     0.8357     0.0000
 71 H      0.7583     1.0000     0.2417     0.9079     0.9079     0.0000
 72 H      0.7565     1.0000     0.2435     0.9074     0.9074     0.0000
 73 H      0.7591     1.0000     0.2409     0.9104     0.9104     0.0000
 74 H      0.7329     1.0000     0.2671     0.8965     0.8965     0.0000
 75 H      0.7392     1.0000     0.2608     0.8963     0.8963     0.0000
 76 H      0.7312     1.0000     0.2688     0.9019     0.9019     0.0000
 77 H      0.7294     1.0000     0.2706     0.8936     0.8936     0.0000
 78 H      0.7439     1.0000     0.2561     0.9003     0.9003     0.0000
 79 H      0.7419     1.0000     0.2581     0.8974     0.8974     0.0000
 80 H      0.7431     1.0000     0.2569     0.8977     0.8977     0.0000
 81 H      0.7385     1.0000     0.2615     0.8988     0.8988     0.0000
 82 H      0.7480     1.0000     0.2520     0.9027     0.9027     0.0000
 83 H      0.7575     1.0000     0.2425     0.8965     0.8965     0.0000

  Mayer bond orders larger than 0.100000
B(  0-C ,  1-C ) :   1.4082 B(  0-C ,  5-C ) :   1.4161 B(  0-C , 20-H ) :   0.9113 
B(  1-C ,  2-C ) :   1.3761 B(  1-C ,  6-C ) :   0.9682 B(  2-C ,  3-C ) :   1.4327 
B(  2-C , 24-H ) :   0.9094 B(  3-C ,  4-C ) :   1.4109 B(  3-C , 23-H ) :   0.9096 
B(  4-C ,  5-C ) :   1.4239 B(  4-C , 22-H ) :   0.9088 B(  5-C , 21-H ) :   0.9096 
B(  6-C ,  7-C ) :   0.9192 B(  6-C , 25-H ) :   0.8964 B(  6-C , 26-H ) :   0.9062 
B(  7-C ,  8-C ) :   0.9390 B(  7-C , 11-N ) :   0.9586 B(  7-C , 27-H ) :   0.8402 
B(  8-C ,  9-C ) :   1.3047 B(  8-C , 12-N ) :   1.4074 B(  9-C , 10-C ) :   0.9703 
B(  9-C , 15-N ) :   1.2939 B( 10-C , 11-N ) :   1.2106 B( 10-C , 16-O ) :   1.8591 
B( 11-N , 17-H ) :   0.6578 B( 12-N , 13-C ) :   1.3319 B( 12-N , 15-N ) :   0.1970 
B( 13-C , 14-C ) :   1.4562 B( 13-C , 18-H ) :   0.8786 B( 14-C , 15-N ) :   1.3916 
B( 14-C , 19-H ) :   0.8775 B( 17-H , 57-O ) :   0.1319 B( 28-C , 29-C ) :   1.3653 
B( 28-C , 33-C ) :   1.4400 B( 28-C , 81-H ) :   0.9049 B( 29-C , 30-C ) :   1.3824 
B( 29-C , 34-C ) :   0.9480 B( 30-C , 31-C ) :   1.4282 B( 30-C , 77-H ) :   0.8944 
B( 31-C , 32-C ) :   1.4110 B( 31-C , 78-H ) :   0.9055 B( 32-C , 33-C ) :   1.4131 
B( 32-C , 79-H ) :   0.9062 B( 33-C , 80-H ) :   0.9064 B( 34-C , 35-O ) :   2.0610 
B( 34-C , 36-C ) :   0.9553 B( 36-C , 37-C ) :   1.2577 B( 36-C , 41-C ) :   1.3814 
B( 37-C , 38-C ) :   1.2762 B( 37-C , 44-O ) :   1.0299 B( 38-C , 39-C ) :   1.3244 
B( 38-C , 42-N ) :   1.2400 B( 39-C , 40-C ) :   1.4344 B( 39-C , 74-H ) :   0.9027 
B( 40-C , 41-C ) :   1.4230 B( 40-C , 75-H ) :   0.9053 B( 41-C , 76-H ) :   0.8981 
B( 42-N , 43-C ) :   1.7132 B( 43-C , 44-O ) :   1.0482 B( 43-C , 45-C ) :   0.9175 
B( 45-C , 46-C ) :   0.9712 B( 45-C , 50-C ) :   0.9651 B( 45-C , 54-C ) :   1.0005 
B( 46-C , 47-C ) :   0.9717 B( 46-C , 58-H ) :   0.9050 B( 46-C , 59-H ) :   0.9016 
B( 47-C , 48-C ) :   0.9538 B( 47-C , 53-C ) :   0.9594 B( 47-C , 55-C ) :   1.0017 
B( 48-C , 49-C ) :   0.9518 B( 48-C , 60-H ) :   0.9121 B( 48-C , 61-H ) :   0.9133 
B( 49-C , 50-C ) :   0.9628 B( 49-C , 51-C ) :   0.9038 B( 49-C , 56-C ) :   1.0055 
B( 50-C , 62-H ) :   0.9001 B( 50-C , 63-H ) :   0.8976 B( 51-C , 52-N ) :   1.2542 
B( 51-C , 57-O ) :   1.8025 B( 52-N , 53-C ) :   0.9350 B( 52-N , 70-H ) :   0.7128 
B( 53-C , 82-H ) :   0.8963 B( 53-C , 83-H ) :   0.8988 B( 54-C , 71-H ) :   0.9145 
B( 54-C , 72-H ) :   0.9156 B( 54-C , 73-H ) :   0.9124 B( 55-C , 67-H ) :   0.9203 
B( 55-C , 68-H ) :   0.9211 B( 55-C , 69-H ) :   0.9209 B( 56-C , 64-H ) :   0.9171 
B( 56-C , 65-H ) :   0.9186 B( 56-C , 66-H ) :   0.9238 

-------
TIMINGS
-------

Total SCF time: 0 days 0 hours 14 min 37 sec 

Total time                  ....     877.739 sec
Sum of individual times     ....     858.804 sec  ( 97.8%)

SCF preparation             ....      10.601 sec  (  1.2%)
Fock matrix formation       ....     712.369 sec  ( 81.2%)
  Startup                   ....       1.634 sec  (  0.2% of F)
  Exchange formation        ....     569.912 sec  ( 80.0% of F)
  Split-RI-J                ....      34.965 sec  (  4.9% of F)
  XC integration            ....      32.461 sec  (  4.6% of F)
    XC Preparation          ....       0.000 sec  (  0.0% of XC)
    Basis function eval.    ....       3.626 sec  ( 11.2% of XC)
    Density eval.           ....       8.777 sec  ( 27.0% of XC)
    XC-Functional eval.     ....       0.344 sec  (  1.1% of XC)
    XC-Potential eval.      ....       6.086 sec  ( 18.7% of XC)
  CPCM terms                ....      48.302 sec  (  6.8% of F)
Diagonalization             ....       0.000 sec  (  0.0%)
Density matrix formation    ....      12.795 sec  (  1.5%)
Total Energy calculation    ....       1.961 sec  (  0.2%)
Population analysis         ....       0.545 sec  (  0.1%)
Orbital Transformation      ....       0.728 sec  (  0.1%)
Orbital Orthonormalization  ....       0.000 sec  (  0.0%)
DIIS solution               ....     119.805 sec  ( 13.6%)
Finished LeanSCF after 879.4 sec

Maximum memory used throughout the entire LEANSCF-calculation: 137.4 MB


-------------------------------------------------------------------------------
                          DFT DISPERSION CORRECTION                            
                                                                               
                              DFTD3 V3.1  Rev 1                                
                          USING Becke-Johnson damping                          
-------------------------------------------------------------------------------
The PBEh-3c composite method is recognized
Using three-body term ABC
Active option DFTDOPT                   ...         4   

molecular C6(AA) [au] = 77869.676882 


            DFT-D V3
 parameters
 s6 scaling factor         :     1.0000 
 a1 scaling factor         :     0.4860 
 s8 scaling factor         :     0.0000 
 a2 scaling factor         :     4.5000 
 Damping factor alpha9(ATM):    16.0000 
 ad hoc parameters k1-k3   :    16.0000     1.3333    -4.0000 

 Edisp/kcal,au: -50.345169730584  -0.080230126303 
 E6   /kcal   : -51.895109070 
 E8   /kcal   :  -0.000000000 
 E6(ABC)      :   1.549939340 
 % E8         :   0.000000000 
 % E6(ABC)    :  -3.078625711 

-------------------------   ----------------
Dispersion correction           -0.080230126
-------------------------   ----------------

------------------   -----------------
gCP correction             0.153625910
------------------   -----------------

-------------------------   --------------------
FINAL SINGLE POINT ENERGY     -2040.558916990903
-------------------------   --------------------

MakePlots. Basename = [orca]

---------------
PLOT GENERATION
---------------
choosing x-range =   -18.897829 ..    18.074144
choosing y-range =   -16.398097 ..    13.907876
choosing z-range =   -16.945905 ..    15.606394


           ************************************************************
           *        Program running with 8 parallel MPI-processes     *
           *              working on a common directory               *
           ************************************************************

GBW-File       ... orca.gbw
PlotType       ... DENSITY-PLOT
ElDens File    ... orca.scfp
Output file    ... Eldens.cube
Format         ... Gaussian-Cube
Resolution     ... 200 200 200
Boundaries     ...   -18.897829    18.074144 (x direction)
                     -16.398097    13.907876 (y direction)
                     -16.945905    15.606394 (z direction)
Entering PlotGrid3d with Plottype =2
choosing x-range =   -18.897829 ..    18.074144
choosing y-range =   -16.398097 ..    13.907876
choosing z-range =   -16.945905 ..    15.606394


           ************************************************************
           *        Program running with 8 parallel MPI-processes     *
           *              working on a common directory               *
           ************************************************************

GBW-File       ... orca.gbw
PlotType       ... SPIN-DENSITY-PLOT
SpinDens File  ... orca.scfr
Output file    ... Sdens.cube
Format         ... Gaussian-Cube
Resolution     ... 200 200 200
Boundaries     ...   -18.897829    18.074144 (x direction)
                     -16.398097    13.907876 (y direction)
                     -16.945905    15.606394 (z direction)
Entering PlotGrid3d with Plottype =3


           ************************************************************
           *        Program running with 8 parallel MPI-processes     *
           *              working on a common directory               *
           ************************************************************

------------------------------------------------------------------------------
                              ORCA PROPERTY CALCULATIONS
------------------------------------------------------------------------------

GBWName                                 ... orca.gbw
Number of atoms                         ...     84
Number of basis functions               ...    779
Max core memory                         ...    900 MB

Electric properties:
Dipole moment                           ... YES
Quadrupole moment                       ...  NO
Static polarizability (Dipole/Dipole)   ...  NO
Static polarizability (Dipole/Quad.)    ...  NO
Static polarizability (Quad./Quad.)     ...  NO
Static polarizability (Velocity)        ...  NO

Atomic electric properties:
Dipole moment                           ...  NO
Quadrupole moment                       ...  NO
Static polarizability                   ...  NO

Choice of electric origin               ... Center of mass
Position of electric origin             ...     0.000005    -0.000008    -0.000005

General magnetic properties:
Magnetizability                         ...  NO

EPR properties:
g-Tensor (aka g-matrix)                 ...  NO
Zero-Field splitting spin-orbit         ...  NO
Zero-field splitting spin-spin          ...  NO
Hyperfine couplings                     ...  NO (   0 nuclei)
Quadrupole couplings                    ...  NO (   0 nuclei)
Contact density                         ...  NO (   0 nuclei)

NMR properties:
Chemical shifts                         ...  NO (   0 nuclei)
Spin-rotation constants                 ...  NO (   0 nuclei)
Spin-spin couplings                     ...  NO (   0 nuclei,    0 pairs)

Choice of magnetic origin               ... GIAO
Position of magnetic origin             ...     0.000000     0.000000     0.000000

Properties with geometric perturbations:
SCF Hessian                             ...  NO
IR spectrum                             ...  NO
VCD spectrum                            ...  NO
X-ray spectroscopy properties:
SCF XES/XAS/RIXS spectra                ...  NO


-------------
DIPOLE MOMENT
-------------

Method             : SCF
Type of density    : Electron Density
Multiplicity       :   1
Irrep              :   0
Energy             : -2040.6323127741998178 Eh
Relativity type    : 
Basis              : AO
                                X                 Y                 Z
Electronic contribution:    -29.000029036      26.048264007      13.104488718
Nuclear contribution   :     30.905204972     -27.080979409     -13.996578422
                        -----------------------------------------
Total Dipole Moment    :      1.905175936      -1.032715401      -0.892089704
                        -----------------------------------------
Magnitude (a.u.)       :      2.343506025
Magnitude (Debye)      :      5.956718926


--------------------
Rotational spectrum 
--------------------
 
Rotational constants in cm-1:             0.003099             0.002277             0.001969 
Rotational constants in MHz :            92.919356            68.271670            59.014675 

Dipole components along the rotational axes: 
x,y,z [a.u.] :     2.144542    -0.941376    -0.082297 
x,y,z [Debye]:     5.450992    -2.392788    -0.209182 

 

Dipole moment calculation done in   0.2 sec 

Maximum memory used throughout the entire PROP-calculation: 72.6 MB

--------------------------------
SUGGESTED CITATIONS FOR THIS RUN
--------------------------------

Below you find a list of papers that are relevant to this ORCA run
We neither can nor want to force you to cite these papers, but we appreciate if you do
You receive ORCA, which is the product of decades of hard work by many enthusiastic individuals, for free
The only thing we kindly ask in return is that you cite our papers,
We deeply appreciate it, if you show your appreciation for ORCA by not just citing the generic ORCA reference.

Please note that relegating all ORCA citations to the supporting information does *not* help us.
SI sections are not indexed - citations you put there will not count into any citation statistics
But we need these citations in order to attract the funding resources that allow us to do what we are doing

Therefore, if you are a happy ORCA user, please consider citing a few of the papers listed below in the main body of your paper

In addition to the list printed below, the program has created the file orca.bibtex that contains the list in bibtex format
You can import this file easily into all common literature databanks and citation aid programs


List of essential papers. We consider these as the minimum necessary citations

  1. Neese,F.
     Software update: the ORCA program system, version 5.0
     WIRES Comput. Molec. Sci., 2022 12(1)e1606
     doi.org/10.1002/wcms.1606

List of papers to cite with high priority. The work reported in these papers was absolutely
necessary for this run to complete.
Our perspective: the developers of density functionals and basis sets usually get cited in chemistry papers
Good! But without the algorithms to do something with them, the functionals or basis sets would not do anything.
Hence, in our opinion, the algorithm design and method developments papers are equally worthy of getting cited

  1. Neese,F.
     An improvement of the resolution of the identity approximation for the formation of the Coulomb matrix
     J. Comp. Chem., 2003 24(14)1740-1747
     doi.org/10.1002/jcc.10318
  2. Garcia-Rates,M.; Neese,F.
     Effect of the Solute Cavity on the Solvation Energy and its Derivatives within the Framework of the Gaussian Charge Scheme
     J. Comput. Chem., 2020 41 922-939
     doi.org/10.1002/jcc.26139
  3. Selenius,E.; Sigurdarson,A.E.; Schmerwitz,Y.L.A.; Levi,G.
     Orbital-Optimized Versus Time-Dependent Density Functional
     Calculations of Intramolecular Charge Transfer Excited States
     J. Chem. Theory Comput., 2024 20(9)3809-3822
     doi.org/10.1021/acs.jctc.3c01319
  4. Neese,F.
     The SHARK Integral Generation and Digestion System
     J. Comp. Chem., 2022  1-16
     doi.org/10.1002/jcc.26942
  5. Grimme,S.; Antony,J.; Ehrlich,S.; Krieg,H.
     A consistent and accurate ab initio parametrization of density functional dispersion correction (DFT-D) for the 94 elements H-Pu
     J. Chem. Phys., 2010 132 154104-XXXX
     doi.org/10.1063/1.3382344
  6. Grimme,S.; Ehrlich,S.; Goerigk,L.
     Effect of the damping function in dispersion corrected density functional theory
     J. Comput. Chem., 2011 32(7)1456-1465
     doi.org/10.1002/jcc.21759

List of suggested additional citations. These are papers that are important in the 'surrounding' of 
of this run, or papers that preceded the highly important papers. If you like your results we are grateful for a citation.

  1. Neese,F.
     The ORCA program system
     WIRES Comput. Molec. Sci., 2012 2(1)73-78
     doi.org/10.1002/wcms.81
  2. Neese,F.
     Software update: the ORCA program system, version 4.0
     WIRES Comput. Molec. Sci., 2018 8(1)1-6
     doi.org/10.1002/wcms.1327
  3. Neese,F.; Wennmohs,F.; Becker,U.; Riplinger,C.
     The ORCA quantum chemistry program package
     J. Chem. Phys., 2020 152 Art. No. L224108
     doi.org/10.1063/5.0004608

Timings for individual modules:

Sum of individual times          ...     1095.907 sec (=  18.265 min)
Startup calculation              ...        6.128 sec (=   0.102 min)   0.6 %
SCF iterations                   ...      885.283 sec (=  14.755 min)  80.8 %
Property calculations            ...        1.237 sec (=   0.021 min)   0.1 %
Orbital/Density plot generation  ...      203.259 sec (=   3.388 min)  18.5 %
                             ****ORCA TERMINATED NORMALLY****
TOTAL RUN TIME: 0 days 0 hours 18 minutes 18 seconds 186 msec
