# Supplementary material for: Photochemical Deracemization of 4,7-Diaza-1-isoindolinones by Unidirectional Hydrogen Atom Shuttling
Source: J Am Chem Soc. 2024 Dec 30;147(2):1434–9. doi: 10.1021/jacs.4c16053 (PMC11744763; doi:10.1021/jacs.4c16053)
Supplement: Supplementary file 3 — ja4c16053_si_003.zip [file ja4c16053_si_003.zip › to_zip/ent2b_1b/s0.xyz]

  84
      -2040.69467200
 C         -2.8565100820       -2.7209050697       -1.9276483083
 C         -3.4491488634       -1.4694840854       -2.0613298897
 C         -3.3191461459       -0.7951620179       -3.2748179108
 C         -2.6114886073       -1.3568679081       -4.3273930263
 C         -2.0235622072       -2.6077624490       -4.1824913675
 C         -2.1515365940       -3.2894711403       -2.9809671277
 C         -4.1627145645       -0.8230893794       -0.9070402829
 C         -3.2778168741        0.2324964269       -0.2338198281
 C         -3.9196384910        0.8817044026        0.9505155949
 C         -3.1567785505        0.6574298136        2.0819090368
 C         -1.9684541088       -0.1480089764        1.6962803985
 N         -2.0844452541       -0.3307249663        0.3682517377
 N         -5.0479200453        1.5643386635        0.9741293642
 C         -5.3796662659        2.0314476109        2.1732208596
 C         -4.6025379084        1.8100177611        3.3123594278
 N         -3.4751655439        1.1104694787        3.2792018000
 O         -1.0867297550       -0.5608063219        2.4330150512
 H         -1.3397511725       -0.7853053196       -0.1694074048
 H         -6.2960601227        2.6040720332        2.2471780516
 H         -4.9145034068        2.2123760462        4.2681523916
 H         -2.9469166601       -3.2569128254       -0.9902249603
 H         -1.6970948994       -4.2644862957       -2.8592016276
 H         -1.4720868750       -3.0483900579       -5.0030150778
 H         -2.5217436805       -0.8197642489       -5.2631465011
 H         -3.7783274661        0.1797511471       -3.3970030873
 H         -5.0726353444       -0.3262556373       -1.2509789309
 H         -4.4569801832       -1.5706171217       -0.1672895179
 H         -3.0134949992        0.9929596398       -0.9738179339
 C          1.5876905033        3.0124498143       -1.7084670031
 C          0.3153823915        2.4611535941       -1.5804700867
 C         -0.2301458926        1.7331169135       -2.6343222099
 C          0.5034086501        1.5305443038       -3.7929082097
 C          1.7703868709        2.0854283684       -3.9189799664
 C          2.3064703106        2.8367541135       -2.8805985673
 C         -0.4898834159        2.6770909262       -0.3481826194
 O         -1.6497916885        3.0276417266       -0.4220238372
 C          0.1456026504        2.4479465843        0.9713843634
 C          1.2433358995        1.6262251227        1.1863729869
 C          1.7868923078        1.3720417118        2.4417189887
 C          1.2395197123        1.9613571239        3.5705701579
 C          0.1354414254        2.7844395395        3.3888068007
 C         -0.4035064752        3.0122606276        2.1259140944
 N          2.8448963692        0.4944127452        2.2897107821
 C          2.8892212430        0.2475792443        1.0293738693
 O          1.9614725553        0.9091628347        0.2979182970
 C          3.9052029531       -0.5645318318        0.2811088410
 C          4.4132090899       -1.7238043539        1.1490529040
 C          3.5096785344       -2.9629948846        1.2283689686
 C          3.1859379981       -3.4391528443       -0.1825796843
 C          2.4617461088       -2.3429617583       -0.9613838320
 C          3.3826931478       -1.1108678823       -1.0577918885
 C          1.1938687140       -1.9315890208       -0.2296080255
 N          1.1989013020       -2.0355992412        1.1035733859
 C          2.1806007533       -2.7051339733        1.9365923859
 C          5.0707804987        0.4010490460       -0.0066637965
 C          4.2571520354       -4.0446380450        2.0034761051
 C          2.1241265500       -2.8237557279       -2.3684356609
 O          0.2347434396       -1.4642245665       -0.8450699718
 H          5.3646049278       -2.0484479975        0.7145999559
 H          4.6440717175       -1.3629567453        2.1543688485
 H          4.1062789045       -3.7081345269       -0.7116830458
 H          2.5706784014       -4.3451582803       -0.1429369947
 H          4.2599199479       -1.4231053169       -1.6336255498
 H          2.9040596257       -0.3237452856       -1.6455459107
 H          1.6574512798       -2.0416459693       -2.9658219283
 H          3.0375558291       -3.1356682980       -2.8774613762
 H          1.4479909799       -3.6799205311       -2.3449120372
 H          3.6845119644       -4.9732588380        2.0366363207
 H          5.2188928866       -4.2614565638        1.5357968364
 H          4.4504879977       -3.7330530978        3.0322763755
 H          0.3813730164       -1.6675741674        1.5865030802
 H          4.7481120500        1.2440675740       -0.6199997603
 H          5.4928933113        0.7931013570        0.9191021428
 H          5.8601847924       -0.1242572670       -0.5457748555
 H          1.6513059158        1.7795831787        4.5543075224
 H         -0.3221815468        3.2578406583        4.2468604021
 H         -1.2680280529        3.6554903481        2.0289167063
 H         -1.2178265334        1.2994301924       -2.5432009733
 H          0.0840003104        0.9410823746       -4.5979159579
 H          2.3395184924        1.9342915352       -4.8271090158
 H          3.2879812591        3.2810491904       -2.9816023882
 H          2.0149843168        3.5934707869       -0.8999713166
 H          2.3360094121       -2.1048178684        2.8351013324
 H          1.7636918456       -3.6641839693        2.2627038119
