# Supplementary material for: Photochemical Deracemization of 4,7-Diaza-1-isoindolinones by Unidirectional Hydrogen Atom Shuttling
Source: J Am Chem Soc. 2024 Dec 30;147(2):1434–9. doi: 10.1021/jacs.4c16053 (PMC11744763; doi:10.1021/jacs.4c16053)
Supplement: Supplementary file 3 — ja4c16053_si_003.zip [file ja4c16053_si_003.zip › to_zip/ent2b_1b/thermodynamics/t1/solv.out]

      -----------------------------------------------------------      
     |                   =====================                   |     
     |                           x T B                           |     
     |                   =====================                   |     
     |                         S. Grimme                         |     
     |          Mulliken Center for Theoretical Chemistry        |     
     |                    University of Bonn                     |     
      -----------------------------------------------------------      

   * xtb version 6.6.1 (47b0e9d) compiled by 'pisteinbach@jtc-cluster' on 2024-02-06

   xtb is free software: you can redistribute it and/or modify it under
   the terms of the GNU Lesser General Public License as published by
   the Free Software Foundation, either version 3 of the License, or
   (at your option) any later version.
   
   xtb is distributed in the hope that it will be useful,
   but WITHOUT ANY WARRANTY; without even the implied warranty of
   MERCHANTABILITY or FITNESS FOR A PARTICULAR PURPOSE.  See the
   GNU Lesser General Public License for more details.
   
   Cite this work as:
   * C. Bannwarth, E. Caldeweyher, S. Ehlert, A. Hansen, P. Pracht,
     J. Seibert, S. Spicher, S. Grimme, WIREs Comput. Mol. Sci., 2020, 11,
     e01493. DOI: 10.1002/wcms.1493
   
   for GFN2-xTB:
   * C. Bannwarth, S. Ehlert and S. Grimme., J. Chem. Theory Comput., 2019,
     15, 1652-1671. DOI: 10.1021/acs.jctc.8b01176
   for GFN1-xTB:
   * S. Grimme, C. Bannwarth, P. Shushkov, J. Chem. Theory Comput., 2017,
     13, 1989-2009. DOI: 10.1021/acs.jctc.7b00118
   for GFN0-xTB:
   * P. Pracht, E. Caldeweyher, S. Ehlert, S. Grimme, ChemRxiv, 2019, preprint.
     DOI: 10.26434/chemrxiv.8326202.v1
   for GFN-FF:
   * S. Spicher and S. Grimme, Angew. Chem. Int. Ed., 2020, 59, 15665-15673.
     DOI: 10.1002/anie.202004239
   
   for ALPB and GBSA implicit solvation:
   * S. Ehlert, M. Stahn, S. Spicher, S. Grimme, J. Chem. Theory Comput.,
     2021, 17, 4250-4261. DOI: 10.1021/acs.jctc.1c00471
   
   for ddCOSMO and CPCM-X implicit solvation:
   * M. Stahn, S. Ehlert, S. Grimme, J. Phys. Chem. A,
     2023, XX, XXXX-XXXX. DOI: 10.1021/acs.jpca.3c04382
   
   for DFT-D4:
   * E. Caldeweyher, C. Bannwarth and S. Grimme, J. Chem. Phys., 2017,
     147, 034112. DOI: 10.1063/1.4993215
   * E. Caldeweyher, S. Ehlert, A. Hansen, H. Neugebauer, S. Spicher,
     C. Bannwarth and S. Grimme, J. Chem. Phys., 2019, 150, 154122.
     DOI: 10.1063/1.5090222
   * E. Caldeweyher, J.-M. Mewes, S. Ehlert and S. Grimme, Phys. Chem. Chem. Phys.
     2020, 22, 8499-8512. DOI: 10.1039/D0CP00502A
   
   for sTDA-xTB:
   * S. Grimme and C. Bannwarth, J. Chem. Phys., 2016, 145, 054103.
     DOI: 10.1063/1.4959605
   
   in the mass-spec context:
   * V. Asgeirsson, C. Bauer and S. Grimme, Chem. Sci., 2017, 8, 4879.
     DOI: 10.1039/c7sc00601b
   * J. Koopman and S. Grimme, ACS Omega 2019, 4, 12, 15120-15133.
     DOI: 10.1021/acsomega.9b02011
   
   for metadynamics refer to:
   * S. Grimme, J. Chem. Theory Comput., 2019, 155, 2847-2862
     DOI: 10.1021/acs.jctc.9b00143
   
   for SPH calculations refer to:
   * S. Spicher and S. Grimme, J. Chem. Theory Comput., 2021, 17, 1701-1714
     DOI: 10.1021/acs.jctc.0c01306
   
   for ONIOM refer to:
   * C. Plett, A. Katbashev, S. Ehlert, S. Grimme, M. Bursch,
     Phys. Chem. Chem. Phys., 2023, 25, 17860-17868. DOI: 10.1039/D3CP02178E
   
   for DIPRO refer to:
   * J. Kohn, N. Gildemeister, S. Grimme, D. Fazzi, A. Hansen,
     J. Chem. Phys., 2023, just accepted.
   
   with help from (in alphabetical order)
   P. Atkinson, C. Bannwarth, F. Bohle, G. Brandenburg, E. Caldeweyher
   M. Checinski, S. Dohm, S. Ehlert, S. Ehrlich, I. Gerasimov, C. Hölzer
   A. Katbashev, J. Kohn, J. Koopman, C. Lavigne, S. Lehtola, F. März, M. Müller,
   F. Musil, H. Neugebauer, J. Pisarek, C. Plett, P. Pracht, F. Pultar,
   J. Seibert, P. Shushkov, S. Spicher, M. Stahn, M. Steiner, T. Strunk,
   J. Stückrath, T. Rose, and J. Unsleber
   
 * started run on 2024/07/19 at 23:59:54.311     

           -------------------------------------------------
          |                Calculation Setup                |
           -------------------------------------------------

          program call               : xtb coord.xyz --uhf 2 --gfn 2 --grad --alpb ch2cl2 bar1M
          hostname                   : hpz101
          coordinate file            : coord.xyz
          omp threads                :                     2

   ID    Z sym.   atoms
    1    6 C      1-11, 14, 15, 29-35, 37-42, 44, 46-52, 54-57
    2    7 N      12, 13, 16, 43, 53
    3    8 O      17, 36, 45, 58
    4    1 H      18-28, 59-84

molecular fragmentation (1/2 indicates fragments):
111111111111111111111111111122222222222222222222222222222222222222222222
222222222222
# atoms in fragment 1/2:    28    56
 fragment masses (1/2) :      225.25      402.49
CMA distance (Bohr)    :   9.631
constraining FC (au)   :  0.0500

           -------------------------------------------------
          |                 G F N 2 - x T B                 |
           -------------------------------------------------

        Reference                      10.1021/acs.jctc.8b01176
      * Hamiltonian:
        H0-scaling (s, p, d)           1.850000    2.230000    2.230000
        zeta-weighting                 0.500000
      * Dispersion:
        s8                             2.700000
        a1                             0.520000
        a2                             5.000000
        s9                             5.000000
      * Repulsion:
        kExp                           1.500000    1.000000
        rExp                           1.000000
      * Coulomb:
        alpha                          2.000000
        third order                    shell-resolved
        anisotropic                    true
        a3                             3.000000
        a5                             4.000000
        cn-shift                       1.200000
        cn-exp                         4.000000
        max-rad                        5.000000

      * Solvation model:               ALPB
        Solvent                        ch2cl2
        Parameter file                 internal GFN2-xTB/ALPB
        Dielectric constant                8.9300E+00
        Reference state                gsolv [1 bar gas/1 M solution]
        Free energy shift                  7.1799E-03 Eh       4.5055E+00 kcal/mol
        Temperature                        2.9815E+02 K
        Density                            1.3300E+00 kg/L
        Solvent mass                       8.4930E+01 g/mol
        Interaction kernel             P16
        Born radius scaling (c1)           1.5691E+00
        Born radii integrator          GBOBC
        Born offset                        0.0000E+00 a0       0.0000E+00 AA
        H-bond correction              false
        Ion screening                  false
        Surface tension                    1.0000E-05 Eh       1.5569E+01 dyn/cm
        Grid points                               230 per atom
q/qsh data taken from xtbrestart
CAMM data taken from xtbrestart

          ...................................................
          :                      SETUP                      :
          :.................................................:
          :  # basis functions                 225          :
          :  # atomic orbitals                 225          :
          :  # shells                          131          :
          :  # electrons                       238          :
          :  max. iterations                   250          :
          :  Hamiltonian                  GFN2-xTB          :
          :  restarted?                       true          :
          :  GBSA solvation                   true          :
          :  PC potential                    false          :
          :  electronic temp.          300.0000000     K    :
          :  accuracy                    1.0000000          :
          :  -> integral cutoff          0.2500000E+02      :
          :  -> integral neglect         0.1000000E-07      :
          :  -> SCF convergence          0.1000000E-05 Eh   :
          :  -> wf. convergence          0.1000000E-03 e    :
          :  Broyden damping             0.4000000          :
          :  net charge                          0          :
          :  unpaired electrons                  2          :
          ...................................................

 iter      E             dE          RMSdq      gap      omega  full diag
   1   -133.1438198 -0.133144E+03  0.299E-01    0.08       0.0  T
   2   -133.1417965  0.202329E-02  0.287E-01    0.60       1.0  T
   3   -133.1514609 -0.966439E-02  0.106E-01    0.24       1.0  T
   4   -133.1519548 -0.493966E-03  0.532E-02    0.16       1.0  T
   5   -133.1519876 -0.327909E-04  0.309E-02    0.15       1.0  T
   6   -133.1520023 -0.146665E-04  0.186E-02    0.14       1.0  T
   7   -133.1519985  0.382520E-05  0.172E-02    0.16       1.0  T
   8   -133.1520258 -0.273245E-04  0.466E-03    0.15       2.3  T
   9   -133.1520265 -0.721401E-06  0.207E-03    0.15       5.3  T
  10   -133.1520267 -0.160072E-06  0.951E-04    0.15      11.5  T
  11   -133.1520267  0.953520E-08  0.780E-04    0.15      14.0  T

   *** convergence criteria satisfied after 11 iterations ***

         #    Occupation            Energy/Eh            Energy/eV
      -------------------------------------------------------------
         1        2.0000           -0.7576066             -20.6155
       ...           ...                  ...                  ...
       114        2.0000           -0.4046398             -11.0108
       115        2.0000           -0.4008041             -10.9064
       116        2.0000           -0.3988947             -10.8545
       117        2.0000           -0.3938184             -10.7163
       118        2.0000           -0.3931240             -10.6974
       119        1.0000           -0.3726364             -10.1400
       120        0.9494           -0.2982489              -8.1158 (HOMO)
       121        0.0506           -0.2926772              -7.9642 (LUMO)
       122                         -0.2699066              -7.3445
       123                         -0.2484699              -6.7612
       124                         -0.2337420              -6.3604
       125                         -0.2273099              -6.1854
       ...                                ...                  ...
       225                          0.7131279              19.4052
      -------------------------------------------------------------
                  HL-Gap            0.0055718 Eh            0.1516 eV
             Fermi-level           -0.3390779 Eh           -9.2268 eV
 
 transition dipole moment (au) for excitation:         119         120
     X       Y       Z   
  -0.0209   0.0407   0.1097  total (au/Debye):    0.119   0.302
 dE (eV)             :    2.024
 oscillator strength :  0.99066E-03

 SCC (total)                   0 d,  0 h,  0 min,  0.223 sec
 SCC setup                      ...        0 min,  0.004 sec (  1.618%)
 Dispersion                     ...        0 min,  0.002 sec (  0.875%)
 classical contributions        ...        0 min,  0.000 sec (  0.123%)
 integral evaluation            ...        0 min,  0.021 sec (  9.306%)
 iterations                     ...        0 min,  0.104 sec ( 46.698%)
 molecular gradient             ...        0 min,  0.068 sec ( 30.542%)
 printout                       ...        0 min,  0.024 sec ( 10.810%)

         :::::::::::::::::::::::::::::::::::::::::::::::::::::
         ::                     SUMMARY                     ::
         :::::::::::::::::::::::::::::::::::::::::::::::::::::
         :: total energy            -131.215392784210 Eh    ::
         :: total w/o Gsasa/hb      -131.166696260223 Eh    ::
         :: gradient norm              0.071527304775 Eh/a0 ::
         :: HOMO-LUMO gap              0.151615947700 eV    ::
         ::.................................................::
         :: SCC energy              -133.144924530313 Eh    ::
         :: -> isotropic ES            0.163776421940 Eh    ::
         :: -> anisotropic ES         -0.001286546964 Eh    ::
         :: -> anisotropic XC          0.059386369692 Eh    ::
         :: -> dispersion             -0.118421924169 Eh    ::
         :: -> Gsolv                  -0.064106866759 Eh    ::
         ::    -> Gelec               -0.015410342772 Eh    ::
         ::    -> Gsasa               -0.055876467684 Eh    ::
         ::    -> Ghb                  0.000000000000 Eh    ::
         ::    -> Gshift               0.007179943697 Eh    ::
         :: repulsion energy           1.929531746103 Eh    ::
         :: add. restraining           0.000000000000 Eh    ::
         :: total charge              -0.000000000002 e     ::
         :::::::::::::::::::::::::::::::::::::::::::::::::::::

           -------------------------------------------------
          |                Property Printout                |
           -------------------------------------------------

    * Orbital Energies and Occupations

         #    Occupation            Energy/Eh            Energy/eV
      -------------------------------------------------------------
         1        2.0000           -0.7576066             -20.6155
       ...           ...                  ...                  ...
       108        2.0000           -0.4152217             -11.2988
       109        2.0000           -0.4145241             -11.2798
       110        2.0000           -0.4130163             -11.2387
       111        2.0000           -0.4116930             -11.2027
       112        2.0000           -0.4088734             -11.1260
       113        2.0000           -0.4051290             -11.0241
       114        2.0000           -0.4046398             -11.0108
       115        2.0000           -0.4008041             -10.9064
       116        2.0000           -0.3988947             -10.8545
       117        2.0000           -0.3938184             -10.7163
       118        2.0000           -0.3931240             -10.6974
       119        1.0000           -0.3726364             -10.1400
       120        0.9494           -0.2982489              -8.1158 (HOMO)
       121        0.0506           -0.2926772              -7.9642 (LUMO)
       122                         -0.2699066              -7.3445
       123                         -0.2484699              -6.7612
       124                         -0.2337420              -6.3604
       125                         -0.2273099              -6.1854
       126                         -0.2259520              -6.1485
       127                         -0.2250509              -6.1239
       128                         -0.2143280              -5.8322
       129                         -0.2131296              -5.7996
       130                         -0.1996429              -5.4326
       131                         -0.1815571              -4.9404
       ...                                ...                  ...
       225                          0.7131279              19.4052
      -------------------------------------------------------------
                  HL-Gap            0.0055718 Eh            0.1516 eV
             Fermi-level           -0.3390779 Eh           -9.2268 eV

     #   Z          covCN         q      C6AA      α(0)
     1   6 C        2.922    -0.032    28.787     8.799
     2   6 C        2.967     0.014    27.696     8.632
     3   6 C        2.922    -0.036    28.906     8.817
     4   6 C        2.916    -0.028    28.708     8.786
     5   6 C        2.917    -0.029    28.733     8.790
     6   6 C        2.916    -0.025    28.637     8.775
     7   6 C        3.810    -0.064    21.728     6.635
     8   6 C        3.853     0.053    19.653     6.305
     9   6 C        3.032     0.101    25.744     8.322
    10   6 C        2.991     0.031    27.292     8.570
    11   6 C        2.811     0.265    22.536     7.778
    12   7 N        2.753    -0.201    25.371     7.481
    13   7 N        1.832    -0.184    25.790     7.526
    14   6 C        2.918     0.020    27.569     8.610
    15   6 C        2.855     0.047    26.939     8.507
    16   7 N        1.859    -0.169    25.457     7.478
    17   8 O        0.857    -0.488    23.516     6.502
    18   1 H        0.859     0.220     1.010     1.574
    19   1 H        0.925     0.072     2.063     2.246
    20   1 H        0.925     0.085     1.933     2.174
    21   1 H        0.925     0.032     2.560     2.502
    22   1 H        0.925     0.035     2.523     2.484
    23   1 H        0.925     0.037     2.489     2.467
    24   1 H        0.925     0.036     2.502     2.474
    25   1 H        0.925     0.033     2.544     2.494
    26   1 H        0.924     0.069     2.098     2.265
    27   1 H        0.924     0.053     2.286     2.364
    28   1 H        0.924     0.081     1.972     2.196
    29   6 C        2.920    -0.023    28.579     8.767
    30   6 C        2.971    -0.005    28.147     8.702
    31   6 C        2.921    -0.014    28.366     8.734
    32   6 C        2.916    -0.026    28.642     8.776
    33   6 C        2.918    -0.025    28.636     8.775
    34   6 C        2.916    -0.028    28.700     8.785
    35   6 C        2.826     0.229    23.191     7.891
    36   8 O        0.858    -0.423    22.150     6.310
    37   6 C        2.959    -0.041    29.004     8.834
    38   6 C        3.112     0.126    25.090     8.206
    39   6 C        3.184     0.065    26.111     8.339
    40   6 C        2.913    -0.035    28.880     8.812
    41   6 C        2.920    -0.036    28.893     8.815
    42   6 C        2.933    -0.028    28.698     8.786
    43   7 N        1.871    -0.301    28.643     7.933
    44   6 C        3.229     0.233    22.455     7.695
    45   8 O        1.729    -0.226    17.748     5.688
    46   6 C        3.901     0.015    20.270     6.400
    47   6 C        3.819    -0.081    22.037     6.681
    48   6 C        3.905     0.021    20.164     6.383
    49   6 C        3.825    -0.073    21.869     6.654
    50   6 C        3.907     0.005    20.436     6.426
    51   6 C        3.819    -0.064    21.705     6.630
    52   6 C        2.758     0.280    22.262     7.727
    53   7 N        2.685    -0.175    24.794     7.395
    54   6 C        3.749    -0.001    20.667     6.484
    55   6 C        3.767    -0.109    22.624     6.779
    56   6 C        3.763    -0.118    22.808     6.808
    57   6 C        3.760    -0.102    22.498     6.762
    58   8 O        0.859    -0.508    23.951     6.562
    59   1 H        0.924     0.062     2.171     2.304
    60   1 H        0.924     0.062     2.181     2.310
    61   1 H        0.924     0.054     2.273     2.358
    62   1 H        0.924     0.042     2.422     2.434
    63   1 H        0.924     0.059     2.211     2.325
    64   1 H        0.924     0.044     2.393     2.419
    65   1 H        0.925     0.048     2.345     2.395
    66   1 H        0.924     0.046     2.369     2.407
    67   1 H        0.924     0.040     2.451     2.448
    68   1 H        0.924     0.046     2.369     2.407
    69   1 H        0.924     0.053     2.283     2.363
    70   1 H        0.924     0.048     2.339     2.392
    71   1 H        0.860     0.198     1.114     1.654
    72   1 H        0.924     0.043     2.406     2.426
    73   1 H        0.924     0.053     2.281     2.362
    74   1 H        0.924     0.060     2.204     2.321
    75   1 H        0.925     0.061     2.183     2.311
    76   1 H        0.925     0.053     2.279     2.361
    77   1 H        0.925     0.052     2.300     2.372
    78   1 H        0.925     0.037     2.489     2.467
    79   1 H        0.925     0.044     2.393     2.419
    80   1 H        0.925     0.046     2.374     2.409
    81   1 H        0.925     0.042     2.419     2.432
    82   1 H        0.925     0.029     2.608     2.525
    83   1 H        0.924     0.063     2.160     2.299
    84   1 H        0.924     0.056     2.244     2.343

 Mol. C6AA /au·bohr⁶  :      84025.699756
 Mol. C8AA /au·bohr⁸  :    2017069.322328
 Mol. α(0) /au        :        450.353692


Wiberg/Mayer (AO) data.
largest (>0.10) Wiberg bond orders for each atom

 ---------------------------------------------------------------------------
     #   Z sym  total        # sym  WBO       # sym  WBO       # sym  WBO
 ---------------------------------------------------------------------------
     1   6 C    3.989 --     6 C    1.440     2 C    1.415    21 H    0.969
                             4 C    0.110
     2   6 C    3.983 --     1 C    1.415     3 C    1.404     7 C    1.007
                             5 C    0.108
     3   6 C    3.988 --     4 C    1.450     2 C    1.404    25 H    0.969
                             6 C    0.111
     4   6 C    3.991 --     3 C    1.450     5 C    1.433    24 H    0.971
                             1 C    0.110
     5   6 C    3.986 --     6 C    1.441     4 C    1.433    23 H    0.971
                             2 C    0.108
     6   6 C    3.990 --     5 C    1.441     1 C    1.440    22 H    0.971
                             3 C    0.111
     7   6 C    3.987 --     2 C    1.007    27 H    0.974    26 H    0.964
                             8 C    0.945
     8   6 C    3.971 --    12 N    1.003     9 C    0.975     7 C    0.945
                            28 H    0.924
     9   6 C    3.966 --    13 N    1.497    10 C    1.240     8 C    0.975
    10   6 C    3.909 --    16 N    1.321     9 C    1.240    11 C    1.043
    11   6 C    3.952 --    17 O    1.535    12 N    1.229    10 C    1.043
    12   7 N    3.427 --    11 C    1.229     8 C    1.003    18 H    0.875
                            17 O    0.166
    13   7 N    3.205 --     9 C    1.497    14 C    1.252    16 N    0.191
    14   6 C    3.910 --    15 C    1.472    13 N    1.252    19 H    0.949
    15   6 C    3.960 --    14 C    1.472    16 N    1.375    20 H    0.946
    16   7 N    3.189 --    15 C    1.375    10 C    1.321    13 N    0.191
    17   8 O    1.996 --    11 C    1.535    12 N    0.166
    18   1 H    0.950 --    12 N    0.875
    19   1 H    0.991 --    14 C    0.949
    20   1 H    0.990 --    15 C    0.946
    21   1 H    0.999 --     1 C    0.969
    22   1 H    0.998 --     6 C    0.971
    23   1 H    0.998 --     5 C    0.971
    24   1 H    0.998 --     4 C    0.971
    25   1 H    0.999 --     3 C    0.969
    26   1 H    0.995 --     7 C    0.964
    27   1 H    0.997 --     7 C    0.974
    28   1 H    0.993 --     8 C    0.924
    29   6 C    3.986 --    34 C    1.451    30 C    1.387    82 H    0.970
                            32 C    0.109
    30   6 C    3.987 --    31 C    1.389    29 C    1.387    35 C    1.009
                            33 C    0.104
    31   6 C    3.985 --    32 C    1.448    30 C    1.389    78 H    0.967
                            34 C    0.109
    32   6 C    3.990 --    31 C    1.448    33 C    1.436    79 H    0.969
                            29 C    0.109
    33   6 C    3.985 --    32 C    1.436    34 C    1.432    80 H    0.970
                            30 C    0.104
    34   6 C    3.991 --    29 C    1.451    33 C    1.432    81 H    0.970
                            31 C    0.109
    35   6 C    3.899 --    36 O    1.743    37 C    1.034    30 C    1.009
    36   8 O    1.999 --    35 C    1.743
    37   6 C    3.976 --    42 C    1.388    38 C    1.307    35 C    1.034
                            40 C    0.100
    38   6 C    3.916 --    37 C    1.307    39 C    1.289    45 O    1.079
    39   6 C    3.977 --    40 C    1.341    38 C    1.289    43 N    1.168
    40   6 C    3.970 --    41 C    1.461    39 C    1.341    75 H    0.967
                            37 C    0.100
    41   6 C    3.988 --    40 C    1.461    42 C    1.426    76 H    0.969
    42   6 C    3.974 --    41 C    1.426    37 C    1.388    77 H    0.968
    43   7 N    3.018 --    44 C    1.623    39 C    1.168    45 O    0.100
    44   6 C    3.906 --    43 N    1.623    45 O    1.090    46 C    0.987
    45   8 O    2.402 --    44 C    1.090    38 C    1.079    43 N    0.100
    46   6 C    3.986 --    44 C    0.987    51 C    0.982    47 C    0.979
                            55 C    0.966
    47   6 C    3.989 --    48 C    0.985    46 C    0.979    60 H    0.971
                            59 H    0.969
    48   6 C    3.990 --    56 C    0.995    49 C    0.987    47 C    0.985
                            54 C    0.983
    49   6 C    3.994 --    48 C    0.987    50 C    0.984    62 H    0.973
                            61 H    0.970
    50   6 C    3.985 --    57 C    0.995    49 C    0.984    51 C    0.964
                            52 C    0.945
    51   6 C    3.991 --    46 C    0.982    64 H    0.973    63 H    0.967
                            50 C    0.964
    52   6 C    3.937 --    58 O    1.586    53 N    1.322    50 C    0.945
    53   7 N    3.478 --    52 C    1.322    54 C    0.986    71 H    0.904
                            58 O    0.192
    54   6 C    3.961 --    53 N    0.986    48 C    0.983    83 H    0.965
                            84 H    0.960
    55   6 C    3.985 --    72 H    0.986    73 H    0.985    74 H    0.979
                            46 C    0.966
    56   6 C    3.991 --    48 C    0.995    70 H    0.984    68 H    0.984
                            69 H    0.983
    57   6 C    3.993 --    50 C    0.995    67 H    0.985    65 H    0.984
                            66 H    0.984
    58   8 O    1.956 --    52 C    1.586    53 N    0.192
    59   1 H    0.996 --    47 C    0.969
    60   1 H    0.996 --    47 C    0.971
    61   1 H    0.996 --    49 C    0.970
    62   1 H    0.998 --    49 C    0.973
    63   1 H    0.995 --    51 C    0.967
    64   1 H    0.998 --    51 C    0.973
    65   1 H    0.997 --    57 C    0.984
    66   1 H    0.997 --    57 C    0.984
    67   1 H    0.998 --    57 C    0.985
    68   1 H    0.997 --    56 C    0.984
    69   1 H    0.997 --    56 C    0.983
    70   1 H    0.997 --    56 C    0.984
    71   1 H    0.960 --    53 N    0.904
    72   1 H    0.998 --    55 C    0.986
    73   1 H    0.997 --    55 C    0.985
    74   1 H    0.996 --    55 C    0.979
    75   1 H    0.996 --    40 C    0.967
    76   1 H    0.996 --    41 C    0.969
    77   1 H    0.997 --    42 C    0.968
    78   1 H    0.999 --    31 C    0.967
    79   1 H    0.998 --    32 C    0.969
    80   1 H    0.997 --    33 C    0.970
    81   1 H    0.997 --    34 C    0.970
    82   1 H    0.999 --    29 C    0.970
    83   1 H    0.996 --    54 C    0.965
    84   1 H    0.997 --    54 C    0.960
 ---------------------------------------------------------------------------

Topologies differ in total number of bonds
Writing topology from bond orders to xtbtopo.mol

molecular dipole:
                 x           y           z       tot (Debye)
 q only:        2.336      -0.702       0.673
   full:        1.993      -0.767       0.509       5.580
molecular quadrupole (traceless):
                xx          xy          yy          xz          yz          zz
 q only:       28.687      -6.781     -11.997      -5.589      -2.923     -16.689
  q+dip:       23.384     -17.318      -9.156      -3.225      -1.009     -14.228
   full:       21.688     -15.150     -13.759      -4.400      -0.361      -7.929


           -------------------------------------------------
          | TOTAL ENERGY             -131.215392784210 Eh   |
          | GRADIENT NORM               0.071527304775 Eh/α |
          | HOMO-LUMO GAP               0.151615947700 eV   |
           -------------------------------------------------

------------------------------------------------------------------------
 * finished run on 2024/07/19 at 23:59:54.573     
------------------------------------------------------------------------
 total:
 * wall-time:     0 d,  0 h,  0 min,  0.262 sec
 *  cpu-time:     0 d,  0 h,  0 min,  0.520 sec
 * ratio c/w:     1.985 speedup
 SCF:
 * wall-time:     0 d,  0 h,  0 min,  0.224 sec
 *  cpu-time:     0 d,  0 h,  0 min,  0.447 sec
 * ratio c/w:     1.998 speedup
