# Supplementary material for: Photochemical Deracemization of 4,7-Diaza-1-isoindolinones by Unidirectional Hydrogen Atom Shuttling
Source: J Am Chem Soc. 2024 Dec 30;147(2):1434–9. doi: 10.1021/jacs.4c16053 (PMC11744763; doi:10.1021/jacs.4c16053)
Supplement: Supplementary file 3 — ja4c16053_si_003.zip [file ja4c16053_si_003.zip › to_zip/ent2b_1b/thermodynamics/t1/gas.out]

      -----------------------------------------------------------      
     |                   =====================                   |     
     |                           x T B                           |     
     |                   =====================                   |     
     |                         S. Grimme                         |     
     |          Mulliken Center for Theoretical Chemistry        |     
     |                    University of Bonn                     |     
      -----------------------------------------------------------      

   * xtb version 6.6.1 (47b0e9d) compiled by 'pisteinbach@jtc-cluster' on 2024-02-06

   xtb is free software: you can redistribute it and/or modify it under
   the terms of the GNU Lesser General Public License as published by
   the Free Software Foundation, either version 3 of the License, or
   (at your option) any later version.
   
   xtb is distributed in the hope that it will be useful,
   but WITHOUT ANY WARRANTY; without even the implied warranty of
   MERCHANTABILITY or FITNESS FOR A PARTICULAR PURPOSE.  See the
   GNU Lesser General Public License for more details.
   
   Cite this work as:
   * C. Bannwarth, E. Caldeweyher, S. Ehlert, A. Hansen, P. Pracht,
     J. Seibert, S. Spicher, S. Grimme, WIREs Comput. Mol. Sci., 2020, 11,
     e01493. DOI: 10.1002/wcms.1493
   
   for GFN2-xTB:
   * C. Bannwarth, S. Ehlert and S. Grimme., J. Chem. Theory Comput., 2019,
     15, 1652-1671. DOI: 10.1021/acs.jctc.8b01176
   for GFN1-xTB:
   * S. Grimme, C. Bannwarth, P. Shushkov, J. Chem. Theory Comput., 2017,
     13, 1989-2009. DOI: 10.1021/acs.jctc.7b00118
   for GFN0-xTB:
   * P. Pracht, E. Caldeweyher, S. Ehlert, S. Grimme, ChemRxiv, 2019, preprint.
     DOI: 10.26434/chemrxiv.8326202.v1
   for GFN-FF:
   * S. Spicher and S. Grimme, Angew. Chem. Int. Ed., 2020, 59, 15665-15673.
     DOI: 10.1002/anie.202004239
   
   for ALPB and GBSA implicit solvation:
   * S. Ehlert, M. Stahn, S. Spicher, S. Grimme, J. Chem. Theory Comput.,
     2021, 17, 4250-4261. DOI: 10.1021/acs.jctc.1c00471
   
   for ddCOSMO and CPCM-X implicit solvation:
   * M. Stahn, S. Ehlert, S. Grimme, J. Phys. Chem. A,
     2023, XX, XXXX-XXXX. DOI: 10.1021/acs.jpca.3c04382
   
   for DFT-D4:
   * E. Caldeweyher, C. Bannwarth and S. Grimme, J. Chem. Phys., 2017,
     147, 034112. DOI: 10.1063/1.4993215
   * E. Caldeweyher, S. Ehlert, A. Hansen, H. Neugebauer, S. Spicher,
     C. Bannwarth and S. Grimme, J. Chem. Phys., 2019, 150, 154122.
     DOI: 10.1063/1.5090222
   * E. Caldeweyher, J.-M. Mewes, S. Ehlert and S. Grimme, Phys. Chem. Chem. Phys.
     2020, 22, 8499-8512. DOI: 10.1039/D0CP00502A
   
   for sTDA-xTB:
   * S. Grimme and C. Bannwarth, J. Chem. Phys., 2016, 145, 054103.
     DOI: 10.1063/1.4959605
   
   in the mass-spec context:
   * V. Asgeirsson, C. Bauer and S. Grimme, Chem. Sci., 2017, 8, 4879.
     DOI: 10.1039/c7sc00601b
   * J. Koopman and S. Grimme, ACS Omega 2019, 4, 12, 15120-15133.
     DOI: 10.1021/acsomega.9b02011
   
   for metadynamics refer to:
   * S. Grimme, J. Chem. Theory Comput., 2019, 155, 2847-2862
     DOI: 10.1021/acs.jctc.9b00143
   
   for SPH calculations refer to:
   * S. Spicher and S. Grimme, J. Chem. Theory Comput., 2021, 17, 1701-1714
     DOI: 10.1021/acs.jctc.0c01306
   
   for ONIOM refer to:
   * C. Plett, A. Katbashev, S. Ehlert, S. Grimme, M. Bursch,
     Phys. Chem. Chem. Phys., 2023, 25, 17860-17868. DOI: 10.1039/D3CP02178E
   
   for DIPRO refer to:
   * J. Kohn, N. Gildemeister, S. Grimme, D. Fazzi, A. Hansen,
     J. Chem. Phys., 2023, just accepted.
   
   with help from (in alphabetical order)
   P. Atkinson, C. Bannwarth, F. Bohle, G. Brandenburg, E. Caldeweyher
   M. Checinski, S. Dohm, S. Ehlert, S. Ehrlich, I. Gerasimov, C. Hölzer
   A. Katbashev, J. Kohn, J. Koopman, C. Lavigne, S. Lehtola, F. März, M. Müller,
   F. Musil, H. Neugebauer, J. Pisarek, C. Plett, P. Pracht, F. Pultar,
   J. Seibert, P. Shushkov, S. Spicher, M. Stahn, M. Steiner, T. Strunk,
   J. Stückrath, T. Rose, and J. Unsleber
   
 * started run on 2024/07/19 at 23:59:53.933     

           -------------------------------------------------
          |                Calculation Setup                |
           -------------------------------------------------

          program call               : xtb coord.xyz --uhf 2 --gfn 2 --grad
          hostname                   : hpz101
          coordinate file            : coord.xyz
          omp threads                :                     2

   ID    Z sym.   atoms
    1    6 C      1-11, 14, 15, 29-35, 37-42, 44, 46-52, 54-57
    2    7 N      12, 13, 16, 43, 53
    3    8 O      17, 36, 45, 58
    4    1 H      18-28, 59-84

molecular fragmentation (1/2 indicates fragments):
111111111111111111111111111122222222222222222222222222222222222222222222
222222222222
# atoms in fragment 1/2:    28    56
 fragment masses (1/2) :      225.25      402.49
CMA distance (Bohr)    :   9.631
constraining FC (au)   :  0.0500

           -------------------------------------------------
          |                 G F N 2 - x T B                 |
           -------------------------------------------------

        Reference                      10.1021/acs.jctc.8b01176
      * Hamiltonian:
        H0-scaling (s, p, d)           1.850000    2.230000    2.230000
        zeta-weighting                 0.500000
      * Dispersion:
        s8                             2.700000
        a1                             0.520000
        a2                             5.000000
        s9                             5.000000
      * Repulsion:
        kExp                           1.500000    1.000000
        rExp                           1.000000
      * Coulomb:
        alpha                          2.000000
        third order                    shell-resolved
        anisotropic                    true
        a3                             3.000000
        a5                             4.000000
        cn-shift                       1.200000
        cn-exp                         4.000000
        max-rad                        5.000000


          ...................................................
          :                      SETUP                      :
          :.................................................:
          :  # basis functions                 225          :
          :  # atomic orbitals                 225          :
          :  # shells                          131          :
          :  # electrons                       238          :
          :  max. iterations                   250          :
          :  Hamiltonian                  GFN2-xTB          :
          :  restarted?                      false          :
          :  GBSA solvation                  false          :
          :  PC potential                    false          :
          :  electronic temp.          300.0000000     K    :
          :  accuracy                    1.0000000          :
          :  -> integral cutoff          0.2500000E+02      :
          :  -> integral neglect         0.1000000E-07      :
          :  -> SCF convergence          0.1000000E-05 Eh   :
          :  -> wf. convergence          0.1000000E-03 e    :
          :  Broyden damping             0.4000000          :
          :  net charge                          0          :
          :  unpaired electrons                  2          :
          ...................................................

 iter      E             dE          RMSdq      gap      omega  full diag
   1   -132.7385527 -0.132739E+03  0.400E+00    0.30       0.0  T
   2   -132.7257038  0.128489E-01  0.274E+00    0.87       1.0  T
   3   -132.7546107 -0.289068E-01  0.203E+00    1.76       1.0  T
   4   -133.0015296 -0.246919E+00  0.105E+00    0.82       1.0  T
   5   -133.0863030 -0.847733E-01  0.422E-01    0.13       1.0  T
   6   -133.0841236  0.217935E-02  0.356E-01    0.28       1.0  T
   7   -133.0862285 -0.210484E-02  0.241E-01    0.30       1.0  T
   8   -133.0902918 -0.406335E-02  0.705E-02    0.17       1.0  T
   9   -133.0907448 -0.453020E-03  0.231E-02    0.14       1.0  T
  10   -133.0907592 -0.143246E-04  0.184E-02    0.16       1.0  T
  11   -133.0907656 -0.641355E-05  0.101E-02    0.15       1.1  T
  12   -133.0907716 -0.603945E-05  0.550E-03    0.15       2.0  T
  13   -133.0907740 -0.240193E-05  0.353E-03    0.15       3.1  T
  14   -133.0907754 -0.136736E-05  0.611E-04    0.15      17.9  T
  15   -133.0907754 -0.113389E-07  0.338E-04    0.15      32.2  T
  16   -133.0907754 -0.248721E-08  0.172E-04    0.15      63.4  T

   *** convergence criteria satisfied after 16 iterations ***

         #    Occupation            Energy/Eh            Energy/eV
      -------------------------------------------------------------
         1        2.0000           -0.7482132             -20.3599
       ...           ...                  ...                  ...
       114        2.0000           -0.3962216             -10.7817
       115        2.0000           -0.3929177             -10.6918
       116        2.0000           -0.3912047             -10.6452
       117        2.0000           -0.3849353             -10.4746
       118        2.0000           -0.3800293             -10.3411
       119        1.0000           -0.3601208              -9.7994
       120        0.9491           -0.2854567              -7.7677 (HOMO)
       121        0.0509           -0.2798971              -7.6164 (LUMO)
       122                         -0.2581285              -7.0240
       123                         -0.2392343              -6.5099
       124                         -0.2254417              -6.1346
       125                         -0.2211956              -6.0190
       ...                                ...                  ...
       225                          0.7276392              19.8001
      -------------------------------------------------------------
                  HL-Gap            0.0055596 Eh            0.1513 eV
             Fermi-level           -0.3263746 Eh           -8.8811 eV
 
 transition dipole moment (au) for excitation:         119         120
     X       Y       Z   
  -0.0268   0.0362   0.1138  total (au/Debye):    0.122   0.311
 dE (eV)             :    2.032
 oscillator strength :  0.10551E-02

 SCC (total)                   0 d,  0 h,  0 min,  0.295 sec
 SCC setup                      ...        0 min,  0.001 sec (  0.260%)
 Dispersion                     ...        0 min,  0.002 sec (  0.649%)
 classical contributions        ...        0 min,  0.000 sec (  0.095%)
 integral evaluation            ...        0 min,  0.021 sec (  7.056%)
 iterations                     ...        0 min,  0.174 sec ( 58.927%)
 molecular gradient             ...        0 min,  0.068 sec ( 23.122%)
 printout                       ...        0 min,  0.029 sec (  9.870%)

         :::::::::::::::::::::::::::::::::::::::::::::::::::::
         ::                     SUMMARY                     ::
         :::::::::::::::::::::::::::::::::::::::::::::::::::::
         :: total energy            -131.154141493537 Eh    ::
         :: gradient norm              0.065760195646 Eh/a0 ::
         :: HOMO-LUMO gap              0.151284795019 eV    ::
         ::.................................................::
         :: SCC energy              -133.083673239640 Eh    ::
         :: -> isotropic ES            0.144305137981 Eh    ::
         :: -> anisotropic ES          0.003326943971 Eh    ::
         :: -> anisotropic XC          0.059154959666 Eh    ::
         :: -> dispersion             -0.118450797565 Eh    ::
         :: repulsion energy           1.929531746103 Eh    ::
         :: add. restraining           0.000000000000 Eh    ::
         :: total charge              -0.000000000006 e     ::
         :::::::::::::::::::::::::::::::::::::::::::::::::::::

           -------------------------------------------------
          |                Property Printout                |
           -------------------------------------------------

    * Orbital Energies and Occupations

         #    Occupation            Energy/Eh            Energy/eV
      -------------------------------------------------------------
         1        2.0000           -0.7482132             -20.3599
       ...           ...                  ...                  ...
       108        2.0000           -0.4054397             -11.0326
       109        2.0000           -0.4041825             -10.9984
       110        2.0000           -0.4017416             -10.9319
       111        2.0000           -0.4011854             -10.9168
       112        2.0000           -0.4003220             -10.8933
       113        2.0000           -0.3993811             -10.8677
       114        2.0000           -0.3962216             -10.7817
       115        2.0000           -0.3929177             -10.6918
       116        2.0000           -0.3912047             -10.6452
       117        2.0000           -0.3849353             -10.4746
       118        2.0000           -0.3800293             -10.3411
       119        1.0000           -0.3601208              -9.7994
       120        0.9491           -0.2854567              -7.7677 (HOMO)
       121        0.0509           -0.2798971              -7.6164 (LUMO)
       122                         -0.2581285              -7.0240
       123                         -0.2392343              -6.5099
       124                         -0.2254417              -6.1346
       125                         -0.2211956              -6.0190
       126                         -0.2205548              -6.0016
       127                         -0.2172154              -5.9107
       128                         -0.2046946              -5.5700
       129                         -0.2043969              -5.5619
       130                         -0.1865742              -5.0769
       131                         -0.1706898              -4.6447
       ...                                ...                  ...
       225                          0.7276392              19.8001
      -------------------------------------------------------------
                  HL-Gap            0.0055596 Eh            0.1513 eV
             Fermi-level           -0.3263746 Eh           -8.8811 eV

     #   Z          covCN         q      C6AA      α(0)
     1   6 C        2.922    -0.031    28.762     8.795
     2   6 C        2.967     0.015    27.683     8.630
     3   6 C        2.922    -0.036    28.894     8.815
     4   6 C        2.916    -0.027    28.687     8.783
     5   6 C        2.917    -0.029    28.724     8.789
     6   6 C        2.916    -0.024    28.604     8.770
     7   6 C        3.810    -0.065    21.732     6.636
     8   6 C        3.853     0.051    19.692     6.312
     9   6 C        3.032     0.101    25.735     8.321
    10   6 C        2.991     0.034    27.227     8.559
    11   6 C        2.811     0.268    22.487     7.769
    12   7 N        2.753    -0.204    25.430     7.490
    13   7 N        1.832    -0.184    25.807     7.528
    14   6 C        2.918     0.019    27.589     8.613
    15   6 C        2.855     0.045    26.982     8.514
    16   7 N        1.859    -0.159    25.240     7.447
    17   8 O        0.857    -0.448    22.671     6.384
    18   1 H        0.859     0.226     0.981     1.552
    19   1 H        0.925     0.057     2.237     2.339
    20   1 H        0.925     0.069     2.101     2.267
    21   1 H        0.925     0.032     2.551     2.498
    22   1 H        0.925     0.031     2.575     2.509
    23   1 H        0.925     0.031     2.577     2.510
    24   1 H        0.925     0.031     2.571     2.508
    25   1 H        0.925     0.032     2.554     2.499
    26   1 H        0.924     0.062     2.171     2.304
    27   1 H        0.924     0.049     2.335     2.390
    28   1 H        0.924     0.085     1.927     2.171
    29   6 C        2.920    -0.022    28.552     8.762
    30   6 C        2.971    -0.002    28.067     8.690
    31   6 C        2.921    -0.012    28.318     8.727
    32   6 C        2.916    -0.026    28.641     8.776
    33   6 C        2.918    -0.027    28.676     8.781
    34   6 C        2.916    -0.029    28.722     8.788
    35   6 C        2.826     0.229    23.195     7.892
    36   8 O        0.858    -0.391    21.497     6.216
    37   6 C        2.959    -0.038    28.933     8.823
    38   6 C        3.112     0.125    25.115     8.210
    39   6 C        3.184     0.068    26.057     8.331
    40   6 C        2.913    -0.032    28.808     8.801
    41   6 C        2.920    -0.034    28.838     8.806
    42   6 C        2.933    -0.025    28.622     8.774
    43   7 N        1.871    -0.298    28.568     7.923
    44   6 C        3.229     0.229    22.533     7.709
    45   8 O        1.729    -0.222    17.680     5.677
    46   6 C        3.901     0.016    20.256     6.398
    47   6 C        3.819    -0.076    21.944     6.667
    48   6 C        3.905     0.021    20.172     6.384
    49   6 C        3.825    -0.068    21.773     6.640
    50   6 C        3.907     0.004    20.448     6.427
    51   6 C        3.819    -0.062    21.670     6.625
    52   6 C        2.758     0.275    22.348     7.741
    53   7 N        2.685    -0.178    24.851     7.404
    54   6 C        3.749    -0.001    20.664     6.483
    55   6 C        3.767    -0.106    22.567     6.771
    56   6 C        3.763    -0.115    22.746     6.798
    57   6 C        3.760    -0.101    22.471     6.758
    58   8 O        0.859    -0.476    23.268     6.467
    59   1 H        0.924     0.048     2.340     2.392
    60   1 H        0.924     0.058     2.222     2.331
    61   1 H        0.924     0.040     2.444     2.445
    62   1 H        0.924     0.037     2.490     2.468
    63   1 H        0.924     0.045     2.379     2.412
    64   1 H        0.924     0.050     2.314     2.379
    65   1 H        0.925     0.055     2.257     2.349
    66   1 H        0.924     0.034     2.527     2.486
    67   1 H        0.924     0.040     2.445     2.446
    68   1 H        0.924     0.041     2.431     2.438
    69   1 H        0.924     0.044     2.398     2.422
    70   1 H        0.924     0.044     2.392     2.419
    71   1 H        0.860     0.214     1.038     1.596
    72   1 H        0.924     0.044     2.400     2.423
    73   1 H        0.924     0.050     2.317     2.380
    74   1 H        0.924     0.046     2.367     2.406
    75   1 H        0.925     0.057     2.240     2.340
    76   1 H        0.925     0.048     2.343     2.393
    77   1 H        0.925     0.059     2.212     2.326
    78   1 H        0.925     0.044     2.392     2.419
    79   1 H        0.925     0.036     2.496     2.471
    80   1 H        0.925     0.033     2.544     2.494
    81   1 H        0.925     0.031     2.572     2.508
    82   1 H        0.925     0.029     2.603     2.523
    83   1 H        0.924     0.064     2.149     2.293
    84   1 H        0.924     0.049     2.338     2.391

 Mol. C6AA /au·bohr⁶  :      84208.454840
 Mol. C8AA /au·bohr⁸  :    2019072.835642
 Mol. α(0) /au        :        450.899940


Wiberg/Mayer (AO) data.
largest (>0.10) Wiberg bond orders for each atom

 ---------------------------------------------------------------------------
     #   Z sym  total        # sym  WBO       # sym  WBO       # sym  WBO
 ---------------------------------------------------------------------------
     1   6 C    3.990 --     6 C    1.440     2 C    1.416    21 H    0.969
                             4 C    0.110
     2   6 C    3.984 --     1 C    1.416     3 C    1.405     7 C    1.008
                             5 C    0.108
     3   6 C    3.989 --     4 C    1.450     2 C    1.405    25 H    0.969
                             6 C    0.111
     4   6 C    3.992 --     3 C    1.450     5 C    1.433    24 H    0.971
                             1 C    0.110
     5   6 C    3.988 --     6 C    1.442     4 C    1.433    23 H    0.972
                             2 C    0.108
     6   6 C    3.991 --     5 C    1.442     1 C    1.440    22 H    0.971
                             3 C    0.111
     7   6 C    3.990 --     2 C    1.008    27 H    0.974    26 H    0.965
                             8 C    0.947
     8   6 C    3.974 --    12 N    1.006     9 C    0.975     7 C    0.947
                            28 H    0.923
     9   6 C    3.966 --    13 N    1.492    10 C    1.245     8 C    0.975
    10   6 C    3.907 --    16 N    1.323     9 C    1.245    11 C    1.034
    11   6 C    3.955 --    17 O    1.556    12 N    1.224    10 C    1.034
    12   7 N    3.423 --    11 C    1.224     8 C    1.006    18 H    0.872
                            17 O    0.169
    13   7 N    3.203 --     9 C    1.492    14 C    1.251    16 N    0.191
    14   6 C    3.913 --    15 C    1.474    13 N    1.251    19 H    0.952
    15   6 C    3.965 --    14 C    1.474    16 N    1.375    20 H    0.950
    16   7 N    3.197 --    15 C    1.375    10 C    1.323    13 N    0.191
    17   8 O    2.038 --    11 C    1.556    12 N    0.169
    18   1 H    0.947 --    12 N    0.872
    19   1 H    0.993 --    14 C    0.952
    20   1 H    0.993 --    15 C    0.950
    21   1 H    0.999 --     1 C    0.969
    22   1 H    0.999 --     6 C    0.971
    23   1 H    0.998 --     5 C    0.972
    24   1 H    0.999 --     4 C    0.971
    25   1 H    0.999 --     3 C    0.969
    26   1 H    0.995 --     7 C    0.965
    27   1 H    0.997 --     7 C    0.974
    28   1 H    0.993 --     8 C    0.923
    29   6 C    3.987 --    34 C    1.451    30 C    1.389    82 H    0.970
                            32 C    0.109
    30   6 C    3.987 --    31 C    1.391    29 C    1.389    35 C    1.006
                            33 C    0.104
    31   6 C    3.985 --    32 C    1.447    30 C    1.391    78 H    0.966
                            34 C    0.109
    32   6 C    3.991 --    31 C    1.447    33 C    1.436    79 H    0.970
                            29 C    0.109
    33   6 C    3.986 --    32 C    1.436    34 C    1.433    80 H    0.971
                            30 C    0.104
    34   6 C    3.992 --    29 C    1.451    33 C    1.433    81 H    0.971
                            31 C    0.109
    35   6 C    3.908 --    36 O    1.764    37 C    1.030    30 C    1.006
    36   8 O    2.021 --    35 C    1.764
    37   6 C    3.976 --    42 C    1.391    38 C    1.308    35 C    1.030
                            40 C    0.102
    38   6 C    3.913 --    37 C    1.308    39 C    1.290    45 O    1.077
    39   6 C    3.976 --    40 C    1.341    38 C    1.290    43 N    1.167
    40   6 C    3.971 --    41 C    1.462    39 C    1.341    75 H    0.968
                            37 C    0.102
    41   6 C    3.988 --    40 C    1.462    42 C    1.425    76 H    0.970
    42   6 C    3.974 --    41 C    1.425    37 C    1.391    77 H    0.967
    43   7 N    3.019 --    44 C    1.626    39 C    1.167    45 O    0.103
    44   6 C    3.912 --    43 N    1.626    45 O    1.094    46 C    0.986
    45   8 O    2.405 --    44 C    1.094    38 C    1.077    43 N    0.103
    46   6 C    3.988 --    44 C    0.986    51 C    0.983    47 C    0.980
                            55 C    0.969
    47   6 C    3.991 --    48 C    0.985    46 C    0.980    60 H    0.972
                            59 H    0.971
    48   6 C    3.991 --    56 C    0.995    49 C    0.987    47 C    0.985
                            54 C    0.984
    49   6 C    3.996 --    48 C    0.987    50 C    0.984    62 H    0.974
                            61 H    0.972
    50   6 C    3.987 --    57 C    0.996    49 C    0.984    51 C    0.965
                            52 C    0.944
    51   6 C    3.992 --    46 C    0.983    64 H    0.973    63 H    0.969
                            50 C    0.965
    52   6 C    3.944 --    58 O    1.606    53 N    1.315    50 C    0.944
    53   7 N    3.472 --    52 C    1.315    54 C    0.991    71 H    0.896
                            58 O    0.196
    54   6 C    3.968 --    53 N    0.991    48 C    0.984    83 H    0.965
                            84 H    0.962
    55   6 C    3.987 --    72 H    0.986    73 H    0.985    74 H    0.981
                            46 C    0.969
    56   6 C    3.993 --    48 C    0.995    70 H    0.985    69 H    0.984
                            68 H    0.984
    57   6 C    3.993 --    50 C    0.996    67 H    0.985    66 H    0.985
                            65 H    0.983
    58   8 O    1.980 --    52 C    1.606    53 N    0.196
    59   1 H    0.997 --    47 C    0.971
    60   1 H    0.996 --    47 C    0.972
    61   1 H    0.998 --    49 C    0.972
    62   1 H    0.998 --    49 C    0.974
    63   1 H    0.997 --    51 C    0.969
    64   1 H    0.997 --    51 C    0.973
    65   1 H    0.997 --    57 C    0.983
    66   1 H    0.998 --    57 C    0.985
    67   1 H    0.998 --    57 C    0.985
    68   1 H    0.998 --    56 C    0.984
    69   1 H    0.998 --    56 C    0.984
    70   1 H    0.998 --    56 C    0.985
    71   1 H    0.953 --    53 N    0.896
    72   1 H    0.998 --    55 C    0.986
    73   1 H    0.997 --    55 C    0.985
    74   1 H    0.997 --    55 C    0.981
    75   1 H    0.996 --    40 C    0.968
    76   1 H    0.997 --    41 C    0.970
    77   1 H    0.996 --    42 C    0.967
    78   1 H    0.998 --    31 C    0.966
    79   1 H    0.998 --    32 C    0.970
    80   1 H    0.998 --    33 C    0.971
    81   1 H    0.998 --    34 C    0.971
    82   1 H    0.999 --    29 C    0.970
    83   1 H    0.996 --    54 C    0.965
    84   1 H    0.997 --    54 C    0.962
 ---------------------------------------------------------------------------

Topologies differ in total number of bonds
Writing topology from bond orders to xtbtopo.mol

molecular dipole:
                 x           y           z       tot (Debye)
 q only:        1.670      -0.409       0.593
   full:        1.567      -0.545       0.450       4.368
molecular quadrupole (traceless):
                xx          xy          yy          xz          yz          zz
 q only:       19.718      -4.267      -9.133      -4.052      -3.424     -10.584
  q+dip:       17.270     -15.366      -7.272      -2.012      -1.326      -9.999
   full:       15.542     -13.285     -11.851      -3.188      -0.690      -3.691


           -------------------------------------------------
          | TOTAL ENERGY             -131.154141493537 Eh   |
          | GRADIENT NORM               0.065760195646 Eh/α |
          | HOMO-LUMO GAP               0.151284795019 eV   |
           -------------------------------------------------

------------------------------------------------------------------------
 * finished run on 2024/07/19 at 23:59:54.270     
------------------------------------------------------------------------
 total:
 * wall-time:     0 d,  0 h,  0 min,  0.336 sec
 *  cpu-time:     0 d,  0 h,  0 min,  0.641 sec
 * ratio c/w:     1.908 speedup
 SCF:
 * wall-time:     0 d,  0 h,  0 min,  0.295 sec
 *  cpu-time:     0 d,  0 h,  0 min,  0.567 sec
 * ratio c/w:     1.918 speedup
