# Supplementary material for: Photochemical Deracemization of 4,7-Diaza-1-isoindolinones by Unidirectional Hydrogen Atom Shuttling
Source: J Am Chem Soc. 2024 Dec 30;147(2):1434–9. doi: 10.1021/jacs.4c16053 (PMC11744763; doi:10.1021/jacs.4c16053)
Supplement: Supplementary file 3 — ja4c16053_si_003.zip [file ja4c16053_si_003.zip › to_zip/ent2b_1b/thermodynamics/t1/spe.out]

                                 *****************
                                 * O   R   C   A *
                                 *****************

                                            #,                                       
                                            ###                                      
                                            ####                                     
                                            #####                                    
                                            ######                                   
                                           ########,                                 
                                     ,,################,,,,,                         
                               ,,#################################,,                 
                          ,,##########################################,,             
                       ,#########################################, ''#####,          
                    ,#############################################,,   '####,        
                  ,##################################################,,,,####,       
                ,###########''''           ''''###############################       
              ,#####''   ,,,,##########,,,,          '''####'''          '####       
            ,##' ,,,,###########################,,,                        '##       
           ' ,,###''''                  '''############,,,                           
         ,,##''                                '''############,,,,        ,,,,,,###''
      ,#''                                            '''#######################'''  
     '                                                          ''''####''''         
             ,#######,   #######,   ,#######,      ##                                
            ,#'     '#,  ##    ##  ,#'     '#,    #''#        ######   ,####,        
            ##       ##  ##   ,#'  ##            #'  '#       #        #'  '#        
            ##       ##  #######   ##           ,######,      #####,   #    #        
            '#,     ,#'  ##    ##  '#,     ,#' ,#      #,         ##   #,  ,#        
             '#######'   ##     ##  '#######'  #'      '#     #####' # '####'        


                  #######################################################
                  #                        -***-                        #
                  #          Department of theory and spectroscopy      #
                  #    Directorship and core code : Frank Neese         #
                  #        Max Planck Institute fuer Kohlenforschung    #
                  #                Kaiser Wilhelm Platz 1               #
                  #                 D-45470 Muelheim/Ruhr               #
                  #                      Germany                        #
                  #                                                     #
                  #                  All rights reserved                #
                  #                        -***-                        #
                  #######################################################


                         Program Version 5.0.3 -  RELEASE  -


 With contributions from (in alphabetic order):
   Daniel Aravena         : Magnetic Suceptibility
   Michael Atanasov       : Ab Initio Ligand Field Theory (pilot matlab implementation)
   Alexander A. Auer      : GIAO ZORA, VPT2 properties, NMR spectrum
   Ute Becker             : Parallelization
   Giovanni Bistoni       : ED, misc. LED, open-shell LED, HFLD
   Martin Brehm           : Molecular dynamics
   Dmytro Bykov           : SCF Hessian
   Vijay G. Chilkuri      : MRCI spin determinant printing, contributions to CSF-ICE
   Dipayan Datta          : RHF DLPNO-CCSD density
   Achintya Kumar Dutta   : EOM-CC, STEOM-CC
   Dmitry Ganyushin       : Spin-Orbit,Spin-Spin,Magnetic field MRCI
   Miquel Garcia          : C-PCM and meta-GGA Hessian, CC/C-PCM, Gaussian charge scheme
   Yang Guo               : DLPNO-NEVPT2, F12-NEVPT2, CIM, IAO-localization
   Andreas Hansen         : Spin unrestricted coupled pair/coupled cluster methods
   Benjamin Helmich-Paris : MC-RPA, TRAH-SCF, COSX integrals
   Lee Huntington         : MR-EOM, pCC
   Robert Izsak           : Overlap fitted RIJCOSX, COSX-SCS-MP3, EOM
   Marcus Kettner         : VPT2
   Christian Kollmar      : KDIIS, OOCD, Brueckner-CCSD(T), CCSD density, CASPT2, CASPT2-K
   Simone Kossmann        : Meta GGA functionals, TD-DFT gradient, OOMP2, MP2 Hessian
   Martin Krupicka        : Initial AUTO-CI
   Lucas Lang             : DCDCAS
   Marvin Lechner         : AUTO-CI (C++ implementation), FIC-MRCC
   Dagmar Lenk            : GEPOL surface, SMD
   Dimitrios Liakos       : Extrapolation schemes; Compound Job, initial MDCI parallelization
   Dimitrios Manganas     : Further ROCIS development; embedding schemes
   Dimitrios Pantazis     : SARC Basis sets
   Anastasios Papadopoulos: AUTO-CI, single reference methods and gradients
   Taras Petrenko         : DFT Hessian,TD-DFT gradient, ASA, ECA, R-Raman, ABS, FL, XAS/XES, NRVS
   Peter Pinski           : DLPNO-MP2, DLPNO-MP2 Gradient
   Christoph Reimann      : Effective Core Potentials
   Marius Retegan         : Local ZFS, SOC
   Christoph Riplinger    : Optimizer, TS searches, QM/MM, DLPNO-CCSD(T), (RO)-DLPNO pert. Triples
   Tobias Risthaus        : Range-separated hybrids, TD-DFT gradient, RPA, STAB
   Michael Roemelt        : Original ROCIS implementation
   Masaaki Saitow         : Open-shell DLPNO-CCSD energy and density
   Barbara Sandhoefer     : DKH picture change effects
   Avijit Sen             : IP-ROCIS
   Kantharuban Sivalingam : CASSCF convergence, NEVPT2, FIC-MRCI
   Bernardo de Souza      : ESD, SOC TD-DFT
   Georgi Stoychev        : AutoAux, RI-MP2 NMR, DLPNO-MP2 response
   Willem Van den Heuvel  : Paramagnetic NMR
   Boris Wezisla          : Elementary symmetry handling
   Frank Wennmohs         : Technical directorship


 We gratefully acknowledge several colleagues who have allowed us to
 interface, adapt or use parts of their codes:
   Stefan Grimme, W. Hujo, H. Kruse, P. Pracht,  : VdW corrections, initial TS optimization,
                  C. Bannwarth, S. Ehlert          DFT functionals, gCP, sTDA/sTD-DF
   Ed Valeev, F. Pavosevic, A. Kumar             : LibInt (2-el integral package), F12 methods
   Garnet Chan, S. Sharma, J. Yang, R. Olivares  : DMRG
   Ulf Ekstrom                                   : XCFun DFT Library
   Mihaly Kallay                                 : mrcc  (arbitrary order and MRCC methods)
   Jiri Pittner, Ondrej Demel                    : Mk-CCSD
   Frank Weinhold                                : gennbo (NPA and NBO analysis)
   Christopher J. Cramer and Donald G. Truhlar   : smd solvation model
   Lars Goerigk                                  : TD-DFT with DH, B97 family of functionals
   V. Asgeirsson, H. Jonsson                     : NEB implementation
   FAccTs GmbH                                   : IRC, NEB, NEB-TS, DLPNO-Multilevel, CI-OPT
                                                   MM, QMMM, 2- and 3-layer-ONIOM, Crystal-QMMM,
                                                   LR-CPCM, SF, NACMEs, symmetry and pop. for TD-DFT,
                                                   nearIR, NL-DFT gradient (VV10), updates on ESD,
                                                   ML-optimized integration grids
   S Lehtola, MJT Oliveira, MAL Marques          : LibXC Library
   Liviu Ungur et al                             : ANISO software


 Your calculation uses the libint2 library for the computation of 2-el integrals
 For citations please refer to: http://libint.valeyev.net

 Your ORCA version has been built with support for libXC version: 5.1.0
 For citations please refer to: https://tddft.org/programs/libxc/

 This ORCA versions uses:
   CBLAS   interface :  Fast vector & matrix operations
   LAPACKE interface :  Fast linear algebra routines
   SCALAPACK package :  Parallel linear algebra routines
   Shared memory     :  Shared parallel matrices
   BLAS/LAPACK       :  OpenBLAS 0.3.15  USE64BITINT DYNAMIC_ARCH NO_AFFINITY SkylakeX SINGLE_THREADED
        Core in use  :  SkylakeX
   Copyright (c) 2011-2014, The OpenBLAS Project


***************************************
The coordinates will be read from file: coord.xyz
***************************************


Your calculation utilizes the atom-pairwise dispersion correction
based on tight binding partial charges (D4)
Cite in your paper:
E.Caldeweyher, C.Bannwarth, S.Grimme, J.Chem.Phys., (2017), 147, 034112.
E.Caldeweyher, S.Ehlert, A.Hansen, H.Neugebauer, S.Grimme, J.Chem.Phys., (2018), in progress.
   

================================================================================

----- Orbital basis set information -----
Your calculation utilizes the basis: def2-QZVPP
   F. Weigend and R. Ahlrichs, Phys. Chem. Chem. Phys. 7, 3297 (2005).

----- AuxJ basis set information -----
Your calculation utilizes the auxiliary basis: def2/J
   F. Weigend, Phys. Chem. Chem. Phys. 8, 1057 (2006).

================================================================================
                                        WARNINGS
                       Please study these warnings very carefully!
================================================================================


WARNING: your system is open-shell and RHF/RKS was chosen
  ===> : WILL SWITCH to UHF/UKS


INFO   : the flag for use of the SHARK integral package has been found!

================================================================================
                                       INPUT FILE
================================================================================
NAME = orca.inp
|  1> ! RKS PW6B95 D4 def2-QZVPP RIJCOSX def2/J defgrid3 SP
|  2> %maxcore 2500
|  3> %scf
|  4> autotrah false
|  5> end
|  6> %pal
|  7>   nprocs 8
|  8> end
|  9> *xyzfile 0 3 coord.xyz
| 10> 
| 11>                          ****END OF INPUT****
================================================================================

                       ****************************
                       * Single Point Calculation *
                       ****************************

---------------------------------
CARTESIAN COORDINATES (ANGSTROEM)
---------------------------------
  C     -1.542667   -1.967917    3.654122
  C     -2.561920   -2.082291    2.714119
  C     -2.673643   -3.269297    1.991465
  C     -1.786924   -4.315164    2.201299
  C     -0.771674   -4.189379    3.141951
  C     -0.654650   -3.014145    3.870128
  C     -3.488342   -0.933696    2.429567
  C     -3.081595   -0.213850    1.139111
  C     -3.987236    0.945314    0.820062
  C     -3.189116    2.093643    0.744481
  C     -1.795553    1.747036    1.007616
  N     -1.786219    0.411368    1.221527
  N     -5.285589    0.920503    0.691953
  C     -5.876117    2.127970    0.453577
  C     -5.161744    3.300903    0.361595
  N     -3.837838    3.235993    0.496496
  O     -0.836322    2.507402    1.034792
  H     -0.904714   -0.104279    1.282302
  H     -6.949260    2.163379    0.322992
  H     -5.638708    4.250527    0.161373
  H     -1.440416   -1.051679    4.223559
  H      0.132776   -2.907717    4.605353
  H     -0.078876   -5.004258    3.307859
  H     -1.889895   -5.230402    1.632159
  H     -3.464927   -3.376693    1.257627
  H     -4.513221   -1.289818    2.305908
  H     -3.485651   -0.219883    3.255621
  H     -3.120530   -0.924016    0.307678
  C      0.330867   -1.785952   -3.375573
  C     -0.627240   -1.671781   -2.371854
  C     -0.827146   -2.726269   -1.484037
  C     -0.052041   -3.871370   -1.580947
  C      0.899504   -3.984012   -2.586931
  C      1.083194   -2.944646   -3.490001
  C     -1.478586   -0.457236   -2.265621
  O     -2.679012   -0.556479   -2.115753
  C     -0.838247    0.878892   -2.336854
  C      0.491234    1.136976   -2.031742
  C      1.058005    2.408275   -2.045533
  C      0.288469    3.509503   -2.387781
  C     -1.048197    3.284323   -2.692520
  C     -1.598975    2.006157   -2.657433
  N      2.384083    2.299453   -1.667100
  C      2.557184    1.047930   -1.432532
  O      1.461453    0.282577   -1.647793
  C      3.829017    0.335519   -1.075897
  C      4.736857    1.237394   -0.228039
  C      4.391755    1.344057    1.265328
  C      4.304406   -0.055235    1.860044
  C      3.221580   -0.867449    1.151825
  C      3.591039   -0.992711   -0.338682
  C      1.880864   -0.155160    1.258758
  N      1.904845    1.180468    1.334573
  C      3.058161    2.038328    1.537449
  C      4.525839    0.035553   -2.416859
  C      5.493920    2.150459    1.947356
  C      3.122491   -2.263503    1.756860
  O      0.824572   -0.786532    1.214962
  H      5.745363    0.816041   -0.292888
  H      4.792331    2.234383   -0.671749
  H      5.265369   -0.570178    1.757108
  H      4.093797    0.001837    2.934095
  H      4.534262   -1.547025   -0.377815
  H      2.858662   -1.611908   -0.862486
  H      2.385759   -2.879171    1.242580
  H      4.089693   -2.763268    1.683460
  H      2.851685   -2.221512    2.813029
  H      5.328411    2.211805    3.024373
  H      6.468289    1.686805    1.785409
  H      5.539473    3.168579    1.554900
  H      0.999615    1.646982    1.333044
  H      3.907470   -0.597691   -3.055308
  H      4.745498    0.955782   -2.958948
  H      5.466122   -0.485970   -2.234545
  H      0.711203    4.505011   -2.408323
  H     -1.680615    4.119696   -2.960630
  H     -2.645421    1.875609   -2.898723
  H     -1.569537   -2.645693   -0.699620
  H     -0.194274   -4.677495   -0.872942
  H      1.496944   -4.882793   -2.668469
  H      1.814564   -3.035668   -4.282206
  H      0.481806   -0.977446   -4.080603
  H      2.949635    2.918445    0.900679
  H      3.049626    2.390511    2.574435

----------------------------
CARTESIAN COORDINATES (A.U.)
----------------------------
  NO LB      ZA    FRAG     MASS         X           Y           Z
   0 C     6.0000    0    12.011   -2.915219   -3.718824    6.905291
   1 C     6.0000    0    12.011   -4.841326   -3.934960    5.128941
   2 C     6.0000    0    12.011   -5.052453   -6.178077    3.763324
   3 C     6.0000    0    12.011   -3.376797   -8.154478    4.159853
   4 C     6.0000    0    12.011   -1.458252   -7.916780    5.937426
   5 C     6.0000    0    12.011   -1.237109   -5.695908    7.313482
   6 C     6.0000    0    12.011   -6.592011   -1.764430    4.591216
   7 C     6.0000    0    12.011   -5.823371   -0.404117    2.152609
   8 C     6.0000    0    12.011   -7.534784    1.786385    1.549693
   9 C     6.0000    0    12.011   -6.026556    3.956412    1.406866
  10 C     6.0000    0    12.011   -3.393103    3.301419    1.904119
  11 N     7.0000    0    14.007   -3.375465    0.777374    2.308352
  12 N     7.0000    0    14.007   -9.988315    1.739499    1.307602
  13 C     6.0000    0    12.011  -11.104252    4.021281    0.857137
  14 C     6.0000    0    12.011   -9.754282    6.237802    0.683316
  15 N     7.0000    0    14.007   -7.252463    6.115140    0.938242
  16 O     8.0000    0    15.999   -1.580420    4.738304    1.955473
  17 H     1.0000    0     1.008   -1.709661   -0.197058    2.423200
  18 H     1.0000    0     1.008  -13.132198    4.088193    0.610366
  19 H     1.0000    0     1.008  -10.655613    8.032332    0.304952
  20 H     1.0000    0     1.008   -2.721991   -1.987386    7.981371
  21 H     1.0000    0     1.008    0.250910   -5.494788    8.702857
  22 H     1.0000    0     1.008   -0.149054   -9.456677    6.250948
  23 H     1.0000    0     1.008   -3.571385   -9.884028    3.084333
  24 H     1.0000    0     1.008   -6.547762   -6.381025    2.376571
  25 H     1.0000    0     1.008   -8.528752   -2.437403    4.357535
  26 H     1.0000    0     1.008   -6.586926   -0.415519    6.152232
  27 H     1.0000    0     1.008   -5.896946   -1.746137    0.581427
  28 C     6.0000    0    12.011    0.625247   -3.374961   -6.378909
  29 C     6.0000    0    12.011   -1.185312   -3.159207   -4.482155
  30 C     6.0000    0    12.011   -1.563079   -5.151901   -2.804423
  31 C     6.0000    0    12.011   -0.098343   -7.315828   -2.987557
  32 C     6.0000    0    12.011    1.699816   -7.528692   -4.888591
  33 C     6.0000    0    12.011    2.046940   -5.564574   -6.595147
  34 C     6.0000    0    12.011   -2.794122   -0.864051   -4.281404
  35 O     8.0000    0    15.999   -5.062600   -1.051593   -3.998194
  36 C     6.0000    0    12.011   -1.584058    1.660864   -4.416014
  37 C     6.0000    0    12.011    0.928298    2.148573   -3.839437
  38 C     6.0000    0    12.011    1.999339    4.550980   -3.865497
  39 C     6.0000    0    12.011    0.545127    6.631999   -4.512253
  40 C     6.0000    0    12.011   -1.980805    6.206471   -5.088125
  41 C     6.0000    0    12.011   -3.021624    3.791087   -5.021820
  42 N     7.0000    0    14.007    4.505263    4.345337   -3.150363
  43 C     6.0000    0    12.011    4.832378    1.980300   -2.707092
  44 O     8.0000    0    15.999    2.761746    0.533994   -3.113878
  45 C     6.0000    0    12.011    7.235794    0.634039   -2.033150
  46 C     6.0000    0    12.011    8.951362    2.338336   -0.430930
  47 C     6.0000    0    12.011    8.299215    2.539900    2.391123
  48 C     6.0000    0    12.011    8.134149   -0.104378    3.514974
  49 C     6.0000    0    12.011    6.087905   -1.639241    2.176634
  50 C     6.0000    0    12.011    6.786080   -1.875952   -0.640016
  51 C     6.0000    0    12.011    3.554318   -0.293209    2.378708
  52 N     7.0000    0    14.007    3.599636    2.230762    2.521978
  53 C     6.0000    0    12.011    5.779086    3.851882    2.905357
  54 C     6.0000    0    12.011    8.552596    0.067185   -4.567201
  55 C     6.0000    0    12.011   10.382004    4.063778    3.679969
  56 C     6.0000    0    12.011    5.900652   -4.277401    3.319984
  57 O     8.0000    0    15.999    1.558215   -1.486331    2.295945
  58 H     1.0000    0     1.008   10.857163    1.542093   -0.553477
  59 H     1.0000    0     1.008    9.056192    4.222371   -1.269422
  60 H     1.0000    0     1.008    9.950104   -1.077479    3.320453
  61 H     1.0000    0     1.008    7.736156    0.003472    5.544636
  62 H     1.0000    0     1.008    8.568513   -2.923454   -0.713967
  63 H     1.0000    0     1.008    5.402089   -3.046065   -1.629862
  64 H     1.0000    0     1.008    4.508430   -5.440844    2.348135
  65 H     1.0000    0     1.008    7.728401   -5.221819    3.181278
  66 H     1.0000    0     1.008    5.388903   -4.198048    5.315854
  67 H     1.0000    0     1.008   10.069237    4.179707    5.715236
  68 H     1.0000    0     1.008   12.223296    3.187599    3.373934
  69 H     1.0000    0     1.008   10.468088    5.987746    2.938335
  70 H     1.0000    0     1.008    1.888998    3.112345    2.519088
  71 H     1.0000    0     1.008    7.384048   -1.129473   -5.773695
  72 H     1.0000    0     1.008    8.967692    1.806167   -5.591602
  73 H     1.0000    0     1.008   10.329474   -0.918350   -4.222677
  74 H     1.0000    0     1.008    1.343980    8.513236   -4.551072
  75 H     1.0000    0     1.008   -3.175902    7.785098   -5.594779
  76 H     1.0000    0     1.008   -4.999121    3.544387   -5.477792
  77 H     1.0000    0     1.008   -2.965995   -4.999636   -1.322091
  78 H     1.0000    0     1.008   -0.367124   -8.839185   -1.649621
  79 H     1.0000    0     1.008    2.828815   -9.227142   -5.042676
  80 H     1.0000    0     1.008    3.429029   -5.736582   -8.092197
  81 H     1.0000    0     1.008    0.910481   -1.847106   -7.711222
  82 H     1.0000    0     1.008    5.574001    5.515063    1.702037
  83 H     1.0000    0     1.008    5.762958    4.517412    4.864977

--------------------------------
INTERNAL COORDINATES (ANGSTROEM)
--------------------------------
 C      0   0   0     0.000000000000     0.00000000     0.00000000
 C      1   0   0     1.391245136527     0.00000000     0.00000000
 C      2   1   0     1.394164164411   118.61520388     0.00000000
 C      3   2   1     1.387133004496   120.81759687   359.87569139
 C      4   3   2     1.389740767744   120.07522513     0.06126577
 C      5   4   3     1.387484560676   119.57113933     0.17934900
 C      2   1   3     1.502830592782   121.11272656   182.84927099
 C      7   2   1     1.532611032131   110.78117957   100.98453569
 C      8   7   2     1.505203818972   112.36464716   180.02449523
 C      9   8   7     1.400488166640   107.45758689   122.01283847
 C     10   9   8     1.459930379943   109.85166717   359.65487233
 N     11  10   9     1.352720049427   105.63502398     0.50941665
 N      9   8   7     1.304893380138   127.21620737   304.81522217
 C     13   9   8     1.365109639094   115.51477329   177.37236455
 C     14  13   9     1.376430529319   122.74516708   359.56884336
 N     15  14  13     1.332342914485   117.86795969     0.85882001
 O     11  10   9     1.224344238905   127.18612349   180.79609040
 H     12  11  10     1.023053292360   120.86471427   170.21006404
 H     14  13   9     1.081638230123   118.63490439   179.02362888
 H     15  14  13     1.081373979485   122.12630009   179.29870658
 H      1   2   3     1.083607747719   119.58418576   179.90628435
 H      6   5   4     1.082553597981   120.06992038   179.96035670
 H      5   4   3     1.082368220852   120.21222817   179.96695466
 H      4   3   2     1.082675187821   119.80538343   179.89179545
 H      3   2   1     1.084519198389   119.57193937   179.75502727
 H      7   2   1     1.092012530894   110.53314041   220.50038314
 H      7   2   1     1.091742608257   110.78909518   339.59462011
 H      8   7   2     1.094136056267   108.99782878    59.71932866
 C     18  12  11     5.103967611027   108.68978577   268.71072721
 C     29  18  12     1.392284072024    31.62314729   309.89851505
 C     30  29  18     1.392884709378   119.74826549   262.99466329
 C     31  30  29     1.386158276380   120.03871073     1.54674773
 C     32  31  30     1.389291261699   120.03900954   358.19762412
 C     29  18  12     1.386239805513   118.82343141   208.47350704
 C     30  29  18     1.487007860337   120.82813678    85.34559964
 O     35  30  29     1.213809573322   120.54737984   132.79445950
 C     35  30  29     1.483355999897   119.02064562   312.41027306
 C     37  35  30     1.388243730776   124.77187729   336.24052426
 C     38  37  35     1.391984778651   123.88610790   183.08173750
 C     39  38  37     1.386369804932   120.12543979   359.50735124
 C     40  39  38     1.389333274761   117.35075587     0.74792508
 C     41  40  39     1.392227343399   121.59309639     0.00000000
 N     39  38  37     1.383306158521   108.40700079   178.79289362
 C     43  39  38     1.285028357766   104.81435533   359.10193352
 O     38  37  35     1.348606232617   129.32835438     1.38421081
 C     44  43  39     1.500758877022   128.30591346   175.47492928
 C     46  44  43     1.535061702782   110.70450309    33.67466308
 C     47  46  44     1.536429177304   116.41044189    79.71467768
 C     48  47  46     1.522936240673   109.18732699    53.40814297
 C     49  48  47     1.527670692751   110.37243830   300.00216018
 C     46  44  43     1.537632521241   113.13049296   157.04058522
 C     50  49  48     1.521943324471   110.06012281   302.37097722
 N     52  50  49     1.337992791878   117.08925001    29.77261559
 C     53  52  50     1.451625993816   127.74003231   349.48516338
 C     46  44  43     1.540687692964   105.59766576   275.69487181
 C     48  47  46     1.526503447406   107.98497524   173.75074408
 C     50  49  48     1.524746945648   110.42001174   180.63416493
 O     52  50  49     1.231382515252   120.87720644   206.56538718
 H     47  46  44     1.094910787370   106.61416723   198.88786999
 H     47  46  44     1.092676843861   109.98684018   313.70983706
 H     49  48  47     1.095084750996   110.18277016    60.64908783
 H     49  48  47     1.095992285196   110.23457583   177.99592717
 H     51  46  44     1.094744162414   106.67236821   164.60159387
 H     51  46  44     1.092772102032   111.30753673    49.56825091
 H     57  50  49     1.089176181315   111.97150589   182.39495062
 H     57  50  49     1.091161457582   109.57597367   302.19746957
 H     57  50  49     1.091142186979   111.40661460    61.17842943
 H     56  48  47     1.091385404215   111.16827871   183.12209020
 H     56  48  47     1.091145282346   110.72983196   302.93361987
 H     56  48  47     1.092092019164   111.22571836    62.76686138
 H     53  52  50     1.018371432418   116.18501612   175.43778279
 H     55  46  44     1.091327509109   111.46197247   299.55447123
 H     55  46  44     1.090382191931   111.06982681    60.34399341
 H     55  46  44     1.090576817844   109.72795810   179.98101019
 H     40  39  38     1.081740377499   121.25007898   180.25093531
 H     41  40  39     1.081519339813   119.45686922   179.78240210
 H     42  41  40     1.081810223800   119.19900989   179.79681593
 H     31  30  29     1.083026467015   120.24570793   179.93546752
 H     32  31  30     1.082284650358   119.74139340   178.44960123
 H     33  32  31     1.082308447251   119.99725099   180.65859985
 H     34  29  18     1.082023760001   119.84024269   215.37936374
 H     29  18  12     1.083296870232   112.44276375    61.54828012
 H     54  53  52     1.091723052760   108.41660309   140.21261877
 H     54  53  52     1.095192331912   108.43181644   256.03979964

---------------------------
INTERNAL COORDINATES (A.U.)
---------------------------
 C      0   0   0     0.000000000000     0.00000000     0.00000000
 C      1   0   0     2.629072293187     0.00000000     0.00000000
 C      2   1   0     2.634588456465   118.61520388     0.00000000
 C      3   2   1     2.621301489822   120.81759687   359.87569139
 C      4   3   2     2.626229448181   120.07522513     0.06126577
 C      5   4   3     2.621965834721   119.57113933     0.17934900
 C      2   1   3     2.839938246036   121.11272656   182.84927099
 C      7   2   1     2.896215120554   110.78117957   100.98453569
 C      8   7   2     2.844422993590   112.36464716   180.02449523
 C      9   8   7     2.646539088746   107.45758689   122.01283847
 C     10   9   8     2.758868592684   109.85166717   359.65487233
 N     11  10   9     2.556270429282   105.63502398     0.50941665
 N      9   8   7     2.465891122427   127.21620737   304.81522217
 C     13   9   8     2.579683360664   115.51477329   177.37236455
 C     14  13   9     2.601076742782   122.74516708   359.56884336
 N     15  14  13     2.517763224847   117.86795969     0.85882001
 O     11  10   9     2.313675305174   127.18612349   180.79609040
 H     12  11  10     1.933290542967   120.86471427   170.21006404
 H     14  13   9     2.044000030912   118.63490439   179.02362888
 H     15  14  13     2.043500669575   122.12630009   179.29870658
 H      1   2   3     2.047721879785   119.58418576   179.90628435
 H      6   5   4     2.045729825475   120.06992038   179.96035670
 H      5   4   3     2.045379513469   120.21222817   179.96695466
 H      4   3   2     2.045959596973   119.80538343   179.89179545
 H      3   2   1     2.049444271936   119.57193937   179.75502727
 H      7   2   1     2.063604618200   110.53314041   220.50038314
 H      7   2   1     2.063094538338   110.78909518   339.59462011
 H      8   7   2     2.067617499593   108.99782878    59.71932866
 C     18  12  11     9.645100981245   108.68978577   268.71072721
 C     29  18  12     2.631035596747    31.62314729   309.89851505
 C     30  29  18     2.632170636851   119.74826549   262.99466329
 C     31  30  29     2.619459520626   120.03871073     1.54674773
 C     32  31  30     2.625380004861   120.03900954   358.19762412
 C     29  18  12     2.619613588359   118.82343141   208.47350704
 C     30  29  18     2.810037615024   120.82813678    85.34559964
 O     35  30  29     2.293767672311   120.54737984   132.79445950
 C     35  30  29     2.803136598914   119.02064562   312.41027306
 C     37  35  30     2.623400458300   124.77187729   336.24052426
 C     38  37  35     2.630470014237   123.88610790   183.08173750
 C     39  38  37     2.619859251659   120.12543979   359.50735124
 C     40  39  38     2.625459398043   117.35075587     0.74792508
 C     41  40  39     2.630928395180   121.59309639     0.00000000
 N     39  38  37     2.614069798972   108.40700079   178.79289362
 C     43  39  38     2.428351670500   104.81435533   359.10193352
 O     38  37  35     2.548496442145   129.32835438     1.38421081
 C     44  43  39     2.836023270623   128.30591346   175.47492928
 C     46  44  43     2.900846216928   110.70450309    33.67466308
 C     47  46  44     2.903430369271   116.41044189    79.71467768
 C     48  47  46     2.877932414296   109.18732699    53.40814297
 C     49  48  47     2.886879232117   110.37243830   300.00216018
 C     46  44  43     2.905704359757   113.13049296   157.04058522
 C     50  49  48     2.876056074601   110.06012281   302.37097722
 N     52  50  49     2.528439945810   117.08925001    29.77261559
 C     53  52  50     2.743175577193   127.74003231   349.48516338
 C     46  44  43     2.911477797604   105.59766576   275.69487181
 C     48  47  46     2.884673458085   107.98497524   173.75074408
 C     50  49  48     2.881354150808   110.42001174   180.63416493
 O     52  50  49     2.326975719925   120.87720644   206.56538718
 H     47  46  44     2.069081529206   106.61416723   198.88786999
 H     47  46  44     2.064859987774   109.98684018   313.70983706
 H     49  48  47     2.069410272816   110.18277016    60.64908783
 H     49  48  47     2.071125263912   110.23457583   177.99592717
 H     51  46  44     2.068766653672   106.67236821   164.60159387
 H     51  46  44     2.065039999629   111.30753673    49.56825091
 H     57  50  49     2.058244694275   111.97150589   182.39495062
 H     57  50  49     2.061996322721   109.57597367   302.19746957
 H     57  50  49     2.061959906557   111.40661460    61.17842943
 H     56  48  47     2.062419520524   111.16827871   183.12209020
 H     56  48  47     2.061965755954   110.72983196   302.93361987
 H     56  48  47     2.063754829262   111.22571836    62.76686138
 H     53  52  50     1.924443109880   116.18501612   175.43778279
 H     55  46  44     2.062310114631   111.46197247   299.55447123
 H     55  46  44     2.060523724054   111.06982681    60.34399341
 H     55  46  44     2.060891513728   109.72795810   179.98101019
 H     40  39  38     2.044193061477   121.25007898   180.25093531
 H     41  40  39     2.043775360787   119.45686922   179.78240210
 H     42  41  40     2.044325051857   119.19900989   179.79681593
 H     31  30  29     2.046623418446   120.24570793   179.93546752
 H     32  31  30     2.045221588123   119.74139340   178.44960123
 H     33  32  31     2.045266557735   119.99725099   180.65859985
 H     34  29  18     2.044728576797   119.84024269   215.37936374
 H     29  18  12     2.047134406472   112.44276375    61.54828012
 H     54  53  52     2.063057583805   108.41660309   140.21261877
 H     54  53  52     2.069613571283   108.43181644   256.03979964

---------------------
BASIS SET INFORMATION
---------------------
There are 4 groups of distinct atoms

 Group   1 Type C   : 15s8p3d2f1g contracted to 7s4p3d2f1g pattern {8211111/5111/111/11/1}
 Group   2 Type N   : 15s8p3d2f1g contracted to 7s4p3d2f1g pattern {8211111/5111/111/11/1}
 Group   3 Type O   : 15s8p3d2f1g contracted to 7s4p3d2f1g pattern {8211111/5111/111/11/1}
 Group   4 Type H   : 7s3p2d1f contracted to 4s3p2d1f pattern {4111/111/11/1}

Atom   0C    basis set group =>   1
Atom   1C    basis set group =>   1
Atom   2C    basis set group =>   1
Atom   3C    basis set group =>   1
Atom   4C    basis set group =>   1
Atom   5C    basis set group =>   1
Atom   6C    basis set group =>   1
Atom   7C    basis set group =>   1
Atom   8C    basis set group =>   1
Atom   9C    basis set group =>   1
Atom  10C    basis set group =>   1
Atom  11N    basis set group =>   2
Atom  12N    basis set group =>   2
Atom  13C    basis set group =>   1
Atom  14C    basis set group =>   1
Atom  15N    basis set group =>   2
Atom  16O    basis set group =>   3
Atom  17H    basis set group =>   4
Atom  18H    basis set group =>   4
Atom  19H    basis set group =>   4
Atom  20H    basis set group =>   4
Atom  21H    basis set group =>   4
Atom  22H    basis set group =>   4
Atom  23H    basis set group =>   4
Atom  24H    basis set group =>   4
Atom  25H    basis set group =>   4
Atom  26H    basis set group =>   4
Atom  27H    basis set group =>   4
Atom  28C    basis set group =>   1
Atom  29C    basis set group =>   1
Atom  30C    basis set group =>   1
Atom  31C    basis set group =>   1
Atom  32C    basis set group =>   1
Atom  33C    basis set group =>   1
Atom  34C    basis set group =>   1
Atom  35O    basis set group =>   3
Atom  36C    basis set group =>   1
Atom  37C    basis set group =>   1
Atom  38C    basis set group =>   1
Atom  39C    basis set group =>   1
Atom  40C    basis set group =>   1
Atom  41C    basis set group =>   1
Atom  42N    basis set group =>   2
Atom  43C    basis set group =>   1
Atom  44O    basis set group =>   3
Atom  45C    basis set group =>   1
Atom  46C    basis set group =>   1
Atom  47C    basis set group =>   1
Atom  48C    basis set group =>   1
Atom  49C    basis set group =>   1
Atom  50C    basis set group =>   1
Atom  51C    basis set group =>   1
Atom  52N    basis set group =>   2
Atom  53C    basis set group =>   1
Atom  54C    basis set group =>   1
Atom  55C    basis set group =>   1
Atom  56C    basis set group =>   1
Atom  57O    basis set group =>   3
Atom  58H    basis set group =>   4
Atom  59H    basis set group =>   4
Atom  60H    basis set group =>   4
Atom  61H    basis set group =>   4
Atom  62H    basis set group =>   4
Atom  63H    basis set group =>   4
Atom  64H    basis set group =>   4
Atom  65H    basis set group =>   4
Atom  66H    basis set group =>   4
Atom  67H    basis set group =>   4
Atom  68H    basis set group =>   4
Atom  69H    basis set group =>   4
Atom  70H    basis set group =>   4
Atom  71H    basis set group =>   4
Atom  72H    basis set group =>   4
Atom  73H    basis set group =>   4
Atom  74H    basis set group =>   4
Atom  75H    basis set group =>   4
Atom  76H    basis set group =>   4
Atom  77H    basis set group =>   4
Atom  78H    basis set group =>   4
Atom  79H    basis set group =>   4
Atom  80H    basis set group =>   4
Atom  81H    basis set group =>   4
Atom  82H    basis set group =>   4
Atom  83H    basis set group =>   4
---------------------------------
AUXILIARY/J BASIS SET INFORMATION
---------------------------------
There are 4 groups of distinct atoms

 Group   1 Type C   : 12s5p4d2f1g contracted to 6s4p3d1f1g pattern {711111/2111/211/2/1}
 Group   2 Type N   : 12s5p4d2f1g contracted to 6s4p3d1f1g pattern {711111/2111/211/2/1}
 Group   3 Type O   : 12s5p4d2f1g contracted to 6s4p3d1f1g pattern {711111/2111/211/2/1}
 Group   4 Type H   : 5s2p1d contracted to 3s1p1d pattern {311/2/1}

Atom   0C    basis set group =>   1
Atom   1C    basis set group =>   1
Atom   2C    basis set group =>   1
Atom   3C    basis set group =>   1
Atom   4C    basis set group =>   1
Atom   5C    basis set group =>   1
Atom   6C    basis set group =>   1
Atom   7C    basis set group =>   1
Atom   8C    basis set group =>   1
Atom   9C    basis set group =>   1
Atom  10C    basis set group =>   1
Atom  11N    basis set group =>   2
Atom  12N    basis set group =>   2
Atom  13C    basis set group =>   1
Atom  14C    basis set group =>   1
Atom  15N    basis set group =>   2
Atom  16O    basis set group =>   3
Atom  17H    basis set group =>   4
Atom  18H    basis set group =>   4
Atom  19H    basis set group =>   4
Atom  20H    basis set group =>   4
Atom  21H    basis set group =>   4
Atom  22H    basis set group =>   4
Atom  23H    basis set group =>   4
Atom  24H    basis set group =>   4
Atom  25H    basis set group =>   4
Atom  26H    basis set group =>   4
Atom  27H    basis set group =>   4
Atom  28C    basis set group =>   1
Atom  29C    basis set group =>   1
Atom  30C    basis set group =>   1
Atom  31C    basis set group =>   1
Atom  32C    basis set group =>   1
Atom  33C    basis set group =>   1
Atom  34C    basis set group =>   1
Atom  35O    basis set group =>   3
Atom  36C    basis set group =>   1
Atom  37C    basis set group =>   1
Atom  38C    basis set group =>   1
Atom  39C    basis set group =>   1
Atom  40C    basis set group =>   1
Atom  41C    basis set group =>   1
Atom  42N    basis set group =>   2
Atom  43C    basis set group =>   1
Atom  44O    basis set group =>   3
Atom  45C    basis set group =>   1
Atom  46C    basis set group =>   1
Atom  47C    basis set group =>   1
Atom  48C    basis set group =>   1
Atom  49C    basis set group =>   1
Atom  50C    basis set group =>   1
Atom  51C    basis set group =>   1
Atom  52N    basis set group =>   2
Atom  53C    basis set group =>   1
Atom  54C    basis set group =>   1
Atom  55C    basis set group =>   1
Atom  56C    basis set group =>   1
Atom  57O    basis set group =>   3
Atom  58H    basis set group =>   4
Atom  59H    basis set group =>   4
Atom  60H    basis set group =>   4
Atom  61H    basis set group =>   4
Atom  62H    basis set group =>   4
Atom  63H    basis set group =>   4
Atom  64H    basis set group =>   4
Atom  65H    basis set group =>   4
Atom  66H    basis set group =>   4
Atom  67H    basis set group =>   4
Atom  68H    basis set group =>   4
Atom  69H    basis set group =>   4
Atom  70H    basis set group =>   4
Atom  71H    basis set group =>   4
Atom  72H    basis set group =>   4
Atom  73H    basis set group =>   4
Atom  74H    basis set group =>   4
Atom  75H    basis set group =>   4
Atom  76H    basis set group =>   4
Atom  77H    basis set group =>   4
Atom  78H    basis set group =>   4
Atom  79H    basis set group =>   4
Atom  80H    basis set group =>   4
Atom  81H    basis set group =>   4
Atom  82H    basis set group =>   4
Atom  83H    basis set group =>   4


           ************************************************************
           *        Program running with 8 parallel MPI-processes     *
           *              working on a common directory               *
           ************************************************************
------------------------------------------------------------------------------
                           ORCA GTO INTEGRAL CALCULATION
                           -- RI-GTO INTEGRALS CHOSEN --
------------------------------------------------------------------------------
------------------------------------------------------------------------------
                   ___                                                        
                  /   \      - P O W E R E D   B Y -                         
                 /     \                                                     
                 |  |  |   _    _      __       _____    __    __             
                 |  |  |  | |  | |    /  \     |  _  \  |  |  /  |          
                  \  \/   | |  | |   /    \    | | | |  |  | /  /          
                 / \  \   | |__| |  /  /\  \   | |_| |  |  |/  /          
                |  |  |   |  __  | /  /__\  \  |    /   |      \           
                |  |  |   | |  | | |   __   |  |    \   |  |\   \          
                \     /   | |  | | |  |  |  |  | |\  \  |  | \   \       
                 \___/    |_|  |_| |__|  |__|  |_| \__\ |__|  \__/        
                                                                              
                      - O R C A' S   B I G   F R I E N D -                    
                                      &                                       
                       - I N T E G R A L  F E E D E R -                       
                                                                              
 v1 FN, 2020, v2 2021                                                         
------------------------------------------------------------------------------


Reading SHARK input file orca.SHARKINP.tmp ... ok
----------------------
SHARK INTEGRAL PACKAGE
----------------------

Number of atoms                             ...     84
Number of basis functions                   ...   3789
Number of shells                            ...   1169
Maximum angular momentum                    ...      4
Integral batch strategy                     ... SHARK/LIBINT Hybrid
RI-J (if used) integral strategy            ... SPLIT-RIJ (Revised 2003 algorithm where possible)
Printlevel                                  ...      1
Contraction scheme used                     ... SEGMENTED contraction
Coulomb Range Separation                    ... NOT USED
Exchange Range Separation                   ... NOT USED
Finite Nucleus Model                        ... NOT USED
Auxiliary Coulomb fitting basis             ... AVAILABLE
   # of basis functions in Aux-J            ...   2710
   # of shells in Aux-J                     ...    890
   Maximum angular momentum in Aux-J        ...      4
Auxiliary J/K fitting basis                 ... NOT available
Auxiliary Correlation fitting basis         ... NOT available
Auxiliary 'external' fitting basis          ... NOT available
Integral threshold                          ...     1.000000e-10
Primitive cut-off                           ...     1.000000e-11
Primitive pair pre-selection threshold      ...     1.000000e-11

Calculating pre-screening integrals         ... done (  2.7 sec) Dimension = 1169
Organizing shell pair data                  ... done (  5.5 sec)
Shell pair information
Total number of shell pairs                 ...    683865
Shell pairs after pre-screening             ...    320680
Total number of primitive shell pairs       ...   1703145
Primitive shell pairs kept                  ...    522036
          la=0 lb=0:  51991 shell pairs
          la=1 lb=0:  76412 shell pairs
          la=1 lb=1:  27466 shell pairs
          la=2 lb=0:  43663 shell pairs
          la=2 lb=1:  33368 shell pairs
          la=2 lb=2:   9391 shell pairs
          la=3 lb=0:  24451 shell pairs
          la=3 lb=1:  19181 shell pairs
          la=3 lb=2:  10226 shell pairs
          la=3 lb=3:   2801 shell pairs
          la=4 lb=0:   8857 shell pairs
          la=4 lb=1:   6905 shell pairs
          la=4 lb=2:   3657 shell pairs
          la=4 lb=3:   1937 shell pairs
          la=4 lb=4:    374 shell pairs

Calculating one electron integrals          ... done (  1.7 sec)
Calculating RI/J V-Matrix + Cholesky decomp.... done (  0.6 sec)
Calculating Nuclear repulsion               ... done (  0.0 sec) ENN=   6376.637378797720 Eh

SHARK setup successfully completed in  22.4 seconds

Maximum memory used throughout the entire GTOINT-calculation: 573.8 MB


           ************************************************************
           *        Program running with 8 parallel MPI-processes     *
           *              working on a common directory               *
           ************************************************************
-------------------------------------------------------------------------------
                                 ORCA SCF
-------------------------------------------------------------------------------

------------
SCF SETTINGS
------------
Hamiltonian:
 Density Functional     Method          .... DFT(GTOs)
 Exchange Functional    Exchange        .... PW6
 Correlation Functional Correlation     .... B95
 Gradients option       PostSCFGGA      .... off
 Hybrid DFT is turned on
   Fraction HF Exchange ScalHFX         ....  0.280000
   Scaling of DF-GGA-X  ScalDFX         ....  0.720000
   Scaling of DF-GGA-C  ScalDFC         ....  1.000000
   Scaling of DF-LDA-C  ScalLDAC        ....  1.000000
   Perturbative correction              ....  0.000000
   Density functional embedding theory  .... OFF
   NL short-range parameter             ....  9.000000
 RI-approximation to the Coulomb term is turned on
   Number of AuxJ basis functions       .... 2710
   RIJ-COSX (HFX calculated with COS-X)).... on


General Settings:
 Integral files         IntName         .... orca
 Hartree-Fock type      HFTyp           .... UHF
 Total Charge           Charge          ....    0
 Multiplicity           Mult            ....    3
 Number of Electrons    NEL             ....  332
 Basis Dimension        Dim             .... 3789
 Nuclear Repulsion      ENuc            ....   6376.6373787977 Eh

Convergence Acceleration:
 DIIS                   CNVDIIS         .... on
   Start iteration      DIISMaxIt       ....    12
   Startup error        DIISStart       ....  0.200000
   # of expansion vecs  DIISMaxEq       ....     5
   Bias factor          DIISBfac        ....   1.050
   Max. coefficient     DIISMaxC        ....  10.000
 Trust-Rad. Augm. Hess. CNVTRAH         .... off
 SOSCF                  CNVSOSCF        .... off
 Level Shifting         CNVShift        .... on
   Level shift para.    LevelShift      ....    0.2500
   Turn off err/grad.   ShiftErr        ....    0.0010
 Zerner damping         CNVZerner       .... off
 Static damping         CNVDamp         .... on
   Fraction old density DampFac         ....    0.7000
   Max. Damping (<1)    DampMax         ....    0.9800
   Min. Damping (>=0)   DampMin         ....    0.0000
   Turn off err/grad.   DampErr         ....    0.1000
 Fernandez-Rico         CNVRico         .... off

SCF Procedure:
 Maximum # iterations   MaxIter         ....   125
 SCF integral mode      SCFMode         .... Direct
   Integral package                     .... SHARK and LIBINT hybrid scheme
 Reset frequency        DirectResetFreq ....    20
 Integral Threshold     Thresh          ....  1.000e-10 Eh
 Primitive CutOff       TCut            ....  1.000e-11 Eh

Convergence Tolerance:
 Convergence Check Mode ConvCheckMode   .... Total+1el-Energy
 Convergence forced     ConvForced      .... 0
 Energy Change          TolE            ....  1.000e-06 Eh
 1-El. energy change                    ....  1.000e-03 Eh
 DIIS Error             TolErr          ....  1.000e-06


Diagonalization of the overlap matrix:
Smallest eigenvalue                        ... 2.953e-06
Time for diagonalization                   ...   10.475 sec
Threshold for overlap eigenvalues          ... 1.000e-08
Number of eigenvalues below threshold      ... 0
Time for construction of square roots      ...    6.004 sec
Total time needed                          ...   16.546 sec

Time for model grid setup =    3.891 sec

------------------------------
INITIAL GUESS: MODEL POTENTIAL
------------------------------
Loading Hartree-Fock densities                     ... done
Calculating cut-offs                               ... done
Initializing the effective Hamiltonian             ... done
Setting up the integral package (SHARK)            ... done
Starting the Coulomb interaction                   ... done (  24.8 sec)
Reading the grid                                   ... done
Mapping shells                                     ... done
Starting the XC term evaluation                    ... done (   8.8 sec)
  promolecular density results
     # of electrons  =    331.959012789
     EX              =   -276.762236771
     EC              =    -21.315877945
     EX+EC           =   -298.078114716
Transforming the Hamiltonian                       ... done (   5.6 sec)
Diagonalizing the Hamiltonian                      ... done (  12.1 sec)
Back transforming the eigenvectors                 ... done (   2.3 sec)
Now organizing SCF variables                       ... done
                      ------------------
                      INITIAL GUESS DONE (  59.7 sec)
                      ------------------
-------------------
DFT GRID GENERATION
-------------------

General Integration Accuracy     IntAcc      ... 4.959
Radial Grid Type                 RadialGrid  ... OptM3 with GC (2021)
Angular Grid (max. ang.)         AngularGrid ... 6 (Lebedev-590)
Angular grid pruning method      GridPruning ... 4 (adaptive)
Weight generation scheme         WeightScheme... Becke
Basis function cutoff            BFCut       ... 1.0000e-10
Integration weight cutoff        WCut        ... 1.0000e-14
Angular grids for H and He will be reduced by one unit
Partially contracted basis set               ... off
Rotationally invariant grid construction     ... off

Total number of grid points                  ...   983001
Total number of batches                      ...    15398
Average number of points per batch           ...       63
Average number of grid points per atom       ...    11702
Time for grid setup =   31.153 sec

--------------------
COSX GRID GENERATION
--------------------

GRIDX 1
-------
General Integration Accuracy     IntAcc      ... 4.020
Radial Grid Type                 RadialGrid  ... OptM3 with GC (2021)
Angular Grid (max. ang.)         AngularGrid ... 2 (Lebedev-110)
Angular grid pruning method      GridPruning ... 4 (adaptive)
Weight generation scheme         WeightScheme... Becke
Basis function cutoff            BFCut       ... 1.0000e-10
Integration weight cutoff        WCut        ... 1.0000e-14
Angular grids for H and He will be reduced by one unit
Partially contracted basis set               ... on
Rotationally invariant grid construction     ... off

Total number of grid points                  ...   115113
Total number of batches                      ...     1840
Average number of points per batch           ...       62
Average number of grid points per atom       ...     1370
UseSFitting                                  ... on

GRIDX 2
-------
General Integration Accuracy     IntAcc      ... 4.338
Radial Grid Type                 RadialGrid  ... OptM3 with GC (2021)
Angular Grid (max. ang.)         AngularGrid ... 3 (Lebedev-194)
Angular grid pruning method      GridPruning ... 4 (adaptive)
Weight generation scheme         WeightScheme... Becke
Basis function cutoff            BFCut       ... 1.0000e-10
Integration weight cutoff        WCut        ... 1.0000e-14
Angular grids for H and He will be reduced by one unit
Partially contracted basis set               ... on
Rotationally invariant grid construction     ... off

Total number of grid points                  ...   248175
Total number of batches                      ...     3918
Average number of points per batch           ...       63
Average number of grid points per atom       ...     2954
UseSFitting                                  ... on

GRIDX 3
-------
General Integration Accuracy     IntAcc      ... 4.871
Radial Grid Type                 RadialGrid  ... OptM3 with GC (2021)
Angular Grid (max. ang.)         AngularGrid ... 4 (Lebedev-302)
Angular grid pruning method      GridPruning ... 4 (adaptive)
Weight generation scheme         WeightScheme... Becke
Basis function cutoff            BFCut       ... 1.0000e-10
Integration weight cutoff        WCut        ... 1.0000e-14
Angular grids for H and He will be reduced by one unit
Partially contracted basis set               ... on
Rotationally invariant grid construction     ... off

Total number of grid points                  ...   456689
Total number of batches                      ...     7176
Average number of points per batch           ...       63
Average number of grid points per atom       ...     5437
UseSFitting                                  ... on

Time for X-Grid setup             =   69.028 sec

--------------
SCF ITERATIONS
--------------
ITER       Energy         Delta-E        Max-DP      RMS-DP      [F,P]     Damp
               ***  Starting incremental Fock matrix formation  ***
  0  -2046.6050854216   0.000000000000 0.07785007  0.00016944  0.1947563 0.7000
  1  -2047.4348339785  -0.829748556882 0.05515307  0.00012832  0.0819484 0.7000
                               ***Turning on DIIS***
  2  -2047.7490738263  -0.314239847819 0.06132489  0.00023681  0.0331993 0.0000
  3  -2048.2768513605  -0.527777534202 0.08159163  0.00014523  0.0459215 0.0000
  4  -2048.4066941785  -0.129842817994 0.02442554  0.00005606  0.0164509 0.0000
  5  -2048.4229602224  -0.016266043959 0.00814167  0.00002954  0.0097448 0.0000
  6  -2048.4279211617  -0.004960939218 0.00539740  0.00001887  0.0039312 0.0000
  7  -2048.4306441752  -0.002723013495 0.00484218  0.00001586  0.0024965 0.0000
  8  -2048.4323918519  -0.001747676739 0.00364960  0.00001252  0.0021259 0.0000
  9  -2048.4335592676  -0.001167415706 0.00261211  0.00000928  0.0017249 0.0000
 10  -2048.4342764634  -0.000717195794 0.00288805  0.00000980  0.0013749 0.0000
 11  -2048.4347651799  -0.000488716502 0.00219679  0.00000714  0.0011114 0.0000
 12  -2048.4350719041  -0.000306724206 0.00701973  0.00001912  0.0008716 0.0000
               *** Restarting incremental Fock matrix formation ***
                                   *** Resetting DIIS ***
 13  -2048.4355496846  -0.000477780546 0.00193982  0.00001226  0.0008808 0.0000
 14  -2048.4355295232   0.000020161485 0.00057971  0.00000155  0.0020887 0.0000
 15  -2048.4355768732  -0.000047350016 0.00127699  0.00000417  0.0006084 0.0000
 16  -2048.4355858544  -0.000008981247 0.00168903  0.00000395  0.0002138 0.0000
 17  -2048.4355875731  -0.000001718632 0.00089510  0.00000270  0.0001561 0.0000
 18  -2048.4355885819  -0.000001008839 0.00129966  0.00000300  0.0000904 0.0000
                 **** Energy Check signals convergence ****

               *****************************************************
               *                     SUCCESS                       *
               *           SCF CONVERGED AFTER  19 CYCLES          *
               *****************************************************

Old exchange energy                            =    -77.487196352 Eh
New exchange energy                            =    -77.487192444 Eh
Exchange energy change after final integration =      0.000003908 Eh
Total energy after final integration           =  -2048.435584969 Eh
Final COS-X integration done in                =  2244.060 sec

----------------
TOTAL SCF ENERGY
----------------

Total Energy       :        -2048.43558497 Eh          -55740.76607 eV

Components:
Nuclear Repulsion  :         6376.63737880 Eh          173517.12452 eV
Electronic Energy  :        -8425.07296377 Eh         -229257.89059 eV
One Electron Energy:       -15480.61698634 Eh         -421249.00408 eV
Two Electron Energy:         7055.54402257 Eh          191991.11349 eV
Max COSX asymmetry :            0.00000015 Eh               0.00000 eV

Virial components:
Potential Energy   :        -4088.40041052 Eh         -111251.03106 eV
Kinetic Energy     :         2039.96482555 Eh           55510.26499 eV
Virial Ratio       :            2.00415240


DFT components:
N(Alpha)           :      167.000095074816 electrons
N(Beta)            :      165.000094201086 electrons
N(Total)           :      332.000189275902 electrons
E(X)               :     -203.161152264739 Eh       
E(C)               :      -11.852024613581 Eh       
E(XC)              :     -215.013176878320 Eh       
DFET-embed. en.    :        0.000000000000 Eh       

---------------
SCF CONVERGENCE
---------------

  Last Energy change         ...   -2.9556e-07  Tolerance :   1.0000e-06
  Last MAX-Density change    ...    0.0000e+00  Tolerance :   1.0000e-05
  Last RMS-Density change    ...    0.0000e+00  Tolerance :   1.0000e-06
  Last DIIS Error            ...    6.9868e-05  Tolerance :   1.0000e-06

             **** THE GBW FILE WAS UPDATED (orca.gbw) ****
             **** DENSITY orca.scfp WAS UPDATED ****
             **** ENERGY FILE WAS UPDATED (orca.en.tmp) ****
----------------------
UHF SPIN CONTAMINATION
----------------------

Warning: in a DFT calculation there is little theoretical justification to 
         calculate <S**2> as in Hartree-Fock theory. We will do it anyways
         but you should keep in mind that the values have only limited relevance

Expectation value of <S**2>     :     2.016733
Ideal value S*(S+1) for S=1.0   :     2.000000
Deviation                       :     0.016733

             **** THE GBW FILE WAS UPDATED (orca.gbw) ****
             **** DENSITY orca.scfp WAS UPDATED ****
----------------
ORBITAL ENERGIES
----------------
                 SPIN UP ORBITALS
  NO   OCC          E(Eh)            E(eV) 
   0   1.0000     -19.371478      -527.1247 
   1   1.0000     -19.283214      -524.7229 
   2   1.0000     -19.261150      -524.1225 
   3   1.0000     -19.255461      -523.9677 
   4   1.0000     -14.512570      -394.9071 
   5   1.0000     -14.480353      -394.0304 
   6   1.0000     -14.474735      -393.8776 
   7   1.0000     -14.470977      -393.7753 
   8   1.0000     -14.459539      -393.4641 
   9   1.0000     -10.396621      -282.9064 
  10   1.0000     -10.396070      -282.8915 
  11   1.0000     -10.391379      -282.7638 
  12   1.0000     -10.387931      -282.6700 
  13   1.0000     -10.364841      -282.0417 
  14   1.0000     -10.360927      -281.9352 
  15   1.0000     -10.353615      -281.7362 
  16   1.0000     -10.350917      -281.6628 
  17   1.0000     -10.343235      -281.4537 
  18   1.0000     -10.340119      -281.3689 
  19   1.0000     -10.336227      -281.2630 
  20   1.0000     -10.332478      -281.1610 
  21   1.0000     -10.330255      -281.1005 
  22   1.0000     -10.320995      -280.8486 
  23   1.0000     -10.319342      -280.8036 
  24   1.0000     -10.317326      -280.7487 
  25   1.0000     -10.309925      -280.5473 
  26   1.0000     -10.309437      -280.5340 
  27   1.0000     -10.308106      -280.4978 
  28   1.0000     -10.306989      -280.4674 
  29   1.0000     -10.306871      -280.4642 
  30   1.0000     -10.306614      -280.4572 
  31   1.0000     -10.305648      -280.4309 
  32   1.0000     -10.304914      -280.4110 
  33   1.0000     -10.304654      -280.4039 
  34   1.0000     -10.304409      -280.3972 
  35   1.0000     -10.302760      -280.3524 
  36   1.0000     -10.302547      -280.3466 
  37   1.0000     -10.302273      -280.3391 
  38   1.0000     -10.301175      -280.3092 
  39   1.0000     -10.299379      -280.2604 
  40   1.0000     -10.298811      -280.2449 
  41   1.0000     -10.297350      -280.2051 
  42   1.0000     -10.297174      -280.2003 
  43   1.0000     -10.296475      -280.1813 
  44   1.0000     -10.295468      -280.1539 
  45   1.0000     -10.293518      -280.1009 
  46   1.0000     -10.283959      -279.8407 
  47   1.0000      -1.177408       -32.0389 
  48   1.0000      -1.076793       -29.3010 
  49   1.0000      -1.071283       -29.1511 
  50   1.0000      -1.065144       -28.9841 
  51   1.0000      -1.027889       -27.9703 
  52   1.0000      -0.974202       -26.5094 
  53   1.0000      -0.963835       -26.2273 
  54   1.0000      -0.957001       -26.0413 
  55   1.0000      -0.947987       -25.7960 
  56   1.0000      -0.901855       -24.5407 
  57   1.0000      -0.892433       -24.2843 
  58   1.0000      -0.887005       -24.1366 
  59   1.0000      -0.884442       -24.0669 
  60   1.0000      -0.840542       -22.8723 
  61   1.0000      -0.831343       -22.6220 
  62   1.0000      -0.824530       -22.4366 
  63   1.0000      -0.815709       -22.1966 
  64   1.0000      -0.805096       -21.9078 
  65   1.0000      -0.780946       -21.2506 
  66   1.0000      -0.777585       -21.1592 
  67   1.0000      -0.772542       -21.0219 
  68   1.0000      -0.770207       -20.9584 
  69   1.0000      -0.756712       -20.5912 
  70   1.0000      -0.728328       -19.8188 
  71   1.0000      -0.727603       -19.7991 
  72   1.0000      -0.719923       -19.5901 
  73   1.0000      -0.716149       -19.4874 
  74   1.0000      -0.712144       -19.3784 
  75   1.0000      -0.693712       -18.8769 
  76   1.0000      -0.690836       -18.7986 
  77   1.0000      -0.670410       -18.2428 
  78   1.0000      -0.658000       -17.9051 
  79   1.0000      -0.653669       -17.7873 
  80   1.0000      -0.646632       -17.5958 
  81   1.0000      -0.638009       -17.3611 
  82   1.0000      -0.628663       -17.1068 
  83   1.0000      -0.627629       -17.0786 
  84   1.0000      -0.614802       -16.7296 
  85   1.0000      -0.601353       -16.3636 
  86   1.0000      -0.599730       -16.3195 
  87   1.0000      -0.593854       -16.1596 
  88   1.0000      -0.582029       -15.8378 
  89   1.0000      -0.566146       -15.4056 
  90   1.0000      -0.556176       -15.1343 
  91   1.0000      -0.542854       -14.7718 
  92   1.0000      -0.541640       -14.7388 
  93   1.0000      -0.539267       -14.6742 
  94   1.0000      -0.532668       -14.4946 
  95   1.0000      -0.527728       -14.3602 
  96   1.0000      -0.524255       -14.2657 
  97   1.0000      -0.520757       -14.1705 
  98   1.0000      -0.517391       -14.0789 
  99   1.0000      -0.514633       -14.0039 
 100   1.0000      -0.507835       -13.8189 
 101   1.0000      -0.501633       -13.6501 
 102   1.0000      -0.490417       -13.3449 
 103   1.0000      -0.488400       -13.2900 
 104   1.0000      -0.485207       -13.2032 
 105   1.0000      -0.482808       -13.1379 
 106   1.0000      -0.479589       -13.0503 
 107   1.0000      -0.477663       -12.9979 
 108   1.0000      -0.471397       -12.8274 
 109   1.0000      -0.470464       -12.8020 
 110   1.0000      -0.463368       -12.6089 
 111   1.0000      -0.462234       -12.5780 
 112   1.0000      -0.458478       -12.4758 
 113   1.0000      -0.452090       -12.3020 
 114   1.0000      -0.448346       -12.2001 
 115   1.0000      -0.446994       -12.1633 
 116   1.0000      -0.444590       -12.0979 
 117   1.0000      -0.441693       -12.0191 
 118   1.0000      -0.437067       -11.8932 
 119   1.0000      -0.435908       -11.8616 
 120   1.0000      -0.434040       -11.8108 
 121   1.0000      -0.432502       -11.7690 
 122   1.0000      -0.424281       -11.5453 
 123   1.0000      -0.422666       -11.5013 
 124   1.0000      -0.420630       -11.4459 
 125   1.0000      -0.417273       -11.3546 
 126   1.0000      -0.417054       -11.3486 
 127   1.0000      -0.412559       -11.2263 
 128   1.0000      -0.408561       -11.1175 
 129   1.0000      -0.404828       -11.0159 
 130   1.0000      -0.397969       -10.8293 
 131   1.0000      -0.393218       -10.7000 
 132   1.0000      -0.392292       -10.6748 
 133   1.0000      -0.391280       -10.6473 
 134   1.0000      -0.389246       -10.5919 
 135   1.0000      -0.386773       -10.5246 
 136   1.0000      -0.380111       -10.3433 
 137   1.0000      -0.379131       -10.3167 
 138   1.0000      -0.377322       -10.2674 
 139   1.0000      -0.376240       -10.2380 
 140   1.0000      -0.374826       -10.1995 
 141   1.0000      -0.370722       -10.0879 
 142   1.0000      -0.370105       -10.0711 
 143   1.0000      -0.368466       -10.0265 
 144   1.0000      -0.363005        -9.8779 
 145   1.0000      -0.354160        -9.6372 
 146   1.0000      -0.353656        -9.6235 
 147   1.0000      -0.352932        -9.6038 
 148   1.0000      -0.347407        -9.4534 
 149   1.0000      -0.346935        -9.4406 
 150   1.0000      -0.326412        -8.8821 
 151   1.0000      -0.324662        -8.8345 
 152   1.0000      -0.313031        -8.5180 
 153   1.0000      -0.307119        -8.3571 
 154   1.0000      -0.301917        -8.2156 
 155   1.0000      -0.283587        -7.7168 
 156   1.0000      -0.280515        -7.6332 
 157   1.0000      -0.278670        -7.5830 
 158   1.0000      -0.275096        -7.4857 
 159   1.0000      -0.272559        -7.4167 
 160   1.0000      -0.269123        -7.3232 
 161   1.0000      -0.268481        -7.3057 
 162   1.0000      -0.266418        -7.2496 
 163   1.0000      -0.264473        -7.1967 
 164   1.0000      -0.258244        -7.0272 
 165   1.0000      -0.250443        -6.8149 
 166   1.0000      -0.152800        -4.1579 
 167   0.0000      -0.064689        -1.7603 
 168   0.0000      -0.033179        -0.9029 
 169   0.0000      -0.020414        -0.5555 
 170   0.0000      -0.010764        -0.2929 
 171   0.0000      -0.006521        -0.1774 
 172   0.0000      -0.003465        -0.0943 
 173   0.0000       0.001350         0.0367 
 174   0.0000       0.005373         0.1462 
 175   0.0000       0.016260         0.4425 
 176   0.0000       0.017813         0.4847 
 177   0.0000       0.019632         0.5342 
 178   0.0000       0.028147         0.7659 
 179   0.0000       0.029317         0.7978 
 180   0.0000       0.032424         0.8823 
 181   0.0000       0.034836         0.9479 
 182   0.0000       0.040816         1.1107 
 183   0.0000       0.043374         1.1803 
 184   0.0000       0.045418         1.2359 
 185   0.0000       0.048230         1.3124 
 186   0.0000       0.052373         1.4251 
 187   0.0000       0.052938         1.4405 
 188   0.0000       0.054342         1.4787 
 189   0.0000       0.057649         1.5687 
 190   0.0000       0.061206         1.6655 
 191   0.0000       0.064413         1.7528 
 192   0.0000       0.065636         1.7861 
 193   0.0000       0.069371         1.8877 
 194   0.0000       0.070753         1.9253 
 195   0.0000       0.073986         2.0133 
 196   0.0000       0.077038         2.0963 
 197   0.0000       0.078180         2.1274 
 198   0.0000       0.081007         2.2043 
 199   0.0000       0.082413         2.2426 
 200   0.0000       0.087818         2.3897 
 201   0.0000       0.089606         2.4383 
 202   0.0000       0.091775         2.4973 
 203   0.0000       0.094340         2.5671 
 204   0.0000       0.096836         2.6351 
 205   0.0000       0.100474         2.7340 
 206   0.0000       0.101224         2.7544 
 207   0.0000       0.103014         2.8032 
 208   0.0000       0.109291         2.9739 
 209   0.0000       0.109640         2.9834 
 210   0.0000       0.113182         3.0798 
 211   0.0000       0.116725         3.1762 
 212   0.0000       0.118347         3.2204 
 213   0.0000       0.119135         3.2418 
 214   0.0000       0.121981         3.3193 
 215   0.0000       0.122885         3.3439 
 216   0.0000       0.126189         3.4338 
 217   0.0000       0.129339         3.5195 
 218   0.0000       0.129886         3.5344 
 219   0.0000       0.136283         3.7084 
 220   0.0000       0.136732         3.7207 
 221   0.0000       0.136853         3.7239 
 222   0.0000       0.140678         3.8281 
 223   0.0000       0.141883         3.8608 
 224   0.0000       0.142313         3.8725 
 225   0.0000       0.145096         3.9483 
 226   0.0000       0.147476         4.0130 
 227   0.0000       0.148732         4.0472 
 228   0.0000       0.150985         4.1085 
 229   0.0000       0.153228         4.1696 
 230   0.0000       0.153831         4.1860 
 231   0.0000       0.158005         4.2995 
 232   0.0000       0.158236         4.3058 
 233   0.0000       0.162101         4.4110 
 234   0.0000       0.163132         4.4390 
 235   0.0000       0.166256         4.5241 
 236   0.0000       0.167588         4.5603 
 237   0.0000       0.171296         4.6612 
 238   0.0000       0.172500         4.6940 
 239   0.0000       0.175657         4.7799 
 240   0.0000       0.176806         4.8111 
 241   0.0000       0.179828         4.8934 
 242   0.0000       0.180827         4.9206 
 243   0.0000       0.182928         4.9777 
 244   0.0000       0.185005         5.0342 
 245   0.0000       0.186765         5.0821 
 246   0.0000       0.190852         5.1934 
 247   0.0000       0.191573         5.2130 
 248   0.0000       0.195632         5.3234 
 249   0.0000       0.195751         5.3267 
 250   0.0000       0.198322         5.3966 
 251   0.0000       0.199677         5.4335 
 252   0.0000       0.202978         5.5233 
 253   0.0000       0.206366         5.6155 
 254   0.0000       0.208679         5.6785 
 255   0.0000       0.211065         5.7434 
 256   0.0000       0.212673         5.7871 
 257   0.0000       0.215940         5.8760 
 258   0.0000       0.218508         5.9459 
 259   0.0000       0.220624         6.0035 
 260   0.0000       0.221947         6.0395 
 261   0.0000       0.224964         6.1216 
 262   0.0000       0.225754         6.1431 
 263   0.0000       0.229581         6.2472 
 264   0.0000       0.229888         6.2556 
 265   0.0000       0.232387         6.3236 
 266   0.0000       0.234510         6.3813 
 267   0.0000       0.236759         6.4425 
 268   0.0000       0.237886         6.4732 
 269   0.0000       0.239913         6.5284 
 270   0.0000       0.243247         6.6191 
 271   0.0000       0.243650         6.6301 
 272   0.0000       0.245350         6.6763 
 273   0.0000       0.247598         6.7375 
 274   0.0000       0.249331         6.7846 
 275   0.0000       0.250277         6.8104 
 276   0.0000       0.252721         6.8769 
 277   0.0000       0.253369         6.8945 
 278   0.0000       0.254776         6.9328 
 279   0.0000       0.257697         7.0123 
 280   0.0000       0.258490         7.0339 
 281   0.0000       0.260520         7.0891 
 282   0.0000       0.261104         7.1050 
 283   0.0000       0.263423         7.1681 
 284   0.0000       0.264480         7.1969 
 285   0.0000       0.265553         7.2261 
 286   0.0000       0.269745         7.3401 
 287   0.0000       0.270620         7.3639 
 288   0.0000       0.271391         7.3849 
 289   0.0000       0.274038         7.4569 
 290   0.0000       0.274489         7.4692 
 291   0.0000       0.275903         7.5077 
 292   0.0000       0.276603         7.5268 
 293   0.0000       0.278853         7.5880 
 294   0.0000       0.279895         7.6163 
 295   0.0000       0.284034         7.7290 
 296   0.0000       0.284610         7.7446 
 297   0.0000       0.284847         7.7511 
 298   0.0000       0.286735         7.8025 
 299   0.0000       0.289182         7.8690 
 300   0.0000       0.289871         7.8878 
 301   0.0000       0.291869         7.9422 
 302   0.0000       0.295280         8.0350 
 303   0.0000       0.295799         8.0491 
 304   0.0000       0.297893         8.1061 
 305   0.0000       0.299033         8.1371 
 306   0.0000       0.300308         8.1718 
 307   0.0000       0.301307         8.1990 
 308   0.0000       0.302547         8.2327 
 309   0.0000       0.304075         8.2743 
 310   0.0000       0.306362         8.3365 
 311   0.0000       0.309654         8.4261 
 312   0.0000       0.310412         8.4467 
 313   0.0000       0.310630         8.4527 
 314   0.0000       0.311956         8.4888 
 315   0.0000       0.314501         8.5580 
 316   0.0000       0.316050         8.6002 
 317   0.0000       0.316630         8.6160 
 318   0.0000       0.319960         8.7065 
 319   0.0000       0.321009         8.7351 
 320   0.0000       0.322812         8.7842 
 321   0.0000       0.324699         8.8355 
 322   0.0000       0.325999         8.8709 
 323   0.0000       0.327271         8.9055 
 324   0.0000       0.327909         8.9228 
 325   0.0000       0.331285         9.0147 
 326   0.0000       0.333553         9.0764 
 327   0.0000       0.335307         9.1242 
 328   0.0000       0.337236         9.1767 
 329   0.0000       0.338842         9.2204 
 330   0.0000       0.340197         9.2572 
 331   0.0000       0.343055         9.3350 
 332   0.0000       0.344385         9.3712 
 333   0.0000       0.345886         9.4120 
 334   0.0000       0.347854         9.4656 
 335   0.0000       0.350319         9.5327 
 336   0.0000       0.351721         9.5708 
 337   0.0000       0.352459         9.5909 
 338   0.0000       0.354254         9.6397 
 339   0.0000       0.355502         9.6737 
 340   0.0000       0.356111         9.6903 
 341   0.0000       0.356701         9.7063 
 342   0.0000       0.359063         9.7706 
 343   0.0000       0.359924         9.7940 
 344   0.0000       0.360998         9.8233 
 345   0.0000       0.362991         9.8775 
 346   0.0000       0.365234         9.9385 
 347   0.0000       0.366448         9.9716 
 348   0.0000       0.369528        10.0554 
 349   0.0000       0.370616        10.0850 
 350   0.0000       0.372026        10.1233 
 351   0.0000       0.375054        10.2057 
 352   0.0000       0.376262        10.2386 
 353   0.0000       0.376990        10.2584 
 354   0.0000       0.379019        10.3136 
 355   0.0000       0.383332        10.4310 
 356   0.0000       0.384747        10.4695 
 357   0.0000       0.385485        10.4896 
 358   0.0000       0.390336        10.6216 
 359   0.0000       0.390791        10.6340 
 360   0.0000       0.391998        10.6668 
 361   0.0000       0.397733        10.8229 
 362   0.0000       0.398403        10.8411 
 363   0.0000       0.398792        10.8517 
 364   0.0000       0.402473        10.9518 
 365   0.0000       0.403291        10.9741 
 366   0.0000       0.404290        11.0013 
 367   0.0000       0.405355        11.0303 
 368   0.0000       0.409240        11.1360 
 369   0.0000       0.409373        11.1396 
 370   0.0000       0.413202        11.2438 
 371   0.0000       0.414734        11.2855 
 372   0.0000       0.417101        11.3499 
 373   0.0000       0.418980        11.4010 
 374   0.0000       0.422129        11.4867 
 375   0.0000       0.424007        11.5378 
 376   0.0000       0.425933        11.5902 
 377   0.0000       0.426385        11.6025 
 378   0.0000       0.430058        11.7025 
 379   0.0000       0.431705        11.7473 
 380   0.0000       0.433294        11.7905 
 381   0.0000       0.436136        11.8679 
 382   0.0000       0.437884        11.9154 
 383   0.0000       0.439880        11.9697 
 384   0.0000       0.442977        12.0540 
 385   0.0000       0.447572        12.1791 
 386   0.0000       0.448934        12.2161 
 387   0.0000       0.449983        12.2447 
 388   0.0000       0.454997        12.3811 
 389   0.0000       0.457398        12.4464 
 390   0.0000       0.458237        12.4693 
 391   0.0000       0.460950        12.5431 
 392   0.0000       0.462373        12.5818 
 393   0.0000       0.463627        12.6159 
 394   0.0000       0.465504        12.6670 
 395   0.0000       0.465978        12.6799 
 396   0.0000       0.468541        12.7496 
 397   0.0000       0.470822        12.8117 
 398   0.0000       0.472463        12.8564 
 399   0.0000       0.474355        12.9079 
 400   0.0000       0.477458        12.9923 
 401   0.0000       0.479600        13.0506 
 402   0.0000       0.479955        13.0602 
 403   0.0000       0.481789        13.1101 
 404   0.0000       0.482943        13.1415 
 405   0.0000       0.487087        13.2543 
 406   0.0000       0.488655        13.2970 
 407   0.0000       0.490986        13.3604 
 408   0.0000       0.494261        13.4495 
 409   0.0000       0.495353        13.4792 
 410   0.0000       0.497338        13.5333 
 411   0.0000       0.497852        13.5472 
 412   0.0000       0.498698        13.5703 
 413   0.0000       0.501235        13.6393 
 414   0.0000       0.503393        13.6980 
 415   0.0000       0.505162        13.7462 
 416   0.0000       0.509987        13.8774 
 417   0.0000       0.511384        13.9155 
 418   0.0000       0.513895        13.9838 
 419   0.0000       0.514644        14.0042 
 420   0.0000       0.518106        14.0984 
 421   0.0000       0.521070        14.1790 
 422   0.0000       0.523037        14.2326 
 423   0.0000       0.524603        14.2752 
 424   0.0000       0.528181        14.3725 
 425   0.0000       0.529172        14.3995 
 426   0.0000       0.529748        14.4152 
 427   0.0000       0.535187        14.5632 
 428   0.0000       0.536666        14.6034 
 429   0.0000       0.538345        14.6491 
 430   0.0000       0.539899        14.6914 
 431   0.0000       0.541335        14.7305 
 432   0.0000       0.542162        14.7530 
 433   0.0000       0.545181        14.8351 
 434   0.0000       0.549596        14.9553 
 435   0.0000       0.550076        14.9683 
 436   0.0000       0.551135        14.9971 
 437   0.0000       0.552207        15.0263 
 438   0.0000       0.556056        15.1310 
 439   0.0000       0.557480        15.1698 
 440   0.0000       0.558565        15.1993 
 441   0.0000       0.563796        15.3417 
 442   0.0000       0.565140        15.3782 
 443   0.0000       0.565943        15.4001 
 444   0.0000       0.566716        15.4211 
 445   0.0000       0.571918        15.5627 
 446   0.0000       0.573206        15.5977 
 447   0.0000       0.575557        15.6617 
 448   0.0000       0.577557        15.7161 
 449   0.0000       0.578728        15.7480 
 450   0.0000       0.580933        15.8080 
 451   0.0000       0.583804        15.8861 
 452   0.0000       0.584876        15.9153 
 453   0.0000       0.588157        16.0046 
 454   0.0000       0.589771        16.0485 
 455   0.0000       0.591859        16.1053 
 456   0.0000       0.593993        16.1634 
 457   0.0000       0.597786        16.2666 
 458   0.0000       0.598330        16.2814 
 459   0.0000       0.601160        16.3584 
 460   0.0000       0.603609        16.4250 
 461   0.0000       0.606414        16.5014 
 462   0.0000       0.608188        16.5496 
 463   0.0000       0.608861        16.5680 
 464   0.0000       0.609924        16.5969 
 465   0.0000       0.611665        16.6442 
 466   0.0000       0.615205        16.7406 
 467   0.0000       0.617416        16.8007 
 468   0.0000       0.618835        16.8394 
 469   0.0000       0.620965        16.8973 
 470   0.0000       0.623159        16.9570 
 471   0.0000       0.626235        17.0407 
 472   0.0000       0.627817        17.0838 
 473   0.0000       0.628586        17.1047 
 474   0.0000       0.629836        17.1387 
 475   0.0000       0.630372        17.1533 
 476   0.0000       0.631984        17.1972 
 477   0.0000       0.634738        17.2721 
 478   0.0000       0.637274        17.3411 
 479   0.0000       0.639722        17.4077 
 480   0.0000       0.641417        17.4538 
 481   0.0000       0.645468        17.5641 
 482   0.0000       0.646335        17.5877 
 483   0.0000       0.648224        17.6391 
 484   0.0000       0.650513        17.7014 
 485   0.0000       0.652916        17.7668 
 486   0.0000       0.654733        17.8162 
 487   0.0000       0.657051        17.8793 
 488   0.0000       0.658564        17.9204 
 489   0.0000       0.664624        18.0853 
 490   0.0000       0.667026        18.1507 
 491   0.0000       0.670508        18.2455 
 492   0.0000       0.672425        18.2976 
 493   0.0000       0.674203        18.3460 
 494   0.0000       0.675659        18.3856 
 495   0.0000       0.676778        18.4161 
 496   0.0000       0.677885        18.4462 
 497   0.0000       0.680432        18.5155 
 498   0.0000       0.684298        18.6207 
 499   0.0000       0.685674        18.6581 
 500   0.0000       0.687725        18.7139 
 501   0.0000       0.689357        18.7584 
 502   0.0000       0.692330        18.8393 
 503   0.0000       0.693810        18.8795 
 504   0.0000       0.695780        18.9331 
 505   0.0000       0.696506        18.9529 
 506   0.0000       0.698563        19.0089 
 507   0.0000       0.702298        19.1105 
 508   0.0000       0.702940        19.1280 
 509   0.0000       0.706654        19.2290 
 510   0.0000       0.710826        19.3426 
 511   0.0000       0.711337        19.3565 
 512   0.0000       0.713178        19.4066 
 513   0.0000       0.714847        19.4520 
 514   0.0000       0.717343        19.5199 
 515   0.0000       0.718662        19.5558 
 516   0.0000       0.720296        19.6003 
 517   0.0000       0.721814        19.6416 
 518   0.0000       0.724365        19.7110 
 519   0.0000       0.726323        19.7642 
 520   0.0000       0.727626        19.7997 
 521   0.0000       0.729589        19.8531 
 522   0.0000       0.732665        19.9368 
 523   0.0000       0.736085        20.0299 
 524   0.0000       0.737285        20.0626 
 525   0.0000       0.739453        20.1215 
 526   0.0000       0.743026        20.2188 
 527   0.0000       0.745363        20.2823 
 528   0.0000       0.746244        20.3063 
 529   0.0000       0.747012        20.3272 
 530   0.0000       0.749328        20.3903 
 531   0.0000       0.751467        20.4484 
 532   0.0000       0.753325        20.4990 
 533   0.0000       0.754743        20.5376 
 534   0.0000       0.759596        20.6697 
 535   0.0000       0.763044        20.7635 
 536   0.0000       0.763319        20.7710 
 537   0.0000       0.765577        20.8324 
 538   0.0000       0.766271        20.8513 
 539   0.0000       0.767843        20.8941 
 540   0.0000       0.774654        21.0794 
 541   0.0000       0.776491        21.1294 
 542   0.0000       0.777377        21.1535 
 543   0.0000       0.780079        21.2270 
 544   0.0000       0.780271        21.2322 
 545   0.0000       0.783476        21.3195 
 546   0.0000       0.784073        21.3357 
 547   0.0000       0.789504        21.4835 
 548   0.0000       0.790563        21.5123 
 549   0.0000       0.794419        21.6172 
 550   0.0000       0.795336        21.6422 
 551   0.0000       0.796419        21.6717 
 552   0.0000       0.797029        21.6883 
 553   0.0000       0.798887        21.7388 
 554   0.0000       0.803258        21.8578 
 555   0.0000       0.804193        21.8832 
 556   0.0000       0.806878        21.9563 
 557   0.0000       0.808186        21.9919 
 558   0.0000       0.810886        22.0653 
 559   0.0000       0.814106        22.1530 
 560   0.0000       0.815154        22.1815 
 561   0.0000       0.816604        22.2209 
 562   0.0000       0.818303        22.2672 
 563   0.0000       0.819559        22.3013 
 564   0.0000       0.821710        22.3599 
 565   0.0000       0.823534        22.4095 
 566   0.0000       0.825640        22.4668 
 567   0.0000       0.828954        22.5570 
 568   0.0000       0.830651        22.6032 
 569   0.0000       0.831768        22.6336 
 570   0.0000       0.835699        22.7405 
 571   0.0000       0.836480        22.7618 
 572   0.0000       0.838948        22.8289 
 573   0.0000       0.841072        22.8867 
 574   0.0000       0.843184        22.9442 
 575   0.0000       0.844485        22.9796 
 576   0.0000       0.846091        23.0233 
 577   0.0000       0.849009        23.1027 
 578   0.0000       0.850328        23.1386 
 579   0.0000       0.853588        23.2273 
 580   0.0000       0.854330        23.2475 
 581   0.0000       0.856139        23.2967 
 582   0.0000       0.857422        23.3316 
 583   0.0000       0.861439        23.4410 
 584   0.0000       0.861661        23.4470 
 585   0.0000       0.865167        23.5424 
 586   0.0000       0.867093        23.5948 
 587   0.0000       0.870034        23.6748 
 588   0.0000       0.872336        23.7375 
 589   0.0000       0.873926        23.7807 
 590   0.0000       0.874090        23.7852 
 591   0.0000       0.879789        23.9403 
 592   0.0000       0.880344        23.9554 
 593   0.0000       0.883179        24.0325 
 594   0.0000       0.884100        24.0576 
 595   0.0000       0.885501        24.0957 
 596   0.0000       0.887663        24.1545 
 597   0.0000       0.888764        24.1845 
 598   0.0000       0.889896        24.2153 
 599   0.0000       0.890719        24.2377 
 600   0.0000       0.891307        24.2537 
 601   0.0000       0.895734        24.3742 
 602   0.0000       0.897060        24.4102 
 603   0.0000       0.898611        24.4524 
 604   0.0000       0.901559        24.5327 
 605   0.0000       0.903848        24.5950 
 606   0.0000       0.905912        24.6511 
 607   0.0000       0.908736        24.7280 
 608   0.0000       0.911312        24.7981 
 609   0.0000       0.912301        24.8250 
 610   0.0000       0.913137        24.8477 
 611   0.0000       0.916642        24.9431 
 612   0.0000       0.917208        24.9585 
 613   0.0000       0.918141        24.9839 
 614   0.0000       0.921166        25.0662 
 615   0.0000       0.922348        25.0984 
 616   0.0000       0.925525        25.1848 
 617   0.0000       0.926358        25.2075 
 618   0.0000       0.927743        25.2452 
 619   0.0000       0.930117        25.3098 
 620   0.0000       0.932289        25.3689 
 621   0.0000       0.935343        25.4520 
 622   0.0000       0.937524        25.5113 
 623   0.0000       0.938595        25.5405 
 624   0.0000       0.940203        25.5842 
 625   0.0000       0.940891        25.6029 
 626   0.0000       0.942735        25.6531 
 627   0.0000       0.943663        25.6784 
 628   0.0000       0.947172        25.7738 
 629   0.0000       0.950571        25.8664 
 630   0.0000       0.952284        25.9130 
 631   0.0000       0.953878        25.9563 
 632   0.0000       0.954667        25.9778 
 633   0.0000       0.955877        26.0107 
 634   0.0000       0.957087        26.0437 
 635   0.0000       0.960643        26.1404 
 636   0.0000       0.962131        26.1809 
 637   0.0000       0.964060        26.2334 
 638   0.0000       0.966132        26.2898 
 639   0.0000       0.967517        26.3275 
 640   0.0000       0.967894        26.3377 
 641   0.0000       0.969156        26.3721 
 642   0.0000       0.972464        26.4621 
 643   0.0000       0.975100        26.5338 
 644   0.0000       0.977717        26.6050 
 645   0.0000       0.978488        26.6260 
 646   0.0000       0.979341        26.6492 
 647   0.0000       0.982630        26.7387 
 648   0.0000       0.986322        26.8392 
 649   0.0000       0.987134        26.8613 
 650   0.0000       0.988572        26.9004 
 651   0.0000       0.991046        26.9677 
 652   0.0000       0.996008        27.1028 
 653   0.0000       0.996534        27.1171 
 654   0.0000       0.999191        27.1894 
 655   0.0000       1.001269        27.2459 
 656   0.0000       1.001651        27.2563 
 657   0.0000       1.004117        27.3234 
 658   0.0000       1.006163        27.3791 
 659   0.0000       1.008100        27.4318 
 660   0.0000       1.012553        27.5530 
 661   0.0000       1.014381        27.6027 
 662   0.0000       1.014575        27.6080 
 663   0.0000       1.019232        27.7347 
 664   0.0000       1.020872        27.7793 
 665   0.0000       1.022061        27.8117 
 666   0.0000       1.023895        27.8616 
 667   0.0000       1.025840        27.9145 
 668   0.0000       1.026879        27.9428 
 669   0.0000       1.028815        27.9955 
 670   0.0000       1.031405        28.0659 
 671   0.0000       1.033862        28.1328 
 672   0.0000       1.037110        28.2212 
 673   0.0000       1.037693        28.2371 
 674   0.0000       1.041484        28.3402 
 675   0.0000       1.043510        28.3954 
 676   0.0000       1.045784        28.4572 
 677   0.0000       1.047366        28.5003 
 678   0.0000       1.049174        28.5495 
 679   0.0000       1.052738        28.6465 
 680   0.0000       1.054646        28.6984 
 681   0.0000       1.057543        28.7772 
 682   0.0000       1.058736        28.8097 
 683   0.0000       1.060906        28.8687 
 684   0.0000       1.063093        28.9282 
 685   0.0000       1.066629        29.0244 
 686   0.0000       1.066748        29.0277 
 687   0.0000       1.068793        29.0833 
 688   0.0000       1.070537        29.1308 
 689   0.0000       1.073149        29.2019 
 690   0.0000       1.074867        29.2486 
 691   0.0000       1.077537        29.3213 
 692   0.0000       1.079136        29.3648 
 693   0.0000       1.081071        29.4174 
 694   0.0000       1.083738        29.4900 
 695   0.0000       1.085333        29.5334 
 696   0.0000       1.089788        29.6547 
 697   0.0000       1.090538        29.6751 
 698   0.0000       1.091405        29.6986 
 699   0.0000       1.094589        29.7853 
 700   0.0000       1.095558        29.8116 
 701   0.0000       1.097541        29.8656 
 702   0.0000       1.101980        29.9864 
 703   0.0000       1.103586        30.0301 
 704   0.0000       1.106008        30.0960 
 705   0.0000       1.108314        30.1588 
 706   0.0000       1.108922        30.1753 
 707   0.0000       1.111390        30.2425 
 708   0.0000       1.114186        30.3185 
 709   0.0000       1.116119        30.3711 
 710   0.0000       1.119075        30.4516 
 711   0.0000       1.122014        30.5316 
 712   0.0000       1.123051        30.5598 
 713   0.0000       1.126207        30.6457 
 714   0.0000       1.128049        30.6958 
 715   0.0000       1.129066        30.7234 
 716   0.0000       1.131409        30.7872 
 717   0.0000       1.133961        30.8567 
 718   0.0000       1.136071        30.9141 
 719   0.0000       1.137952        30.9653 
 720   0.0000       1.139729        31.0136 
 721   0.0000       1.141630        31.0653 
 722   0.0000       1.144067        31.1316 
 723   0.0000       1.147868        31.2351 
 724   0.0000       1.151096        31.3229 
 725   0.0000       1.152238        31.3540 
 726   0.0000       1.154238        31.4084 
 727   0.0000       1.156925        31.4815 
 728   0.0000       1.160669        31.5834 
 729   0.0000       1.161542        31.6072 
 730   0.0000       1.164066        31.6759 
 731   0.0000       1.165935        31.7267 
 732   0.0000       1.167275        31.7632 
 733   0.0000       1.168539        31.7976 
 734   0.0000       1.169942        31.8357 
 735   0.0000       1.171595        31.8807 
 736   0.0000       1.174025        31.9469 
 737   0.0000       1.176589        32.0166 
 738   0.0000       1.179385        32.0927 
 739   0.0000       1.181224        32.1427 
 740   0.0000       1.182257        32.1708 
 741   0.0000       1.184468        32.2310 
 742   0.0000       1.187595        32.3161 
 743   0.0000       1.190026        32.3822 
 744   0.0000       1.191896        32.4331 
 745   0.0000       1.194540        32.5051 
 746   0.0000       1.197102        32.5748 
 747   0.0000       1.199755        32.6470 
 748   0.0000       1.201837        32.7037 
 749   0.0000       1.202813        32.7302 
 750   0.0000       1.203199        32.7407 
 751   0.0000       1.207423        32.8556 
 752   0.0000       1.210903        32.9503 
 753   0.0000       1.211768        32.9739 
 754   0.0000       1.215585        33.0777 
 755   0.0000       1.217433        33.1280 
 756   0.0000       1.218237        33.1499 
 757   0.0000       1.220522        33.2121 
 758   0.0000       1.223460        33.2920 
 759   0.0000       1.226001        33.3612 
 760   0.0000       1.227322        33.3971 
 761   0.0000       1.231384        33.5077 
 762   0.0000       1.232579        33.5402 
 763   0.0000       1.233451        33.5639 
 764   0.0000       1.235745        33.6263 
 765   0.0000       1.238074        33.6897 
 766   0.0000       1.240509        33.7560 
 767   0.0000       1.242370        33.8066 
 768   0.0000       1.244594        33.8671 
 769   0.0000       1.245162        33.8826 
 770   0.0000       1.249682        34.0056 
 771   0.0000       1.251869        34.0651 
 772   0.0000       1.253267        34.1031 
 773   0.0000       1.255192        34.1555 
 774   0.0000       1.257721        34.2243 
 775   0.0000       1.261758        34.3342 
 776   0.0000       1.262962        34.3669 
 777   0.0000       1.264745        34.4155 
 778   0.0000       1.268632        34.5212 
 779   0.0000       1.269384        34.5417 
 780   0.0000       1.273420        34.6515 
 781   0.0000       1.275598        34.7108 
 782   0.0000       1.278128        34.7796 
 783   0.0000       1.279707        34.8226 
 784   0.0000       1.282309        34.8934 
 785   0.0000       1.283495        34.9257 
 786   0.0000       1.288666        35.0664 
 787   0.0000       1.290823        35.1251 
 788   0.0000       1.293893        35.2086 
 789   0.0000       1.295649        35.2564 
 790   0.0000       1.298946        35.3461 
 791   0.0000       1.300400        35.3857 
 792   0.0000       1.302202        35.4347 
 793   0.0000       1.304627        35.5007 
 794   0.0000       1.306094        35.5406 
 795   0.0000       1.308276        35.6000 
 796   0.0000       1.310009        35.6472 
 797   0.0000       1.313771        35.7495 
 798   0.0000       1.316452        35.8225 
 799   0.0000       1.319131        35.8954 
 800   0.0000       1.321128        35.9497 
 801   0.0000       1.323359        36.0104 
 802   0.0000       1.325404        36.0661 
 803   0.0000       1.330877        36.2150 
 804   0.0000       1.334395        36.3107 
 805   0.0000       1.335570        36.3427 
 806   0.0000       1.338309        36.4172 
 807   0.0000       1.339046        36.4373 
 808   0.0000       1.341424        36.5020 
 809   0.0000       1.342998        36.5448 
 810   0.0000       1.348615        36.6977 
 811   0.0000       1.349772        36.7292 
 812   0.0000       1.354255        36.8512 
 813   0.0000       1.355107        36.8743 
 814   0.0000       1.356727        36.9184 
 815   0.0000       1.361643        37.0522 
 816   0.0000       1.364614        37.1330 
 817   0.0000       1.367870        37.2216 
 818   0.0000       1.369303        37.2606 
 819   0.0000       1.371313        37.3153 
 820   0.0000       1.374688        37.4072 
 821   0.0000       1.375855        37.4389 
 822   0.0000       1.377940        37.4957 
 823   0.0000       1.382965        37.6324 
 824   0.0000       1.385408        37.6989 
 825   0.0000       1.388134        37.7731 
 826   0.0000       1.389373        37.8068 
 827   0.0000       1.392297        37.8863 
 828   0.0000       1.397251        38.0211 
 829   0.0000       1.398683        38.0601 
 830   0.0000       1.399307        38.0771 
 831   0.0000       1.404331        38.2138 
 832   0.0000       1.407196        38.2917 
 833   0.0000       1.410648        38.3857 
 834   0.0000       1.413653        38.4674 
 835   0.0000       1.417261        38.5656 
 836   0.0000       1.418146        38.5897 
 837   0.0000       1.425119        38.7795 
 838   0.0000       1.426522        38.8176 
 839   0.0000       1.428085        38.8602 
 840   0.0000       1.429585        38.9010 
 841   0.0000       1.432991        38.9937 
 842   0.0000       1.435035        39.0493 
 843   0.0000       1.437385        39.1132 
 844   0.0000       1.441563        39.2269 
 845   0.0000       1.442900        39.2633 
 846   0.0000       1.446428        39.3593 
 847   0.0000       1.450105        39.4594 
 848   0.0000       1.454986        39.5922 
 849   0.0000       1.457215        39.6528 
 850   0.0000       1.460325        39.7375 
 851   0.0000       1.462018        39.7835 
 852   0.0000       1.463576        39.8259 
 853   0.0000       1.465804        39.8866 
 854   0.0000       1.470782        40.0220 
 855   0.0000       1.472584        40.0710 
 856   0.0000       1.474562        40.1249 
 857   0.0000       1.478798        40.2401 
 858   0.0000       1.480987        40.2997 
 859   0.0000       1.482716        40.3468 
 860   0.0000       1.486453        40.4484 
 861   0.0000       1.490209        40.5506 
 862   0.0000       1.492652        40.6171 
 863   0.0000       1.494785        40.6752 
 864   0.0000       1.497212        40.7412 
 865   0.0000       1.503073        40.9007 
 866   0.0000       1.505733        40.9731 
 867   0.0000       1.509196        41.0673 
 868   0.0000       1.510958        41.1153 
 869   0.0000       1.511624        41.1334 
 870   0.0000       1.516998        41.2796 
 871   0.0000       1.519365        41.3440 
 872   0.0000       1.521727        41.4083 
 873   0.0000       1.525477        41.5103 
 874   0.0000       1.527540        41.5665 
 875   0.0000       1.527978        41.5784 
 876   0.0000       1.534570        41.7578 
 877   0.0000       1.536637        41.8140 
 878   0.0000       1.540016        41.9060 
 879   0.0000       1.540753        41.9260 
 880   0.0000       1.542943        41.9856 
 881   0.0000       1.545042        42.0427 
 882   0.0000       1.548504        42.1369 
 883   0.0000       1.550206        42.1832 
 884   0.0000       1.551164        42.2093 
 885   0.0000       1.557830        42.3907 
 886   0.0000       1.560142        42.4536 
 887   0.0000       1.560621        42.4667 
 888   0.0000       1.562981        42.5309 
 889   0.0000       1.566877        42.6369 
 890   0.0000       1.570845        42.7449 
 891   0.0000       1.571619        42.7659 
 892   0.0000       1.574806        42.8527 
 893   0.0000       1.575221        42.8639 
 894   0.0000       1.576202        42.8906 
 895   0.0000       1.582681        43.0669 
 896   0.0000       1.586252        43.1641 
 897   0.0000       1.586787        43.1787 
 898   0.0000       1.588439        43.2236 
 899   0.0000       1.592670        43.3387 
 900   0.0000       1.594425        43.3865 
 901   0.0000       1.596456        43.4418 
 902   0.0000       1.597449        43.4688 
 903   0.0000       1.602018        43.5931 
 904   0.0000       1.605171        43.6789 
 905   0.0000       1.610165        43.8148 
 906   0.0000       1.611408        43.8486 
 907   0.0000       1.613961        43.9181 
 908   0.0000       1.616245        43.9803 
 909   0.0000       1.616764        43.9944 
 910   0.0000       1.620433        44.0942 
 911   0.0000       1.621976        44.1362 
 912   0.0000       1.627126        44.2764 
 913   0.0000       1.629170        44.3320 
 914   0.0000       1.631336        44.3909 
 915   0.0000       1.632952        44.4349 
 916   0.0000       1.633071        44.4381 
 917   0.0000       1.642117        44.6843 
 918   0.0000       1.643033        44.7092 
 919   0.0000       1.647089        44.8196 
 920   0.0000       1.649569        44.8871 
 921   0.0000       1.651873        44.9498 
 922   0.0000       1.654932        45.0330 
 923   0.0000       1.658350        45.1260 
 924   0.0000       1.663460        45.2650 
 925   0.0000       1.666627        45.3512 
 926   0.0000       1.668358        45.3983 
 927   0.0000       1.669756        45.4364 
 928   0.0000       1.672813        45.5196 
 929   0.0000       1.673650        45.5423 
 930   0.0000       1.677800        45.6553 
 931   0.0000       1.678431        45.6724 
 932   0.0000       1.681840        45.7652 
 933   0.0000       1.683372        45.8069 
 934   0.0000       1.684949        45.8498 
 935   0.0000       1.687054        45.9071 
 936   0.0000       1.687891        45.9298 
 937   0.0000       1.690490        46.0006 
 938   0.0000       1.695151        46.1274 
 939   0.0000       1.698714        46.2244 
 940   0.0000       1.703400        46.3519 
 941   0.0000       1.704567        46.3836 
 942   0.0000       1.706192        46.4279 
 943   0.0000       1.708685        46.4957 
 944   0.0000       1.711865        46.5822 
 945   0.0000       1.712684        46.6045 
 946   0.0000       1.713648        46.6307 
 947   0.0000       1.716682        46.7133 
 948   0.0000       1.719912        46.8012 
 949   0.0000       1.725222        46.9457 
 950   0.0000       1.725407        46.9507 
 951   0.0000       1.726999        46.9940 
 952   0.0000       1.731107        47.1058 
 953   0.0000       1.735337        47.2209 
 954   0.0000       1.736678        47.2574 
 955   0.0000       1.738002        47.2934 
 956   0.0000       1.739705        47.3398 
 957   0.0000       1.743315        47.4380 
 958   0.0000       1.743844        47.4524 
 959   0.0000       1.745574        47.4995 
 960   0.0000       1.747938        47.5638 
 961   0.0000       1.751943        47.6728 
 962   0.0000       1.756905        47.8078 
 963   0.0000       1.757794        47.8320 
 964   0.0000       1.759720        47.8844 
 965   0.0000       1.760904        47.9166 
 966   0.0000       1.763369        47.9837 
 967   0.0000       1.770517        48.1782 
 968   0.0000       1.772539        48.2332 
 969   0.0000       1.773254        48.2527 
 970   0.0000       1.776165        48.3319 
 971   0.0000       1.778258        48.3889 
 972   0.0000       1.780831        48.4589 
 973   0.0000       1.784782        48.5664 
 974   0.0000       1.786364        48.6094 
 975   0.0000       1.787388        48.6373 
 976   0.0000       1.789653        48.6989 
 977   0.0000       1.793564        48.8054 
 978   0.0000       1.795688        48.8632 
 979   0.0000       1.801258        49.0147 
 980   0.0000       1.801900        49.0322 
 981   0.0000       1.806559        49.1590 
 982   0.0000       1.808663        49.2162 
 983   0.0000       1.812399        49.3179 
 984   0.0000       1.815407        49.3997 
 985   0.0000       1.816550        49.4308 
 986   0.0000       1.820519        49.5388 
 987   0.0000       1.824176        49.6384 
 988   0.0000       1.827804        49.7371 
 989   0.0000       1.829997        49.7968 
 990   0.0000       1.833535        49.8930 
 991   0.0000       1.833722        49.8981 
 992   0.0000       1.837986        50.0141 
 993   0.0000       1.839293        50.0497 
 994   0.0000       1.843148        50.1546 
 995   0.0000       1.847552        50.2744 
 996   0.0000       1.850454        50.3534 
 997   0.0000       1.854257        50.4569 
 998   0.0000       1.855042        50.4783 
 999   0.0000       1.857102        50.5343 
 1000   0.0000       1.859194        50.5913 
 1001   0.0000       1.863763        50.7156 
 1002   0.0000       1.864566        50.7374 
 1003   0.0000       1.864955        50.7480 
 1004   0.0000       1.867673        50.8220 
 1005   0.0000       1.869093        50.8606 
 1006   0.0000       1.873578        50.9827 
 1007   0.0000       1.875963        51.0476 
 1008   0.0000       1.877413        51.0870 
 1009   0.0000       1.881583        51.2005 
 1010   0.0000       1.882532        51.2263 
 1011   0.0000       1.887054        51.3493 
 1012   0.0000       1.888291        51.3830 
 1013   0.0000       1.890268        51.4368 
 1014   0.0000       1.893004        51.5113 
 1015   0.0000       1.893972        51.5376 
 1016   0.0000       1.896075        51.5948 
 1017   0.0000       1.897297        51.6281 
 1018   0.0000       1.899662        51.6924 
 1019   0.0000       1.903018        51.7837 
 1020   0.0000       1.904373        51.8206 
 1021   0.0000       1.907671        51.9104 
 1022   0.0000       1.909006        51.9467 
 1023   0.0000       1.910642        51.9912 
 1024   0.0000       1.915790        52.1313 
 1025   0.0000       1.917821        52.1866 
 1026   0.0000       1.919989        52.2456 
 1027   0.0000       1.922356        52.3100 
 1028   0.0000       1.927290        52.4442 
 1029   0.0000       1.928080        52.4657 
 1030   0.0000       1.930317        52.5266 
 1031   0.0000       1.931958        52.5712 
 1032   0.0000       1.934544        52.6416 
 1033   0.0000       1.934979        52.6535 
 1034   0.0000       1.940492        52.8035 
 1035   0.0000       1.942140        52.8483 
 1036   0.0000       1.942689        52.8632 
 1037   0.0000       1.947129        52.9841 
 1038   0.0000       1.948054        53.0092 
 1039   0.0000       1.950835        53.0849 
 1040   0.0000       1.951868        53.1130 
 1041   0.0000       1.955712        53.2176 
 1042   0.0000       1.957476        53.2656 
 1043   0.0000       1.960181        53.3392 
 1044   0.0000       1.961567        53.3770 
 1045   0.0000       1.962748        53.4091 
 1046   0.0000       1.967073        53.5268 
 1047   0.0000       1.968337        53.5612 
 1048   0.0000       1.969250        53.5860 
 1049   0.0000       1.971747        53.6540 
 1050   0.0000       1.973630        53.7052 
 1051   0.0000       1.977240        53.8034 
 1052   0.0000       1.979388        53.8619 
 1053   0.0000       1.981986        53.9326 
 1054   0.0000       1.984763        54.0082 
 1055   0.0000       1.986969        54.0682 
 1056   0.0000       1.988881        54.1202 
 1057   0.0000       1.991208        54.1835 
 1058   0.0000       1.993624        54.2493 
 1059   0.0000       1.997015        54.3415 
 1060   0.0000       1.998283        54.3760 
 1061   0.0000       2.002448        54.4894 
 1062   0.0000       2.003745        54.5247 
 1063   0.0000       2.005790        54.5803 
 1064   0.0000       2.007023        54.6139 
 1065   0.0000       2.009132        54.6713 
 1066   0.0000       2.010856        54.7182 
 1067   0.0000       2.011714        54.7415 
 1068   0.0000       2.015461        54.8435 
 1069   0.0000       2.017668        54.9035 
 1070   0.0000       2.019689        54.9585 
 1071   0.0000       2.022955        55.0474 
 1072   0.0000       2.026103        55.1331 
 1073   0.0000       2.027981        55.1842 
 1074   0.0000       2.028608        55.2012 
 1075   0.0000       2.030852        55.2623 
 1076   0.0000       2.033357        55.3305 
 1077   0.0000       2.036050        55.4037 
 1078   0.0000       2.038618        55.4736 
 1079   0.0000       2.040621        55.5281 
 1080   0.0000       2.041980        55.5651 
 1081   0.0000       2.044285        55.6278 
 1082   0.0000       2.045494        55.6607 
 1083   0.0000       2.048571        55.7444 
 1084   0.0000       2.050205        55.7889 
 1085   0.0000       2.050529        55.7977 
 1086   0.0000       2.055238        55.9259 
 1087   0.0000       2.055513        55.9334 
 1088   0.0000       2.057965        56.0001 
 1089   0.0000       2.059805        56.0502 
 1090   0.0000       2.064837        56.1871 
 1091   0.0000       2.066138        56.2225 
 1092   0.0000       2.067417        56.2573 
 1093   0.0000       2.070722        56.3472 
 1094   0.0000       2.072428        56.3936 
 1095   0.0000       2.074808        56.4584 
 1096   0.0000       2.076048        56.4921 
 1097   0.0000       2.078993        56.5723 
 1098   0.0000       2.080611        56.6163 
 1099   0.0000       2.082065        56.6559 
 1100   0.0000       2.086538        56.7776 
 1101   0.0000       2.089175        56.8494 
 1102   0.0000       2.091404        56.9100 
 1103   0.0000       2.093864        56.9769 
 1104   0.0000       2.094883        57.0047 
 1105   0.0000       2.096869        57.0587 
 1106   0.0000       2.099742        57.1369 
 1107   0.0000       2.101407        57.1822 
 1108   0.0000       2.104822        57.2751 
 1109   0.0000       2.106498        57.3207 
 1110   0.0000       2.108505        57.3753 
 1111   0.0000       2.111836        57.4660 
 1112   0.0000       2.114242        57.5315 
 1113   0.0000       2.116599        57.5956 
 1114   0.0000       2.120587        57.7041 
 1115   0.0000       2.122963        57.7688 
 1116   0.0000       2.123221        57.7758 
 1117   0.0000       2.125366        57.8342 
 1118   0.0000       2.128700        57.9249 
 1119   0.0000       2.131536        58.0020 
 1120   0.0000       2.134437        58.0810 
 1121   0.0000       2.137168        58.1553 
 1122   0.0000       2.138076        58.1800 
 1123   0.0000       2.140142        58.2362 
 1124   0.0000       2.140659        58.2503 
 1125   0.0000       2.144053        58.3427 
 1126   0.0000       2.146688        58.4144 
 1127   0.0000       2.147571        58.4384 
 1128   0.0000       2.149620        58.4941 
 1129   0.0000       2.152579        58.5746 
 1130   0.0000       2.153536        58.6007 
 1131   0.0000       2.155626        58.6576 
 1132   0.0000       2.157943        58.7206 
 1133   0.0000       2.158864        58.7457 
 1134   0.0000       2.163342        58.8675 
 1135   0.0000       2.165904        58.9372 
 1136   0.0000       2.169457        59.0339 
 1137   0.0000       2.171151        59.0800 
 1138   0.0000       2.172789        59.1246 
 1139   0.0000       2.175131        59.1883 
 1140   0.0000       2.176746        59.2323 
 1141   0.0000       2.177563        59.2545 
 1142   0.0000       2.182812        59.3973 
 1143   0.0000       2.183704        59.4216 
 1144   0.0000       2.185181        59.4618 
 1145   0.0000       2.186949        59.5099 
 1146   0.0000       2.188250        59.5453 
 1147   0.0000       2.190073        59.5949 
 1148   0.0000       2.191423        59.6317 
 1149   0.0000       2.195652        59.7467 
 1150   0.0000       2.197286        59.7912 
 1151   0.0000       2.197990        59.8103 
 1152   0.0000       2.199924        59.8630 
 1153   0.0000       2.201306        59.9006 
 1154   0.0000       2.203993        59.9737 
 1155   0.0000       2.207222        60.0616 
 1156   0.0000       2.209032        60.1108 
 1157   0.0000       2.211331        60.1734 
 1158   0.0000       2.215135        60.2769 
 1159   0.0000       2.215831        60.2958 
 1160   0.0000       2.218154        60.3590 
 1161   0.0000       2.219682        60.4006 
 1162   0.0000       2.222495        60.4772 
 1163   0.0000       2.223442        60.5029 
 1164   0.0000       2.224762        60.5388 
 1165   0.0000       2.227489        60.6131 
 1166   0.0000       2.228173        60.6317 
 1167   0.0000       2.231231        60.7149 
 1168   0.0000       2.232639        60.7532 
 1169   0.0000       2.237404        60.8829 
 1170   0.0000       2.240065        60.9553 
 1171   0.0000       2.241344        60.9901 
 1172   0.0000       2.244146        61.0663 
 1173   0.0000       2.246082        61.1190 
 1174   0.0000       2.247455        61.1564 
 1175   0.0000       2.250859        61.2490 
 1176   0.0000       2.252454        61.2924 
 1177   0.0000       2.254714        61.3539 
 1178   0.0000       2.255161        61.3661 
 1179   0.0000       2.258028        61.4441 
 1180   0.0000       2.258659        61.4612 
 1181   0.0000       2.262845        61.5751 
 1182   0.0000       2.263188        61.5845 
 1183   0.0000       2.264263        61.6137 
 1184   0.0000       2.266350        61.6705 
 1185   0.0000       2.271563        61.8124 
 1186   0.0000       2.272030        61.8251 
 1187   0.0000       2.273282        61.8591 
 1188   0.0000       2.275406        61.9170 
 1189   0.0000       2.277461        61.9729 
 1190   0.0000       2.279931        62.0401 
 1191   0.0000       2.282018        62.0969 
 1192   0.0000       2.282434        62.1082 
 1193   0.0000       2.285381        62.1884 
 1194   0.0000       2.287250        62.2392 
 1195   0.0000       2.290834        62.3368 
 1196   0.0000       2.292482        62.3816 
 1197   0.0000       2.293991        62.4227 
 1198   0.0000       2.295453        62.4624 
 1199   0.0000       2.298299        62.5399 
 1200   0.0000       2.299505        62.5727 
 1201   0.0000       2.301542        62.6281 
 1202   0.0000       2.303596        62.6840 
 1203   0.0000       2.306134        62.7531 
 1204   0.0000       2.309070        62.8330 
 1205   0.0000       2.311000        62.8855 
 1206   0.0000       2.312753        62.9332 
 1207   0.0000       2.315928        63.0196 
 1208   0.0000       2.316324        63.0304 
 1209   0.0000       2.321857        63.1809 
 1210   0.0000       2.322378        63.1951 
 1211   0.0000       2.324175        63.2440 
 1212   0.0000       2.325529        63.2809 
 1213   0.0000       2.328232        63.3544 
 1214   0.0000       2.331039        63.4308 
 1215   0.0000       2.333008        63.4844 
 1216   0.0000       2.336656        63.5836 
 1217   0.0000       2.338651        63.6379 
 1218   0.0000       2.339129        63.6509 
 1219   0.0000       2.340992        63.7016 
 1220   0.0000       2.343829        63.7788 
 1221   0.0000       2.345285        63.8185 
 1222   0.0000       2.348897        63.9167 
 1223   0.0000       2.354236        64.0620 
 1224   0.0000       2.355627        64.0999 
 1225   0.0000       2.359116        64.1948 
 1226   0.0000       2.360703        64.2380 
 1227   0.0000       2.363732        64.3204 
 1228   0.0000       2.364765        64.3485 
 1229   0.0000       2.365735        64.3749 
 1230   0.0000       2.369495        64.4772 
 1231   0.0000       2.370723        64.5107 
 1232   0.0000       2.374553        64.6149 
 1233   0.0000       2.376537        64.6689 
 1234   0.0000       2.378584        64.7246 
 1235   0.0000       2.381094        64.7929 
 1236   0.0000       2.382273        64.8250 
 1237   0.0000       2.384086        64.8743 
 1238   0.0000       2.384619        64.8888 
 1239   0.0000       2.388747        65.0011 
 1240   0.0000       2.390716        65.0547 
 1241   0.0000       2.394068        65.1459 
 1242   0.0000       2.396553        65.2135 
 1243   0.0000       2.397369        65.2357 
 1244   0.0000       2.398618        65.2697 
 1245   0.0000       2.401512        65.3485 
 1246   0.0000       2.402605        65.3782 
 1247   0.0000       2.405680        65.4619 
 1248   0.0000       2.408391        65.5357 
 1249   0.0000       2.413106        65.6640 
 1250   0.0000       2.416879        65.7666 
 1251   0.0000       2.420465        65.8642 
 1252   0.0000       2.421586        65.8947 
 1253   0.0000       2.423132        65.9368 
 1254   0.0000       2.424712        65.9798 
 1255   0.0000       2.426484        66.0280 
 1256   0.0000       2.428789        66.0907 
 1257   0.0000       2.429677        66.1149 
 1258   0.0000       2.432645        66.1956 
 1259   0.0000       2.438427        66.3530 
 1260   0.0000       2.441361        66.4328 
 1261   0.0000       2.442855        66.4735 
 1262   0.0000       2.445277        66.5394 
 1263   0.0000       2.446744        66.5793 
 1264   0.0000       2.447903        66.6108 
 1265   0.0000       2.451446        66.7072 
 1266   0.0000       2.456025        66.8318 
 1267   0.0000       2.457402        66.8693 
 1268   0.0000       2.458334        66.8947 
 1269   0.0000       2.460143        66.9439 
 1270   0.0000       2.462460        67.0069 
 1271   0.0000       2.463739        67.0417 
 1272   0.0000       2.465918        67.1010 
 1273   0.0000       2.466971        67.1297 
 1274   0.0000       2.470348        67.2216 
 1275   0.0000       2.474513        67.3349 
 1276   0.0000       2.476080        67.3776 
 1277   0.0000       2.480009        67.4845 
 1278   0.0000       2.480825        67.5067 
 1279   0.0000       2.483849        67.5890 
 1280   0.0000       2.486510        67.6614 
 1281   0.0000       2.488481        67.7150 
 1282   0.0000       2.491345        67.7929 
 1283   0.0000       2.493265        67.8452 
 1284   0.0000       2.495072        67.8944 
 1285   0.0000       2.497800        67.9686 
 1286   0.0000       2.500058        68.0300 
 1287   0.0000       2.503671        68.1284 
 1288   0.0000       2.504849        68.1604 
 1289   0.0000       2.507395        68.2297 
 1290   0.0000       2.508735        68.2662 
 1291   0.0000       2.511318        68.3364 
 1292   0.0000       2.515700        68.4557 
 1293   0.0000       2.516818        68.4861 
 1294   0.0000       2.518491        68.5316 
 1295   0.0000       2.519231        68.5518 
 1296   0.0000       2.521037        68.6009 
 1297   0.0000       2.522891        68.6514 
 1298   0.0000       2.524477        68.6945 
 1299   0.0000       2.530174        68.8495 
 1300   0.0000       2.530898        68.8692 
 1301   0.0000       2.531522        68.8862 
 1302   0.0000       2.534626        68.9707 
 1303   0.0000       2.535858        69.0042 
 1304   0.0000       2.536301        69.0163 
 1305   0.0000       2.537538        69.0499 
 1306   0.0000       2.540041        69.1180 
 1307   0.0000       2.543668        69.2167 
 1308   0.0000       2.544658        69.2437 
 1309   0.0000       2.547841        69.3303 
 1310   0.0000       2.550972        69.4155 
 1311   0.0000       2.553463        69.4833 
 1312   0.0000       2.554597        69.5141 
 1313   0.0000       2.556087        69.5547 
 1314   0.0000       2.559263        69.6411 
 1315   0.0000       2.564793        69.7916 
 1316   0.0000       2.565907        69.8219 
 1317   0.0000       2.567184        69.8566 
 1318   0.0000       2.569268        69.9133 
 1319   0.0000       2.571119        69.9637 
 1320   0.0000       2.572726        70.0074 
 1321   0.0000       2.574324        70.0509 
 1322   0.0000       2.576102        70.0993 
 1323   0.0000       2.578810        70.1730 
 1324   0.0000       2.582026        70.2605 
 1325   0.0000       2.584349        70.3237 
 1326   0.0000       2.585154        70.3456 
 1327   0.0000       2.588936        70.4485 
 1328   0.0000       2.589541        70.4650 
 1329   0.0000       2.591483        70.5178 
 1330   0.0000       2.594600        70.6026 
 1331   0.0000       2.599978        70.7490 
 1332   0.0000       2.601607        70.7933 
 1333   0.0000       2.602852        70.8272 
 1334   0.0000       2.605337        70.8948 
 1335   0.0000       2.605871        70.9094 
 1336   0.0000       2.607673        70.9584 
 1337   0.0000       2.609741        71.0147 
 1338   0.0000       2.612872        71.0999 
 1339   0.0000       2.616519        71.1991 
 1340   0.0000       2.618093        71.2419 
 1341   0.0000       2.620052        71.2952 
 1342   0.0000       2.623920        71.4005 
 1343   0.0000       2.624263        71.4098 
 1344   0.0000       2.625356        71.4396 
 1345   0.0000       2.629652        71.5565 
 1346   0.0000       2.631762        71.6139 
 1347   0.0000       2.633505        71.6613 
 1348   0.0000       2.637868        71.7801 
 1349   0.0000       2.640592        71.8542 
 1350   0.0000       2.641400        71.8762 
 1351   0.0000       2.642696        71.9114 
 1352   0.0000       2.645600        71.9904 
 1353   0.0000       2.646864        72.0248 
 1354   0.0000       2.648783        72.0770 
 1355   0.0000       2.650012        72.1105 
 1356   0.0000       2.652127        72.1680 
 1357   0.0000       2.653960        72.2179 
 1358   0.0000       2.656604        72.2899 
 1359   0.0000       2.659555        72.3702 
 1360   0.0000       2.661421        72.4209 
 1361   0.0000       2.662789        72.4582 
 1362   0.0000       2.664565        72.5065 
 1363   0.0000       2.668789        72.6214 
 1364   0.0000       2.671632        72.6988 
 1365   0.0000       2.674991        72.7902 
 1366   0.0000       2.676100        72.8204 
 1367   0.0000       2.680547        72.9414 
 1368   0.0000       2.681245        72.9604 
 1369   0.0000       2.682776        73.0020 
 1370   0.0000       2.685521        73.0767 
 1371   0.0000       2.687470        73.1298 
 1372   0.0000       2.688645        73.1617 
 1373   0.0000       2.690695        73.2175 
 1374   0.0000       2.693537        73.2949 
 1375   0.0000       2.695744        73.3549 
 1376   0.0000       2.697819        73.4114 
 1377   0.0000       2.699976        73.4701 
 1378   0.0000       2.702187        73.5302 
 1379   0.0000       2.704264        73.5868 
 1380   0.0000       2.706164        73.6385 
 1381   0.0000       2.709581        73.7314 
 1382   0.0000       2.714053        73.8531 
 1383   0.0000       2.715246        73.8856 
 1384   0.0000       2.719184        73.9928 
 1385   0.0000       2.720175        74.0197 
 1386   0.0000       2.721343        74.0515 
 1387   0.0000       2.724610        74.1404 
 1388   0.0000       2.725615        74.1678 
 1389   0.0000       2.726993        74.2053 
 1390   0.0000       2.729741        74.2800 
 1391   0.0000       2.730483        74.3002 
 1392   0.0000       2.732375        74.3517 
 1393   0.0000       2.737080        74.4797 
 1394   0.0000       2.738516        74.5188 
 1395   0.0000       2.740600        74.5755 
 1396   0.0000       2.741825        74.6088 
 1397   0.0000       2.744332        74.6771 
 1398   0.0000       2.746688        74.7412 
 1399   0.0000       2.748654        74.7947 
 1400   0.0000       2.749002        74.8042 
 1401   0.0000       2.752068        74.8876 
 1402   0.0000       2.754022        74.9408 
 1403   0.0000       2.756205        75.0002 
 1404   0.0000       2.760177        75.1082 
 1405   0.0000       2.761013        75.1310 
 1406   0.0000       2.762127        75.1613 
 1407   0.0000       2.765003        75.2396 
 1408   0.0000       2.769332        75.3573 
 1409   0.0000       2.771862        75.4262 
 1410   0.0000       2.773175        75.4619 
 1411   0.0000       2.776711        75.5582 
 1412   0.0000       2.778111        75.5962 
 1413   0.0000       2.780684        75.6663 
 1414   0.0000       2.783561        75.7445 
 1415   0.0000       2.784592        75.7726 
 1416   0.0000       2.785888        75.8079 
 1417   0.0000       2.790658        75.9377 
 1418   0.0000       2.792124        75.9775 
 1419   0.0000       2.792580        75.9900 
 1420   0.0000       2.794392        76.0393 
 1421   0.0000       2.796799        76.1048 
 1422   0.0000       2.798862        76.1609 
 1423   0.0000       2.801141        76.2229 
 1424   0.0000       2.804451        76.3130 
 1425   0.0000       2.807241        76.3889 
 1426   0.0000       2.808166        76.4141 
 1427   0.0000       2.809152        76.4409 
 1428   0.0000       2.810743        76.4842 
 1429   0.0000       2.813929        76.5709 
 1430   0.0000       2.816901        76.6518 
 1431   0.0000       2.819836        76.7316 
 1432   0.0000       2.822021        76.7911 
 1433   0.0000       2.824997        76.8721 
 1434   0.0000       2.827109        76.9296 
 1435   0.0000       2.829772        77.0020 
 1436   0.0000       2.832003        77.0627 
 1437   0.0000       2.833084        77.0921 
 1438   0.0000       2.835022        77.1449 
 1439   0.0000       2.837941        77.2243 
 1440   0.0000       2.840052        77.2818 
 1441   0.0000       2.841255        77.3145 
 1442   0.0000       2.844743        77.4094 
 1443   0.0000       2.845274        77.4238 
 1444   0.0000       2.846262        77.4507 
 1445   0.0000       2.850871        77.5761 
 1446   0.0000       2.853598        77.6504 
 1447   0.0000       2.854346        77.6707 
 1448   0.0000       2.858631        77.7873 
 1449   0.0000       2.859378        77.8076 
 1450   0.0000       2.863219        77.9121 
 1451   0.0000       2.868077        78.0443 
 1452   0.0000       2.869295        78.0775 
 1453   0.0000       2.870856        78.1200 
 1454   0.0000       2.874761        78.2262 
 1455   0.0000       2.875923        78.2578 
 1456   0.0000       2.877935        78.3126 
 1457   0.0000       2.879922        78.3667 
 1458   0.0000       2.881280        78.4036 
 1459   0.0000       2.884527        78.4920 
 1460   0.0000       2.887232        78.5656 
 1461   0.0000       2.889833        78.6364 
 1462   0.0000       2.890724        78.6606 
 1463   0.0000       2.893862        78.7460 
 1464   0.0000       2.895885        78.8010 
 1465   0.0000       2.897995        78.8585 
 1466   0.0000       2.900168        78.9176 
 1467   0.0000       2.903845        79.0177 
 1468   0.0000       2.907706        79.1227 
 1469   0.0000       2.909684        79.1765 
 1470   0.0000       2.911083        79.2146 
 1471   0.0000       2.912732        79.2595 
 1472   0.0000       2.915928        79.3464 
 1473   0.0000       2.917367        79.3856 
 1474   0.0000       2.922973        79.5381 
 1475   0.0000       2.923086        79.5412 
 1476   0.0000       2.925543        79.6081 
 1477   0.0000       2.928617        79.6917 
 1478   0.0000       2.929886        79.7263 
 1479   0.0000       2.931188        79.7617 
 1480   0.0000       2.932606        79.8003 
 1481   0.0000       2.936954        79.9186 
 1482   0.0000       2.939197        79.9796 
 1483   0.0000       2.942113        80.0590 
 1484   0.0000       2.945636        80.1548 
 1485   0.0000       2.947074        80.1940 
 1486   0.0000       2.952157        80.3323 
 1487   0.0000       2.953973        80.3817 
 1488   0.0000       2.956741        80.4570 
 1489   0.0000       2.958986        80.5181 
 1490   0.0000       2.962523        80.6144 
 1491   0.0000       2.963321        80.6361 
 1492   0.0000       2.967813        80.7583 
 1493   0.0000       2.968929        80.7887 
 1494   0.0000       2.971852        80.8682 
 1495   0.0000       2.973020        80.9000 
 1496   0.0000       2.974280        80.9343 
 1497   0.0000       2.977247        81.0150 
 1498   0.0000       2.978061        81.0371 
 1499   0.0000       2.978591        81.0516 
 1500   0.0000       2.980369        81.1000 
 1501   0.0000       2.984979        81.2254 
 1502   0.0000       2.990988        81.3889 
 1503   0.0000       2.993249        81.4504 
 1504   0.0000       2.994953        81.4968 
 1505   0.0000       2.995570        81.5136 
 1506   0.0000       2.998808        81.6017 
 1507   0.0000       3.005160        81.7746 
 1508   0.0000       3.007774        81.8457 
 1509   0.0000       3.009164        81.8835 
 1510   0.0000       3.009672        81.8974 
 1511   0.0000       3.012921        81.9857 
 1512   0.0000       3.015543        82.0571 
 1513   0.0000       3.018894        82.1483 
 1514   0.0000       3.021922        82.2307 
 1515   0.0000       3.025065        82.3162 
 1516   0.0000       3.026942        82.3673 
 1517   0.0000       3.027818        82.3911 
 1518   0.0000       3.031202        82.4832 
 1519   0.0000       3.032723        82.5246 
 1520   0.0000       3.037603        82.6574 
 1521   0.0000       3.042151        82.7811 
 1522   0.0000       3.044847        82.8545 
 1523   0.0000       3.047225        82.9192 
 1524   0.0000       3.049119        82.9708 
 1525   0.0000       3.050607        83.0112 
 1526   0.0000       3.054436        83.1154 
 1527   0.0000       3.058995        83.2395 
 1528   0.0000       3.060281        83.2745 
 1529   0.0000       3.062880        83.3452 
 1530   0.0000       3.067396        83.4681 
 1531   0.0000       3.070062        83.5406 
 1532   0.0000       3.073847        83.6436 
 1533   0.0000       3.075695        83.6939 
 1534   0.0000       3.077881        83.7534 
 1535   0.0000       3.080000        83.8111 
 1536   0.0000       3.084311        83.9284 
 1537   0.0000       3.085327        83.9560 
 1538   0.0000       3.087086        84.0039 
 1539   0.0000       3.088882        84.0527 
 1540   0.0000       3.092453        84.1499 
 1541   0.0000       3.094405        84.2030 
 1542   0.0000       3.097438        84.2856 
 1543   0.0000       3.099658        84.3460 
 1544   0.0000       3.102512        84.4237 
 1545   0.0000       3.108320        84.5817 
 1546   0.0000       3.108975        84.5995 
 1547   0.0000       3.113803        84.7309 
 1548   0.0000       3.115776        84.7846 
 1549   0.0000       3.118905        84.8697 
 1550   0.0000       3.120143        84.9034 
 1551   0.0000       3.122915        84.9788 
 1552   0.0000       3.125476        85.0485 
 1553   0.0000       3.128626        85.1342 
 1554   0.0000       3.130203        85.1772 
 1555   0.0000       3.134228        85.2867 
 1556   0.0000       3.136489        85.3482 
 1557   0.0000       3.138029        85.3901 
 1558   0.0000       3.143397        85.5362 
 1559   0.0000       3.146035        85.6080 
 1560   0.0000       3.149634        85.7059 
 1561   0.0000       3.151814        85.7652 
 1562   0.0000       3.153350        85.8070 
 1563   0.0000       3.158459        85.9460 
 1564   0.0000       3.159917        85.9857 
 1565   0.0000       3.163287        86.0774 
 1566   0.0000       3.164516        86.1109 
 1567   0.0000       3.166463        86.1638 
 1568   0.0000       3.168472        86.2185 
 1569   0.0000       3.172865        86.3380 
 1570   0.0000       3.177179        86.4554 
 1571   0.0000       3.181156        86.5637 
 1572   0.0000       3.183193        86.6191 
 1573   0.0000       3.186598        86.7117 
 1574   0.0000       3.188865        86.7734 
 1575   0.0000       3.189403        86.7881 
 1576   0.0000       3.195211        86.9461 
 1577   0.0000       3.196984        86.9943 
 1578   0.0000       3.199467        87.0619 
 1579   0.0000       3.204238        87.1918 
 1580   0.0000       3.206488        87.2530 
 1581   0.0000       3.209109        87.3243 
 1582   0.0000       3.209932        87.3467 
 1583   0.0000       3.211146        87.3797 
 1584   0.0000       3.213321        87.4389 
 1585   0.0000       3.222516        87.6891 
 1586   0.0000       3.223054        87.7038 
 1587   0.0000       3.224589        87.7455 
 1588   0.0000       3.225797        87.7784 
 1589   0.0000       3.230366        87.9027 
 1590   0.0000       3.231662        87.9380 
 1591   0.0000       3.235330        88.0378 
 1592   0.0000       3.239753        88.1582 
 1593   0.0000       3.241603        88.2085 
 1594   0.0000       3.242102        88.2221 
 1595   0.0000       3.247016        88.3558 
 1596   0.0000       3.250260        88.4441 
 1597   0.0000       3.253365        88.5286 
 1598   0.0000       3.257157        88.6318 
 1599   0.0000       3.259686        88.7006 
 1600   0.0000       3.260890        88.7333 
 1601   0.0000       3.265462        88.8577 
 1602   0.0000       3.269974        88.9805 
 1603   0.0000       3.271013        89.0088 
 1604   0.0000       3.274646        89.1077 
 1605   0.0000       3.275945        89.1430 
 1606   0.0000       3.281946        89.3063 
 1607   0.0000       3.284797        89.3839 
 1608   0.0000       3.287327        89.4527 
 1609   0.0000       3.290214        89.5313 
 1610   0.0000       3.291213        89.5585 
 1611   0.0000       3.293907        89.6318 
 1612   0.0000       3.298830        89.7657 
 1613   0.0000       3.301868        89.8484 
 1614   0.0000       3.306243        89.9674 
 1615   0.0000       3.306939        89.9864 
 1616   0.0000       3.312349        90.1336 
 1617   0.0000       3.312785        90.1455 
 1618   0.0000       3.316878        90.2568 
 1619   0.0000       3.321265        90.3762 
 1620   0.0000       3.325990        90.5048 
 1621   0.0000       3.327275        90.5398 
 1622   0.0000       3.328332        90.5685 
 1623   0.0000       3.331880        90.6651 
 1624   0.0000       3.332200        90.6738 
 1625   0.0000       3.336190        90.7823 
 1626   0.0000       3.341315        90.9218 
 1627   0.0000       3.343832        90.9903 
 1628   0.0000       3.351079        91.1875 
 1629   0.0000       3.351533        91.1998 
 1630   0.0000       3.355047        91.2955 
 1631   0.0000       3.356390        91.3320 
 1632   0.0000       3.357181        91.3536 
 1633   0.0000       3.359754        91.4236 
 1634   0.0000       3.363267        91.5192 
 1635   0.0000       3.365268        91.5736 
 1636   0.0000       3.366850        91.6167 
 1637   0.0000       3.369447        91.6873 
 1638   0.0000       3.370080        91.7046 
 1639   0.0000       3.377099        91.8955 
 1640   0.0000       3.381112        92.0047 
 1641   0.0000       3.384795        92.1049 
 1642   0.0000       3.389438        92.2313 
 1643   0.0000       3.390794        92.2682 
 1644   0.0000       3.392518        92.3151 
 1645   0.0000       3.395763        92.4034 
 1646   0.0000       3.398090        92.4667 
 1647   0.0000       3.401928        92.5712 
 1648   0.0000       3.403446        92.6125 
 1649   0.0000       3.404210        92.6333 
 1650   0.0000       3.407393        92.7199 
 1651   0.0000       3.409552        92.7786 
 1652   0.0000       3.414232        92.9060 
 1653   0.0000       3.416253        92.9610 
 1654   0.0000       3.417301        92.9895 
 1655   0.0000       3.419340        93.0450 
 1656   0.0000       3.421165        93.0946 
 1657   0.0000       3.428302        93.2888 
 1658   0.0000       3.429527        93.3222 
 1659   0.0000       3.432555        93.4046 
 1660   0.0000       3.436332        93.5073 
 1661   0.0000       3.441212        93.6401 
 1662   0.0000       3.441648        93.6520 
 1663   0.0000       3.449513        93.8660 
 1664   0.0000       3.452086        93.9360 
 1665   0.0000       3.453796        93.9826 
 1666   0.0000       3.455676        94.0337 
 1667   0.0000       3.458036        94.0980 
 1668   0.0000       3.460998        94.1785 
 1669   0.0000       3.465115        94.2906 
 1670   0.0000       3.468060        94.3707 
 1671   0.0000       3.469270        94.4036 
 1672   0.0000       3.471617        94.4675 
 1673   0.0000       3.473674        94.5235 
 1674   0.0000       3.476222        94.5928 
 1675   0.0000       3.477526        94.6283 
 1676   0.0000       3.480070        94.6975 
 1677   0.0000       3.483846        94.8003 
 1678   0.0000       3.487253        94.8930 
 1679   0.0000       3.488614        94.9300 
 1680   0.0000       3.491643        95.0124 
 1681   0.0000       3.493946        95.0751 
 1682   0.0000       3.498450        95.1977 
 1683   0.0000       3.501041        95.2682 
 1684   0.0000       3.504485        95.3619 
 1685   0.0000       3.505893        95.4002 
 1686   0.0000       3.509279        95.4923 
 1687   0.0000       3.510940        95.5375 
 1688   0.0000       3.512013        95.5667 
 1689   0.0000       3.514490        95.6341 
 1690   0.0000       3.515353        95.6576 
 1691   0.0000       3.519138        95.7606 
 1692   0.0000       3.523039        95.8668 
 1693   0.0000       3.525209        95.9258 
 1694   0.0000       3.528320        96.0105 
 1695   0.0000       3.529815        96.0511 
 1696   0.0000       3.532199        96.1160 
 1697   0.0000       3.534646        96.1826 
 1698   0.0000       3.539602        96.3175 
 1699   0.0000       3.541549        96.3705 
 1700   0.0000       3.543934        96.4353 
 1701   0.0000       3.546035        96.4925 
 1702   0.0000       3.550524        96.6147 
 1703   0.0000       3.551127        96.6311 
 1704   0.0000       3.554582        96.7251 
 1705   0.0000       3.557861        96.8143 
 1706   0.0000       3.560491        96.8859 
 1707   0.0000       3.563513        96.9681 
 1708   0.0000       3.564456        96.9938 
 1709   0.0000       3.568425        97.1018 
 1710   0.0000       3.568806        97.1121 
 1711   0.0000       3.573604        97.2427 
 1712   0.0000       3.576350        97.3174 
 1713   0.0000       3.580604        97.4332 
 1714   0.0000       3.583743        97.5186 
 1715   0.0000       3.589206        97.6673 
 1716   0.0000       3.590476        97.7018 
 1717   0.0000       3.592341        97.7526 
 1718   0.0000       3.595866        97.8485 
 1719   0.0000       3.597974        97.9058 
 1720   0.0000       3.599196        97.9391 
 1721   0.0000       3.606976        98.1508 
 1722   0.0000       3.608749        98.1991 
 1723   0.0000       3.609800        98.2277 
 1724   0.0000       3.613284        98.3225 
 1725   0.0000       3.616320        98.4051 
 1726   0.0000       3.618751        98.4712 
 1727   0.0000       3.623487        98.6001 
 1728   0.0000       3.625466        98.6539 
 1729   0.0000       3.628705        98.7421 
 1730   0.0000       3.631577        98.8202 
 1731   0.0000       3.633535        98.8735 
 1732   0.0000       3.637431        98.9795 
 1733   0.0000       3.638656        99.0129 
 1734   0.0000       3.642615        99.1206 
 1735   0.0000       3.646300        99.2209 
 1736   0.0000       3.650062        99.3232 
 1737   0.0000       3.652749        99.3964 
 1738   0.0000       3.654144        99.4343 
 1739   0.0000       3.655857        99.4809 
 1740   0.0000       3.658690        99.5580 
 1741   0.0000       3.663549        99.6902 
 1742   0.0000       3.665655        99.7475 
 1743   0.0000       3.668297        99.8194 
 1744   0.0000       3.669406        99.8496 
 1745   0.0000       3.672166        99.9247 
 1746   0.0000       3.678402       100.0944 
 1747   0.0000       3.684060       100.2484 
 1748   0.0000       3.685377       100.2842 
 1749   0.0000       3.689416       100.3941 
 1750   0.0000       3.693073       100.4936 
 1751   0.0000       3.696040       100.5744 
 1752   0.0000       3.702540       100.7512 
 1753   0.0000       3.704726       100.8107 
 1754   0.0000       3.707549       100.8875 
 1755   0.0000       3.710387       100.9648 
 1756   0.0000       3.712721       101.0283 
 1757   0.0000       3.714699       101.0821 
 1758   0.0000       3.719644       101.2167 
 1759   0.0000       3.723948       101.3338 
 1760   0.0000       3.730016       101.4989 
 1761   0.0000       3.734394       101.6180 
 1762   0.0000       3.735827       101.6570 
 1763   0.0000       3.737544       101.7037 
 1764   0.0000       3.739156       101.7476 
 1765   0.0000       3.741509       101.8116 
 1766   0.0000       3.745605       101.9231 
 1767   0.0000       3.750508       102.0565 
 1768   0.0000       3.754824       102.1739 
 1769   0.0000       3.757466       102.2459 
 1770   0.0000       3.761911       102.3668 
 1771   0.0000       3.764692       102.4425 
 1772   0.0000       3.767188       102.5104 
 1773   0.0000       3.769598       102.5760 
 1774   0.0000       3.776268       102.7575 
 1775   0.0000       3.780274       102.8665 
 1776   0.0000       3.783712       102.9600 
 1777   0.0000       3.786552       103.0373 
 1778   0.0000       3.789777       103.1251 
 1779   0.0000       3.793016       103.2132 
 1780   0.0000       3.796930       103.3197 
 1781   0.0000       3.799037       103.3771 
 1782   0.0000       3.801387       103.4410 
 1783   0.0000       3.808248       103.6277 
 1784   0.0000       3.810693       103.6942 
 1785   0.0000       3.815965       103.8377 
 1786   0.0000       3.822744       104.0222 
 1787   0.0000       3.825562       104.0988 
 1788   0.0000       3.828302       104.1734 
 1789   0.0000       3.833797       104.3229 
 1790   0.0000       3.837049       104.4114 
 1791   0.0000       3.838248       104.4440 
 1792   0.0000       3.843631       104.5905 
 1793   0.0000       3.846942       104.6806 
 1794   0.0000       3.851278       104.7986 
 1795   0.0000       3.855111       104.9029 
 1796   0.0000       3.860619       105.0528 
 1797   0.0000       3.862806       105.1123 
 1798   0.0000       3.865929       105.1973 
 1799   0.0000       3.867155       105.2306 
 1800   0.0000       3.869324       105.2897 
 1801   0.0000       3.874202       105.4224 
 1802   0.0000       3.878038       105.5268 
 1803   0.0000       3.884477       105.7020 
 1804   0.0000       3.885565       105.7316 
 1805   0.0000       3.886978       105.7700 
 1806   0.0000       3.891545       105.8943 
 1807   0.0000       3.894896       105.9855 
 1808   0.0000       3.897015       106.0432 
 1809   0.0000       3.900343       106.1337 
 1810   0.0000       3.901885       106.1757 
 1811   0.0000       3.909276       106.3768 
 1812   0.0000       3.910795       106.4181 
 1813   0.0000       3.914245       106.5120 
 1814   0.0000       3.916689       106.5785 
 1815   0.0000       3.921974       106.7224 
 1816   0.0000       3.925304       106.8130 
 1817   0.0000       3.927721       106.8787 
 1818   0.0000       3.932691       107.0140 
 1819   0.0000       3.934738       107.0697 
 1820   0.0000       3.937478       107.1442 
 1821   0.0000       3.940807       107.2348 
 1822   0.0000       3.949723       107.4774 
 1823   0.0000       3.950450       107.4972 
 1824   0.0000       3.952740       107.5595 
 1825   0.0000       3.954163       107.5983 
 1826   0.0000       3.957476       107.6884 
 1827   0.0000       3.961621       107.8012 
 1828   0.0000       3.967007       107.9478 
 1829   0.0000       3.969694       108.0209 
 1830   0.0000       3.973907       108.1355 
 1831   0.0000       3.975634       108.1825 
 1832   0.0000       3.984806       108.4321 
 1833   0.0000       3.985747       108.4577 
 1834   0.0000       3.990234       108.5798 
 1835   0.0000       3.994314       108.6908 
 1836   0.0000       3.996422       108.7482 
 1837   0.0000       4.000696       108.8645 
 1838   0.0000       4.004341       108.9637 
 1839   0.0000       4.006458       109.0213 
 1840   0.0000       4.010916       109.1426 
 1841   0.0000       4.015387       109.2642 
 1842   0.0000       4.018609       109.3519 
 1843   0.0000       4.021536       109.4316 
 1844   0.0000       4.021881       109.4409 
 1845   0.0000       4.029240       109.6412 
 1846   0.0000       4.033296       109.7516 
 1847   0.0000       4.037499       109.8659 
 1848   0.0000       4.040887       109.9581 
 1849   0.0000       4.042078       109.9905 
 1850   0.0000       4.044540       110.0575 
 1851   0.0000       4.048452       110.1640 
 1852   0.0000       4.054620       110.3318 
 1853   0.0000       4.059918       110.4760 
 1854   0.0000       4.062549       110.5476 
 1855   0.0000       4.068674       110.7143 
 1856   0.0000       4.075700       110.9054 
 1857   0.0000       4.077381       110.9512 
 1858   0.0000       4.081462       111.0622 
 1859   0.0000       4.083949       111.1299 
 1860   0.0000       4.084995       111.1584 
 1861   0.0000       4.089784       111.2887 
 1862   0.0000       4.097005       111.4852 
 1863   0.0000       4.098032       111.5131 
 1864   0.0000       4.106488       111.7432 
 1865   0.0000       4.108042       111.7855 
 1866   0.0000       4.112345       111.9026 
 1867   0.0000       4.115624       111.9918 
 1868   0.0000       4.120858       112.1342 
 1869   0.0000       4.122177       112.1701 
 1870   0.0000       4.126451       112.2864 
 1871   0.0000       4.128458       112.3411 
 1872   0.0000       4.132540       112.4521 
 1873   0.0000       4.139151       112.6320 
 1874   0.0000       4.143617       112.7535 
 1875   0.0000       4.144731       112.7839 
 1876   0.0000       4.149794       112.9216 
 1877   0.0000       4.151498       112.9680 
 1878   0.0000       4.154221       113.0421 
 1879   0.0000       4.157446       113.1299 
 1880   0.0000       4.160407       113.2104 
 1881   0.0000       4.165139       113.3392 
 1882   0.0000       4.169209       113.4499 
 1883   0.0000       4.172432       113.5376 
 1884   0.0000       4.180377       113.7538 
 1885   0.0000       4.184074       113.8544 
 1886   0.0000       4.186339       113.9161 
 1887   0.0000       4.195813       114.1739 
 1888   0.0000       4.201587       114.3310 
 1889   0.0000       4.204275       114.4041 
 1890   0.0000       4.208286       114.5133 
 1891   0.0000       4.208641       114.5229 
 1892   0.0000       4.214366       114.6787 
 1893   0.0000       4.217113       114.7535 
 1894   0.0000       4.223171       114.9183 
 1895   0.0000       4.227304       115.0308 
 1896   0.0000       4.229248       115.0837 
 1897   0.0000       4.233820       115.2081 
 1898   0.0000       4.241709       115.4228 
 1899   0.0000       4.243545       115.4727 
 1900   0.0000       4.251918       115.7006 
 1901   0.0000       4.257807       115.8608 
 1902   0.0000       4.260060       115.9221 
 1903   0.0000       4.264689       116.0481 
 1904   0.0000       4.268439       116.1501 
 1905   0.0000       4.275654       116.3464 
 1906   0.0000       4.286338       116.6372 
 1907   0.0000       4.295516       116.8869 
 1908   0.0000       4.299333       116.9908 
 1909   0.0000       4.304261       117.1249 
 1910   0.0000       4.307021       117.2000 
 1911   0.0000       4.309543       117.2686 
 1912   0.0000       4.316977       117.4709 
 1913   0.0000       4.321091       117.5829 
 1914   0.0000       4.322978       117.6342 
 1915   0.0000       4.326597       117.7327 
 1916   0.0000       4.332319       117.8884 
 1917   0.0000       4.333855       117.9302 
 1918   0.0000       4.347033       118.2888 
 1919   0.0000       4.350663       118.3876 
 1920   0.0000       4.352640       118.4414 
 1921   0.0000       4.358020       118.5878 
 1922   0.0000       4.365157       118.7820 
 1923   0.0000       4.367862       118.8556 
 1924   0.0000       4.371788       118.9624 
 1925   0.0000       4.380403       119.1968 
 1926   0.0000       4.384496       119.3082 
 1927   0.0000       4.392044       119.5136 
 1928   0.0000       4.396322       119.6300 
 1929   0.0000       4.401638       119.7747 
 1930   0.0000       4.408846       119.9708 
 1931   0.0000       4.415532       120.1527 
 1932   0.0000       4.425549       120.4253 
 1933   0.0000       4.427143       120.4687 
 1934   0.0000       4.429396       120.5300 
 1935   0.0000       4.437449       120.7491 
 1936   0.0000       4.447028       121.0098 
 1937   0.0000       4.455431       121.2384 
 1938   0.0000       4.459769       121.3565 
 1939   0.0000       4.472346       121.6987 
 1940   0.0000       4.481667       121.9524 
 1941   0.0000       4.491940       122.2319 
 1942   0.0000       4.500106       122.4541 
 1943   0.0000       4.506300       122.6226 
 1944   0.0000       4.507453       122.6540 
 1945   0.0000       4.516695       122.9055 
 1946   0.0000       4.518089       122.9434 
 1947   0.0000       4.525578       123.1472 
 1948   0.0000       4.532071       123.3239 
 1949   0.0000       4.534056       123.3779 
 1950   0.0000       4.543047       123.6226 
 1951   0.0000       4.548537       123.7720 
 1952   0.0000       4.549966       123.8109 
 1953   0.0000       4.557631       124.0195 
 1954   0.0000       4.563367       124.1755 
 1955   0.0000       4.566474       124.2601 
 1956   0.0000       4.572479       124.4235 
 1957   0.0000       4.575558       124.5073 
 1958   0.0000       4.581722       124.6750 
 1959   0.0000       4.587129       124.8221 
 1960   0.0000       4.591559       124.9427 
 1961   0.0000       4.596627       125.0806 
 1962   0.0000       4.602919       125.2518 
 1963   0.0000       4.604721       125.3008 
 1964   0.0000       4.609483       125.4304 
 1965   0.0000       4.618212       125.6679 
 1966   0.0000       4.625985       125.8795 
 1967   0.0000       4.634203       126.1031 
 1968   0.0000       4.640988       126.2877 
 1969   0.0000       4.645670       126.4151 
 1970   0.0000       4.650006       126.5331 
 1971   0.0000       4.659368       126.7879 
 1972   0.0000       4.665362       126.9510 
 1973   0.0000       4.677698       127.2866 
 1974   0.0000       4.681786       127.3979 
 1975   0.0000       4.685740       127.5055 
 1976   0.0000       4.687269       127.5471 
 1977   0.0000       4.695481       127.7705 
 1978   0.0000       4.700926       127.9187 
 1979   0.0000       4.705967       128.0559 
 1980   0.0000       4.714418       128.2858 
 1981   0.0000       4.718375       128.3935 
 1982   0.0000       4.725057       128.5753 
 1983   0.0000       4.728546       128.6703 
 1984   0.0000       4.731817       128.7593 
 1985   0.0000       4.740455       128.9943 
 1986   0.0000       4.744814       129.1130 
 1987   0.0000       4.747496       129.1859 
 1988   0.0000       4.755731       129.4100 
 1989   0.0000       4.761437       129.5653 
 1990   0.0000       4.764071       129.6370 
 1991   0.0000       4.768852       129.7671 
 1992   0.0000       4.774036       129.9081 
 1993   0.0000       4.776639       129.9790 
 1994   0.0000       4.785904       130.2311 
 1995   0.0000       4.789314       130.3239 
 1996   0.0000       4.796099       130.5085 
 1997   0.0000       4.802053       130.6705 
 1998   0.0000       4.810824       130.9092 
 1999   0.0000       4.813849       130.9915 
 2000   0.0000       4.818488       131.1177 
 2001   0.0000       4.826146       131.3261 
 2002   0.0000       4.826628       131.3392 
 2003   0.0000       4.832561       131.5007 
 2004   0.0000       4.839012       131.6762 
 2005   0.0000       4.842818       131.7798 
 2006   0.0000       4.843881       131.8087 
 2007   0.0000       4.852125       132.0330 
 2008   0.0000       4.856585       132.1544 
 2009   0.0000       4.859037       132.2211 
 2010   0.0000       4.873419       132.6125 
 2011   0.0000       4.875309       132.6639 
 2012   0.0000       4.878964       132.7634 
 2013   0.0000       4.883587       132.8892 
 2014   0.0000       4.889894       133.0608 
 2015   0.0000       4.891002       133.0909 
 2016   0.0000       4.897456       133.2666 
 2017   0.0000       4.905096       133.4744 
 2018   0.0000       4.906842       133.5220 
 2019   0.0000       4.912151       133.6664 
 2020   0.0000       4.916338       133.7804 
 2021   0.0000       4.920322       133.8888 
 2022   0.0000       4.926630       134.0604 
 2023   0.0000       4.929039       134.1260 
 2024   0.0000       4.934761       134.2817 
 2025   0.0000       4.938771       134.3908 
 2026   0.0000       4.940831       134.4468 
 2027   0.0000       4.943119       134.5091 
 2028   0.0000       4.949685       134.6878 
 2029   0.0000       4.958850       134.9372 
 2030   0.0000       4.960775       134.9896 
 2031   0.0000       4.964803       135.0992 
 2032   0.0000       4.969335       135.2225 
 2033   0.0000       4.978871       135.4820 
 2034   0.0000       4.980709       135.5320 
 2035   0.0000       4.987779       135.7244 
 2036   0.0000       4.990237       135.7913 
 2037   0.0000       4.993771       135.8874 
 2038   0.0000       5.004196       136.1711 
 2039   0.0000       5.009476       136.3148 
 2040   0.0000       5.012019       136.3840 
 2041   0.0000       5.016478       136.5053 
 2042   0.0000       5.023835       136.7055 
 2043   0.0000       5.023996       136.7099 
 2044   0.0000       5.034993       137.0091 
 2045   0.0000       5.040969       137.1717 
 2046   0.0000       5.045277       137.2890 
 2047   0.0000       5.050803       137.4394 
 2048   0.0000       5.052138       137.4757 
 2049   0.0000       5.055979       137.5802 
 2050   0.0000       5.060043       137.6908 
 2051   0.0000       5.065208       137.8313 
 2052   0.0000       5.068268       137.9146 
 2053   0.0000       5.073815       138.0655 
 2054   0.0000       5.076259       138.1320 
 2055   0.0000       5.079886       138.2307 
 2056   0.0000       5.082867       138.3118 
 2057   0.0000       5.087539       138.4390 
 2058   0.0000       5.091045       138.5344 
 2059   0.0000       5.093997       138.6147 
 2060   0.0000       5.102991       138.8595 
 2061   0.0000       5.103384       138.8701 
 2062   0.0000       5.108721       139.0154 
 2063   0.0000       5.110967       139.0765 
 2064   0.0000       5.113022       139.1324 
 2065   0.0000       5.118386       139.2784 
 2066   0.0000       5.123662       139.4219 
 2067   0.0000       5.124628       139.4482 
 2068   0.0000       5.133642       139.6935 
 2069   0.0000       5.137850       139.8080 
 2070   0.0000       5.138997       139.8392 
 2071   0.0000       5.141421       139.9052 
 2072   0.0000       5.146417       140.0411 
 2073   0.0000       5.149857       140.1347 
 2074   0.0000       5.152335       140.2022 
 2075   0.0000       5.154847       140.2705 
 2076   0.0000       5.161324       140.4468 
 2077   0.0000       5.163336       140.5015 
 2078   0.0000       5.164621       140.5365 
 2079   0.0000       5.166014       140.5744 
 2080   0.0000       5.170976       140.7094 
 2081   0.0000       5.173432       140.7762 
 2082   0.0000       5.178539       140.9152 
 2083   0.0000       5.183216       141.0425 
 2084   0.0000       5.189169       141.2045 
 2085   0.0000       5.191964       141.2805 
 2086   0.0000       5.196510       141.4042 
 2087   0.0000       5.202833       141.5763 
 2088   0.0000       5.207334       141.6988 
 2089   0.0000       5.214853       141.9034 
 2090   0.0000       5.215478       141.9204 
 2091   0.0000       5.217438       141.9737 
 2092   0.0000       5.222609       142.1144 
 2093   0.0000       5.225809       142.2015 
 2094   0.0000       5.230809       142.3376 
 2095   0.0000       5.234350       142.4339 
 2096   0.0000       5.235378       142.4619 
 2097   0.0000       5.242398       142.6529 
 2098   0.0000       5.246483       142.7641 
 2099   0.0000       5.248324       142.8142 
 2100   0.0000       5.250217       142.8657 
 2101   0.0000       5.256150       143.0271 
 2102   0.0000       5.261845       143.1821 
 2103   0.0000       5.268035       143.3505 
 2104   0.0000       5.268611       143.3662 
 2105   0.0000       5.269551       143.3918 
 2106   0.0000       5.273540       143.5003 
 2107   0.0000       5.275578       143.5558 
 2108   0.0000       5.280375       143.6863 
 2109   0.0000       5.286918       143.8643 
 2110   0.0000       5.287302       143.8748 
 2111   0.0000       5.292788       144.0241 
 2112   0.0000       5.295618       144.1011 
 2113   0.0000       5.299193       144.1984 
 2114   0.0000       5.299681       144.2117 
 2115   0.0000       5.305265       144.3636 
 2116   0.0000       5.310795       144.5141 
 2117   0.0000       5.313582       144.5899 
 2118   0.0000       5.316492       144.6691 
 2119   0.0000       5.320958       144.7906 
 2120   0.0000       5.323645       144.8637 
 2121   0.0000       5.334634       145.1628 
 2122   0.0000       5.337025       145.2278 
 2123   0.0000       5.340755       145.3293 
 2124   0.0000       5.345413       145.4561 
 2125   0.0000       5.350348       145.5904 
 2126   0.0000       5.352901       145.6598 
 2127   0.0000       5.363475       145.9476 
 2128   0.0000       5.366396       146.0271 
 2129   0.0000       5.369141       146.1017 
 2130   0.0000       5.375339       146.2704 
 2131   0.0000       5.378896       146.3672 
 2132   0.0000       5.380266       146.4045 
 2133   0.0000       5.386481       146.5736 
 2134   0.0000       5.392602       146.7402 
 2135   0.0000       5.398928       146.9123 
 2136   0.0000       5.400434       146.9533 
 2137   0.0000       5.405213       147.0833 
 2138   0.0000       5.411376       147.2510 
 2139   0.0000       5.417306       147.4124 
 2140   0.0000       5.418845       147.4543 
 2141   0.0000       5.422889       147.5643 
 2142   0.0000       5.428548       147.7183 
 2143   0.0000       5.431926       147.8102 
 2144   0.0000       5.435623       147.9108 
 2145   0.0000       5.439103       148.0055 
 2146   0.0000       5.445981       148.1927 
 2147   0.0000       5.453394       148.3944 
 2148   0.0000       5.455984       148.4649 
 2149   0.0000       5.462903       148.6532 
 2150   0.0000       5.463763       148.6766 
 2151   0.0000       5.467627       148.7817 
 2152   0.0000       5.471085       148.8758 
 2153   0.0000       5.471331       148.8825 
 2154   0.0000       5.475540       148.9970 
 2155   0.0000       5.476723       149.0292 
 2156   0.0000       5.481164       149.1501 
 2157   0.0000       5.486388       149.2922 
 2158   0.0000       5.487148       149.3129 
 2159   0.0000       5.488250       149.3429 
 2160   0.0000       5.494283       149.5070 
 2161   0.0000       5.494873       149.5231 
 2162   0.0000       5.496926       149.5790 
 2163   0.0000       5.502100       149.7198 
 2164   0.0000       5.507181       149.8580 
 2165   0.0000       5.508145       149.8843 
 2166   0.0000       5.511090       149.9644 
 2167   0.0000       5.512021       149.9897 
 2168   0.0000       5.514593       150.0597 
 2169   0.0000       5.520618       150.2236 
 2170   0.0000       5.524662       150.3337 
 2171   0.0000       5.528572       150.4401 
 2172   0.0000       5.530918       150.5039 
 2173   0.0000       5.531922       150.5312 
 2174   0.0000       5.539229       150.7301 
 2175   0.0000       5.540522       150.7653 
 2176   0.0000       5.541903       150.8029 
 2177   0.0000       5.547801       150.9633 
 2178   0.0000       5.553514       151.1188 
 2179   0.0000       5.554369       151.1421 
 2180   0.0000       5.557377       151.2239 
 2181   0.0000       5.559491       151.2814 
 2182   0.0000       5.565548       151.4463 
 2183   0.0000       5.567206       151.4914 
 2184   0.0000       5.573221       151.6551 
 2185   0.0000       5.574261       151.6833 
 2186   0.0000       5.578152       151.7892 
 2187   0.0000       5.579937       151.8378 
 2188   0.0000       5.583283       151.9289 
 2189   0.0000       5.589869       152.1081 
 2190   0.0000       5.592668       152.1842 
 2191   0.0000       5.593826       152.2157 
 2192   0.0000       5.599542       152.3713 
 2193   0.0000       5.600006       152.3839 
 2194   0.0000       5.602068       152.4400 
 2195   0.0000       5.609407       152.6397 
 2196   0.0000       5.613908       152.7622 
 2197   0.0000       5.617434       152.8581 
 2198   0.0000       5.622529       152.9968 
 2199   0.0000       5.625955       153.0900 
 2200   0.0000       5.633099       153.2844 
 2201   0.0000       5.634693       153.3278 
 2202   0.0000       5.637108       153.3935 
 2203   0.0000       5.643386       153.5644 
 2204   0.0000       5.648018       153.6904 
 2205   0.0000       5.652481       153.8118 
 2206   0.0000       5.657573       153.9504 
 2207   0.0000       5.661645       154.0612 
 2208   0.0000       5.665638       154.1698 
 2209   0.0000       5.668157       154.2384 
 2210   0.0000       5.671375       154.3260 
 2211   0.0000       5.674414       154.4086 
 2212   0.0000       5.678843       154.5292 
 2213   0.0000       5.680198       154.5660 
 2214   0.0000       5.684706       154.6887 
 2215   0.0000       5.688406       154.7894 
 2216   0.0000       5.690775       154.8538 
 2217   0.0000       5.695391       154.9795 
 2218   0.0000       5.700336       155.1140 
 2219   0.0000       5.700965       155.1311 
 2220   0.0000       5.703315       155.1951 
 2221   0.0000       5.706673       155.2865 
 2222   0.0000       5.708897       155.3470 
 2223   0.0000       5.714256       155.4928 
 2224   0.0000       5.719989       155.6488 
 2225   0.0000       5.722533       155.7180 
 2226   0.0000       5.724715       155.7774 
 2227   0.0000       5.729198       155.8994 
 2228   0.0000       5.735838       156.0801 
 2229   0.0000       5.739456       156.1785 
 2230   0.0000       5.743929       156.3003 
 2231   0.0000       5.745959       156.3555 
 2232   0.0000       5.747810       156.4059 
 2233   0.0000       5.753505       156.5608 
 2234   0.0000       5.753856       156.5704 
 2235   0.0000       5.759055       156.7118 
 2236   0.0000       5.760877       156.7614 
 2237   0.0000       5.761572       156.7803 
 2238   0.0000       5.768136       156.9590 
 2239   0.0000       5.770812       157.0318 
 2240   0.0000       5.774290       157.1264 
 2241   0.0000       5.776544       157.1878 
 2242   0.0000       5.780579       157.2976 
 2243   0.0000       5.781527       157.3234 
 2244   0.0000       5.784449       157.4029 
 2245   0.0000       5.788797       157.5212 
 2246   0.0000       5.790938       157.5794 
 2247   0.0000       5.794629       157.6799 
 2248   0.0000       5.797868       157.7680 
 2249   0.0000       5.798312       157.7801 
 2250   0.0000       5.805184       157.9671 
 2251   0.0000       5.807900       158.0410 
 2252   0.0000       5.812454       158.1649 
 2253   0.0000       5.813669       158.1980 
 2254   0.0000       5.818750       158.3362 
 2255   0.0000       5.821792       158.4190 
 2256   0.0000       5.825543       158.5211 
 2257   0.0000       5.828828       158.6105 
 2258   0.0000       5.829486       158.6284 
 2259   0.0000       5.831958       158.6956 
 2260   0.0000       5.834919       158.7762 
 2261   0.0000       5.838434       158.8719 
 2262   0.0000       5.839552       158.9023 
 2263   0.0000       5.842625       158.9859 
 2264   0.0000       5.846517       159.0918 
 2265   0.0000       5.849092       159.1619 
 2266   0.0000       5.850215       159.1924 
 2267   0.0000       5.853966       159.2945 
 2268   0.0000       5.856757       159.3705 
 2269   0.0000       5.858797       159.4260 
 2270   0.0000       5.859651       159.4492 
 2271   0.0000       5.862632       159.5303 
 2272   0.0000       5.867302       159.6574 
 2273   0.0000       5.868415       159.6877 
 2274   0.0000       5.871474       159.7709 
 2275   0.0000       5.874295       159.8477 
 2276   0.0000       5.875890       159.8911 
 2277   0.0000       5.877006       159.9215 
 2278   0.0000       5.881527       160.0445 
 2279   0.0000       5.882191       160.0625 
 2280   0.0000       5.887492       160.2068 
 2281   0.0000       5.889844       160.2708 
 2282   0.0000       5.891005       160.3024 
 2283   0.0000       5.894738       160.4040 
 2284   0.0000       5.896729       160.4582 
 2285   0.0000       5.897960       160.4916 
 2286   0.0000       5.899626       160.5370 
 2287   0.0000       5.901533       160.5889 
 2288   0.0000       5.905789       160.7047 
 2289   0.0000       5.909101       160.7948 
 2290   0.0000       5.913473       160.9138 
 2291   0.0000       5.915522       160.9695 
 2292   0.0000       5.916905       161.0072 
 2293   0.0000       5.920157       161.0957 
 2294   0.0000       5.922263       161.1530 
 2295   0.0000       5.925774       161.2485 
 2296   0.0000       5.926740       161.2748 
 2297   0.0000       5.930246       161.3702 
 2298   0.0000       5.931821       161.4131 
 2299   0.0000       5.934953       161.4983 
 2300   0.0000       5.937436       161.5658 
 2301   0.0000       5.938695       161.6001 
 2302   0.0000       5.941839       161.6856 
 2303   0.0000       5.945426       161.7833 
 2304   0.0000       5.949953       161.9064 
 2305   0.0000       5.951434       161.9467 
 2306   0.0000       5.954552       162.0316 
 2307   0.0000       5.957866       162.1218 
 2308   0.0000       5.959693       162.1715 
 2309   0.0000       5.962326       162.2431 
 2310   0.0000       5.966340       162.3524 
 2311   0.0000       5.968788       162.4190 
 2312   0.0000       5.970042       162.4531 
 2313   0.0000       5.972270       162.5137 
 2314   0.0000       5.973913       162.5584 
 2315   0.0000       5.976728       162.6350 
 2316   0.0000       5.979796       162.7185 
 2317   0.0000       5.982428       162.7901 
 2318   0.0000       5.985952       162.8860 
 2319   0.0000       5.987845       162.9376 
 2320   0.0000       5.991255       163.0304 
 2321   0.0000       5.993249       163.0846 
 2322   0.0000       5.994258       163.1120 
 2323   0.0000       5.999447       163.2532 
 2324   0.0000       6.000886       163.2924 
 2325   0.0000       6.001249       163.3023 
 2326   0.0000       6.003567       163.3654 
 2327   0.0000       6.004630       163.3943 
 2328   0.0000       6.007113       163.4619 
 2329   0.0000       6.008747       163.5063 
 2330   0.0000       6.011491       163.5810 
 2331   0.0000       6.014885       163.6733 
 2332   0.0000       6.017447       163.7431 
 2333   0.0000       6.019968       163.8116 
 2334   0.0000       6.021957       163.8658 
 2335   0.0000       6.023409       163.9053 
 2336   0.0000       6.025569       163.9641 
 2337   0.0000       6.029445       164.0695 
 2338   0.0000       6.034062       164.1952 
 2339   0.0000       6.036536       164.2625 
 2340   0.0000       6.039237       164.3360 
 2341   0.0000       6.040130       164.3603 
 2342   0.0000       6.042634       164.4284 
 2343   0.0000       6.044256       164.4726 
 2344   0.0000       6.048279       164.5820 
 2345   0.0000       6.050595       164.6451 
 2346   0.0000       6.052594       164.6995 
 2347   0.0000       6.053213       164.7163 
 2348   0.0000       6.056857       164.8155 
 2349   0.0000       6.058908       164.8713 
 2350   0.0000       6.062353       164.9650 
 2351   0.0000       6.063432       164.9944 
 2352   0.0000       6.066041       165.0654 
 2353   0.0000       6.069465       165.1585 
 2354   0.0000       6.069891       165.1701 
 2355   0.0000       6.071701       165.2194 
 2356   0.0000       6.073437       165.2666 
 2357   0.0000       6.078839       165.4136 
 2358   0.0000       6.082301       165.5078 
 2359   0.0000       6.082695       165.5186 
 2360   0.0000       6.086379       165.6188 
 2361   0.0000       6.086981       165.6352 
 2362   0.0000       6.091140       165.7483 
 2363   0.0000       6.093707       165.8182 
 2364   0.0000       6.096659       165.8985 
 2365   0.0000       6.098200       165.9405 
 2366   0.0000       6.100750       166.0099 
 2367   0.0000       6.102903       166.0684 
 2368   0.0000       6.103483       166.0842 
 2369   0.0000       6.107031       166.1808 
 2370   0.0000       6.109651       166.2521 
 2371   0.0000       6.110905       166.2862 
 2372   0.0000       6.112971       166.3424 
 2373   0.0000       6.115615       166.4143 
 2374   0.0000       6.118494       166.4927 
 2375   0.0000       6.121322       166.5696 
 2376   0.0000       6.123860       166.6387 
 2377   0.0000       6.124455       166.6549 
 2378   0.0000       6.127725       166.7439 
 2379   0.0000       6.129975       166.8051 
 2380   0.0000       6.134103       166.9174 
 2381   0.0000       6.136350       166.9786 
 2382   0.0000       6.138509       167.0373 
 2383   0.0000       6.139249       167.0575 
 2384   0.0000       6.142940       167.1579 
 2385   0.0000       6.143348       167.1690 
 2386   0.0000       6.146710       167.2605 
 2387   0.0000       6.146929       167.2664 
 2388   0.0000       6.149246       167.3295 
 2389   0.0000       6.153748       167.4520 
 2390   0.0000       6.154442       167.4709 
 2391   0.0000       6.156860       167.5367 
 2392   0.0000       6.158652       167.5855 
 2393   0.0000       6.161238       167.6558 
 2394   0.0000       6.164091       167.7334 
 2395   0.0000       6.164721       167.7506 
 2396   0.0000       6.167286       167.8204 
 2397   0.0000       6.171295       167.9295 
 2398   0.0000       6.174007       168.0033 
 2399   0.0000       6.175008       168.0305 
 2400   0.0000       6.176206       168.0631 
 2401   0.0000       6.178280       168.1196 
 2402   0.0000       6.180985       168.1932 
 2403   0.0000       6.184064       168.2769 
 2404   0.0000       6.185940       168.3280 
 2405   0.0000       6.187522       168.3710 
 2406   0.0000       6.191242       168.4722 
 2407   0.0000       6.194719       168.5669 
 2408   0.0000       6.196645       168.6193 
 2409   0.0000       6.197859       168.6523 
 2410   0.0000       6.202008       168.7652 
 2411   0.0000       6.205591       168.8627 
 2412   0.0000       6.206821       168.8962 
 2413   0.0000       6.207859       168.9244 
 2414   0.0000       6.209360       168.9653 
 2415   0.0000       6.212037       169.0381 
 2416   0.0000       6.215031       169.1196 
 2417   0.0000       6.216467       169.1587 
 2418   0.0000       6.217793       169.1947 
 2419   0.0000       6.221901       169.3065 
 2420   0.0000       6.223587       169.3524 
 2421   0.0000       6.226830       169.4407 
 2422   0.0000       6.228853       169.4957 
 2423   0.0000       6.230721       169.5465 
 2424   0.0000       6.235048       169.6643 
 2425   0.0000       6.236216       169.6961 
 2426   0.0000       6.240567       169.8145 
 2427   0.0000       6.242007       169.8536 
 2428   0.0000       6.243973       169.9071 
 2429   0.0000       6.244708       169.9271 
 2430   0.0000       6.249204       170.0495 
 2431   0.0000       6.251890       170.1226 
 2432   0.0000       6.252612       170.1422 
 2433   0.0000       6.254897       170.2044 
 2434   0.0000       6.257638       170.2790 
 2435   0.0000       6.263675       170.4432 
 2436   0.0000       6.264218       170.4580 
 2437   0.0000       6.267116       170.5369 
 2438   0.0000       6.268595       170.5771 
 2439   0.0000       6.273092       170.6995 
 2440   0.0000       6.274728       170.7440 
 2441   0.0000       6.275875       170.7752 
 2442   0.0000       6.277186       170.8109 
 2443   0.0000       6.279281       170.8679 
 2444   0.0000       6.282085       170.9442 
 2445   0.0000       6.283176       170.9739 
 2446   0.0000       6.287010       171.0782 
 2447   0.0000       6.288836       171.1279 
 2448   0.0000       6.291361       171.1966 
 2449   0.0000       6.291945       171.2125 
 2450   0.0000       6.295338       171.3049 
 2451   0.0000       6.296570       171.3384 
 2452   0.0000       6.297220       171.3561 
 2453   0.0000       6.300342       171.4410 
 2454   0.0000       6.302835       171.5089 
 2455   0.0000       6.304141       171.5444 
 2456   0.0000       6.306281       171.6026 
 2457   0.0000       6.308935       171.6748 
 2458   0.0000       6.311127       171.7345 
 2459   0.0000       6.312436       171.7701 
 2460   0.0000       6.313985       171.8123 
 2461   0.0000       6.315641       171.8573 
 2462   0.0000       6.318648       171.9392 
 2463   0.0000       6.319494       171.9622 
 2464   0.0000       6.322538       172.0450 
 2465   0.0000       6.325903       172.1366 
 2466   0.0000       6.326041       172.1403 
 2467   0.0000       6.327035       172.1674 
 2468   0.0000       6.331023       172.2759 
 2469   0.0000       6.334707       172.3761 
 2470   0.0000       6.335673       172.4024 
 2471   0.0000       6.338352       172.4753 
 2472   0.0000       6.340257       172.5272 
 2473   0.0000       6.343678       172.6202 
 2474   0.0000       6.344889       172.6532 
 2475   0.0000       6.346490       172.6968 
 2476   0.0000       6.352182       172.8517 
 2477   0.0000       6.354605       172.9176 
 2478   0.0000       6.356652       172.9733 
 2479   0.0000       6.359938       173.0627 
 2480   0.0000       6.361381       173.1020 
 2481   0.0000       6.363940       173.1716 
 2482   0.0000       6.365666       173.2186 
 2483   0.0000       6.369515       173.3233 
 2484   0.0000       6.372251       173.3978 
 2485   0.0000       6.374148       173.4494 
 2486   0.0000       6.376197       173.5051 
 2487   0.0000       6.379091       173.5839 
 2488   0.0000       6.380785       173.6300 
 2489   0.0000       6.381298       173.6439 
 2490   0.0000       6.387352       173.8087 
 2491   0.0000       6.389353       173.8631 
 2492   0.0000       6.390869       173.9044 
 2493   0.0000       6.394934       174.0150 
 2494   0.0000       6.397788       174.0927 
 2495   0.0000       6.401082       174.1823 
 2496   0.0000       6.404883       174.2857 
 2497   0.0000       6.408015       174.3709 
 2498   0.0000       6.411273       174.4596 
 2499   0.0000       6.415423       174.5725 
 2500   0.0000       6.416179       174.5931 
 2501   0.0000       6.418811       174.6647 
 2502   0.0000       6.422151       174.7556 
 2503   0.0000       6.423104       174.7816 
 2504   0.0000       6.425506       174.8469 
 2505   0.0000       6.429132       174.9456 
 2506   0.0000       6.432403       175.0346 
 2507   0.0000       6.433219       175.0568 
 2508   0.0000       6.436647       175.1501 
 2509   0.0000       6.437906       175.1843 
 2510   0.0000       6.441003       175.2686 
 2511   0.0000       6.446339       175.4138 
 2512   0.0000       6.446546       175.4194 
 2513   0.0000       6.448827       175.4815 
 2514   0.0000       6.451280       175.5483 
 2515   0.0000       6.454065       175.6240 
 2516   0.0000       6.457933       175.7293 
 2517   0.0000       6.460669       175.8037 
 2518   0.0000       6.461392       175.8234 
 2519   0.0000       6.463191       175.8724 
 2520   0.0000       6.464433       175.9062 
 2521   0.0000       6.468435       176.0151 
 2522   0.0000       6.469768       176.0513 
 2523   0.0000       6.473848       176.1624 
 2524   0.0000       6.474515       176.1805 
 2525   0.0000       6.476282       176.2286 
 2526   0.0000       6.480082       176.3320 
 2527   0.0000       6.486408       176.5041 
 2528   0.0000       6.487192       176.5255 
 2529   0.0000       6.490255       176.6088 
 2530   0.0000       6.493136       176.6872 
 2531   0.0000       6.495089       176.7404 
 2532   0.0000       6.495515       176.7520 
 2533   0.0000       6.500473       176.8869 
 2534   0.0000       6.501673       176.9195 
 2535   0.0000       6.505416       177.0214 
 2536   0.0000       6.508313       177.1002 
 2537   0.0000       6.511376       177.1836 
 2538   0.0000       6.514875       177.2788 
 2539   0.0000       6.517714       177.3560 
 2540   0.0000       6.519862       177.4145 
 2541   0.0000       6.522384       177.4831 
 2542   0.0000       6.525814       177.5764 
 2543   0.0000       6.527698       177.6277 
 2544   0.0000       6.532069       177.7466 
 2545   0.0000       6.532678       177.7632 
 2546   0.0000       6.537962       177.9070 
 2547   0.0000       6.539061       177.9369 
 2548   0.0000       6.541234       177.9960 
 2549   0.0000       6.542679       178.0353 
 2550   0.0000       6.546275       178.1332 
 2551   0.0000       6.548554       178.1952 
 2552   0.0000       6.552914       178.3138 
 2553   0.0000       6.555054       178.3721 
 2554   0.0000       6.555932       178.3960 
 2555   0.0000       6.556327       178.4067 
 2556   0.0000       6.560926       178.5319 
 2557   0.0000       6.561905       178.5585 
 2558   0.0000       6.565173       178.6474 
 2559   0.0000       6.568708       178.7436 
 2560   0.0000       6.571089       178.8084 
 2561   0.0000       6.573758       178.8811 
 2562   0.0000       6.577819       178.9916 
 2563   0.0000       6.578905       179.0211 
 2564   0.0000       6.580617       179.0677 
 2565   0.0000       6.582823       179.1277 
 2566   0.0000       6.584182       179.1647 
 2567   0.0000       6.587618       179.2582 
 2568   0.0000       6.588165       179.2731 
 2569   0.0000       6.591070       179.3521 
 2570   0.0000       6.595910       179.4838 
 2571   0.0000       6.597531       179.5280 
 2572   0.0000       6.600575       179.6108 
 2573   0.0000       6.602389       179.6602 
 2574   0.0000       6.604355       179.7136 
 2575   0.0000       6.605450       179.7434 
 2576   0.0000       6.608522       179.8270 
 2577   0.0000       6.609544       179.8548 
 2578   0.0000       6.612501       179.9353 
 2579   0.0000       6.615645       180.0209 
 2580   0.0000       6.617504       180.0714 
 2581   0.0000       6.619177       180.1170 
 2582   0.0000       6.620840       180.1622 
 2583   0.0000       6.625158       180.2797 
 2584   0.0000       6.626962       180.3288 
 2585   0.0000       6.629079       180.3864 
 2586   0.0000       6.630762       180.4322 
 2587   0.0000       6.635138       180.5513 
 2588   0.0000       6.638097       180.6318 
 2589   0.0000       6.639226       180.6625 
 2590   0.0000       6.641730       180.7306 
 2591   0.0000       6.645202       180.8251 
 2592   0.0000       6.646340       180.8561 
 2593   0.0000       6.650666       180.9738 
 2594   0.0000       6.653026       181.0380 
 2595   0.0000       6.653424       181.0489 
 2596   0.0000       6.657074       181.1482 
 2597   0.0000       6.662144       181.2862 
 2598   0.0000       6.663636       181.3268 
 2599   0.0000       6.665329       181.3728 
 2600   0.0000       6.668990       181.4724 
 2601   0.0000       6.670717       181.5194 
 2602   0.0000       6.672279       181.5620 
 2603   0.0000       6.676058       181.6648 
 2604   0.0000       6.679137       181.7486 
 2605   0.0000       6.681680       181.8178 
 2606   0.0000       6.685126       181.9115 
 2607   0.0000       6.686661       181.9533 
 2608   0.0000       6.687645       181.9801 
 2609   0.0000       6.691587       182.0873 
 2610   0.0000       6.692602       182.1150 
 2611   0.0000       6.692986       182.1254 
 2612   0.0000       6.697286       182.2424 
 2613   0.0000       6.701329       182.3524 
 2614   0.0000       6.707409       182.5179 
 2615   0.0000       6.707919       182.5318 
 2616   0.0000       6.708556       182.5491 
 2617   0.0000       6.710787       182.6098 
 2618   0.0000       6.712625       182.6598 
 2619   0.0000       6.718385       182.8166 
 2620   0.0000       6.720719       182.8801 
 2621   0.0000       6.722241       182.9215 
 2622   0.0000       6.727674       183.0693 
 2623   0.0000       6.728447       183.0904 
 2624   0.0000       6.729261       183.1125 
 2625   0.0000       6.731220       183.1658 
 2626   0.0000       6.733423       183.2258 
 2627   0.0000       6.734926       183.2667 
 2628   0.0000       6.740406       183.4158 
 2629   0.0000       6.741349       183.4414 
 2630   0.0000       6.747154       183.5994 
 2631   0.0000       6.751479       183.7171 
 2632   0.0000       6.752615       183.7480 
 2633   0.0000       6.754458       183.7981 
 2634   0.0000       6.757809       183.8893 
 2635   0.0000       6.759900       183.9462 
 2636   0.0000       6.762822       184.0257 
 2637   0.0000       6.767234       184.1458 
 2638   0.0000       6.769881       184.2178 
 2639   0.0000       6.774589       184.3459 
 2640   0.0000       6.776939       184.4099 
 2641   0.0000       6.778831       184.4614 
 2642   0.0000       6.782328       184.5565 
 2643   0.0000       6.784182       184.6070 
 2644   0.0000       6.787639       184.7010 
 2645   0.0000       6.789700       184.7571 
 2646   0.0000       6.792466       184.8324 
 2647   0.0000       6.795620       184.9182 
 2648   0.0000       6.801536       185.0792 
 2649   0.0000       6.805498       185.1870 
 2650   0.0000       6.808556       185.2702 
 2651   0.0000       6.811946       185.3625 
 2652   0.0000       6.817930       185.5253 
 2653   0.0000       6.819782       185.5757 
 2654   0.0000       6.825916       185.7426 
 2655   0.0000       6.828078       185.8015 
 2656   0.0000       6.831082       185.8832 
 2657   0.0000       6.835267       185.9971 
 2658   0.0000       6.836960       186.0431 
 2659   0.0000       6.838760       186.0921 
 2660   0.0000       6.842372       186.1904 
 2661   0.0000       6.847893       186.3406 
 2662   0.0000       6.850626       186.4150 
 2663   0.0000       6.854052       186.5082 
 2664   0.0000       6.856987       186.5881 
 2665   0.0000       6.863920       186.7767 
 2666   0.0000       6.866856       186.8566 
 2667   0.0000       6.869646       186.9326 
 2668   0.0000       6.871292       186.9774 
 2669   0.0000       6.873735       187.0438 
 2670   0.0000       6.875681       187.0968 
 2671   0.0000       6.879410       187.1983 
 2672   0.0000       6.882420       187.2802 
 2673   0.0000       6.889708       187.4785 
 2674   0.0000       6.896254       187.6566 
 2675   0.0000       6.900138       187.7623 
 2676   0.0000       6.904100       187.8701 
 2677   0.0000       6.910886       188.0548 
 2678   0.0000       6.912801       188.1069 
 2679   0.0000       6.916264       188.2011 
 2680   0.0000       6.917537       188.2357 
 2681   0.0000       6.918607       188.2649 
 2682   0.0000       6.921183       188.3350 
 2683   0.0000       6.924336       188.4208 
 2684   0.0000       6.932895       188.6537 
 2685   0.0000       6.935069       188.7128 
 2686   0.0000       6.937657       188.7833 
 2687   0.0000       6.939401       188.8307 
 2688   0.0000       6.942315       188.9100 
 2689   0.0000       6.944204       188.9614 
 2690   0.0000       6.950997       189.1463 
 2691   0.0000       6.954064       189.2297 
 2692   0.0000       6.958214       189.3426 
 2693   0.0000       6.961151       189.4226 
 2694   0.0000       6.966427       189.5661 
 2695   0.0000       6.971782       189.7118 
 2696   0.0000       6.972081       189.7200 
 2697   0.0000       6.978137       189.8848 
 2698   0.0000       6.979853       189.9315 
 2699   0.0000       6.982026       189.9906 
 2700   0.0000       6.983703       190.0362 
 2701   0.0000       6.987345       190.1353 
 2702   0.0000       6.993182       190.2942 
 2703   0.0000       6.994585       190.3323 
 2704   0.0000       6.997616       190.4148 
 2705   0.0000       7.004621       190.6054 
 2706   0.0000       7.005325       190.6246 
 2707   0.0000       7.009945       190.7503 
 2708   0.0000       7.010855       190.7751 
 2709   0.0000       7.021610       191.0677 
 2710   0.0000       7.024207       191.1384 
 2711   0.0000       7.024990       191.1597 
 2712   0.0000       7.031291       191.3312 
 2713   0.0000       7.032851       191.3736 
 2714   0.0000       7.038413       191.5249 
 2715   0.0000       7.041288       191.6032 
 2716   0.0000       7.046458       191.7439 
 2717   0.0000       7.048892       191.8101 
 2718   0.0000       7.051922       191.8926 
 2719   0.0000       7.054505       191.9628 
 2720   0.0000       7.057028       192.0315 
 2721   0.0000       7.060544       192.1272 
 2722   0.0000       7.061132       192.1432 
 2723   0.0000       7.065378       192.2587 
 2724   0.0000       7.069353       192.3669 
 2725   0.0000       7.071945       192.4374 
 2726   0.0000       7.072257       192.4459 
 2727   0.0000       7.079317       192.6380 
 2728   0.0000       7.085643       192.8102 
 2729   0.0000       7.086855       192.8431 
 2730   0.0000       7.090356       192.9384 
 2731   0.0000       7.091834       192.9786 
 2732   0.0000       7.097300       193.1273 
 2733   0.0000       7.098106       193.1493 
 2734   0.0000       7.101595       193.2442 
 2735   0.0000       7.106532       193.3786 
 2736   0.0000       7.110608       193.4895 
 2737   0.0000       7.115362       193.6188 
 2738   0.0000       7.117994       193.6905 
 2739   0.0000       7.119459       193.7303 
 2740   0.0000       7.124603       193.8703 
 2741   0.0000       7.127053       193.9370 
 2742   0.0000       7.134122       194.1293 
 2743   0.0000       7.137410       194.2188 
 2744   0.0000       7.141240       194.3230 
 2745   0.0000       7.145385       194.4358 
 2746   0.0000       7.148331       194.5160 
 2747   0.0000       7.154942       194.6959 
 2748   0.0000       7.158148       194.7831 
 2749   0.0000       7.160134       194.8372 
 2750   0.0000       7.162914       194.9128 
 2751   0.0000       7.167241       195.0306 
 2752   0.0000       7.170305       195.1139 
 2753   0.0000       7.173465       195.1999 
 2754   0.0000       7.179526       195.3648 
 2755   0.0000       7.180791       195.3992 
 2756   0.0000       7.184898       195.5110 
 2757   0.0000       7.187251       195.5750 
 2758   0.0000       7.189762       195.6434 
 2759   0.0000       7.191806       195.6990 
 2760   0.0000       7.200111       195.9250 
 2761   0.0000       7.203019       196.0041 
 2762   0.0000       7.206352       196.0948 
 2763   0.0000       7.206994       196.1123 
 2764   0.0000       7.210157       196.1983 
 2765   0.0000       7.212876       196.2723 
 2766   0.0000       7.218150       196.4159 
 2767   0.0000       7.224146       196.5790 
 2768   0.0000       7.228289       196.6917 
 2769   0.0000       7.231416       196.7768 
 2770   0.0000       7.233247       196.8267 
 2771   0.0000       7.234706       196.8664 
 2772   0.0000       7.242163       197.0693 
 2773   0.0000       7.245471       197.1593 
 2774   0.0000       7.250302       197.2907 
 2775   0.0000       7.254102       197.3942 
 2776   0.0000       7.256093       197.4483 
 2777   0.0000       7.262919       197.6341 
 2778   0.0000       7.267807       197.7671 
 2779   0.0000       7.274670       197.9538 
 2780   0.0000       7.278444       198.0565 
 2781   0.0000       7.282236       198.1597 
 2782   0.0000       7.286043       198.2633 
 2783   0.0000       7.290839       198.3938 
 2784   0.0000       7.296689       198.5530 
 2785   0.0000       7.298162       198.5931 
 2786   0.0000       7.299912       198.6407 
 2787   0.0000       7.306922       198.8314 
 2788   0.0000       7.310318       198.9239 
 2789   0.0000       7.315155       199.0555 
 2790   0.0000       7.319117       199.1633 
 2791   0.0000       7.320546       199.2022 
 2792   0.0000       7.326785       199.3720 
 2793   0.0000       7.333948       199.5669 
 2794   0.0000       7.339823       199.7267 
 2795   0.0000       7.341162       199.7632 
 2796   0.0000       7.345547       199.8825 
 2797   0.0000       7.349962       200.0026 
 2798   0.0000       7.353907       200.1100 
 2799   0.0000       7.355498       200.1533 
 2800   0.0000       7.359959       200.2747 
 2801   0.0000       7.363376       200.3676 
 2802   0.0000       7.368571       200.5090 
 2803   0.0000       7.372245       200.6090 
 2804   0.0000       7.377839       200.7612 
 2805   0.0000       7.378489       200.7789 
 2806   0.0000       7.384727       200.9486 
 2807   0.0000       7.388344       201.0471 
 2808   0.0000       7.391992       201.1463 
 2809   0.0000       7.393775       201.1949 
 2810   0.0000       7.401623       201.4084 
 2811   0.0000       7.404193       201.4783 
 2812   0.0000       7.407196       201.5601 
 2813   0.0000       7.414119       201.7484 
 2814   0.0000       7.414853       201.7684 
 2815   0.0000       7.421807       201.9576 
 2816   0.0000       7.423051       201.9915 
 2817   0.0000       7.426168       202.0763 
 2818   0.0000       7.428509       202.1400 
 2819   0.0000       7.430752       202.2010 
 2820   0.0000       7.435516       202.3307 
 2821   0.0000       7.439013       202.4258 
 2822   0.0000       7.443410       202.5455 
 2823   0.0000       7.447130       202.6467 
 2824   0.0000       7.451351       202.7616 
 2825   0.0000       7.458189       202.9476 
 2826   0.0000       7.461110       203.0271 
 2827   0.0000       7.463371       203.0886 
 2828   0.0000       7.466013       203.1605 
 2829   0.0000       7.468885       203.2387 
 2830   0.0000       7.473482       203.3638 
 2831   0.0000       7.478446       203.4989 
 2832   0.0000       7.482591       203.6116 
 2833   0.0000       7.484003       203.6501 
 2834   0.0000       7.486408       203.7155 
 2835   0.0000       7.489762       203.8068 
 2836   0.0000       7.490782       203.8345 
 2837   0.0000       7.496921       204.0016 
 2838   0.0000       7.499955       204.0842 
 2839   0.0000       7.501829       204.1351 
 2840   0.0000       7.502581       204.1556 
 2841   0.0000       7.504057       204.1958 
 2842   0.0000       7.508571       204.3186 
 2843   0.0000       7.509787       204.3517 
 2844   0.0000       7.511929       204.4100 
 2845   0.0000       7.516786       204.5421 
 2846   0.0000       7.517409       204.5591 
 2847   0.0000       7.520042       204.6307 
 2848   0.0000       7.527834       204.8428 
 2849   0.0000       7.529524       204.8888 
 2850   0.0000       7.532627       204.9732 
 2851   0.0000       7.535243       205.0444 
 2852   0.0000       7.537752       205.1126 
 2853   0.0000       7.540407       205.1849 
 2854   0.0000       7.543348       205.2649 
 2855   0.0000       7.550298       205.4541 
 2856   0.0000       7.551621       205.4900 
 2857   0.0000       7.556197       205.6146 
 2858   0.0000       7.561485       205.7585 
 2859   0.0000       7.564555       205.8420 
 2860   0.0000       7.570917       206.0151 
 2861   0.0000       7.571674       206.0357 
 2862   0.0000       7.577185       206.1857 
 2863   0.0000       7.580999       206.2895 
 2864   0.0000       7.582799       206.3384 
 2865   0.0000       7.584702       206.3902 
 2866   0.0000       7.586694       206.4445 
 2867   0.0000       7.590631       206.5516 
 2868   0.0000       7.596111       206.7007 
 2869   0.0000       7.598677       206.7705 
 2870   0.0000       7.601216       206.8396 
 2871   0.0000       7.610282       207.0863 
 2872   0.0000       7.611913       207.1307 
 2873   0.0000       7.617442       207.2811 
 2874   0.0000       7.621247       207.3847 
 2875   0.0000       7.622663       207.4232 
 2876   0.0000       7.623868       207.4560 
 2877   0.0000       7.626731       207.5339 
 2878   0.0000       7.631062       207.6518 
 2879   0.0000       7.634019       207.7322 
 2880   0.0000       7.637348       207.8228 
 2881   0.0000       7.641404       207.9332 
 2882   0.0000       7.645567       208.0465 
 2883   0.0000       7.648259       208.1197 
 2884   0.0000       7.655021       208.3037 
 2885   0.0000       7.656999       208.3575 
 2886   0.0000       7.659559       208.4272 
 2887   0.0000       7.662050       208.4950 
 2888   0.0000       7.664237       208.5545 
 2889   0.0000       7.669089       208.6865 
 2890   0.0000       7.672791       208.7873 
 2891   0.0000       7.677654       208.9196 
 2892   0.0000       7.681070       209.0125 
 2893   0.0000       7.688587       209.2171 
 2894   0.0000       7.691261       209.2898 
 2895   0.0000       7.693541       209.3519 
 2896   0.0000       7.699365       209.5104 
 2897   0.0000       7.702158       209.5864 
 2898   0.0000       7.704929       209.6618 
 2899   0.0000       7.706739       209.7110 
 2900   0.0000       7.712050       209.8555 
 2901   0.0000       7.712941       209.8798 
 2902   0.0000       7.717203       209.9958 
 2903   0.0000       7.723609       210.1701 
 2904   0.0000       7.728171       210.2942 
 2905   0.0000       7.730211       210.3497 
 2906   0.0000       7.731518       210.3853 
 2907   0.0000       7.733788       210.4471 
 2908   0.0000       7.736072       210.5092 
 2909   0.0000       7.739996       210.6160 
 2910   0.0000       7.744046       210.7262 
 2911   0.0000       7.748465       210.8464 
 2912   0.0000       7.749496       210.8745 
 2913   0.0000       7.752969       210.9690 
 2914   0.0000       7.757014       211.0791 
 2915   0.0000       7.760147       211.1643 
 2916   0.0000       7.762412       211.2260 
 2917   0.0000       7.764230       211.2754 
 2918   0.0000       7.768155       211.3822 
 2919   0.0000       7.773783       211.5354 
 2920   0.0000       7.778729       211.6700 
 2921   0.0000       7.779942       211.7030 
 2922   0.0000       7.781693       211.7506 
 2923   0.0000       7.785555       211.8557 
 2924   0.0000       7.789894       211.9738 
 2925   0.0000       7.790588       211.9927 
 2926   0.0000       7.796615       212.1567 
 2927   0.0000       7.798714       212.2138 
 2928   0.0000       7.801625       212.2930 
 2929   0.0000       7.805564       212.4002 
 2930   0.0000       7.807224       212.4454 
 2931   0.0000       7.811043       212.5493 
 2932   0.0000       7.813684       212.6212 
 2933   0.0000       7.818142       212.7425 
 2934   0.0000       7.824076       212.9039 
 2935   0.0000       7.828634       213.0280 
 2936   0.0000       7.830496       213.0786 
 2937   0.0000       7.831019       213.0928 
 2938   0.0000       7.834778       213.1951 
 2939   0.0000       7.839323       213.3188 
 2940   0.0000       7.841088       213.3669 
 2941   0.0000       7.844415       213.4574 
 2942   0.0000       7.846973       213.5270 
 2943   0.0000       7.850528       213.6237 
 2944   0.0000       7.852862       213.6872 
 2945   0.0000       7.858939       213.8526 
 2946   0.0000       7.861539       213.9234 
 2947   0.0000       7.863374       213.9733 
 2948   0.0000       7.868206       214.1048 
 2949   0.0000       7.870475       214.1665 
 2950   0.0000       7.872111       214.2110 
 2951   0.0000       7.879274       214.4059 
 2952   0.0000       7.879777       214.4196 
 2953   0.0000       7.883492       214.5207 
 2954   0.0000       7.887250       214.6230 
 2955   0.0000       7.889007       214.6708 
 2956   0.0000       7.893042       214.7806 
 2957   0.0000       7.893894       214.8038 
 2958   0.0000       7.895129       214.8374 
 2959   0.0000       7.897715       214.9078 
 2960   0.0000       7.902212       215.0301 
 2961   0.0000       7.904334       215.0879 
 2962   0.0000       7.909836       215.2376 
 2963   0.0000       7.911922       215.2943 
 2964   0.0000       7.914511       215.3648 
 2965   0.0000       7.920602       215.5306 
 2966   0.0000       7.923319       215.6045 
 2967   0.0000       7.928959       215.7579 
 2968   0.0000       7.930952       215.8122 
 2969   0.0000       7.933084       215.8702 
 2970   0.0000       7.935460       215.9348 
 2971   0.0000       7.939015       216.0316 
 2972   0.0000       7.939721       216.0508 
 2973   0.0000       7.943276       216.1475 
 2974   0.0000       7.948071       216.2780 
 2975   0.0000       7.951408       216.3688 
 2976   0.0000       7.954792       216.4609 
 2977   0.0000       7.955933       216.4919 
 2978   0.0000       7.959127       216.5788 
 2979   0.0000       7.961425       216.6414 
 2980   0.0000       7.967814       216.8152 
 2981   0.0000       7.970450       216.8870 
 2982   0.0000       7.974082       216.9858 
 2983   0.0000       7.978369       217.1025 
 2984   0.0000       7.980533       217.1613 
 2985   0.0000       7.984986       217.2825 
 2986   0.0000       7.985632       217.3001 
 2987   0.0000       7.991606       217.4626 
 2988   0.0000       7.995170       217.5596 
 2989   0.0000       7.999199       217.6693 
 2990   0.0000       8.000762       217.7118 
 2991   0.0000       8.001962       217.7445 
 2992   0.0000       8.007551       217.8965 
 2993   0.0000       8.012767       218.0385 
 2994   0.0000       8.014632       218.0892 
 2995   0.0000       8.015173       218.1039 
 2996   0.0000       8.019020       218.2086 
 2997   0.0000       8.021763       218.2833 
 2998   0.0000       8.025399       218.3822 
 2999   0.0000       8.029136       218.4839 
 3000   0.0000       8.031063       218.5363 
 3001   0.0000       8.036697       218.6897 
 3002   0.0000       8.040732       218.7994 
 3003   0.0000       8.042076       218.8360 
 3004   0.0000       8.044306       218.8967 
 3005   0.0000       8.046360       218.9526 
 3006   0.0000       8.050927       219.0769 
 3007   0.0000       8.056729       219.2347 
 3008   0.0000       8.059773       219.3176 
 3009   0.0000       8.060518       219.3378 
 3010   0.0000       8.067904       219.5388 
 3011   0.0000       8.070903       219.6204 
 3012   0.0000       8.077506       219.8001 
 3013   0.0000       8.080087       219.8703 
 3014   0.0000       8.080804       219.8899 
 3015   0.0000       8.087027       220.0592 
 3016   0.0000       8.089838       220.1357 
 3017   0.0000       8.092333       220.2036 
 3018   0.0000       8.096612       220.3200 
 3019   0.0000       8.102073       220.4686 
 3020   0.0000       8.105351       220.5578 
 3021   0.0000       8.108885       220.6540 
 3022   0.0000       8.110627       220.7014 
 3023   0.0000       8.111995       220.7386 
 3024   0.0000       8.115034       220.8213 
 3025   0.0000       8.116672       220.8659 
 3026   0.0000       8.120735       220.9764 
 3027   0.0000       8.122714       221.0303 
 3028   0.0000       8.124555       221.0804 
 3029   0.0000       8.126154       221.1239 
 3030   0.0000       8.129375       221.2115 
 3031   0.0000       8.130670       221.2468 
 3032   0.0000       8.138672       221.4645 
 3033   0.0000       8.140175       221.5054 
 3034   0.0000       8.145095       221.6393 
 3035   0.0000       8.146402       221.6749 
 3036   0.0000       8.148973       221.7448 
 3037   0.0000       8.153065       221.8562 
 3038   0.0000       8.154695       221.9005 
 3039   0.0000       8.159454       222.0300 
 3040   0.0000       8.160858       222.0682 
 3041   0.0000       8.163375       222.1367 
 3042   0.0000       8.165152       222.1851 
 3043   0.0000       8.172553       222.3865 
 3044   0.0000       8.176679       222.4988 
 3045   0.0000       8.176971       222.5067 
 3046   0.0000       8.180966       222.6154 
 3047   0.0000       8.190556       222.8764 
 3048   0.0000       8.191343       222.8978 
 3049   0.0000       8.193861       222.9663 
 3050   0.0000       8.194679       222.9886 
 3051   0.0000       8.199365       223.1161 
 3052   0.0000       8.202187       223.1929 
 3053   0.0000       8.205127       223.2729 
 3054   0.0000       8.209223       223.3843 
 3055   0.0000       8.211891       223.4569 
 3056   0.0000       8.214108       223.5173 
 3057   0.0000       8.215564       223.5569 
 3058   0.0000       8.219213       223.6562 
 3059   0.0000       8.223719       223.7788 
 3060   0.0000       8.225024       223.8143 
 3061   0.0000       8.229212       223.9283 
 3062   0.0000       8.233690       224.0501 
 3063   0.0000       8.235962       224.1119 
 3064   0.0000       8.237643       224.1577 
 3065   0.0000       8.246064       224.3868 
 3066   0.0000       8.248043       224.4407 
 3067   0.0000       8.251586       224.5371 
 3068   0.0000       8.252929       224.5736 
 3069   0.0000       8.256905       224.6818 
 3070   0.0000       8.258422       224.7231 
 3071   0.0000       8.262750       224.8409 
 3072   0.0000       8.264702       224.8940 
 3073   0.0000       8.267144       224.9604 
 3074   0.0000       8.269286       225.0187 
 3075   0.0000       8.273428       225.1314 
 3076   0.0000       8.274928       225.1722 
 3077   0.0000       8.277141       225.2325 
 3078   0.0000       8.278306       225.2642 
 3079   0.0000       8.280806       225.3322 
 3080   0.0000       8.281949       225.3633 
 3081   0.0000       8.284200       225.4245 
 3082   0.0000       8.285433       225.4581 
 3083   0.0000       8.287120       225.5040 
 3084   0.0000       8.290326       225.5912 
 3085   0.0000       8.291695       225.6285 
 3086   0.0000       8.293747       225.6843 
 3087   0.0000       8.297474       225.7858 
 3088   0.0000       8.297529       225.7873 
 3089   0.0000       8.301292       225.8896 
 3090   0.0000       8.304162       225.9677 
 3091   0.0000       8.307678       226.0634 
 3092   0.0000       8.308907       226.0969 
 3093   0.0000       8.312268       226.1883 
 3094   0.0000       8.318119       226.3475 
 3095   0.0000       8.320710       226.4180 
 3096   0.0000       8.324725       226.5273 
 3097   0.0000       8.327469       226.6020 
 3098   0.0000       8.329645       226.6612 
 3099   0.0000       8.331593       226.7142 
 3100   0.0000       8.336081       226.8363 
 3101   0.0000       8.337276       226.8688 
 3102   0.0000       8.342451       227.0096 
 3103   0.0000       8.347208       227.1391 
 3104   0.0000       8.350203       227.2206 
 3105   0.0000       8.350797       227.2367 
 3106   0.0000       8.352078       227.2716 
 3107   0.0000       8.358864       227.4563 
 3108   0.0000       8.360073       227.4892 
 3109   0.0000       8.361908       227.5391 
 3110   0.0000       8.368129       227.7084 
 3111   0.0000       8.370397       227.7701 
 3112   0.0000       8.371100       227.7892 
 3113   0.0000       8.374786       227.8895 
 3114   0.0000       8.375783       227.9166 
 3115   0.0000       8.378306       227.9853 
 3116   0.0000       8.380770       228.0523 
 3117   0.0000       8.385454       228.1798 
 3118   0.0000       8.389059       228.2779 
 3119   0.0000       8.389689       228.2951 
 3120   0.0000       8.393180       228.3900 
 3121   0.0000       8.396177       228.4716 
 3122   0.0000       8.399264       228.5556 
 3123   0.0000       8.400404       228.5866 
 3124   0.0000       8.403727       228.6770 
 3125   0.0000       8.407591       228.7822 
 3126   0.0000       8.409242       228.8271 
 3127   0.0000       8.414053       228.9580 
 3128   0.0000       8.416450       229.0233 
 3129   0.0000       8.418442       229.0774 
 3130   0.0000       8.421085       229.1494 
 3131   0.0000       8.423152       229.2056 
 3132   0.0000       8.427051       229.3117 
 3133   0.0000       8.429162       229.3692 
 3134   0.0000       8.431364       229.4291 
 3135   0.0000       8.434561       229.5161 
 3136   0.0000       8.436834       229.5779 
 3137   0.0000       8.440781       229.6853 
 3138   0.0000       8.443134       229.7494 
 3139   0.0000       8.444928       229.7982 
 3140   0.0000       8.446275       229.8348 
 3141   0.0000       8.450601       229.9525 
 3142   0.0000       8.452733       230.0106 
 3143   0.0000       8.454682       230.0636 
 3144   0.0000       8.458952       230.1798 
 3145   0.0000       8.462712       230.2821 
 3146   0.0000       8.466826       230.3941 
 3147   0.0000       8.470228       230.4866 
 3148   0.0000       8.473290       230.5699 
 3149   0.0000       8.476968       230.6700 
 3150   0.0000       8.482706       230.8262 
 3151   0.0000       8.487767       230.9639 
 3152   0.0000       8.489817       231.0197 
 3153   0.0000       8.493195       231.1116 
 3154   0.0000       8.498381       231.2527 
 3155   0.0000       8.501423       231.3355 
 3156   0.0000       8.505117       231.4360 
 3157   0.0000       8.506847       231.4831 
 3158   0.0000       8.507494       231.5007 
 3159   0.0000       8.517853       231.7826 
 3160   0.0000       8.520171       231.8457 
 3161   0.0000       8.521322       231.8770 
 3162   0.0000       8.525344       231.9864 
 3163   0.0000       8.527241       232.0380 
 3164   0.0000       8.529710       232.1052 
 3165   0.0000       8.531556       232.1554 
 3166   0.0000       8.534860       232.2453 
 3167   0.0000       8.535966       232.2755 
 3168   0.0000       8.539065       232.3598 
 3169   0.0000       8.540893       232.4095 
 3170   0.0000       8.543019       232.4674 
 3171   0.0000       8.550632       232.6745 
 3172   0.0000       8.552443       232.7238 
 3173   0.0000       8.557229       232.8540 
 3174   0.0000       8.560199       232.9349 
 3175   0.0000       8.562508       232.9977 
 3176   0.0000       8.565807       233.0875 
 3177   0.0000       8.568876       233.1710 
 3178   0.0000       8.572678       233.2744 
 3179   0.0000       8.573495       233.2967 
 3180   0.0000       8.581905       233.5255 
 3181   0.0000       8.583135       233.5590 
 3182   0.0000       8.590690       233.7646 
 3183   0.0000       8.594438       233.8666 
 3184   0.0000       8.600195       234.0232 
 3185   0.0000       8.603455       234.1119 
 3186   0.0000       8.607784       234.2297 
 3187   0.0000       8.609604       234.2792 
 3188   0.0000       8.616290       234.4612 
 3189   0.0000       8.616907       234.4780 
 3190   0.0000       8.620826       234.5846 
 3191   0.0000       8.622642       234.6340 
 3192   0.0000       8.627165       234.7571 
 3193   0.0000       8.630308       234.8426 
 3194   0.0000       8.634712       234.9625 
 3195   0.0000       8.635698       234.9893 
 3196   0.0000       8.637856       235.0480 
 3197   0.0000       8.645006       235.2426 
 3198   0.0000       8.646341       235.2789 
 3199   0.0000       8.649547       235.3662 
 3200   0.0000       8.649775       235.3723 
 3201   0.0000       8.652504       235.4466 
 3202   0.0000       8.659735       235.6434 
 3203   0.0000       8.661805       235.6997 
 3204   0.0000       8.663987       235.7591 
 3205   0.0000       8.669272       235.9029 
 3206   0.0000       8.671396       235.9607 
 3207   0.0000       8.673290       236.0122 
 3208   0.0000       8.677790       236.1347 
 3209   0.0000       8.679777       236.1887 
 3210   0.0000       8.687946       236.4110 
 3211   0.0000       8.688456       236.4249 
 3212   0.0000       8.698324       236.6934 
 3213   0.0000       8.702467       236.8062 
 3214   0.0000       8.706382       236.9127 
 3215   0.0000       8.709887       237.0081 
 3216   0.0000       8.712571       237.0811 
 3217   0.0000       8.716945       237.2001 
 3218   0.0000       8.719744       237.2763 
 3219   0.0000       8.723796       237.3866 
 3220   0.0000       8.726906       237.4712 
 3221   0.0000       8.729237       237.5346 
 3222   0.0000       8.733162       237.6414 
 3223   0.0000       8.735177       237.6962 
 3224   0.0000       8.743215       237.9150 
 3225   0.0000       8.745143       237.9675 
 3226   0.0000       8.748391       238.0558 
 3227   0.0000       8.748970       238.0716 
 3228   0.0000       8.757166       238.2946 
 3229   0.0000       8.762717       238.4456 
 3230   0.0000       8.767316       238.5708 
 3231   0.0000       8.771880       238.6950 
 3232   0.0000       8.772740       238.7184 
 3233   0.0000       8.779640       238.9061 
 3234   0.0000       8.780785       238.9373 
 3235   0.0000       8.783253       239.0045 
 3236   0.0000       8.787923       239.1315 
 3237   0.0000       8.792346       239.2519 
 3238   0.0000       8.794301       239.3051 
 3239   0.0000       8.797225       239.3847 
 3240   0.0000       8.807243       239.6573 
 3241   0.0000       8.810785       239.7537 
 3242   0.0000       8.812005       239.7868 
 3243   0.0000       8.820941       240.0300 
 3244   0.0000       8.823479       240.0991 
 3245   0.0000       8.831581       240.3195 
 3246   0.0000       8.835279       240.4202 
 3247   0.0000       8.839789       240.5429 
 3248   0.0000       8.844787       240.6789 
 3249   0.0000       8.845542       240.6994 
 3250   0.0000       8.850696       240.8397 
 3251   0.0000       8.854786       240.9510 
 3252   0.0000       8.859305       241.0739 
 3253   0.0000       8.864118       241.2049 
 3254   0.0000       8.868156       241.3148 
 3255   0.0000       8.870053       241.3664 
 3256   0.0000       8.875242       241.5076 
 3257   0.0000       8.877563       241.5708 
 3258   0.0000       8.880476       241.6500 
 3259   0.0000       8.887135       241.8312 
 3260   0.0000       8.894539       242.0327 
 3261   0.0000       8.899783       242.1754 
 3262   0.0000       8.900869       242.2050 
 3263   0.0000       8.904822       242.3125 
 3264   0.0000       8.906251       242.3514 
 3265   0.0000       8.912841       242.5307 
 3266   0.0000       8.915105       242.5923 
 3267   0.0000       8.916286       242.6245 
 3268   0.0000       8.921238       242.7592 
 3269   0.0000       8.925821       242.8839 
 3270   0.0000       8.930782       243.0189 
 3271   0.0000       8.933541       243.0940 
 3272   0.0000       8.937334       243.1972 
 3273   0.0000       8.942140       243.3280 
 3274   0.0000       8.945037       243.4068 
 3275   0.0000       8.950661       243.5599 
 3276   0.0000       8.954818       243.6730 
 3277   0.0000       8.958989       243.7865 
 3278   0.0000       8.963389       243.9062 
 3279   0.0000       8.966495       243.9907 
 3280   0.0000       8.968635       244.0490 
 3281   0.0000       8.971988       244.1402 
 3282   0.0000       8.976022       244.2500 
 3283   0.0000       8.985410       244.5054 
 3284   0.0000       8.992670       244.7030 
 3285   0.0000       8.996789       244.8151 
 3286   0.0000       9.004012       245.0116 
 3287   0.0000       9.006819       245.0880 
 3288   0.0000       9.010054       245.1760 
 3289   0.0000       9.012338       245.2382 
 3290   0.0000       9.016259       245.3449 
 3291   0.0000       9.018689       245.4110 
 3292   0.0000       9.023832       245.5509 
 3293   0.0000       9.024818       245.5778 
 3294   0.0000       9.026137       245.6137 
 3295   0.0000       9.029690       245.7104 
 3296   0.0000       9.036875       245.9059 
 3297   0.0000       9.038648       245.9541 
 3298   0.0000       9.042105       246.0482 
 3299   0.0000       9.046962       246.1804 
 3300   0.0000       9.048965       246.2349 
 3301   0.0000       9.049839       246.2586 
 3302   0.0000       9.056570       246.4418 
 3303   0.0000       9.061355       246.5720 
 3304   0.0000       9.062422       246.6010 
 3305   0.0000       9.068554       246.7679 
 3306   0.0000       9.069282       246.7877 
 3307   0.0000       9.075436       246.9552 
 3308   0.0000       9.077032       246.9986 
 3309   0.0000       9.079011       247.0525 
 3310   0.0000       9.085362       247.2253 
 3311   0.0000       9.087948       247.2956 
 3312   0.0000       9.094912       247.4851 
 3313   0.0000       9.098657       247.5870 
 3314   0.0000       9.102227       247.6842 
 3315   0.0000       9.106559       247.8021 
 3316   0.0000       9.111478       247.9359 
 3317   0.0000       9.119290       248.1485 
 3318   0.0000       9.121749       248.2154 
 3319   0.0000       9.123795       248.2711 
 3320   0.0000       9.126773       248.3521 
 3321   0.0000       9.135820       248.5983 
 3322   0.0000       9.141616       248.7560 
 3323   0.0000       9.154350       249.1025 
 3324   0.0000       9.157667       249.1928 
 3325   0.0000       9.161183       249.2885 
 3326   0.0000       9.164360       249.3749 
 3327   0.0000       9.170740       249.5485 
 3328   0.0000       9.179972       249.7997 
 3329   0.0000       9.188255       250.0251 
 3330   0.0000       9.192141       250.1309 
 3331   0.0000       9.197850       250.2862 
 3332   0.0000       9.201394       250.3827 
 3333   0.0000       9.206944       250.5337 
 3334   0.0000       9.210727       250.6366 
 3335   0.0000       9.213377       250.7087 
 3336   0.0000       9.217281       250.8150 
 3337   0.0000       9.230814       251.1832 
 3338   0.0000       9.234771       251.2909 
 3339   0.0000       9.237929       251.3768 
 3340   0.0000       9.243717       251.5343 
 3341   0.0000       9.255726       251.8611 
 3342   0.0000       9.261941       252.0302 
 3343   0.0000       9.277104       252.4428 
 3344   0.0000       9.283569       252.6187 
 3345   0.0000       9.284878       252.6544 
 3346   0.0000       9.288326       252.7482 
 3347   0.0000       9.300821       253.0882 
 3348   0.0000       9.303684       253.1661 
 3349   0.0000       9.309814       253.3329 
 3350   0.0000       9.314764       253.4676 
 3351   0.0000       9.325274       253.7536 
 3352   0.0000       9.331630       253.9266 
 3353   0.0000       9.343743       254.2562 
 3354   0.0000       9.346369       254.3276 
 3355   0.0000       9.352955       254.5068 
 3356   0.0000       9.362782       254.7743 
 3357   0.0000       9.368342       254.9255 
 3358   0.0000       9.371058       254.9995 
 3359   0.0000       9.382899       255.3217 
 3360   0.0000       9.387410       255.4444 
 3361   0.0000       9.394490       255.6371 
 3362   0.0000       9.398278       255.7401 
 3363   0.0000       9.401874       255.8380 
 3364   0.0000       9.406941       255.9759 
 3365   0.0000       9.420848       256.3543 
 3366   0.0000       9.421748       256.3788 
 3367   0.0000       9.429726       256.5959 
 3368   0.0000       9.432072       256.6597 
 3369   0.0000       9.434411       256.7234 
 3370   0.0000       9.447177       257.0708 
 3371   0.0000       9.450872       257.1713 
 3372   0.0000       9.452486       257.2152 
 3373   0.0000       9.457823       257.3605 
 3374   0.0000       9.475579       257.8436 
 3375   0.0000       9.481359       258.0009 
 3376   0.0000       9.484533       258.0873 
 3377   0.0000       9.487821       258.1767 
 3378   0.0000       9.491048       258.2645 
 3379   0.0000       9.503247       258.5965 
 3380   0.0000       9.514950       258.9150 
 3381   0.0000       9.521758       259.1002 
 3382   0.0000       9.525535       259.2030 
 3383   0.0000       9.539707       259.5886 
 3384   0.0000       9.543820       259.7005 
 3385   0.0000       9.550176       259.8735 
 3386   0.0000       9.560357       260.1505 
 3387   0.0000       9.564348       260.2591 
 3388   0.0000       9.567837       260.3541 
 3389   0.0000       9.579174       260.6626 
 3390   0.0000       9.590727       260.9770 
 3391   0.0000       9.596019       261.1209 
 3392   0.0000       9.624123       261.8857 
 3393   0.0000       9.642807       262.3941 
 3394   0.0000       9.644987       262.4535 
 3395   0.0000       9.649866       262.5862 
 3396   0.0000       9.650820       262.6122 
 3397   0.0000       9.669463       263.1195 
 3398   0.0000       9.675231       263.2764 
 3399   0.0000       9.677100       263.3273 
 3400   0.0000       9.683117       263.4910 
 3401   0.0000       9.692861       263.7562 
 3402   0.0000       9.699071       263.9251 
 3403   0.0000       9.699650       263.9409 
 3404   0.0000       9.704049       264.0606 
 3405   0.0000       9.704945       264.0850 
 3406   0.0000       9.713247       264.3109 
 3407   0.0000       9.716807       264.4078 
 3408   0.0000       9.720181       264.4996 
 3409   0.0000       9.725988       264.6576 
 3410   0.0000       9.732547       264.8361 
 3411   0.0000       9.737306       264.9656 
 3412   0.0000       9.752942       265.3910 
 3413   0.0000       9.757029       265.5023 
 3414   0.0000       9.760364       265.5930 
 3415   0.0000       9.762806       265.6595 
 3416   0.0000       9.766569       265.7619 
 3417   0.0000       9.773919       265.9618 
 3418   0.0000       9.781593       266.1707 
 3419   0.0000       9.789443       266.3843 
 3420   0.0000       9.791159       266.4310 
 3421   0.0000       9.795215       266.5413 
 3422   0.0000       9.796410       266.5739 
 3423   0.0000       9.801089       266.7012 
 3424   0.0000       9.807951       266.8879 
 3425   0.0000       9.810082       266.9459 
 3426   0.0000       9.813474       267.0382 
 3427   0.0000       9.818394       267.1721 
 3428   0.0000       9.824871       267.3483 
 3429   0.0000       9.834809       267.6188 
 3430   0.0000       9.838405       267.7166 
 3431   0.0000       9.839665       267.7509 
 3432   0.0000       9.843744       267.8619 
 3433   0.0000       9.846520       267.9374 
 3434   0.0000       9.848135       267.9814 
 3435   0.0000       9.855843       268.1911 
 3436   0.0000       9.859429       268.2887 
 3437   0.0000       9.863197       268.3912 
 3438   0.0000       9.865679       268.4588 
 3439   0.0000       9.869614       268.5659 
 3440   0.0000       9.873907       268.6827 
 3441   0.0000       9.880346       268.8579 
 3442   0.0000       9.884341       268.9666 
 3443   0.0000       9.888114       269.0693 
 3444   0.0000       9.890650       269.1383 
 3445   0.0000       9.896344       269.2932 
 3446   0.0000       9.901216       269.4258 
 3447   0.0000       9.906399       269.5668 
 3448   0.0000       9.907448       269.5954 
 3449   0.0000       9.911111       269.6950 
 3450   0.0000       9.915380       269.8112 
 3451   0.0000       9.921863       269.9876 
 3452   0.0000       9.925202       270.0785 
 3453   0.0000       9.930759       270.2297 
 3454   0.0000       9.934450       270.3301 
 3455   0.0000       9.938005       270.4269 
 3456   0.0000       9.941532       270.5228 
 3457   0.0000       9.949596       270.7423 
 3458   0.0000       9.957038       270.9448 
 3459   0.0000       9.963924       271.1322 
 3460   0.0000       9.966683       271.2072 
 3461   0.0000       9.968186       271.2481 
 3462   0.0000       9.970724       271.3172 
 3463   0.0000       9.974707       271.4256 
 3464   0.0000       9.979592       271.5585 
 3465   0.0000       9.983341       271.6605 
 3466   0.0000       9.990440       271.8537 
 3467   0.0000       9.996247       272.0117 
 3468   0.0000      10.006267       272.2844 
 3469   0.0000      10.009385       272.3692 
 3470   0.0000      10.013078       272.4697 
 3471   0.0000      10.030102       272.9329 
 3472   0.0000      10.033673       273.0301 
 3473   0.0000      10.041523       273.2437 
 3474   0.0000      10.044762       273.3319 
 3475   0.0000      10.056020       273.6382 
 3476   0.0000      10.060918       273.7715 
 3477   0.0000      10.066132       273.9134 
 3478   0.0000      10.070602       274.0350 
 3479   0.0000      10.073388       274.1108 
 3480   0.0000      10.076453       274.1942 
 3481   0.0000      10.083508       274.3862 
 3482   0.0000      10.086925       274.4792 
 3483   0.0000      10.092851       274.6404 
 3484   0.0000      10.093833       274.6672 
 3485   0.0000      10.102253       274.8963 
 3486   0.0000      10.106567       275.0137 
 3487   0.0000      10.111989       275.1612 
 3488   0.0000      10.118393       275.3355 
 3489   0.0000      10.123668       275.4790 
 3490   0.0000      10.127119       275.5729 
 3491   0.0000      10.131708       275.6978 
 3492   0.0000      10.139022       275.8968 
 3493   0.0000      10.147231       276.1202 
 3494   0.0000      10.152297       276.2580 
 3495   0.0000      10.154521       276.3186 
 3496   0.0000      10.157250       276.3928 
 3497   0.0000      10.164503       276.5902 
 3498   0.0000      10.176515       276.9171 
 3499   0.0000      10.182232       277.0726 
 3500   0.0000      10.191907       277.3359 
 3501   0.0000      10.200587       277.5721 
 3502   0.0000      10.206015       277.7198 
 3503   0.0000      10.218779       278.0671 
 3504   0.0000      10.223385       278.1925 
 3505   0.0000      10.230526       278.3868 
 3506   0.0000      10.233805       278.4760 
 3507   0.0000      10.236140       278.5395 
 3508   0.0000      10.239407       278.6284 
 3509   0.0000      10.243286       278.7340 
 3510   0.0000      10.244751       278.7739 
 3511   0.0000      10.247709       278.8543 
 3512   0.0000      10.256113       279.0830 
 3513   0.0000      10.262260       279.2503 
 3514   0.0000      10.277298       279.6595 
 3515   0.0000      10.281198       279.7656 
 3516   0.0000      10.284064       279.8436 
 3517   0.0000      10.290847       280.0282 
 3518   0.0000      10.309251       280.5290 
 3519   0.0000      10.313606       280.6475 
 3520   0.0000      10.319788       280.8157 
 3521   0.0000      10.324661       280.9483 
 3522   0.0000      10.332530       281.1624 
 3523   0.0000      10.336306       281.2652 
 3524   0.0000      10.346704       281.5481 
 3525   0.0000      10.358320       281.8642 
 3526   0.0000      10.364969       282.0451 
 3527   0.0000      10.371910       282.2340 
 3528   0.0000      10.376820       282.3676 
 3529   0.0000      10.381266       282.4886 
 3530   0.0000      10.385735       282.6102 
 3531   0.0000      10.388442       282.6839 
 3532   0.0000      10.390196       282.7316 
 3533   0.0000      10.398675       282.9623 
 3534   0.0000      10.408998       283.2432 
 3535   0.0000      10.414035       283.3803 
 3536   0.0000      10.428072       283.7623 
 3537   0.0000      10.434755       283.9441 
 3538   0.0000      10.444818       284.2180 
 3539   0.0000      10.455768       284.5159 
 3540   0.0000      10.462770       284.7064 
 3541   0.0000      10.469990       284.9029 
 3542   0.0000      10.491788       285.4961 
 3543   0.0000      10.496752       285.6311 
 3544   0.0000      10.512988       286.0730 
 3545   0.0000      10.515771       286.1487 
 3546   0.0000      10.530083       286.5381 
 3547   0.0000      10.535773       286.6930 
 3548   0.0000      10.538815       286.7757 
 3549   0.0000      10.543698       286.9086 
 3550   0.0000      10.567096       287.5453 
 3551   0.0000      10.575204       287.7659 
 3552   0.0000      10.583502       287.9917 
 3553   0.0000      10.593575       288.2658 
 3554   0.0000      10.602035       288.4960 
 3555   0.0000      10.646938       289.7179 
 3556   0.0000      10.651784       289.8498 
 3557   0.0000      10.663510       290.1689 
 3558   0.0000      10.669336       290.3274 
 3559   0.0000      10.675573       290.4971 
 3560   0.0000      10.685648       290.7713 
 3561   0.0000      10.695859       291.0491 
 3562   0.0000      10.698488       291.1207 
 3563   0.0000      10.703145       291.2474 
 3564   0.0000      10.708725       291.3992 
 3565   0.0000      10.729461       291.9635 
 3566   0.0000      10.738055       292.1973 
 3567   0.0000      10.752205       292.5824 
 3568   0.0000      10.761575       292.8374 
 3569   0.0000      10.768326       293.0210 
 3570   0.0000      10.804648       294.0094 
 3571   0.0000      10.827847       294.6407 
 3572   0.0000      10.842737       295.0459 
 3573   0.0000      10.880032       296.0607 
 3574   0.0000      10.906823       296.7897 
 3575   0.0000      10.928175       297.3708 
 3576   0.0000      10.929438       297.4051 
 3577   0.0000      10.986682       298.9628 
 3578   0.0000      10.998264       299.2780 
 3579   0.0000      11.033607       300.2397 
 3580   0.0000      11.064976       301.0933 
 3581   0.0000      11.080510       301.5160 
 3582   0.0000      11.102004       302.1009 
 3583   0.0000      11.123391       302.6829 
 3584   0.0000      11.139122       303.1109 
 3585   0.0000      11.149123       303.3831 
 3586   0.0000      11.187508       304.4276 
 3587   0.0000      11.228489       305.5427 
 3588   0.0000      11.259080       306.3751 
 3589   0.0000      11.269848       306.6682 
 3590   0.0000      11.379235       309.6447 
 3591   0.0000      11.410537       310.4965 
 3592   0.0000      11.415946       310.6437 
 3593   0.0000      11.440627       311.3153 
 3594   0.0000      11.466350       312.0152 
 3595   0.0000      11.515734       313.3591 
 3596   0.0000      11.523267       313.5640 
 3597   0.0000      11.540113       314.0224 
 3598   0.0000      11.544897       314.1526 
 3599   0.0000      11.574369       314.9546 
 3600   0.0000      11.580906       315.1325 
 3601   0.0000      11.623722       316.2976 
 3602   0.0000      11.652038       317.0681 
 3603   0.0000      11.666415       317.4593 
 3604   0.0000      11.673333       317.6475 
 3605   0.0000      11.681230       317.8624 
 3606   0.0000      11.757485       319.9374 
 3607   0.0000      11.779209       320.5286 
 3608   0.0000      11.786239       320.7199 
 3609   0.0000      11.821788       321.6872 
 3610   0.0000      11.831494       321.9513 
 3611   0.0000      11.863722       322.8283 
 3612   0.0000      11.889719       323.5357 
 3613   0.0000      11.905731       323.9714 
 3614   0.0000      11.930942       324.6574 
 3615   0.0000      11.953892       325.2819 
 3616   0.0000      11.986387       326.1662 
 3617   0.0000      11.991457       326.3041 
 3618   0.0000      12.033519       327.4487 
 3619   0.0000      12.041847       327.6753 
 3620   0.0000      12.066803       328.3544 
 3621   0.0000      12.078311       328.6675 
 3622   0.0000      12.114917       329.6636 
 3623   0.0000      12.138894       330.3161 
 3624   0.0000      12.158049       330.8373 
 3625   0.0000      12.165662       331.0445 
 3626   0.0000      12.182409       331.5002 
 3627   0.0000      12.197190       331.9024 
 3628   0.0000      12.223977       332.6313 
 3629   0.0000      12.247934       333.2832 
 3630   0.0000      12.264464       333.7330 
 3631   0.0000      12.283674       334.2558 
 3632   0.0000      12.300377       334.7103 
 3633   0.0000      12.307912       334.9153 
 3634   0.0000      12.318434       335.2016 
 3635   0.0000      12.331762       335.5643 
 3636   0.0000      12.343705       335.8893 
 3637   0.0000      12.350604       336.0770 
 3638   0.0000      12.357001       336.2511 
 3639   0.0000      12.362203       336.3926 
 3640   0.0000      12.368607       336.5669 
 3641   0.0000      12.390858       337.1724 
 3642   0.0000      12.405359       337.5670 
 3643   0.0000      12.417700       337.9028 
 3644   0.0000      12.422128       338.0233 
 3645   0.0000      12.436997       338.4279 
 3646   0.0000      12.479861       339.5943 
 3647   0.0000      12.539729       341.2234 
 3648   0.0000      12.557890       341.7175 
 3649   0.0000      12.571946       342.1000 
 3650   0.0000      12.610939       343.1611 
 3651   0.0000      12.626596       343.5871 
 3652   0.0000      12.630270       343.6871 
 3653   0.0000      12.664544       344.6198 
 3654   0.0000      12.692268       345.3742 
 3655   0.0000      12.709358       345.8392 
 3656   0.0000      12.720055       346.1303 
 3657   0.0000      12.730234       346.4073 
 3658   0.0000      12.738473       346.6315 
 3659   0.0000      12.753528       347.0412 
 3660   0.0000      12.800857       348.3290 
 3661   0.0000      12.831849       349.1724 
 3662   0.0000      12.861595       349.9818 
 3663   0.0000      12.908042       351.2457 
 3664   0.0000      12.920264       351.5782 
 3665   0.0000      12.988317       353.4301 
 3666   0.0000      12.997874       353.6901 
 3667   0.0000      13.038803       354.8039 
 3668   0.0000      13.067440       355.5831 
 3669   0.0000      13.141779       357.6060 
 3670   0.0000      13.155913       357.9906 
 3671   0.0000      13.165353       358.2475 
 3672   0.0000      13.166987       358.2919 
 3673   0.0000      13.169689       358.3655 
 3674   0.0000      13.186505       358.8230 
 3675   0.0000      13.187831       358.8591 
 3676   0.0000      13.205699       359.3453 
 3677   0.0000      13.257771       360.7623 
 3678   0.0000      13.259741       360.8159 
 3679   0.0000      13.295395       361.7861 
 3680   0.0000      13.302990       361.9928 
 3681   0.0000      13.407454       364.8354 
 3682   0.0000      13.500099       367.3564 
 3683   0.0000      13.567905       369.2015 
 3684   0.0000      13.650352       371.4450 
 3685   0.0000      14.038084       381.9957 
 3686   0.0000      14.328832       389.9073 
 3687   0.0000      14.391173       391.6037 
 3688   0.0000      14.400853       391.8671 
 3689   0.0000      14.485584       394.1728 
 3690   0.0000      14.509233       394.8163 
 3691   0.0000      14.719357       400.5341 
 3692   0.0000      14.964761       407.2119 
 3693   0.0000      15.096844       410.8060 
 3694   0.0000      15.131766       411.7563 
 3695   0.0000      28.053017       763.3614 
 3696   0.0000      28.065592       763.7036 
 3697   0.0000      28.116720       765.0949 
 3698   0.0000      28.239153       768.4264 
 3699   0.0000      28.365626       771.8679 
 3700   0.0000      28.473844       774.8127 
 3701   0.0000      28.510259       775.8036 
 3702   0.0000      28.548425       776.8422 
 3703   0.0000      28.553814       776.9888 
 3704   0.0000      28.558064       777.1044 
 3705   0.0000      28.569636       777.4193 
 3706   0.0000      28.580945       777.7271 
 3707   0.0000      28.638876       779.3034 
 3708   0.0000      28.670174       780.1551 
 3709   0.0000      28.762124       782.6572 
 3710   0.0000      28.806566       783.8665 
 3711   0.0000      28.905147       786.5490 
 3712   0.0000      28.920019       786.9537 
 3713   0.0000      28.935184       787.3664 
 3714   0.0000      28.946075       787.6627 
 3715   0.0000      28.963989       788.1502 
 3716   0.0000      28.970692       788.3326 
 3717   0.0000      28.975908       788.4746 
 3718   0.0000      29.033164       790.0326 
 3719   0.0000      29.037049       790.1383 
 3720   0.0000      29.046221       790.3879 
 3721   0.0000      29.066211       790.9318 
 3722   0.0000      29.134978       792.8030 
 3723   0.0000      29.135802       792.8255 
 3724   0.0000      29.191597       794.3437 
 3725   0.0000      29.206302       794.7439 
 3726   0.0000      29.234845       795.5206 
 3727   0.0000      29.270006       796.4773 
 3728   0.0000      29.292897       797.1002 
 3729   0.0000      29.314442       797.6865 
 3730   0.0000      29.321937       797.8905 
 3731   0.0000      29.358341       798.8811 
 3732   0.0000      29.370341       799.2076 
 3733   0.0000      37.669427      1025.0372 
 3734   0.0000      37.891443      1031.0786 
 3735   0.0000      37.961952      1032.9972 
 3736   0.0000      38.359869      1043.8251 
 3737   0.0000      38.383860      1044.4779 
 3738   0.0000      48.367763      1316.1537 
 3739   0.0000      48.451267      1318.4260 
 3740   0.0000      48.564351      1321.5032 
 3741   0.0000      48.618826      1322.9855 
 3742   0.0000     147.188656      4005.2070 
 3743   0.0000     147.201454      4005.5552 
 3744   0.0000     147.254347      4006.9945 
 3745   0.0000     147.334919      4009.1870 
 3746   0.0000     147.479298      4013.1157 
 3747   0.0000     147.604148      4016.5131 
 3748   0.0000     147.621456      4016.9840 
 3749   0.0000     147.660680      4018.0514 
 3750   0.0000     147.669461      4018.2903 
 3751   0.0000     147.679777      4018.5710 
 3752   0.0000     147.690536      4018.8638 
 3753   0.0000     147.710413      4019.4047 
 3754   0.0000     147.740670      4020.2280 
 3755   0.0000     147.770139      4021.0299 
 3756   0.0000     147.872032      4023.8026 
 3757   0.0000     147.894906      4024.4250 
 3758   0.0000     147.998482      4027.2434 
 3759   0.0000     148.000660      4027.3027 
 3760   0.0000     148.025736      4027.9850 
 3761   0.0000     148.041769      4028.4213 
 3762   0.0000     148.047805      4028.5856 
 3763   0.0000     148.079124      4029.4378 
 3764   0.0000     148.117903      4030.4931 
 3765   0.0000     148.118515      4030.5097 
 3766   0.0000     148.128831      4030.7904 
 3767   0.0000     148.186702      4032.3652 
 3768   0.0000     148.218514      4033.2308 
 3769   0.0000     148.283376      4034.9958 
 3770   0.0000     148.297469      4035.3793 
 3771   0.0000     148.355097      4036.9474 
 3772   0.0000     148.360609      4037.0974 
 3773   0.0000     148.391907      4037.9491 
 3774   0.0000     148.413080      4038.5252 
 3775   0.0000     148.441102      4039.2877 
 3776   0.0000     148.457183      4039.7253 
 3777   0.0000     148.466713      4039.9847 
 3778   0.0000     148.474194      4040.1882 
 3779   0.0000     148.539581      4041.9675 
 3780   0.0000     197.028369      5361.4145 
 3781   0.0000     197.277320      5368.1888 
 3782   0.0000     197.344652      5370.0210 
 3783   0.0000     197.790338      5382.1487 
 3784   0.0000     197.815836      5382.8426 
 3785   0.0000     253.489429      6897.7980 
 3786   0.0000     253.583020      6900.3448 
 3787   0.0000     253.713320      6903.8904 
 3788   0.0000     253.790023      6905.9776 

                 SPIN DOWN ORBITALS
  NO   OCC          E(Eh)            E(eV) 
   0   1.0000     -19.371477      -527.1247 
   1   1.0000     -19.283209      -524.7228 
   2   1.0000     -19.258669      -524.0550 
   3   1.0000     -19.255426      -523.9668 
   4   1.0000     -14.492965      -394.3736 
   5   1.0000     -14.480331      -394.0298 
   6   1.0000     -14.469628      -393.7386 
   7   1.0000     -14.464943      -393.6111 
   8   1.0000     -14.459544      -393.4642 
   9   1.0000     -10.396064      -282.8913 
  10   1.0000     -10.396038      -282.8906 
  11   1.0000     -10.391377      -282.7638 
  12   1.0000     -10.387926      -282.6698 
  13   1.0000     -10.364840      -282.0416 
  14   1.0000     -10.360268      -281.9172 
  15   1.0000     -10.353021      -281.7200 
  16   1.0000     -10.350256      -281.6448 
  17   1.0000     -10.339173      -281.3432 
  18   1.0000     -10.336892      -281.2811 
  19   1.0000     -10.336227      -281.2630 
  20   1.0000     -10.332478      -281.1610 
  21   1.0000     -10.330243      -281.1002 
  22   1.0000     -10.320994      -280.8485 
  23   1.0000     -10.319333      -280.8033 
  24   1.0000     -10.317324      -280.7487 
  25   1.0000     -10.309929      -280.5474 
  26   1.0000     -10.309443      -280.5342 
  27   1.0000     -10.308103      -280.4977 
  28   1.0000     -10.306959      -280.4666 
  29   1.0000     -10.306880      -280.4645 
  30   1.0000     -10.306611      -280.4571 
  31   1.0000     -10.305648      -280.4309 
  32   1.0000     -10.304910      -280.4109 
  33   1.0000     -10.304656      -280.4039 
  34   1.0000     -10.304407      -280.3972 
  35   1.0000     -10.302760      -280.3524 
  36   1.0000     -10.302549      -280.3466 
  37   1.0000     -10.302265      -280.3389 
  38   1.0000     -10.301176      -280.3092 
  39   1.0000     -10.299378      -280.2603 
  40   1.0000     -10.298826      -280.2453 
  41   1.0000     -10.297346      -280.2050 
  42   1.0000     -10.297134      -280.1993 
  43   1.0000     -10.296436      -280.1803 
  44   1.0000     -10.295440      -280.1532 
  45   1.0000     -10.293518      -280.1009 
  46   1.0000     -10.283959      -279.8407 
  47   1.0000      -1.177403       -32.0388 
  48   1.0000      -1.076765       -29.3003 
  49   1.0000      -1.067254       -29.0414 
  50   1.0000      -1.063583       -28.9416 
  51   1.0000      -1.008598       -27.4454 
  52   1.0000      -0.966499       -26.2998 
  53   1.0000      -0.963555       -26.2197 
  54   1.0000      -0.956825       -26.0365 
  55   1.0000      -0.923069       -25.1180 
  56   1.0000      -0.901842       -24.5404 
  57   1.0000      -0.892428       -24.2842 
  58   1.0000      -0.886793       -24.1309 
  59   1.0000      -0.884431       -24.0666 
  60   1.0000      -0.840535       -22.8721 
  61   1.0000      -0.831269       -22.6200 
  62   1.0000      -0.817152       -22.2358 
  63   1.0000      -0.809927       -22.0392 
  64   1.0000      -0.805083       -21.9074 
  65   1.0000      -0.780943       -21.2505 
  66   1.0000      -0.777582       -21.1591 
  67   1.0000      -0.772527       -21.0215 
  68   1.0000      -0.770147       -20.9568 
  69   1.0000      -0.753778       -20.5113 
  70   1.0000      -0.727961       -19.8088 
  71   1.0000      -0.719933       -19.5904 
  72   1.0000      -0.716155       -19.4876 
  73   1.0000      -0.712150       -19.3786 
  74   1.0000      -0.707587       -19.2544 
  75   1.0000      -0.690861       -18.7993 
  76   1.0000      -0.688553       -18.7365 
  77   1.0000      -0.670393       -18.2423 
  78   1.0000      -0.657555       -17.8930 
  79   1.0000      -0.648358       -17.6427 
  80   1.0000      -0.646581       -17.5944 
  81   1.0000      -0.637999       -17.3608 
  82   1.0000      -0.628445       -17.1009 
  83   1.0000      -0.627562       -17.0768 
  84   1.0000      -0.606717       -16.5096 
  85   1.0000      -0.599714       -16.3191 
  86   1.0000      -0.594058       -16.1651 
  87   1.0000      -0.589538       -16.0422 
  88   1.0000      -0.582017       -15.8375 
  89   1.0000      -0.556214       -15.1354 
  90   1.0000      -0.553748       -15.0683 
  91   1.0000      -0.541989       -14.7483 
  92   1.0000      -0.540198       -14.6995 
  93   1.0000      -0.537568       -14.6280 
  94   1.0000      -0.529174       -14.3995 
  95   1.0000      -0.526765       -14.3340 
  96   1.0000      -0.523997       -14.2587 
  97   1.0000      -0.515360       -14.0237 
  98   1.0000      -0.513865       -13.9830 
  99   1.0000      -0.509445       -13.8627 
 100   1.0000      -0.502205       -13.6657 
 101   1.0000      -0.500459       -13.6182 
 102   1.0000      -0.490360       -13.3434 
 103   1.0000      -0.485939       -13.2231 
 104   1.0000      -0.483517       -13.1572 
 105   1.0000      -0.480686       -13.0801 
 106   1.0000      -0.477295       -12.9879 
 107   1.0000      -0.475754       -12.9459 
 108   1.0000      -0.471085       -12.8189 
 109   1.0000      -0.468262       -12.7421 
 110   1.0000      -0.462820       -12.5940 
 111   1.0000      -0.459232       -12.4963 
 112   1.0000      -0.454543       -12.3687 
 113   1.0000      -0.448243       -12.1973 
 114   1.0000      -0.447717       -12.1830 
 115   1.0000      -0.445013       -12.1094 
 116   1.0000      -0.441216       -12.0061 
 117   1.0000      -0.437537       -11.9060 
 118   1.0000      -0.435240       -11.8435 
 119   1.0000      -0.433806       -11.8045 
 120   1.0000      -0.431985       -11.7549 
 121   1.0000      -0.425930       -11.5902 
 122   1.0000      -0.423588       -11.5264 
 123   1.0000      -0.422112       -11.4862 
 124   1.0000      -0.420295       -11.4368 
 125   1.0000      -0.417092       -11.3496 
 126   1.0000      -0.412879       -11.2350 
 127   1.0000      -0.408647       -11.1198 
 128   1.0000      -0.408308       -11.1106 
 129   1.0000      -0.400005       -10.8847 
 130   1.0000      -0.397762       -10.8237 
 131   1.0000      -0.392328       -10.6758 
 132   1.0000      -0.391538       -10.6543 
 133   1.0000      -0.390643       -10.6299 
 134   1.0000      -0.388236       -10.5644 
 135   1.0000      -0.386545       -10.5184 
 136   1.0000      -0.379773       -10.3342 
 137   1.0000      -0.378564       -10.3013 
 138   1.0000      -0.376933       -10.2569 
 139   1.0000      -0.375432       -10.2160 
 140   1.0000      -0.374749       -10.1974 
 141   1.0000      -0.369982       -10.0677 
 142   1.0000      -0.363673        -9.8960 
 143   1.0000      -0.354396        -9.6436 
 144   1.0000      -0.354026        -9.6335 
 145   1.0000      -0.352897        -9.6028 
 146   1.0000      -0.347250        -9.4492 
 147   1.0000      -0.346901        -9.4397 
 148   1.0000      -0.326423        -8.8824 
 149   1.0000      -0.325967        -8.8700 
 150   1.0000      -0.324639        -8.8339 
 151   1.0000      -0.313018        -8.5176 
 152   1.0000      -0.296671        -8.0728 
 153   1.0000      -0.284841        -7.7509 
 154   1.0000      -0.284542        -7.7428 
 155   1.0000      -0.281295        -7.6544 
 156   1.0000      -0.275345        -7.4925 
 157   1.0000      -0.273948        -7.4545 
 158   1.0000      -0.270769        -7.3680 
 159   1.0000      -0.269116        -7.3230 
 160   1.0000      -0.267553        -7.2805 
 161   1.0000      -0.266516        -7.2523 
 162   1.0000      -0.264603        -7.2002 
 163   1.0000      -0.257714        -7.0128 
 164   1.0000      -0.250108        -6.8058 
 165   0.0000      -0.166593        -4.5332 
 166   0.0000      -0.064837        -1.7643 
 167   0.0000      -0.047474        -1.2918 
 168   0.0000      -0.026256        -0.7145 
 169   0.0000      -0.020169        -0.5488 
 170   0.0000      -0.010567        -0.2875 
 171   0.0000      -0.005882        -0.1600 
 172   0.0000      -0.002658        -0.0723 
 173   0.0000       0.001474         0.0401 
 174   0.0000       0.005399         0.1469 
 175   0.0000       0.016315         0.4439 
 176   0.0000       0.017845         0.4856 
 177   0.0000       0.020010         0.5445 
 178   0.0000       0.028264         0.7691 
 179   0.0000       0.030045         0.8176 
 180   0.0000       0.032686         0.8894 
 181   0.0000       0.035245         0.9591 
 182   0.0000       0.041997         1.1428 
 183   0.0000       0.043853         1.1933 
 184   0.0000       0.047100         1.2817 
 185   0.0000       0.051926         1.4130 
 186   0.0000       0.053265         1.4494 
 187   0.0000       0.054496         1.4829 
 188   0.0000       0.056307         1.5322 
 189   0.0000       0.059978         1.6321 
 190   0.0000       0.063922         1.7394 
 191   0.0000       0.065657         1.7866 
 192   0.0000       0.066236         1.8024 
 193   0.0000       0.069765         1.8984 
 194   0.0000       0.071723         1.9517 
 195   0.0000       0.074508         2.0275 
 196   0.0000       0.078012         2.1228 
 197   0.0000       0.078883         2.1465 
 198   0.0000       0.081132         2.2077 
 199   0.0000       0.082784         2.2527 
 200   0.0000       0.088828         2.4171 
 201   0.0000       0.089835         2.4445 
 202   0.0000       0.092607         2.5200 
 203   0.0000       0.094638         2.5752 
 204   0.0000       0.097148         2.6435 
 205   0.0000       0.101162         2.7528 
 206   0.0000       0.101511         2.7622 
 207   0.0000       0.103692         2.8216 
 208   0.0000       0.109813         2.9882 
 209   0.0000       0.110492         3.0066 
 210   0.0000       0.113922         3.1000 
 211   0.0000       0.116896         3.1809 
 212   0.0000       0.119079         3.2403 
 213   0.0000       0.119295         3.2462 
 214   0.0000       0.122526         3.3341 
 215   0.0000       0.124151         3.3783 
 216   0.0000       0.126667         3.4468 
 217   0.0000       0.129518         3.5244 
 218   0.0000       0.131471         3.5775 
 219   0.0000       0.137346         3.7374 
 220   0.0000       0.137582         3.7438 
 221   0.0000       0.140716         3.8291 
 222   0.0000       0.141440         3.8488 
 223   0.0000       0.142597         3.8803 
 224   0.0000       0.142879         3.8879 
 225   0.0000       0.146392         3.9835 
 226   0.0000       0.148263         4.0344 
 227   0.0000       0.151447         4.1211 
 228   0.0000       0.152537         4.1507 
 229   0.0000       0.153577         4.1790 
 230   0.0000       0.156562         4.2603 
 231   0.0000       0.158369         4.3094 
 232   0.0000       0.159449         4.3388 
 233   0.0000       0.163073         4.4374 
 234   0.0000       0.164964         4.4889 
 235   0.0000       0.167360         4.5541 
 236   0.0000       0.168636         4.5888 
 237   0.0000       0.172636         4.6977 
 238   0.0000       0.174279         4.7424 
 239   0.0000       0.176974         4.8157 
 240   0.0000       0.178071         4.8456 
 241   0.0000       0.180488         4.9113 
 242   0.0000       0.182933         4.9779 
 243   0.0000       0.183698         4.9987 
 244   0.0000       0.185958         5.0602 
 245   0.0000       0.187662         5.1065 
 246   0.0000       0.192145         5.2285 
 247   0.0000       0.192606         5.2411 
 248   0.0000       0.196027         5.3342 
 249   0.0000       0.196583         5.3493 
 250   0.0000       0.199062         5.4167 
 251   0.0000       0.200334         5.4514 
 252   0.0000       0.203700         5.5430 
 253   0.0000       0.207262         5.6399 
 254   0.0000       0.209830         5.7098 
 255   0.0000       0.212346         5.7782 
 256   0.0000       0.213676         5.8144 
 257   0.0000       0.217031         5.9057 
 258   0.0000       0.219172         5.9640 
 259   0.0000       0.221706         6.0329 
 260   0.0000       0.222345         6.0503 
 261   0.0000       0.225623         6.1395 
 262   0.0000       0.226983         6.1765 
 263   0.0000       0.229961         6.2576 
 264   0.0000       0.230613         6.2753 
 265   0.0000       0.233729         6.3601 
 266   0.0000       0.235241         6.4012 
 267   0.0000       0.237066         6.4509 
 268   0.0000       0.239930         6.5288 
 269   0.0000       0.240770         6.5517 
 270   0.0000       0.243633         6.6296 
 271   0.0000       0.244953         6.6655 
 272   0.0000       0.246532         6.7085 
 273   0.0000       0.248521         6.7626 
 274   0.0000       0.250517         6.8169 
 275   0.0000       0.251128         6.8335 
 276   0.0000       0.253651         6.9022 
 277   0.0000       0.254684         6.9303 
 278   0.0000       0.255809         6.9609 
 279   0.0000       0.258408         7.0317 
 280   0.0000       0.259362         7.0576 
 281   0.0000       0.261752         7.1226 
 282   0.0000       0.261887         7.1263 
 283   0.0000       0.264047         7.1851 
 284   0.0000       0.265050         7.2124 
 285   0.0000       0.266157         7.2425 
 286   0.0000       0.270512         7.3610 
 287   0.0000       0.271162         7.3787 
 288   0.0000       0.272464         7.4141 
 289   0.0000       0.274615         7.4726 
 290   0.0000       0.275083         7.4854 
 291   0.0000       0.276679         7.5288 
 292   0.0000       0.276972         7.5368 
 293   0.0000       0.279445         7.6041 
 294   0.0000       0.280807         7.6411 
 295   0.0000       0.284673         7.7464 
 296   0.0000       0.285111         7.7583 
 297   0.0000       0.285886         7.7794 
 298   0.0000       0.287877         7.8335 
 299   0.0000       0.290092         7.8938 
 300   0.0000       0.290965         7.9176 
 301   0.0000       0.294564         8.0155 
 302   0.0000       0.296256         8.0615 
 303   0.0000       0.296417         8.0659 
 304   0.0000       0.298903         8.1336 
 305   0.0000       0.299994         8.1633 
 306   0.0000       0.301048         8.1919 
 307   0.0000       0.302197         8.2232 
 308   0.0000       0.304163         8.2767 
 309   0.0000       0.305193         8.3047 
 310   0.0000       0.307128         8.3574 
 311   0.0000       0.310116         8.4387 
 312   0.0000       0.311102         8.4655 
 313   0.0000       0.311995         8.4898 
 314   0.0000       0.312989         8.5169 
 315   0.0000       0.315031         8.5724 
 316   0.0000       0.316933         8.6242 
 317   0.0000       0.317536         8.6406 
 318   0.0000       0.321478         8.7479 
 319   0.0000       0.322088         8.7645 
 320   0.0000       0.323929         8.8146 
 321   0.0000       0.325952         8.8696 
 322   0.0000       0.327267         8.9054 
 323   0.0000       0.327937         8.9236 
 324   0.0000       0.329395         8.9633 
 325   0.0000       0.332027         9.0349 
 326   0.0000       0.334472         9.1014 
 327   0.0000       0.335657         9.1337 
 328   0.0000       0.338034         9.1984 
 329   0.0000       0.340059         9.2535 
 330   0.0000       0.341217         9.2850 
 331   0.0000       0.343603         9.3499 
 332   0.0000       0.345128         9.3914 
 333   0.0000       0.346855         9.4384 
 334   0.0000       0.348422         9.4810 
 335   0.0000       0.350921         9.5490 
 336   0.0000       0.352573         9.5940 
 337   0.0000       0.353375         9.6158 
 338   0.0000       0.354682         9.6514 
 339   0.0000       0.356252         9.6941 
 340   0.0000       0.356661         9.7052 
 341   0.0000       0.357406         9.7255 
 342   0.0000       0.359539         9.7835 
 343   0.0000       0.360697         9.8151 
 344   0.0000       0.361496         9.8368 
 345   0.0000       0.364043         9.9061 
 346   0.0000       0.366649         9.9770 
 347   0.0000       0.367913        10.0114 
 348   0.0000       0.369913        10.0658 
 349   0.0000       0.371383        10.1059 
 350   0.0000       0.372744        10.1429 
 351   0.0000       0.375714        10.2237 
 352   0.0000       0.377307        10.2671 
 353   0.0000       0.378022        10.2865 
 354   0.0000       0.379928        10.3384 
 355   0.0000       0.384113        10.4522 
 356   0.0000       0.385966        10.5027 
 357   0.0000       0.386778        10.5248 
 358   0.0000       0.391065        10.6414 
 359   0.0000       0.391852        10.6628 
 360   0.0000       0.392729        10.6867 
 361   0.0000       0.398413        10.8414 
 362   0.0000       0.399140        10.8612 
 363   0.0000       0.399506        10.8711 
 364   0.0000       0.403513        10.9801 
 365   0.0000       0.404298        11.0015 
 366   0.0000       0.405065        11.0224 
 367   0.0000       0.405829        11.0432 
 368   0.0000       0.410566        11.1721 
 369   0.0000       0.410884        11.1807 
 370   0.0000       0.413936        11.2638 
 371   0.0000       0.416312        11.3284 
 372   0.0000       0.418402        11.3853 
 373   0.0000       0.420250        11.4356 
 374   0.0000       0.422491        11.4966 
 375   0.0000       0.424753        11.5581 
 376   0.0000       0.426448        11.6042 
 377   0.0000       0.427317        11.6279 
 378   0.0000       0.431159        11.7324 
 379   0.0000       0.432574        11.7709 
 380   0.0000       0.433970        11.8089 
 381   0.0000       0.437247        11.8981 
 382   0.0000       0.438524        11.9328 
 383   0.0000       0.441670        12.0184 
 384   0.0000       0.444586        12.0978 
 385   0.0000       0.448489        12.2040 
 386   0.0000       0.450745        12.2654 
 387   0.0000       0.451856        12.2956 
 388   0.0000       0.455886        12.4053 
 389   0.0000       0.458383        12.4732 
 390   0.0000       0.459098        12.4927 
 391   0.0000       0.462435        12.5835 
 392   0.0000       0.463492        12.6122 
 393   0.0000       0.464956        12.6521 
 394   0.0000       0.466241        12.6871 
 395   0.0000       0.466621        12.6974 
 396   0.0000       0.469132        12.7657 
 397   0.0000       0.471432        12.8283 
 398   0.0000       0.473803        12.8928 
 399   0.0000       0.474997        12.9253 
 400   0.0000       0.479040        13.0353 
 401   0.0000       0.480661        13.0795 
 402   0.0000       0.481175        13.0934 
 403   0.0000       0.483311        13.1516 
 404   0.0000       0.484813        13.1924 
 405   0.0000       0.487870        13.2756 
 406   0.0000       0.489678        13.3248 
 407   0.0000       0.491841        13.3837 
 408   0.0000       0.495208        13.4753 
 409   0.0000       0.496100        13.4996 
 410   0.0000       0.498022        13.5519 
 411   0.0000       0.498471        13.5641 
 412   0.0000       0.499694        13.5974 
 413   0.0000       0.502145        13.6641 
 414   0.0000       0.504878        13.7384 
 415   0.0000       0.506138        13.7727 
 416   0.0000       0.510775        13.8989 
 417   0.0000       0.512056        13.9337 
 418   0.0000       0.515410        14.0250 
 419   0.0000       0.515668        14.0320 
 420   0.0000       0.519061        14.1244 
 421   0.0000       0.521624        14.1941 
 422   0.0000       0.523547        14.2464 
 423   0.0000       0.525410        14.2971 
 424   0.0000       0.529101        14.3976 
 425   0.0000       0.530249        14.4288 
 426   0.0000       0.530437        14.4339 
 427   0.0000       0.535847        14.5811 
 428   0.0000       0.538170        14.6443 
 429   0.0000       0.539270        14.6743 
 430   0.0000       0.540623        14.7111 
 431   0.0000       0.542168        14.7531 
 432   0.0000       0.543059        14.7774 
 433   0.0000       0.546545        14.8722 
 434   0.0000       0.550270        14.9736 
 435   0.0000       0.550567        14.9817 
 436   0.0000       0.551981        15.0202 
 437   0.0000       0.552971        15.0471 
 438   0.0000       0.556792        15.1511 
 439   0.0000       0.557997        15.1839 
 440   0.0000       0.559407        15.2222 
 441   0.0000       0.564566        15.3626 
 442   0.0000       0.565819        15.3967 
 443   0.0000       0.567065        15.4306 
 444   0.0000       0.567754        15.4494 
 445   0.0000       0.572618        15.5817 
 446   0.0000       0.573817        15.6144 
 447   0.0000       0.576503        15.6874 
 448   0.0000       0.578697        15.7472 
 449   0.0000       0.580405        15.7936 
 450   0.0000       0.582141        15.8409 
 451   0.0000       0.585305        15.9270 
 452   0.0000       0.586189        15.9510 
 453   0.0000       0.588879        16.0242 
 454   0.0000       0.590299        16.0629 
 455   0.0000       0.593303        16.1446 
 456   0.0000       0.595132        16.1944 
 457   0.0000       0.598439        16.2843 
 458   0.0000       0.599165        16.3041 
 459   0.0000       0.602676        16.3996 
 460   0.0000       0.605123        16.4662 
 461   0.0000       0.607635        16.5346 
 462   0.0000       0.608899        16.5690 
 463   0.0000       0.610487        16.6122 
 464   0.0000       0.611511        16.6401 
 465   0.0000       0.613889        16.7048 
 466   0.0000       0.616245        16.7689 
 467   0.0000       0.618281        16.8243 
 468   0.0000       0.619611        16.8605 
 469   0.0000       0.622234        16.9319 
 470   0.0000       0.625397        17.0179 
 471   0.0000       0.627345        17.0709 
 472   0.0000       0.628593        17.1049 
 473   0.0000       0.629850        17.1391 
 474   0.0000       0.630912        17.1680 
 475   0.0000       0.631581        17.1862 
 476   0.0000       0.634751        17.2724 
 477   0.0000       0.635978        17.3058 
 478   0.0000       0.639384        17.3985 
 479   0.0000       0.641287        17.4503 
 480   0.0000       0.643267        17.5042 
 481   0.0000       0.646331        17.5876 
 482   0.0000       0.647093        17.6083 
 483   0.0000       0.649236        17.6666 
 484   0.0000       0.651147        17.7186 
 485   0.0000       0.654029        17.7970 
 486   0.0000       0.655889        17.8476 
 487   0.0000       0.658300        17.9132 
 488   0.0000       0.661076        17.9888 
 489   0.0000       0.665493        18.1090 
 490   0.0000       0.668285        18.1850 
 491   0.0000       0.671529        18.2732 
 492   0.0000       0.674224        18.3466 
 493   0.0000       0.675316        18.3763 
 494   0.0000       0.677230        18.4284 
 495   0.0000       0.677482        18.4352 
 496   0.0000       0.679442        18.4885 
 497   0.0000       0.681482        18.5441 
 498   0.0000       0.685475        18.6527 
 499   0.0000       0.686984        18.6938 
 500   0.0000       0.688456        18.7338 
 501   0.0000       0.690326        18.7847 
 502   0.0000       0.693234        18.8639 
 503   0.0000       0.695201        18.9174 
 504   0.0000       0.696821        18.9615 
 505   0.0000       0.697414        18.9776 
 506   0.0000       0.699659        19.0387 
 507   0.0000       0.702473        19.1153 
 508   0.0000       0.704080        19.1590 
 509   0.0000       0.707706        19.2577 
 510   0.0000       0.711699        19.3663 
 511   0.0000       0.712498        19.3880 
 512   0.0000       0.714673        19.4472 
 513   0.0000       0.715757        19.4767 
 514   0.0000       0.718776        19.5589 
 515   0.0000       0.719083        19.5672 
 516   0.0000       0.721497        19.6329 
 517   0.0000       0.723026        19.6745 
 518   0.0000       0.725389        19.7388 
 519   0.0000       0.727522        19.7969 
 520   0.0000       0.728943        19.8355 
 521   0.0000       0.730503        19.8780 
 522   0.0000       0.733572        19.9615 
 523   0.0000       0.737234        20.0611 
 524   0.0000       0.738096        20.0846 
 525   0.0000       0.740856        20.1597 
 526   0.0000       0.744178        20.2501 
 527   0.0000       0.746810        20.3217 
 528   0.0000       0.747018        20.3274 
 529   0.0000       0.748116        20.3573 
 530   0.0000       0.750664        20.4266 
 531   0.0000       0.752179        20.4678 
 532   0.0000       0.753814        20.5123 
 533   0.0000       0.756808        20.5938 
 534   0.0000       0.760152        20.6848 
 535   0.0000       0.764034        20.7904 
 536   0.0000       0.764614        20.8062 
 537   0.0000       0.766778        20.8651 
 538   0.0000       0.767085        20.8734 
 539   0.0000       0.768994        20.9254 
 540   0.0000       0.775416        21.1001 
 541   0.0000       0.777354        21.1529 
 542   0.0000       0.778511        21.1844 
 543   0.0000       0.781107        21.2550 
 544   0.0000       0.781654        21.2699 
 545   0.0000       0.784305        21.3420 
 546   0.0000       0.785448        21.3731 
 547   0.0000       0.790099        21.4997 
 548   0.0000       0.791420        21.5356 
 549   0.0000       0.795139        21.6368 
 550   0.0000       0.796058        21.6618 
 551   0.0000       0.797242        21.6941 
 552   0.0000       0.798593        21.7308 
 553   0.0000       0.799821        21.7642 
 554   0.0000       0.804218        21.8839 
 555   0.0000       0.804903        21.9025 
 556   0.0000       0.807697        21.9785 
 557   0.0000       0.809244        22.0206 
 558   0.0000       0.811655        22.0862 
 559   0.0000       0.814871        22.1738 
 560   0.0000       0.816006        22.2047 
 561   0.0000       0.817622        22.2486 
 562   0.0000       0.819062        22.2878 
 563   0.0000       0.820482        22.3264 
 564   0.0000       0.822237        22.3742 
 565   0.0000       0.824739        22.4423 
 566   0.0000       0.826539        22.4913 
 567   0.0000       0.829821        22.5806 
 568   0.0000       0.831360        22.6225 
 569   0.0000       0.832650        22.6576 
 570   0.0000       0.836093        22.7513 
 571   0.0000       0.837620        22.7928 
 572   0.0000       0.839795        22.8520 
 573   0.0000       0.841776        22.9059 
 574   0.0000       0.844334        22.9755 
 575   0.0000       0.845155        22.9978 
 576   0.0000       0.846807        23.0428 
 577   0.0000       0.850422        23.1411 
 578   0.0000       0.850956        23.1557 
 579   0.0000       0.854558        23.2537 
 580   0.0000       0.855064        23.2675 
 581   0.0000       0.856791        23.3145 
 582   0.0000       0.858816        23.3696 
 583   0.0000       0.862078        23.4583 
 584   0.0000       0.862956        23.4822 
 585   0.0000       0.866372        23.5752 
 586   0.0000       0.867928        23.6175 
 587   0.0000       0.870726        23.6937 
 588   0.0000       0.873291        23.7635 
 589   0.0000       0.874610        23.7993 
 590   0.0000       0.874797        23.8044 
 591   0.0000       0.880527        23.9604 
 592   0.0000       0.881547        23.9881 
 593   0.0000       0.883810        24.0497 
 594   0.0000       0.884930        24.0802 
 595   0.0000       0.886258        24.1163 
 596   0.0000       0.888199        24.1691 
 597   0.0000       0.889800        24.2127 
 598   0.0000       0.890796        24.2398 
 599   0.0000       0.891149        24.2494 
 600   0.0000       0.892421        24.2840 
 601   0.0000       0.896399        24.3922 
 602   0.0000       0.897758        24.4292 
 603   0.0000       0.899609        24.4796 
 604   0.0000       0.902331        24.5537 
 605   0.0000       0.904895        24.6234 
 606   0.0000       0.906789        24.6750 
 607   0.0000       0.910020        24.7629 
 608   0.0000       0.911936        24.8150 
 609   0.0000       0.912670        24.8350 
 610   0.0000       0.913755        24.8645 
 611   0.0000       0.917422        24.9643 
 612   0.0000       0.917902        24.9774 
 613   0.0000       0.918776        25.0012 
 614   0.0000       0.921565        25.0770 
 615   0.0000       0.922913        25.1137 
 616   0.0000       0.926496        25.2112 
 617   0.0000       0.927158        25.2292 
 618   0.0000       0.928048        25.2535 
 619   0.0000       0.930643        25.3241 
 620   0.0000       0.933162        25.3926 
 621   0.0000       0.936044        25.4711 
 622   0.0000       0.938590        25.5403 
 623   0.0000       0.939226        25.5576 
 624   0.0000       0.941159        25.6102 
 625   0.0000       0.941674        25.6243 
 626   0.0000       0.943338        25.6695 
 627   0.0000       0.944231        25.6938 
 628   0.0000       0.947813        25.7913 
 629   0.0000       0.951527        25.8924 
 630   0.0000       0.953162        25.9369 
 631   0.0000       0.954278        25.9672 
 632   0.0000       0.955313        25.9954 
 633   0.0000       0.957031        26.0421 
 634   0.0000       0.957497        26.0548 
 635   0.0000       0.961132        26.1537 
 636   0.0000       0.962713        26.1967 
 637   0.0000       0.964950        26.2576 
 638   0.0000       0.966587        26.3022 
 639   0.0000       0.968263        26.3478 
 640   0.0000       0.968766        26.3615 
 641   0.0000       0.969991        26.3948 
 642   0.0000       0.973346        26.4861 
 643   0.0000       0.975781        26.5524 
 644   0.0000       0.978275        26.6202 
 645   0.0000       0.979369        26.6500 
 646   0.0000       0.980491        26.6805 
 647   0.0000       0.983329        26.7578 
 648   0.0000       0.987244        26.8643 
 649   0.0000       0.987983        26.8844 
 650   0.0000       0.989990        26.9390 
 651   0.0000       0.992022        26.9943 
 652   0.0000       0.997374        27.1399 
 653   0.0000       0.997565        27.1451 
 654   0.0000       1.000326        27.2203 
 655   0.0000       1.001992        27.2656 
 656   0.0000       1.002900        27.2903 
 657   0.0000       1.004889        27.3444 
 658   0.0000       1.006715        27.3941 
 659   0.0000       1.009166        27.4608 
 660   0.0000       1.013550        27.5801 
 661   0.0000       1.015141        27.6234 
 662   0.0000       1.015730        27.6394 
 663   0.0000       1.019672        27.7467 
 664   0.0000       1.021340        27.7921 
 665   0.0000       1.022697        27.8290 
 666   0.0000       1.024592        27.8806 
 667   0.0000       1.027124        27.9495 
 668   0.0000       1.027807        27.9681 
 669   0.0000       1.029726        28.0203 
 670   0.0000       1.032353        28.0918 
 671   0.0000       1.034525        28.1508 
 672   0.0000       1.037941        28.2438 
 673   0.0000       1.038987        28.2723 
 674   0.0000       1.041957        28.3531 
 675   0.0000       1.044557        28.4238 
 676   0.0000       1.047096        28.4929 
 677   0.0000       1.047879        28.5142 
 678   0.0000       1.049906        28.5694 
 679   0.0000       1.053659        28.6715 
 680   0.0000       1.055571        28.7235 
 681   0.0000       1.058500        28.8032 
 682   0.0000       1.059308        28.8252 
 683   0.0000       1.062157        28.9028 
 684   0.0000       1.064239        28.9594 
 685   0.0000       1.067582        29.0504 
 686   0.0000       1.067773        29.0556 
 687   0.0000       1.069805        29.1109 
 688   0.0000       1.071901        29.1679 
 689   0.0000       1.074569        29.2405 
 690   0.0000       1.075552        29.2673 
 691   0.0000       1.078379        29.3442 
 692   0.0000       1.080475        29.4012 
 693   0.0000       1.081858        29.4389 
 694   0.0000       1.084721        29.5168 
 695   0.0000       1.086325        29.5604 
 696   0.0000       1.091191        29.6928 
 697   0.0000       1.091673        29.7059 
 698   0.0000       1.092421        29.7263 
 699   0.0000       1.095980        29.8231 
 700   0.0000       1.096385        29.8341 
 701   0.0000       1.098800        29.8999 
 702   0.0000       1.102827        30.0094 
 703   0.0000       1.104730        30.0612 
 704   0.0000       1.106587        30.1118 
 705   0.0000       1.109243        30.1840 
 706   0.0000       1.109865        30.2010 
 707   0.0000       1.111695        30.2507 
 708   0.0000       1.115078        30.3428 
 709   0.0000       1.116843        30.3908 
 710   0.0000       1.119855        30.4728 
 711   0.0000       1.123426        30.5700 
 712   0.0000       1.124087        30.5880 
 713   0.0000       1.126871        30.6637 
 714   0.0000       1.129238        30.7281 
 715   0.0000       1.130471        30.7617 
 716   0.0000       1.133267        30.8378 
 717   0.0000       1.135097        30.8876 
 718   0.0000       1.137192        30.9446 
 719   0.0000       1.139122        30.9971 
 720   0.0000       1.140536        31.0356 
 721   0.0000       1.142526        31.0897 
 722   0.0000       1.144569        31.1453 
 723   0.0000       1.149056        31.2674 
 724   0.0000       1.152675        31.3659 
 725   0.0000       1.153107        31.3776 
 726   0.0000       1.155274        31.4366 
 727   0.0000       1.157801        31.5054 
 728   0.0000       1.161655        31.6103 
 729   0.0000       1.162583        31.6355 
 730   0.0000       1.164832        31.6967 
 731   0.0000       1.167531        31.7701 
 732   0.0000       1.169001        31.8101 
 733   0.0000       1.169527        31.8244 
 734   0.0000       1.171568        31.8800 
 735   0.0000       1.172856        31.9150 
 736   0.0000       1.174695        31.9651 
 737   0.0000       1.177062        32.0295 
 738   0.0000       1.180403        32.1204 
 739   0.0000       1.182426        32.1755 
 740   0.0000       1.183657        32.2089 
 741   0.0000       1.186147        32.2767 
 742   0.0000       1.189253        32.3612 
 743   0.0000       1.191010        32.4090 
 744   0.0000       1.192905        32.4606 
 745   0.0000       1.196804        32.5667 
 746   0.0000       1.199085        32.6288 
 747   0.0000       1.201253        32.6878 
 748   0.0000       1.202494        32.7215 
 749   0.0000       1.204231        32.7688 
 750   0.0000       1.205330        32.7987 
 751   0.0000       1.208979        32.8980 
 752   0.0000       1.212201        32.9857 
 753   0.0000       1.213341        33.0167 
 754   0.0000       1.216926        33.1142 
 755   0.0000       1.219010        33.1710 
 756   0.0000       1.219599        33.1870 
 757   0.0000       1.221119        33.2283 
 758   0.0000       1.224913        33.3316 
 759   0.0000       1.227480        33.4014 
 760   0.0000       1.229608        33.4593 
 761   0.0000       1.232826        33.5469 
 762   0.0000       1.233666        33.5698 
 763   0.0000       1.235590        33.6221 
 764   0.0000       1.237549        33.6754 
 765   0.0000       1.238936        33.7132 
 766   0.0000       1.242301        33.8047 
 767   0.0000       1.244401        33.8619 
 768   0.0000       1.246191        33.9106 
 769   0.0000       1.248485        33.9730 
 770   0.0000       1.251041        34.0426 
 771   0.0000       1.252549        34.0836 
 772   0.0000       1.255736        34.1703 
 773   0.0000       1.257554        34.2198 
 774   0.0000       1.260301        34.2945 
 775   0.0000       1.263230        34.3742 
 776   0.0000       1.264001        34.3952 
 777   0.0000       1.266223        34.4557 
 778   0.0000       1.269776        34.5524 
 779   0.0000       1.270797        34.5801 
 780   0.0000       1.275510        34.7084 
 781   0.0000       1.277129        34.7524 
 782   0.0000       1.279494        34.8168 
 783   0.0000       1.281187        34.8629 
 784   0.0000       1.283024        34.9129 
 785   0.0000       1.285309        34.9750 
 786   0.0000       1.289554        35.0905 
 787   0.0000       1.293266        35.1916 
 788   0.0000       1.295168        35.2433 
 789   0.0000       1.297441        35.3052 
 790   0.0000       1.299879        35.3715 
 791   0.0000       1.302126        35.4327 
 792   0.0000       1.303661        35.4744 
 793   0.0000       1.305977        35.5374 
 794   0.0000       1.307420        35.5767 
 795   0.0000       1.309148        35.6237 
 796   0.0000       1.311750        35.6945 
 797   0.0000       1.314484        35.7689 
 798   0.0000       1.317595        35.8536 
 799   0.0000       1.319926        35.9170 
 800   0.0000       1.321973        35.9727 
 801   0.0000       1.323964        36.0269 
 802   0.0000       1.326814        36.1044 
 803   0.0000       1.331614        36.2351 
 804   0.0000       1.334898        36.3244 
 805   0.0000       1.338069        36.4107 
 806   0.0000       1.339152        36.4402 
 807   0.0000       1.339942        36.4617 
 808   0.0000       1.342535        36.5322 
 809   0.0000       1.343946        36.5706 
 810   0.0000       1.349803        36.7300 
 811   0.0000       1.350592        36.7515 
 812   0.0000       1.355085        36.8737 
 813   0.0000       1.356223        36.9047 
 814   0.0000       1.358378        36.9634 
 815   0.0000       1.363226        37.0953 
 816   0.0000       1.366366        37.1807 
 817   0.0000       1.368562        37.2405 
 818   0.0000       1.370164        37.2841 
 819   0.0000       1.372337        37.3432 
 820   0.0000       1.375582        37.4315 
 821   0.0000       1.377558        37.4853 
 822   0.0000       1.379092        37.5270 
 823   0.0000       1.384209        37.6662 
 824   0.0000       1.387554        37.7573 
 825   0.0000       1.388327        37.7783 
 826   0.0000       1.390830        37.8464 
 827   0.0000       1.393203        37.9110 
 828   0.0000       1.398666        38.0596 
 829   0.0000       1.399457        38.0812 
 830   0.0000       1.400486        38.1091 
 831   0.0000       1.405183        38.2370 
 832   0.0000       1.408196        38.3190 
 833   0.0000       1.412042        38.4236 
 834   0.0000       1.414636        38.4942 
 835   0.0000       1.418215        38.5916 
 836   0.0000       1.419480        38.6260 
 837   0.0000       1.426045        38.8046 
 838   0.0000       1.427776        38.8518 
 839   0.0000       1.429223        38.8911 
 840   0.0000       1.430542        38.9270 
 841   0.0000       1.433973        39.0204 
 842   0.0000       1.435960        39.0745 
 843   0.0000       1.438303        39.1382 
 844   0.0000       1.442456        39.2512 
 845   0.0000       1.443809        39.2880 
 846   0.0000       1.447419        39.3863 
 847   0.0000       1.451466        39.4964 
 848   0.0000       1.455584        39.6085 
 849   0.0000       1.457640        39.6644 
 850   0.0000       1.462123        39.7864 
 851   0.0000       1.463104        39.8131 
 852   0.0000       1.464847        39.8605 
 853   0.0000       1.466043        39.8931 
 854   0.0000       1.472232        40.0615 
 855   0.0000       1.473616        40.0991 
 856   0.0000       1.475454        40.1491 
 857   0.0000       1.479683        40.2642 
 858   0.0000       1.482012        40.3276 
 859   0.0000       1.483651        40.3722 
 860   0.0000       1.487194        40.4686 
 861   0.0000       1.491460        40.5847 
 862   0.0000       1.493481        40.6397 
 863   0.0000       1.495901        40.7055 
 864   0.0000       1.498966        40.7889 
 865   0.0000       1.504821        40.9483 
 866   0.0000       1.507147        41.0115 
 867   0.0000       1.510077        41.0913 
 868   0.0000       1.512152        41.1478 
 869   0.0000       1.512757        41.1642 
 870   0.0000       1.518258        41.3139 
 871   0.0000       1.520704        41.3805 
 872   0.0000       1.523225        41.4491 
 873   0.0000       1.527380        41.5621 
 874   0.0000       1.528685        41.5976 
 875   0.0000       1.529134        41.6099 
 876   0.0000       1.535655        41.7873 
 877   0.0000       1.537896        41.8483 
 878   0.0000       1.540960        41.9317 
 879   0.0000       1.542170        41.9646 
 880   0.0000       1.544491        42.0277 
 881   0.0000       1.546386        42.0793 
 882   0.0000       1.550548        42.1926 
 883   0.0000       1.551394        42.2156 
 884   0.0000       1.552180        42.2370 
 885   0.0000       1.558883        42.4194 
 886   0.0000       1.560709        42.4690 
 887   0.0000       1.562645        42.5217 
 888   0.0000       1.563837        42.5542 
 889   0.0000       1.567996        42.6673 
 890   0.0000       1.571765        42.7699 
 891   0.0000       1.573173        42.8082 
 892   0.0000       1.576079        42.8873 
 893   0.0000       1.576332        42.8942 
 894   0.0000       1.576735        42.9052 
 895   0.0000       1.583794        43.0972 
 896   0.0000       1.587506        43.1982 
 897   0.0000       1.588094        43.2142 
 898   0.0000       1.589291        43.2468 
 899   0.0000       1.593267        43.3550 
 900   0.0000       1.596124        43.4328 
 901   0.0000       1.597796        43.4782 
 902   0.0000       1.598450        43.4960 
 903   0.0000       1.603481        43.6329 
 904   0.0000       1.606243        43.7081 
 905   0.0000       1.611003        43.8376 
 906   0.0000       1.612127        43.8682 
 907   0.0000       1.615659        43.9643 
 908   0.0000       1.617184        44.0058 
 909   0.0000       1.618264        44.0352 
 910   0.0000       1.621459        44.1221 
 911   0.0000       1.623536        44.1787 
 912   0.0000       1.627766        44.2938 
 913   0.0000       1.631774        44.4028 
 914   0.0000       1.633359        44.4459 
 915   0.0000       1.633647        44.4538 
 916   0.0000       1.634230        44.4697 
 917   0.0000       1.643208        44.7140 
 918   0.0000       1.644564        44.7509 
 919   0.0000       1.647774        44.8382 
 920   0.0000       1.650716        44.9183 
 921   0.0000       1.652168        44.9578 
 922   0.0000       1.656256        45.0690 
 923   0.0000       1.659601        45.1600 
 924   0.0000       1.664367        45.2897 
 925   0.0000       1.667734        45.3813 
 926   0.0000       1.669318        45.4245 
 927   0.0000       1.670792        45.4646 
 928   0.0000       1.674297        45.5599 
 929   0.0000       1.675002        45.5791 
 930   0.0000       1.678433        45.6725 
 931   0.0000       1.679852        45.7111 
 932   0.0000       1.682500        45.7831 
 933   0.0000       1.684243        45.8306 
 934   0.0000       1.686835        45.9011 
 935   0.0000       1.687932        45.9310 
 936   0.0000       1.689279        45.9676 
 937   0.0000       1.691250        46.0213 
 938   0.0000       1.696592        46.1666 
 939   0.0000       1.699390        46.2428 
 940   0.0000       1.704143        46.3721 
 941   0.0000       1.705411        46.4066 
 942   0.0000       1.707216        46.4557 
 943   0.0000       1.709073        46.5062 
 944   0.0000       1.713689        46.6319 
 945   0.0000       1.714024        46.6410 
 946   0.0000       1.715385        46.6780 
 947   0.0000       1.718065        46.7509 
 948   0.0000       1.721531        46.8452 
 949   0.0000       1.726051        46.9682 
 950   0.0000       1.726841        46.9897 
 951   0.0000       1.727868        47.0177 
 952   0.0000       1.731802        47.1247 
 953   0.0000       1.736199        47.2444 
 954   0.0000       1.737973        47.2926 
 955   0.0000       1.739266        47.3278 
 956   0.0000       1.741415        47.3863 
 957   0.0000       1.744255        47.4636 
 958   0.0000       1.745281        47.4915 
 959   0.0000       1.746907        47.5358 
 960   0.0000       1.749626        47.6097 
 961   0.0000       1.753237        47.7080 
 962   0.0000       1.758328        47.8465 
 963   0.0000       1.759326        47.8737 
 964   0.0000       1.760814        47.9142 
 965   0.0000       1.762570        47.9620 
 966   0.0000       1.765091        48.0306 
 967   0.0000       1.771333        48.2004 
 968   0.0000       1.773622        48.2627 
 969   0.0000       1.774634        48.2903 
 970   0.0000       1.777208        48.3603 
 971   0.0000       1.779329        48.4180 
 972   0.0000       1.781808        48.4855 
 973   0.0000       1.786108        48.6025 
 974   0.0000       1.787654        48.6445 
 975   0.0000       1.788600        48.6703 
 976   0.0000       1.790437        48.7203 
 977   0.0000       1.794541        48.8319 
 978   0.0000       1.796489        48.8849 
 979   0.0000       1.801816        49.0299 
 980   0.0000       1.803832        49.0848 
 981   0.0000       1.807373        49.1811 
 982   0.0000       1.810543        49.2674 
 983   0.0000       1.813297        49.3423 
 984   0.0000       1.816529        49.4303 
 985   0.0000       1.817264        49.4503 
 986   0.0000       1.821819        49.5742 
 987   0.0000       1.825431        49.6725 
 988   0.0000       1.828779        49.7636 
 989   0.0000       1.831337        49.8332 
 990   0.0000       1.834139        49.9095 
 991   0.0000       1.834692        49.9245 
 992   0.0000       1.838973        50.0410 
 993   0.0000       1.839897        50.0661 
 994   0.0000       1.845486        50.2182 
 995   0.0000       1.848883        50.3107 
 996   0.0000       1.851505        50.3820 
 997   0.0000       1.854932        50.4753 
 998   0.0000       1.858100        50.5615 
 999   0.0000       1.858795        50.5804 
 1000   0.0000       1.860510        50.6270 
 1001   0.0000       1.865294        50.7572 
 1002   0.0000       1.865990        50.7762 
 1003   0.0000       1.866361        50.7863 
 1004   0.0000       1.868933        50.8563 
 1005   0.0000       1.870601        50.9016 
 1006   0.0000       1.874626        51.0112 
 1007   0.0000       1.876955        51.0745 
 1008   0.0000       1.878047        51.1043 
 1009   0.0000       1.882708        51.2311 
 1010   0.0000       1.883647        51.2567 
 1011   0.0000       1.888022        51.3757 
 1012   0.0000       1.889112        51.4053 
 1013   0.0000       1.891191        51.4619 
 1014   0.0000       1.894311        51.5468 
 1015   0.0000       1.894483        51.5515 
 1016   0.0000       1.896752        51.6133 
 1017   0.0000       1.898296        51.6553 
 1018   0.0000       1.901079        51.7310 
 1019   0.0000       1.903715        51.8027 
 1020   0.0000       1.905377        51.8480 
 1021   0.0000       1.908743        51.9395 
 1022   0.0000       1.909857        51.9699 
 1023   0.0000       1.911533        52.0155 
 1024   0.0000       1.916472        52.1498 
 1025   0.0000       1.919006        52.2188 
 1026   0.0000       1.921298        52.2812 
 1027   0.0000       1.923284        52.3352 
 1028   0.0000       1.927712        52.4557 
 1029   0.0000       1.929148        52.4948 
 1030   0.0000       1.931052        52.5466 
 1031   0.0000       1.933361        52.6094 
 1032   0.0000       1.935206        52.6596 
 1033   0.0000       1.936064        52.6830 
 1034   0.0000       1.942511        52.8584 
 1035   0.0000       1.943090        52.8742 
 1036   0.0000       1.943960        52.8978 
 1037   0.0000       1.947936        53.0060 
 1038   0.0000       1.949192        53.0402 
 1039   0.0000       1.951760        53.1101 
 1040   0.0000       1.952696        53.1356 
 1041   0.0000       1.956371        53.2356 
 1042   0.0000       1.958485        53.2931 
 1043   0.0000       1.961336        53.3707 
 1044   0.0000       1.963026        53.4167 
 1045   0.0000       1.963246        53.4226 
 1046   0.0000       1.967904        53.5494 
 1047   0.0000       1.969326        53.5881 
 1048   0.0000       1.970340        53.6157 
 1049   0.0000       1.972645        53.6784 
 1050   0.0000       1.974695        53.7342 
 1051   0.0000       1.978035        53.8251 
 1052   0.0000       1.980165        53.8830 
 1053   0.0000       1.982745        53.9532 
 1054   0.0000       1.985517        54.0287 
 1055   0.0000       1.987708        54.0883 
 1056   0.0000       1.990218        54.1566 
 1057   0.0000       1.991996        54.2050 
 1058   0.0000       1.994403        54.2705 
 1059   0.0000       1.998133        54.3720 
 1060   0.0000       1.999757        54.4162 
 1061   0.0000       2.003100        54.5071 
 1062   0.0000       2.004552        54.5466 
 1063   0.0000       2.006678        54.6045 
 1064   0.0000       2.007745        54.6335 
 1065   0.0000       2.009777        54.6888 
 1066   0.0000       2.012265        54.7565 
 1067   0.0000       2.012818        54.7716 
 1068   0.0000       2.016984        54.8849 
 1069   0.0000       2.019243        54.9464 
 1070   0.0000       2.020762        54.9877 
 1071   0.0000       2.024080        55.0780 
 1072   0.0000       2.026830        55.1528 
 1073   0.0000       2.028858        55.2080 
 1074   0.0000       2.029349        55.2214 
 1075   0.0000       2.031640        55.2837 
 1076   0.0000       2.033878        55.3446 
 1077   0.0000       2.036949        55.4282 
 1078   0.0000       2.039552        55.4990 
 1079   0.0000       2.041672        55.5567 
 1080   0.0000       2.043129        55.5964 
 1081   0.0000       2.045275        55.6548 
 1082   0.0000       2.046249        55.6813 
 1083   0.0000       2.049518        55.7702 
 1084   0.0000       2.051112        55.8136 
 1085   0.0000       2.051929        55.8358 
 1086   0.0000       2.055976        55.9460 
 1087   0.0000       2.056355        55.9563 
 1088   0.0000       2.059248        56.0350 
 1089   0.0000       2.060881        56.0794 
 1090   0.0000       2.065531        56.2060 
 1091   0.0000       2.067265        56.2531 
 1092   0.0000       2.068816        56.2953 
 1093   0.0000       2.071643        56.3723 
 1094   0.0000       2.073288        56.4170 
 1095   0.0000       2.075653        56.4814 
 1096   0.0000       2.077399        56.5289 
 1097   0.0000       2.080104        56.6025 
 1098   0.0000       2.082021        56.6547 
 1099   0.0000       2.082704        56.6733 
 1100   0.0000       2.087509        56.8040 
 1101   0.0000       2.090042        56.8729 
 1102   0.0000       2.092017        56.9267 
 1103   0.0000       2.094153        56.9848 
 1104   0.0000       2.096506        57.0488 
 1105   0.0000       2.097815        57.0845 
 1106   0.0000       2.101127        57.1746 
 1107   0.0000       2.102889        57.2225 
 1108   0.0000       2.105607        57.2965 
 1109   0.0000       2.107346        57.3438 
 1110   0.0000       2.109229        57.3950 
 1111   0.0000       2.113317        57.5063 
 1112   0.0000       2.115452        57.5644 
 1113   0.0000       2.117562        57.6218 
 1114   0.0000       2.121042        57.7165 
 1115   0.0000       2.123624        57.7867 
 1116   0.0000       2.124079        57.7991 
 1117   0.0000       2.126051        57.8528 
 1118   0.0000       2.129435        57.9449 
 1119   0.0000       2.132394        58.0254 
 1120   0.0000       2.135217        58.1022 
 1121   0.0000       2.138432        58.1897 
 1122   0.0000       2.139046        58.2064 
 1123   0.0000       2.140587        58.2483 
 1124   0.0000       2.141426        58.2712 
 1125   0.0000       2.144934        58.3666 
 1126   0.0000       2.147644        58.4404 
 1127   0.0000       2.148581        58.4659 
 1128   0.0000       2.150045        58.5057 
 1129   0.0000       2.153331        58.5951 
 1130   0.0000       2.154373        58.6235 
 1131   0.0000       2.156042        58.6689 
 1132   0.0000       2.158504        58.7359 
 1133   0.0000       2.160009        58.7768 
 1134   0.0000       2.163807        58.8802 
 1135   0.0000       2.166653        58.9576 
 1136   0.0000       2.170101        59.0515 
 1137   0.0000       2.171791        59.0974 
 1138   0.0000       2.173556        59.1455 
 1139   0.0000       2.176229        59.2182 
 1140   0.0000       2.177473        59.2520 
 1141   0.0000       2.178345        59.2758 
 1142   0.0000       2.183589        59.4185 
 1143   0.0000       2.184481        59.4427 
 1144   0.0000       2.185655        59.4747 
 1145   0.0000       2.188027        59.5392 
 1146   0.0000       2.188951        59.5644 
 1147   0.0000       2.190581        59.6087 
 1148   0.0000       2.192115        59.6505 
 1149   0.0000       2.196086        59.7585 
 1150   0.0000       2.197785        59.8048 
 1151   0.0000       2.198771        59.8316 
 1152   0.0000       2.200857        59.8884 
 1153   0.0000       2.202082        59.9217 
 1154   0.0000       2.204713        59.9933 
 1155   0.0000       2.207982        60.0823 
 1156   0.0000       2.210085        60.1395 
 1157   0.0000       2.212685        60.2102 
 1158   0.0000       2.215555        60.2883 
 1159   0.0000       2.216675        60.3188 
 1160   0.0000       2.219159        60.3864 
 1161   0.0000       2.220273        60.4167 
 1162   0.0000       2.223085        60.4932 
 1163   0.0000       2.223984        60.5177 
 1164   0.0000       2.225490        60.5587 
 1165   0.0000       2.227909        60.6245 
 1166   0.0000       2.229376        60.6644 
 1167   0.0000       2.231877        60.7325 
 1168   0.0000       2.233382        60.7734 
 1169   0.0000       2.237912        60.8967 
 1170   0.0000       2.240840        60.9764 
 1171   0.0000       2.242069        61.0098 
 1172   0.0000       2.244998        61.0895 
 1173   0.0000       2.246860        61.1402 
 1174   0.0000       2.248228        61.1774 
 1175   0.0000       2.251778        61.2740 
 1176   0.0000       2.253056        61.3088 
 1177   0.0000       2.255071        61.3636 
 1178   0.0000       2.255763        61.3824 
 1179   0.0000       2.258901        61.4678 
 1180   0.0000       2.259541        61.4852 
 1181   0.0000       2.263628        61.5965 
 1182   0.0000       2.264191        61.6118 
 1183   0.0000       2.265438        61.6457 
 1184   0.0000       2.267561        61.7035 
 1185   0.0000       2.272570        61.8398 
 1186   0.0000       2.272837        61.8470 
 1187   0.0000       2.274382        61.8891 
 1188   0.0000       2.276216        61.9390 
 1189   0.0000       2.278248        61.9943 
 1190   0.0000       2.280349        62.0514 
 1191   0.0000       2.282418        62.1078 
 1192   0.0000       2.283062        62.1253 
 1193   0.0000       2.286087        62.2076 
 1194   0.0000       2.287843        62.2554 
 1195   0.0000       2.291559        62.3565 
 1196   0.0000       2.292969        62.3949 
 1197   0.0000       2.294760        62.4436 
 1198   0.0000       2.296580        62.4931 
 1199   0.0000       2.298979        62.5584 
 1200   0.0000       2.300296        62.5942 
 1201   0.0000       2.301957        62.6394 
 1202   0.0000       2.304248        62.7018 
 1203   0.0000       2.306843        62.7724 
 1204   0.0000       2.309989        62.8580 
 1205   0.0000       2.311722        62.9052 
 1206   0.0000       2.313473        62.9528 
 1207   0.0000       2.316360        63.0314 
 1208   0.0000       2.317144        63.0527 
 1209   0.0000       2.322508        63.1987 
 1210   0.0000       2.323237        63.2185 
 1211   0.0000       2.324688        63.2580 
 1212   0.0000       2.326395        63.3044 
 1213   0.0000       2.328553        63.3631 
 1214   0.0000       2.331954        63.4557 
 1215   0.0000       2.333667        63.5023 
 1216   0.0000       2.337865        63.6165 
 1217   0.0000       2.339400        63.6583 
 1218   0.0000       2.339606        63.6639 
 1219   0.0000       2.341674        63.7202 
 1220   0.0000       2.344635        63.8008 
 1221   0.0000       2.345967        63.8370 
 1222   0.0000       2.349498        63.9331 
 1223   0.0000       2.355110        64.0858 
 1224   0.0000       2.356111        64.1130 
 1225   0.0000       2.359839        64.2145 
 1226   0.0000       2.361594        64.2622 
 1227   0.0000       2.364504        64.3414 
 1228   0.0000       2.365322        64.3637 
 1229   0.0000       2.367215        64.4152 
 1230   0.0000       2.369913        64.4886 
 1231   0.0000       2.371476        64.5312 
 1232   0.0000       2.375620        64.6439 
 1233   0.0000       2.378048        64.7100 
 1234   0.0000       2.379483        64.7490 
 1235   0.0000       2.382008        64.8177 
 1236   0.0000       2.383118        64.8479 
 1237   0.0000       2.385213        64.9049 
 1238   0.0000       2.385622        64.9161 
 1239   0.0000       2.389840        65.0309 
 1240   0.0000       2.391866        65.0860 
 1241   0.0000       2.395006        65.1714 
 1242   0.0000       2.397598        65.2420 
 1243   0.0000       2.398294        65.2609 
 1244   0.0000       2.399237        65.2866 
 1245   0.0000       2.402717        65.3813 
 1246   0.0000       2.403618        65.4058 
 1247   0.0000       2.406333        65.4796 
 1248   0.0000       2.409248        65.5590 
 1249   0.0000       2.413968        65.6874 
 1250   0.0000       2.418410        65.8083 
 1251   0.0000       2.420923        65.8767 
 1252   0.0000       2.422301        65.9142 
 1253   0.0000       2.423888        65.9574 
 1254   0.0000       2.425319        65.9963 
 1255   0.0000       2.427588        66.0580 
 1256   0.0000       2.429773        66.1175 
 1257   0.0000       2.430224        66.1297 
 1258   0.0000       2.433976        66.2319 
 1259   0.0000       2.438987        66.3682 
 1260   0.0000       2.441796        66.4447 
 1261   0.0000       2.443680        66.4959 
 1262   0.0000       2.446413        66.5703 
 1263   0.0000       2.447921        66.6113 
 1264   0.0000       2.448866        66.6370 
 1265   0.0000       2.452164        66.7268 
 1266   0.0000       2.456843        66.8541 
 1267   0.0000       2.458274        66.8930 
 1268   0.0000       2.459474        66.9257 
 1269   0.0000       2.460584        66.9559 
 1270   0.0000       2.463149        67.0257 
 1271   0.0000       2.464575        67.0645 
 1272   0.0000       2.467117        67.1337 
 1273   0.0000       2.467429        67.1421 
 1274   0.0000       2.471189        67.2445 
 1275   0.0000       2.475261        67.3553 
 1276   0.0000       2.476887        67.3995 
 1277   0.0000       2.480821        67.5066 
 1278   0.0000       2.481589        67.5275 
 1279   0.0000       2.484670        67.6113 
 1280   0.0000       2.487248        67.6815 
 1281   0.0000       2.489468        67.7419 
 1282   0.0000       2.492386        67.8213 
 1283   0.0000       2.494073        67.8672 
 1284   0.0000       2.495716        67.9119 
 1285   0.0000       2.498646        67.9916 
 1286   0.0000       2.500968        68.0548 
 1287   0.0000       2.505036        68.1655 
 1288   0.0000       2.506910        68.2165 
 1289   0.0000       2.508580        68.2619 
 1290   0.0000       2.509191        68.2786 
 1291   0.0000       2.512096        68.3576 
 1292   0.0000       2.516735        68.4838 
 1293   0.0000       2.517567        68.5065 
 1294   0.0000       2.519333        68.5545 
 1295   0.0000       2.520157        68.5770 
 1296   0.0000       2.522318        68.6358 
 1297   0.0000       2.523728        68.6741 
 1298   0.0000       2.525426        68.7203 
 1299   0.0000       2.531151        68.8761 
 1300   0.0000       2.531521        68.8862 
 1301   0.0000       2.532809        68.9212 
 1302   0.0000       2.535623        68.9978 
 1303   0.0000       2.536748        69.0284 
 1304   0.0000       2.537297        69.0434 
 1305   0.0000       2.538933        69.0879 
 1306   0.0000       2.541132        69.1477 
 1307   0.0000       2.545041        69.2541 
 1308   0.0000       2.546165        69.2847 
 1309   0.0000       2.549054        69.3633 
 1310   0.0000       2.551985        69.4430 
 1311   0.0000       2.554098        69.5006 
 1312   0.0000       2.555240        69.5316 
 1313   0.0000       2.556968        69.5786 
 1314   0.0000       2.560194        69.6664 
 1315   0.0000       2.565928        69.8224 
 1316   0.0000       2.566620        69.8413 
 1317   0.0000       2.568037        69.8798 
 1318   0.0000       2.570430        69.9450 
 1319   0.0000       2.571957        69.9865 
 1320   0.0000       2.574082        70.0443 
 1321   0.0000       2.575737        70.0894 
 1322   0.0000       2.576752        70.1170 
 1323   0.0000       2.579618        70.1950 
 1324   0.0000       2.583335        70.2961 
 1325   0.0000       2.585033        70.3423 
 1326   0.0000       2.585599        70.3577 
 1327   0.0000       2.589818        70.4725 
 1328   0.0000       2.590718        70.4970 
 1329   0.0000       2.592187        70.5370 
 1330   0.0000       2.595539        70.6282 
 1331   0.0000       2.600881        70.7736 
 1332   0.0000       2.602436        70.8159 
 1333   0.0000       2.603418        70.8426 
 1334   0.0000       2.606139        70.9167 
 1335   0.0000       2.606367        70.9229 
 1336   0.0000       2.608332        70.9763 
 1337   0.0000       2.610347        71.0312 
 1338   0.0000       2.613844        71.1263 
 1339   0.0000       2.617357        71.2219 
 1340   0.0000       2.619387        71.2771 
 1341   0.0000       2.620923        71.3190 
 1342   0.0000       2.624596        71.4189 
 1343   0.0000       2.624793        71.4242 
 1344   0.0000       2.626152        71.4612 
 1345   0.0000       2.630426        71.5775 
 1346   0.0000       2.633068        71.6494 
 1347   0.0000       2.634512        71.6887 
 1348   0.0000       2.639463        71.8234 
 1349   0.0000       2.641437        71.8772 
 1350   0.0000       2.642117        71.8957 
 1351   0.0000       2.643706        71.9389 
 1352   0.0000       2.646718        72.0209 
 1353   0.0000       2.647831        72.0511 
 1354   0.0000       2.649715        72.1024 
 1355   0.0000       2.650712        72.1295 
 1356   0.0000       2.652557        72.1797 
 1357   0.0000       2.654833        72.2417 
 1358   0.0000       2.657746        72.3209 
 1359   0.0000       2.660272        72.3897 
 1360   0.0000       2.662715        72.4562 
 1361   0.0000       2.663347        72.4733 
 1362   0.0000       2.665387        72.5289 
 1363   0.0000       2.669978        72.6538 
 1364   0.0000       2.673603        72.7524 
 1365   0.0000       2.676085        72.8200 
 1366   0.0000       2.677448        72.8571 
 1367   0.0000       2.681351        72.9633 
 1368   0.0000       2.682082        72.9832 
 1369   0.0000       2.683864        73.0316 
 1370   0.0000       2.686451        73.1021 
 1371   0.0000       2.688541        73.1589 
 1372   0.0000       2.689654        73.1892 
 1373   0.0000       2.692000        73.2530 
 1374   0.0000       2.694585        73.3234 
 1375   0.0000       2.696875        73.3857 
 1376   0.0000       2.698900        73.4408 
 1377   0.0000       2.700794        73.4923 
 1378   0.0000       2.703245        73.5590 
 1379   0.0000       2.705345        73.6162 
 1380   0.0000       2.707764        73.6820 
 1381   0.0000       2.710680        73.7614 
 1382   0.0000       2.714925        73.8769 
 1383   0.0000       2.716049        73.9075 
 1384   0.0000       2.720439        74.0269 
 1385   0.0000       2.720888        74.0391 
 1386   0.0000       2.722549        74.0843 
 1387   0.0000       2.725463        74.1636 
 1388   0.0000       2.726575        74.1939 
 1389   0.0000       2.728215        74.2385 
 1390   0.0000       2.730825        74.3095 
 1391   0.0000       2.731163        74.3187 
 1392   0.0000       2.734027        74.3967 
 1393   0.0000       2.737676        74.4960 
 1394   0.0000       2.739307        74.5403 
 1395   0.0000       2.740882        74.5832 
 1396   0.0000       2.742757        74.6342 
 1397   0.0000       2.745307        74.7036 
 1398   0.0000       2.747893        74.7740 
 1399   0.0000       2.749266        74.8113 
 1400   0.0000       2.749672        74.8224 
 1401   0.0000       2.752593        74.9019 
 1402   0.0000       2.754674        74.9585 
 1403   0.0000       2.756970        75.0210 
 1404   0.0000       2.760735        75.1234 
 1405   0.0000       2.761755        75.1512 
 1406   0.0000       2.762892        75.1821 
 1407   0.0000       2.766372        75.2768 
 1408   0.0000       2.769788        75.3698 
 1409   0.0000       2.772712        75.4493 
 1410   0.0000       2.773920        75.4822 
 1411   0.0000       2.777319        75.5747 
 1412   0.0000       2.778808        75.6152 
 1413   0.0000       2.781304        75.6831 
 1414   0.0000       2.784517        75.7706 
 1415   0.0000       2.785488        75.7970 
 1416   0.0000       2.786476        75.8239 
 1417   0.0000       2.791670        75.9652 
 1418   0.0000       2.792866        75.9978 
 1419   0.0000       2.793376        76.0116 
 1420   0.0000       2.794893        76.0529 
 1421   0.0000       2.797383        76.1207 
 1422   0.0000       2.799410        76.1758 
 1423   0.0000       2.801928        76.2444 
 1424   0.0000       2.805617        76.3447 
 1425   0.0000       2.808101        76.4123 
 1426   0.0000       2.808999        76.4368 
 1427   0.0000       2.809862        76.4602 
 1428   0.0000       2.811312        76.4997 
 1429   0.0000       2.814574        76.5884 
 1430   0.0000       2.817329        76.6634 
 1431   0.0000       2.820857        76.7594 
 1432   0.0000       2.822938        76.8160 
 1433   0.0000       2.825967        76.8985 
 1434   0.0000       2.827575        76.9422 
 1435   0.0000       2.830224        77.0143 
 1436   0.0000       2.832737        77.0827 
 1437   0.0000       2.834188        77.1222 
 1438   0.0000       2.835631        77.1614 
 1439   0.0000       2.838928        77.2512 
 1440   0.0000       2.841276        77.3151 
 1441   0.0000       2.841913        77.3324 
 1442   0.0000       2.845541        77.4311 
 1443   0.0000       2.845833        77.4390 
 1444   0.0000       2.847032        77.4717 
 1445   0.0000       2.851525        77.5939 
 1446   0.0000       2.854288        77.6691 
 1447   0.0000       2.855421        77.7000 
 1448   0.0000       2.859273        77.8048 
 1449   0.0000       2.860288        77.8324 
 1450   0.0000       2.864101        77.9362 
 1451   0.0000       2.868906        78.0669 
 1452   0.0000       2.870604        78.1131 
 1453   0.0000       2.872081        78.1533 
 1454   0.0000       2.875576        78.2484 
 1455   0.0000       2.876953        78.2859 
 1456   0.0000       2.879285        78.3493 
 1457   0.0000       2.880762        78.3895 
 1458   0.0000       2.882014        78.4236 
 1459   0.0000       2.885769        78.5258 
 1460   0.0000       2.888335        78.5956 
 1461   0.0000       2.891034        78.6690 
 1462   0.0000       2.892307        78.7037 
 1463   0.0000       2.895431        78.7887 
 1464   0.0000       2.896585        78.8201 
 1465   0.0000       2.899324        78.8946 
 1466   0.0000       2.901093        78.9428 
 1467   0.0000       2.904467        79.0346 
 1468   0.0000       2.908496        79.1442 
 1469   0.0000       2.910851        79.2083 
 1470   0.0000       2.911994        79.2394 
 1471   0.0000       2.913533        79.2813 
 1472   0.0000       2.917980        79.4023 
 1473   0.0000       2.918249        79.4096 
 1474   0.0000       2.923705        79.5581 
 1475   0.0000       2.924006        79.5663 
 1476   0.0000       2.926512        79.6345 
 1477   0.0000       2.929297        79.7102 
 1478   0.0000       2.930815        79.7515 
 1479   0.0000       2.931645        79.7741 
 1480   0.0000       2.933808        79.8330 
 1481   0.0000       2.938296        79.9551 
 1482   0.0000       2.940044        80.0027 
 1483   0.0000       2.944039        80.1114 
 1484   0.0000       2.946209        80.1704 
 1485   0.0000       2.949243        80.2530 
 1486   0.0000       2.953646        80.3728 
 1487   0.0000       2.954979        80.4091 
 1488   0.0000       2.958579        80.5070 
 1489   0.0000       2.959771        80.5395 
 1490   0.0000       2.963696        80.6463 
 1491   0.0000       2.964957        80.6806 
 1492   0.0000       2.968435        80.7752 
 1493   0.0000       2.969794        80.8122 
 1494   0.0000       2.972626        80.8893 
 1495   0.0000       2.974121        80.9300 
 1496   0.0000       2.975578        80.9696 
 1497   0.0000       2.978464        81.0481 
 1498   0.0000       2.979393        81.0734 
 1499   0.0000       2.979547        81.0776 
 1500   0.0000       2.982104        81.1472 
 1501   0.0000       2.985441        81.2380 
 1502   0.0000       2.991677        81.4077 
 1503   0.0000       2.994170        81.4755 
 1504   0.0000       2.996485        81.5385 
 1505   0.0000       2.997049        81.5538 
 1506   0.0000       2.999618        81.6238 
 1507   0.0000       3.007129        81.8281 
 1508   0.0000       3.008722        81.8715 
 1509   0.0000       3.010368        81.9163 
 1510   0.0000       3.011025        81.9342 
 1511   0.0000       3.014037        82.0161 
 1512   0.0000       3.016415        82.0808 
 1513   0.0000       3.020255        82.1853 
 1514   0.0000       3.022515        82.2468 
 1515   0.0000       3.027439        82.3808 
 1516   0.0000       3.027945        82.3946 
 1517   0.0000       3.029871        82.4470 
 1518   0.0000       3.032754        82.5254 
 1519   0.0000       3.034241        82.5659 
 1520   0.0000       3.038812        82.6903 
 1521   0.0000       3.042936        82.8025 
 1522   0.0000       3.046558        82.9011 
 1523   0.0000       3.048426        82.9519 
 1524   0.0000       3.050067        82.9966 
 1525   0.0000       3.051189        83.0271 
 1526   0.0000       3.055096        83.1334 
 1527   0.0000       3.059877        83.2635 
 1528   0.0000       3.061422        83.3055 
 1529   0.0000       3.064766        83.3965 
 1530   0.0000       3.068354        83.4942 
 1531   0.0000       3.070802        83.5608 
 1532   0.0000       3.074431        83.6595 
 1533   0.0000       3.076701        83.7213 
 1534   0.0000       3.078771        83.7776 
 1535   0.0000       3.081172        83.8429 
 1536   0.0000       3.085591        83.9632 
 1537   0.0000       3.086447        83.9865 
 1538   0.0000       3.088026        84.0295 
 1539   0.0000       3.090212        84.0889 
 1540   0.0000       3.093850        84.1879 
 1541   0.0000       3.095354        84.2289 
 1542   0.0000       3.097871        84.2974 
 1543   0.0000       3.100305        84.3636 
 1544   0.0000       3.103863        84.4604 
 1545   0.0000       3.109453        84.6125 
 1546   0.0000       3.109949        84.6260 
 1547   0.0000       3.114839        84.7591 
 1548   0.0000       3.116714        84.8101 
 1549   0.0000       3.119618        84.8891 
 1550   0.0000       3.121863        84.9502 
 1551   0.0000       3.123916        85.0061 
 1552   0.0000       3.127894        85.1143 
 1553   0.0000       3.130480        85.1847 
 1554   0.0000       3.131971        85.2253 
 1555   0.0000       3.135986        85.3345 
 1556   0.0000       3.138249        85.3961 
 1557   0.0000       3.139368        85.4265 
 1558   0.0000       3.144284        85.5603 
 1559   0.0000       3.147238        85.6407 
 1560   0.0000       3.151431        85.7548 
 1561   0.0000       3.153248        85.8042 
 1562   0.0000       3.155517        85.8660 
 1563   0.0000       3.158982        85.9603 
 1564   0.0000       3.162042        86.0435 
 1565   0.0000       3.164308        86.1052 
 1566   0.0000       3.166089        86.1537 
 1567   0.0000       3.168102        86.2084 
 1568   0.0000       3.169385        86.2434 
 1569   0.0000       3.174988        86.3958 
 1570   0.0000       3.179014        86.5054 
 1571   0.0000       3.182883        86.6106 
 1572   0.0000       3.184771        86.6620 
 1573   0.0000       3.188795        86.7715 
 1574   0.0000       3.190325        86.8131 
 1575   0.0000       3.194051        86.9146 
 1576   0.0000       3.195590        86.9564 
 1577   0.0000       3.198729        87.0418 
 1578   0.0000       3.200262        87.0835 
 1579   0.0000       3.205330        87.2215 
 1580   0.0000       3.207498        87.2805 
 1581   0.0000       3.210512        87.3625 
 1582   0.0000       3.211711        87.3951 
 1583   0.0000       3.212991        87.4299 
 1584   0.0000       3.215727        87.5044 
 1585   0.0000       3.223465        87.7150 
 1586   0.0000       3.224567        87.7449 
 1587   0.0000       3.227167        87.8157 
 1588   0.0000       3.227891        87.8354 
 1589   0.0000       3.232267        87.9545 
 1590   0.0000       3.233786        87.9958 
 1591   0.0000       3.240912        88.1897 
 1592   0.0000       3.240952        88.1908 
 1593   0.0000       3.242840        88.2422 
 1594   0.0000       3.243752        88.2670 
 1595   0.0000       3.250045        88.4382 
 1596   0.0000       3.253293        88.5266 
 1597   0.0000       3.257033        88.6284 
 1598   0.0000       3.259974        88.7084 
 1599   0.0000       3.261846        88.7594 
 1600   0.0000       3.262683        88.7821 
 1601   0.0000       3.267121        88.9029 
 1602   0.0000       3.271361        89.0183 
 1603   0.0000       3.272838        89.0585 
 1604   0.0000       3.276706        89.1637 
 1605   0.0000       3.277875        89.1955 
 1606   0.0000       3.282860        89.3312 
 1607   0.0000       3.287392        89.4545 
 1608   0.0000       3.288868        89.4947 
 1609   0.0000       3.291146        89.5566 
 1610   0.0000       3.291785        89.5740 
 1611   0.0000       3.296467        89.7014 
 1612   0.0000       3.300650        89.8153 
 1613   0.0000       3.302794        89.8736 
 1614   0.0000       3.307317        89.9967 
 1615   0.0000       3.308322        90.0240 
 1616   0.0000       3.313213        90.1571 
 1617   0.0000       3.314155        90.1827 
 1618   0.0000       3.317696        90.2791 
 1619   0.0000       3.322586        90.4122 
 1620   0.0000       3.327071        90.5342 
 1621   0.0000       3.328542        90.5742 
 1622   0.0000       3.329874        90.6105 
 1623   0.0000       3.332862        90.6918 
 1624   0.0000       3.334290        90.7307 
 1625   0.0000       3.337800        90.8261 
 1626   0.0000       3.342571        90.9560 
 1627   0.0000       3.344943        91.0205 
 1628   0.0000       3.352220        91.2185 
 1629   0.0000       3.353562        91.2551 
 1630   0.0000       3.357213        91.3544 
 1631   0.0000       3.358382        91.3862 
 1632   0.0000       3.358820        91.3981 
 1633   0.0000       3.361552        91.4725 
 1634   0.0000       3.364073        91.5411 
 1635   0.0000       3.366995        91.6206 
 1636   0.0000       3.367335        91.6298 
 1637   0.0000       3.370349        91.7119 
 1638   0.0000       3.371432        91.7413 
 1639   0.0000       3.378622        91.9370 
 1640   0.0000       3.381894        92.0260 
 1641   0.0000       3.385974        92.1370 
 1642   0.0000       3.390790        92.2681 
 1643   0.0000       3.392502        92.3147 
 1644   0.0000       3.394173        92.3601 
 1645   0.0000       3.397492        92.4504 
 1646   0.0000       3.398695        92.4832 
 1647   0.0000       3.403085        92.6027 
 1648   0.0000       3.404065        92.6293 
 1649   0.0000       3.405117        92.6579 
 1650   0.0000       3.408484        92.7496 
 1651   0.0000       3.410367        92.8008 
 1652   0.0000       3.415436        92.9387 
 1653   0.0000       3.417395        92.9921 
 1654   0.0000       3.418316        93.0171 
 1655   0.0000       3.420515        93.0770 
 1656   0.0000       3.423253        93.1514 
 1657   0.0000       3.429104        93.3107 
 1658   0.0000       3.430869        93.3587 
 1659   0.0000       3.433197        93.4220 
 1660   0.0000       3.438027        93.5535 
 1661   0.0000       3.442030        93.6624 
 1662   0.0000       3.443021        93.6894 
 1663   0.0000       3.450383        93.8897 
 1664   0.0000       3.453239        93.9674 
 1665   0.0000       3.454990        94.0151 
 1666   0.0000       3.457522        94.0839 
 1667   0.0000       3.460047        94.1527 
 1668   0.0000       3.461859        94.2020 
 1669   0.0000       3.465494        94.3009 
 1670   0.0000       3.468846        94.3921 
 1671   0.0000       3.470412        94.4347 
 1672   0.0000       3.473659        94.5231 
 1673   0.0000       3.474558        94.5475 
 1674   0.0000       3.477878        94.6379 
 1675   0.0000       3.478759        94.6619 
 1676   0.0000       3.482413        94.7613 
 1677   0.0000       3.484573        94.8201 
 1678   0.0000       3.487982        94.9128 
 1679   0.0000       3.489170        94.9451 
 1680   0.0000       3.492787        95.0436 
 1681   0.0000       3.494567        95.0920 
 1682   0.0000       3.499590        95.2287 
 1683   0.0000       3.502991        95.3212 
 1684   0.0000       3.506270        95.4105 
 1685   0.0000       3.506864        95.4266 
 1686   0.0000       3.510402        95.5229 
 1687   0.0000       3.511955        95.5652 
 1688   0.0000       3.513373        95.6037 
 1689   0.0000       3.515373        95.6582 
 1690   0.0000       3.515945        95.6737 
 1691   0.0000       3.520398        95.7949 
 1692   0.0000       3.524271        95.9003 
 1693   0.0000       3.526206        95.9530 
 1694   0.0000       3.529859        96.0523 
 1695   0.0000       3.530543        96.0709 
 1696   0.0000       3.533846        96.1608 
 1697   0.0000       3.537102        96.2494 
 1698   0.0000       3.540838        96.3511 
 1699   0.0000       3.543122        96.4133 
 1700   0.0000       3.544477        96.4501 
 1701   0.0000       3.547714        96.5382 
 1702   0.0000       3.551563        96.6429 
 1703   0.0000       3.553744        96.7023 
 1704   0.0000       3.556613        96.7804 
 1705   0.0000       3.558937        96.8436 
 1706   0.0000       3.561245        96.9064 
 1707   0.0000       3.564193        96.9866 
 1708   0.0000       3.566101        97.0385 
 1709   0.0000       3.569984        97.1442 
 1710   0.0000       3.570242        97.1512 
 1711   0.0000       3.576052        97.3093 
 1712   0.0000       3.576789        97.3294 
 1713   0.0000       3.582861        97.4946 
 1714   0.0000       3.585695        97.5717 
 1715   0.0000       3.590064        97.6906 
 1716   0.0000       3.592015        97.7437 
 1717   0.0000       3.593555        97.7856 
 1718   0.0000       3.596258        97.8591 
 1719   0.0000       3.598497        97.9201 
 1720   0.0000       3.600516        97.9750 
 1721   0.0000       3.608339        98.1879 
 1722   0.0000       3.610165        98.2376 
 1723   0.0000       3.610575        98.2487 
 1724   0.0000       3.614386        98.3524 
 1725   0.0000       3.616840        98.4192 
 1726   0.0000       3.619328        98.4869 
 1727   0.0000       3.624049        98.6154 
 1728   0.0000       3.627072        98.6976 
 1729   0.0000       3.629369        98.7602 
 1730   0.0000       3.632604        98.8482 
 1731   0.0000       3.634627        98.9032 
 1732   0.0000       3.638004        98.9951 
 1733   0.0000       3.640659        99.0674 
 1734   0.0000       3.644763        99.1790 
 1735   0.0000       3.647759        99.2606 
 1736   0.0000       3.651481        99.3618 
 1737   0.0000       3.654179        99.4353 
 1738   0.0000       3.655559        99.4728 
 1739   0.0000       3.657042        99.5132 
 1740   0.0000       3.660276        99.6012 
 1741   0.0000       3.664690        99.7213 
 1742   0.0000       3.666552        99.7720 
 1743   0.0000       3.669661        99.8566 
 1744   0.0000       3.670567        99.8812 
 1745   0.0000       3.673330        99.9564 
 1746   0.0000       3.679758       100.1313 
 1747   0.0000       3.685462       100.2865 
 1748   0.0000       3.686548       100.3161 
 1749   0.0000       3.690089       100.4124 
 1750   0.0000       3.695008       100.5463 
 1751   0.0000       3.697383       100.6109 
 1752   0.0000       3.703857       100.7871 
 1753   0.0000       3.706101       100.8481 
 1754   0.0000       3.709215       100.9329 
 1755   0.0000       3.712565       101.0240 
 1756   0.0000       3.713972       101.0623 
 1757   0.0000       3.716734       101.1375 
 1758   0.0000       3.720727       101.2461 
 1759   0.0000       3.724526       101.3495 
 1760   0.0000       3.730741       101.5186 
 1761   0.0000       3.735763       101.6553 
 1762   0.0000       3.737439       101.7009 
 1763   0.0000       3.739520       101.7575 
 1764   0.0000       3.740082       101.7728 
 1765   0.0000       3.742883       101.8490 
 1766   0.0000       3.746536       101.9484 
 1767   0.0000       3.751633       102.0871 
 1768   0.0000       3.757489       102.2465 
 1769   0.0000       3.759223       102.2936 
 1770   0.0000       3.764586       102.4396 
 1771   0.0000       3.766521       102.4922 
 1772   0.0000       3.770717       102.6064 
 1773   0.0000       3.773904       102.6931 
 1774   0.0000       3.778213       102.8104 
 1775   0.0000       3.782443       102.9255 
 1776   0.0000       3.784949       102.9937 
 1777   0.0000       3.788948       103.1025 
 1778   0.0000       3.790305       103.1395 
 1779   0.0000       3.796089       103.2968 
 1780   0.0000       3.798481       103.3619 
 1781   0.0000       3.800863       103.4267 
 1782   0.0000       3.804400       103.5230 
 1783   0.0000       3.809061       103.6498 
 1784   0.0000       3.812859       103.7532 
 1785   0.0000       3.817485       103.8790 
 1786   0.0000       3.823180       104.0340 
 1787   0.0000       3.826851       104.1339 
 1788   0.0000       3.829037       104.1934 
 1789   0.0000       3.834702       104.3475 
 1790   0.0000       3.837614       104.4268 
 1791   0.0000       3.839661       104.4825 
 1792   0.0000       3.845554       104.6428 
 1793   0.0000       3.848115       104.7125 
 1794   0.0000       3.852261       104.8254 
 1795   0.0000       3.855780       104.9211 
 1796   0.0000       3.861659       105.0811 
 1797   0.0000       3.864022       105.1454 
 1798   0.0000       3.867113       105.2295 
 1799   0.0000       3.869212       105.2866 
 1800   0.0000       3.870584       105.3239 
 1801   0.0000       3.874975       105.4434 
 1802   0.0000       3.879106       105.5558 
 1803   0.0000       3.885558       105.7314 
 1804   0.0000       3.886279       105.7510 
 1805   0.0000       3.887888       105.7948 
 1806   0.0000       3.892472       105.9196 
 1807   0.0000       3.896235       106.0219 
 1808   0.0000       3.898366       106.0799 
 1809   0.0000       3.902180       106.1837 
 1810   0.0000       3.904593       106.2494 
 1811   0.0000       3.910063       106.3982 
 1812   0.0000       3.911539       106.4384 
 1813   0.0000       3.915425       106.5441 
 1814   0.0000       3.917466       106.5997 
 1815   0.0000       3.923203       106.7558 
 1816   0.0000       3.926276       106.8394 
 1817   0.0000       3.930065       106.9425 
 1818   0.0000       3.934905       107.0742 
 1819   0.0000       3.936117       107.1072 
 1820   0.0000       3.938832       107.1811 
 1821   0.0000       3.942226       107.2734 
 1822   0.0000       3.950981       107.5117 
 1823   0.0000       3.952521       107.5536 
 1824   0.0000       3.953915       107.5915 
 1825   0.0000       3.956756       107.6688 
 1826   0.0000       3.960969       107.7834 
 1827   0.0000       3.962185       107.8165 
 1828   0.0000       3.968031       107.9756 
 1829   0.0000       3.970982       108.0559 
 1830   0.0000       3.976316       108.2011 
 1831   0.0000       3.977175       108.2244 
 1832   0.0000       3.986120       108.4678 
 1833   0.0000       3.986650       108.4823 
 1834   0.0000       3.990468       108.5862 
 1835   0.0000       3.995156       108.7137 
 1836   0.0000       3.998005       108.7912 
 1837   0.0000       4.001579       108.8885 
 1838   0.0000       4.005381       108.9920 
 1839   0.0000       4.006936       109.0343 
 1840   0.0000       4.014101       109.2292 
 1841   0.0000       4.017892       109.3324 
 1842   0.0000       4.021284       109.4247 
 1843   0.0000       4.023035       109.4723 
 1844   0.0000       4.024694       109.5175 
 1845   0.0000       4.030158       109.6662 
 1846   0.0000       4.034379       109.7810 
 1847   0.0000       4.037995       109.8794 
 1848   0.0000       4.042097       109.9911 
 1849   0.0000       4.045317       110.0787 
 1850   0.0000       4.045651       110.0878 
 1851   0.0000       4.050453       110.2184 
 1852   0.0000       4.054865       110.3385 
 1853   0.0000       4.061469       110.5182 
 1854   0.0000       4.063209       110.5655 
 1855   0.0000       4.069688       110.7418 
 1856   0.0000       4.078038       110.9691 
 1857   0.0000       4.078363       110.9779 
 1858   0.0000       4.082325       111.0857 
 1859   0.0000       4.086413       111.1969 
 1860   0.0000       4.087206       111.2185 
 1861   0.0000       4.091607       111.3383 
 1862   0.0000       4.097537       111.4996 
 1863   0.0000       4.100275       111.5742 
 1864   0.0000       4.108176       111.7891 
 1865   0.0000       4.109499       111.8252 
 1866   0.0000       4.113666       111.9386 
 1867   0.0000       4.118365       112.0664 
 1868   0.0000       4.121831       112.1607 
 1869   0.0000       4.123088       112.1949 
 1870   0.0000       4.128409       112.3397 
 1871   0.0000       4.130009       112.3833 
 1872   0.0000       4.135324       112.5279 
 1873   0.0000       4.139640       112.6453 
 1874   0.0000       4.144228       112.7702 
 1875   0.0000       4.146410       112.8296 
 1876   0.0000       4.150502       112.9409 
 1877   0.0000       4.152851       113.0048 
 1878   0.0000       4.156225       113.0966 
 1879   0.0000       4.158844       113.1679 
 1880   0.0000       4.162539       113.2684 
 1881   0.0000       4.166375       113.3728 
 1882   0.0000       4.170495       113.4849 
 1883   0.0000       4.173828       113.5756 
 1884   0.0000       4.182487       113.8113 
 1885   0.0000       4.185454       113.8920 
 1886   0.0000       4.187536       113.9487 
 1887   0.0000       4.197036       114.2072 
 1888   0.0000       4.202793       114.3638 
 1889   0.0000       4.205114       114.4270 
 1890   0.0000       4.209496       114.5462 
 1891   0.0000       4.209886       114.5568 
 1892   0.0000       4.215495       114.7094 
 1893   0.0000       4.217872       114.7741 
 1894   0.0000       4.224375       114.9511 
 1895   0.0000       4.228827       115.0722 
 1896   0.0000       4.230358       115.1139 
 1897   0.0000       4.235022       115.2408 
 1898   0.0000       4.243237       115.4644 
 1899   0.0000       4.245137       115.5160 
 1900   0.0000       4.252923       115.7279 
 1901   0.0000       4.258988       115.8929 
 1902   0.0000       4.261524       115.9620 
 1903   0.0000       4.267035       116.1119 
 1904   0.0000       4.270401       116.2035 
 1905   0.0000       4.278511       116.4242 
 1906   0.0000       4.289106       116.7125 
 1907   0.0000       4.297322       116.9361 
 1908   0.0000       4.301036       117.0371 
 1909   0.0000       4.306578       117.1880 
 1910   0.0000       4.308026       117.2273 
 1911   0.0000       4.312603       117.3519 
 1912   0.0000       4.317656       117.4894 
 1913   0.0000       4.322936       117.6331 
 1914   0.0000       4.325518       117.7033 
 1915   0.0000       4.327999       117.7708 
 1916   0.0000       4.333413       117.9182 
 1917   0.0000       4.336372       117.9987 
 1918   0.0000       4.348645       118.3327 
 1919   0.0000       4.352008       118.4242 
 1920   0.0000       4.354234       118.4847 
 1921   0.0000       4.360179       118.6465 
 1922   0.0000       4.366116       118.8081 
 1923   0.0000       4.368315       118.8679 
 1924   0.0000       4.372353       118.9778 
 1925   0.0000       4.382534       119.2548 
 1926   0.0000       4.385807       119.3439 
 1927   0.0000       4.393699       119.5586 
 1928   0.0000       4.396943       119.6469 
 1929   0.0000       4.403153       119.8159 
 1930   0.0000       4.411135       120.0331 
 1931   0.0000       4.418099       120.2226 
 1932   0.0000       4.427525       120.4791 
 1933   0.0000       4.428210       120.4977 
 1934   0.0000       4.433036       120.6290 
 1935   0.0000       4.439486       120.8046 
 1936   0.0000       4.449988       121.0903 
 1937   0.0000       4.457435       121.2930 
 1938   0.0000       4.461143       121.3939 
 1939   0.0000       4.473276       121.7240 
 1940   0.0000       4.482582       121.9773 
 1941   0.0000       4.493435       122.2726 
 1942   0.0000       4.500835       122.4739 
 1943   0.0000       4.507192       122.6469 
 1944   0.0000       4.508214       122.6747 
 1945   0.0000       4.517818       122.9361 
 1946   0.0000       4.518826       122.9635 
 1947   0.0000       4.526851       123.1819 
 1948   0.0000       4.533478       123.3622 
 1949   0.0000       4.535130       123.4072 
 1950   0.0000       4.543753       123.6418 
 1951   0.0000       4.549671       123.8028 
 1952   0.0000       4.552425       123.8778 
 1953   0.0000       4.558381       124.0398 
 1954   0.0000       4.563869       124.1892 
 1955   0.0000       4.566835       124.2699 
 1956   0.0000       4.575184       124.4971 
 1957   0.0000       4.576944       124.5450 
 1958   0.0000       4.582583       124.6984 
 1959   0.0000       4.587635       124.8359 
 1960   0.0000       4.592542       124.9694 
 1961   0.0000       4.597751       125.1112 
 1962   0.0000       4.603761       125.2747 
 1963   0.0000       4.605359       125.3182 
 1964   0.0000       4.610278       125.4521 
 1965   0.0000       4.618549       125.6771 
 1966   0.0000       4.626505       125.8936 
 1967   0.0000       4.634593       126.1137 
 1968   0.0000       4.642031       126.3161 
 1969   0.0000       4.646444       126.4362 
 1970   0.0000       4.651644       126.5777 
 1971   0.0000       4.659911       126.8026 
 1972   0.0000       4.665873       126.9649 
 1973   0.0000       4.678515       127.3089 
 1974   0.0000       4.682566       127.4191 
 1975   0.0000       4.687828       127.5623 
 1976   0.0000       4.688926       127.5922 
 1977   0.0000       4.695661       127.7754 
 1978   0.0000       4.702157       127.9522 
 1979   0.0000       4.710362       128.1755 
 1980   0.0000       4.715433       128.3135 
 1981   0.0000       4.719936       128.4360 
 1982   0.0000       4.725935       128.5992 
 1983   0.0000       4.729383       128.6931 
 1984   0.0000       4.733747       128.8118 
 1985   0.0000       4.742506       129.0501 
 1986   0.0000       4.745915       129.1429 
 1987   0.0000       4.748363       129.2095 
 1988   0.0000       4.756329       129.4263 
 1989   0.0000       4.762979       129.6073 
 1990   0.0000       4.765018       129.6627 
 1991   0.0000       4.769727       129.7909 
 1992   0.0000       4.774674       129.9255 
 1993   0.0000       4.779246       130.0499 
 1994   0.0000       4.787103       130.2637 
 1995   0.0000       4.791082       130.3720 
 1996   0.0000       4.796760       130.5265 
 1997   0.0000       4.802762       130.6898 
 1998   0.0000       4.812489       130.9545 
 1999   0.0000       4.814987       131.0225 
 2000   0.0000       4.820061       131.1605 
 2001   0.0000       4.827777       131.3705 
 2002   0.0000       4.828829       131.3991 
 2003   0.0000       4.833321       131.5213 
 2004   0.0000       4.841395       131.7411 
 2005   0.0000       4.844570       131.8274 
 2006   0.0000       4.844979       131.8386 
 2007   0.0000       4.852748       132.0500 
 2008   0.0000       4.858168       132.1975 
 2009   0.0000       4.859740       132.2403 
 2010   0.0000       4.874180       132.6332 
 2011   0.0000       4.876372       132.6928 
 2012   0.0000       4.881072       132.8207 
 2013   0.0000       4.885609       132.9442 
 2014   0.0000       4.891270       133.0982 
 2015   0.0000       4.893320       133.1540 
 2016   0.0000       4.899768       133.3295 
 2017   0.0000       4.905395       133.4826 
 2018   0.0000       4.908615       133.5702 
 2019   0.0000       4.913894       133.7138 
 2020   0.0000       4.916868       133.7948 
 2021   0.0000       4.921923       133.9323 
 2022   0.0000       4.927141       134.0743 
 2023   0.0000       4.929756       134.1455 
 2024   0.0000       4.936390       134.3260 
 2025   0.0000       4.939745       134.4173 
 2026   0.0000       4.941373       134.4616 
 2027   0.0000       4.944962       134.5593 
 2028   0.0000       4.950872       134.7201 
 2029   0.0000       4.961162       135.0001 
 2030   0.0000       4.962411       135.0341 
 2031   0.0000       4.966146       135.1357 
 2032   0.0000       4.972387       135.3055 
 2033   0.0000       4.980060       135.5143 
 2034   0.0000       4.981661       135.5579 
 2035   0.0000       4.988822       135.7527 
 2036   0.0000       4.990653       135.8026 
 2037   0.0000       4.996055       135.9496 
 2038   0.0000       5.005057       136.1945 
 2039   0.0000       5.010822       136.3514 
 2040   0.0000       5.012741       136.4036 
 2041   0.0000       5.017598       136.5358 
 2042   0.0000       5.024520       136.7241 
 2043   0.0000       5.026558       136.7796 
 2044   0.0000       5.035985       137.0361 
 2045   0.0000       5.041995       137.1997 
 2046   0.0000       5.046168       137.3132 
 2047   0.0000       5.051849       137.4678 
 2048   0.0000       5.052514       137.4859 
 2049   0.0000       5.057052       137.6094 
 2050   0.0000       5.061459       137.7293 
 2051   0.0000       5.065768       137.8465 
 2052   0.0000       5.069557       137.9497 
 2053   0.0000       5.075016       138.0982 
 2054   0.0000       5.077940       138.1778 
 2055   0.0000       5.080329       138.2428 
 2056   0.0000       5.083578       138.3312 
 2057   0.0000       5.089011       138.4790 
 2058   0.0000       5.092282       138.5680 
 2059   0.0000       5.096745       138.6895 
 2060   0.0000       5.103701       138.8788 
 2061   0.0000       5.104665       138.9050 
 2062   0.0000       5.111605       139.0938 
 2063   0.0000       5.112207       139.1102 
 2064   0.0000       5.115943       139.2119 
 2065   0.0000       5.119837       139.3178 
 2066   0.0000       5.124205       139.4367 
 2067   0.0000       5.125385       139.4688 
 2068   0.0000       5.134326       139.7121 
 2069   0.0000       5.138514       139.8261 
 2070   0.0000       5.140200       139.8719 
 2071   0.0000       5.142048       139.9222 
 2072   0.0000       5.147560       140.0722 
 2073   0.0000       5.151683       140.1844 
 2074   0.0000       5.152788       140.2145 
 2075   0.0000       5.155548       140.2896 
 2076   0.0000       5.161785       140.4593 
 2077   0.0000       5.164074       140.5216 
 2078   0.0000       5.165770       140.5678 
 2079   0.0000       5.167177       140.6060 
 2080   0.0000       5.172084       140.7396 
 2081   0.0000       5.174312       140.8002 
 2082   0.0000       5.180385       140.9654 
 2083   0.0000       5.183787       141.0580 
 2084   0.0000       5.190455       141.2394 
 2085   0.0000       5.192548       141.2964 
 2086   0.0000       5.197865       141.4411 
 2087   0.0000       5.203595       141.5970 
 2088   0.0000       5.207944       141.7154 
 2089   0.0000       5.215286       141.9151 
 2090   0.0000       5.216172       141.9393 
 2091   0.0000       5.218172       141.9937 
 2092   0.0000       5.223813       142.1472 
 2093   0.0000       5.227035       142.2348 
 2094   0.0000       5.231777       142.3639 
 2095   0.0000       5.235711       142.4709 
 2096   0.0000       5.236497       142.4923 
 2097   0.0000       5.243904       142.6939 
 2098   0.0000       5.248284       142.8131 
 2099   0.0000       5.248845       142.8283 
 2100   0.0000       5.250857       142.8831 
 2101   0.0000       5.257185       143.0553 
 2102   0.0000       5.262705       143.2055 
 2103   0.0000       5.268807       143.3715 
 2104   0.0000       5.269225       143.3829 
 2105   0.0000       5.270172       143.4087 
 2106   0.0000       5.274972       143.5393 
 2107   0.0000       5.276017       143.5677 
 2108   0.0000       5.280903       143.7007 
 2109   0.0000       5.287297       143.8747 
 2110   0.0000       5.287730       143.8865 
 2111   0.0000       5.293064       144.0316 
 2112   0.0000       5.296295       144.1195 
 2113   0.0000       5.300163       144.2248 
 2114   0.0000       5.300323       144.2291 
 2115   0.0000       5.306203       144.3891 
 2116   0.0000       5.311322       144.5284 
 2117   0.0000       5.313964       144.6003 
 2118   0.0000       5.318196       144.7155 
 2119   0.0000       5.321522       144.8060 
 2120   0.0000       5.324488       144.8867 
 2121   0.0000       5.335245       145.1794 
 2122   0.0000       5.337908       145.2519 
 2123   0.0000       5.341782       145.3573 
 2124   0.0000       5.346471       145.4849 
 2125   0.0000       5.353065       145.6643 
 2126   0.0000       5.353887       145.6867 
 2127   0.0000       5.363981       145.9613 
 2128   0.0000       5.366772       146.0373 
 2129   0.0000       5.369897       146.1223 
 2130   0.0000       5.375771       146.2822 
 2131   0.0000       5.379438       146.3820 
 2132   0.0000       5.381460       146.4370 
 2133   0.0000       5.387174       146.5925 
 2134   0.0000       5.392976       146.7503 
 2135   0.0000       5.399587       146.9302 
 2136   0.0000       5.401592       146.9848 
 2137   0.0000       5.406275       147.1122 
 2138   0.0000       5.413458       147.3077 
 2139   0.0000       5.417936       147.4295 
 2140   0.0000       5.420042       147.4868 
 2141   0.0000       5.423495       147.5808 
 2142   0.0000       5.429043       147.7318 
 2143   0.0000       5.432773       147.8333 
 2144   0.0000       5.436332       147.9301 
 2145   0.0000       5.439761       148.0234 
 2146   0.0000       5.447024       148.2210 
 2147   0.0000       5.454489       148.4242 
 2148   0.0000       5.457558       148.5077 
 2149   0.0000       5.463393       148.6665 
 2150   0.0000       5.464819       148.7053 
 2151   0.0000       5.468524       148.8061 
 2152   0.0000       5.471629       148.8906 
 2153   0.0000       5.472332       148.9097 
 2154   0.0000       5.476554       149.0246 
 2155   0.0000       5.478176       149.0687 
 2156   0.0000       5.481718       149.1651 
 2157   0.0000       5.487127       149.3123 
 2158   0.0000       5.487462       149.3214 
 2159   0.0000       5.489083       149.3655 
 2160   0.0000       5.494736       149.5194 
 2161   0.0000       5.495581       149.5424 
 2162   0.0000       5.498076       149.6102 
 2163   0.0000       5.502685       149.7357 
 2164   0.0000       5.508690       149.8991 
 2165   0.0000       5.509541       149.9222 
 2166   0.0000       5.511666       149.9801 
 2167   0.0000       5.512664       150.0072 
 2168   0.0000       5.515138       150.0745 
 2169   0.0000       5.521316       150.2426 
 2170   0.0000       5.525381       150.3533 
 2171   0.0000       5.529474       150.4646 
 2172   0.0000       5.532075       150.5354 
 2173   0.0000       5.532553       150.5484 
 2174   0.0000       5.539943       150.7495 
 2175   0.0000       5.542241       150.8120 
 2176   0.0000       5.542925       150.8306 
 2177   0.0000       5.548685       150.9874 
 2178   0.0000       5.554476       151.1450 
 2179   0.0000       5.555169       151.1638 
 2180   0.0000       5.558122       151.2442 
 2181   0.0000       5.561063       151.3242 
 2182   0.0000       5.565936       151.4568 
 2183   0.0000       5.567981       151.5125 
 2184   0.0000       5.574429       151.6879 
 2185   0.0000       5.575978       151.7301 
 2186   0.0000       5.578633       151.8023 
 2187   0.0000       5.580624       151.8565 
 2188   0.0000       5.584285       151.9561 
 2189   0.0000       5.590226       152.1178 
 2190   0.0000       5.593211       152.1990 
 2191   0.0000       5.594563       152.2358 
 2192   0.0000       5.600414       152.3950 
 2193   0.0000       5.600590       152.3998 
 2194   0.0000       5.604001       152.4926 
 2195   0.0000       5.610449       152.6681 
 2196   0.0000       5.614780       152.7859 
 2197   0.0000       5.618318       152.8822 
 2198   0.0000       5.624284       153.0446 
 2199   0.0000       5.626463       153.1038 
 2200   0.0000       5.634096       153.3115 
 2201   0.0000       5.636434       153.3752 
 2202   0.0000       5.638891       153.4420 
 2203   0.0000       5.644227       153.5872 
 2204   0.0000       5.648589       153.7059 
 2205   0.0000       5.653416       153.8373 
 2206   0.0000       5.658487       153.9752 
 2207   0.0000       5.662204       154.0764 
 2208   0.0000       5.667155       154.2111 
 2209   0.0000       5.668676       154.2525 
 2210   0.0000       5.671708       154.3350 
 2211   0.0000       5.675788       154.4460 
 2212   0.0000       5.679752       154.5539 
 2213   0.0000       5.681991       154.6148 
 2214   0.0000       5.685963       154.7229 
 2215   0.0000       5.689589       154.8216 
 2216   0.0000       5.691734       154.8800 
 2217   0.0000       5.696252       155.0029 
 2218   0.0000       5.700882       155.1289 
 2219   0.0000       5.701745       155.1524 
 2220   0.0000       5.703769       155.2075 
 2221   0.0000       5.707100       155.2981 
 2222   0.0000       5.709645       155.3673 
 2223   0.0000       5.715237       155.5195 
 2224   0.0000       5.721001       155.6763 
 2225   0.0000       5.723799       155.7525 
 2226   0.0000       5.725575       155.8008 
 2227   0.0000       5.730250       155.9280 
 2228   0.0000       5.736616       156.1013 
 2229   0.0000       5.740057       156.1949 
 2230   0.0000       5.744762       156.3229 
 2231   0.0000       5.746588       156.3726 
 2232   0.0000       5.748550       156.4260 
 2233   0.0000       5.754014       156.5747 
 2234   0.0000       5.754459       156.5868 
 2235   0.0000       5.759245       156.7170 
 2236   0.0000       5.761583       156.7806 
 2237   0.0000       5.762367       156.8020 
 2238   0.0000       5.768476       156.9682 
 2239   0.0000       5.771235       157.0433 
 2240   0.0000       5.775539       157.1604 
 2241   0.0000       5.776924       157.1981 
 2242   0.0000       5.781356       157.3187 
 2243   0.0000       5.782379       157.3465 
 2244   0.0000       5.785463       157.4305 
 2245   0.0000       5.789457       157.5391 
 2246   0.0000       5.791430       157.5928 
 2247   0.0000       5.795314       157.6985 
 2248   0.0000       5.798501       157.7852 
 2249   0.0000       5.798750       157.7920 
 2250   0.0000       5.806381       157.9997 
 2251   0.0000       5.809855       158.0942 
 2252   0.0000       5.813149       158.1838 
 2253   0.0000       5.814371       158.2171 
 2254   0.0000       5.819439       158.3550 
 2255   0.0000       5.821966       158.4238 
 2256   0.0000       5.825974       158.5328 
 2257   0.0000       5.829354       158.6248 
 2258   0.0000       5.829878       158.6391 
 2259   0.0000       5.832669       158.7150 
 2260   0.0000       5.835814       158.8006 
 2261   0.0000       5.838694       158.8789 
 2262   0.0000       5.840561       158.9297 
 2263   0.0000       5.843044       158.9973 
 2264   0.0000       5.847698       159.1240 
 2265   0.0000       5.850202       159.1921 
 2266   0.0000       5.851791       159.2353 
 2267   0.0000       5.854582       159.3113 
 2268   0.0000       5.857801       159.3989 
 2269   0.0000       5.859338       159.4407 
 2270   0.0000       5.860456       159.4711 
 2271   0.0000       5.863232       159.5467 
 2272   0.0000       5.867799       159.6709 
 2273   0.0000       5.868690       159.6952 
 2274   0.0000       5.872448       159.7974 
 2275   0.0000       5.875075       159.8689 
 2276   0.0000       5.876476       159.9070 
 2277   0.0000       5.877650       159.9390 
 2278   0.0000       5.882549       160.0723 
 2279   0.0000       5.883040       160.0857 
 2280   0.0000       5.888503       160.2343 
 2281   0.0000       5.890356       160.2847 
 2282   0.0000       5.891351       160.3118 
 2283   0.0000       5.895490       160.4244 
 2284   0.0000       5.897974       160.4920 
 2285   0.0000       5.898691       160.5115 
 2286   0.0000       5.901330       160.5833 
 2287   0.0000       5.902029       160.6024 
 2288   0.0000       5.906603       160.7268 
 2289   0.0000       5.909276       160.7996 
 2290   0.0000       5.914012       160.9285 
 2291   0.0000       5.915791       160.9769 
 2292   0.0000       5.917599       161.0261 
 2293   0.0000       5.921408       161.1297 
 2294   0.0000       5.923413       161.1843 
 2295   0.0000       5.926384       161.2651 
 2296   0.0000       5.926953       161.2806 
 2297   0.0000       5.931152       161.3949 
 2298   0.0000       5.932558       161.4331 
 2299   0.0000       5.935209       161.5052 
 2300   0.0000       5.937798       161.5757 
 2301   0.0000       5.939078       161.6105 
 2302   0.0000       5.942220       161.6960 
 2303   0.0000       5.945930       161.7970 
 2304   0.0000       5.950639       161.9251 
 2305   0.0000       5.952047       161.9634 
 2306   0.0000       5.955475       162.0567 
 2307   0.0000       5.958098       162.1281 
 2308   0.0000       5.959965       162.1789 
 2309   0.0000       5.962515       162.2483 
 2310   0.0000       5.966838       162.3659 
 2311   0.0000       5.969485       162.4379 
 2312   0.0000       5.970600       162.4683 
 2313   0.0000       5.972808       162.5284 
 2314   0.0000       5.974233       162.5671 
 2315   0.0000       5.976924       162.6404 
 2316   0.0000       5.980415       162.7354 
 2317   0.0000       5.982829       162.8011 
 2318   0.0000       5.986471       162.9002 
 2319   0.0000       5.988290       162.9497 
 2320   0.0000       5.991777       163.0445 
 2321   0.0000       5.993586       163.0938 
 2322   0.0000       5.994566       163.1204 
 2323   0.0000       5.999890       163.2653 
 2324   0.0000       6.001081       163.2977 
 2325   0.0000       6.001865       163.3191 
 2326   0.0000       6.003781       163.3712 
 2327   0.0000       6.004882       163.4011 
 2328   0.0000       6.007612       163.4754 
 2329   0.0000       6.009200       163.5186 
 2330   0.0000       6.011912       163.5924 
 2331   0.0000       6.015541       163.6912 
 2332   0.0000       6.017730       163.7508 
 2333   0.0000       6.020964       163.8388 
 2334   0.0000       6.022351       163.8765 
 2335   0.0000       6.024806       163.9433 
 2336   0.0000       6.026175       163.9806 
 2337   0.0000       6.030312       164.0931 
 2338   0.0000       6.034889       164.2177 
 2339   0.0000       6.036999       164.2751 
 2340   0.0000       6.039773       164.3506 
 2341   0.0000       6.041109       164.3869 
 2342   0.0000       6.043564       164.4537 
 2343   0.0000       6.046156       164.5243 
 2344   0.0000       6.049041       164.6028 
 2345   0.0000       6.050866       164.6524 
 2346   0.0000       6.052990       164.7102 
 2347   0.0000       6.053912       164.7353 
 2348   0.0000       6.057208       164.8250 
 2349   0.0000       6.059345       164.8832 
 2350   0.0000       6.063263       164.9898 
 2351   0.0000       6.063753       165.0031 
 2352   0.0000       6.066508       165.0781 
 2353   0.0000       6.070010       165.1734 
 2354   0.0000       6.070694       165.1920 
 2355   0.0000       6.072428       165.2392 
 2356   0.0000       6.074066       165.2837 
 2357   0.0000       6.080356       165.4549 
 2358   0.0000       6.082717       165.5191 
 2359   0.0000       6.083330       165.5358 
 2360   0.0000       6.087316       165.6443 
 2361   0.0000       6.088729       165.6827 
 2362   0.0000       6.092110       165.7747 
 2363   0.0000       6.094157       165.8304 
 2364   0.0000       6.097690       165.9266 
 2365   0.0000       6.098618       165.9518 
 2366   0.0000       6.101170       166.0213 
 2367   0.0000       6.103318       166.0797 
 2368   0.0000       6.104242       166.1049 
 2369   0.0000       6.107486       166.1931 
 2370   0.0000       6.110371       166.2716 
 2371   0.0000       6.111782       166.3100 
 2372   0.0000       6.113329       166.3521 
 2373   0.0000       6.116096       166.4274 
 2374   0.0000       6.118846       166.5023 
 2375   0.0000       6.121731       166.5808 
 2376   0.0000       6.124338       166.6517 
 2377   0.0000       6.124799       166.6643 
 2378   0.0000       6.128131       166.7549 
 2379   0.0000       6.130325       166.8146 
 2380   0.0000       6.134670       166.9329 
 2381   0.0000       6.137792       167.0178 
 2382   0.0000       6.139601       167.0670 
 2383   0.0000       6.140343       167.0872 
 2384   0.0000       6.143325       167.1684 
 2385   0.0000       6.144292       167.1947 
 2386   0.0000       6.148241       167.3022 
 2387   0.0000       6.149170       167.3274 
 2388   0.0000       6.150316       167.3586 
 2389   0.0000       6.154060       167.4605 
 2390   0.0000       6.155108       167.4890 
 2391   0.0000       6.157716       167.5600 
 2392   0.0000       6.159546       167.6098 
 2393   0.0000       6.161755       167.6699 
 2394   0.0000       6.164782       167.7523 
 2395   0.0000       6.165265       167.7654 
 2396   0.0000       6.167738       167.8327 
 2397   0.0000       6.171519       167.9356 
 2398   0.0000       6.174194       168.0084 
 2399   0.0000       6.175824       168.0527 
 2400   0.0000       6.176767       168.0784 
 2401   0.0000       6.178598       168.1282 
 2402   0.0000       6.181875       168.2174 
 2403   0.0000       6.185355       168.3121 
 2404   0.0000       6.186592       168.3457 
 2405   0.0000       6.188383       168.3945 
 2406   0.0000       6.191487       168.4789 
 2407   0.0000       6.195633       168.5918 
 2408   0.0000       6.197602       168.6453 
 2409   0.0000       6.198388       168.6667 
 2410   0.0000       6.202344       168.7744 
 2411   0.0000       6.206248       168.8806 
 2412   0.0000       6.207600       168.9174 
 2413   0.0000       6.209431       168.9672 
 2414   0.0000       6.209649       168.9731 
 2415   0.0000       6.212302       169.0453 
 2416   0.0000       6.215523       169.1330 
 2417   0.0000       6.216989       169.1729 
 2418   0.0000       6.218091       169.2029 
 2419   0.0000       6.222077       169.3113 
 2420   0.0000       6.223975       169.3630 
 2421   0.0000       6.227490       169.4586 
 2422   0.0000       6.229119       169.5030 
 2423   0.0000       6.231033       169.5550 
 2424   0.0000       6.235421       169.6744 
 2425   0.0000       6.236949       169.7160 
 2426   0.0000       6.241240       169.8328 
 2427   0.0000       6.242554       169.8685 
 2428   0.0000       6.244507       169.9217 
 2429   0.0000       6.245285       169.9429 
 2430   0.0000       6.249868       170.0675 
 2431   0.0000       6.252543       170.1403 
 2432   0.0000       6.254390       170.1906 
 2433   0.0000       6.255648       170.2248 
 2434   0.0000       6.259201       170.3215 
 2435   0.0000       6.264179       170.4570 
 2436   0.0000       6.264575       170.4677 
 2437   0.0000       6.267595       170.5499 
 2438   0.0000       6.269276       170.5957 
 2439   0.0000       6.273352       170.7066 
 2440   0.0000       6.275953       170.7774 
 2441   0.0000       6.276339       170.7879 
 2442   0.0000       6.278853       170.8563 
 2443   0.0000       6.279954       170.8862 
 2444   0.0000       6.282300       170.9501 
 2445   0.0000       6.283573       170.9847 
 2446   0.0000       6.287565       171.0933 
 2447   0.0000       6.289671       171.1506 
 2448   0.0000       6.292658       171.2319 
 2449   0.0000       6.293186       171.2463 
 2450   0.0000       6.296294       171.3309 
 2451   0.0000       6.297753       171.3706 
 2452   0.0000       6.298471       171.3901 
 2453   0.0000       6.300848       171.4548 
 2454   0.0000       6.303252       171.5202 
 2455   0.0000       6.304549       171.5555 
 2456   0.0000       6.307247       171.6289 
 2457   0.0000       6.309400       171.6875 
 2458   0.0000       6.312034       171.7592 
 2459   0.0000       6.312948       171.7841 
 2460   0.0000       6.314958       171.8388 
 2461   0.0000       6.316047       171.8684 
 2462   0.0000       6.319359       171.9585 
 2463   0.0000       6.320193       171.9812 
 2464   0.0000       6.322750       172.0508 
 2465   0.0000       6.326284       172.1469 
 2466   0.0000       6.326623       172.1562 
 2467   0.0000       6.328471       172.2065 
 2468   0.0000       6.332117       172.3057 
 2469   0.0000       6.335021       172.3847 
 2470   0.0000       6.336152       172.4154 
 2471   0.0000       6.338842       172.4887 
 2472   0.0000       6.341044       172.5486 
 2473   0.0000       6.344108       172.6319 
 2474   0.0000       6.345171       172.6609 
 2475   0.0000       6.348019       172.7384 
 2476   0.0000       6.352846       172.8697 
 2477   0.0000       6.355549       172.9433 
 2478   0.0000       6.357078       172.9849 
 2479   0.0000       6.361422       173.1031 
 2480   0.0000       6.363778       173.1672 
 2481   0.0000       6.364784       173.1946 
 2482   0.0000       6.366085       173.2300 
 2483   0.0000       6.370139       173.3403 
 2484   0.0000       6.372716       173.4104 
 2485   0.0000       6.375356       173.4823 
 2486   0.0000       6.377707       173.5462 
 2487   0.0000       6.379403       173.5924 
 2488   0.0000       6.381522       173.6500 
 2489   0.0000       6.382811       173.6851 
 2490   0.0000       6.387867       173.8227 
 2491   0.0000       6.390457       173.8932 
 2492   0.0000       6.391907       173.9326 
 2493   0.0000       6.395364       174.0267 
 2494   0.0000       6.398231       174.1047 
 2495   0.0000       6.401719       174.1996 
 2496   0.0000       6.405506       174.3027 
 2497   0.0000       6.408971       174.3970 
 2498   0.0000       6.411575       174.4678 
 2499   0.0000       6.415907       174.5857 
 2500   0.0000       6.416603       174.6046 
 2501   0.0000       6.419201       174.6753 
 2502   0.0000       6.422642       174.7690 
 2503   0.0000       6.423789       174.8002 
 2504   0.0000       6.426177       174.8652 
 2505   0.0000       6.429778       174.9632 
 2506   0.0000       6.432707       175.0428 
 2507   0.0000       6.433892       175.0751 
 2508   0.0000       6.437479       175.1727 
 2509   0.0000       6.439170       175.2187 
 2510   0.0000       6.441346       175.2779 
 2511   0.0000       6.447050       175.4332 
 2512   0.0000       6.447552       175.4468 
 2513   0.0000       6.449990       175.5132 
 2514   0.0000       6.452447       175.5800 
 2515   0.0000       6.454888       175.6464 
 2516   0.0000       6.458278       175.7387 
 2517   0.0000       6.461118       175.8159 
 2518   0.0000       6.462392       175.8506 
 2519   0.0000       6.464243       175.9010 
 2520   0.0000       6.465240       175.9281 
 2521   0.0000       6.469391       176.0411 
 2522   0.0000       6.470613       176.0743 
 2523   0.0000       6.474952       176.1924 
 2524   0.0000       6.475103       176.1965 
 2525   0.0000       6.476945       176.2466 
 2526   0.0000       6.480650       176.3474 
 2527   0.0000       6.486990       176.5200 
 2528   0.0000       6.488231       176.5538 
 2529   0.0000       6.490683       176.6205 
 2530   0.0000       6.494125       176.7141 
 2531   0.0000       6.495490       176.7513 
 2532   0.0000       6.496710       176.7845 
 2533   0.0000       6.501751       176.9216 
 2534   0.0000       6.502356       176.9381 
 2535   0.0000       6.505832       177.0327 
 2536   0.0000       6.509037       177.1199 
 2537   0.0000       6.512969       177.2269 
 2538   0.0000       6.515270       177.2895 
 2539   0.0000       6.518005       177.3639 
 2540   0.0000       6.520640       177.4356 
 2541   0.0000       6.522705       177.4918 
 2542   0.0000       6.526515       177.5955 
 2543   0.0000       6.528575       177.6516 
 2544   0.0000       6.532825       177.7672 
 2545   0.0000       6.533235       177.7784 
 2546   0.0000       6.538830       177.9306 
 2547   0.0000       6.539686       177.9539 
 2548   0.0000       6.541956       178.0157 
 2549   0.0000       6.543513       178.0580 
 2550   0.0000       6.547936       178.1784 
 2551   0.0000       6.549564       178.2227 
 2552   0.0000       6.554233       178.3497 
 2553   0.0000       6.555293       178.3786 
 2554   0.0000       6.556620       178.4147 
 2555   0.0000       6.557289       178.4329 
 2556   0.0000       6.561469       178.5467 
 2557   0.0000       6.562630       178.5783 
 2558   0.0000       6.566259       178.6770 
 2559   0.0000       6.569500       178.7652 
 2560   0.0000       6.571759       178.8267 
 2561   0.0000       6.574242       178.8942 
 2562   0.0000       6.578348       179.0059 
 2563   0.0000       6.580055       179.0524 
 2564   0.0000       6.581113       179.0812 
 2565   0.0000       6.584042       179.1609 
 2566   0.0000       6.585008       179.1872 
 2567   0.0000       6.588632       179.2858 
 2568   0.0000       6.589361       179.3056 
 2569   0.0000       6.591707       179.3695 
 2570   0.0000       6.596356       179.4960 
 2571   0.0000       6.598335       179.5498 
 2572   0.0000       6.601368       179.6324 
 2573   0.0000       6.604333       179.7130 
 2574   0.0000       6.605830       179.7538 
 2575   0.0000       6.606341       179.7677 
 2576   0.0000       6.609473       179.8529 
 2577   0.0000       6.610379       179.8776 
 2578   0.0000       6.613709       179.9682 
 2579   0.0000       6.616817       180.0528 
 2580   0.0000       6.619207       180.1178 
 2581   0.0000       6.619838       180.1349 
 2582   0.0000       6.622173       180.1985 
 2583   0.0000       6.625796       180.2971 
 2584   0.0000       6.627976       180.3564 
 2585   0.0000       6.629475       180.3972 
 2586   0.0000       6.631668       180.4569 
 2587   0.0000       6.635438       180.5594 
 2588   0.0000       6.638874       180.6529 
 2589   0.0000       6.640040       180.6847 
 2590   0.0000       6.642151       180.7421 
 2591   0.0000       6.645959       180.8457 
 2592   0.0000       6.647328       180.8830 
 2593   0.0000       6.650879       180.9796 
 2594   0.0000       6.653271       181.0447 
 2595   0.0000       6.654336       181.0737 
 2596   0.0000       6.657855       181.1694 
 2597   0.0000       6.662542       181.2970 
 2598   0.0000       6.664118       181.3399 
 2599   0.0000       6.667224       181.4244 
 2600   0.0000       6.669915       181.4976 
 2601   0.0000       6.671358       181.5369 
 2602   0.0000       6.674760       181.6295 
 2603   0.0000       6.676744       181.6834 
 2604   0.0000       6.679924       181.7700 
 2605   0.0000       6.682107       181.8294 
 2606   0.0000       6.685560       181.9233 
 2607   0.0000       6.687185       181.9676 
 2608   0.0000       6.687998       181.9897 
 2609   0.0000       6.692380       182.1089 
 2610   0.0000       6.693103       182.1286 
 2611   0.0000       6.694283       182.1607 
 2612   0.0000       6.698521       182.2760 
 2613   0.0000       6.702877       182.3945 
 2614   0.0000       6.707967       182.5331 
 2615   0.0000       6.708846       182.5570 
 2616   0.0000       6.711154       182.6198 
 2617   0.0000       6.711202       182.6211 
 2618   0.0000       6.713703       182.6892 
 2619   0.0000       6.718835       182.8288 
 2620   0.0000       6.721468       182.9004 
 2621   0.0000       6.722607       182.9314 
 2622   0.0000       6.727961       183.0771 
 2623   0.0000       6.729337       183.1146 
 2624   0.0000       6.729641       183.1228 
 2625   0.0000       6.731878       183.1837 
 2626   0.0000       6.733665       183.2324 
 2627   0.0000       6.736267       183.3031 
 2628   0.0000       6.741090       183.4344 
 2629   0.0000       6.742062       183.4608 
 2630   0.0000       6.748875       183.6462 
 2631   0.0000       6.752969       183.7576 
 2632   0.0000       6.753140       183.7623 
 2633   0.0000       6.755422       183.8244 
 2634   0.0000       6.758306       183.9029 
 2635   0.0000       6.760511       183.9629 
 2636   0.0000       6.763828       184.0531 
 2637   0.0000       6.768638       184.1840 
 2638   0.0000       6.770249       184.2278 
 2639   0.0000       6.774858       184.3533 
 2640   0.0000       6.777979       184.4382 
 2641   0.0000       6.779113       184.4690 
 2642   0.0000       6.782955       184.5736 
 2643   0.0000       6.784611       184.6187 
 2644   0.0000       6.788076       184.7129 
 2645   0.0000       6.791007       184.7927 
 2646   0.0000       6.793070       184.8488 
 2647   0.0000       6.796107       184.9315 
 2648   0.0000       6.801636       185.0819 
 2649   0.0000       6.805768       185.1944 
 2650   0.0000       6.808839       185.2779 
 2651   0.0000       6.812097       185.3666 
 2652   0.0000       6.818566       185.5426 
 2653   0.0000       6.820054       185.5831 
 2654   0.0000       6.826713       185.7643 
 2655   0.0000       6.828723       185.8190 
 2656   0.0000       6.831618       185.8978 
 2657   0.0000       6.835548       186.0047 
 2658   0.0000       6.837160       186.0486 
 2659   0.0000       6.840116       186.1290 
 2660   0.0000       6.842568       186.1957 
 2661   0.0000       6.848504       186.3573 
 2662   0.0000       6.850775       186.4191 
 2663   0.0000       6.854222       186.5129 
 2664   0.0000       6.859151       186.6470 
 2665   0.0000       6.865336       186.8153 
 2666   0.0000       6.868225       186.8939 
 2667   0.0000       6.870058       186.9438 
 2668   0.0000       6.871578       186.9851 
 2669   0.0000       6.874189       187.0562 
 2670   0.0000       6.877265       187.1399 
 2671   0.0000       6.879851       187.2103 
 2672   0.0000       6.882622       187.2857 
 2673   0.0000       6.891476       187.5266 
 2674   0.0000       6.896687       187.6684 
 2675   0.0000       6.900859       187.7819 
 2676   0.0000       6.904612       187.8840 
 2677   0.0000       6.911773       188.0789 
 2678   0.0000       6.913288       188.1201 
 2679   0.0000       6.916978       188.2205 
 2680   0.0000       6.917802       188.2430 
 2681   0.0000       6.918910       188.2731 
 2682   0.0000       6.921809       188.3520 
 2683   0.0000       6.924512       188.4255 
 2684   0.0000       6.933677       188.6749 
 2685   0.0000       6.935415       188.7222 
 2686   0.0000       6.937912       188.7902 
 2687   0.0000       6.939447       188.8319 
 2688   0.0000       6.942561       188.9167 
 2689   0.0000       6.944355       188.9655 
 2690   0.0000       6.951369       189.1564 
 2691   0.0000       6.954206       189.2336 
 2692   0.0000       6.959102       189.3668 
 2693   0.0000       6.963664       189.4909 
 2694   0.0000       6.967425       189.5933 
 2695   0.0000       6.972445       189.7299 
 2696   0.0000       6.973601       189.7613 
 2697   0.0000       6.978738       189.9011 
 2698   0.0000       6.980376       189.9457 
 2699   0.0000       6.982680       190.0084 
 2700   0.0000       6.986404       190.1097 
 2701   0.0000       6.987511       190.1398 
 2702   0.0000       6.993495       190.3027 
 2703   0.0000       6.995040       190.3447 
 2704   0.0000       6.998455       190.4376 
 2705   0.0000       7.005261       190.6228 
 2706   0.0000       7.005781       190.6370 
 2707   0.0000       7.010819       190.7741 
 2708   0.0000       7.011698       190.7980 
 2709   0.0000       7.021878       191.0750 
 2710   0.0000       7.024690       191.1515 
 2711   0.0000       7.026299       191.1953 
 2712   0.0000       7.031629       191.3403 
 2713   0.0000       7.033241       191.3842 
 2714   0.0000       7.040217       191.5740 
 2715   0.0000       7.041761       191.6161 
 2716   0.0000       7.047130       191.7622 
 2717   0.0000       7.052334       191.9038 
 2718   0.0000       7.052665       191.9128 
 2719   0.0000       7.056185       192.0085 
 2720   0.0000       7.059459       192.0976 
 2721   0.0000       7.061112       192.1426 
 2722   0.0000       7.061774       192.1606 
 2723   0.0000       7.066227       192.2818 
 2724   0.0000       7.070776       192.4056 
 2725   0.0000       7.072276       192.4464 
 2726   0.0000       7.073662       192.4841 
 2727   0.0000       7.079762       192.6501 
 2728   0.0000       7.085870       192.8163 
 2729   0.0000       7.088388       192.8848 
 2730   0.0000       7.091572       192.9715 
 2731   0.0000       7.093076       193.0124 
 2732   0.0000       7.098081       193.1486 
 2733   0.0000       7.099745       193.1939 
 2734   0.0000       7.103598       193.2987 
 2735   0.0000       7.107248       193.3980 
 2736   0.0000       7.111028       193.5009 
 2737   0.0000       7.116022       193.6368 
 2738   0.0000       7.118700       193.7097 
 2739   0.0000       7.122474       193.8124 
 2740   0.0000       7.127579       193.9513 
 2741   0.0000       7.128411       193.9739 
 2742   0.0000       7.134507       194.1398 
 2743   0.0000       7.137789       194.2291 
 2744   0.0000       7.141607       194.3330 
 2745   0.0000       7.145791       194.4469 
 2746   0.0000       7.151236       194.5950 
 2747   0.0000       7.155922       194.7225 
 2748   0.0000       7.160356       194.8432 
 2749   0.0000       7.161205       194.8663 
 2750   0.0000       7.163938       194.9407 
 2751   0.0000       7.167390       195.0346 
 2752   0.0000       7.171181       195.1377 
 2753   0.0000       7.174763       195.2352 
 2754   0.0000       7.179918       195.3755 
 2755   0.0000       7.180940       195.4033 
 2756   0.0000       7.185186       195.5189 
 2757   0.0000       7.187485       195.5814 
 2758   0.0000       7.191001       195.6771 
 2759   0.0000       7.195263       195.7931 
 2760   0.0000       7.200649       195.9396 
 2761   0.0000       7.203335       196.0127 
 2762   0.0000       7.207122       196.1157 
 2763   0.0000       7.207317       196.1211 
 2764   0.0000       7.211269       196.2286 
 2765   0.0000       7.213135       196.2794 
 2766   0.0000       7.218549       196.4267 
 2767   0.0000       7.224267       196.5823 
 2768   0.0000       7.228450       196.6961 
 2769   0.0000       7.231922       196.7906 
 2770   0.0000       7.234141       196.8510 
 2771   0.0000       7.236802       196.9234 
 2772   0.0000       7.243778       197.1132 
 2773   0.0000       7.246234       197.1800 
 2774   0.0000       7.251008       197.3100 
 2775   0.0000       7.255335       197.4277 
 2776   0.0000       7.256669       197.4640 
 2777   0.0000       7.267596       197.7613 
 2778   0.0000       7.272275       197.8887 
 2779   0.0000       7.275258       197.9698 
 2780   0.0000       7.278645       198.0620 
 2781   0.0000       7.283197       198.1859 
 2782   0.0000       7.287250       198.2961 
 2783   0.0000       7.293114       198.4557 
 2784   0.0000       7.298089       198.5911 
 2785   0.0000       7.299292       198.6238 
 2786   0.0000       7.300275       198.6506 
 2787   0.0000       7.307497       198.8471 
 2788   0.0000       7.311954       198.9684 
 2789   0.0000       7.316750       199.0989 
 2790   0.0000       7.319840       199.1830 
 2791   0.0000       7.321584       199.2304 
 2792   0.0000       7.327098       199.3805 
 2793   0.0000       7.334489       199.5816 
 2794   0.0000       7.340101       199.7343 
 2795   0.0000       7.341542       199.7735 
 2796   0.0000       7.345841       199.8905 
 2797   0.0000       7.350670       200.0219 
 2798   0.0000       7.354683       200.1311 
 2799   0.0000       7.356710       200.1863 
 2800   0.0000       7.360700       200.2948 
 2801   0.0000       7.363912       200.3822 
 2802   0.0000       7.368732       200.5134 
 2803   0.0000       7.373461       200.6421 
 2804   0.0000       7.378288       200.7734 
 2805   0.0000       7.379820       200.8151 
 2806   0.0000       7.385042       200.9572 
 2807   0.0000       7.389222       201.0709 
 2808   0.0000       7.392255       201.1535 
 2809   0.0000       7.394285       201.2087 
 2810   0.0000       7.402440       201.4306 
 2811   0.0000       7.405009       201.5005 
 2812   0.0000       7.407655       201.5725 
 2813   0.0000       7.415026       201.7731 
 2814   0.0000       7.415378       201.7827 
 2815   0.0000       7.423194       201.9954 
 2816   0.0000       7.424899       202.0418 
 2817   0.0000       7.426955       202.0977 
 2818   0.0000       7.428931       202.1515 
 2819   0.0000       7.431906       202.2325 
 2820   0.0000       7.436743       202.3641 
 2821   0.0000       7.440148       202.4567 
 2822   0.0000       7.443789       202.5558 
 2823   0.0000       7.447534       202.6577 
 2824   0.0000       7.454622       202.8506 
 2825   0.0000       7.459176       202.9745 
 2826   0.0000       7.461952       203.0500 
 2827   0.0000       7.463636       203.0959 
 2828   0.0000       7.466303       203.1684 
 2829   0.0000       7.469170       203.2464 
 2830   0.0000       7.473660       203.3686 
 2831   0.0000       7.479663       203.5320 
 2832   0.0000       7.482883       203.6196 
 2833   0.0000       7.484949       203.6758 
 2834   0.0000       7.487576       203.7473 
 2835   0.0000       7.490385       203.8237 
 2836   0.0000       7.493196       203.9002 
 2837   0.0000       7.499392       204.0688 
 2838   0.0000       7.501397       204.1234 
 2839   0.0000       7.502309       204.1482 
 2840   0.0000       7.502960       204.1659 
 2841   0.0000       7.504642       204.2117 
 2842   0.0000       7.509631       204.3475 
 2843   0.0000       7.512158       204.4162 
 2844   0.0000       7.513300       204.4473 
 2845   0.0000       7.517399       204.5588 
 2846   0.0000       7.518498       204.5887 
 2847   0.0000       7.520233       204.6359 
 2848   0.0000       7.528372       204.8574 
 2849   0.0000       7.529632       204.8917 
 2850   0.0000       7.532842       204.9791 
 2851   0.0000       7.535554       205.0528 
 2852   0.0000       7.537930       205.1175 
 2853   0.0000       7.540694       205.1927 
 2854   0.0000       7.544190       205.2879 
 2855   0.0000       7.550531       205.4604 
 2856   0.0000       7.552632       205.5176 
 2857   0.0000       7.556607       205.6257 
 2858   0.0000       7.562476       205.7854 
 2859   0.0000       7.565075       205.8562 
 2860   0.0000       7.571612       206.0340 
 2861   0.0000       7.572332       206.0536 
 2862   0.0000       7.577458       206.1931 
 2863   0.0000       7.581354       206.2991 
 2864   0.0000       7.583084       206.3462 
 2865   0.0000       7.585237       206.4048 
 2866   0.0000       7.586876       206.4494 
 2867   0.0000       7.590841       206.5573 
 2868   0.0000       7.596917       206.7226 
 2869   0.0000       7.598966       206.7784 
 2870   0.0000       7.601468       206.8465 
 2871   0.0000       7.610600       207.0949 
 2872   0.0000       7.613305       207.1686 
 2873   0.0000       7.617857       207.2924 
 2874   0.0000       7.621428       207.3896 
 2875   0.0000       7.623149       207.4364 
 2876   0.0000       7.626101       207.5168 
 2877   0.0000       7.628138       207.5722 
 2878   0.0000       7.633504       207.7182 
 2879   0.0000       7.634294       207.7397 
 2880   0.0000       7.637548       207.8282 
 2881   0.0000       7.642123       207.9527 
 2882   0.0000       7.646633       208.0755 
 2883   0.0000       7.649379       208.1502 
 2884   0.0000       7.655377       208.3134 
 2885   0.0000       7.657710       208.3769 
 2886   0.0000       7.660078       208.4413 
 2887   0.0000       7.663112       208.5239 
 2888   0.0000       7.664978       208.5746 
 2889   0.0000       7.669471       208.6969 
 2890   0.0000       7.672987       208.7926 
 2891   0.0000       7.677759       208.9224 
 2892   0.0000       7.681393       209.0213 
 2893   0.0000       7.689378       209.2386 
 2894   0.0000       7.691658       209.3007 
 2895   0.0000       7.695021       209.3922 
 2896   0.0000       7.699814       209.5226 
 2897   0.0000       7.702410       209.5932 
 2898   0.0000       7.705298       209.6718 
 2899   0.0000       7.707585       209.7341 
 2900   0.0000       7.712300       209.8624 
 2901   0.0000       7.713639       209.8988 
 2902   0.0000       7.717894       210.0146 
 2903   0.0000       7.724200       210.1862 
 2904   0.0000       7.729180       210.3217 
 2905   0.0000       7.731431       210.3829 
 2906   0.0000       7.732049       210.3997 
 2907   0.0000       7.734746       210.4731 
 2908   0.0000       7.736738       210.5273 
 2909   0.0000       7.740326       210.6250 
 2910   0.0000       7.745174       210.7569 
 2911   0.0000       7.749085       210.8633 
 2912   0.0000       7.750453       210.9006 
 2913   0.0000       7.753918       210.9948 
 2914   0.0000       7.758287       211.1137 
 2915   0.0000       7.760994       211.1874 
 2916   0.0000       7.762634       211.2320 
 2917   0.0000       7.764453       211.2815 
 2918   0.0000       7.768740       211.3982 
 2919   0.0000       7.774636       211.5586 
 2920   0.0000       7.780181       211.7095 
 2921   0.0000       7.780910       211.7293 
 2922   0.0000       7.783074       211.7882 
 2923   0.0000       7.786370       211.8779 
 2924   0.0000       7.790794       211.9983 
 2925   0.0000       7.792318       212.0398 
 2926   0.0000       7.796745       212.1602 
 2927   0.0000       7.799363       212.2315 
 2928   0.0000       7.801816       212.2982 
 2929   0.0000       7.806482       212.4252 
 2930   0.0000       7.807820       212.4616 
 2931   0.0000       7.811653       212.5659 
 2932   0.0000       7.814203       212.6353 
 2933   0.0000       7.819293       212.7738 
 2934   0.0000       7.824449       212.9141 
 2935   0.0000       7.829251       213.0447 
 2936   0.0000       7.831008       213.0926 
 2937   0.0000       7.832962       213.1457 
 2938   0.0000       7.836596       213.2446 
 2939   0.0000       7.841006       213.3646 
 2940   0.0000       7.841425       213.3760 
 2941   0.0000       7.845205       213.4789 
 2942   0.0000       7.848850       213.5781 
 2943   0.0000       7.851127       213.6400 
 2944   0.0000       7.852997       213.6909 
 2945   0.0000       7.860035       213.8824 
 2946   0.0000       7.861911       213.9335 
 2947   0.0000       7.864419       214.0017 
 2948   0.0000       7.868403       214.1101 
 2949   0.0000       7.870629       214.1707 
 2950   0.0000       7.872245       214.2147 
 2951   0.0000       7.879569       214.4140 
 2952   0.0000       7.880584       214.4416 
 2953   0.0000       7.883875       214.5311 
 2954   0.0000       7.888400       214.6543 
 2955   0.0000       7.889187       214.6757 
 2956   0.0000       7.894248       214.8134 
 2957   0.0000       7.895097       214.8365 
 2958   0.0000       7.896009       214.8613 
 2959   0.0000       7.898935       214.9409 
 2960   0.0000       7.903183       215.0565 
 2961   0.0000       7.905551       215.1210 
 2962   0.0000       7.911928       215.2945 
 2963   0.0000       7.912840       215.3193 
 2964   0.0000       7.914749       215.3713 
 2965   0.0000       7.921055       215.5429 
 2966   0.0000       7.924337       215.6322 
 2967   0.0000       7.930118       215.7895 
 2968   0.0000       7.932242       215.8473 
 2969   0.0000       7.935037       215.9233 
 2970   0.0000       7.935900       215.9468 
 2971   0.0000       7.939425       216.0427 
 2972   0.0000       7.940764       216.0792 
 2973   0.0000       7.944266       216.1745 
 2974   0.0000       7.948420       216.2875 
 2975   0.0000       7.952350       216.3944 
 2976   0.0000       7.956059       216.4954 
 2977   0.0000       7.957477       216.5340 
 2978   0.0000       7.959379       216.5857 
 2979   0.0000       7.962300       216.6652 
 2980   0.0000       7.968189       216.8255 
 2981   0.0000       7.971828       216.9245 
 2982   0.0000       7.976757       217.0586 
 2983   0.0000       7.980382       217.1572 
 2984   0.0000       7.981082       217.1763 
 2985   0.0000       7.985405       217.2939 
 2986   0.0000       7.987378       217.3476 
 2987   0.0000       7.992754       217.4939 
 2988   0.0000       7.995518       217.5691 
 2989   0.0000       8.000041       217.6922 
 2990   0.0000       8.001885       217.7424 
 2991   0.0000       8.003526       217.7870 
 2992   0.0000       8.009247       217.9427 
 2993   0.0000       8.013537       218.0594 
 2994   0.0000       8.015067       218.1011 
 2995   0.0000       8.017199       218.1591 
 2996   0.0000       8.020914       218.2602 
 2997   0.0000       8.022663       218.3078 
 2998   0.0000       8.026738       218.4187 
 2999   0.0000       8.029710       218.4995 
 3000   0.0000       8.032496       218.5753 
 3001   0.0000       8.038080       218.7273 
 3002   0.0000       8.041557       218.8219 
 3003   0.0000       8.043197       218.8665 
 3004   0.0000       8.045386       218.9261 
 3005   0.0000       8.046850       218.9659 
 3006   0.0000       8.051518       219.0929 
 3007   0.0000       8.057255       219.2491 
 3008   0.0000       8.060662       219.3418 
 3009   0.0000       8.061232       219.3573 
 3010   0.0000       8.069054       219.5701 
 3011   0.0000       8.071462       219.6356 
 3012   0.0000       8.078743       219.8338 
 3013   0.0000       8.081001       219.8952 
 3014   0.0000       8.081910       219.9200 
 3015   0.0000       8.087930       220.0838 
 3016   0.0000       8.090293       220.1481 
 3017   0.0000       8.094236       220.2554 
 3018   0.0000       8.101056       220.4409 
 3019   0.0000       8.102894       220.4909 
 3020   0.0000       8.106950       220.6013 
 3021   0.0000       8.110530       220.6987 
 3022   0.0000       8.111069       220.7134 
 3023   0.0000       8.115063       220.8221 
 3024   0.0000       8.115591       220.8365 
 3025   0.0000       8.117673       220.8931 
 3026   0.0000       8.122187       221.0159 
 3027   0.0000       8.124204       221.0708 
 3028   0.0000       8.125546       221.1074 
 3029   0.0000       8.127426       221.1585 
 3030   0.0000       8.130399       221.2394 
 3031   0.0000       8.132170       221.2876 
 3032   0.0000       8.139611       221.4901 
 3033   0.0000       8.141496       221.5414 
 3034   0.0000       8.145817       221.6590 
 3035   0.0000       8.147402       221.7021 
 3036   0.0000       8.150004       221.7729 
 3037   0.0000       8.153345       221.8638 
 3038   0.0000       8.158553       222.0055 
 3039   0.0000       8.160233       222.0512 
 3040   0.0000       8.161393       222.0828 
 3041   0.0000       8.164689       222.1725 
 3042   0.0000       8.168029       222.2634 
 3043   0.0000       8.173186       222.4037 
 3044   0.0000       8.177315       222.5160 
 3045   0.0000       8.178149       222.5387 
 3046   0.0000       8.182199       222.6490 
 3047   0.0000       8.191415       222.8997 
 3048   0.0000       8.192413       222.9269 
 3049   0.0000       8.194113       222.9731 
 3050   0.0000       8.195544       223.0121 
 3051   0.0000       8.199757       223.1267 
 3052   0.0000       8.202695       223.2067 
 3053   0.0000       8.205408       223.2805 
 3054   0.0000       8.209528       223.3926 
 3055   0.0000       8.212256       223.4669 
 3056   0.0000       8.214978       223.5409 
 3057   0.0000       8.215733       223.5615 
 3058   0.0000       8.220107       223.6805 
 3059   0.0000       8.223958       223.7853 
 3060   0.0000       8.225748       223.8340 
 3061   0.0000       8.230705       223.9689 
 3062   0.0000       8.234253       224.0654 
 3063   0.0000       8.236507       224.1267 
 3064   0.0000       8.237943       224.1658 
 3065   0.0000       8.246768       224.4060 
 3066   0.0000       8.248861       224.4629 
 3067   0.0000       8.252142       224.5522 
 3068   0.0000       8.253327       224.5844 
 3069   0.0000       8.257081       224.6866 
 3070   0.0000       8.258781       224.7329 
 3071   0.0000       8.263659       224.8656 
 3072   0.0000       8.265172       224.9068 
 3073   0.0000       8.267548       224.9714 
 3074   0.0000       8.269892       225.0352 
 3075   0.0000       8.274472       225.1598 
 3076   0.0000       8.275388       225.1848 
 3077   0.0000       8.278148       225.2599 
 3078   0.0000       8.279204       225.2886 
 3079   0.0000       8.281258       225.3445 
 3080   0.0000       8.282290       225.3726 
 3081   0.0000       8.285525       225.4606 
 3082   0.0000       8.285849       225.4694 
 3083   0.0000       8.287678       225.5192 
 3084   0.0000       8.290467       225.5951 
 3085   0.0000       8.293246       225.6707 
 3086   0.0000       8.294918       225.7162 
 3087   0.0000       8.298483       225.8132 
 3088   0.0000       8.298713       225.8195 
 3089   0.0000       8.302829       225.9315 
 3090   0.0000       8.305438       226.0025 
 3091   0.0000       8.308401       226.0831 
 3092   0.0000       8.310079       226.1287 
 3093   0.0000       8.312493       226.1944 
 3094   0.0000       8.318760       226.3650 
 3095   0.0000       8.322906       226.4778 
 3096   0.0000       8.325688       226.5535 
 3097   0.0000       8.329069       226.6455 
 3098   0.0000       8.331831       226.7206 
 3099   0.0000       8.332144       226.7292 
 3100   0.0000       8.336754       226.8546 
 3101   0.0000       8.337475       226.8742 
 3102   0.0000       8.343021       227.0251 
 3103   0.0000       8.348462       227.1732 
 3104   0.0000       8.350940       227.2406 
 3105   0.0000       8.351529       227.2567 
 3106   0.0000       8.353372       227.3068 
 3107   0.0000       8.359727       227.4797 
 3108   0.0000       8.361805       227.5363 
 3109   0.0000       8.362938       227.5671 
 3110   0.0000       8.368788       227.7263 
 3111   0.0000       8.370935       227.7847 
 3112   0.0000       8.372980       227.8404 
 3113   0.0000       8.376618       227.9394 
 3114   0.0000       8.378730       227.9968 
 3115   0.0000       8.379988       228.0311 
 3116   0.0000       8.382056       228.0873 
 3117   0.0000       8.386760       228.2154 
 3118   0.0000       8.390413       228.3148 
 3119   0.0000       8.392178       228.3628 
 3120   0.0000       8.395293       228.4475 
 3121   0.0000       8.397017       228.4945 
 3122   0.0000       8.400653       228.5934 
 3123   0.0000       8.403877       228.6811 
 3124   0.0000       8.404676       228.7029 
 3125   0.0000       8.407821       228.7884 
 3126   0.0000       8.410371       228.8578 
 3127   0.0000       8.414821       228.9789 
 3128   0.0000       8.417558       229.0534 
 3129   0.0000       8.418800       229.0872 
 3130   0.0000       8.421394       229.1578 
 3131   0.0000       8.423732       229.2214 
 3132   0.0000       8.427868       229.3339 
 3133   0.0000       8.429806       229.3867 
 3134   0.0000       8.431905       229.4438 
 3135   0.0000       8.435168       229.5326 
 3136   0.0000       8.437886       229.6065 
 3137   0.0000       8.441973       229.7178 
 3138   0.0000       8.443530       229.7601 
 3139   0.0000       8.445459       229.8126 
 3140   0.0000       8.446889       229.8515 
 3141   0.0000       8.451413       229.9746 
 3142   0.0000       8.453140       230.0216 
 3143   0.0000       8.455122       230.0756 
 3144   0.0000       8.460493       230.2217 
 3145   0.0000       8.463981       230.3166 
 3146   0.0000       8.468884       230.4500 
 3147   0.0000       8.470824       230.5028 
 3148   0.0000       8.473920       230.5871 
 3149   0.0000       8.477370       230.6810 
 3150   0.0000       8.484376       230.8716 
 3151   0.0000       8.488730       230.9901 
 3152   0.0000       8.490577       231.0403 
 3153   0.0000       8.496182       231.1929 
 3154   0.0000       8.498781       231.2636 
 3155   0.0000       8.503128       231.3819 
 3156   0.0000       8.506905       231.4847 
 3157   0.0000       8.507348       231.4967 
 3158   0.0000       8.508472       231.5273 
 3159   0.0000       8.518398       231.7974 
 3160   0.0000       8.521189       231.8734 
 3161   0.0000       8.521681       231.8867 
 3162   0.0000       8.526330       232.0132 
 3163   0.0000       8.528668       232.0768 
 3164   0.0000       8.531411       232.1515 
 3165   0.0000       8.534344       232.2313 
 3166   0.0000       8.536027       232.2771 
 3167   0.0000       8.537255       232.3105 
 3168   0.0000       8.540400       232.3961 
 3169   0.0000       8.542419       232.4510 
 3170   0.0000       8.547594       232.5919 
 3171   0.0000       8.551122       232.6878 
 3172   0.0000       8.552892       232.7360 
 3173   0.0000       8.557981       232.8745 
 3174   0.0000       8.560679       232.9479 
 3175   0.0000       8.562758       233.0045 
 3176   0.0000       8.566172       233.0974 
 3177   0.0000       8.569647       233.1919 
 3178   0.0000       8.573630       233.3003 
 3179   0.0000       8.574681       233.3289 
 3180   0.0000       8.582941       233.5537 
 3181   0.0000       8.586501       233.6506 
 3182   0.0000       8.590964       233.7720 
 3183   0.0000       8.594970       233.8810 
 3184   0.0000       8.602690       234.0911 
 3185   0.0000       8.605650       234.1716 
 3186   0.0000       8.607969       234.2347 
 3187   0.0000       8.610067       234.2918 
 3188   0.0000       8.616914       234.4782 
 3189   0.0000       8.620826       234.5846 
 3190   0.0000       8.621079       234.5915 
 3191   0.0000       8.624972       234.6974 
 3192   0.0000       8.629689       234.8258 
 3193   0.0000       8.631696       234.8804 
 3194   0.0000       8.634893       234.9674 
 3195   0.0000       8.637738       235.0448 
 3196   0.0000       8.638676       235.0703 
 3197   0.0000       8.646391       235.2803 
 3198   0.0000       8.646652       235.2874 
 3199   0.0000       8.650284       235.3862 
 3200   0.0000       8.651341       235.4150 
 3201   0.0000       8.654393       235.4980 
 3202   0.0000       8.660581       235.6664 
 3203   0.0000       8.662199       235.7104 
 3204   0.0000       8.664265       235.7666 
 3205   0.0000       8.670024       235.9233 
 3206   0.0000       8.671628       235.9670 
 3207   0.0000       8.673390       236.0149 
 3208   0.0000       8.678025       236.1411 
 3209   0.0000       8.679969       236.1940 
 3210   0.0000       8.688099       236.4152 
 3211   0.0000       8.688699       236.4315 
 3212   0.0000       8.698960       236.7107 
 3213   0.0000       8.703029       236.8214 
 3214   0.0000       8.706548       236.9172 
 3215   0.0000       8.710276       237.0187 
 3216   0.0000       8.712648       237.0832 
 3217   0.0000       8.717756       237.2222 
 3218   0.0000       8.719911       237.2808 
 3219   0.0000       8.724565       237.4075 
 3220   0.0000       8.727115       237.4769 
 3221   0.0000       8.729550       237.5431 
 3222   0.0000       8.733507       237.6508 
 3223   0.0000       8.736154       237.7228 
 3224   0.0000       8.743620       237.9260 
 3225   0.0000       8.745534       237.9781 
 3226   0.0000       8.748511       238.0591 
 3227   0.0000       8.751608       238.1434 
 3228   0.0000       8.758321       238.3260 
 3229   0.0000       8.762893       238.4504 
 3230   0.0000       8.767959       238.5883 
 3231   0.0000       8.771948       238.6968 
 3232   0.0000       8.773455       238.7378 
 3233   0.0000       8.780190       238.9211 
 3234   0.0000       8.782635       238.9876 
 3235   0.0000       8.783391       239.0082 
 3236   0.0000       8.789422       239.1723 
 3237   0.0000       8.793101       239.2724 
 3238   0.0000       8.797190       239.3837 
 3239   0.0000       8.800541       239.4749 
 3240   0.0000       8.808208       239.6835 
 3241   0.0000       8.811058       239.7611 
 3242   0.0000       8.813106       239.8168 
 3243   0.0000       8.823751       240.1065 
 3244   0.0000       8.824990       240.1402 
 3245   0.0000       8.833007       240.3584 
 3246   0.0000       8.835443       240.4246 
 3247   0.0000       8.843678       240.6487 
 3248   0.0000       8.848752       240.7868 
 3249   0.0000       8.852022       240.8758 
 3250   0.0000       8.854231       240.9359 
 3251   0.0000       8.857467       241.0239 
 3252   0.0000       8.864188       241.2068 
 3253   0.0000       8.866066       241.2579 
 3254   0.0000       8.870072       241.3669 
 3255   0.0000       8.877305       241.5637 
 3256   0.0000       8.879011       241.6102 
 3257   0.0000       8.879756       241.6304 
 3258   0.0000       8.887485       241.8408 
 3259   0.0000       8.889723       241.9017 
 3260   0.0000       8.899427       242.1657 
 3261   0.0000       8.901331       242.2175 
 3262   0.0000       8.904419       242.3016 
 3263   0.0000       8.906618       242.3614 
 3264   0.0000       8.907978       242.3984 
 3265   0.0000       8.915227       242.5957 
 3266   0.0000       8.916830       242.6393 
 3267   0.0000       8.918120       242.6744 
 3268   0.0000       8.922176       242.7847 
 3269   0.0000       8.927471       242.9288 
 3270   0.0000       8.931468       243.0376 
 3271   0.0000       8.934516       243.1205 
 3272   0.0000       8.939250       243.2494 
 3273   0.0000       8.943893       243.3757 
 3274   0.0000       8.945896       243.4302 
 3275   0.0000       8.951040       243.5702 
 3276   0.0000       8.955107       243.6808 
 3277   0.0000       8.959566       243.8022 
 3278   0.0000       8.963934       243.9210 
 3279   0.0000       8.968708       244.0509 
 3280   0.0000       8.968938       244.0572 
 3281   0.0000       8.974986       244.2218 
 3282   0.0000       8.976195       244.2547 
 3283   0.0000       8.986138       244.5252 
 3284   0.0000       8.993292       244.7199 
 3285   0.0000       8.997344       244.8302 
 3286   0.0000       9.004270       245.0186 
 3287   0.0000       9.007819       245.1152 
 3288   0.0000       9.012963       245.2552 
 3289   0.0000       9.014248       245.2902 
 3290   0.0000       9.016419       245.3492 
 3291   0.0000       9.020379       245.4570 
 3292   0.0000       9.024647       245.5731 
 3293   0.0000       9.026268       245.6172 
 3294   0.0000       9.028267       245.6716 
 3295   0.0000       9.032520       245.7874 
 3296   0.0000       9.039304       245.9720 
 3297   0.0000       9.040696       246.0098 
 3298   0.0000       9.042867       246.0689 
 3299   0.0000       9.047285       246.1892 
 3300   0.0000       9.050724       246.2827 
 3301   0.0000       9.051337       246.2994 
 3302   0.0000       9.056792       246.4478 
 3303   0.0000       9.062105       246.5924 
 3304   0.0000       9.062861       246.6130 
 3305   0.0000       9.069541       246.7948 
 3306   0.0000       9.070980       246.8339 
 3307   0.0000       9.076088       246.9729 
 3308   0.0000       9.083904       247.1856 
 3309   0.0000       9.085518       247.2295 
 3310   0.0000       9.091875       247.4025 
 3311   0.0000       9.093095       247.4357 
 3312   0.0000       9.102192       247.6832 
 3313   0.0000       9.102239       247.6845 
 3314   0.0000       9.104273       247.7399 
 3315   0.0000       9.109125       247.8719 
 3316   0.0000       9.111689       247.9417 
 3317   0.0000       9.122016       248.2227 
 3318   0.0000       9.123970       248.2758 
 3319   0.0000       9.130400       248.4508 
 3320   0.0000       9.138174       248.6623 
 3321   0.0000       9.140674       248.7304 
 3322   0.0000       9.150441       248.9961 
 3323   0.0000       9.156027       249.1482 
 3324   0.0000       9.160393       249.2670 
 3325   0.0000       9.161970       249.3099 
 3326   0.0000       9.169519       249.5153 
 3327   0.0000       9.172777       249.6039 
 3328   0.0000       9.180515       249.8145 
 3329   0.0000       9.189141       250.0492 
 3330   0.0000       9.193412       250.1655 
 3331   0.0000       9.199329       250.3265 
 3332   0.0000       9.202478       250.4122 
 3333   0.0000       9.207854       250.5584 
 3334   0.0000       9.212440       250.6832 
 3335   0.0000       9.214804       250.7476 
 3336   0.0000       9.226815       251.0744 
 3337   0.0000       9.233865       251.2662 
 3338   0.0000       9.238362       251.3886 
 3339   0.0000       9.240974       251.4597 
 3340   0.0000       9.245396       251.5800 
 3341   0.0000       9.255945       251.8671 
 3342   0.0000       9.263074       252.0611 
 3343   0.0000       9.282053       252.5775 
 3344   0.0000       9.283695       252.6222 
 3345   0.0000       9.286101       252.6877 
 3346   0.0000       9.288854       252.7626 
 3347   0.0000       9.301411       253.1043 
 3348   0.0000       9.303751       253.1679 
 3349   0.0000       9.316554       253.5163 
 3350   0.0000       9.328463       253.8404 
 3351   0.0000       9.330672       253.9005 
 3352   0.0000       9.342435       254.2206 
 3353   0.0000       9.344077       254.2653 
 3354   0.0000       9.347406       254.3559 
 3355   0.0000       9.354549       254.5502 
 3356   0.0000       9.364632       254.8246 
 3357   0.0000       9.368852       254.9394 
 3358   0.0000       9.371216       255.0038 
 3359   0.0000       9.384906       255.3763 
 3360   0.0000       9.390695       255.5338 
 3361   0.0000       9.395607       255.6675 
 3362   0.0000       9.399555       255.7749 
 3363   0.0000       9.407916       256.0024 
 3364   0.0000       9.414236       256.1744 
 3365   0.0000       9.421133       256.3621 
 3366   0.0000       9.422737       256.4057 
 3367   0.0000       9.430545       256.6182 
 3368   0.0000       9.432823       256.6802 
 3369   0.0000       9.434811       256.7342 
 3370   0.0000       9.448429       257.1048 
 3371   0.0000       9.451306       257.1831 
 3372   0.0000       9.457000       257.3380 
 3373   0.0000       9.461700       257.4659 
 3374   0.0000       9.476202       257.8606 
 3375   0.0000       9.482005       258.0185 
 3376   0.0000       9.485043       258.1011 
 3377   0.0000       9.489436       258.2207 
 3378   0.0000       9.491382       258.2736 
 3379   0.0000       9.505280       258.6518 
 3380   0.0000       9.516742       258.9637 
 3381   0.0000       9.523609       259.1506 
 3382   0.0000       9.527100       259.2456 
 3383   0.0000       9.540820       259.6189 
 3384   0.0000       9.544259       259.7125 
 3385   0.0000       9.551557       259.9111 
 3386   0.0000       9.560918       260.1658 
 3387   0.0000       9.569063       260.3875 
 3388   0.0000       9.569488       260.3990 
 3389   0.0000       9.579473       260.6707 
 3390   0.0000       9.591190       260.9895 
 3391   0.0000       9.599986       261.2289 
 3392   0.0000       9.631987       262.0997 
 3393   0.0000       9.643361       262.4092 
 3394   0.0000       9.645405       262.4648 
 3395   0.0000       9.650891       262.6141 
 3396   0.0000       9.658732       262.8275 
 3397   0.0000       9.672586       263.2045 
 3398   0.0000       9.675602       263.2865 
 3399   0.0000       9.677752       263.3450 
 3400   0.0000       9.683289       263.4957 
 3401   0.0000       9.695280       263.8220 
 3402   0.0000       9.700811       263.9725 
 3403   0.0000       9.704431       264.0710 
 3404   0.0000       9.705526       264.1008 
 3405   0.0000       9.706433       264.1255 
 3406   0.0000       9.713516       264.3182 
 3407   0.0000       9.716928       264.4110 
 3408   0.0000       9.720360       264.5044 
 3409   0.0000       9.732387       264.8317 
 3410   0.0000       9.733295       264.8564 
 3411   0.0000       9.743478       265.1335 
 3412   0.0000       9.753181       265.3975 
 3413   0.0000       9.759101       265.5586 
 3414   0.0000       9.760592       265.5992 
 3415   0.0000       9.764013       265.6923 
 3416   0.0000       9.766594       265.7625 
 3417   0.0000       9.773957       265.9629 
 3418   0.0000       9.781697       266.1735 
 3419   0.0000       9.789933       266.3976 
 3420   0.0000       9.792301       266.4621 
 3421   0.0000       9.796446       266.5749 
 3422   0.0000       9.797454       266.6023 
 3423   0.0000       9.807791       266.8836 
 3424   0.0000       9.808817       266.9115 
 3425   0.0000       9.811399       266.9817 
 3426   0.0000       9.813805       267.0472 
 3427   0.0000       9.819062       267.1903 
 3428   0.0000       9.825148       267.3559 
 3429   0.0000       9.838254       267.7125 
 3430   0.0000       9.839513       267.7468 
 3431   0.0000       9.841687       267.8059 
 3432   0.0000       9.845163       267.9005 
 3433   0.0000       9.847430       267.9622 
 3434   0.0000       9.849141       268.0088 
 3435   0.0000       9.858064       268.2516 
 3436   0.0000       9.860118       268.3075 
 3437   0.0000       9.864300       268.4212 
 3438   0.0000       9.866024       268.4682 
 3439   0.0000       9.872369       268.6408 
 3440   0.0000       9.874679       268.7037 
 3441   0.0000       9.880850       268.8716 
 3442   0.0000       9.885378       268.9948 
 3443   0.0000       9.891378       269.1581 
 3444   0.0000       9.895643       269.2741 
 3445   0.0000       9.900378       269.4030 
 3446   0.0000       9.903890       269.4986 
 3447   0.0000       9.908244       269.6170 
 3448   0.0000       9.911661       269.7100 
 3449   0.0000       9.915287       269.8087 
 3450   0.0000       9.920868       269.9605 
 3451   0.0000       9.924625       270.0628 
 3452   0.0000       9.927117       270.1306 
 3453   0.0000       9.931972       270.2627 
 3454   0.0000       9.934780       270.3391 
 3455   0.0000       9.941180       270.5133 
 3456   0.0000       9.942576       270.5513 
 3457   0.0000       9.950041       270.7544 
 3458   0.0000       9.964021       271.1348 
 3459   0.0000       9.965417       271.1728 
 3460   0.0000       9.967549       271.2308 
 3461   0.0000       9.969419       271.2817 
 3462   0.0000       9.973469       271.3919 
 3463   0.0000       9.978937       271.5407 
 3464   0.0000       9.983357       271.6610 
 3465   0.0000       9.983689       271.6700 
 3466   0.0000       9.992919       271.9212 
 3467   0.0000       9.997053       272.0337 
 3468   0.0000      10.006826       272.2996 
 3469   0.0000      10.011402       272.4241 
 3470   0.0000      10.013661       272.4856 
 3471   0.0000      10.030210       272.9359 
 3472   0.0000      10.034052       273.0404 
 3473   0.0000      10.041906       273.2542 
 3474   0.0000      10.044862       273.3346 
 3475   0.0000      10.056135       273.6413 
 3476   0.0000      10.061318       273.7824 
 3477   0.0000      10.066616       273.9266 
 3478   0.0000      10.070798       274.0403 
 3479   0.0000      10.073675       274.1186 
 3480   0.0000      10.076673       274.2002 
 3481   0.0000      10.084562       274.4149 
 3482   0.0000      10.089081       274.5378 
 3483   0.0000      10.093399       274.6553 
 3484   0.0000      10.098201       274.7860 
 3485   0.0000      10.102319       274.8981 
 3486   0.0000      10.106953       275.0242 
 3487   0.0000      10.112064       275.1632 
 3488   0.0000      10.122877       275.4575 
 3489   0.0000      10.124026       275.4887 
 3490   0.0000      10.128954       275.6228 
 3491   0.0000      10.133597       275.7492 
 3492   0.0000      10.139284       275.9040 
 3493   0.0000      10.150482       276.2087 
 3494   0.0000      10.154475       276.3173 
 3495   0.0000      10.158492       276.4266 
 3496   0.0000      10.163969       276.5757 
 3497   0.0000      10.166919       276.6559 
 3498   0.0000      10.176672       276.9213 
 3499   0.0000      10.182449       277.0785 
 3500   0.0000      10.192086       277.3408 
 3501   0.0000      10.202079       277.6127 
 3502   0.0000      10.208536       277.7884 
 3503   0.0000      10.219378       278.0834 
 3504   0.0000      10.223562       278.1973 
 3505   0.0000      10.231379       278.4100 
 3506   0.0000      10.234136       278.4850 
 3507   0.0000      10.237120       278.5662 
 3508   0.0000      10.243283       278.7339 
 3509   0.0000      10.244386       278.7639 
 3510   0.0000      10.247094       278.8376 
 3511   0.0000      10.248234       278.8686 
 3512   0.0000      10.256981       279.1066 
 3513   0.0000      10.267974       279.4058 
 3514   0.0000      10.277819       279.6737 
 3515   0.0000      10.283661       279.8326 
 3516   0.0000      10.287646       279.9411 
 3517   0.0000      10.291281       280.0400 
 3518   0.0000      10.309434       280.5340 
 3519   0.0000      10.314968       280.6846 
 3520   0.0000      10.320048       280.8228 
 3521   0.0000      10.324935       280.9558 
 3522   0.0000      10.334915       281.2273 
 3523   0.0000      10.337747       281.3044 
 3524   0.0000      10.347070       281.5581 
 3525   0.0000      10.362046       281.9656 
 3526   0.0000      10.365862       282.0694 
 3527   0.0000      10.372082       282.2387 
 3528   0.0000      10.377201       282.3780 
 3529   0.0000      10.382821       282.5309 
 3530   0.0000      10.388109       282.6748 
 3531   0.0000      10.388827       282.6944 
 3532   0.0000      10.390595       282.7425 
 3533   0.0000      10.399628       282.9883 
 3534   0.0000      10.412042       283.3261 
 3535   0.0000      10.414280       283.3870 
 3536   0.0000      10.431698       283.8609 
 3537   0.0000      10.436325       283.9868 
 3538   0.0000      10.447521       284.2915 
 3539   0.0000      10.457608       284.5660 
 3540   0.0000      10.463958       284.7388 
 3541   0.0000      10.473550       284.9998 
 3542   0.0000      10.492409       285.5130 
 3543   0.0000      10.496929       285.6360 
 3544   0.0000      10.513426       286.0849 
 3545   0.0000      10.530271       286.5433 
 3546   0.0000      10.534282       286.6524 
 3547   0.0000      10.538333       286.7626 
 3548   0.0000      10.541399       286.8461 
 3549   0.0000      10.544220       286.9228 
 3550   0.0000      10.567263       287.5498 
 3551   0.0000      10.575819       287.7827 
 3552   0.0000      10.585718       288.0520 
 3553   0.0000      10.593827       288.2727 
 3554   0.0000      10.602282       288.5028 
 3555   0.0000      10.651764       289.8492 
 3556   0.0000      10.658849       290.0420 
 3557   0.0000      10.663541       290.1697 
 3558   0.0000      10.669443       290.3303 
 3559   0.0000      10.675584       290.4974 
 3560   0.0000      10.685673       290.7719 
 3561   0.0000      10.696185       291.0580 
 3562   0.0000      10.698458       291.1198 
 3563   0.0000      10.703260       291.2505 
 3564   0.0000      10.728853       291.9469 
 3565   0.0000      10.730916       292.0031 
 3566   0.0000      10.738265       292.2030 
 3567   0.0000      10.752446       292.5889 
 3568   0.0000      10.761627       292.8388 
 3569   0.0000      10.768354       293.0218 
 3570   0.0000      10.808233       294.1070 
 3571   0.0000      10.828428       294.6565 
 3572   0.0000      10.842810       295.0479 
 3573   0.0000      10.880058       296.0614 
 3574   0.0000      10.906835       296.7901 
 3575   0.0000      10.928530       297.3804 
 3576   0.0000      10.932100       297.4776 
 3577   0.0000      10.989667       299.0440 
 3578   0.0000      10.999686       299.3167 
 3579   0.0000      11.035925       300.3028 
 3580   0.0000      11.071052       301.2586 
 3581   0.0000      11.081338       301.5385 
 3582   0.0000      11.112766       302.3937 
 3583   0.0000      11.124609       302.7160 
 3584   0.0000      11.139232       303.1139 
 3585   0.0000      11.149219       303.3857 
 3586   0.0000      11.187569       304.4292 
 3587   0.0000      11.230443       305.5959 
 3588   0.0000      11.261668       306.4456 
 3589   0.0000      11.274635       306.7984 
 3590   0.0000      11.382342       309.7293 
 3591   0.0000      11.411003       310.5092 
 3592   0.0000      11.416048       310.6465 
 3593   0.0000      11.444338       311.4163 
 3594   0.0000      11.466391       312.0164 
 3595   0.0000      11.520754       313.4956 
 3596   0.0000      11.537266       313.9450 
 3597   0.0000      11.544889       314.1524 
 3598   0.0000      11.550504       314.3052 
 3599   0.0000      11.574462       314.9571 
 3600   0.0000      11.581429       315.1467 
 3601   0.0000      11.623758       316.2985 
 3602   0.0000      11.652357       317.0768 
 3603   0.0000      11.670016       317.5573 
 3604   0.0000      11.681161       317.8606 
 3605   0.0000      11.689201       318.0793 
 3606   0.0000      11.768737       320.2436 
 3607   0.0000      11.785692       320.7050 
 3608   0.0000      11.796285       320.9932 
 3609   0.0000      11.821936       321.6912 
 3610   0.0000      11.831895       321.9622 
 3611   0.0000      11.863870       322.8323 
 3612   0.0000      11.890012       323.5437 
 3613   0.0000      11.906949       324.0046 
 3614   0.0000      11.933536       324.7280 
 3615   0.0000      11.953993       325.2847 
 3616   0.0000      11.989954       326.2632 
 3617   0.0000      11.999504       326.5231 
 3618   0.0000      12.033817       327.4568 
 3619   0.0000      12.048874       327.8665 
 3620   0.0000      12.068460       328.3995 
 3621   0.0000      12.090791       329.0071 
 3622   0.0000      12.118322       329.7563 
 3623   0.0000      12.139168       330.3235 
 3624   0.0000      12.158211       330.8417 
 3625   0.0000      12.165992       331.0535 
 3626   0.0000      12.185084       331.5730 
 3627   0.0000      12.197984       331.9240 
 3628   0.0000      12.224365       332.6419 
 3629   0.0000      12.253319       333.4298 
 3630   0.0000      12.266009       333.7751 
 3631   0.0000      12.283739       334.2575 
 3632   0.0000      12.300527       334.7144 
 3633   0.0000      12.308802       334.9395 
 3634   0.0000      12.323405       335.3369 
 3635   0.0000      12.332465       335.5834 
 3636   0.0000      12.343943       335.8958 
 3637   0.0000      12.351390       336.0984 
 3638   0.0000      12.357084       336.2534 
 3639   0.0000      12.362544       336.4019 
 3640   0.0000      12.369861       336.6010 
 3641   0.0000      12.393059       337.2323 
 3642   0.0000      12.410356       337.7029 
 3643   0.0000      12.417877       337.9076 
 3644   0.0000      12.422360       338.0296 
 3645   0.0000      12.437036       338.4290 
 3646   0.0000      12.480186       339.6031 
 3647   0.0000      12.543594       341.3285 
 3648   0.0000      12.560343       341.7843 
 3649   0.0000      12.572040       342.1026 
 3650   0.0000      12.610976       343.1621 
 3651   0.0000      12.626759       343.5916 
 3652   0.0000      12.630316       343.6884 
 3653   0.0000      12.664658       344.6229 
 3654   0.0000      12.692308       345.3752 
 3655   0.0000      12.709369       345.8395 
 3656   0.0000      12.720115       346.1319 
 3657   0.0000      12.730292       346.4089 
 3658   0.0000      12.738582       346.6344 
 3659   0.0000      12.753634       347.0440 
 3660   0.0000      12.800876       348.3295 
 3661   0.0000      12.835920       349.2831 
 3662   0.0000      12.861686       349.9843 
 3663   0.0000      12.908056       351.2461 
 3664   0.0000      12.920312       351.5796 
 3665   0.0000      12.988379       353.4318 
 3666   0.0000      12.998647       353.7112 
 3667   0.0000      13.038880       354.8060 
 3668   0.0000      13.067556       355.5863 
 3669   0.0000      13.141800       357.6065 
 3670   0.0000      13.159030       358.0754 
 3671   0.0000      13.165550       358.2528 
 3672   0.0000      13.167007       358.2925 
 3673   0.0000      13.170207       358.3796 
 3674   0.0000      13.186569       358.8248 
 3675   0.0000      13.187836       358.8593 
 3676   0.0000      13.205728       359.3461 
 3677   0.0000      13.257774       360.7624 
 3678   0.0000      13.259780       360.8170 
 3679   0.0000      13.295386       361.7859 
 3680   0.0000      13.303000       361.9930 
 3681   0.0000      13.407472       364.8359 
 3682   0.0000      13.500150       367.3577 
 3683   0.0000      13.568073       369.2060 
 3684   0.0000      13.654645       371.5618 
 3685   0.0000      14.038129       381.9969 
 3686   0.0000      14.328946       389.9105 
 3687   0.0000      14.391656       391.6169 
 3688   0.0000      14.403394       391.9363 
 3689   0.0000      14.485637       394.1742 
 3690   0.0000      14.513418       394.9302 
 3691   0.0000      14.719485       400.5376 
 3692   0.0000      14.964836       407.2139 
 3693   0.0000      15.097565       410.8256 
 3694   0.0000      15.131987       411.7623 
 3695   0.0000      28.053053       763.3624 
 3696   0.0000      28.065811       763.7095 
 3697   0.0000      28.116772       765.0963 
 3698   0.0000      28.243458       768.5436 
 3699   0.0000      28.370236       771.9934 
 3700   0.0000      28.473893       774.8140 
 3701   0.0000      28.510346       775.8059 
 3702   0.0000      28.548658       776.8485 
 3703   0.0000      28.553910       776.9914 
 3704   0.0000      28.558121       777.1060 
 3705   0.0000      28.569709       777.4213 
 3706   0.0000      28.580983       777.7281 
 3707   0.0000      28.639773       779.3278 
 3708   0.0000      28.670209       780.1561 
 3709   0.0000      28.762173       782.6585 
 3710   0.0000      28.810616       783.9767 
 3711   0.0000      28.905156       786.5493 
 3712   0.0000      28.920148       786.9572 
 3713   0.0000      28.935198       787.3668 
 3714   0.0000      28.946092       787.6632 
 3715   0.0000      28.964043       788.1517 
 3716   0.0000      28.973717       788.4149
[truncated: 255,970 more chars]
