# Supplementary material for: Photochemical Deracemization of 4,7-Diaza-1-isoindolinones by Unidirectional Hydrogen Atom Shuttling
Source: J Am Chem Soc. 2024 Dec 30;147(2):1434–9. doi: 10.1021/jacs.4c16053 (PMC11744763; doi:10.1021/jacs.4c16053)
Supplement: Supplementary file 3 — ja4c16053_si_003.zip [file ja4c16053_si_003.zip › to_zip/ent2b_1b/thermodynamics/t1/freq.out]

                                 *****************
                                 * O   R   C   A *
                                 *****************

                                            #,                                       
                                            ###                                      
                                            ####                                     
                                            #####                                    
                                            ######                                   
                                           ########,                                 
                                     ,,################,,,,,                         
                               ,,#################################,,                 
                          ,,##########################################,,             
                       ,#########################################, ''#####,          
                    ,#############################################,,   '####,        
                  ,##################################################,,,,####,       
                ,###########''''           ''''###############################       
              ,#####''   ,,,,##########,,,,          '''####'''          '####       
            ,##' ,,,,###########################,,,                        '##       
           ' ,,###''''                  '''############,,,                           
         ,,##''                                '''############,,,,        ,,,,,,###''
      ,#''                                            '''#######################'''  
     '                                                          ''''####''''         
             ,#######,   #######,   ,#######,      ##                                
            ,#'     '#,  ##    ##  ,#'     '#,    #''#        ######   ,####,        
            ##       ##  ##   ,#'  ##            #'  '#       #        #'  '#        
            ##       ##  #######   ##           ,######,      #####,   #    #        
            '#,     ,#'  ##    ##  '#,     ,#' ,#      #,         ##   #,  ,#        
             '#######'   ##     ##  '#######'  #'      '#     #####' # '####'        


                  #######################################################
                  #                        -***-                        #
                  #          Department of theory and spectroscopy      #
                  #    Directorship and core code : Frank Neese         #
                  #        Max Planck Institute fuer Kohlenforschung    #
                  #                Kaiser Wilhelm Platz 1               #
                  #                 D-45470 Muelheim/Ruhr               #
                  #                      Germany                        #
                  #                                                     #
                  #                  All rights reserved                #
                  #                        -***-                        #
                  #######################################################


                         Program Version 5.0.3 -  RELEASE  -


 With contributions from (in alphabetic order):
   Daniel Aravena         : Magnetic Suceptibility
   Michael Atanasov       : Ab Initio Ligand Field Theory (pilot matlab implementation)
   Alexander A. Auer      : GIAO ZORA, VPT2 properties, NMR spectrum
   Ute Becker             : Parallelization
   Giovanni Bistoni       : ED, misc. LED, open-shell LED, HFLD
   Martin Brehm           : Molecular dynamics
   Dmytro Bykov           : SCF Hessian
   Vijay G. Chilkuri      : MRCI spin determinant printing, contributions to CSF-ICE
   Dipayan Datta          : RHF DLPNO-CCSD density
   Achintya Kumar Dutta   : EOM-CC, STEOM-CC
   Dmitry Ganyushin       : Spin-Orbit,Spin-Spin,Magnetic field MRCI
   Miquel Garcia          : C-PCM and meta-GGA Hessian, CC/C-PCM, Gaussian charge scheme
   Yang Guo               : DLPNO-NEVPT2, F12-NEVPT2, CIM, IAO-localization
   Andreas Hansen         : Spin unrestricted coupled pair/coupled cluster methods
   Benjamin Helmich-Paris : MC-RPA, TRAH-SCF, COSX integrals
   Lee Huntington         : MR-EOM, pCC
   Robert Izsak           : Overlap fitted RIJCOSX, COSX-SCS-MP3, EOM
   Marcus Kettner         : VPT2
   Christian Kollmar      : KDIIS, OOCD, Brueckner-CCSD(T), CCSD density, CASPT2, CASPT2-K
   Simone Kossmann        : Meta GGA functionals, TD-DFT gradient, OOMP2, MP2 Hessian
   Martin Krupicka        : Initial AUTO-CI
   Lucas Lang             : DCDCAS
   Marvin Lechner         : AUTO-CI (C++ implementation), FIC-MRCC
   Dagmar Lenk            : GEPOL surface, SMD
   Dimitrios Liakos       : Extrapolation schemes; Compound Job, initial MDCI parallelization
   Dimitrios Manganas     : Further ROCIS development; embedding schemes
   Dimitrios Pantazis     : SARC Basis sets
   Anastasios Papadopoulos: AUTO-CI, single reference methods and gradients
   Taras Petrenko         : DFT Hessian,TD-DFT gradient, ASA, ECA, R-Raman, ABS, FL, XAS/XES, NRVS
   Peter Pinski           : DLPNO-MP2, DLPNO-MP2 Gradient
   Christoph Reimann      : Effective Core Potentials
   Marius Retegan         : Local ZFS, SOC
   Christoph Riplinger    : Optimizer, TS searches, QM/MM, DLPNO-CCSD(T), (RO)-DLPNO pert. Triples
   Tobias Risthaus        : Range-separated hybrids, TD-DFT gradient, RPA, STAB
   Michael Roemelt        : Original ROCIS implementation
   Masaaki Saitow         : Open-shell DLPNO-CCSD energy and density
   Barbara Sandhoefer     : DKH picture change effects
   Avijit Sen             : IP-ROCIS
   Kantharuban Sivalingam : CASSCF convergence, NEVPT2, FIC-MRCI
   Bernardo de Souza      : ESD, SOC TD-DFT
   Georgi Stoychev        : AutoAux, RI-MP2 NMR, DLPNO-MP2 response
   Willem Van den Heuvel  : Paramagnetic NMR
   Boris Wezisla          : Elementary symmetry handling
   Frank Wennmohs         : Technical directorship


 We gratefully acknowledge several colleagues who have allowed us to
 interface, adapt or use parts of their codes:
   Stefan Grimme, W. Hujo, H. Kruse, P. Pracht,  : VdW corrections, initial TS optimization,
                  C. Bannwarth, S. Ehlert          DFT functionals, gCP, sTDA/sTD-DF
   Ed Valeev, F. Pavosevic, A. Kumar             : LibInt (2-el integral package), F12 methods
   Garnet Chan, S. Sharma, J. Yang, R. Olivares  : DMRG
   Ulf Ekstrom                                   : XCFun DFT Library
   Mihaly Kallay                                 : mrcc  (arbitrary order and MRCC methods)
   Jiri Pittner, Ondrej Demel                    : Mk-CCSD
   Frank Weinhold                                : gennbo (NPA and NBO analysis)
   Christopher J. Cramer and Donald G. Truhlar   : smd solvation model
   Lars Goerigk                                  : TD-DFT with DH, B97 family of functionals
   V. Asgeirsson, H. Jonsson                     : NEB implementation
   FAccTs GmbH                                   : IRC, NEB, NEB-TS, DLPNO-Multilevel, CI-OPT
                                                   MM, QMMM, 2- and 3-layer-ONIOM, Crystal-QMMM,
                                                   LR-CPCM, SF, NACMEs, symmetry and pop. for TD-DFT,
                                                   nearIR, NL-DFT gradient (VV10), updates on ESD,
                                                   ML-optimized integration grids
   S Lehtola, MJT Oliveira, MAL Marques          : LibXC Library
   Liviu Ungur et al                             : ANISO software


 Your calculation uses the libint2 library for the computation of 2-el integrals
 For citations please refer to: http://libint.valeyev.net

 Your ORCA version has been built with support for libXC version: 5.1.0
 For citations please refer to: https://tddft.org/programs/libxc/

 This ORCA versions uses:
   CBLAS   interface :  Fast vector & matrix operations
   LAPACKE interface :  Fast linear algebra routines
   SCALAPACK package :  Parallel linear algebra routines
   Shared memory     :  Shared parallel matrices
   BLAS/LAPACK       :  OpenBLAS 0.3.15  USE64BITINT DYNAMIC_ARCH NO_AFFINITY Zen SINGLE_THREADED
        Core in use  :  Zen
   Copyright (c) 2011-2014, The OpenBLAS Project


***************************************
The coordinates will be read from file: coord.xyz
***************************************


Your calculation utilizes the geometrical counterpoise correction gCP
Please cite in your paper:
H.Kruse, S. Grimme J.Chem.Phys., 136, (2012), 154101 
   

Your calculation utilizes the atom-pairwise dispersion correction
with the Becke-Johnson damping scheme (D3BJ)
Cite in your paper:
S.Grimme, S.Ehrlich, L.Goerigk, J Comput Chem, (2011), 32, 1456–1465 
S.Grimme, J.Antony, S.Ehrlich and H.Krieg, J.Chem.Phys., 132, (2010), 154104 
   

Your calculation employs the composite approach PBEh-3c.
Please cite in your paper:
S. Grimme, J. G. Brandenburg, C. Bannwarth, A. Hansen J.Chem.Phys., 143, (2015), 054107 
   

================================================================================

----- Orbital basis set information -----
Your calculation utilizes the basis: def2-mSVP

----- AuxJ basis set information -----
Your calculation utilizes the auxiliary basis: def2/J
   F. Weigend, Phys. Chem. Chem. Phys. 8, 1057 (2006).

================================================================================
                                        WARNINGS
                       Please study these warnings very carefully!
================================================================================


WARNING: your system is open-shell and RHF/RKS was chosen
  ===> : WILL SWITCH to UHF/UKS


INFO   : the flag for use of the SHARK integral package has been found!

================================================================================
                                       INPUT FILE
================================================================================
NAME = orca.inp
|  1> ! PBEH-3c FREQ VERYTIGHTSCF CPCM(DCM)
|  2> %pal nprocs 12 end
|  3> * XYZFILE 0 3 coord.xyz
|  4> 
|  5> 
|  6>                          ****END OF INPUT****
================================================================================

                       ****************************
                       * Single Point Calculation *
                       ****************************

---------------------------------
CARTESIAN COORDINATES (ANGSTROEM)
---------------------------------
  C     -1.542667   -1.967917    3.654122
  C     -2.561920   -2.082291    2.714119
  C     -2.673643   -3.269297    1.991465
  C     -1.786924   -4.315164    2.201299
  C     -0.771674   -4.189379    3.141951
  C     -0.654650   -3.014145    3.870128
  C     -3.488342   -0.933696    2.429567
  C     -3.081595   -0.213850    1.139111
  C     -3.987236    0.945314    0.820062
  C     -3.189116    2.093643    0.744481
  C     -1.795553    1.747036    1.007616
  N     -1.786219    0.411368    1.221527
  N     -5.285589    0.920503    0.691953
  C     -5.876117    2.127970    0.453577
  C     -5.161744    3.300903    0.361595
  N     -3.837838    3.235993    0.496496
  O     -0.836322    2.507402    1.034792
  H     -0.904714   -0.104279    1.282302
  H     -6.949260    2.163379    0.322992
  H     -5.638708    4.250527    0.161373
  H     -1.440416   -1.051679    4.223559
  H      0.132776   -2.907717    4.605353
  H     -0.078876   -5.004258    3.307859
  H     -1.889895   -5.230402    1.632159
  H     -3.464927   -3.376693    1.257627
  H     -4.513221   -1.289818    2.305908
  H     -3.485651   -0.219883    3.255621
  H     -3.120530   -0.924016    0.307678
  C      0.330867   -1.785952   -3.375573
  C     -0.627240   -1.671781   -2.371854
  C     -0.827146   -2.726269   -1.484037
  C     -0.052041   -3.871370   -1.580947
  C      0.899504   -3.984012   -2.586931
  C      1.083194   -2.944646   -3.490001
  C     -1.478586   -0.457236   -2.265621
  O     -2.679012   -0.556479   -2.115753
  C     -0.838247    0.878892   -2.336854
  C      0.491234    1.136976   -2.031742
  C      1.058005    2.408275   -2.045533
  C      0.288469    3.509503   -2.387781
  C     -1.048197    3.284323   -2.692520
  C     -1.598975    2.006157   -2.657433
  N      2.384083    2.299453   -1.667100
  C      2.557184    1.047930   -1.432532
  O      1.461453    0.282577   -1.647793
  C      3.829017    0.335519   -1.075897
  C      4.736857    1.237394   -0.228039
  C      4.391755    1.344057    1.265328
  C      4.304406   -0.055235    1.860044
  C      3.221580   -0.867449    1.151825
  C      3.591039   -0.992711   -0.338682
  C      1.880864   -0.155160    1.258758
  N      1.904845    1.180468    1.334573
  C      3.058161    2.038328    1.537449
  C      4.525839    0.035553   -2.416859
  C      5.493920    2.150459    1.947356
  C      3.122491   -2.263503    1.756860
  O      0.824572   -0.786532    1.214962
  H      5.745363    0.816041   -0.292888
  H      4.792331    2.234383   -0.671749
  H      5.265369   -0.570178    1.757108
  H      4.093797    0.001837    2.934095
  H      4.534262   -1.547025   -0.377815
  H      2.858662   -1.611908   -0.862486
  H      2.385759   -2.879171    1.242580
  H      4.089693   -2.763268    1.683460
  H      2.851685   -2.221512    2.813029
  H      5.328411    2.211805    3.024373
  H      6.468289    1.686805    1.785409
  H      5.539473    3.168579    1.554900
  H      0.999615    1.646982    1.333044
  H      3.907470   -0.597691   -3.055308
  H      4.745498    0.955782   -2.958948
  H      5.466122   -0.485970   -2.234545
  H      0.711203    4.505011   -2.408323
  H     -1.680615    4.119696   -2.960630
  H     -2.645421    1.875609   -2.898723
  H     -1.569537   -2.645693   -0.699620
  H     -0.194274   -4.677495   -0.872942
  H      1.496944   -4.882793   -2.668469
  H      1.814564   -3.035668   -4.282206
  H      0.481806   -0.977446   -4.080603
  H      2.949635    2.918445    0.900679
  H      3.049626    2.390511    2.574435

----------------------------
CARTESIAN COORDINATES (A.U.)
----------------------------
  NO LB      ZA    FRAG     MASS         X           Y           Z
   0 C     6.0000    0    12.011   -2.915219   -3.718824    6.905291
   1 C     6.0000    0    12.011   -4.841326   -3.934960    5.128941
   2 C     6.0000    0    12.011   -5.052453   -6.178077    3.763324
   3 C     6.0000    0    12.011   -3.376797   -8.154478    4.159853
   4 C     6.0000    0    12.011   -1.458252   -7.916780    5.937426
   5 C     6.0000    0    12.011   -1.237109   -5.695908    7.313482
   6 C     6.0000    0    12.011   -6.592011   -1.764430    4.591216
   7 C     6.0000    0    12.011   -5.823371   -0.404117    2.152609
   8 C     6.0000    0    12.011   -7.534784    1.786385    1.549693
   9 C     6.0000    0    12.011   -6.026556    3.956412    1.406866
  10 C     6.0000    0    12.011   -3.393103    3.301419    1.904119
  11 N     7.0000    0    14.007   -3.375465    0.777374    2.308352
  12 N     7.0000    0    14.007   -9.988315    1.739499    1.307602
  13 C     6.0000    0    12.011  -11.104252    4.021281    0.857137
  14 C     6.0000    0    12.011   -9.754282    6.237802    0.683316
  15 N     7.0000    0    14.007   -7.252463    6.115140    0.938242
  16 O     8.0000    0    15.999   -1.580420    4.738304    1.955473
  17 H     1.0000    0     1.008   -1.709661   -0.197058    2.423200
  18 H     1.0000    0     1.008  -13.132198    4.088193    0.610366
  19 H     1.0000    0     1.008  -10.655613    8.032332    0.304952
  20 H     1.0000    0     1.008   -2.721991   -1.987386    7.981371
  21 H     1.0000    0     1.008    0.250910   -5.494788    8.702857
  22 H     1.0000    0     1.008   -0.149054   -9.456677    6.250948
  23 H     1.0000    0     1.008   -3.571385   -9.884028    3.084333
  24 H     1.0000    0     1.008   -6.547762   -6.381025    2.376571
  25 H     1.0000    0     1.008   -8.528752   -2.437403    4.357535
  26 H     1.0000    0     1.008   -6.586926   -0.415519    6.152232
  27 H     1.0000    0     1.008   -5.896946   -1.746137    0.581427
  28 C     6.0000    0    12.011    0.625247   -3.374961   -6.378909
  29 C     6.0000    0    12.011   -1.185312   -3.159207   -4.482155
  30 C     6.0000    0    12.011   -1.563079   -5.151901   -2.804423
  31 C     6.0000    0    12.011   -0.098343   -7.315828   -2.987557
  32 C     6.0000    0    12.011    1.699816   -7.528692   -4.888591
  33 C     6.0000    0    12.011    2.046940   -5.564574   -6.595147
  34 C     6.0000    0    12.011   -2.794122   -0.864051   -4.281404
  35 O     8.0000    0    15.999   -5.062600   -1.051593   -3.998194
  36 C     6.0000    0    12.011   -1.584058    1.660864   -4.416014
  37 C     6.0000    0    12.011    0.928298    2.148573   -3.839437
  38 C     6.0000    0    12.011    1.999339    4.550980   -3.865497
  39 C     6.0000    0    12.011    0.545127    6.631999   -4.512253
  40 C     6.0000    0    12.011   -1.980805    6.206471   -5.088125
  41 C     6.0000    0    12.011   -3.021624    3.791087   -5.021820
  42 N     7.0000    0    14.007    4.505263    4.345337   -3.150363
  43 C     6.0000    0    12.011    4.832378    1.980300   -2.707092
  44 O     8.0000    0    15.999    2.761746    0.533994   -3.113878
  45 C     6.0000    0    12.011    7.235794    0.634039   -2.033150
  46 C     6.0000    0    12.011    8.951362    2.338336   -0.430930
  47 C     6.0000    0    12.011    8.299215    2.539900    2.391123
  48 C     6.0000    0    12.011    8.134149   -0.104378    3.514974
  49 C     6.0000    0    12.011    6.087905   -1.639241    2.176634
  50 C     6.0000    0    12.011    6.786080   -1.875952   -0.640016
  51 C     6.0000    0    12.011    3.554318   -0.293209    2.378708
  52 N     7.0000    0    14.007    3.599636    2.230762    2.521978
  53 C     6.0000    0    12.011    5.779086    3.851882    2.905357
  54 C     6.0000    0    12.011    8.552596    0.067185   -4.567201
  55 C     6.0000    0    12.011   10.382004    4.063778    3.679969
  56 C     6.0000    0    12.011    5.900652   -4.277401    3.319984
  57 O     8.0000    0    15.999    1.558215   -1.486331    2.295945
  58 H     1.0000    0     1.008   10.857163    1.542093   -0.553477
  59 H     1.0000    0     1.008    9.056192    4.222371   -1.269422
  60 H     1.0000    0     1.008    9.950104   -1.077479    3.320453
  61 H     1.0000    0     1.008    7.736156    0.003472    5.544636
  62 H     1.0000    0     1.008    8.568513   -2.923454   -0.713967
  63 H     1.0000    0     1.008    5.402089   -3.046065   -1.629862
  64 H     1.0000    0     1.008    4.508430   -5.440844    2.348135
  65 H     1.0000    0     1.008    7.728401   -5.221819    3.181278
  66 H     1.0000    0     1.008    5.388903   -4.198048    5.315854
  67 H     1.0000    0     1.008   10.069237    4.179707    5.715236
  68 H     1.0000    0     1.008   12.223296    3.187599    3.373934
  69 H     1.0000    0     1.008   10.468088    5.987746    2.938335
  70 H     1.0000    0     1.008    1.888998    3.112345    2.519088
  71 H     1.0000    0     1.008    7.384048   -1.129473   -5.773695
  72 H     1.0000    0     1.008    8.967692    1.806167   -5.591602
  73 H     1.0000    0     1.008   10.329474   -0.918350   -4.222677
  74 H     1.0000    0     1.008    1.343980    8.513236   -4.551072
  75 H     1.0000    0     1.008   -3.175902    7.785098   -5.594779
  76 H     1.0000    0     1.008   -4.999121    3.544387   -5.477792
  77 H     1.0000    0     1.008   -2.965995   -4.999636   -1.322091
  78 H     1.0000    0     1.008   -0.367124   -8.839185   -1.649621
  79 H     1.0000    0     1.008    2.828815   -9.227142   -5.042676
  80 H     1.0000    0     1.008    3.429029   -5.736582   -8.092197
  81 H     1.0000    0     1.008    0.910481   -1.847106   -7.711222
  82 H     1.0000    0     1.008    5.574001    5.515063    1.702037
  83 H     1.0000    0     1.008    5.762958    4.517412    4.864977

--------------------------------
INTERNAL COORDINATES (ANGSTROEM)
--------------------------------
 C      0   0   0     0.000000000000     0.00000000     0.00000000
 C      1   0   0     1.391245136527     0.00000000     0.00000000
 C      2   1   0     1.394164164411   118.61520388     0.00000000
 C      3   2   1     1.387133004496   120.81759687   359.87569139
 C      4   3   2     1.389740767744   120.07522513     0.06126577
 C      5   4   3     1.387484560676   119.57113933     0.17934900
 C      2   1   3     1.502830592782   121.11272656   182.84927099
 C      7   2   1     1.532611032131   110.78117957   100.98453569
 C      8   7   2     1.505203818972   112.36464716   180.02449523
 C      9   8   7     1.400488166640   107.45758689   122.01283847
 C     10   9   8     1.459930379943   109.85166717   359.65487233
 N     11  10   9     1.352720049427   105.63502398     0.50941665
 N      9   8   7     1.304893380138   127.21620737   304.81522217
 C     13   9   8     1.365109639094   115.51477329   177.37236455
 C     14  13   9     1.376430529319   122.74516708   359.56884336
 N     15  14  13     1.332342914485   117.86795969     0.85882001
 O     11  10   9     1.224344238905   127.18612349   180.79609040
 H     12  11  10     1.023053292360   120.86471427   170.21006404
 H     14  13   9     1.081638230123   118.63490439   179.02362888
 H     15  14  13     1.081373979485   122.12630009   179.29870658
 H      1   2   3     1.083607747719   119.58418576   179.90628435
 H      6   5   4     1.082553597981   120.06992038   179.96035670
 H      5   4   3     1.082368220852   120.21222817   179.96695466
 H      4   3   2     1.082675187821   119.80538343   179.89179545
 H      3   2   1     1.084519198389   119.57193937   179.75502727
 H      7   2   1     1.092012530894   110.53314041   220.50038314
 H      7   2   1     1.091742608257   110.78909518   339.59462011
 H      8   7   2     1.094136056267   108.99782878    59.71932866
 C     18  12  11     5.103967611027   108.68978577   268.71072721
 C     29  18  12     1.392284072024    31.62314729   309.89851505
 C     30  29  18     1.392884709378   119.74826549   262.99466329
 C     31  30  29     1.386158276380   120.03871073     1.54674773
 C     32  31  30     1.389291261699   120.03900954   358.19762412
 C     29  18  12     1.386239805513   118.82343141   208.47350704
 C     30  29  18     1.487007860337   120.82813678    85.34559964
 O     35  30  29     1.213809573322   120.54737984   132.79445950
 C     35  30  29     1.483355999897   119.02064562   312.41027306
 C     37  35  30     1.388243730776   124.77187729   336.24052426
 C     38  37  35     1.391984778651   123.88610790   183.08173750
 C     39  38  37     1.386369804932   120.12543979   359.50735124
 C     40  39  38     1.389333274761   117.35075587     0.74792508
 C     41  40  39     1.392227343399   121.59309639     0.00000000
 N     39  38  37     1.383306158521   108.40700079   178.79289362
 C     43  39  38     1.285028357766   104.81435533   359.10193352
 O     38  37  35     1.348606232617   129.32835438     1.38421081
 C     44  43  39     1.500758877022   128.30591346   175.47492928
 C     46  44  43     1.535061702782   110.70450309    33.67466308
 C     47  46  44     1.536429177304   116.41044189    79.71467768
 C     48  47  46     1.522936240673   109.18732699    53.40814297
 C     49  48  47     1.527670692751   110.37243830   300.00216018
 C     46  44  43     1.537632521241   113.13049296   157.04058522
 C     50  49  48     1.521943324471   110.06012281   302.37097722
 N     52  50  49     1.337992791878   117.08925001    29.77261559
 C     53  52  50     1.451625993816   127.74003231   349.48516338
 C     46  44  43     1.540687692964   105.59766576   275.69487181
 C     48  47  46     1.526503447406   107.98497524   173.75074408
 C     50  49  48     1.524746945648   110.42001174   180.63416493
 O     52  50  49     1.231382515252   120.87720644   206.56538718
 H     47  46  44     1.094910787370   106.61416723   198.88786999
 H     47  46  44     1.092676843861   109.98684018   313.70983706
 H     49  48  47     1.095084750996   110.18277016    60.64908783
 H     49  48  47     1.095992285196   110.23457583   177.99592717
 H     51  46  44     1.094744162414   106.67236821   164.60159387
 H     51  46  44     1.092772102032   111.30753673    49.56825091
 H     57  50  49     1.089176181315   111.97150589   182.39495062
 H     57  50  49     1.091161457582   109.57597367   302.19746957
 H     57  50  49     1.091142186979   111.40661460    61.17842943
 H     56  48  47     1.091385404215   111.16827871   183.12209020
 H     56  48  47     1.091145282346   110.72983196   302.93361987
 H     56  48  47     1.092092019164   111.22571836    62.76686138
 H     53  52  50     1.018371432418   116.18501612   175.43778279
 H     55  46  44     1.091327509109   111.46197247   299.55447123
 H     55  46  44     1.090382191931   111.06982681    60.34399341
 H     55  46  44     1.090576817844   109.72795810   179.98101019
 H     40  39  38     1.081740377499   121.25007898   180.25093531
 H     41  40  39     1.081519339813   119.45686922   179.78240210
 H     42  41  40     1.081810223800   119.19900989   179.79681593
 H     31  30  29     1.083026467015   120.24570793   179.93546752
 H     32  31  30     1.082284650358   119.74139340   178.44960123
 H     33  32  31     1.082308447251   119.99725099   180.65859985
 H     34  29  18     1.082023760001   119.84024269   215.37936374
 H     29  18  12     1.083296870232   112.44276375    61.54828012
 H     54  53  52     1.091723052760   108.41660309   140.21261877
 H     54  53  52     1.095192331912   108.43181644   256.03979964

---------------------------
INTERNAL COORDINATES (A.U.)
---------------------------
 C      0   0   0     0.000000000000     0.00000000     0.00000000
 C      1   0   0     2.629072293187     0.00000000     0.00000000
 C      2   1   0     2.634588456465   118.61520388     0.00000000
 C      3   2   1     2.621301489822   120.81759687   359.87569139
 C      4   3   2     2.626229448181   120.07522513     0.06126577
 C      5   4   3     2.621965834721   119.57113933     0.17934900
 C      2   1   3     2.839938246036   121.11272656   182.84927099
 C      7   2   1     2.896215120554   110.78117957   100.98453569
 C      8   7   2     2.844422993590   112.36464716   180.02449523
 C      9   8   7     2.646539088746   107.45758689   122.01283847
 C     10   9   8     2.758868592684   109.85166717   359.65487233
 N     11  10   9     2.556270429282   105.63502398     0.50941665
 N      9   8   7     2.465891122427   127.21620737   304.81522217
 C     13   9   8     2.579683360664   115.51477329   177.37236455
 C     14  13   9     2.601076742782   122.74516708   359.56884336
 N     15  14  13     2.517763224847   117.86795969     0.85882001
 O     11  10   9     2.313675305174   127.18612349   180.79609040
 H     12  11  10     1.933290542967   120.86471427   170.21006404
 H     14  13   9     2.044000030912   118.63490439   179.02362888
 H     15  14  13     2.043500669575   122.12630009   179.29870658
 H      1   2   3     2.047721879785   119.58418576   179.90628435
 H      6   5   4     2.045729825475   120.06992038   179.96035670
 H      5   4   3     2.045379513469   120.21222817   179.96695466
 H      4   3   2     2.045959596973   119.80538343   179.89179545
 H      3   2   1     2.049444271936   119.57193937   179.75502727
 H      7   2   1     2.063604618200   110.53314041   220.50038314
 H      7   2   1     2.063094538338   110.78909518   339.59462011
 H      8   7   2     2.067617499593   108.99782878    59.71932866
 C     18  12  11     9.645100981245   108.68978577   268.71072721
 C     29  18  12     2.631035596747    31.62314729   309.89851505
 C     30  29  18     2.632170636851   119.74826549   262.99466329
 C     31  30  29     2.619459520626   120.03871073     1.54674773
 C     32  31  30     2.625380004861   120.03900954   358.19762412
 C     29  18  12     2.619613588359   118.82343141   208.47350704
 C     30  29  18     2.810037615024   120.82813678    85.34559964
 O     35  30  29     2.293767672311   120.54737984   132.79445950
 C     35  30  29     2.803136598914   119.02064562   312.41027306
 C     37  35  30     2.623400458300   124.77187729   336.24052426
 C     38  37  35     2.630470014237   123.88610790   183.08173750
 C     39  38  37     2.619859251659   120.12543979   359.50735124
 C     40  39  38     2.625459398043   117.35075587     0.74792508
 C     41  40  39     2.630928395180   121.59309639     0.00000000
 N     39  38  37     2.614069798972   108.40700079   178.79289362
 C     43  39  38     2.428351670500   104.81435533   359.10193352
 O     38  37  35     2.548496442145   129.32835438     1.38421081
 C     44  43  39     2.836023270623   128.30591346   175.47492928
 C     46  44  43     2.900846216928   110.70450309    33.67466308
 C     47  46  44     2.903430369271   116.41044189    79.71467768
 C     48  47  46     2.877932414296   109.18732699    53.40814297
 C     49  48  47     2.886879232117   110.37243830   300.00216018
 C     46  44  43     2.905704359757   113.13049296   157.04058522
 C     50  49  48     2.876056074601   110.06012281   302.37097722
 N     52  50  49     2.528439945810   117.08925001    29.77261559
 C     53  52  50     2.743175577193   127.74003231   349.48516338
 C     46  44  43     2.911477797604   105.59766576   275.69487181
 C     48  47  46     2.884673458085   107.98497524   173.75074408
 C     50  49  48     2.881354150808   110.42001174   180.63416493
 O     52  50  49     2.326975719925   120.87720644   206.56538718
 H     47  46  44     2.069081529206   106.61416723   198.88786999
 H     47  46  44     2.064859987774   109.98684018   313.70983706
 H     49  48  47     2.069410272816   110.18277016    60.64908783
 H     49  48  47     2.071125263912   110.23457583   177.99592717
 H     51  46  44     2.068766653672   106.67236821   164.60159387
 H     51  46  44     2.065039999629   111.30753673    49.56825091
 H     57  50  49     2.058244694275   111.97150589   182.39495062
 H     57  50  49     2.061996322721   109.57597367   302.19746957
 H     57  50  49     2.061959906557   111.40661460    61.17842943
 H     56  48  47     2.062419520524   111.16827871   183.12209020
 H     56  48  47     2.061965755954   110.72983196   302.93361987
 H     56  48  47     2.063754829262   111.22571836    62.76686138
 H     53  52  50     1.924443109880   116.18501612   175.43778279
 H     55  46  44     2.062310114631   111.46197247   299.55447123
 H     55  46  44     2.060523724054   111.06982681    60.34399341
 H     55  46  44     2.060891513728   109.72795810   179.98101019
 H     40  39  38     2.044193061477   121.25007898   180.25093531
 H     41  40  39     2.043775360787   119.45686922   179.78240210
 H     42  41  40     2.044325051857   119.19900989   179.79681593
 H     31  30  29     2.046623418446   120.24570793   179.93546752
 H     32  31  30     2.045221588123   119.74139340   178.44960123
 H     33  32  31     2.045266557735   119.99725099   180.65859985
 H     34  29  18     2.044728576797   119.84024269   215.37936374
 H     29  18  12     2.047134406472   112.44276375    61.54828012
 H     54  53  52     2.063057583805   108.41660309   140.21261877
 H     54  53  52     2.069613571283   108.43181644   256.03979964

---------------------
BASIS SET INFORMATION
---------------------
There are 4 groups of distinct atoms

 Group   1 Type C   : 8s4p1d contracted to 4s2p1d pattern {5111/31/1}
 Group   2 Type N   : 8s4p1d contracted to 4s2p1d pattern {5111/31/1}
 Group   3 Type O   : 8s4p1d contracted to 4s2p1d pattern {5111/31/1}
 Group   4 Type H   : 4s contracted to 2s pattern {31}

Atom   0C    basis set group =>   1
Atom   1C    basis set group =>   1
Atom   2C    basis set group =>   1
Atom   3C    basis set group =>   1
Atom   4C    basis set group =>   1
Atom   5C    basis set group =>   1
Atom   6C    basis set group =>   1
Atom   7C    basis set group =>   1
Atom   8C    basis set group =>   1
Atom   9C    basis set group =>   1
Atom  10C    basis set group =>   1
Atom  11N    basis set group =>   2
Atom  12N    basis set group =>   2
Atom  13C    basis set group =>   1
Atom  14C    basis set group =>   1
Atom  15N    basis set group =>   2
Atom  16O    basis set group =>   3
Atom  17H    basis set group =>   4
Atom  18H    basis set group =>   4
Atom  19H    basis set group =>   4
Atom  20H    basis set group =>   4
Atom  21H    basis set group =>   4
Atom  22H    basis set group =>   4
Atom  23H    basis set group =>   4
Atom  24H    basis set group =>   4
Atom  25H    basis set group =>   4
Atom  26H    basis set group =>   4
Atom  27H    basis set group =>   4
Atom  28C    basis set group =>   1
Atom  29C    basis set group =>   1
Atom  30C    basis set group =>   1
Atom  31C    basis set group =>   1
Atom  32C    basis set group =>   1
Atom  33C    basis set group =>   1
Atom  34C    basis set group =>   1
Atom  35O    basis set group =>   3
Atom  36C    basis set group =>   1
Atom  37C    basis set group =>   1
Atom  38C    basis set group =>   1
Atom  39C    basis set group =>   1
Atom  40C    basis set group =>   1
Atom  41C    basis set group =>   1
Atom  42N    basis set group =>   2
Atom  43C    basis set group =>   1
Atom  44O    basis set group =>   3
Atom  45C    basis set group =>   1
Atom  46C    basis set group =>   1
Atom  47C    basis set group =>   1
Atom  48C    basis set group =>   1
Atom  49C    basis set group =>   1
Atom  50C    basis set group =>   1
Atom  51C    basis set group =>   1
Atom  52N    basis set group =>   2
Atom  53C    basis set group =>   1
Atom  54C    basis set group =>   1
Atom  55C    basis set group =>   1
Atom  56C    basis set group =>   1
Atom  57O    basis set group =>   3
Atom  58H    basis set group =>   4
Atom  59H    basis set group =>   4
Atom  60H    basis set group =>   4
Atom  61H    basis set group =>   4
Atom  62H    basis set group =>   4
Atom  63H    basis set group =>   4
Atom  64H    basis set group =>   4
Atom  65H    basis set group =>   4
Atom  66H    basis set group =>   4
Atom  67H    basis set group =>   4
Atom  68H    basis set group =>   4
Atom  69H    basis set group =>   4
Atom  70H    basis set group =>   4
Atom  71H    basis set group =>   4
Atom  72H    basis set group =>   4
Atom  73H    basis set group =>   4
Atom  74H    basis set group =>   4
Atom  75H    basis set group =>   4
Atom  76H    basis set group =>   4
Atom  77H    basis set group =>   4
Atom  78H    basis set group =>   4
Atom  79H    basis set group =>   4
Atom  80H    basis set group =>   4
Atom  81H    basis set group =>   4
Atom  82H    basis set group =>   4
Atom  83H    basis set group =>   4
---------------------------------
AUXILIARY/J BASIS SET INFORMATION
---------------------------------
There are 4 groups of distinct atoms

 Group   1 Type C   : 12s5p4d2f1g contracted to 6s4p3d1f1g pattern {711111/2111/211/2/1}
 Group   2 Type N   : 12s5p4d2f1g contracted to 6s4p3d1f1g pattern {711111/2111/211/2/1}
 Group   3 Type O   : 12s5p4d2f1g contracted to 6s4p3d1f1g pattern {711111/2111/211/2/1}
 Group   4 Type H   : 5s2p1d contracted to 3s1p1d pattern {311/2/1}

Atom   0C    basis set group =>   1
Atom   1C    basis set group =>   1
Atom   2C    basis set group =>   1
Atom   3C    basis set group =>   1
Atom   4C    basis set group =>   1
Atom   5C    basis set group =>   1
Atom   6C    basis set group =>   1
Atom   7C    basis set group =>   1
Atom   8C    basis set group =>   1
Atom   9C    basis set group =>   1
Atom  10C    basis set group =>   1
Atom  11N    basis set group =>   2
Atom  12N    basis set group =>   2
Atom  13C    basis set group =>   1
Atom  14C    basis set group =>   1
Atom  15N    basis set group =>   2
Atom  16O    basis set group =>   3
Atom  17H    basis set group =>   4
Atom  18H    basis set group =>   4
Atom  19H    basis set group =>   4
Atom  20H    basis set group =>   4
Atom  21H    basis set group =>   4
Atom  22H    basis set group =>   4
Atom  23H    basis set group =>   4
Atom  24H    basis set group =>   4
Atom  25H    basis set group =>   4
Atom  26H    basis set group =>   4
Atom  27H    basis set group =>   4
Atom  28C    basis set group =>   1
Atom  29C    basis set group =>   1
Atom  30C    basis set group =>   1
Atom  31C    basis set group =>   1
Atom  32C    basis set group =>   1
Atom  33C    basis set group =>   1
Atom  34C    basis set group =>   1
Atom  35O    basis set group =>   3
Atom  36C    basis set group =>   1
Atom  37C    basis set group =>   1
Atom  38C    basis set group =>   1
Atom  39C    basis set group =>   1
Atom  40C    basis set group =>   1
Atom  41C    basis set group =>   1
Atom  42N    basis set group =>   2
Atom  43C    basis set group =>   1
Atom  44O    basis set group =>   3
Atom  45C    basis set group =>   1
Atom  46C    basis set group =>   1
Atom  47C    basis set group =>   1
Atom  48C    basis set group =>   1
Atom  49C    basis set group =>   1
Atom  50C    basis set group =>   1
Atom  51C    basis set group =>   1
Atom  52N    basis set group =>   2
Atom  53C    basis set group =>   1
Atom  54C    basis set group =>   1
Atom  55C    basis set group =>   1
Atom  56C    basis set group =>   1
Atom  57O    basis set group =>   3
Atom  58H    basis set group =>   4
Atom  59H    basis set group =>   4
Atom  60H    basis set group =>   4
Atom  61H    basis set group =>   4
Atom  62H    basis set group =>   4
Atom  63H    basis set group =>   4
Atom  64H    basis set group =>   4
Atom  65H    basis set group =>   4
Atom  66H    basis set group =>   4
Atom  67H    basis set group =>   4
Atom  68H    basis set group =>   4
Atom  69H    basis set group =>   4
Atom  70H    basis set group =>   4
Atom  71H    basis set group =>   4
Atom  72H    basis set group =>   4
Atom  73H    basis set group =>   4
Atom  74H    basis set group =>   4
Atom  75H    basis set group =>   4
Atom  76H    basis set group =>   4
Atom  77H    basis set group =>   4
Atom  78H    basis set group =>   4
Atom  79H    basis set group =>   4
Atom  80H    basis set group =>   4
Atom  81H    basis set group =>   4
Atom  82H    basis set group =>   4
Atom  83H    basis set group =>   4


           ************************************************************
           *        Program running with 12 parallel MPI-processes    *
           *              working on a common directory               *
           ************************************************************
------------------------------------------------------------------------------
                           ORCA GTO INTEGRAL CALCULATION
                           -- RI-GTO INTEGRALS CHOSEN --
------------------------------------------------------------------------------
------------------------------------------------------------------------------
                   ___                                                        
                  /   \      - P O W E R E D   B Y -                         
                 /     \                                                     
                 |  |  |   _    _      __       _____    __    __             
                 |  |  |  | |  | |    /  \     |  _  \  |  |  /  |          
                  \  \/   | |  | |   /    \    | | | |  |  | /  /          
                 / \  \   | |__| |  /  /\  \   | |_| |  |  |/  /          
                |  |  |   |  __  | /  /__\  \  |    /   |      \           
                |  |  |   | |  | | |   __   |  |    \   |  |\   \          
                \     /   | |  | | |  |  |  |  | |\  \  |  | \   \       
                 \___/    |_|  |_| |__|  |__|  |_| \__\ |__|  \__/        
                                                                              
                      - O R C A' S   B I G   F R I E N D -                    
                                      &                                       
                       - I N T E G R A L  F E E D E R -                       
                                                                              
 v1 FN, 2020, v2 2021                                                         
------------------------------------------------------------------------------


Reading SHARK input file orca.SHARKINP.tmp ... ok
----------------------
SHARK INTEGRAL PACKAGE
----------------------

Number of atoms                             ...     84
Number of basis functions                   ...    779
Number of shells                            ...    403
Maximum angular momentum                    ...      2
Integral batch strategy                     ... SHARK/LIBINT Hybrid
RI-J (if used) integral strategy            ... SPLIT-RIJ (Revised 2003 algorithm where possible)
Printlevel                                  ...      1
Contraction scheme used                     ... SEGMENTED contraction
Coulomb Range Separation                    ... NOT USED
Exchange Range Separation                   ... NOT USED
Finite Nucleus Model                        ... NOT USED
Auxiliary Coulomb fitting basis             ... AVAILABLE
   # of basis functions in Aux-J            ...   2710
   # of shells in Aux-J                     ...    890
   Maximum angular momentum in Aux-J        ...      4
Auxiliary J/K fitting basis                 ... NOT available
Auxiliary Correlation fitting basis         ... NOT available
Auxiliary 'external' fitting basis          ... NOT available
Integral threshold                          ...     1.000000e-12
Primitive cut-off                           ...     1.000000e-14
Primitive pair pre-selection threshold      ...     1.000000e-14

Calculating pre-screening integrals         ... done (  0.1 sec) Dimension = 403
Organizing shell pair data                  ... done (  0.4 sec)
Shell pair information
Total number of shell pairs                 ...     81406
Shell pairs after pre-screening             ...     48871
Total number of primitive shell pairs       ...    289142
Primitive shell pairs kept                  ...    101534
          la=0 lb=0:  17823 shell pairs
          la=1 lb=0:  17440 shell pairs
          la=1 lb=1:   3844 shell pairs
          la=2 lb=0:   6020 shell pairs
          la=2 lb=1:   3199 shell pairs
          la=2 lb=2:    545 shell pairs

Calculating one electron integrals          ... done (  0.1 sec)
Calculating RI/J V-Matrix + Cholesky decomp.... done (  0.4 sec)
Calculating Nuclear repulsion               ... done (  0.0 sec) ENN=   6376.637378797720 Eh

SHARK setup successfully completed in   1.4 seconds

Maximum memory used throughout the entire GTOINT-calculation: 69.8 MB


           ************************************************************
           *        Program running with 12 parallel MPI-processes    *
           *              working on a common directory               *
           ************************************************************
-------------------------------------------------------------------------------
                                 ORCA SCF
-------------------------------------------------------------------------------

------------
SCF SETTINGS
------------
Hamiltonian:
 Density Functional     Method          .... DFT(GTOs)
 Exchange Functional    Exchange        .... PBE
   PBE kappa parameter   XKappa         ....  1.024500
   PBE mue parameter    XMuePBE         ....  0.123457
 Correlation Functional Correlation     .... PBE
   PBE beta parameter  CBetaPBE         ....  0.030000
 LDA part of GGA corr.  LDAOpt          .... PW91-LDA
 Gradients option       PostSCFGGA      .... off
 Hybrid DFT is turned on
   Fraction HF Exchange ScalHFX         ....  0.420000
   Scaling of DF-GGA-X  ScalDFX         ....  0.580000
   Scaling of DF-GGA-C  ScalDFC         ....  1.000000
   Scaling of DF-LDA-C  ScalLDAC        ....  1.000000
   Perturbative correction              ....  0.000000
   Density functional embedding theory  .... OFF
 RI-approximation to the Coulomb term is turned on
   Number of AuxJ basis functions       .... 2710
   RIJ-ON(X) (HFX calculated with O(N)) .... on
   Number of AuxJ basis functions       .... 2710
   RIJ-COSX (HFX calculated with COS-X)).... on


General Settings:
 Integral files         IntName         .... orca
 Hartree-Fock type      HFTyp           .... UHF
 Total Charge           Charge          ....    0
 Multiplicity           Mult            ....    3
 Number of Electrons    NEL             ....  332
 Basis Dimension        Dim             ....  779
 Nuclear Repulsion      ENuc            ....   6376.6373787977 Eh

Convergence Acceleration:
 DIIS                   CNVDIIS         .... on
   Start iteration      DIISMaxIt       ....    12
   Startup error        DIISStart       ....  0.200000
   # of expansion vecs  DIISMaxEq       ....     5
   Bias factor          DIISBfac        ....   1.050
   Max. coefficient     DIISMaxC        ....  10.000
 Trust-Rad. Augm. Hess. CNVTRAH         .... auto
   Auto Start mean grad. ratio tolernc. ....  1.125000
   Auto Start start iteration           ....    20
   Auto Start num. interpolation iter.  ....    10
   Max. Number of Micro iterations      ....    16
   Max. Number of Macro iterations      .... Maxiter - #DIIS iter
   Number of Davidson start vectors     ....     2
   Converg. threshold I  (grad. norm)   ....   2.000e-06
   Converg. threshold II (energy diff.) ....   1.000e-09
   Grad. Scal. Fac. for Micro threshold ....   0.100
   Minimum threshold for Micro iter.    ....   0.010
   NR start threshold (gradient norm)   ....   0.001
   Initial trust radius                 ....   0.400
   Minimum AH scaling param. (alpha)    ....   1.000
   Maximum AH scaling param. (alpha)    .... 1000.000
   Orbital update algorithm             .... Taylor
   White noise on init. David. guess    .... on
   Maximum white noise                  ....   0.010
   Quad. conv. algorithm                .... NR
   COSX micro iterations for RIJONX calc.... off
 SOSCF                  CNVSOSCF        .... off
 Level Shifting         CNVShift        .... on
   Level shift para.    LevelShift      ....    0.2500
   Turn off err/grad.   ShiftErr        ....    0.0010
 Zerner damping         CNVZerner       .... off
 Static damping         CNVDamp         .... on
   Fraction old density DampFac         ....    0.7000
   Max. Damping (<1)    DampMax         ....    0.9800
   Min. Damping (>=0)   DampMin         ....    0.0000
   Turn off err/grad.   DampErr         ....    0.1000
 Fernandez-Rico         CNVRico         .... off

SCF Procedure:
 Maximum # iterations   MaxIter         ....   125
 SCF integral mode      SCFMode         .... Direct
   Integral package                     .... SHARK and LIBINT hybrid scheme
 Reset frequency        DirectResetFreq ....    20
 Integral Threshold     Thresh          ....  1.000e-12 Eh
 Primitive CutOff       TCut            ....  1.000e-14 Eh

Convergence Tolerance:
 Convergence Check Mode ConvCheckMode   .... Total+1el-Energy
 Convergence forced     ConvForced      .... 0
 Energy Change          TolE            ....  1.000e-09 Eh
 1-El. energy change                    ....  1.000e-06 Eh
 DIIS Error             TolErr          ....  1.000e-08


Diagonalization of the overlap matrix:
Smallest eigenvalue                        ... 3.835e-04
Time for diagonalization                   ...    0.182 sec
Threshold for overlap eigenvalues          ... 1.000e-08
Number of eigenvalues below threshold      ... 0
Time for construction of square roots      ...    0.136 sec
Total time needed                          ...    0.321 sec

--------------------------------
INITIAL GUESS: MINIMAL BASIS EHT
--------------------------------
The minimal basis has 272 functions
EHT matrix was diagonalized
Basis set overlap was calculated now projecting the orbitals
Using GuessMode=FMatrix for the initial guess
C*T matrix was formed
Effective Fockian was calculated
Effective Fockian was diagonalized
Initial density was built
                      ------------------
                      INITIAL GUESS DONE
                      ------------------
-------------------
DFT GRID GENERATION
-------------------

General Integration Accuracy     IntAcc      ... 4.159
Radial Grid Type                 RadialGrid  ... OptM3 with GC (2021)
Angular Grid (max. ang.)         AngularGrid ... 3 (Lebedev-194)
Angular grid pruning method      GridPruning ... 4 (adaptive)
Weight generation scheme         WeightScheme... Becke
Basis function cutoff            BFCut       ... 1.0000e-12
Integration weight cutoff        WCut        ... 1.0000e-14
Angular grids for H and He will be reduced by one unit
Partially contracted basis set               ... off
Rotationally invariant grid construction     ... off

Total number of grid points                  ...   199629
Total number of batches                      ...     3164
Average number of points per batch           ...       63
Average number of grid points per atom       ...     2377
Time for grid setup =    2.263 sec

--------------------
COSX GRID GENERATION
--------------------

GRIDX 1
-------
General Integration Accuracy     IntAcc      ... 3.816
Radial Grid Type                 RadialGrid  ... OptM3 with GC (2021)
Angular Grid (max. ang.)         AngularGrid ... 1 (Lebedev-50)
Angular grid pruning method      GridPruning ... 4 (adaptive)
Weight generation scheme         WeightScheme... Becke
Basis function cutoff            BFCut       ... 1.0000e-12
Integration weight cutoff        WCut        ... 1.0000e-14
Angular grids for H and He will be reduced by one unit
Partially contracted basis set               ... on
Rotationally invariant grid construction     ... off

Total number of grid points                  ...    49757
Total number of batches                      ...      821
Average number of points per batch           ...       60
Average number of grid points per atom       ...      592
UseSFitting                                  ... on

GRIDX 2
-------
General Integration Accuracy     IntAcc      ... 4.020
Radial Grid Type                 RadialGrid  ... OptM3 with GC (2021)
Angular Grid (max. ang.)         AngularGrid ... 2 (Lebedev-110)
Angular grid pruning method      GridPruning ... 4 (adaptive)
Weight generation scheme         WeightScheme... Becke
Basis function cutoff            BFCut       ... 1.0000e-12
Integration weight cutoff        WCut        ... 1.0000e-14
Angular grids for H and He will be reduced by one unit
Partially contracted basis set               ... on
Rotationally invariant grid construction     ... off

Total number of grid points                  ...   106392
Total number of batches                      ...     1704
Average number of points per batch           ...       62
Average number of grid points per atom       ...     1267
UseSFitting                                  ... on

GRIDX 3
-------
General Integration Accuracy     IntAcc      ... 4.338
Radial Grid Type                 RadialGrid  ... OptM3 with GC (2021)
Angular Grid (max. ang.)         AngularGrid ... 3 (Lebedev-194)
Angular grid pruning method      GridPruning ... 4 (adaptive)
Weight generation scheme         WeightScheme... Becke
Basis function cutoff            BFCut       ... 1.0000e-12
Integration weight cutoff        WCut        ... 1.0000e-14
Angular grids for H and He will be reduced by one unit
Partially contracted basis set               ... on
Rotationally invariant grid construction     ... off

Total number of grid points                  ...   231135
Total number of batches                      ...     3649
Average number of points per batch           ...       63
Average number of grid points per atom       ...     2752
UseSFitting                                  ... on

Time for X-Grid setup             =    5.432 sec


--------------------
CPCM SOLVATION MODEL
--------------------
CPCM parameters:
  Epsilon                                         ...       9.0800
  Refrac                                          ...       1.4240
  Rsolv                                           ...       1.3000
  Surface type                                    ... GAUSSIAN VDW
  Epsilon function type                           ...         CPCM
Radii:
 Radius for C  used is    3.8550 Bohr (=   2.0400 Ang.)
 Radius for N  used is    3.5149 Bohr (=   1.8600 Ang.)
 Radius for O  used is    3.4469 Bohr (=   1.8240 Ang.)
 Radius for H  used is    2.4944 Bohr (=   1.3200 Ang.)
Calculating surface                               ...        done! (  0.0s)
GEPOL surface points                              ...         4189
GEPOL Volume                                      ...    4841.4174
GEPOL Surface-area                                ...    2226.6808
Calculating surface distance matrix               ...        done! (  0.2s)
Performing Cholesky decomposition & store         ...        done! (  1.1s)
Overall time for CPCM initialization              ...                 1.3s
--------------
SCF ITERATIONS
--------------
ITER       Energy         Delta-E        Max-DP      RMS-DP      [F,P]     Damp
               ***  Starting incremental Fock matrix formation  ***
  0  -2034.5431153095   0.000000000000 0.13380501  0.00147413  0.2791349 0.7000
  1  -2036.6363093621  -2.093194052547 0.08089449  0.00094166  0.1493447 0.7000
                               ***Turning on DIIS***
  2  -2037.8090405062  -1.172731144186 0.04373735  0.00062699  0.1054723 0.7000
  3  -2038.6312903288  -0.822249822552 0.11843298  0.00157022  0.0747452 0.0000
  4  -2040.6158404097  -1.984550080944 0.02760858  0.00024071  0.0312981 0.0000
  5  -2040.6306536724  -0.014813262656 0.01212429  0.00009083  0.0258010 0.0000
  6  -2040.6442454604  -0.013591788007 0.00791920  0.00004129  0.0059816 0.0000
  7  -2040.6456724720  -0.001427011565 0.00638425  0.00002984  0.0036054 0.0000
  8  -2040.6465224169  -0.000849944960 0.00543954  0.00002978  0.0024391 0.0000
  9  -2040.6472012768  -0.000678859847 0.00566723  0.00002569  0.0027307 0.0000
 10  -2040.6477240528  -0.000522776064 0.00456405  0.00002461  0.0020702 0.0000
 11  -2040.6481481594  -0.000424106585 0.00520626  0.00002546  0.0023582 0.0000
 12  -2040.6485285490  -0.000380389606 0.00471397  0.00002475  0.0019704 0.0000
 13  -2040.6488335350  -0.000304985990 0.00356942  0.00001824  0.0018257 0.0000
 14  -2040.6490300336  -0.000196498567 0.00389516  0.00002368  0.0013326 0.0000
 15  -2040.6491980478  -0.000168014216 0.00252476  0.00001326  0.0014825 0.0000
 16  -2040.6492941999  -0.000096152144 0.00596484  0.00003490  0.0009709 0.0000
               *** Restarting incremental Fock matrix formation ***
                                   *** Resetting DIIS ***
 17  -2040.6495079750  -0.000213775096 0.00071887  0.00000708  0.0002716 0.0000
 18  -2040.6495122640  -0.000004288983 0.00027490  0.00000172  0.0002888 0.0000
 19  -2040.6495146396  -0.000002375547 0.00047828  0.00000226  0.0002120 0.0000
 20  -2040.6495166663  -0.000002026763 0.00042674  0.00000182  0.0001760 0.0000
 21  -2040.6495179043  -0.000001238005 0.00066889  0.00000294  0.0001219 0.0000
 22  -2040.6495191293  -0.000001224933 0.00034731  0.00000144  0.0000590 0.0000
 23  -2040.6495193661  -0.000000236790 0.00007668  0.00000039  0.0000252 0.0000
 24  -2040.6495194041  -0.000000038030 0.00006122  0.00000026  0.0000135 0.0000
 25  -2040.6495194140  -0.000000009941 0.00001322  0.00000008  0.0000090 0.0000
 26  -2040.6495194174  -0.000000003335 0.00001991  0.00000010  0.0000073 0.0000
 27  -2040.6495194187  -0.000000001380 0.00000887  0.00000003  0.0000056 0.0000
 28  -2040.6495194185   0.000000000265 0.00000521  0.00000002  0.0000028 0.0000
 29  -2040.6495194178   0.000000000710 0.00000297  0.00000001  0.0000019 0.0000
 30  -2040.6495194179  -0.000000000156 0.00000373  0.00000002  0.0000013 0.0000
 31  -2040.6495194198  -0.000000001909 0.00000226  0.00000001  0.0000013 0.0000
 32  -2040.6495194192   0.000000000673 0.00000186  0.00000001  0.0000008 0.0000
 33  -2040.6495194196  -0.000000000394 0.00000227  0.00000001  0.0000007 0.0000
 34  -2040.6495194190   0.000000000567 0.00000161  0.00000001  0.0000004 0.0000
 35  -2040.6495194181   0.000000000847 0.00000138  0.00000001  0.0000003 0.0000
 36  -2040.6495194170   0.000000001145 0.00000062  0.00000000  0.0000002 0.0000
               *** Restarting incremental Fock matrix formation ***
                                   *** Resetting DIIS ***
 37  -2040.6495194180  -0.000000001049 0.00000021  0.00000000  0.0000001 0.0000
 38  -2040.6495194170   0.000000001068 0.00000008  0.00000000  0.0000001 0.0000
 39  -2040.6495194178  -0.000000000840 0.00000024  0.00000000  0.0000001 0.0000
 40  -2040.6495194212  -0.000000003359 0.00000007  0.00000000  0.0000000 0.0000
                 **** Energy Check signals convergence ****

               *****************************************************
               *                     SUCCESS                       *
               *           SCF CONVERGED AFTER  41 CYCLES          *
               *****************************************************

Old exchange energy                            =   -116.083987380 Eh
New exchange energy                            =   -116.084116029 Eh
Exchange energy change after final integration =     -0.000128649 Eh
Total energy after final integration           =  -2040.649648070 Eh
Final COS-X integration done in                =    53.766 sec

----------------
TOTAL SCF ENERGY
----------------

Total Energy       :        -2040.64964807 Eh          -55528.89996 eV

Components:
Nuclear Repulsion  :         6376.63737880 Eh          173517.12452 eV
Electronic Energy  :        -8417.28702687 Eh         -229046.02448 eV
One Electron Energy:       -15480.06462713 Eh         -421233.97363 eV
Two Electron Energy:         7062.77760026 Eh          192187.94915 eV
Max COSX asymmetry :            0.00000145 Eh               0.00004 eV
CPCM Dielectric    :           -0.04039640 Eh              -1.09924 eV

Virial components:
Potential Energy   :        -4065.88827758 Eh         -110638.44478 eV
Kinetic Energy     :         2025.23862951 Eh           55109.54482 eV
Virial Ratio       :            2.00760948


DFT components:
N(Alpha)           :      166.999436041140 electrons
N(Beta)            :      164.999400848598 electrons
N(Total)           :      331.998836889738 electrons
E(X)               :     -154.289635190140 Eh       
E(C)               :      -14.648077974020 Eh       
E(XC)              :     -168.937713164159 Eh       
DFET-embed. en.    :        0.000000000000 Eh       
CPCM Solvation Model Properties:
Surface-charge          :           -0.02989629
Charge-correction       :           -0.00039857 Eh              -0.01085 eV
Free-energy (cav+disp)  :  This term is not implemented in the current solvation scheme

---------------
SCF CONVERGENCE
---------------

  Last Energy change         ...   -3.3401e-10  Tolerance :   1.0000e-09
  Last MAX-Density change    ...    0.0000e+00  Tolerance :   1.0000e-08
  Last RMS-Density change    ...    0.0000e+00  Tolerance :   1.0000e-09
  Last DIIS Error            ...    1.4098e-08  Tolerance :   1.0000e-08

             **** THE GBW FILE WAS UPDATED (orca.gbw) ****
             **** DENSITY orca.scfp WAS UPDATED ****
             **** ENERGY FILE WAS UPDATED (orca.en.tmp) ****
----------------------
UHF SPIN CONTAMINATION
----------------------

Warning: in a DFT calculation there is little theoretical justification to 
         calculate <S**2> as in Hartree-Fock theory. We will do it anyways
         but you should keep in mind that the values have only limited relevance

Expectation value of <S**2>     :     2.026641
Ideal value S*(S+1) for S=1.0   :     2.000000
Deviation                       :     0.026641

             **** THE GBW FILE WAS UPDATED (orca.gbw) ****
             **** DENSITY orca.scfp WAS UPDATED ****
----------------
ORBITAL ENERGIES
----------------
                 SPIN UP ORBITALS
  NO   OCC          E(Eh)            E(eV) 
   0   1.0000     -19.585856      -532.9582 
   1   1.0000     -19.501206      -530.6548 
   2   1.0000     -19.473320      -529.8960 
   3   1.0000     -19.464609      -529.6589 
   4   1.0000     -14.727351      -400.7516 
   5   1.0000     -14.656906      -398.8347 
   6   1.0000     -14.655462      -398.7954 
   7   1.0000     -14.651839      -398.6968 
   8   1.0000     -14.644189      -398.4886 
   9   1.0000     -10.562776      -287.4278 
  10   1.0000     -10.554615      -287.2057 
  11   1.0000     -10.554065      -287.1907 
  12   1.0000     -10.547151      -287.0026 
  13   1.0000     -10.524145      -286.3765 
  14   1.0000     -10.518045      -286.2105 
  15   1.0000     -10.509971      -285.9909 
  16   1.0000     -10.500409      -285.7307 
  17   1.0000     -10.500358      -285.7293 
  18   1.0000     -10.494573      -285.5718 
  19   1.0000     -10.487526      -285.3801 
  20   1.0000     -10.478007      -285.1211 
  21   1.0000     -10.475428      -285.0509 
  22   1.0000     -10.469823      -284.8984 
  23   1.0000     -10.465337      -284.7763 
  24   1.0000     -10.465330      -284.7761 
  25   1.0000     -10.464284      -284.7476 
  26   1.0000     -10.460712      -284.6504 
  27   1.0000     -10.460629      -284.6482 
  28   1.0000     -10.459398      -284.6147 
  29   1.0000     -10.459272      -284.6112 
  30   1.0000     -10.457806      -284.5714 
  31   1.0000     -10.457283      -284.5571 
  32   1.0000     -10.457089      -284.5518 
  33   1.0000     -10.454649      -284.4855 
  34   1.0000     -10.454121      -284.4711 
  35   1.0000     -10.449837      -284.3545 
  36   1.0000     -10.448705      -284.3237 
  37   1.0000     -10.447856      -284.3006 
  38   1.0000     -10.447512      -284.2912 
  39   1.0000     -10.446768      -284.2710 
  40   1.0000     -10.446575      -284.2658 
  41   1.0000     -10.444599      -284.2120 
  42   1.0000     -10.438359      -284.0422 
  43   1.0000     -10.434889      -283.9478 
  44   1.0000     -10.433805      -283.9183 
  45   1.0000     -10.424304      -283.6597 
  46   1.0000     -10.422606      -283.6135 
  47   1.0000      -1.271148       -34.5897 
  48   1.0000      -1.170393       -31.8480 
  49   1.0000      -1.162037       -31.6206 
  50   1.0000      -1.148910       -31.2634 
  51   1.0000      -1.124892       -30.6099 
  52   1.0000      -1.061030       -28.8721 
  53   1.0000      -1.045837       -28.4587 
  54   1.0000      -1.034601       -28.1529 
  55   1.0000      -1.030452       -28.0400 
  56   1.0000      -0.979855       -26.6632 
  57   1.0000      -0.969778       -26.3890 
  58   1.0000      -0.963479       -26.2176 
  59   1.0000      -0.955125       -25.9903 
  60   1.0000      -0.903845       -24.5949 
  61   1.0000      -0.902531       -24.5591 
  62   1.0000      -0.893216       -24.3056 
  63   1.0000      -0.887502       -24.1502 
  64   1.0000      -0.880271       -23.9534 
  65   1.0000      -0.853871       -23.2350 
  66   1.0000      -0.847804       -23.0699 
  67   1.0000      -0.843376       -22.9494 
  68   1.0000      -0.838538       -22.8178 
  69   1.0000      -0.826460       -22.4891 
  70   1.0000      -0.799993       -21.7689 
  71   1.0000      -0.782613       -21.2960 
  72   1.0000      -0.771242       -20.9866 
  73   1.0000      -0.766220       -20.8499 
  74   1.0000      -0.765139       -20.8205 
  75   1.0000      -0.759726       -20.6732 
  76   1.0000      -0.755960       -20.5707 
  77   1.0000      -0.732751       -19.9392 
  78   1.0000      -0.718008       -19.5380 
  79   1.0000      -0.710175       -19.3248 
  80   1.0000      -0.706054       -19.2127 
  81   1.0000      -0.699071       -19.0227 
  82   1.0000      -0.687812       -18.7163 
  83   1.0000      -0.685852       -18.6630 
  84   1.0000      -0.679377       -18.4868 
  85   1.0000      -0.658372       -17.9152 
  86   1.0000      -0.650055       -17.6889 
  87   1.0000      -0.644245       -17.5308 
  88   1.0000      -0.638286       -17.3686 
  89   1.0000      -0.624966       -17.0062 
  90   1.0000      -0.611387       -16.6367 
  91   1.0000      -0.596380       -16.2283 
  92   1.0000      -0.595408       -16.2019 
  93   1.0000      -0.586721       -15.9655 
  94   1.0000      -0.583822       -15.8866 
  95   1.0000      -0.576021       -15.6743 
  96   1.0000      -0.574209       -15.6250 
  97   1.0000      -0.571169       -15.5423 
  98   1.0000      -0.568304       -15.4643 
  99   1.0000      -0.564232       -15.3535 
 100   1.0000      -0.553796       -15.0696 
 101   1.0000      -0.545539       -14.8449 
 102   1.0000      -0.541837       -14.7441 
 103   1.0000      -0.540061       -14.6958 
 104   1.0000      -0.534234       -14.5373 
 105   1.0000      -0.528314       -14.3762 
 106   1.0000      -0.524517       -14.2728 
 107   1.0000      -0.520439       -14.1619 
 108   1.0000      -0.517083       -14.0705 
 109   1.0000      -0.516211       -14.0468 
 110   1.0000      -0.512673       -13.9505 
 111   1.0000      -0.510072       -13.8798 
 112   1.0000      -0.505552       -13.7568 
 113   1.0000      -0.500978       -13.6323 
 114   1.0000      -0.494761       -13.4631 
 115   1.0000      -0.491517       -13.3749 
 116   1.0000      -0.490329       -13.3425 
 117   1.0000      -0.485480       -13.2106 
 118   1.0000      -0.483491       -13.1565 
 119   1.0000      -0.480724       -13.0812 
 120   1.0000      -0.479165       -13.0387 
 121   1.0000      -0.475888       -12.9496 
 122   1.0000      -0.468516       -12.7490 
 123   1.0000      -0.464806       -12.6480 
 124   1.0000      -0.457571       -12.4511 
 125   1.0000      -0.453288       -12.3346 
 126   1.0000      -0.451030       -12.2731 
 127   1.0000      -0.448834       -12.2134 
 128   1.0000      -0.445490       -12.1224 
 129   1.0000      -0.439888       -11.9700 
 130   1.0000      -0.437869       -11.9150 
 131   1.0000      -0.437019       -11.8919 
 132   1.0000      -0.435556       -11.8521 
 133   1.0000      -0.434913       -11.8346 
 134   1.0000      -0.425765       -11.5857 
 135   1.0000      -0.424576       -11.5533 
 136   1.0000      -0.422968       -11.5095 
 137   1.0000      -0.421210       -11.4617 
 138   1.0000      -0.419397       -11.4124 
 139   1.0000      -0.418580       -11.3901 
 140   1.0000      -0.417644       -11.3647 
 141   1.0000      -0.414021       -11.2661 
 142   1.0000      -0.406984       -11.0746 
 143   1.0000      -0.404193       -10.9986 
 144   1.0000      -0.402442       -10.9510 
 145   1.0000      -0.393287       -10.7019 
 146   1.0000      -0.391837       -10.6624 
 147   1.0000      -0.388138       -10.5618 
 148   1.0000      -0.379143       -10.3170 
 149   1.0000      -0.374612       -10.1937 
 150   1.0000      -0.364557        -9.9201 
 151   1.0000      -0.352803        -9.6003 
 152   1.0000      -0.350278        -9.5316 
 153   1.0000      -0.345830        -9.4105 
 154   1.0000      -0.340499        -9.2655 
 155   1.0000      -0.328498        -8.9389 
 156   1.0000      -0.322260        -8.7691 
 157   1.0000      -0.317437        -8.6379 
 158   1.0000      -0.307393        -8.3646 
 159   1.0000      -0.305166        -8.3040 
 160   1.0000      -0.303146        -8.2490 
 161   1.0000      -0.299898        -8.1606 
 162   1.0000      -0.298538        -8.1236 
 163   1.0000      -0.295590        -8.0434 
 164   1.0000      -0.287695        -7.8286 
 165   1.0000      -0.280385        -7.6297 
 166   1.0000      -0.189620        -5.1598 
 167   0.0000      -0.054209        -1.4751 
 168   0.0000      -0.018981        -0.5165 
 169   0.0000      -0.004355        -0.1185 
 170   0.0000       0.009555         0.2600 
 171   0.0000       0.014289         0.3888 
 172   0.0000       0.016955         0.4614 
 173   0.0000       0.018655         0.5076 
 174   0.0000       0.046938         1.2773 
 175   0.0000       0.057661         1.5690 
 176   0.0000       0.068357         1.8601 
 177   0.0000       0.090658         2.4669 
 178   0.0000       0.115879         3.1532 
 179   0.0000       0.129601         3.5266 
 180   0.0000       0.140472         3.8224 
 181   0.0000       0.145439         3.9576 
 182   0.0000       0.147931         4.0254 
 183   0.0000       0.154672         4.2088 
 184   0.0000       0.159810         4.3486 
 185   0.0000       0.163985         4.4623 
 186   0.0000       0.166398         4.5279 
 187   0.0000       0.167738         4.5644 
 188   0.0000       0.174772         4.7558 
 189   0.0000       0.176188         4.7943 
 190   0.0000       0.178550         4.8586 
 191   0.0000       0.181740         4.9454 
 192   0.0000       0.186155         5.0655 
 193   0.0000       0.187553         5.1036 
 194   0.0000       0.187709         5.1078 
 195   0.0000       0.189881         5.1669 
 196   0.0000       0.192391         5.2352 
 197   0.0000       0.194801         5.3008 
 198   0.0000       0.202606         5.5132 
 199   0.0000       0.204640         5.5685 
 200   0.0000       0.206301         5.6137 
 201   0.0000       0.207261         5.6399 
 202   0.0000       0.210143         5.7183 
 203   0.0000       0.211706         5.7608 
 204   0.0000       0.213818         5.8183 
 205   0.0000       0.216730         5.8975 
 206   0.0000       0.217895         5.9292 
 207   0.0000       0.220152         5.9906 
 208   0.0000       0.222091         6.0434 
 209   0.0000       0.222336         6.0501 
 210   0.0000       0.226249         6.1566 
 211   0.0000       0.228713         6.2236 
 212   0.0000       0.231025         6.2865 
 213   0.0000       0.234005         6.3676 
 214   0.0000       0.235827         6.4172 
 215   0.0000       0.238212         6.4821 
 216   0.0000       0.240131         6.5343 
 217   0.0000       0.244591         6.6557 
 218   0.0000       0.250005         6.8030 
 219   0.0000       0.250896         6.8272 
 220   0.0000       0.253497         6.8980 
 221   0.0000       0.257918         7.0183 
 222   0.0000       0.259747         7.0681 
 223   0.0000       0.262335         7.1385 
 224   0.0000       0.263292         7.1645 
 225   0.0000       0.268759         7.3133 
 226   0.0000       0.276017         7.5108 
 227   0.0000       0.277408         7.5487 
 228   0.0000       0.280084         7.6215 
 229   0.0000       0.285659         7.7732 
 230   0.0000       0.288462         7.8494 
 231   0.0000       0.291769         7.9394 
 232   0.0000       0.295632         8.0446 
 233   0.0000       0.298175         8.1137 
 234   0.0000       0.301827         8.2131 
 235   0.0000       0.306997         8.3538 
 236   0.0000       0.308323         8.3899 
 237   0.0000       0.313769         8.5381 
 238   0.0000       0.315204         8.5771 
 239   0.0000       0.315906         8.5962 
 240   0.0000       0.320530         8.7221 
 241   0.0000       0.321392         8.7455 
 242   0.0000       0.325591         8.8598 
 243   0.0000       0.331217         9.0129 
 244   0.0000       0.333714         9.0808 
 245   0.0000       0.336977         9.1696 
 246   0.0000       0.338892         9.2217 
 247   0.0000       0.341820         9.3014 
 248   0.0000       0.350359         9.5338 
 249   0.0000       0.354118         9.6361 
 250   0.0000       0.364439         9.9169 
 251   0.0000       0.371625        10.1124 
 252   0.0000       0.371783        10.1167 
 253   0.0000       0.378095        10.2885 
 254   0.0000       0.381752        10.3880 
 255   0.0000       0.384648        10.4668 
 256   0.0000       0.390955        10.6384 
 257   0.0000       0.401853        10.9350 
 258   0.0000       0.411139        11.1877 
 259   0.0000       0.421535        11.4705 
 260   0.0000       0.428379        11.6568 
 261   0.0000       0.443678        12.0731 
 262   0.0000       0.447592        12.1796 
 263   0.0000       0.458855        12.4861 
 264   0.0000       0.464733        12.6460 
 265   0.0000       0.470675        12.8077 
 266   0.0000       0.477986        13.0066 
 267   0.0000       0.483633        13.1603 
 268   0.0000       0.490625        13.3506 
 269   0.0000       0.495271        13.4770 
 270   0.0000       0.496441        13.5088 
 271   0.0000       0.499501        13.5921 
 272   0.0000       0.504392        13.7252 
 273   0.0000       0.511000        13.9050 
 274   0.0000       0.513965        13.9857 
 275   0.0000       0.515347        14.0233 
 276   0.0000       0.520827        14.1724 
 277   0.0000       0.524503        14.2725 
 278   0.0000       0.528811        14.3897 
 279   0.0000       0.533481        14.5168 
 280   0.0000       0.536114        14.5884 
 281   0.0000       0.538708        14.6590 
 282   0.0000       0.542364        14.7585 
 283   0.0000       0.547717        14.9041 
 284   0.0000       0.549818        14.9613 
 285   0.0000       0.554794        15.0967 
 286   0.0000       0.555837        15.1251 
 287   0.0000       0.558879        15.2079 
 288   0.0000       0.564275        15.3547 
 289   0.0000       0.568150        15.4602 
 290   0.0000       0.575481        15.6596 
 291   0.0000       0.578050        15.7295 
 292   0.0000       0.579620        15.7723 
 293   0.0000       0.583245        15.8709 
 294   0.0000       0.586301        15.9541 
 295   0.0000       0.586534        15.9604 
 296   0.0000       0.589626        16.0445 
 297   0.0000       0.594687        16.1823 
 298   0.0000       0.598163        16.2768 
 299   0.0000       0.603782        16.4297 
 300   0.0000       0.606127        16.4936 
 301   0.0000       0.610279        16.6065 
 302   0.0000       0.610863        16.6224 
 303   0.0000       0.614770        16.7287 
 304   0.0000       0.616442        16.7742 
 305   0.0000       0.619908        16.8686 
 306   0.0000       0.621336        16.9074 
 307   0.0000       0.624553        16.9950 
 308   0.0000       0.626795        17.0560 
 309   0.0000       0.627526        17.0758 
 310   0.0000       0.627895        17.0859 
 311   0.0000       0.633314        17.2333 
 312   0.0000       0.637159        17.3380 
 313   0.0000       0.640065        17.4170 
 314   0.0000       0.642747        17.4900 
 315   0.0000       0.645350        17.5609 
 316   0.0000       0.646553        17.5936 
 317   0.0000       0.651267        17.7219 
 318   0.0000       0.653496        17.7825 
 319   0.0000       0.655170        17.8281 
 320   0.0000       0.660796        17.9812 
 321   0.0000       0.662374        18.0241 
 322   0.0000       0.666649        18.1404 
 323   0.0000       0.670935        18.2571 
 324   0.0000       0.675645        18.3852 
 325   0.0000       0.678972        18.4758 
 326   0.0000       0.682076        18.5602 
 327   0.0000       0.686498        18.6806 
 328   0.0000       0.690983        18.8026 
 329   0.0000       0.692309        18.8387 
 330   0.0000       0.695622        18.9288 
 331   0.0000       0.697461        18.9789 
 332   0.0000       0.700739        19.0681 
 333   0.0000       0.702842        19.1253 
 334   0.0000       0.708232        19.2720 
 335   0.0000       0.712937        19.4000 
 336   0.0000       0.714844        19.4519 
 337   0.0000       0.723781        19.6951 
 338   0.0000       0.727098        19.7853 
 339   0.0000       0.728984        19.8367 
 340   0.0000       0.735092        20.0029 
 341   0.0000       0.736424        20.0391 
 342   0.0000       0.743161        20.2225 
 343   0.0000       0.745747        20.2928 
 344   0.0000       0.747466        20.3396 
 345   0.0000       0.751732        20.4557 
 346   0.0000       0.755047        20.5459 
 347   0.0000       0.757268        20.6063 
 348   0.0000       0.764914        20.8144 
 349   0.0000       0.765892        20.8410 
 350   0.0000       0.770813        20.9749 
 351   0.0000       0.778877        21.1943 
 352   0.0000       0.787976        21.4419 
 353   0.0000       0.788820        21.4649 
 354   0.0000       0.804824        21.9004 
 355   0.0000       0.807346        21.9690 
 356   0.0000       0.814980        22.1767 
 357   0.0000       0.820294        22.3213 
 358   0.0000       0.829204        22.5638 
 359   0.0000       0.838805        22.8250 
 360   0.0000       0.842930        22.9373 
 361   0.0000       0.852137        23.1878 
 362   0.0000       0.863221        23.4894 
 363   0.0000       0.865870        23.5615 
 364   0.0000       0.870201        23.6794 
 365   0.0000       0.875710        23.8293 
 366   0.0000       0.884448        24.0671 
 367   0.0000       0.895546        24.3690 
 368   0.0000       0.902203        24.5502 
 369   0.0000       0.906987        24.6804 
 370   0.0000       0.918223        24.9861 
 371   0.0000       0.923381        25.1265 
 372   0.0000       0.929951        25.3053 
 373   0.0000       0.931497        25.3473 
 374   0.0000       0.937441        25.5091 
 375   0.0000       0.940195        25.5840 
 376   0.0000       0.944065        25.6893 
 377   0.0000       0.948200        25.8018 
 378   0.0000       0.954155        25.9639 
 379   0.0000       0.955555        26.0020 
 380   0.0000       0.957191        26.0465 
 381   0.0000       0.963372        26.2147 
 382   0.0000       0.966250        26.2930 
 383   0.0000       0.968265        26.3478 
 384   0.0000       0.969922        26.3929 
 385   0.0000       0.973725        26.4964 
 386   0.0000       0.976619        26.5751 
 387   0.0000       0.980863        26.6906 
 388   0.0000       0.984491        26.7894 
 389   0.0000       0.987019        26.8582 
 390   0.0000       0.989897        26.9365 
 391   0.0000       0.992415        27.0050 
 392   0.0000       0.994182        27.0531 
 393   0.0000       0.999471        27.1970 
 394   0.0000       1.001882        27.2626 
 395   0.0000       1.008298        27.4372 
 396   0.0000       1.011816        27.5329 
 397   0.0000       1.015824        27.6420 
 398   0.0000       1.016423        27.6583 
 399   0.0000       1.019223        27.7345 
 400   0.0000       1.024036        27.8654 
 401   0.0000       1.029933        28.0259 
 402   0.0000       1.033731        28.1292 
 403   0.0000       1.036769        28.2119 
 404   0.0000       1.039277        28.2802 
 405   0.0000       1.045551        28.4509 
 406   0.0000       1.050340        28.5812 
 407   0.0000       1.057154        28.7666 
 408   0.0000       1.058094        28.7922 
 409   0.0000       1.060392        28.8547 
 410   0.0000       1.064599        28.9692 
 411   0.0000       1.067850        29.0577 
 412   0.0000       1.068314        29.0703 
 413   0.0000       1.070825        29.1386 
 414   0.0000       1.075890        29.2765 
 415   0.0000       1.076748        29.2998 
 416   0.0000       1.080376        29.3985 
 417   0.0000       1.082286        29.4505 
 418   0.0000       1.084989        29.5241 
 419   0.0000       1.087311        29.5872 
 420   0.0000       1.093426        29.7536 
 421   0.0000       1.097091        29.8534 
 422   0.0000       1.099852        29.9285 
 423   0.0000       1.103211        30.0199 
 424   0.0000       1.105356        30.0783 
 425   0.0000       1.110894        30.2290 
 426   0.0000       1.111461        30.2444 
 427   0.0000       1.115966        30.3670 
 428   0.0000       1.120467        30.4895 
 429   0.0000       1.123489        30.5717 
 430   0.0000       1.127704        30.6864 
 431   0.0000       1.132455        30.8157 
 432   0.0000       1.139078        30.9959 
 433   0.0000       1.142108        31.0783 
 434   0.0000       1.148325        31.2475 
 435   0.0000       1.153205        31.3803 
 436   0.0000       1.156846        31.4794 
 437   0.0000       1.160323        31.5740 
 438   0.0000       1.169302        31.8183 
 439   0.0000       1.175083        31.9756 
 440   0.0000       1.178813        32.0771 
 441   0.0000       1.183357        32.2008 
 442   0.0000       1.198328        32.6082 
 443   0.0000       1.200505        32.6674 
 444   0.0000       1.206044        32.8181 
 445   0.0000       1.209486        32.9118 
 446   0.0000       1.217599        33.1326 
 447   0.0000       1.227648        33.4060 
 448   0.0000       1.233882        33.5756 
 449   0.0000       1.247225        33.9387 
 450   0.0000       1.248571        33.9753 
 451   0.0000       1.258331        34.2409 
 452   0.0000       1.262726        34.3605 
 453   0.0000       1.268393        34.5147 
 454   0.0000       1.271459        34.5982 
 455   0.0000       1.283360        34.9220 
 456   0.0000       1.284662        34.9574 
 457   0.0000       1.290655        35.1205 
 458   0.0000       1.296110        35.2689 
 459   0.0000       1.306075        35.5401 
 460   0.0000       1.307321        35.5740 
 461   0.0000       1.311396        35.6849 
 462   0.0000       1.316422        35.8217 
 463   0.0000       1.327168        36.1141 
 464   0.0000       1.340572        36.4788 
 465   0.0000       1.343063        36.5466 
 466   0.0000       1.344279        36.5797 
 467   0.0000       1.347668        36.6719 
 468   0.0000       1.352504        36.8035 
 469   0.0000       1.361467        37.0474 
 470   0.0000       1.369825        37.2748 
 471   0.0000       1.375869        37.4393 
 472   0.0000       1.382304        37.6144 
 473   0.0000       1.385751        37.7082 
 474   0.0000       1.391398        37.8619 
 475   0.0000       1.408833        38.3363 
 476   0.0000       1.413631        38.4668 
 477   0.0000       1.428045        38.8591 
 478   0.0000       1.435592        39.0644 
 479   0.0000       1.436319        39.0842 
 480   0.0000       1.440340        39.1937 
 481   0.0000       1.448598        39.4184 
 482   0.0000       1.461856        39.7791 
 483   0.0000       1.466212        39.8977 
 484   0.0000       1.471388        40.0385 
 485   0.0000       1.478170        40.2230 
 486   0.0000       1.482086        40.3296 
 487   0.0000       1.486849        40.4592 
 488   0.0000       1.492978        40.6260 
 489   0.0000       1.501098        40.8470 
 490   0.0000       1.504730        40.9458 
 491   0.0000       1.517682        41.2982 
 492   0.0000       1.520792        41.3829 
 493   0.0000       1.523293        41.4509 
 494   0.0000       1.530697        41.6524 
 495   0.0000       1.534147        41.7463 
 496   0.0000       1.537732        41.8438 
 497   0.0000       1.539933        41.9037 
 498   0.0000       1.541078        41.9349 
 499   0.0000       1.542787        41.9814 
 500   0.0000       1.544603        42.0308 
 501   0.0000       1.548546        42.1381 
 502   0.0000       1.550612        42.1943 
 503   0.0000       1.557003        42.3682 
 504   0.0000       1.561614        42.4937 
 505   0.0000       1.567459        42.6527 
 506   0.0000       1.571001        42.7491 
 507   0.0000       1.583854        43.0988 
 508   0.0000       1.591799        43.3151 
 509   0.0000       1.602965        43.6189 
 510   0.0000       1.607402        43.7396 
 511   0.0000       1.611626        43.8546 
 512   0.0000       1.618370        44.0381 
 513   0.0000       1.626311        44.2542 
 514   0.0000       1.633753        44.4567 
 515   0.0000       1.639919        44.6245 
 516   0.0000       1.655915        45.0597 
 517   0.0000       1.679970        45.7143 
 518   0.0000       1.683345        45.8062 
 519   0.0000       1.709103        46.5071 
 520   0.0000       1.714585        46.6562 
 521   0.0000       1.725322        46.9484 
 522   0.0000       1.731808        47.1249 
 523   0.0000       1.750860        47.6433 
 524   0.0000       1.761608        47.9358 
 525   0.0000       1.765496        48.0416 
 526   0.0000       1.773153        48.2499 
 527   0.0000       1.781157        48.4677 
 528   0.0000       1.789690        48.6999 
 529   0.0000       1.795247        48.8512 
 530   0.0000       1.798797        48.9478 
 531   0.0000       1.819237        49.5040 
 532   0.0000       1.824376        49.6438 
 533   0.0000       1.833230        49.8847 
 534   0.0000       1.834506        49.9194 
 535   0.0000       1.845077        50.2071 
 536   0.0000       1.848798        50.3084 
 537   0.0000       1.856241        50.5109 
 538   0.0000       1.857537        50.5461 
 539   0.0000       1.863121        50.6981 
 540   0.0000       1.868122        50.8342 
 541   0.0000       1.874406        51.0052 
 542   0.0000       1.877069        51.0776 
 543   0.0000       1.883074        51.2410 
 544   0.0000       1.886616        51.3374 
 545   0.0000       1.888624        51.3921 
 546   0.0000       1.889544        51.4171 
 547   0.0000       1.896028        51.5936 
 548   0.0000       1.900205        51.7072 
 549   0.0000       1.903419        51.7947 
 550   0.0000       1.914611        52.0992 
 551   0.0000       1.922043        52.3015 
 552   0.0000       1.926150        52.4132 
 553   0.0000       1.927730        52.4562 
 554   0.0000       1.934198        52.6322 
 555   0.0000       1.941536        52.8319 
 556   0.0000       1.947500        52.9942 
 557   0.0000       1.952315        53.1252 
 558   0.0000       1.957452        53.2650 
 559   0.0000       1.967310        53.5332 
 560   0.0000       1.972176        53.6656 
 561   0.0000       1.983508        53.9740 
 562   0.0000       1.988815        54.1184 
 563   0.0000       1.991215        54.1837 
 564   0.0000       2.002799        54.4989 
 565   0.0000       2.005823        54.5812 
 566   0.0000       2.008299        54.6486 
 567   0.0000       2.012204        54.7549 
 568   0.0000       2.024285        55.0836 
 569   0.0000       2.027795        55.1791 
 570   0.0000       2.033658        55.3386 
 571   0.0000       2.041027        55.5392 
 572   0.0000       2.043994        55.6199 
 573   0.0000       2.047457        55.7141 
 574   0.0000       2.055537        55.9340 
 575   0.0000       2.061702        56.1018 
 576   0.0000       2.064257        56.1713 
 577   0.0000       2.066967        56.2450 
 578   0.0000       2.075836        56.4864 
 579   0.0000       2.080808        56.6217 
 580   0.0000       2.088584        56.8333 
 581   0.0000       2.090097        56.8744 
 582   0.0000       2.094075        56.9827 
 583   0.0000       2.095481        57.0209 
 584   0.0000       2.105559        57.2952 
 585   0.0000       2.113241        57.5042 
 586   0.0000       2.118107        57.6366 
 587   0.0000       2.130996        57.9873 
 588   0.0000       2.134934        58.0945 
 589   0.0000       2.146063        58.3974 
 590   0.0000       2.148582        58.4659 
 591   0.0000       2.151433        58.5435 
 592   0.0000       2.156688        58.6865 
 593   0.0000       2.159815        58.7715 
 594   0.0000       2.178892        59.2907 
 595   0.0000       2.183910        59.4272 
 596   0.0000       2.188157        59.5428 
 597   0.0000       2.192192        59.6526 
 598   0.0000       2.193386        59.6851 
 599   0.0000       2.199152        59.8420 
 600   0.0000       2.204886        59.9980 
 601   0.0000       2.205638        60.0185 
 602   0.0000       2.211797        60.1861 
 603   0.0000       2.215006        60.2734 
 604   0.0000       2.223290        60.4988 
 605   0.0000       2.226856        60.5958 
 606   0.0000       2.227966        60.6260 
 607   0.0000       2.231103        60.7114 
 608   0.0000       2.239768        60.9472 
 609   0.0000       2.247032        61.1449 
 610   0.0000       2.255118        61.3649 
 611   0.0000       2.262920        61.5772 
 612   0.0000       2.265615        61.6505 
 613   0.0000       2.279614        62.0314 
 614   0.0000       2.284987        62.1777 
 615   0.0000       2.288860        62.2831 
 616   0.0000       2.292211        62.3742 
 617   0.0000       2.297459        62.5170 
 618   0.0000       2.302623        62.6576 
 619   0.0000       2.308322        62.8126 
 620   0.0000       2.315780        63.0156 
 621   0.0000       2.316706        63.0408 
 622   0.0000       2.320833        63.1531 
 623   0.0000       2.324625        63.2563 
 624   0.0000       2.326891        63.3179 
 625   0.0000       2.329767        63.3962 
 626   0.0000       2.332402        63.4679 
 627   0.0000       2.335075        63.5406 
 628   0.0000       2.340861        63.6981 
 629   0.0000       2.344931        63.8088 
 630   0.0000       2.349862        63.9430 
 631   0.0000       2.352132        64.0048 
 632   0.0000       2.359533        64.2062 
 633   0.0000       2.361048        64.2474 
 634   0.0000       2.366114        64.3852 
 635   0.0000       2.369202        64.4693 
 636   0.0000       2.369938        64.4893 
 637   0.0000       2.375693        64.6459 
 638   0.0000       2.382501        64.8312 
 639   0.0000       2.383389        64.8553 
 640   0.0000       2.390378        65.0455 
 641   0.0000       2.398825        65.2753 
 642   0.0000       2.414912        65.7131 
 643   0.0000       2.421789        65.9002 
 644   0.0000       2.432963        66.2043 
 645   0.0000       2.436343        66.2963 
 646   0.0000       2.442747        66.4705 
 647   0.0000       2.452376        66.7325 
 648   0.0000       2.464936        67.0743 
 649   0.0000       2.474797        67.3427 
 650   0.0000       2.487425        67.6863 
 651   0.0000       2.495776        67.9135 
 652   0.0000       2.507404        68.2299 
 653   0.0000       2.530648        68.8624 
 654   0.0000       2.533671        68.9447 
 655   0.0000       2.548177        69.3394 
 656   0.0000       2.563324        69.7516 
 657   0.0000       2.569411        69.9172 
 658   0.0000       2.579275        70.1857 
 659   0.0000       2.590611        70.4941 
 660   0.0000       2.595821        70.6359 
 661   0.0000       2.597960        70.6941 
 662   0.0000       2.626785        71.4785 
 663   0.0000       2.630016        71.5664 
 664   0.0000       2.631136        71.5969 
 665   0.0000       2.632661        71.6383 
 666   0.0000       2.638910        71.8084 
 667   0.0000       2.647210        72.0343 
 668   0.0000       2.661151        72.4136 
 669   0.0000       2.664788        72.5126 
 670   0.0000       2.672957        72.7349 
 671   0.0000       2.677054        72.8463 
 672   0.0000       2.688853        73.1674 
 673   0.0000       2.696546        73.3768 
 674   0.0000       2.700287        73.4785 
 675   0.0000       2.705007        73.6070 
 676   0.0000       2.712065        73.7990 
 677   0.0000       2.721596        74.0584 
 678   0.0000       2.724583        74.1397 
 679   0.0000       2.736295        74.4584 
 680   0.0000       2.746197        74.7278 
 681   0.0000       2.748417        74.7882 
 682   0.0000       2.755637        74.9847 
 683   0.0000       2.757973        75.0483 
 684   0.0000       2.763365        75.1950 
 685   0.0000       2.765201        75.2449 
 686   0.0000       2.773182        75.4621 
 687   0.0000       2.783711        75.7486 
 688   0.0000       2.785561        75.7990 
 689   0.0000       2.798668        76.1556 
 690   0.0000       2.808375        76.4198 
 691   0.0000       2.811995        76.5183 
 692   0.0000       2.818128        76.6852 
 693   0.0000       2.826201        76.9048 
 694   0.0000       2.832565        77.0780 
 695   0.0000       2.843782        77.3833 
 696   0.0000       2.844572        77.4047 
 697   0.0000       2.847311        77.4793 
 698   0.0000       2.857779        77.7641 
 699   0.0000       2.861655        77.8696 
 700   0.0000       2.869219        78.0754 
 701   0.0000       2.878362        78.3242 
 702   0.0000       2.890372        78.6510 
 703   0.0000       2.906100        79.0790 
 704   0.0000       2.908178        79.1356 
 705   0.0000       2.917164        79.3801 
 706   0.0000       2.920708        79.4765 
 707   0.0000       2.938218        79.9530 
 708   0.0000       2.947594        80.2081 
 709   0.0000       2.954345        80.3918 
 710   0.0000       2.958317        80.4999 
 711   0.0000       2.979261        81.0698 
 712   0.0000       3.007049        81.8260 
 713   0.0000       3.017681        82.1153 
 714   0.0000       3.032892        82.5292 
 715   0.0000       3.072891        83.6176 
 716   0.0000       3.108113        84.5761 
 717   0.0000       3.118232        84.8514 
 718   0.0000       3.127432        85.1018 
 719   0.0000       3.136431        85.3466 
 720   0.0000       3.161785        86.0365 
 721   0.0000       3.188351        86.7594 
 722   0.0000       3.195499        86.9540 
 723   0.0000       3.236197        88.0614 
 724   0.0000       3.272946        89.0614 
 725   0.0000       3.282070        89.3097 
 726   0.0000       3.348608        91.1203 
 727   0.0000       3.398372        92.4744 
 728   0.0000       3.482336        94.7592 
 729   0.0000       3.490930        94.9930 
 730   0.0000       3.553231        96.6883 
 731   0.0000       3.569585        97.1334 
 732   0.0000      13.255457       360.6993 
 733   0.0000      13.259819       360.8180 
 734   0.0000      13.365974       363.7066 
 735   0.0000      13.501249       367.3877 
 736   0.0000      13.503055       367.4368 
 737   0.0000      13.550195       368.7196 
 738   0.0000      13.650277       371.4429 
 739   0.0000      13.678263       372.2045 
 740   0.0000      13.684074       372.3626 
 741   0.0000      13.701980       372.8498 
 742   0.0000      13.736282       373.7832 
 743   0.0000      13.759166       374.4059 
 744   0.0000      13.777712       374.9106 
 745   0.0000      13.782440       375.0393 
 746   0.0000      13.891809       378.0153 
 747   0.0000      13.917087       378.7032 
 748   0.0000      13.932188       379.1141 
 749   0.0000      13.941965       379.3802 
 750   0.0000      13.982636       380.4869 
 751   0.0000      14.032032       381.8310 
 752   0.0000      14.105166       383.8211 
 753   0.0000      14.106814       383.8659 
 754   0.0000      14.121784       384.2733 
 755   0.0000      14.138772       384.7355 
 756   0.0000      14.141029       384.7970 
 757   0.0000      14.151051       385.0697 
 758   0.0000      14.161466       385.3531 
 759   0.0000      14.168651       385.5486 
 760   0.0000      14.176545       385.7634 
 761   0.0000      14.203670       386.5015 
 762   0.0000      14.215643       386.8273 
 763   0.0000      14.252748       387.8370 
 764   0.0000      14.295645       389.0043 
 765   0.0000      14.360259       390.7625 
 766   0.0000      14.365175       390.8963 
 767   0.0000      14.560470       396.2105 
 768   0.0000      14.571646       396.5147 
 769   0.0000      14.595676       397.1685 
 770   0.0000      19.336081       526.1615 
 771   0.0000      19.412451       528.2397 
 772   0.0000      19.423042       528.5278 
 773   0.0000      19.572505       532.5949 
 774   0.0000      19.598831       533.3113 
 775   0.0000      25.767550       701.1707 
 776   0.0000      25.827445       702.8005 
 777   0.0000      25.846384       703.3159 
 778   0.0000      25.896329       704.6749 

                 SPIN DOWN ORBITALS
  NO   OCC          E(Eh)            E(eV) 
   0   1.0000     -19.585855      -532.9582 
   1   1.0000     -19.501200      -530.6546 
   2   1.0000     -19.471398      -529.8437 
   3   1.0000     -19.464603      -529.6588 
   4   1.0000     -14.700096      -400.0099 
   5   1.0000     -14.656897      -398.8345 
   6   1.0000     -14.654055      -398.7571 
   7   1.0000     -14.644194      -398.4888 
   8   1.0000     -14.642148      -398.4331 
   9   1.0000     -10.562376      -287.4169 
  10   1.0000     -10.554607      -287.2055 
  11   1.0000     -10.554061      -287.1906 
  12   1.0000     -10.547151      -287.0026 
  13   1.0000     -10.524148      -286.3766 
  14   1.0000     -10.518281      -286.2170 
  15   1.0000     -10.509374      -285.9746 
  16   1.0000     -10.499691      -285.7111 
  17   1.0000     -10.495498      -285.5970 
  18   1.0000     -10.491192      -285.4798 
  19   1.0000     -10.487509      -285.3796 
  20   1.0000     -10.478007      -285.1211 
  21   1.0000     -10.475420      -285.0507 
  22   1.0000     -10.469824      -284.8984 
  23   1.0000     -10.465344      -284.7765 
  24   1.0000     -10.465333      -284.7762 
  25   1.0000     -10.464293      -284.7479 
  26   1.0000     -10.460710      -284.6504 
  27   1.0000     -10.460626      -284.6481 
  28   1.0000     -10.459380      -284.6142 
  29   1.0000     -10.459270      -284.6112 
  30   1.0000     -10.457806      -284.5714 
  31   1.0000     -10.457281      -284.5571 
  32   1.0000     -10.457077      -284.5515 
  33   1.0000     -10.454650      -284.4855 
  34   1.0000     -10.454122      -284.4711 
  35   1.0000     -10.449911      -284.3565 
  36   1.0000     -10.448720      -284.3241 
  37   1.0000     -10.447861      -284.3007 
  38   1.0000     -10.447484      -284.2905 
  39   1.0000     -10.446738      -284.2702 
  40   1.0000     -10.446552      -284.2651 
  41   1.0000     -10.444599      -284.2120 
  42   1.0000     -10.438359      -284.0422 
  43   1.0000     -10.434890      -283.9478 
  44   1.0000     -10.433804      -283.9183 
  45   1.0000     -10.424304      -283.6597 
  46   1.0000     -10.422606      -283.6135 
  47   1.0000      -1.271145       -34.5896 
  48   1.0000      -1.170369       -31.8474 
  49   1.0000      -1.156559       -31.4716 
  50   1.0000      -1.148666       -31.2568 
  51   1.0000      -1.097184       -29.8559 
  52   1.0000      -1.050215       -28.5778 
  53   1.0000      -1.045794       -28.4575 
  54   1.0000      -1.030584       -28.0436 
  55   1.0000      -1.005201       -27.3529 
  56   1.0000      -0.979846       -26.6630 
  57   1.0000      -0.969776       -26.3889 
  58   1.0000      -0.963304       -26.2128 
  59   1.0000      -0.955120       -25.9901 
  60   1.0000      -0.903834       -24.5946 
  61   1.0000      -0.893537       -24.3144 
  62   1.0000      -0.890392       -24.2288 
  63   1.0000      -0.884269       -24.0622 
  64   1.0000      -0.880260       -23.9531 
  65   1.0000      -0.853869       -23.2349 
  66   1.0000      -0.847802       -23.0699 
  67   1.0000      -0.843364       -22.9491 
  68   1.0000      -0.838495       -22.8166 
  69   1.0000      -0.823312       -22.4035 
  70   1.0000      -0.782658       -21.2972 
  71   1.0000      -0.773371       -21.0445 
  72   1.0000      -0.771208       -20.9856 
  73   1.0000      -0.766214       -20.8497 
  74   1.0000      -0.765128       -20.8202 
  75   1.0000      -0.755991       -20.5716 
  76   1.0000      -0.753932       -20.5155 
  77   1.0000      -0.732735       -19.9387 
  78   1.0000      -0.712017       -19.3750 
  79   1.0000      -0.709718       -19.3124 
  80   1.0000      -0.705794       -19.2056 
  81   1.0000      -0.699064       -19.0225 
  82   1.0000      -0.687790       -18.7157 
  83   1.0000      -0.685114       -18.6429 
  84   1.0000      -0.663798       -18.0629 
  85   1.0000      -0.650210       -17.6931 
  86   1.0000      -0.648606       -17.6495 
  87   1.0000      -0.644094       -17.5267 
  88   1.0000      -0.638271       -17.3682 
  89   1.0000      -0.611412       -16.6374 
  90   1.0000      -0.609972       -16.5982 
  91   1.0000      -0.595507       -16.2046 
  92   1.0000      -0.590498       -16.0683 
  93   1.0000      -0.585031       -15.9195 
  94   1.0000      -0.580471       -15.7954 
  95   1.0000      -0.573388       -15.6027 
  96   1.0000      -0.570777       -15.5316 
  97   1.0000      -0.565552       -15.3894 
  98   1.0000      -0.562472       -15.3056 
  99   1.0000      -0.559298       -15.2193 
 100   1.0000      -0.548430       -14.9235 
 101   1.0000      -0.545418       -14.8416 
 102   1.0000      -0.541776       -14.7425 
 103   1.0000      -0.534528       -14.5453 
 104   1.0000      -0.529560       -14.4101 
 105   1.0000      -0.525580       -14.3017 
 106   1.0000      -0.523175       -14.2363 
 107   1.0000      -0.518751       -14.1159 
 108   1.0000      -0.515967       -14.0402 
 109   1.0000      -0.514147       -13.9906 
 110   1.0000      -0.512517       -13.9463 
 111   1.0000      -0.503706       -13.7065 
 112   1.0000      -0.500999       -13.6329 
 113   1.0000      -0.494635       -13.4597 
 114   1.0000      -0.492423       -13.3995 
 115   1.0000      -0.490212       -13.3393 
 116   1.0000      -0.486048       -13.2261 
 117   1.0000      -0.482575       -13.1315 
 118   1.0000      -0.479241       -13.0408 
 119   1.0000      -0.478795       -13.0287 
 120   1.0000      -0.475933       -12.9508 
 121   1.0000      -0.471654       -12.8344 
 122   1.0000      -0.467870       -12.7314 
 123   1.0000      -0.457423       -12.4471 
 124   1.0000      -0.455635       -12.3985 
 125   1.0000      -0.451005       -12.2725 
 126   1.0000      -0.449262       -12.2250 
 127   1.0000      -0.445303       -12.1173 
 128   1.0000      -0.443794       -12.0762 
 129   1.0000      -0.438149       -11.9226 
 130   1.0000      -0.436741       -11.8843 
 131   1.0000      -0.435315       -11.8455 
 132   1.0000      -0.429481       -11.6868 
 133   1.0000      -0.425714       -11.5843 
 134   1.0000      -0.424204       -11.5432 
 135   1.0000      -0.421741       -11.4762 
 136   1.0000      -0.421071       -11.4579 
 137   1.0000      -0.419318       -11.4102 
 138   1.0000      -0.417551       -11.3621 
 139   1.0000      -0.415458       -11.3052 
 140   1.0000      -0.406973       -11.0743 
 141   1.0000      -0.404547       -11.0083 
 142   1.0000      -0.402416       -10.9503 
 143   1.0000      -0.393593       -10.7102 
 144   1.0000      -0.391761       -10.6604 
 145   1.0000      -0.388085       -10.5603 
 146   1.0000      -0.379129       -10.3166 
 147   1.0000      -0.374312       -10.1855 
 148   1.0000      -0.364602        -9.9213 
 149   1.0000      -0.363289        -9.8856 
 150   1.0000      -0.350480        -9.5371 
 151   1.0000      -0.345853        -9.4111 
 152   1.0000      -0.340201        -9.2573 
 153   1.0000      -0.329038        -8.9536 
 154   1.0000      -0.327629        -8.9152 
 155   1.0000      -0.314617        -8.5612 
 156   1.0000      -0.308805        -8.4030 
 157   1.0000      -0.307653        -8.3717 
 158   1.0000      -0.304512        -8.2862 
 159   1.0000      -0.302993        -8.2449 
 160   1.0000      -0.299025        -8.1369 
 161   1.0000      -0.298202        -8.1145 
 162   1.0000      -0.295529        -8.0418 
 163   1.0000      -0.287177        -7.8145 
 164   1.0000      -0.280018        -7.6197 
 165   0.0000      -0.152567        -4.1516 
 166   0.0000      -0.054419        -1.4808 
 167   0.0000      -0.033184        -0.9030 
 168   0.0000      -0.011762        -0.3200 
 169   0.0000      -0.004179        -0.1137 
 170   0.0000       0.009679         0.2634 
 171   0.0000       0.014894         0.4053 
 172   0.0000       0.017537         0.4772 
 173   0.0000       0.018867         0.5134 
 174   0.0000       0.047104         1.2818 
 175   0.0000       0.057731         1.5709 
 176   0.0000       0.087364         2.3773 
 177   0.0000       0.093975         2.5572 
 178   0.0000       0.115900         3.1538 
 179   0.0000       0.130304         3.5457 
 180   0.0000       0.140687         3.8283 
 181   0.0000       0.146702         3.9920 
 182   0.0000       0.148463         4.0399 
 183   0.0000       0.155958         4.2438 
 184   0.0000       0.161484         4.3942 
 185   0.0000       0.166169         4.5217 
 186   0.0000       0.167540         4.5590 
 187   0.0000       0.173468         4.7203 
 188   0.0000       0.176341         4.7985 
 189   0.0000       0.181526         4.9396 
 190   0.0000       0.184991         5.0339 
 191   0.0000       0.186540         5.0760 
 192   0.0000       0.188422         5.1272 
 193   0.0000       0.189849         5.1661 
 194   0.0000       0.190797         5.1918 
 195   0.0000       0.193125         5.2552 
 196   0.0000       0.194695         5.2979 
 197   0.0000       0.202316         5.5053 
 198   0.0000       0.205147         5.5823 
 199   0.0000       0.205855         5.6016 
 200   0.0000       0.207108         5.6357 
 201   0.0000       0.208105         5.6628 
 202   0.0000       0.210646         5.7320 
 203   0.0000       0.212874         5.7926 
 204   0.0000       0.216123         5.8810 
 205   0.0000       0.218232         5.9384 
 206   0.0000       0.218562         5.9474 
 207   0.0000       0.220403         5.9975 
 208   0.0000       0.222212         6.0467 
 209   0.0000       0.223650         6.0858 
 210   0.0000       0.226403         6.1607 
 211   0.0000       0.229978         6.2580 
 212   0.0000       0.231343         6.2952 
 213   0.0000       0.234539         6.3821 
 214   0.0000       0.237963         6.4753 
 215   0.0000       0.238459         6.4888 
 216   0.0000       0.240400         6.5416 
 217   0.0000       0.245268         6.6741 
 218   0.0000       0.250724         6.8226 
 219   0.0000       0.251973         6.8565 
 220   0.0000       0.254538         6.9263 
 221   0.0000       0.258179         7.0254 
 222   0.0000       0.260741         7.0951 
 223   0.0000       0.262579         7.1451 
 224   0.0000       0.264039         7.1849 
 225   0.0000       0.270752         7.3675 
 226   0.0000       0.276291         7.5183 
 227   0.0000       0.278453         7.5771 
 228   0.0000       0.282507         7.6874 
 229   0.0000       0.287183         7.8147 
 230   0.0000       0.288966         7.8632 
 231   0.0000       0.294337         8.0093 
 232   0.0000       0.296121         8.0579 
 233   0.0000       0.298480         8.1221 
 234   0.0000       0.303287         8.2529 
 235   0.0000       0.308104         8.3839 
 236   0.0000       0.309249         8.4151 
 237   0.0000       0.315027         8.5723 
 238   0.0000       0.316200         8.6042 
 239   0.0000       0.317287         8.6338 
 240   0.0000       0.320714         8.7271 
 241   0.0000       0.321654         8.7526 
 242   0.0000       0.327673         8.9164 
 243   0.0000       0.332111         9.0372 
 244   0.0000       0.334343         9.0979 
 245   0.0000       0.337781         9.1915 
 246   0.0000       0.339492         9.2381 
 247   0.0000       0.342752         9.3268 
 248   0.0000       0.351437         9.5631 
 249   0.0000       0.355113         9.6631 
 250   0.0000       0.365233         9.9385 
 251   0.0000       0.372235        10.1290 
 252   0.0000       0.373235        10.1562 
 253   0.0000       0.378507        10.2997 
 254   0.0000       0.382545        10.4096 
 255   0.0000       0.388008        10.5582 
 256   0.0000       0.393133        10.6977 
 257   0.0000       0.406472        11.0607 
 258   0.0000       0.414569        11.2810 
 259   0.0000       0.426021        11.5926 
 260   0.0000       0.431532        11.7426 
 261   0.0000       0.446922        12.1614 
 262   0.0000       0.451329        12.2813 
 263   0.0000       0.459522        12.5042 
 264   0.0000       0.465950        12.6792 
 265   0.0000       0.471592        12.8327 
 266   0.0000       0.478909        13.0318 
 267   0.0000       0.486286        13.2325 
 268   0.0000       0.492273        13.3954 
 269   0.0000       0.495972        13.4961 
 270   0.0000       0.499288        13.5863 
 271   0.0000       0.501902        13.6574 
 272   0.0000       0.511120        13.9083 
 273   0.0000       0.512482        13.9453 
 274   0.0000       0.516558        14.0563 
 275   0.0000       0.519981        14.1494 
 276   0.0000       0.521597        14.1934 
 277   0.0000       0.525522        14.3002 
 278   0.0000       0.530529        14.4364 
 279   0.0000       0.534703        14.5500 
 280   0.0000       0.537565        14.6279 
 281   0.0000       0.540860        14.7176 
 282   0.0000       0.543502        14.7894 
 283   0.0000       0.548631        14.9290 
 284   0.0000       0.552075        15.0227 
 285   0.0000       0.556158        15.1338 
 286   0.0000       0.556938        15.1551 
 287   0.0000       0.560359        15.2481 
 288   0.0000       0.564839        15.3701 
 289   0.0000       0.568665        15.4742 
 290   0.0000       0.576274        15.6812 
 291   0.0000       0.579844        15.7784 
 292   0.0000       0.583989        15.8911 
 293   0.0000       0.586362        15.9557 
 294   0.0000       0.587216        15.9790 
 295   0.0000       0.587378        15.9834 
 296   0.0000       0.594076        16.1656 
 297   0.0000       0.598108        16.2753 
 298   0.0000       0.601255        16.3610 
 299   0.0000       0.604397        16.4465 
 300   0.0000       0.606551        16.5051 
 301   0.0000       0.611000        16.6262 
 302   0.0000       0.612224        16.6595 
 303   0.0000       0.615424        16.7465 
 304   0.0000       0.617563        16.8047 
 305   0.0000       0.621049        16.8996 
 306   0.0000       0.622369        16.9355 
 307   0.0000       0.626681        17.0528 
 308   0.0000       0.627057        17.0631 
 309   0.0000       0.627921        17.0866 
 310   0.0000       0.628626        17.1058 
 311   0.0000       0.634023        17.2526 
 312   0.0000       0.638589        17.3769 
 313   0.0000       0.641991        17.4695 
 314   0.0000       0.643196        17.5023 
 315   0.0000       0.646539        17.5932 
 316   0.0000       0.651639        17.7320 
 317   0.0000       0.654706        17.8155 
 318   0.0000       0.655594        17.8396 
 319   0.0000       0.657102        17.8807 
 320   0.0000       0.662183        18.0189 
 321   0.0000       0.663432        18.0529 
 322   0.0000       0.666951        18.1487 
 323   0.0000       0.673552        18.3283 
 324   0.0000       0.676092        18.3974 
 325   0.0000       0.682521        18.5723 
 326   0.0000       0.686358        18.6768 
 327   0.0000       0.689357        18.7583 
 328   0.0000       0.693318        18.8661 
 329   0.0000       0.695518        18.9260 
 330   0.0000       0.696465        18.9518 
 331   0.0000       0.699188        19.0259 
 332   0.0000       0.701164        19.0796 
 333   0.0000       0.704371        19.1669 
 334   0.0000       0.708632        19.2829 
 335   0.0000       0.713227        19.4079 
 336   0.0000       0.715122        19.4595 
 337   0.0000       0.724559        19.7163 
 338   0.0000       0.727543        19.7975 
 339   0.0000       0.732355        19.9284 
 340   0.0000       0.735999        20.0275 
 341   0.0000       0.740630        20.1536 
 342   0.0000       0.743738        20.2381 
 343   0.0000       0.748705        20.3733 
 344   0.0000       0.750666        20.4267 
 345   0.0000       0.754920        20.5424 
 346   0.0000       0.757755        20.6196 
 347   0.0000       0.759369        20.6635 
 348   0.0000       0.765910        20.8415 
 349   0.0000       0.768262        20.9055 
 350   0.0000       0.774821        21.0840 
 351   0.0000       0.782416        21.2906 
 352   0.0000       0.789014        21.4702 
 353   0.0000       0.789763        21.4905 
 354   0.0000       0.806057        21.9339 
 355   0.0000       0.809889        22.0382 
 356   0.0000       0.817000        22.2317 
 357   0.0000       0.824126        22.4256 
 358   0.0000       0.832162        22.6443 
 359   0.0000       0.839378        22.8406 
 360   0.0000       0.843706        22.9584 
 361   0.0000       0.855404        23.2767 
 362   0.0000       0.864763        23.5314 
 363   0.0000       0.869999        23.6739 
 364   0.0000       0.875454        23.8223 
 365   0.0000       0.882557        24.0156 
 366   0.0000       0.889074        24.1929 
 367   0.0000       0.897909        24.4333 
 368   0.0000       0.904614        24.6158 
 369   0.0000       0.919177        25.0121 
 370   0.0000       0.922647        25.1065 
 371   0.0000       0.929687        25.2981 
 372   0.0000       0.936386        25.4803 
 373   0.0000       0.937752        25.5175 
 374   0.0000       0.940097        25.5813 
 375   0.0000       0.941640        25.6233 
 376   0.0000       0.946103        25.7448 
 377   0.0000       0.949245        25.8303 
 378   0.0000       0.955197        25.9922 
 379   0.0000       0.957930        26.0666 
 380   0.0000       0.965425        26.2705 
 381   0.0000       0.966391        26.2968 
 382   0.0000       0.968389        26.3512 
 383   0.0000       0.971822        26.4446 
 384   0.0000       0.973625        26.4937 
 385   0.0000       0.976388        26.5689 
 386   0.0000       0.978633        26.6299 
 387   0.0000       0.982691        26.7404 
 388   0.0000       0.986806        26.8524 
 389   0.0000       0.988693        26.9037 
 390   0.0000       0.993277        27.0284 
 391   0.0000       0.994994        27.0752 
 392   0.0000       0.997351        27.1393 
 393   0.0000       1.001639        27.2560 
 394   0.0000       1.003022        27.2936 
 395   0.0000       1.010582        27.4993 
 396   0.0000       1.013802        27.5870 
 397   0.0000       1.016628        27.6639 
 398   0.0000       1.018868        27.7248 
 399   0.0000       1.023097        27.8399 
 400   0.0000       1.027552        27.9611 
 401   0.0000       1.032859        28.1055 
 402   0.0000       1.035134        28.1674 
 403   0.0000       1.038297        28.2535 
 404   0.0000       1.040287        28.3077 
 405   0.0000       1.046348        28.4726 
 406   0.0000       1.050706        28.5912 
 407   0.0000       1.057461        28.7750 
 408   0.0000       1.058384        28.8001 
 409   0.0000       1.061371        28.8814 
 410   0.0000       1.065126        28.9836 
 411   0.0000       1.068348        29.0712 
 412   0.0000       1.068560        29.0770 
 413   0.0000       1.072952        29.1965 
 414   0.0000       1.076380        29.2898 
 415   0.0000       1.077514        29.3207 
 416   0.0000       1.081021        29.4161 
 417   0.0000       1.084115        29.5003 
 418   0.0000       1.085309        29.5327 
 419   0.0000       1.088123        29.6093 
 420   0.0000       1.094856        29.7925 
 421   0.0000       1.099874        29.9291 
 422   0.0000       1.101203        29.9653 
 423   0.0000       1.104382        30.0518 
 424   0.0000       1.106395        30.1065 
 425   0.0000       1.111476        30.2448 
 426   0.0000       1.112128        30.2626 
 427   0.0000       1.117532        30.4096 
 428   0.0000       1.120799        30.4985 
 429   0.0000       1.124160        30.5900 
 430   0.0000       1.128158        30.6988 
 431   0.0000       1.133169        30.8351 
 432   0.0000       1.142097        31.0780 
 433   0.0000       1.142713        31.0948 
 434   0.0000       1.150493        31.3065 
 435   0.0000       1.154333        31.4110 
 436   0.0000       1.159447        31.5501 
 437   0.0000       1.163442        31.6589 
 438   0.0000       1.170497        31.8508 
 439   0.0000       1.175644        31.9909 
 440   0.0000       1.180035        32.1104 
 441   0.0000       1.184044        32.2195 
 442   0.0000       1.199107        32.6294 
 443   0.0000       1.201698        32.6999 
 444   0.0000       1.206909        32.8417 
 445   0.0000       1.210239        32.9323 
 446   0.0000       1.220116        33.2010 
 447   0.0000       1.228094        33.4181 
 448   0.0000       1.235559        33.6213 
 449   0.0000       1.247914        33.9575 
 450   0.0000       1.250986        34.0411 
 451   0.0000       1.259587        34.2751 
 452   0.0000       1.267245        34.4835 
 453   0.0000       1.271009        34.5859 
 454   0.0000       1.274619        34.6841 
 455   0.0000       1.285593        34.9828 
 456   0.0000       1.287518        35.0351 
 457   0.0000       1.295139        35.2425 
 458   0.0000       1.298170        35.3250 
 459   0.0000       1.306752        35.5585 
 460   0.0000       1.308815        35.6147 
 461   0.0000       1.311881        35.6981 
 462   0.0000       1.317667        35.8556 
 463   0.0000       1.328311        36.1452 
 464   0.0000       1.341990        36.5174 
 465   0.0000       1.343723        36.5646 
 466   0.0000       1.347610        36.6703 
 467   0.0000       1.348817        36.7032 
 468   0.0000       1.356632        36.9158 
 469   0.0000       1.364516        37.1304 
 470   0.0000       1.371018        37.3073 
 471   0.0000       1.379242        37.5311 
 472   0.0000       1.385307        37.6961 
 473   0.0000       1.388122        37.7727 
 474   0.0000       1.396611        38.0037 
 475   0.0000       1.410102        38.3708 
 476   0.0000       1.413784        38.4710 
 477   0.0000       1.428189        38.8630 
 478   0.0000       1.435848        39.0714 
 479   0.0000       1.440622        39.2013 
 480   0.0000       1.441644        39.2291 
 481   0.0000       1.450894        39.4808 
 482   0.0000       1.464585        39.8534 
 483   0.0000       1.469601        39.9899 
 484   0.0000       1.476753        40.1845 
 485   0.0000       1.482561        40.3425 
 486   0.0000       1.486413        40.4473 
 487   0.0000       1.490037        40.5460 
 488   0.0000       1.493300        40.6348 
 489   0.0000       1.503380        40.9090 
 490   0.0000       1.509901        41.0865 
 491   0.0000       1.518496        41.3204 
 492   0.0000       1.521431        41.4002 
 493   0.0000       1.524812        41.4922 
 494   0.0000       1.531240        41.6671 
 495   0.0000       1.535391        41.7801 
 496   0.0000       1.537904        41.8485 
 497   0.0000       1.541205        41.9383 
 498   0.0000       1.544706        42.0336 
 499   0.0000       1.545012        42.0419 
 500   0.0000       1.550583        42.1935 
 501   0.0000       1.553812        42.2814 
 502   0.0000       1.557544        42.3829 
 503   0.0000       1.561786        42.4984 
 504   0.0000       1.567823        42.6626 
 505   0.0000       1.571272        42.7565 
 506   0.0000       1.575031        42.8588 
 507   0.0000       1.585057        43.1316 
 508   0.0000       1.593812        43.3698 
 509   0.0000       1.604974        43.6736 
 510   0.0000       1.608080        43.7581 
 511   0.0000       1.613261        43.8991 
 512   0.0000       1.619763        44.0760 
 513   0.0000       1.627909        44.2977 
 514   0.0000       1.636572        44.5334 
 515   0.0000       1.645171        44.7674 
 516   0.0000       1.656528        45.0764 
 517   0.0000       1.680527        45.7295 
 518   0.0000       1.691094        46.0170 
 519   0.0000       1.712790        46.6074 
 520   0.0000       1.723249        46.8920 
 521   0.0000       1.729218        47.0544 
 522   0.0000       1.734570        47.2000 
 523   0.0000       1.751364        47.6570 
 524   0.0000       1.766297        48.0634 
 525   0.0000       1.767300        48.0907 
 526   0.0000       1.774544        48.2878 
 527   0.0000       1.784716        48.5646 
 528   0.0000       1.793058        48.7916 
 529   0.0000       1.796947        48.8974 
 530   0.0000       1.806288        49.1516 
 531   0.0000       1.821282        49.5596 
 532   0.0000       1.828761        49.7631 
 533   0.0000       1.834930        49.9310 
 534   0.0000       1.839931        50.0671 
 535   0.0000       1.846727        50.2520 
 536   0.0000       1.849155        50.3181 
 537   0.0000       1.858199        50.5642 
 538   0.0000       1.863449        50.7070 
 539   0.0000       1.864220        50.7280 
 540   0.0000       1.870428        50.8969 
 541   0.0000       1.875038        51.0224 
 542   0.0000       1.878402        51.1139 
 543   0.0000       1.884752        51.2867 
 544   0.0000       1.887874        51.3717 
 545   0.0000       1.889522        51.4165 
 546   0.0000       1.891702        51.4758 
 547   0.0000       1.901991        51.7558 
 548   0.0000       1.903632        51.8005 
 549   0.0000       1.909014        51.9469 
 550   0.0000       1.918470        52.2042 
 551   0.0000       1.922858        52.3236 
 552   0.0000       1.928478        52.4765 
 553   0.0000       1.930397        52.5288 
 554   0.0000       1.935900        52.6785 
 555   0.0000       1.942267        52.8518 
 556   0.0000       1.952004        53.1167 
 557   0.0000       1.956519        53.2396 
 558   0.0000       1.958499        53.2935 
 559   0.0000       1.973579        53.7038 
 560   0.0000       1.976279        53.7773 
 561   0.0000       1.983974        53.9867 
 562   0.0000       1.989627        54.1405 
 563   0.0000       1.992514        54.2191 
 564   0.0000       2.002906        54.5019 
 565   0.0000       2.007080        54.6154 
 566   0.0000       2.010374        54.7051 
 567   0.0000       2.012613        54.7660 
 568   0.0000       2.025694        55.1219 
 569   0.0000       2.027848        55.1805 
 570   0.0000       2.038614        55.4735 
 571   0.0000       2.041524        55.5527 
 572   0.0000       2.044493        55.6335 
 573   0.0000       2.049975        55.7827 
 574   0.0000       2.055946        55.9451 
 575   0.0000       2.061897        56.1071 
 576   0.0000       2.064774        56.1853 
 577   0.0000       2.069496        56.3139 
 578   0.0000       2.076351        56.5004 
 579   0.0000       2.081452        56.6392 
 580   0.0000       2.090347        56.8812 
 581   0.0000       2.093456        56.9658 
 582   0.0000       2.096657        57.0529 
 583   0.0000       2.100010        57.1442 
 584   0.0000       2.106348        57.3166 
 585   0.0000       2.116440        57.5913 
 586   0.0000       2.121661        57.7333 
 587   0.0000       2.131480        58.0005 
 588   0.0000       2.134997        58.0962 
 589   0.0000       2.146933        58.4210 
 590   0.0000       2.148883        58.4741 
 591   0.0000       2.152675        58.5773 
 592   0.0000       2.157070        58.6968 
 593   0.0000       2.159957        58.7754 
 594   0.0000       2.182123        59.3786 
 595   0.0000       2.185089        59.4593 
 596   0.0000       2.190170        59.5975 
 597   0.0000       2.193589        59.6906 
 598   0.0000       2.194057        59.7033 
 599   0.0000       2.200801        59.8868 
 600   0.0000       2.206727        60.0481 
 601   0.0000       2.208289        60.0906 
 602   0.0000       2.213873        60.2426 
 603   0.0000       2.218313        60.3634 
 604   0.0000       2.223707        60.5101 
 605   0.0000       2.228151        60.6311 
 606   0.0000       2.229931        60.6795 
 607   0.0000       2.235372        60.8276 
 608   0.0000       2.240001        60.9535 
 609   0.0000       2.252746        61.3003 
 610   0.0000       2.259973        61.4970 
 611   0.0000       2.263742        61.5995 
 612   0.0000       2.268599        61.7317 
 613   0.0000       2.280569        62.0574 
 614   0.0000       2.285754        62.1985 
 615   0.0000       2.289687        62.3056 
 616   0.0000       2.294688        62.4416 
 617   0.0000       2.302316        62.6492 
 618   0.0000       2.305971        62.7487 
 619   0.0000       2.310780        62.8795 
 620   0.0000       2.317860        63.0722 
 621   0.0000       2.318249        63.0828 
 622   0.0000       2.324279        63.2469 
 623   0.0000       2.325428        63.2781 
 624   0.0000       2.329914        63.4002 
 625   0.0000       2.331265        63.4369 
 626   0.0000       2.333174        63.4889 
 627   0.0000       2.343314        63.7648 
 628   0.0000       2.345138        63.8144 
 629   0.0000       2.346738        63.8580 
 630   0.0000       2.350612        63.9634 
 631   0.0000       2.352338        64.0104 
 632   0.0000       2.360119        64.2221 
 633   0.0000       2.366373        64.3923 
 634   0.0000       2.367597        64.4256 
 635   0.0000       2.370493        64.5044 
 636   0.0000       2.375699        64.6460 
 637   0.0000       2.381732        64.8102 
 638   0.0000       2.384061        64.8736 
 639   0.0000       2.386735        64.9464 
 640   0.0000       2.393172        65.1215 
 641   0.0000       2.399960        65.3062 
 642   0.0000       2.420679        65.8700 
 643   0.0000       2.425817        66.0098 
 644   0.0000       2.436554        66.3020 
 645   0.0000       2.437659        66.3321 
 646   0.0000       2.443383        66.4878 
 647   0.0000       2.456488        66.8444 
 648   0.0000       2.467402        67.1414 
 649   0.0000       2.482113        67.5417 
 650   0.0000       2.487639        67.6921 
 651   0.0000       2.496003        67.9197 
 652   0.0000       2.507758        68.2396 
 653   0.0000       2.531591        68.8881 
 654   0.0000       2.538427        69.0741 
 655   0.0000       2.548245        69.3413 
 656   0.0000       2.563450        69.7550 
 657   0.0000       2.569511        69.9199 
 658   0.0000       2.585814        70.3636 
 659   0.0000       2.590910        70.5022 
 660   0.0000       2.597602        70.6844 
 661   0.0000       2.598914        70.7200 
 662   0.0000       2.627542        71.4991 
 663   0.0000       2.630220        71.5719 
 664   0.0000       2.632903        71.6449 
 665   0.0000       2.634733        71.6947 
 666   0.0000       2.640176        71.8428 
 667   0.0000       2.647534        72.0431 
 668   0.0000       2.661242        72.4161 
 669   0.0000       2.670252        72.6612 
 670   0.0000       2.674352        72.7728 
 671   0.0000       2.680974        72.9530 
 672   0.0000       2.689764        73.1922 
 673   0.0000       2.698693        73.4352 
 674   0.0000       2.704487        73.5928 
 675   0.0000       2.712904        73.8219 
 676   0.0000       2.715964        73.9051 
 677   0.0000       2.721811        74.0642 
 678   0.0000       2.725188        74.1561 
 679   0.0000       2.736333        74.4594 
 680   0.0000       2.746743        74.7427 
 681   0.0000       2.748603        74.7933 
 682   0.0000       2.756008        74.9948 
 683   0.0000       2.763195        75.1904 
 684   0.0000       2.764290        75.2202 
 685   0.0000       2.769568        75.3638 
 686   0.0000       2.773973        75.4836 
 687   0.0000       2.785467        75.7964 
 688   0.0000       2.786450        75.8232 
 689   0.0000       2.799249        76.1714 
 690   0.0000       2.808766        76.4304 
 691   0.0000       2.812121        76.5217 
 692   0.0000       2.818223        76.6877 
 693   0.0000       2.827602        76.9430 
 694   0.0000       2.832898        77.0871 
 695   0.0000       2.845683        77.4350 
 696   0.0000       2.847275        77.4783 
 697   0.0000       2.856899        77.7402 
 698   0.0000       2.857965        77.7692 
 699   0.0000       2.868625        78.0592 
 700   0.0000       2.869493        78.0829 
 701   0.0000       2.878469        78.3271 
 702   0.0000       2.890477        78.6539 
 703   0.0000       2.906395        79.0870 
 704   0.0000       2.913281        79.2744 
 705   0.0000       2.919319        79.4387 
 706   0.0000       2.934476        79.8512 
 707   0.0000       2.938948        79.9728 
 708   0.0000       2.947683        80.2105 
 709   0.0000       2.954699        80.4014 
 710   0.0000       2.966862        80.7324 
 711   0.0000       2.984937        81.2243 
 712   0.0000       3.010190        81.9114 
 713   0.0000       3.019538        82.1658 
 714   0.0000       3.033327        82.5410 
 715   0.0000       3.072947        83.6192 
 716   0.0000       3.110075        84.6294 
 717   0.0000       3.118423        84.8566 
 718   0.0000       3.128003        85.1173 
 719   0.0000       3.139890        85.4408 
 720   0.0000       3.161882        86.0392 
 721   0.0000       3.189097        86.7797 
 722   0.0000       3.197993        87.0218 
 723   0.0000       3.236243        88.0627 
 724   0.0000       3.273020        89.0634 
 725   0.0000       3.282079        89.3099 
 726   0.0000       3.359085        91.4054 
 727   0.0000       3.398428        92.4759 
 728   0.0000       3.482383        94.7605 
 729   0.0000       3.490951        94.9936 
 730   0.0000       3.566163        97.0402 
 731   0.0000       3.569629        97.1345 
 732   0.0000      13.255524       360.7011 
 733   0.0000      13.259821       360.8181 
 734   0.0000      13.365977       363.7067 
 735   0.0000      13.501932       367.4063 
 736   0.0000      13.505061       367.4914 
 737   0.0000      13.552941       368.7943 
 738   0.0000      13.650286       371.4432 
 739   0.0000      13.678302       372.2055 
 740   0.0000      13.684121       372.3639 
 741   0.0000      13.702583       372.8662 
 742   0.0000      13.736284       373.7833 
 743   0.0000      13.759177       374.4062 
 744   0.0000      13.777715       374.9107 
 745   0.0000      13.782447       375.0395 
 746   0.0000      13.892399       378.0314 
 747   0.0000      13.917088       378.7032 
 748   0.0000      13.932190       379.1142 
 749   0.0000      13.941968       379.3802 
 750   0.0000      13.982639       380.4869 
 751   0.0000      14.032041       381.8312 
 752   0.0000      14.105219       383.8225 
 753   0.0000      14.108278       383.9058 
 754   0.0000      14.123044       384.3076 
 755   0.0000      14.138819       384.7368 
 756   0.0000      14.141075       384.7982 
 757   0.0000      14.151087       385.0707 
 758   0.0000      14.161649       385.3580 
 759   0.0000      14.169044       385.5593 
 760   0.0000      14.177572       385.7913 
 761   0.0000      14.203701       386.5023 
 762   0.0000      14.215655       386.8276 
 763   0.0000      14.252757       387.8372 
 764   0.0000      14.295652       389.0045 
 765   0.0000      14.363136       390.8408 
 766   0.0000      14.365753       390.9120 
 767   0.0000      14.560471       396.2105 
 768   0.0000      14.571667       396.5152 
 769   0.0000      14.595681       397.1687 
 770   0.0000      19.364453       526.9336 
 771   0.0000      19.414262       528.2889 
 772   0.0000      19.423367       528.5367 
 773   0.0000      19.592093       533.1280 
 774   0.0000      19.598832       533.3113 
 775   0.0000      25.767812       701.1778 
 776   0.0000      25.828453       702.8279 
 777   0.0000      25.847576       703.3483 
 778   0.0000      25.896358       704.6757 

                    ********************************
                    * MULLIKEN POPULATION ANALYSIS *
                    ********************************

--------------------------------------------
MULLIKEN ATOMIC CHARGES AND SPIN POPULATIONS
--------------------------------------------
   0 C :   -0.302101    0.001749
   1 C :    0.116027   -0.000420
   2 C :   -0.293885    0.002065
   3 C :   -0.234998   -0.001448
   4 C :   -0.263083    0.002362
   5 C :   -0.233435   -0.000871
   6 C :   -0.497979   -0.000814
   7 C :   -0.118633    0.033785
   8 C :    0.256625   -0.066916
   9 C :    0.042810    0.245850
  10 C :    0.550624    0.020343
  11 N :   -0.710370    0.051372
  12 N :   -0.409382    0.394873
  13 C :   -0.163306    0.178075
  14 C :   -0.108626    0.001639
  15 N :   -0.281594    1.047590
  16 O :   -0.487057    0.061173
  17 H :    0.440921   -0.002728
  18 H :    0.282349    0.006525
  19 H :    0.322056    0.025809
  20 H :    0.244450   -0.000031
  21 H :    0.248064    0.000050
  22 H :    0.249212   -0.000135
  23 H :    0.247343    0.000067
  24 H :    0.250280   -0.000034
  25 H :    0.265209    0.000163
  26 H :    0.260760    0.000348
  27 H :    0.300976   -0.002306
  28 C :   -0.263195    0.000123
  29 C :   -0.042319   -0.000121
  30 C :   -0.274181    0.000136
  31 C :   -0.244305   -0.000075
  32 C :   -0.245160    0.000150
  33 C :   -0.240647   -0.000087
  34 C :    0.380375    0.000180
  35 O :   -0.377290    0.000191
  36 C :   -0.100157    0.000356
  37 C :    0.322057   -0.000221
  38 C :    0.167449    0.000875
  39 C :   -0.312256   -0.000599
  40 C :   -0.251362    0.000784
  41 C :   -0.294025   -0.000532
  42 N :   -0.438473   -0.000228
  43 C :    0.563691    0.000398
  44 O :   -0.442864    0.000001
  45 C :   -0.252975   -0.000034
  46 C :   -0.371532    0.000005
  47 C :   -0.133297    0.000020
  48 C :   -0.384243   -0.000006
  49 C :   -0.222913    0.000109
  50 C :   -0.386198    0.000013
  51 C :    0.593545    0.000032
  52 N :   -0.655336    0.000409
  53 C :   -0.239914   -0.000008
  54 C :   -0.635662    0.000020
  55 C :   -0.643841    0.000003
  56 C :   -0.637308   -0.000001
  57 O :   -0.505982    0.000213
  58 H :    0.236713    0.000001
  59 H :    0.248286   -0.000000
  60 H :    0.237216    0.000005
  61 H :    0.240969    0.000001
  62 H :    0.246676    0.000005
  63 H :    0.259130   -0.000001
  64 H :    0.237512   -0.000002
  65 H :    0.224952    0.000007
  66 H :    0.230892    0.000001
  67 H :    0.230347   -0.000000
  68 H :    0.230296    0.000002
  69 H :    0.230966   -0.000000
  70 H :    0.418119   -0.000267
  71 H :    0.241557   -0.000002
  72 H :    0.243488   -0.000000
  73 H :    0.240878    0.000007
  74 H :    0.267991    0.000030
  75 H :    0.261109   -0.000042
  76 H :    0.269074    0.000094
  77 H :    0.271999   -0.000082
  78 H :    0.256235    0.000002
  79 H :    0.258080   -0.000008
  80 H :    0.257013    0.000003
  81 H :    0.261589   -0.000007
  82 H :    0.251486    0.000015
  83 H :    0.242486   -0.000001
Sum of atomic charges         :   -0.0000000
Sum of atomic spin populations:    2.0000000

-----------------------------------------------------
MULLIKEN REDUCED ORBITAL CHARGES AND SPIN POPULATIONS
-----------------------------------------------------
CHARGE
  0 C s       :     3.285470  s :     3.285470
      pz      :     1.005054  p :     2.976893
      px      :     0.932122
      py      :     1.039716
      dz2     :     0.005610  d :     0.039738
      dxz     :     0.006482
      dyz     :     0.009489
      dx2y2   :     0.010374
      dxy     :     0.007782
  1 C s       :     3.156106  s :     3.156106
      pz      :     0.922277  p :     2.681702
      px      :     0.881376
      py      :     0.878049
      dz2     :     0.008210  d :     0.046165
      dxz     :     0.007068
      dyz     :     0.009658
      dx2y2   :     0.010715
      dxy     :     0.010513
  2 C s       :     3.279789  s :     3.279789
      pz      :     1.028878  p :     2.974445
      px      :     1.038635
      py      :     0.906933
      dz2     :     0.004759  d :     0.039652
      dxz     :     0.008511
      dyz     :     0.007962
      dx2y2   :     0.009826
      dxy     :     0.008593
  3 C s       :     3.253932  s :     3.253932
      pz      :     0.983393  p :     2.940906
      px      :     0.930888
      py      :     1.026626
      dz2     :     0.005720  d :     0.040159
      dxz     :     0.006436
      dyz     :     0.009592
      dx2y2   :     0.010488
      dxy     :     0.007923
  4 C s       :     3.258360  s :     3.258360
      pz      :     0.950143  p :     2.964749
      px      :     1.006059
      py      :     1.008546
      dz2     :     0.008146  d :     0.039974
      dxz     :     0.006067
      dyz     :     0.007362
      dx2y2   :     0.007078
      dxy     :     0.011321
  5 C s       :     3.252688  s :     3.252688
      pz      :     1.014424  p :     2.940671
      px      :     1.013549
      py      :     0.912698
      dz2     :     0.004932  d :     0.040076
      dxz     :     0.008544
      dyz     :     0.008067
      dx2y2   :     0.009784
      dxy     :     0.008750
  6 C s       :     3.363870  s :     3.363870
      pz      :     1.001450  p :     3.091429
      px      :     1.081258
      py      :     1.008721
      dz2     :     0.008806  d :     0.042680
      dxz     :     0.003473
      dyz     :     0.013112
      dx2y2   :     0.008633
      dxy     :     0.008656
  7 C s       :     3.267447  s :     3.267447
      pz      :     1.072554  p :     2.785957
      px      :     0.782853
      py      :     0.930550
      dz2     :     0.011429  d :     0.065229
      dxz     :     0.011693
      dyz     :     0.015409
      dx2y2   :     0.010328
      dxy     :     0.016370
  8 C s       :     3.098445  s :     3.098445
      pz      :     0.896171  p :     2.573707
      px      :     0.808594
      py      :     0.868942
      dz2     :     0.004983  d :     0.071223
      dxz     :     0.016228
      dyz     :     0.007235
      dx2y2   :     0.016978
      dxy     :     0.025799
  9 C s       :     3.121272  s :     3.121272
      pz      :     1.131602  p :     2.775192
      px      :     0.876276
      py      :     0.767314
      dz2     :     0.005898  d :     0.060726
      dxz     :     0.006687
      dyz     :     0.012311
      dx2y2   :     0.017688
      dxy     :     0.018142
 10 C s       :     2.906419  s :     2.906419
      pz      :     0.800146  p :     2.414648
      px      :     0.832190
      py      :     0.782312
      dz2     :     0.007436  d :     0.128308
      dxz     :     0.018435
      dyz     :     0.023508
      dx2y2   :     0.051284
      dxy     :     0.027646
 11 N s       :     3.575474  s :     3.575474
      pz      :     1.656188  p :     4.100639
      px      :     1.257908
      py      :     1.186543
      dz2     :     0.004317  d :     0.034257
      dxz     :     0.002706
      dyz     :     0.005447
      dx2y2   :     0.010881
      dxy     :     0.010907
 12 N s       :     3.592204  s :     3.592204
      pz      :     1.260073  p :     3.776362
      px      :     1.170548
      py      :     1.345742
      dz2     :     0.004681  d :     0.040816
      dxz     :     0.007132
      dyz     :     0.006051
      dx2y2   :     0.014295
      dxy     :     0.008658
 13 C s       :     3.194571  s :     3.194571
      pz      :     1.025409  p :     2.910587
      px      :     1.075639
      py      :     0.809539
      dz2     :     0.005115  d :     0.058147
      dxz     :     0.003651
      dyz     :     0.011896
      dx2y2   :     0.021089
      dxy     :     0.016396
 14 C s       :     3.176182  s :     3.176182
      pz      :     1.007875  p :     2.873104
      px      :     0.805040
      py      :     1.060189
      dz2     :     0.004947  d :     0.059340
      dxz     :     0.014151
      dyz     :     0.004915
      dx2y2   :     0.020036
      dxy     :     0.015291
 15 N s       :     3.593950  s :     3.593950
      pz      :     1.435651  p :     3.648268
      px      :     1.106551
      py      :     1.106066
      dz2     :     0.003809  d :     0.039376
      dxz     :     0.007571
      dyz     :     0.006244
      dx2y2   :     0.011896
      dxy     :     0.009856
 16 O s       :     3.759934  s :     3.759934
      pz      :     1.557908  p :     4.699603
      px      :     1.501210
      py      :     1.640484
      dz2     :     0.002661  d :     0.027520
      dxz     :     0.005893
      dyz     :     0.003976
      dx2y2   :     0.006599
      dxy     :     0.008391
 17 H s       :     0.559079  s :     0.559079
 18 H s       :     0.717651  s :     0.717651
 19 H s       :     0.677944  s :     0.677944
 20 H s       :     0.755550  s :     0.755550
 21 H s       :     0.751936  s :     0.751936
 22 H s       :     0.750788  s :     0.750788
 23 H s       :     0.752657  s :     0.752657
 24 H s       :     0.749720  s :     0.749720
 25 H s       :     0.734791  s :     0.734791
 26 H s       :     0.739240  s :     0.739240
 27 H s       :     0.699024  s :     0.699024
 28 C s       :     3.283830  s :     3.283830
      pz      :     0.995132  p :     2.939074
      px      :     0.918557
      py      :     1.025385
      dz2     :     0.006320  d :     0.040291
      dxz     :     0.006334
      dyz     :     0.011186
      dx2y2   :     0.009296
      dxy     :     0.007156
 29 C s       :     3.207253  s :     3.207253
      pz      :     0.952752  p :     2.791795
      px      :     0.923874
      py      :     0.915169
      dz2     :     0.009562  d :     0.043271
      dxz     :     0.007032
      dyz     :     0.008205
      dx2y2   :     0.007963
      dxy     :     0.010508
 30 C s       :     3.283617  s :     3.283617
      pz      :     1.028958  p :     2.950525
      px      :     1.024376
      py      :     0.897191
      dz2     :     0.005999  d :     0.040039
      dxz     :     0.008524
      dyz     :     0.008660
      dx2y2   :     0.008890
      dxy     :     0.007967
 31 C s       :     3.258137  s :     3.258137
      pz      :     0.997699  p :     2.946363
      px      :     0.941420
      py      :     1.007245
      dz2     :     0.006279  d :     0.039804
      dxz     :     0.006260
      dyz     :     0.011128
      dx2y2   :     0.008726
      dxy     :     0.007412
 32 C s       :     3.264937  s :     3.264937
      pz      :     0.921989  p :     2.940040
      px      :     0.989189
      py      :     1.028862
      dz2     :     0.009505  d :     0.040183
      dxz     :     0.006550
      dyz     :     0.007867
      dx2y2   :     0.006450
      dxy     :     0.009812
 33 C s       :     3.253035  s :     3.253035
      pz      :     1.025093  p :     2.947807
      px      :     1.010710
      py      :     0.912003
      dz2     :     0.006267  d :     0.039805
      dxz     :     0.008619
      dyz     :     0.008600
      dx2y2   :     0.008432
      dxy     :     0.007888
 34 C s       :     3.124129  s :     3.124129
      pz      :     0.730697  p :     2.395239
      px      :     0.841736
      py      :     0.822806
      dz2     :     0.005917  d :     0.100257
      dxz     :     0.018208
      dyz     :     0.006124
      dx2y2   :     0.026956
      dxy     :     0.043052
 35 O s       :     3.770801  s :     3.770801
      pz      :     1.358960  p :     4.577133
      px      :     1.393142
      py      :     1.825031
      dz2     :     0.002869  d :     0.029356
      dxz     :     0.011137
      dyz     :     0.000281
      dx2y2   :     0.008126
      dxy     :     0.006943
 36 C s       :     3.247626  s :     3.247626
      pz      :     1.077227  p :     2.809794
      px      :     0.847373
      py      :     0.885195
      dz2     :     0.004682  d :     0.042737
      dxz     :     0.007088
      dyz     :     0.004379
      dx2y2   :     0.014532
      dxy     :     0.012056
 37 C s       :     3.117872  s :     3.117872
      pz      :     0.964770  p :     2.484120
      px      :     0.745603
      py      :     0.773747
      dz2     :     0.007144  d :     0.075951
      dxz     :     0.013351
      dyz     :     0.010637
      dx2y2   :     0.019015
      dxy     :     0.025806
 38 C s       :     3.106239  s :     3.106239
      pz      :     1.003178  p :     2.661173
      px      :     0.787786
      py      :     0.870209
      dz2     :     0.006127  d :     0.065139
      dxz     :     0.011776
      dyz     :     0.007508
      dx2y2   :     0.018926
      dxy     :     0.020802
 39 C s       :     3.313595  s :     3.313595
      pz      :     0.961162  p :     2.958718
      px      :     0.962216
      py      :     1.035340
      dz2     :     0.004723  d :     0.039942
      dxz     :     0.006240
      dyz     :     0.004054
      dx2y2   :     0.011206
      dxy     :     0.013720
 40 C s       :     3.253148  s :     3.253148
      pz      :     1.009615  p :     2.958594
      px      :     0.954038
      py      :     0.994942
      dz2     :     0.003693  d :     0.039620
      dxz     :     0.005683
      dyz     :     0.004919
      dx2y2   :     0.011273
      dxy     :     0.014052
 41 C s       :     3.298684  s :     3.298684
      pz      :     0.966710  p :     2.955534
      px      :     1.085655
      py      :     0.903169
      dz2     :     0.003897  d :     0.039808
      dxz     :     0.003499
      dyz     :     0.007606
      dx2y2   :     0.013504
      dxy     :     0.011302
 42 N s       :     3.607540  s :     3.607540
      pz      :     1.214676  p :     3.785227
      px      :     1.282286
      py      :     1.288265
      dz2     :     0.005474  d :     0.045706
      dxz     :     0.006197
      dyz     :     0.009788
      dx2y2   :     0.017397
      dxy     :     0.006849
 43 C s       :     3.018958  s :     3.018958
      pz      :     0.857981  p :     2.316571
      px      :     0.697967
      py      :     0.760622
      dz2     :     0.007850  d :     0.100780
      dxz     :     0.011106
      dyz     :     0.019154
      dx2y2   :     0.025929
      dxy     :     0.036741
 44 O s       :     3.805038  s :     3.805038
      pz      :     1.668172  p :     4.596940
      px      :     1.303651
      py      :     1.625118
      dz2     :     0.005395  d :     0.040885
      dxz     :     0.006127
      dyz     :     0.007210
      dx2y2   :     0.006977
      dxy     :     0.015177
 45 C s       :     3.314529  s :     3.314529
      pz      :     0.976927  p :     2.885029
      px      :     0.942866
      py      :     0.965235
      dz2     :     0.010586  d :     0.053418
      dxz     :     0.010428
      dyz     :     0.011191
      dx2y2   :     0.008953
      dxy     :     0.012260
 46 C s       :     3.314396  s :     3.314396
      pz      :     0.904504  p :     3.014606
      px      :     1.032953
      py      :     1.077149
      dz2     :     0.010765  d :     0.042530
      dxz     :     0.005906
      dyz     :     0.009527
      dx2y2   :     0.009462
      dxy     :     0.006870
 47 C s       :     3.246974  s :     3.246974
      pz      :     0.949845  p :     2.832125
      px      :     0.945099
      py      :     0.937181
      dz2     :     0.013373  d :     0.054198
      dxz     :     0.008939
      dyz     :     0.009749
      dx2y2   :     0.010589
      dxy     :     0.011548
 48 C s       :     3.320355  s :     3.320355
      pz      :     1.058990  p :     3.020652
      px      :     1.039901
      py      :     0.921761
      dz2     :     0.014004  d :     0.043236
      dxz     :     0.004212
      dyz     :     0.005871
      dx2y2   :     0.008175
      dxy     :     0.010973
 49 C s       :     3.274269  s :     3.274269
      pz      :     0.958509  p :     2.896016
      px      :     0.944294
      py      :     0.993213
      dz2     :     0.013222  d :     0.052629
      dxz     :     0.007800
      dyz     :     0.009126
      dx2y2   :     0.009754
      dxy     :     0.012726
 50 C s       :     3.324392  s :     3.324392
      pz      :     0.905060  p :     3.019207
      px      :     1.144697
      py      :     0.969450
      dz2     :     0.010246  d :     0.042598
      dxz     :     0.006729
      dyz     :     0.009269
      dx2y2   :     0.005143
      dxy     :     0.011213
 51 C s       :     2.947298  s :     2.947298
      pz      :     0.734111  p :     2.337112
      px      :     0.847648
      py      :     0.755353
      dz2     :     0.006435  d :     0.122045
      dxz     :     0.015451
      dyz     :     0.021852
      dx2y2   :     0.045970
      dxy     :     0.032337
 52 N s       :     3.557648  s :     3.557648
      pz      :     1.633415  p :     4.062968
      px      :     1.274530
      py      :     1.155023
      dz2     :     0.004274  d :     0.034720
      dxz     :     0.002009
      dyz     :     0.005651
      dx2y2   :     0.011081
      dxy     :     0.011705
 53 C s       :     3.270455  s :     3.270455
      pz      :     1.138351  p :     2.911710
      px      :     0.806986
      py      :     0.966372
      dz2     :     0.012584  d :     0.057749
      dxz     :     0.007090
      dyz     :     0.013098
      dx2y2   :     0.010199
      dxy     :     0.014778
 54 C s       :     3.389105  s :     3.389105
      pz      :     0.969246  p :     3.209680
      px      :     1.096852
      py      :     1.143582
      dz2     :     0.005727  d :     0.036877
      dxz     :     0.007345
      dyz     :     0.010143
      dx2y2   :     0.005085
      dxy     :     0.008577
 55 C s       :     3.384148  s :     3.384148
      pz      :     1.100586  p :     3.222721
      px      :     1.037911
      py      :     1.084224
      dz2     :     0.012375  d :     0.036972
      dxz     :     0.003530
      dyz     :     0.004489
      dx2y2   :     0.009753
      dxy     :     0.006826
 56 C s       :     3.379046  s :     3.379046
      pz      :     1.113882  p :     3.221458
      px      :     1.139384
      py      :     0.968192
      dz2     :     0.010993  d :     0.036804
      dxz     :     0.004072
      dyz     :     0.005539
      dx2y2   :     0.005936
      dxy     :     0.010264
 57 O s       :     3.770782  s :     3.770782
      pz      :     1.537771  p :     4.709205
      px      :     1.460435
      py      :     1.710999
      dz2     :     0.002553  d :     0.025995
      dxz     :     0.006653
      dyz     :     0.002860
      dx2y2   :     0.006078
      dxy     :     0.007851
 58 H s       :     0.763287  s :     0.763287
 59 H s       :     0.751714  s :     0.751714
 60 H s       :     0.762784  s :     0.762784
 61 H s       :     0.759031  s :     0.759031
 62 H s       :     0.753324  s :     0.753324
 63 H s       :     0.740870  s :     0.740870
 64 H s       :     0.762488  s :     0.762488
 65 H s       :     0.775048  s :     0.775048
 66 H s       :     0.769108  s :     0.769108
 67 H s       :     0.769653  s :     0.769653
 68 H s       :     0.769704  s :     0.769704
 69 H s       :     0.769034  s :     0.769034
 70 H s       :     0.581881  s :     0.581881
 71 H s       :     0.758443  s :     0.758443
 72 H s       :     0.756512  s :     0.756512
 73 H s       :     0.759122  s :     0.759122
 74 H s       :     0.732009  s :     0.732009
 75 H s       :     0.738891  s :     0.738891
 76 H s       :     0.730926  s :     0.730926
 77 H s       :     0.728001  s :     0.728001
 78 H s       :     0.743765  s :     0.743765
 79 H s       :     0.741920  s :     0.741920
 80 H s       :     0.742987  s :     0.742987
 81 H s       :     0.738411  s :     0.738411
 82 H s       :     0.748514  s :     0.748514
 83 H s       :     0.757514  s :     0.757514

SPIN
  0 C s       :     0.000187  s :     0.000187
      pz      :     0.000523  p :     0.001564
      px      :     0.000718
      py      :     0.000324
      dz2     :    -0.000003  d :    -0.000003
      dxz     :    -0.000003
      dyz     :     0.000005
      dx2y2   :    -0.000006
      dxy     :     0.000004
  1 C s       :    -0.000056  s :    -0.000056
      pz      :    -0.000198  p :    -0.000403
      px      :    -0.000598
      py      :     0.000393
      dz2     :     0.000015  d :     0.000039
      dxz     :     0.000006
      dyz     :     0.000005
      dx2y2   :     0.000005
      dxy     :     0.000008
  2 C s       :     0.000288  s :     0.000288
      pz      :     0.001289  p :     0.001793
      px      :     0.000358
      py      :     0.000146
      dz2     :     0.000004  d :    -0.000016
      dxz     :    -0.000006
      dyz     :    -0.000007
      dx2y2   :    -0.000004
      dxy     :    -0.000004
  3 C s       :    -0.000201  s :    -0.000201
      pz      :    -0.000588  p :    -0.001277
      px      :    -0.000467
      py      :    -0.000222
      dz2     :     0.000008  d :     0.000030
      dxz     :     0.000005
      dyz     :     0.000009
      dx2y2   :     0.000007
      dxy     :     0.000001
  4 C s       :     0.000250  s :     0.000250
      pz      :     0.001006  p :     0.002126
      px      :     0.000711
      py      :     0.000408
      dz2     :    -0.000006  d :    -0.000014
      dxz     :    -0.000003
      dyz     :    -0.000002
      dx2y2   :    -0.000002
      dxy     :    -0.000002
  5 C s       :    -0.000125  s :    -0.000125
      pz      :    -0.000412  p :    -0.000770
      px      :    -0.000083
      py      :    -0.000275
      dz2     :     0.000003  d :     0.000024
      dxz     :     0.000002
      dyz     :     0.000006
      dx2y2   :     0.000008
      dxy     :     0.000005
  6 C s       :    -0.000609  s :    -0.000609
      pz      :    -0.000283  p :    -0.000296
      px      :    -0.000201
      py      :     0.000187
      dz2     :     0.000039  d :     0.000091
      dxz     :     0.000038
      dyz     :     0.000014
      dx2y2   :    -0.000000
      dxy     :    -0.000000
  7 C s       :     0.003393  s :     0.003393
      pz      :     0.005977  p :     0.030343
      px      :     0.007068
      py      :     0.017298
      dz2     :     0.000002  d :     0.000049
      dxz     :     0.000272
      dyz     :    -0.000556
      dx2y2   :     0.000184
      dxy     :     0.000147
  8 C s       :    -0.012506  s :    -0.012506
      pz      :    -0.092495  p :    -0.063807
      px      :    -0.004376
      py      :     0.033063
      dz2     :     0.000354  d :     0.009397
      dxz     :     0.005621
      dyz     :     0.001415
      dx2y2   :    -0.000121
      dxy     :     0.002128
  9 C s       :     0.011189  s :     0.011189
      pz      :     0.201312  p :     0.224247
      px      :    -0.000046
      py      :     0.022980
      dz2     :     0.000130  d :     0.010414
      dxz     :     0.000802
      dyz     :     0.003417
      dx2y2   :     0.002582
      dxy     :     0.003483
 10 C s       :    -0.000197  s :    -0.000197
      pz      :     0.011616  p :     0.016723
      px      :     0.003918
      py      :     0.001189
      dz2     :     0.000329  d :     0.003817
      dxz     :     0.003265
      dyz     :    -0.000253
      dx2y2   :    -0.000309
      dxy     :     0.000786
 11 N s       :     0.002458  s :     0.002458
      pz      :     0.045838  p :     0.048860
      px      :     0.000684
      py      :     0.002338
      dz2     :    -0.000130  d :     0.000054
      dxz     :     0.000058
      dyz     :     0.000070
      dx2y2   :     0.000026
      dxy     :     0.000030
 12 N s       :     0.035473  s :     0.035473
      pz      :     0.277643  p :     0.360814
      px      :     0.028229
      py      :     0.054943
      dz2     :    -0.000055  d :    -0.001414
      dxz     :    -0.000298
      dyz     :    -0.000661
      dx2y2   :    -0.000146
      dxy     :    -0.000255
 13 C s       :     0.011926  s :     0.011926
      pz      :     0.118551  p :     0.160800
      px      :     0.012124
      py      :     0.030125
      dz2     :     0.000044  d :     0.005349
      dxz     :    -0.000022
      dyz     :     0.004045
      dx2y2   :     0.001186
      dxy     :     0.000097
 14 C s       :    -0.010091  s :    -0.010091
      pz      :     0.012534  p :    -0.000771
      px      :    -0.004714
      py      :    -0.008591
      dz2     :     0.000105  d :     0.012501
      dxz     :     0.004995
      dyz     :     0.001128
      dx2y2   :     0.000373
      dxy     :     0.005900
 15 N s       :     0.112484  s :     0.112484
      pz      :     0.335501  p :     0.938959
      px      :     0.166354
      py      :     0.437104
      dz2     :     0.000188  d :    -0.003853
      dxz     :    -0.000677
      dyz     :    -0.000462
      dx2y2   :    -0.001312
      dxy     :    -0.001590
 16 O s       :     0.002072  s :     0.002072
      pz      :     0.036526  p :     0.059544
      px      :     0.015541
      py      :     0.007477
      dz2     :     0.000008  d :    -0.000443
      dxz     :    -0.000167
      dyz     :    -0.000099
      dx2y2   :    -0.000178
      dxy     :    -0.000006
 17 H s       :    -0.002728  s :    -0.002728
 18 H s       :     0.006525  s :     0.006525
 19 H s       :     0.025809  s :     0.025809
 20 H s       :    -0.000031  s :    -0.000031
 21 H s       :     0.000050  s :     0.000050
 22 H s       :    -0.000135  s :    -0.000135
 23 H s       :     0.000067  s :     0.000067
 24 H s       :    -0.000034  s :    -0.000034
 25 H s       :     0.000163  s :     0.000163
 26 H s       :     0.000348  s :     0.000348
 27 H s       :    -0.002306  s :    -0.002306
 28 C s       :     0.000015  s :     0.000015
      pz      :     0.000038  p :     0.000110
      px      :     0.000067
      py      :     0.000005
      dz2     :    -0.000000  d :    -0.000001
      dxz     :    -0.000000
      dyz     :    -0.000000
      dx2y2   :    -0.000000
      dxy     :    -0.000000
 29 C s       :    -0.000027  s :    -0.000027
      pz      :    -0.000012  p :    -0.000098
      px      :    -0.000027
      py      :    -0.000059
      dz2     :     0.000000  d :     0.000003
      dxz     :    -0.000000
      dyz     :     0.000002
      dx2y2   :     0.000000
      dxy     :     0.000000
 30 C s       :     0.000007  s :     0.000007
      pz      :     0.000037  p :     0.000131
      px      :     0.000076
      py      :     0.000018
      dz2     :    -0.000000  d :    -0.000001
      dxz     :    -0.000000
      dyz     :    -0.000000
      dx2y2   :    -0.000000
      dxy     :    -0.000000
 31 C s       :    -0.000011  s :    -0.000011
      pz      :    -0.000017  p :    -0.000066
      px      :    -0.000027
      py      :    -0.000021
      dz2     :     0.000000  d :     0.000002
      dxz     :     0.000000
      dyz     :     0.000000
      dx2y2   :     0.000001
      dxy     :     0.000000
 32 C s       :     0.000016  s :     0.000016
      pz      :     0.000040  p :     0.000135
      px      :     0.000075
      py      :     0.000020
      dz2     :    -0.000000  d :    -0.000001
      dxz     :    -0.000000
      dyz     :    -0.000000
      dx2y2   :    -0.000000
      dxy     :    -0.000000
 33 C s       :    -0.000012  s :    -0.000012
      pz      :    -0.000026  p :    -0.000077
      px      :    -0.000034
      py      :    -0.000017
      dz2     :     0.000000  d :     0.000002
      dxz     :     0.000000
      dyz     :     0.000000
      dx2y2   :     0.000000
      dxy     :     0.000001
 34 C s       :     0.000033  s :     0.000033
      pz      :     0.000223  p :     0.000143
      px      :     0.000105
      py      :    -0.000186
      dz2     :    -0.000001  d :     0.000004
      dxz     :     0.000003
      dyz     :     0.000002
      dx2y2   :    -0.000000
      dxy     :     0.000001
 35 O s       :     0.000020  s :     0.000020
      pz      :     0.000119  p :     0.000170
      px      :     0.000029
      py      :     0.000022
      dz2     :    -0.000000  d :     0.000001
      dxz     :     0.000001
      dyz     :     0.000001
      dx2y2   :    -0.000001
      dxy     :    -0.000000
 36 C s       :     0.000052  s :     0.000052
      pz      :     0.000214  p :     0.000307
      px      :     0.000244
      py      :    -0.000152
      dz2     :    -0.000002  d :    -0.000003
      dxz     :    -0.000002
      dyz     :     0.000001
      dx2y2   :    -0.000001
      dxy     :     0.000000
 37 C s       :    -0.000065  s :    -0.000065
      pz      :    -0.000111  p :    -0.000167
      px      :     0.000001
      py      :    -0.000057
      dz2     :     0.000000  d :     0.000011
      dxz     :     0.000004
      dyz     :     0.000005
      dx2y2   :     0.000001
      dxy     :     0.000000
 38 C s       :     0.000119  s :     0.000119
      pz      :     0.000612  p :     0.000763
      px      :     0.000084
      py      :     0.000067
      dz2     :    -0.000003  d :    -0.000007
      dxz     :    -0.000002
      dyz     :    -0.000002
      dx2y2   :    -0.000000
      dxy     :    -0.000000
 39 C s       :    -0.000072  s :    -0.000072
      pz      :    -0.000402  p :    -0.000539
      px      :    -0.000088
      py      :    -0.000050
      dz2     :     0.000003  d :     0.000013
      dxz     :     0.000006
      dyz     :     0.000002
      dx2y2   :     0.000001
      dxy     :     0.000001
 40 C s       :     0.000106  s :     0.000106
      pz      :     0.000614  p :     0.000688
      px      :     0.000030
      py      :     0.000044
      dz2     :    -0.000002  d :    -0.000009
      dxz     :    -0.000004
      dyz     :    -0.000003
      dx2y2   :    -0.000001
      dxy     :    -0.000000
 41 C s       :     0.000044  s :     0.000044
      pz      :    -0.000292  p :    -0.000592
      px      :    -0.000239
      py      :    -0.000061
      dz2     :     0.000005  d :     0.000016
      dxz     :     0.000008
      dyz     :     0.000003
      dx2y2   :     0.000000
      dxy     :    -0.000000
 42 N s       :    -0.000018  s :    -0.000018
      pz      :    -0.000155  p :    -0.000219
      px      :    -0.000043
      py      :    -0.000021
      dz2     :     0.000003  d :     0.000009
      dxz     :     0.000002
      dyz     :     0.000003
      dx2y2   :     0.000000
      dxy     :     0.000000
 43 C s       :     0.000038  s :     0.000038
      pz      :     0.000294  p :     0.000361
      px      :     0.000034
      py      :     0.000032
      dz2     :    -0.000001  d :    -0.000001
      dxz     :    -0.000000
      dyz     :    -0.000000
      dx2y2   :     0.000000
      dxy     :    -0.000000
 44 O s       :    -0.000000  s :    -0.000000
      pz      :     0.000008  p :     0.000000
      px      :    -0.000005
      py      :    -0.000002
      dz2     :     0.000000  d :     0.000001
      dxz     :     0.000000
      dyz     :    -0.000000
      dx2y2   :    -0.000000
      dxy     :     0.000000
 45 C s       :    -0.000009  s :    -0.000009
      pz      :    -0.000006  p :    -0.000028
      px      :    -0.000012
      py      :    -0.000010
      dz2     :    -0.000000  d :     0.000002
      dxz     :     0.000002
      dyz     :     0.000000
      dx2y2   :     0.000000
      dxy     :     0.000000
 46 C s       :     0.000001  s :     0.000001
      pz      :     0.000000  p :     0.000003
      px      :     0.000001
      py      :     0.000002
      dz2     :    -0.000000  d :     0.000000
      dxz     :     0.000000
      dyz     :    -0.000000
      dx2y2   :    -0.000000
      dxy     :     0.000000
 47 C s       :     0.000002  s :     0.000002
      pz      :     0.000001  p :     0.000018
      px      :     0.000015
      py      :     0.000002
      dz2     :    -0.000000  d :     0.000000
      dxz     :     0.000000
      dyz     :    -0.000000
      dx2y2   :    -0.000000
      dxy     :     0.000000
 48 C s       :    -0.000002  s :    -0.000002
      pz      :    -0.000002  p :    -0.000005
      px      :     0.000001
      py      :    -0.000003
      dz2     :     0.000000  d :     0.000000
      dxz     :     0.000000
      dyz     :     0.000000
      dx2y2   :     0.000000
      dxy     :     0.000000
 49 C s       :     0.000014  s :     0.000014
      pz      :     0.000006  p :     0.000095
      px      :     0.000075
      py      :     0.000014
      dz2     :     0.000000  d :     0.000000
      dxz     :     0.000000
      dyz     :     0.000000
      dx2y2   :    -0.000000
      dxy     :     0.000000
 50 C s       :     0.000000  s :     0.000000
      pz      :     0.000009  p :     0.000013
      px      :     0.000002
      py      :     0.000002
      dz2     :     0.000000  d :     0.000000
      dxz     :     0.000000
      dyz     :     0.000000
      dx2y2   :     0.000000
      dxy     :     0.000000
 51 C s       :    -0.000006  s :    -0.000006
      pz      :     0.000040  p :     0.000023
      px      :     0.000002
      py      :    -0.000018
      dz2     :    -0.000000  d :     0.000015
      dxz     :     0.000000
      dyz     :     0.000000
      dx2y2   :     0.000002
      dxy     :     0.000012
 52 N s       :     0.000035  s :     0.000035
      pz      :     0.000011  p :     0.000372
      px      :     0.000245
      py      :     0.000115
      dz2     :     0.000000  d :     0.000002
      dxz     :     0.000000
      dyz     :     0.000000
      dx2y2   :     0.000000
      dxy     :     0.000001
 53 C s       :    -0.000004  s :    -0.000004
      pz      :    -0.000003  p :    -0.000005
      px      :     0.000008
      py      :    -0.000010
      dz2     :     0.000000  d :     0.000002
      dxz     :    -0.000000
      dyz     :     0.000000
      dx2y2   :     0.000001
      dxy     :     0.000001
 54 C s       :     0.000004  s :     0.000004
      pz      :     0.000012  p :     0.000016
      px      :     0.000002
      py      :     0.000002
      dz2     :     0.000000  d :     0.000000
      dxz     :     0.000000
      dyz     :    -0.000000
      dx2y2   :     0.000000
      dxy     :     0.000000
 55 C s       :     0.000000  s :     0.000000
      pz      :     0.000000  p :     0.000003
      px      :     0.000002
      py      :     0.000001
      dz2     :     0.000000  d :     0.000000
      dxz     :     0.000000
      dyz     :     0.000000
      dx2y2   :     0.000000
      dxy     :     0.000000
 56 C s       :     0.000000  s :     0.000000
      pz      :    -0.000001  p :    -0.000001
      px      :    -0.000002
      py      :     0.000002
      dz2     :     0.000000  d :     0.000000
      dxz     :     0.000000
      dyz     :     0.000000
      dx2y2   :    -0.000000
      dxy     :     0.000000
 57 O s       :     0.000002  s :     0.000002
      pz      :    -0.000000  p :     0.000212
      px      :     0.000128
      py      :     0.000084
      dz2     :    -0.000001  d :    -0.000000
      dxz     :     0.000002
      dyz     :    -0.000000
      dx2y2   :    -0.000001
      dxy     :    -0.000000
 58 H s       :     0.000001  s :     0.000001
 59 H s       :    -0.000000  s :    -0.000000
 60 H s       :     0.000005  s :     0.000005
 61 H s       :     0.000001  s :     0.000001
 62 H s       :     0.000005  s :     0.000005
 63 H s       :    -0.000001  s :    -0.000001
 64 H s       :    -0.000002  s :    -0.000002
 65 H s       :     0.000007  s :     0.000007
 66 H s       :     0.000001  s :     0.000001
 67 H s       :    -0.000000  s :    -0.000000
 68 H s       :     0.000002  s :     0.000002
 69 H s       :    -0.000000  s :    -0.000000
 70 H s       :    -0.000267  s :    -0.000267
 71 H s       :    -0.000002  s :    -0.000002
 72 H s       :    -0.000000  s :    -0.000000
 73 H s       :     0.000007  s :     0.000007
 74 H s       :     0.000030  s :     0.000030
 75 H s       :    -0.000042  s :    -0.000042
 76 H s       :     0.000094  s :     0.000094
 77 H s       :    -0.000082  s :    -0.000082
 78 H s       :     0.000002  s :     0.000002
 79 H s       :    -0.000008  s :    -0.000008
 80 H s       :     0.000003  s :     0.000003
 81 H s       :    -0.000007  s :    -0.000007
 82 H s       :     0.000015  s :     0.000015
 83 H s       :    -0.000001  s :    -0.000001


                     *******************************
                     * LOEWDIN POPULATION ANALYSIS *
                     *******************************

-------------------------------------------
LOEWDIN ATOMIC CHARGES AND SPIN POPULATIONS
-------------------------------------------
   0 C :   -0.139737    0.001489
   1 C :   -0.058447    0.000201
   2 C :   -0.141855    0.001564
   3 C :   -0.141646   -0.000912
   4 C :   -0.148473    0.001834
   5 C :   -0.139971   -0.000499
   6 C :   -0.214936   -0.001521
   7 C :   -0.043980    0.021501
   8 C :    0.054299   -0.006486
   9 C :   -0.091046    0.248667
  10 C :    0.102562    0.032582
  11 N :   -0.223424    0.050940
  12 N :   -0.186265    0.359259
  13 C :   -0.104100    0.168873
  14 C :   -0.088164    0.057664
  15 N :    0.045849    0.980799
  16 O :   -0.311266    0.057914
  17 H :    0.273844   -0.001254
  18 H :    0.158939    0.006747
  19 H :    0.180822    0.019667
  20 H :    0.146482   -0.000018
  21 H :    0.146604    0.000030
  22 H :    0.146239   -0.000063
  23 H :    0.146607    0.000038
  24 H :    0.147139   -0.000055
  25 H :    0.152482    0.000072
  26 H :    0.147356    0.000276
  27 H :    0.157160   -0.001773
  28 C :   -0.114078    0.000105
  29 C :   -0.092733   -0.000068
  30 C :   -0.108139    0.000083
  31 C :   -0.140463   -0.000051
  32 C :   -0.126000    0.000113
  33 C :   -0.141848   -0.000055
  34 C :    0.135638    0.000301
  35 O :   -0.211187    0.000198
  36 C :   -0.115705    0.000364
  37 C :    0.070350   -0.000083
  38 C :   -0.024151    0.000653
  39 C :   -0.114494   -0.000405
  40 C :   -0.146252    0.000660
  41 C :   -0.100305   -0.000167
  42 N :   -0.188631   -0.000146
  43 C :    0.137010    0.000315
  44 O :   -0.054669    0.000013
  45 C :   -0.100848   -0.000009
  46 C :   -0.199688    0.000005
  47 C :   -0.101696    0.000019
  48 C :   -0.204971   -0.000005
  49 C :   -0.114378    0.000103
  50 C :   -0.196436    0.000009
  51 C :    0.121799    0.000060
  52 N :   -0.207355    0.000297
  53 C :   -0.128548   -0.000000
  54 C :   -0.330421    0.000023
  55 C :   -0.340295    0.000004
  56 C :   -0.337108    0.000001
  57 O :   -0.320336    0.000193
  58 H :    0.138063    0.000001
  59 H :    0.141227   -0.000000
  60 H :    0.134746    0.000004
  61 H :    0.135401    0.000001
  62 H :    0.143046    0.000004
  63 H :    0.143847   -0.000000
  64 H :    0.136933   -0.000001
  65 H :    0.131746    0.000005
  66 H :    0.133819    0.000001
  67 H :    0.132247    0.000000
  68 H :    0.133339    0.000002
  69 H :    0.133663   -0.000000
  70 H :    0.269132   -0.000112
  71 H :    0.137958   -0.000001
  72 H :    0.139201   -0.000000
  73 H :    0.138346    0.000005
  74 H :    0.160709    0.000014
  75 H :    0.153549   -0.000020
  76 H :    0.159790    0.000045
  77 H :    0.153504   -0.000016
  78 H :    0.150717    0.000002
  79 H :    0.150947   -0.000004
  80 H :    0.150864    0.000001
  81 H :    0.154330   -0.000004
  82 H :    0.136732    0.000009
  83 H :    0.129010   -0.000000

----------------------------------------------------
LOEWDIN REDUCED ORBITAL CHARGES AND SPIN POPULATIONS
----------------------------------------------------
CHARGE
  0 C s       :     2.891512  s :     2.891512
      pz      :     1.037726  p :     3.157811
      px      :     1.045279
      py      :     1.074806
      dz2     :     0.012251  d :     0.090415
      dxz     :     0.015988
      dyz     :     0.019271
      dx2y2   :     0.023231
      dxy     :     0.019674
  1 C s       :     2.847839  s :     2.847839
      pz      :     1.025353  p :     3.099398
      px      :     1.025013
      py      :     1.049032
      dz2     :     0.018425  d :     0.111210
      dxz     :     0.017226
      dyz     :     0.024063
      dx2y2   :     0.025454
      dxy     :     0.026041
  2 C s       :     2.890911  s :     2.890911
      pz      :     1.038480  p :     3.160698
      px      :     1.053926
      py      :     1.068292
      dz2     :     0.010646  d :     0.090247
      dxz     :     0.015308
      dyz     :     0.019063
      dx2y2   :     0.023788
      dxy     :     0.021440
  3 C s       :     2.893250  s :     2.893250
      pz      :     1.034727  p :     3.157153
      px      :     1.050036
      py      :     1.072390
      dz2     :     0.012460  d :     0.091244
      dxz     :     0.015930
      dyz     :     0.019417
      dx2y2   :     0.023482
      dxy     :     0.019955
  4 C s       :     2.893920  s :     2.893920
      pz      :     1.039396  p :     3.163905
      px      :     1.050247
      py      :     1.074262
      dz2     :     0.017107  d :     0.090648
      dxz     :     0.014603
      dyz     :     0.018348
      dx2y2   :     0.016945
      dxy     :     0.023646
  5 C s       :     2.893451  s :     2.893451
      pz      :     1.033465  p :     3.155451
      px      :     1.046013
      py      :     1.075973
      dz2     :     0.010760  d :     0.091068
      dxz     :     0.015391
      dyz     :     0.019518
      dx2y2   :     0.023478
      dxy     :     0.021921
  6 C s       :     2.904345  s :     2.904345
      pz      :     1.063285  p :     3.222741
      px      :     1.094337
      py      :     1.065119
      dz2     :     0.018755  d :     0.087850
      dxz     :     0.007214
      dyz     :     0.026943
      dx2y2   :     0.016720
      dxy     :     0.018219
  7 C s       :     2.853701  s :     2.853701
      pz      :     1.089720  p :     3.048379
      px      :     0.924878
      py      :     1.033781
      dz2     :     0.023795  d :     0.141899
      dxz     :     0.025140
      dyz     :     0.032026
      dx2y2   :     0.022850
      dxy     :     0.038089
  8 C s       :     2.835989  s :     2.835989
      pz      :     0.892501  p :     2.941969
      px      :     1.036290
      py      :     1.013178
      dz2     :     0.010361  d :     0.167742
      dxz     :     0.033864
      dyz     :     0.014242
      dx2y2   :     0.041525
      dxy     :     0.067751
  9 C s       :     2.838082  s :     2.838082
      pz      :     1.096953  p :     3.107024
      px      :     1.045795
      py      :     0.964276
      dz2     :     0.012856  d :     0.145940
      dxz     :     0.013798
      dyz     :     0.025418
      dx2y2   :     0.045401
      dxy     :     0.048468
 10 C s       :     2.801076  s :     2.801076
      pz      :     0.821350  p :     2.801496
      px      :     1.007715
      py      :     0.972430
      dz2     :     0.017433  d :     0.294866
      dxz     :     0.037876
      dyz     :     0.048893
      dx2y2   :     0.126278
      dxy     :     0.064388
 11 N s       :     3.104827  s :     3.104827
      pz      :     1.614553  p :     4.038164
      px      :     1.221932
      py      :     1.201678
      dz2     :     0.006560  d :     0.080432
      dxz     :     0.006564
      dyz     :     0.010910
      dx2y2   :     0.029363
      dxy     :     0.027034
 12 N s       :     3.182842  s :     3.182842
      pz      :     1.255980  p :     3.914415
      px      :     1.259234
      py      :     1.399201
      dz2     :     0.008711  d :     0.089009
      dxz     :     0.013839
      dyz     :     0.010550
      dx2y2   :     0.033246
      dxy     :     0.022663
 13 C s       :     2.893659  s :     2.893659
      pz      :     1.015998  p :     3.081843
      px      :     1.068927
      py      :     0.996918
      dz2     :     0.009295  d :     0.128598
      dxz     :     0.005794
      dyz     :     0.024404
      dx2y2   :     0.049269
      dxy     :     0.039837
 14 C s       :     2.894063  s :     2.894063
      pz      :     0.996411  p :     3.062051
      px      :     0.970396
      py      :     1.095243
      dz2     :     0.009531  d :     0.132050
      dxz     :     0.029855
      dyz     :     0.008035
      dx2y2   :     0.046340
      dxy     :     0.038288
 15 N s       :     3.144918  s :     3.144918
      pz      :     1.417952  p :     3.721725
      px      :     1.173791
      py      :     1.129982
      dz2     :     0.007137  d :     0.087508
      dxz     :     0.015825
      dyz     :     0.012321
      dx2y2   :     0.029435
      dxy     :     0.022790
 16 O s       :     3.511342  s :     3.511342
      pz      :     1.544914  p :     4.746637
      px      :     1.552684
      py      :     1.649038
      dz2     :     0.006266  d :     0.053287
      dxz     :     0.008416
      dyz     :     0.005629
      dx2y2   :     0.013508
      dxy     :     0.019468
 17 H s       :     0.726156  s :     0.726156
 18 H s       :     0.841061  s :     0.841061
 19 H s       :     0.819178  s :     0.819178
 20 H s       :     0.853518  s :     0.853518
 21 H s       :     0.853396  s :     0.853396
 22 H s       :     0.853761  s :     0.853761
 23 H s       :     0.853393  s :     0.853393
 24 H s       :     0.852861  s :     0.852861
 25 H s       :     0.847518  s :     0.847518
 26 H s       :     0.852644  s :     0.852644
 27 H s       :     0.842840  s :     0.842840
 28 C s       :     2.889994  s :     2.889994
      pz      :     1.041456  p :     3.132623
      px      :     1.015254
      py      :     1.075913
      dz2     :     0.014301  d :     0.091462
      dxz     :     0.015087
      dyz     :     0.023408
      dx2y2   :     0.020461
      dxy     :     0.018204
 29 C s       :     2.851346  s :     2.851346
      pz      :     1.063377  p :     3.134974
      px      :     1.028643
      py      :     1.042954
      dz2     :     0.022334  d :     0.106413
      dxz     :     0.017646
      dyz     :     0.021329
      dx2y2   :     0.019715
      dxy     :     0.025388
 30 C s       :     2.890131  s :     2.890131
      pz      :     1.042577  p :     3.126994
      px      :     1.032160
      py      :     1.052256
      dz2     :     0.013408  d :     0.091015
      dxz     :     0.015525
      dyz     :     0.021428
      dx2y2   :     0.021360
      dxy     :     0.019294
 31 C s       :     2.892721  s :     2.892721
      pz      :     1.048913  p :     3.157243
      px      :     1.039103
      py      :     1.069226
      dz2     :     0.014213  d :     0.090499
      dxz     :     0.015231
      dyz     :     0.023070
      dx2y2   :     0.019340
      dxy     :     0.018644
 32 C s       :     2.896382  s :     2.896382
      pz      :     1.042125  p :     3.138871
      px      :     1.028288
      py      :     1.068458
      dz2     :     0.020968  d :     0.090747
      dxz     :     0.016216
      dyz     :     0.019674
      dx2y2   :     0.014259
      dxy     :     0.019629
 33 C s       :     2.892515  s :     2.892515
      pz      :     1.051032  p :     3.158623
      px      :     1.034801
      py      :     1.072790
      dz2     :     0.013970  d :     0.090711
      dxz     :     0.015651
      dyz     :     0.021691
      dx2y2   :     0.020248
      dxy     :     0.019151
 34 C s       :     2.846380  s :     2.846380
      pz      :     0.733553  p :     2.788269
      px      :     1.025273
      py      :     1.029443
      dz2     :     0.013358  d :     0.229713
      dxz     :     0.035823
      dyz     :     0.012185
      dx2y2   :     0.061284
      dxy     :     0.107063
 35 O s       :     3.511542  s :     3.511542
      pz      :     1.353081  p :     4.642528
      px      :     1.484634
      py      :     1.804813
      dz2     :     0.006529  d :     0.057117
      dxz     :     0.014880
      dyz     :     0.000508
      dx2y2   :     0.019349
      dxy     :     0.015850
 36 C s       :     2.848935  s :     2.848935
      pz      :     1.040773  p :     3.160245
      px      :     1.057767
      py      :     1.061705
      dz2     :     0.009640  d :     0.106526
      dxz     :     0.015308
      dyz     :     0.009028
      dx2y2   :     0.038340
      dxy     :     0.034210
 37 C s       :     2.816035  s :     2.816035
      pz      :     0.977796  p :     2.935081
      px      :     0.984983
      py      :     0.972302
      dz2     :     0.015580  d :     0.178533
      dxz     :     0.028298
      dyz     :     0.022867
      dx2y2   :     0.048388
      dxy     :     0.063401
 38 C s       :     2.819579  s :     2.819579
      pz      :     0.998534  p :     3.050776
      px      :     0.982383
      py      :     1.069859
      dz2     :     0.012407  d :     0.153796
      dxz     :     0.024303
      dyz     :     0.015605
      dx2y2   :     0.048461
      dxy     :     0.053021
 39 C s       :     2.894522  s :     2.894522
      pz      :     0.967956  p :     3.130201
      px      :     1.078498
      py      :     1.083747
      dz2     :     0.008133  d :     0.089772
      dxz     :     0.013344
      dyz     :     0.007560
      dx2y2   :     0.028379
      dxy     :     0.032356
 40 C s       :     2.889554  s :     2.889554
      pz      :     1.005476  p :     3.166519
      px      :     1.076842
      py      :     1.084202
      dz2     :     0.006371  d :     0.090180
      dxz     :     0.011419
      dyz     :     0.009398
      dx2y2   :     0.028811
      dxy     :     0.034180
 41 C s       :     2.889235  s :     2.889235
      pz      :     0.966713  p :     3.120922
      px      :     1.085272
      py      :     1.068938
      dz2     :     0.006649  d :     0.090149
      dxz     :     0.005592
      dyz     :     0.016454
      dx2y2   :     0.032914
      dxy     :     0.028539
 42 N s       :     3.202500  s :     3.202500
      pz      :     1.214450  p :     3.892218
      px      :     1.306982
      py      :     1.370786
      dz2     :     0.010260  d :     0.093913
      dxz     :     0.012153
      dyz     :     0.015589
      dx2y2   :     0.039574
      dxy     :     0.016336
 43 C s       :     2.828042  s :     2.828042
      pz      :     0.878382  p :     2.810699
      px      :     0.924773
      py      :     1.007544
      dz2     :     0.017011  d :     0.224248
      dxz     :     0.021965
      dyz     :     0.038636
      dx2y2   :     0.059745
      dxy     :     0.086892
 44 O s       :     3.402443  s :     3.402443
      pz      :     1.633484  p :     4.564851
      px      :     1.310131
      py      :     1.621236
      dz2     :     0.010206  d :     0.087375
      dxz     :     0.015947
      dyz     :     0.010000
      dx2y2   :     0.018411
      dxy     :     0.032811
 45 C s       :     2.833860  s :     2.833860
      pz      :     1.052718  p :     3.142483
      px      :     1.032372
      py      :     1.057393
      dz2     :     0.023381  d :     0.124505
      dxz     :     0.024655
      dyz     :     0.026241
      dx2y2   :     0.021063
      dxy     :     0.029166
 46 C s       :     2.903975  s :     2.903975
      pz      :     1.038896  p :     3.207640
      px      :     1.074282
      py      :     1.094461
      dz2     :     0.024084  d :     0.088074
      dxz     :     0.013870
      dyz     :     0.019658
      dx2y2   :     0.016911
      dxy     :     0.013550
 47 C s       :     2.833885  s :     2.833885
      pz      :     1.049319  p :     3.140774
      px      :     1.041160
      py      :     1.050295
      dz2     :     0.031534  d :     0.127037
      dxz     :     0.020495
      dyz     :     0.022521
      dx2y2   :     0.024825
      dxy     :     0.027663
 48 C s       :     2.902246  s :     2.902246
      pz      :     1.086986  p :     3.212258
      px      :     1.076990
      py      :     1.048282
      dz2     :     0.026434  d :     0.090467
      dxz     :     0.008911
      dyz     :     0.013783
      dx2y2   :     0.018339
      dxy     :     0.023000
 49 C s       :     2.842006  s :     2.842006
      pz      :     1.052348  p :     3.149840
      px      :     1.040421
      py      :     1.057071
      dz2     :     0.030795  d :     0.122532
      dxz     :     0.017980
      dyz     :     0.020845
      dx2y2   :     0.023282
      dxy     :     0.029630
 50 C s       :     2.905225  s :     2.905225
      pz      :     1.032643  p :     3.203066
      px      :     1.115338
      py      :     1.055085
      dz2     :     0.022828  d :     0.088145
      dxz     :     0.013440
      dyz     :     0.020975
      dx2y2   :     0.010710
      dxy     :     0.020193
 51 C s       :     2.821151  s :     2.821151
      pz      :     0.760014  p :     2.777708
      px      :     1.037415
      py      :     0.980279
      dz2     :     0.015598  d :     0.279342
      dxz     :     0.031084
      dyz     :     0.045746
      dx2y2   :     0.109655
      dxy     :     0.077257
 52 N s       :     3.100134  s :     3.100134
      pz      :     1.583565  p :     4.024692
      px      :     1.233994
      py      :     1.207132
      dz2     :     0.007020  d :     0.082530
      dxz     :     0.004858
      dyz     :     0.011346
      dx2y2   :     0.029001
      dxy     :     0.030304
 53 C s       :     2.894828  s :     2.894828
      pz      :     1.119979  p :     3.113379
      px      :     0.959907
      py      :     1.033493
      dz2     :     0.024082  d :     0.120341
      dxz     :     0.015336
      dyz     :     0.024607
      dx2y2   :     0.023402
      dxy     :     0.032914
 54 C s       :     2.954568  s :     2.954568
      pz      :     1.059271  p :     3.306779
      px      :     1.112220
      py      :     1.135288
      dz2     :     0.012374  d :     0.069073
      dxz     :     0.014988
      dyz     :     0.018623
      dx2y2   :     0.008575
      dxy     :     0.014513
 55 C s       :     2.949415  s :     2.949415
      pz      :     1.116301  p :     3.321438
      px      :     1.092536
      py      :     1.112602
      dz2     :     0.021785  d :     0.069442
      dxz     :     0.007681
      dyz     :     0.008364
      dx2y2   :     0.017913
      dxy     :     0.013699
 56 C s       :     2.946549  s :     2.946549
      pz      :     1.122274  p :     3.320950
      px      :     1.135550
      py      :     1.063127
      dz2     :     0.019404  d :     0.069609
      dxz     :     0.006628
      dyz     :     0.011989
      dx2y2   :     0.012783
      dxy     :     0.018805
 57 O s       :     3.509418  s :     3.509418
      pz      :     1.526137  p :     4.758418
      px      :     1.526525
      py      :     1.705756
      dz2     :     0.006097  d :     0.052500
      dxz     :     0.009118
      dyz     :     0.004113
      dx2y2   :     0.015231
      dxy     :     0.017941
 58 H s       :     0.861937  s :     0.861937
 59 H s       :     0.858773  s :     0.858773
 60 H s       :     0.865254  s :     0.865254
 61 H s       :     0.864599  s :     0.864599
 62 H s       :     0.856954  s :     0.856954
 63 H s       :     0.856153  s :     0.856153
 64 H s       :     0.863067  s :     0.863067
 65 H s       :     0.868254  s :     0.868254
 66 H s       :     0.866181  s :     0.866181
 67 H s       :     0.867753  s :     0.867753
 68 H s       :     0.866661  s :     0.866661
 69 H s       :     0.866337  s :     0.866337
 70 H s       :     0.730868  s :     0.730868
 71 H s       :     0.862042  s :     0.862042
 72 H s       :     0.860799  s :     0.860799
 73 H s       :     0.861654  s :     0.861654
 74 H s       :     0.839291  s :     0.839291
 75 H s       :     0.846451  s :     0.846451
 76 H s       :     0.840210  s :     0.840210
 77 H s       :     0.846496  s :     0.846496
 78 H s       :     0.849283  s :     0.849283
 79 H s       :     0.849053  s :     0.849053
 80 H s       :     0.849136  s :     0.849136
 81 H s       :     0.845670  s :     0.845670
 82 H s       :     0.863268  s :     0.863268
 83 H s       :     0.870990  s :     0.870990

SPIN
  0 C s       :     0.000074  s :     0.000074
      pz      :     0.000514  p :     0.001419
      px      :     0.000686
      py      :     0.000219
      dz2     :    -0.000009  d :    -0.000004
      dxz     :    -0.000004
      dyz     :     0.000011
      dx2y2   :    -0.000012
      dxy     :     0.000009
  1 C s       :     0.000105  s :     0.000105
      pz      :    -0.000142  p :    -0.000007
      px      :    -0.000428
      py      :     0.000562
      dz2     :     0.000033  d :     0.000103
      dxz     :     0.000009
      dyz     :     0.000018
      dx2y2   :     0.000025
      dxy     :     0.000018
  2 C s       :     0.000058  s :     0.000058
      pz      :     0.000913  p :     0.001537
      px      :     0.000512
      py      :     0.000112
      dz2     :     0.000012  d :    -0.000031
      dxz     :    -0.000008
      dyz     :    -0.000014
      dx2y2   :    -0.000009
      dxy     :    -0.000012
  3 C s       :    -0.000057  s :    -0.000057
      pz      :    -0.000432  p :    -0.000927
      px      :    -0.000358
      py      :    -0.000136
      dz2     :     0.000021  d :     0.000072
      dxz     :     0.000011
      dyz     :     0.000020
      dx2y2   :     0.000016
      dxy     :     0.000004
  4 C s       :     0.000074  s :     0.000074
      pz      :     0.000850  p :     0.001791
      px      :     0.000661
      py      :     0.000280
      dz2     :    -0.000013  d :    -0.000031
      dxz     :    -0.000004
      dyz     :    -0.000004
      dx2y2   :    -0.000005
      dxy     :    -0.000004
  5 C s       :    -0.000022  s :    -0.000022
      pz      :    -0.000286  p :    -0.000535
      px      :    -0.000083
      py      :    -0.000166
      dz2     :     0.000007  d :     0.000057
      dxz     :     0.000004
      dyz     :     0.000013
      dx2y2   :     0.000021
      dxy     :     0.000012
  6 C s       :    -0.000935  s :    -0.000935
      pz      :    -0.000360  p :    -0.000841
      px      :    -0.000337
      py      :    -0.000143
      dz2     :     0.000070  d :     0.000254
      dxz     :     0.000080
      dyz     :     0.000091
      dx2y2   :     0.000031
      dxy     :    -0.000019
  7 C s       :     0.001700  s :     0.001700
      pz      :     0.001827  p :     0.019800
      px      :     0.005862
      py      :     0.012110
      dz2     :    -0.000091  d :     0.000001
      dxz     :     0.000516
      dyz     :    -0.001163
      dx2y2   :     0.000785
      dxy     :    -0.000046
  8 C s       :    -0.003115  s :    -0.003115
      pz      :    -0.068820  p :    -0.024443
      px      :     0.005313
      py      :     0.039064
      dz2     :     0.000486  d :     0.021072
      dxz     :     0.012941
      dyz     :     0.002693
      dx2y2   :     0.000095
      dxy     :     0.004856
  9 C s       :     0.002806  s :     0.002806
      pz      :     0.172862  p :     0.220390
      px      :     0.006136
      py      :     0.041392
      dz2     :     0.001010  d :     0.025471
      dxz     :     0.002419
      dyz     :     0.007128
      dx2y2   :     0.006857
      dxy     :     0.008058
 10 C s       :     0.000457  s :     0.000457
      pz      :     0.015389  p :     0.022957
      px      :     0.006025
      py      :     0.001542
      dz2     :     0.000863  d :     0.009169
      dxz     :     0.006844
      dyz     :    -0.000150
      dx2y2   :    -0.000262
      dxy     :     0.001874
 11 N s       :     0.001294  s :     0.001294
      pz      :     0.045430  p :     0.049045
      px      :     0.000739
      py      :     0.002876
      dz2     :     0.000002  d :     0.000600
      dxz     :     0.000263
      dyz     :     0.000268
      dx2y2   :    -0.000062
      dxy     :     0.000129
 12 N s       :     0.022696  s :     0.022696
      pz      :     0.263999  p :     0.335529
      px      :     0.022763
      py      :     0.048766
      dz2     :     0.000188  d :     0.001034
      dxz     :    -0.001272
      dyz     :     0.000753
      dx2y2   :    -0.000328
      dxy     :     0.001694
 13 C s       :     0.004170  s :     0.004170
      pz      :     0.110074  p :     0.153175
      px      :     0.009309
      py      :     0.033792
      dz2     :     0.000499  d :     0.011528
      dxz     :     0.000224
      dyz     :     0.008282
      dx2y2   :     0.002910
      dxy     :    -0.000386
 14 C s       :    -0.004809  s :    -0.004809
      pz      :     0.013863  p :     0.032276
      px      :     0.012208
      py      :     0.006206
      dz2     :     0.000473  d :     0.030197
      dxz     :     0.012582
      dyz     :     0.001704
      dx2y2   :     0.001346
      dxy     :     0.014092
 15 N s       :     0.080807  s :     0.080807
      pz      :     0.329295  p :     0.897071
      px      :     0.152515
      py      :     0.415262
      dz2     :     0.000640  d :     0.002921
      dxz     :    -0.000506
      dyz     :     0.001941
      dx2y2   :    -0.000841
      dxy     :     0.001687
 16 O s       :     0.001152  s :     0.001152
      pz      :     0.036098  p :     0.056682
      px      :     0.013528
      py      :     0.007056
      dz2     :     0.000017  d :     0.000081
      dxz     :     0.000100
      dyz     :    -0.000106
      dx2y2   :     0.000102
      dxy     :    -0.000032
 17 H s       :    -0.001254  s :    -0.001254
 18 H s       :     0.006747  s :     0.006747
 19 H s       :     0.019667  s :     0.019667
 20 H s       :    -0.000018  s :    -0.000018
 21 H s       :     0.000030  s :     0.000030
 22 H s       :    -0.000063  s :    -0.000063
 23 H s       :     0.000038  s :     0.000038
 24 H s       :    -0.000055  s :    -0.000055
 25 H s       :     0.000072  s :     0.000072
 26 H s       :     0.000276  s :     0.000276
 27 H s       :    -0.001773  s :    -0.001773
 28 C s       :     0.000005  s :     0.000005
      pz      :     0.000036  p :     0.000103
      px      :     0.000051
      py      :     0.000016
      dz2     :    -0.000001  d :    -0.000003
      dxz     :    -0.000000
      dyz     :    -0.000001
      dx2y2   :    -0.000000
      dxy     :    -0.000001
 29 C s       :    -0.000007  s :    -0.000007
      pz      :    -0.000024  p :    -0.000072
      px      :    -0.000034
      py      :    -0.000014
      dz2     :     0.000001  d :     0.000010
      dxz     :     0.000000
      dyz     :     0.000007
      dx2y2   :     0.000000
      dxy     :     0.000001
 30 C s       :     0.000005  s :     0.000005
      pz      :     0.000020  p :     0.000080
      px      :     0.000029
      py      :     0.000030
      dz2     :    -0.000000  d :    -0.000002
      dxz     :    -0.000000
      dyz     :    -0.000000
      dx2y2   :    -0.000000
      dxy     :    -0.000000
 31 C s       :    -0.000001  s :    -0.000001
      pz      :    -0.000020  p :    -0.000053
      px      :    -0.000022
      py      :    -0.000012
      dz2     :     0.000001  d :     0.000004
      dxz     :     0.000000
      dyz     :     0.000000
      dx2y2   :     0.000002
      dxy     :     0.000000
 32 C s       :     0.000004  s :     0.000004
      pz      :     0.000037  p :     0.000111
      px      :     0.000053
      py      :     0.000020
      dz2     :    -0.000001  d :    -0.000002
      dxz     :    -0.000000
      dyz     :    -0.000000
      dx2y2   :    -0.000000
      dxy     :    -0.000000
 33 C s       :    -0.000003  s :    -0.000003
      pz      :    -0.000020  p :    -0.000056
      px      :    -0.000024
      py      :    -0.000012
      dz2     :     0.000001  d :     0.000004
      dxz     :     0.000001
      dyz     :     0.000001
      dx2y2   :     0.000001
      dxy     :     0.000001
 34 C s       :     0.000008  s :     0.000008
      pz      :     0.000258  p :     0.000278
      px      :     0.000027
      py      :    -0.000006
      dz2     :    -0.000001  d :     0.000015
      dxz     :     0.000010
      dyz     :     0.000003
      dx2y2   :    -0.000001
      dxy     :     0.000004
 35 O s       :     0.000017  s :     0.000017
      pz      :     0.000115  p :     0.000172
      px      :     0.000027
      py      :     0.000030
      dz2     :    -0.000000  d :     0.000009
      dxz     :     0.000006
      dyz     :     0.000002
      dx2y2   :     0.000000
      dxy     :     0.000001
 36 C s       :     0.000006  s :     0.000006
      pz      :     0.000240  p :     0.000367
      px      :     0.000078
      py      :     0.000050
      dz2     :    -0.000002  d :    -0.000009
      dxz     :    -0.000004
      dyz     :     0.000001
      dx2y2   :    -0.000002
      dxy     :    -0.000002
 37 C s       :    -0.000006  s :    -0.000006
      pz      :    -0.000071  p :    -0.000103
      px      :    -0.000012
      py      :    -0.000019
      dz2     :     0.000000  d :     0.000025
      dxz     :     0.000011
      dyz     :     0.000009
      dx2y2   :     0.000003
      dxy     :     0.000002
 38 C s       :     0.000031  s :     0.000031
      pz      :     0.000547  p :     0.000637
      px      :     0.000062
      py      :     0.000027
      dz2     :    -0.000003  d :    -0.000015
      dxz     :    -0.000004
      dyz     :    -0.000004
      dx2y2   :    -0.000002
      dxy     :    -0.000002
 39 C s       :    -0.000022  s :    -0.000022
      pz      :    -0.000347  p :    -0.000414
      px      :    -0.000045
      py      :    -0.000021
      dz2     :     0.000005  d :     0.000031
      dxz     :     0.000016
      dyz     :     0.000005
      dx2y2   :     0.000002
      dxy     :     0.000003
 40 C s       :     0.000028  s :     0.000028
      pz      :     0.000573  p :     0.000651
      px      :     0.000041
      py      :     0.000036
      dz2     :    -0.000001  d :    -0.000019
      dxz     :    -0.000008
      dyz     :    -0.000006
      dx2y2   :    -0.000002
      dxy     :    -0.000002
 41 C s       :     0.000020  s :     0.000020
      pz      :    -0.000196  p :    -0.000218
      px      :    -0.000018
      py      :    -0.000005
      dz2     :     0.000007  d :     0.000031
      dxz     :     0.000014
      dyz     :     0.000007
      dx2y2   :     0.000001
      dxy     :     0.000002
 42 N s       :    -0.000006  s :    -0.000006
      pz      :    -0.000130  p :    -0.000165
      px      :    -0.000025
      py      :    -0.000010
      dz2     :     0.000006  d :     0.000025
      dxz     :     0.000008
      dyz     :     0.000007
      dx2y2   :     0.000002
      dxy     :     0.000002
 43 C s       :     0.000014  s :     0.000014
      pz      :     0.000262  p :     0.000305
      px      :     0.000029
      py      :     0.000014
      dz2     :    -0.000001  d :    -0.000004
      dxz     :    -0.000000
      dyz     :    -0.000001
      dx2y2   :    -0.000000
      dxy     :    -0.000001
 44 O s       :     0.000001  s :     0.000001
      pz      :     0.000012  p :     0.000010
      px      :    -0.000000
      py      :    -0.000001
      dz2     :     0.000001  d :     0.000002
      dxz     :     0.000001
      dyz     :    -0.000000
      dx2y2   :     0.000000
      dxy     :     0.000000
 45 C s       :    -0.000002  s :    -0.000002
      pz      :    -0.000002  p :    -0.000013
      px      :    -0.000008
      py      :    -0.000003
      dz2     :     0.000000  d :     0.000007
      dxz     :     0.000004
      dyz     :     0.000001
      dx2y2   :     0.000000
      dxy     :     0.000001
 46 C s       :     0.000001  s :     0.000001
      pz      :     0.000001  p :     0.000004
      px      :     0.000002
      py      :     0.000002
      dz2     :    -0.000000  d :     0.000000
      dxz     :     0.000000
      dyz     :    -0.000000
      dx2y2   :    -0.000000
      dxy     :     0.000000
 47 C s       :     0.000001  s :     0.000001
      pz      :     0.000000  p :     0.000017
      px      :     0.000015
      py      :     0.000002
      dz2     :    -0.000000  d :     0.000000
      dxz     :     0.000000
      dyz     :    -0.000000
      dx2y2   :    -0.000000
      dxy     :     0.000001
 48 C s       :    -0.000002  s :    -0.000002
      pz      :    -0.000001  p :    -0.000004
      px      :    -0.000000
      py      :    -0.000002
      dz2     :     0.000000  d :     0.000001
      dxz     :     0.000000
      dyz     :     0.000000
      dx2y2   :     0.000000
      dxy     :     0.000000
 49 C s       :     0.000012  s :     0.000012
      pz      :     0.000005  p :     0.000091
      px      :     0.000070
      py      :     0.000016
      dz2     :    -0.000000  d :    -0.000000
      dxz     :     0.000000
      dyz     :     0.000000
      dx2y2   :    -0.000000
      dxy     :    -0.000000
 50 C s       :     0.000000  s :     0.000000
      pz      :     0.000006  p :     0.000008
      px      :     0.000001
      py      :     0.000002
      dz2     :     0.000000  d :     0.000001
      dxz     :     0.000000
      dyz     :     0.000000
      dx2y2   :     0.000000
      dxy     :     0.000000
 51 C s       :    -0.000004  s :    -0.000004
      pz      :     0.000040  p :     0.000036
      px      :     0.000000
      py      :    -0.000005
      dz2     :     0.000000  d :     0.000029
      dxz     :     0.000000
      dyz     :     0.000000
      dx2y2   :     0.000003
      dxy     :     0.000024
 52 N s       :    -0.000001  s :    -0.000001
      pz      :     0.000012  p :     0.000301
      px      :     0.000183
      py      :     0.000106
      dz2     :    -0.000001  d :    -0.000003
      dxz     :     0.000000
      dyz     :     0.000001
      dx2y2   :    -0.000002
      dxy     :    -0.000001
 53 C s       :    -0.000002  s :    -0.000002
      pz      :    -0.000000  p :    -0.000004
      px      :     0.000005
      py      :    -0.000009
      dz2     :     0.000000  d :     0.000006
      dxz     :    -0.000000
      dyz     :     0.000000
      dx2y2   :     0.000004
      dxy     :     0.000001
 54 C s       :     0.000007  s :     0.000007
      pz      :     0.000010  p :     0.000015
      px      :     0.000004
      py      :     0.000002
      dz2     :     0.000000  d :     0.000000
      dxz     :    -0.000000
      dyz     :    -0.000000
      dx2y2   :     0.000000
      dxy     :     0.000000
 55 C s       :     0.000001  s :     0.000001
      pz      :     0.000000  p :     0.000003
      px      :     0.000002
      py      :     0.000001
      dz2     :     0.000000  d :     0.000000
      dxz     :     0.000000
      dyz     :     0.000000
      dx2y2   :     0.000000
      dxy     :     0.000000
 56 C s       :     0.000000  s :     0.000000
      pz      :    -0.000001  p :    -0.000001
      px      :    -0.000001
      py      :     0.000001
      dz2     :     0.000000  d :     0.000001
      dxz     :     0.000000
      dyz     :     0.000000
      dx2y2   :     0.000000
      dxy     :     0.000001
 57 O s       :    -0.000009  s :    -0.000009
      pz      :     0.000002  p :     0.000202
      px      :     0.000123
      py      :     0.000078
      dz2     :    -0.000001  d :     0.000000
      dxz     :     0.000004
      dyz     :     0.000000
      dx2y2   :    -0.000002
      dxy     :    -0.000000
 58 H s       :     0.000001  s :     0.000001
 59 H s       :    -0.000000  s :    -0.000000
 60 H s       :     0.000004  s :     0.000004
 61 H s       :     0.000001  s :     0.000001
 62 H s       :     0.000004  s :     0.000004
 63 H s       :    -0.000000  s :    -0.000000
 64 H s       :    -0.000001  s :    -0.000001
 65 H s       :     0.000005  s :     0.000005
 66 H s       :     0.000001  s :     0.000001
 67 H s       :     0.000000  s :     0.000000
 68 H s       :     0.000002  s :     0.000002
 69 H s       :    -0.000000  s :    -0.000000
 70 H s       :    -0.000112  s :    -0.000112
 71 H s       :    -0.000001  s :    -0.000001
 72 H s       :    -0.000000  s :    -0.000000
 73 H s       :     0.000005  s :     0.000005
 74 H s       :     0.000014  s :     0.000014
 75 H s       :    -0.000020  s :    -0.000020
 76 H s       :     0.000045  s :     0.000045
 77 H s       :    -0.000016  s :    -0.000016
 78 H s       :     0.000002  s :     0.000002
 79 H s       :    -0.000004  s :    -0.000004
 80 H s       :     0.000001  s :     0.000001
 81 H s       :    -0.000004  s :    -0.000004
 82 H s       :     0.000009  s :     0.000009
 83 H s       :    -0.000000  s :    -0.000000


                      *****************************
                      * MAYER POPULATION ANALYSIS *
                      *****************************

  NA   - Mulliken gross atomic population
  ZA   - Total nuclear charge
  QA   - Mulliken gross atomic charge
  VA   - Mayer's total valence
  BVA  - Mayer's bonded valence
  FA   - Mayer's free valence

  ATOM       NA         ZA         QA         VA         BVA        FA
  0 C      6.3021     6.0000    -0.3021     3.8184     3.8184     0.0000
  1 C      5.8840     6.0000     0.1160     3.7221     3.7221     0.0000
  2 C      6.2939     6.0000    -0.2939     3.7854     3.7854     0.0000
  3 C      6.2350     6.0000    -0.2350     3.8000     3.8000     0.0000
  4 C      6.2631     6.0000    -0.2631     3.7988     3.7988     0.0000
  5 C      6.2334     6.0000    -0.2334     3.7959     3.7959     0.0000
  6 C      6.4980     6.0000    -0.4980     3.6468     3.6468     0.0000
  7 C      6.1186     6.0000    -0.1186     3.6443     3.6434     0.0009
  8 C      5.7434     6.0000     0.2566     3.7989     3.7853     0.0136
  9 C      5.9572     6.0000     0.0428     3.6231     3.5664     0.0567
 10 C      5.4494     6.0000     0.5506     4.0929     4.0923     0.0006
 11 N      7.7104     7.0000    -0.7104     2.9592     2.9566     0.0025
 12 N      7.4094     7.0000    -0.4094     3.1394     3.0448     0.0946
 13 C      6.1633     6.0000    -0.1633     3.8580     3.8371     0.0209
 14 C      6.1086     6.0000    -0.1086     3.7521     3.7452     0.0068
 15 N      7.2816     7.0000    -0.2816     3.3561     2.7884     0.5678
 16 O      8.4871     8.0000    -0.4871     2.1653     2.1633     0.0020
 17 H      0.5591     1.0000     0.4409     0.8343     0.8343     0.0000
 18 H      0.7177     1.0000     0.2823     0.8890     0.8890     0.0001
 19 H      0.6779     1.0000     0.3221     0.8673     0.8666     0.0007
 20 H      0.7555     1.0000     0.2445     0.9069     0.9069     0.0000
 21 H      0.7519     1.0000     0.2481     0.9014     0.9014     0.0000
 22 H      0.7508     1.0000     0.2492     0.9010     0.9010     0.0000
 23 H      0.7527     1.0000     0.2473     0.9019     0.9019     0.0000
 24 H      0.7497     1.0000     0.2503     0.9023     0.9023     0.0000
 25 H      0.7348     1.0000     0.2652     0.8932     0.8932     0.0000
 26 H      0.7392     1.0000     0.2608     0.8966     0.8966     0.0000
 27 H      0.6990     1.0000     0.3010     0.8711     0.8711     0.0000
 28 C      6.2632     6.0000    -0.2632     3.7771     3.7771     0.0000
 29 C      6.0423     6.0000    -0.0423     3.6488     3.6488     0.0000
 30 C      6.2742     6.0000    -0.2742     3.8177     3.8177     0.0000
 31 C      6.2443     6.0000    -0.2443     3.7885     3.7885     0.0000
 32 C      6.2452     6.0000    -0.2452     3.7884     3.7884     0.0000
 33 C      6.2406     6.0000    -0.2406     3.8079     3.8079     0.0000
 34 C      5.6196     6.0000     0.3804     3.9389     3.9389     0.0000
 35 O      8.3773     8.0000    -0.3773     2.2105     2.2105     0.0000
 36 C      6.1002     6.0000    -0.1002     3.5746     3.5746     0.0000
 37 C      5.6779     6.0000     0.3221     3.5849     3.5849     0.0000
 38 C      5.8326     6.0000     0.1674     3.8654     3.8654     0.0000
 39 C      6.3123     6.0000    -0.3123     3.7709     3.7709     0.0000
 40 C      6.2514     6.0000    -0.2514     3.7993     3.7993     0.0000
 41 C      6.2940     6.0000    -0.2940     3.8279     3.8279     0.0000
 42 N      7.4385     7.0000    -0.4385     3.0744     3.0744     0.0000
 43 C      5.4363     6.0000     0.5637     3.6381     3.6381     0.0000
 44 O      8.4429     8.0000    -0.4429     2.2484     2.2484     0.0000
 45 C      6.2530     6.0000    -0.2530     3.8190     3.8190     0.0000
 46 C      6.3715     6.0000    -0.3715     3.5983     3.5983     0.0000
 47 C      6.1333     6.0000    -0.1333     3.8056     3.8056     0.0000
 48 C      6.3842     6.0000    -0.3842     3.5758     3.5758     0.0000
 49 C      6.2229     6.0000    -0.2229     3.7618     3.7618     0.0000
 50 C      6.3862     6.0000    -0.3862     3.5897     3.5897     0.0000
 51 C      5.4065     6.0000     0.5935     3.9178     3.9178     0.0000
 52 N      7.6553     7.0000    -0.6553     3.0270     3.0270     0.0000
 53 C      6.2399     6.0000    -0.2399     3.6246     3.6246     0.0000
 54 C      6.6357     6.0000    -0.6357     3.6700     3.6700     0.0000
 55 C      6.6438     6.0000    -0.6438     3.6939     3.6939     0.0000
 56 C      6.6373     6.0000    -0.6373     3.7121     3.7121     0.0000
 57 O      8.5060     8.0000    -0.5060     2.1335     2.1335     0.0000
 58 H      0.7633     1.0000     0.2367     0.9067     0.9067     0.0000
 59 H      0.7517     1.0000     0.2483     0.9105     0.9105     0.0000
 60 H      0.7628     1.0000     0.2372     0.9112     0.9112     0.0000
 61 H      0.7590     1.0000     0.2410     0.9058     0.9058     0.0000
 62 H      0.7533     1.0000     0.2467     0.9041     0.9041     0.0000
 63 H      0.7409     1.0000     0.2591     0.9045     0.9045     0.0000
 64 H      0.7625     1.0000     0.2375     0.9163     0.9163     0.0000
 65 H      0.7750     1.0000     0.2250     0.9115     0.9115     0.0000
 66 H      0.7691     1.0000     0.2309     0.9124     0.9124     0.0000
 67 H      0.7697     1.0000     0.2303     0.9131     0.9131     0.0000
 68 H      0.7697     1.0000     0.2303     0.9124     0.9124     0.0000
 69 H      0.7690     1.0000     0.2310     0.9101     0.9101     0.0000
 70 H      0.5819     1.0000     0.4181     0.8385     0.8385     0.0000
 71 H      0.7584     1.0000     0.2416     0.9079     0.9079     0.0000
 72 H      0.7565     1.0000     0.2435     0.9073     0.9073     0.0000
 73 H      0.7591     1.0000     0.2409     0.9104     0.9104     0.0000
 74 H      0.7320     1.0000     0.2680     0.8962     0.8962     0.0000
 75 H      0.7389     1.0000     0.2611     0.8962     0.8962     0.0000
 76 H      0.7309     1.0000     0.2691     0.9016     0.9016     0.0000
 77 H      0.7280     1.0000     0.2720     0.8930     0.8930     0.0000
 78 H      0.7438     1.0000     0.2562     0.9004     0.9004     0.0000
 79 H      0.7419     1.0000     0.2581     0.8973     0.8973     0.0000
 80 H      0.7430     1.0000     0.2570     0.8977     0.8977     0.0000
 81 H      0.7384     1.0000     0.2616     0.8986     0.8986     0.0000
 82 H      0.7485     1.0000     0.2515     0.9026     0.9026     0.0000
 83 H      0.7575     1.0000     0.2425     0.8965     0.8965     0.0000

  Mayer bond orders larger than 0.100000
B(  0-C ,  1-C ) :   1.4093 B(  0-C ,  5-C ) :   1.4158 B(  0-C , 20-H ) :   0.9119 
B(  1-C ,  2-C ) :   1.3786 B(  1-C ,  6-C ) :   0.9675 B(  2-C ,  3-C ) :   1.4326 
B(  2-C , 24-H ) :   0.9087 B(  3-C ,  4-C ) :   1.4114 B(  3-C , 23-H ) :   0.9098 
B(  4-C ,  5-C ) :   1.4251 B(  4-C , 22-H ) :   0.9092 B(  5-C , 21-H ) :   0.9097 
B(  6-C ,  7-C ) :   0.9224 B(  6-C , 25-H ) :   0.8973 B(  6-C , 26-H ) :   0.9079 
B(  7-C ,  8-C ) :   0.9388 B(  7-C , 11-N ) :   0.9627 B(  7-C , 27-H ) :   0.8430 
B(  8-C ,  9-C ) :   1.2500 B(  8-C , 12-N ) :   1.5324 B(  9-C , 10-C ) :   1.0156 
B(  9-C , 15-N ) :   1.1742 B( 10-C , 11-N ) :   1.1925 B( 10-C , 16-O ) :   1.8526 
B( 11-N , 17-H ) :   0.6627 B( 12-N , 13-C ) :   1.3069 B( 12-N , 15-N ) :   0.1186 
B( 13-C , 14-C ) :   1.5167 B( 13-C , 18-H ) :   0.8894 B( 14-C , 15-N ) :   1.2969 
B( 14-C , 19-H ) :   0.8624 B( 17-H , 57-O ) :   0.1307 B( 28-C , 29-C ) :   1.3643 
B( 28-C , 33-C ) :   1.4401 B( 28-C , 81-H ) :   0.9047 B( 29-C , 30-C ) :   1.3802 
B( 29-C , 34-C ) :   0.9490 B( 30-C , 31-C ) :   1.4291 B( 30-C , 77-H ) :   0.8939 
B( 31-C , 32-C ) :   1.4103 B( 31-C , 78-H ) :   0.9053 B( 32-C , 33-C ) :   1.4140 
B( 32-C , 79-H ) :   0.9062 B( 33-C , 80-H ) :   0.9063 B( 34-C , 35-O ) :   2.0599 
B( 34-C , 36-C ) :   0.9541 B( 36-C , 37-C ) :   1.2555 B( 36-C , 41-C ) :   1.3813 
B( 37-C , 38-C ) :   1.2761 B( 37-C , 44-O ) :   1.0291 B( 38-C , 39-C ) :   1.3245 
B( 38-C , 42-N ) :   1.2401 B( 39-C , 40-C ) :   1.4346 B( 39-C , 74-H ) :   0.9025 
B( 40-C , 41-C ) :   1.4220 B( 40-C , 75-H ) :   0.9052 B( 41-C , 76-H ) :   0.8985 
B( 42-N , 43-C ) :   1.7144 B( 43-C , 44-O ) :   1.0486 B( 43-C , 45-C ) :   0.9172 
B( 45-C , 46-C ) :   0.9717 B( 45-C , 50-C ) :   0.9655 B( 45-C , 54-C ) :   1.0004 
B( 46-C , 47-C ) :   0.9716 B( 46-C , 58-H ) :   0.9047 B( 46-C , 59-H ) :   0.9020 
B( 47-C , 48-C ) :   0.9537 B( 47-C , 53-C ) :   0.9595 B( 47-C , 55-C ) :   1.0015 
B( 48-C , 49-C ) :   0.9515 B( 48-C , 60-H ) :   0.9123 B( 48-C , 61-H ) :   0.9133 
B( 49-C , 50-C ) :   0.9631 B( 49-C , 51-C ) :   0.9034 B( 49-C , 56-C ) :   1.0058 
B( 50-C , 62-H ) :   0.8998 B( 50-C , 63-H ) :   0.8979 B( 51-C , 52-N ) :   1.2530 
B( 51-C , 57-O ) :   1.8059 B( 52-N , 53-C ) :   0.9354 B( 52-N , 70-H ) :   0.7126 
B( 53-C , 82-H ) :   0.8962 B( 53-C , 83-H ) :   0.8988 B( 54-C , 71-H ) :   0.9146 
B( 54-C , 72-H ) :   0.9156 B( 54-C , 73-H ) :   0.9124 B( 55-C , 67-H ) :   0.9203 
B( 55-C , 68-H ) :   0.9211 B( 55-C , 69-H ) :   0.9210 B( 56-C , 64-H ) :   0.9167 
B( 56-C , 65-H ) :   0.9187 B( 56-C , 66-H ) :   0.9241 

-------
TIMINGS
-------

Total SCF time: 0 days 0 hours 16 min 9 sec 

Total time                  ....     969.003 sec
Sum of individual times     ....     963.634 sec  ( 99.4%)

Fock matrix formation       ....     913.689 sec  ( 94.3%)
  Split-RI-J                ....      71.836 sec  (  7.9% of F)
  Chain of spheres X        ....     682.127 sec  ( 74.7% of F)
  XC integration            ....      41.904 sec  (  4.6% of F)
    Basis function eval.    ....       5.981 sec  ( 14.3% of XC)
    Density eval.           ....      16.866 sec  ( 40.2% of XC)
    XC-Functional eval.     ....       0.542 sec  (  1.3% of XC)
    XC-Potential eval.      ....       9.998 sec  ( 23.9% of XC)
Diagonalization             ....      28.486 sec  (  2.9%)
Density matrix formation    ....       0.923 sec  (  0.1%)
Population analysis         ....       0.577 sec  (  0.1%)
Initial guess               ....       0.576 sec  (  0.1%)
Orbital Transformation      ....       0.000 sec  (  0.0%)
Orbital Orthonormalization  ....       0.000 sec  (  0.0%)
DIIS solution               ....      11.688 sec  (  1.2%)
Grid generation             ....       7.695 sec  (  0.8%)

Maximum memory used throughout the entire SCF-calculation: 380.2 MB


-------------------------------------------------------------------------------
                          DFT DISPERSION CORRECTION                            
                                                                               
                              DFTD3 V3.1  Rev 1                                
                          USING Becke-Johnson damping                          
-------------------------------------------------------------------------------
The PBEh-3c composite method is recognized
Using three-body term ABC
Active option DFTDOPT                   ...         4   

molecular C6(AA) [au] = 77995.008933 


            DFT-D V3
 parameters
 s6 scaling factor         :     1.0000 
 a1 scaling factor         :     0.4860 
 s8 scaling factor         :     0.0000 
 a2 scaling factor         :     4.5000 
 Damping factor alpha9(ATM):    16.0000 
 ad hoc parameters k1-k3   :    16.0000     1.3333    -4.0000 

 Edisp/kcal,au: -49.944501884335  -0.079591621515 
 E6   /kcal   : -51.470911521 
 E8   /kcal   :  -0.000000000 
 E6(ABC)      :   1.526409636 
 % E8         :   0.000000000 
 % E6(ABC)    :  -3.056211552 

-------------------------   ----------------
Dispersion correction           -0.079591622
-------------------------   ----------------

------------------   -----------------
gCP correction             0.153302042
------------------   -----------------

-------------------------   --------------------
FINAL SINGLE POINT ENERGY     -2040.575937650295
-------------------------   --------------------


                            ***************************************
                            *     ORCA property calculations      *
                            ***************************************

                                    ---------------------
                                    Active property flags
                                    ---------------------
   (+) Dipole Moment


------------------------------------------------------------------------------
                       ORCA ELECTRIC PROPERTIES CALCULATION
------------------------------------------------------------------------------

Dipole Moment Calculation                       ... on
Quadrupole Moment Calculation                   ... off
Polarizability Calculation                      ... off
GBWName                                         ... orca.gbw
Electron density                                ... orca.scfp
The origin for moment calculation is the CENTER OF MASS  = ( 0.000008, -0.000005  0.000005)

-------------
DIPOLE MOMENT
-------------
                                X             Y             Z
Electronic contribution:    -37.29791      13.11834     -12.16324
Nuclear contribution   :     39.47276     -13.12417      12.12924
                        -----------------------------------------
Total Dipole Moment    :      2.17485      -0.00583      -0.03400
                        -----------------------------------------
Magnitude (a.u.)       :      2.17512
Magnitude (Debye)      :      5.52872


--------------------
Rotational spectrum 
--------------------
 
Rotational constants in cm-1:     0.003086     0.002227     0.001951 
Rotational constants in MHz :    92.530268    66.752647    58.492182 

 Dipole components along the rotational axes: 
x,y,z [a.u.] :     2.158936    -0.107203     0.242186 
x,y,z [Debye]:     5.487578    -0.272488     0.615589 

 


           ************************************************************
           *        Program running with 12 parallel MPI-processes    *
           *              working on a common directory               *
           ************************************************************

-------------------------------------------------------------------------------
                               ORCA SCF HESSIAN
-------------------------------------------------------------------------------

                   --------- SHARK INITIALIZATION DONE ---------

Hessian of the Kohn-Sham DFT energy:
Kohn-Sham wavefunction type                      ... UKS
Hartree-Fock exchange scaling                    ...    0.420
Number of operators                              ...    2
Number of atoms                                  ...   84
Basis set dimensions                             ...  779
Integral neglect threshold                       ... 1.0e-12
Integral primitive cutoff                        ... 1.0e-14

Setting up DFT Hessian calculations              ... 

HESS GRID
---------

General Integration Accuracy     IntAcc      ... 4.388
Radial Grid Type                 RadialGrid  ... OptM3 with GC (2021)
Angular Grid (max. ang.)         AngularGrid ... 4 (Lebedev-302)
Angular grid pruning method      GridPruning ... 4 (adaptive)
Weight generation scheme         WeightScheme... Becke
Basis function cutoff            BFCut       ... 1.0000e-12
Integration weight cutoff        WCut        ... 1.0000e-14
Angular grids for H and He will be reduced by one unit
Partially contracted basis set               ... off
Rotationally invariant grid construction     ... off

Total number of grid points                  ...   393492
Total number of batches                      ...     6193
Average number of points per batch           ...       63
Average number of grid points per atom       ...     4684

Building densities                               ... done   (      0.2 sec)
Calculating rho(r) on the grid                   ... done   (      1.6 sec)
Building xc-kernel on the grid                   ... done   (      0.1 sec)
                                                     done   (      7.1 sec)

Nuclear repulsion Hessian  (SHARK)               ... done   (      0.0 sec)

----------------------------------------------
Forming right-hand sides of CP-SCF equations     ...
----------------------------------------------
One electron integral derivatives  (SHARK)       ... done   (      2.9 sec)
C-PCM contribution to the Fock matrix derivative ... done   (    148.2 sec)

Transforming the overlap derivative matrices     ... 
IBatch  1 (of  4):                                                40.7 sec
IBatch  2 (of  4):                                                44.7 sec
IBatch  3 (of  4):                                                44.5 sec
IBatch  4 (of  4):                                                23.1 sec
                                                 ... done   (    153.0 sec)
Adding tr(S(x)F(y) C-PCM term to the hessian     ... done   (      2.1 sec)

Making the Q(x) pseudodensities                  ... 
IBatch  1 (of  4):                                                 1.7 sec
IBatch  2 (of  4):                                                 1.7 sec
IBatch  3 (of  4):                                                 1.6 sec
IBatch  4 (of  4):                                                 0.8 sec
                                                 ... done   (      5.9 sec)

Adding the E*S(x)*S(y) terms to the Hessian      ... done   (      1.8 sec)

Calculating energy weighted overlap derivatives  ... done   (      0.4 sec)

Two electron integral derivatives (SHARK-RI)     ... 
IBatch  1 (of  3):                                               212.3 sec
IBatch  2 (of  3):                                               217.0 sec
IBatch  3 (of  3):                                                38.4 sec
                                                 ... done   (    467.6 sec)

Exchange-correlation integral derivatives        ... 
IBatch  1 (of  2):                                               367.5 sec
IBatch  2 (of  2):                                               124.8 sec
                                                 ... done   (    492.3 sec)

tr(F(y)Q(x)) contribution to the Hessian         ... done   (      6.6 sec)

Response fock operator R(S(x)) (SHARK-RI)        ... 
IBatch  1 (of  7):                                               761.2 sec
IBatch  2 (of  7):                                               637.5 sec
IBatch  3 (of  7):                                               669.4 sec
IBatch  4 (of  7):                                               806.7 sec
IBatch  5 (of  7):                                               583.9 sec
IBatch  6 (of  7):                                               778.1 sec
IBatch  7 (of  7):                                               830.9 sec
                                                 ... done   (   5067.7 sec)

XC Response fock operator R(S(x))                ... 
IBatch  1 (of  3):                                               111.0 sec
IBatch  2 (of  3):                                               124.6 sec
IBatch  3 (of  3):                                               106.9 sec
                                                 ... done   (    342.5 sec)

tr(F(y)S(x)) contribution to the Hessian         ... 
                                                 ... done   (      0.3 sec)

Transforming and finalizing RHSs                 ... done   (     76.7 sec)

----------------------------------------------
Solving the CP-SCF equations (RI)                ...
----------------------------------------------
IBatch 1 (of 14)
     CP-SCF ITERATION   0:   2.0897e-01 (  84.9 sec   0/ 19 done)
     CP-SCF ITERATION   1:   5.3420e-02 (  87.3 sec   0/ 19 done)
     CP-SCF ITERATION   2:   2.7044e-02 (  85.0 sec   0/ 19 done)
     CP-SCF ITERATION   3:   7.4258e-03 (  89.6 sec   0/ 19 done)
     CP-SCF ITERATION   4:   3.9652e-03 (  89.3 sec   0/ 19 done)
     CP-SCF ITERATION   5:   2.5831e-03 (  91.6 sec   0/ 19 done)
     CP-SCF ITERATION   6:   1.0032e-03 (  90.5 sec   0/ 19 done)
     CP-SCF ITERATION   7:   6.1238e-04 (  87.3 sec   0/ 19 done)
     CP-SCF ITERATION   8:   3.6129e-04 (  91.2 sec   0/ 19 done)
     CP-SCF ITERATION   9:   3.1176e-04 (  87.6 sec   0/ 19 done)
     CP-SCF ITERATION  10:   1.6824e-04 (  92.0 sec   7/ 19 done)
     CP-SCF ITERATION  11:   1.0949e-04 (  57.3 sec  15/ 19 done)
     CP-SCF ITERATION  12:   4.3482e-05 (  26.1 sec  17/ 19 done)
     CP-SCF ITERATION  13:   1.9554e-05 (  19.5 sec  19/ 19 done)
                    *** THE CP-SCF HAS CONVERGED ***
IBatch 2 (of 14)
     CP-SCF ITERATION   0:   4.6915e-01 (  82.6 sec   0/ 19 done)
     CP-SCF ITERATION   1:   2.1946e-01 (  94.8 sec   0/ 19 done)
     CP-SCF ITERATION   2:   1.8839e-01 (  87.1 sec   0/ 19 done)
     CP-SCF ITERATION   3:   8.2876e-02 (  89.9 sec   0/ 19 done)
     CP-SCF ITERATION   4:   5.0371e-02 (  84.7 sec   0/ 19 done)
     CP-SCF ITERATION   5:   3.1096e-02 (  85.1 sec   0/ 19 done)
     CP-SCF ITERATION   6:   1.5381e-02 (  90.2 sec   0/ 19 done)
     CP-SCF ITERATION   7:   1.1606e-02 (  92.3 sec   0/ 19 done)
     CP-SCF ITERATION   8:   5.0051e-03 (  96.0 sec   0/ 19 done)
     CP-SCF ITERATION   9:   3.1666e-03 (  92.0 sec   0/ 19 done)
     CP-SCF ITERATION  10:   1.5851e-03 (  86.3 sec   0/ 19 done)
     CP-SCF ITERATION  11:   9.1756e-04 (  87.2 sec   0/ 19 done)
     CP-SCF ITERATION  12:   5.5103e-04 (  78.5 sec   1/ 19 done)
     CP-SCF ITERATION  13:   2.6003e-04 (  81.5 sec   3/ 19 done)
     CP-SCF ITERATION  14:   1.3872e-04 (  76.2 sec   6/ 19 done)
     CP-SCF ITERATION  15:   8.1792e-05 (  65.5 sec  14/ 19 done)
     CP-SCF ITERATION  16:   4.1271e-05 (  28.2 sec  17/ 19 done)
     CP-SCF ITERATION  17:   2.2751e-05 (  19.0 sec  19/ 19 done)
                    *** THE CP-SCF HAS CONVERGED ***
IBatch 3 (of 14)
     CP-SCF ITERATION   0:   3.5488e-01 (  76.7 sec   0/ 19 done)
     CP-SCF ITERATION   1:   2.0850e-01 (  84.3 sec   0/ 19 done)
     CP-SCF ITERATION   2:   1.6793e-01 (  73.5 sec   0/ 19 done)
     CP-SCF ITERATION   3:   8.0235e-02 (  78.7 sec   0/ 19 done)
     CP-SCF ITERATION   4:   4.7436e-02 (  82.5 sec   0/ 19 done)
     CP-SCF ITERATION   5:   2.1790e-02 (  71.2 sec   0/ 19 done)
     CP-SCF ITERATION   6:   1.0975e-02 (  58.9 sec   0/ 19 done)
     CP-SCF ITERATION   7:   8.4472e-03 (  56.3 sec   0/ 19 done)
     CP-SCF ITERATION   8:   4.5390e-03 (  55.5 sec   0/ 19 done)
     CP-SCF ITERATION   9:   2.8049e-03 (  70.3 sec   0/ 19 done)
     CP-SCF ITERATION  10:   1.1249e-03 (  63.0 sec   0/ 19 done)
     CP-SCF ITERATION  11:   6.4727e-04 (  78.7 sec   1/ 19 done)
     CP-SCF ITERATION  12:   3.9739e-04 (  57.9 sec   4/ 19 done)
     CP-SCF ITERATION  13:   2.4355e-04 (  50.4 sec   8/ 19 done)
     CP-SCF ITERATION  14:   1.2091e-04 (  55.4 sec  10/ 19 done)
     CP-SCF ITERATION  15:   6.6637e-05 (  47.2 sec  16/ 19 done)
     CP-SCF ITERATION  16:   3.0542e-05 (  22.5 sec  18/ 19 done)
     CP-SCF ITERATION  17:   1.8581e-05 (  16.1 sec  19/ 19 done)
                    *** THE CP-SCF HAS CONVERGED ***
IBatch 4 (of 14)
     CP-SCF ITERATION   0:   1.6451e-01 (  84.6 sec   0/ 19 done)
     CP-SCF ITERATION   1:   4.1095e-02 (  83.9 sec   0/ 19 done)
     CP-SCF ITERATION   2:   2.9765e-02 (  81.2 sec   0/ 19 done)
     CP-SCF ITERATION   3:   1.4323e-02 (  89.1 sec   0/ 19 done)
     CP-SCF ITERATION   4:   4.8789e-03 (  86.7 sec   0/ 19 done)
     CP-SCF ITERATION   5:   2.4829e-03 (  82.2 sec   0/ 19 done)
     CP-SCF ITERATION   6:   1.2595e-03 (  84.2 sec   2/ 19 done)
     CP-SCF ITERATION   7:   9.2717e-04 (  79.2 sec   2/ 19 done)
     CP-SCF ITERATION   8:   6.6077e-04 (  77.0 sec   9/ 19 done)
     CP-SCF ITERATION   9:   3.4520e-04 (  50.0 sec  10/ 19 done)
     CP-SCF ITERATION  10:   1.7138e-04 (  43.1 sec  16/ 19 done)
     CP-SCF ITERATION  11:   9.3105e-05 (  21.8 sec  16/ 19 done)
     CP-SCF ITERATION  12:   4.2312e-05 (  24.3 sec  16/ 19 done)
     CP-SCF ITERATION  13:   2.5746e-05 (  22.5 sec  19/ 19 done)
                    *** THE CP-SCF HAS CONVERGED ***
IBatch 5 (of 14)
     CP-SCF ITERATION   0:   2.0296e-01 (  88.8 sec   0/ 19 done)
     CP-SCF ITERATION   1:   5.5675e-02 (  90.7 sec   0/ 19 done)
     CP-SCF ITERATION   2:   3.0799e-02 (  90.2 sec   0/ 19 done)
     CP-SCF ITERATION   3:   9.4615e-03 (  90.5 sec   0/ 19 done)
     CP-SCF ITERATION   4:   4.2593e-03 (  87.1 sec   0/ 19 done)
     CP-SCF ITERATION   5:   2.0320e-03 (  87.9 sec   0/ 19 done)
     CP-SCF ITERATION   6:   1.4708e-03 (  90.2 sec   0/ 19 done)
     CP-SCF ITERATION   7:   6.5016e-04 (  93.9 sec   0/ 19 done)
     CP-SCF ITERATION   8:   3.8058e-04 (  90.1 sec   2/ 19 done)
     CP-SCF ITERATION   9:   2.3038e-04 (  86.2 sec  10/ 19 done)
     CP-SCF ITERATION  10:   1.3497e-04 (  44.8 sec  16/ 19 done)
     CP-SCF ITERATION  11:   9.3536e-05 (  22.9 sec  16/ 19 done)
     CP-SCF ITERATION  12:   4.2245e-05 (  23.9 sec  17/ 19 done)
     CP-SCF ITERATION  13:   2.0544e-05 (  19.4 sec  19/ 19 done)
                    *** THE CP-SCF HAS CONVERGED ***
IBatch 6 (of 14)
     CP-SCF ITERATION   0:   5.5527e-01 (  90.6 sec   0/ 19 done)
     CP-SCF ITERATION   1:   6.2028e-02 (  92.4 sec   0/ 19 done)
     CP-SCF ITERATION   2:   3.2684e-02 (  88.1 sec   0/ 19 done)
     CP-SCF ITERATION   3:   1.1906e-02 (  88.3 sec   0/ 19 done)
     CP-SCF ITERATION   4:   3.8989e-03 (  88.9 sec   0/ 19 done)
     CP-SCF ITERATION   5:   1.2974e-03 (  91.1 sec   0/ 19 done)
     CP-SCF ITERATION   6:   6.2413e-04 (  89.1 sec   0/ 19 done)
     CP-SCF ITERATION   7:   5.3726e-04 (  89.4 sec   0/ 19 done)
     CP-SCF ITERATION   8:   3.2763e-04 (  89.5 sec   6/ 19 done)
     CP-SCF ITERATION   9:   2.2684e-04 (  65.4 sec   9/ 19 done)
     CP-SCF ITERATION  10:   8.6522e-05 (  53.5 sec  11/ 19 done)
     CP-SCF ITERATION  11:   4.9766e-05 (  44.6 sec  17/ 19 done)
     CP-SCF ITERATION  12:   2.4589e-05 (  20.7 sec  19/ 19 done)
                    *** THE CP-SCF HAS CONVERGED ***
IBatch 7 (of 14)
     CP-SCF ITERATION   0:   3.2522e-01 (  84.0 sec   0/ 19 done)
     CP-SCF ITERATION   1:   6.1901e-02 (  89.2 sec   0/ 19 done)
     CP-SCF ITERATION   2:   3.3944e-02 (  92.4 sec   0/ 19 done)
     CP-SCF ITERATION   3:   1.0633e-02 (  88.2 sec   0/ 19 done)
     CP-SCF ITERATION   4:   3.6700e-03 (  88.9 sec   0/ 19 done)
     CP-SCF ITERATION   5:   1.3018e-03 (  90.3 sec   0/ 19 done)
     CP-SCF ITERATION   6:   4.5475e-04 (  88.1 sec   0/ 19 done)
     CP-SCF ITERATION   7:   1.6289e-04 (  88.4 sec   0/ 19 done)
     CP-SCF ITERATION   8:   1.2797e-04 (  90.0 sec   0/ 19 done)
     CP-SCF ITERATION   9:   9.4742e-05 (  93.3 sec   3/ 19 done)
     CP-SCF ITERATION  10:   4.7499e-05 (  77.2 sec  12/ 19 done)
     CP-SCF ITERATION  11:   2.4005e-05 (  37.6 sec  19/ 19 done)
                    *** THE CP-SCF HAS CONVERGED ***
IBatch 8 (of 14)
     CP-SCF ITERATION   0:   2.1645e-01 (  85.8 sec   0/ 19 done)
     CP-SCF ITERATION   1:   3.0606e-02 (  91.2 sec   0/ 19 done)
     CP-SCF ITERATION   2:   1.3760e-02 (  83.5 sec   0/ 19 done)
     CP-SCF ITERATION   3:   5.0927e-03 (  82.4 sec   0/ 19 done)
     CP-SCF ITERATION   4:   1.9397e-03 (  88.7 sec   0/ 19 done)
     CP-SCF ITERATION   5:   7.6377e-04 (  82.7 sec   0/ 19 done)
     CP-SCF ITERATION   6:   2.6897e-04 (  86.4 sec   0/ 19 done)
     CP-SCF ITERATION   7:   1.0673e-04 (  82.7 sec   7/ 19 done)
     CP-SCF ITERATION   8:   4.9819e-05 (  61.5 sec  14/ 19 done)
     CP-SCF ITERATION   9:   3.3014e-05 (  30.9 sec  18/ 19 done)
     CP-SCF ITERATION  10:   1.8690e-05 (  15.4 sec  19/ 19 done)
                    *** THE CP-SCF HAS CONVERGED ***
IBatch 9 (of 14)
     CP-SCF ITERATION   0:   3.7588e-01 (  80.9 sec   0/ 19 done)
     CP-SCF ITERATION   1:   4.8762e-02 (  80.9 sec   0/ 19 done)
     CP-SCF ITERATION   2:   2.0609e-02 (  86.0 sec   0/ 19 done)
     CP-SCF ITERATION   3:   7.3662e-03 (  81.3 sec   0/ 19 done)
     CP-SCF ITERATION   4:   2.5518e-03 (  91.3 sec   0/ 19 done)
     CP-SCF ITERATION   5:   8.1181e-04 (  69.0 sec   0/ 19 done)
     CP-SCF ITERATION   6:   4.5948e-04 (  85.6 sec   0/ 19 done)
     CP-SCF ITERATION   7:   2.3101e-04 (  71.6 sec   7/ 19 done)
     CP-SCF ITERATION   8:   1.5479e-04 (  36.1 sec  10/ 19 done)
     CP-SCF ITERATION   9:   7.7738e-05 (  32.2 sec  12/ 19 done)
     CP-SCF ITERATION  10:   4.1834e-05 (  29.4 sec  18/ 19 done)
     CP-SCF ITERATION  11:   2.7200e-05 (   9.7 sec  19/ 19 done)
                    *** THE CP-SCF HAS CONVERGED ***
IBatch 10 (of 14)
     CP-SCF ITERATION   0:   2.0967e-01 (  64.9 sec   0/ 19 done)
     CP-SCF ITERATION   1:   4.1129e-02 (  92.4 sec   0/ 19 done)
     CP-SCF ITERATION   2:   1.5096e-02 (  91.1 sec   0/ 19 done)
     CP-SCF ITERATION   3:   5.1799e-03 (  89.5 sec   0/ 19 done)
     CP-SCF ITERATION   4:   2.2996e-03 (  88.9 sec   0/ 19 done)
     CP-SCF ITERATION   5:   1.0475e-03 (  89.3 sec   0/ 19 done)
     CP-SCF ITERATION   6:   7.7211e-04 (  91.9 sec   6/ 19 done)
     CP-SCF ITERATION   7:   4.6131e-04 (  63.9 sec  14/ 19 done)
     CP-SCF ITERATION   8:   1.9521e-04 (  31.0 sec  16/ 19 done)
     CP-SCF ITERATION   9:   9.3291e-05 (  22.4 sec  17/ 19 done)
     CP-SCF ITERATION  10:   5.2563e-05 (  19.4 sec  18/ 19 done)
     CP-SCF ITERATION  11:   3.3570e-05 (  15.9 sec  18/ 19 done)
     CP-SCF ITERATION  12:   1.4782e-05 (  15.9 sec  19/ 19 done)
                    *** THE CP-SCF HAS CONVERGED ***
IBatch 11 (of 14)
     CP-SCF ITERATION   0:   1.1553e-01 (  85.3 sec   0/ 19 done)
     CP-SCF ITERATION   1:   1.9799e-02 (  91.1 sec   0/ 19 done)
     CP-SCF ITERATION   2:   6.6107e-03 (  88.3 sec   0/ 19 done)
     CP-SCF ITERATION   3:   1.8503e-03 (  91.2 sec   0/ 19 done)
     CP-SCF ITERATION   4:   6.6051e-04 (  91.8 sec   0/ 19 done)
     CP-SCF ITERATION   5:   1.4232e-04 (  93.5 sec   0/ 19 done)
     CP-SCF ITERATION   6:   5.0277e-05 (  90.3 sec   9/ 19 done)
     CP-SCF ITERATION   7:   2.5472e-05 (  53.8 sec  19/ 19 done)
                    *** THE CP-SCF HAS CONVERGED ***
IBatch 12 (of 14)
     CP-SCF ITERATION   0:   2.3951e-01 (  93.1 sec   0/ 19 done)
     CP-SCF ITERATION   1:   2.9916e-02 (  86.9 sec   0/ 19 done)
     CP-SCF ITERATION   2:   1.0444e-02 (  90.1 sec   0/ 19 done)
     CP-SCF ITERATION   3:   2.7836e-03 (  92.1 sec   0/ 19 done)
     CP-SCF ITERATION   4:   1.6780e-03 (  89.0 sec   0/ 19 done)
     CP-SCF ITERATION   5:   1.2185e-03 (  90.2 sec   0/ 19 done)
     CP-SCF ITERATION   6:   6.9371e-04 (  90.7 sec   2/ 19 done)
     CP-SCF ITERATION   7:   2.9170e-04 (  86.2 sec  11/ 19 done)
     CP-SCF ITERATION   8:   1.4395e-04 (  44.4 sec  14/ 19 done)
     CP-SCF ITERATION   9:   9.5692e-05 (  33.5 sec  16/ 19 done)
     CP-SCF ITERATION  10:   4.6143e-05 (  24.4 sec  18/ 19 done)
     CP-SCF ITERATION  11:   2.7340e-05 (  16.2 sec  19/ 19 done)
                    *** THE CP-SCF HAS CONVERGED ***
IBatch 13 (of 14)
     CP-SCF ITERATION   0:   1.8875e-01 (  92.1 sec   0/ 19 done)
     CP-SCF ITERATION   1:   2.3768e-02 (  93.4 sec   0/ 19 done)
     CP-SCF ITERATION   2:   8.5757e-03 (  83.9 sec   0/ 19 done)
     CP-SCF ITERATION   3:   2.2741e-03 (  91.1 sec   0/ 19 done)
     CP-SCF ITERATION   4:   1.1629e-03 (  90.3 sec   0/ 19 done)
     CP-SCF ITERATION   5:   3.5417e-04 (  97.1 sec   0/ 19 done)
     CP-SCF ITERATION   6:   1.4297e-04 (  93.6 sec   2/ 19 done)
     CP-SCF ITERATION   7:   6.6585e-05 (  87.5 sec   9/ 19 done)
     CP-SCF ITERATION   8:   3.0288e-05 (  55.1 sec  18/ 19 done)
     CP-SCF ITERATION   9:   2.3651e-05 (  16.9 sec  19/ 19 done)
                    *** THE CP-SCF HAS CONVERGED ***
IBatch 14 (of 14)
     CP-SCF ITERATION   0:   1.1130e-01 (  29.0 sec   0/  5 done)
     CP-SCF ITERATION   1:   2.1064e-02 (  32.3 sec   0/  5 done)
     CP-SCF ITERATION   2:   8.9969e-03 (  30.9 sec   0/  5 done)
     CP-SCF ITERATION   3:   2.0240e-03 (  30.2 sec   0/  5 done)
     CP-SCF ITERATION   4:   6.4448e-04 (  30.6 sec   0/  5 done)
     CP-SCF ITERATION   5:   1.8259e-04 (  31.0 sec   0/  5 done)
     CP-SCF ITERATION   6:   8.2432e-05 (  30.1 sec   0/  5 done)
     CP-SCF ITERATION   7:   4.8728e-05 (  29.7 sec   1/  5 done)
     CP-SCF ITERATION   8:   3.8812e-05 (  25.6 sec   4/  5 done)
     CP-SCF ITERATION   9:   1.9501e-05 (  15.8 sec   5/  5 done)
                    *** THE CP-SCF HAS CONVERGED ***

                                                 ... done   (  12449.7 sec)
Forming perturbed density Hessian contributions  ... done   (      4.5 sec)
Calculating [Q*(d^2 A/dXdY)*Q  ] C-PCM term      ... done   (      0.1 sec)
Calculating [d^2(V_N)/(dXdY)*Q ] C-PCM term      ... done   (      0.0 sec)
Calculating [d^2(V_el)/(dXdY)*Q] C-PCM term      ... done   (      7.5 sec)
Calculating C-PCM term that depends on dQ/dX     ... done   (      4.0 sec)
2nd integral derivative contribs (SHARK-RI)      ... done   (   1027.7 sec)
Exchange-correlation Hessian                     ... done   (    210.1 sec)
Dispersion correction in the Hessian             ... done   (      3.9 sec)
gCP correction in the Hessian                    ... done   (      4.1 sec)
Dipole derivatives                               ... (center of mass:  0.000008, -0.000005  0.000005)done   (      0.3 sec)

Total SCF Hessian time: 0 days 5 hours 42 min 9 sec 

Writing the Hessian file to the disk             ... done


Maximum memory used throughout the entire SCFHESS-calculation: 1097.3 MB

-----------------------
VIBRATIONAL FREQUENCIES
-----------------------

Scaling factor for frequencies =  1.000000000  (already applied!)

   0:         0.00 cm**-1
   1:         0.00 cm**-1
   2:         0.00 cm**-1
   3:         0.00 cm**-1
   4:         0.00 cm**-1
   5:         0.00 cm**-1
   6:         6.17 cm**-1
   7:        13.92 cm**-1
   8:        24.88 cm**-1
   9:        28.76 cm**-1
  10:        31.53 cm**-1
  11:        35.04 cm**-1
  12:        41.19 cm**-1
  13:        45.59 cm**-1
  14:        48.26 cm**-1
  15:        54.71 cm**-1
  16:        59.77 cm**-1
  17:        70.59 cm**-1
  18:        72.18 cm**-1
  19:        81.63 cm**-1
  20:        86.65 cm**-1
  21:        98.33 cm**-1
  22:       114.22 cm**-1
  23:       123.63 cm**-1
  24:       134.52 cm**-1
  25:       142.93 cm**-1
  26:       152.32 cm**-1
  27:       166.52 cm**-1
  28:       195.23 cm**-1
  29:       205.09 cm**-1
  30:       215.74 cm**-1
  31:       229.01 cm**-1
  32:       239.76 cm**-1
  33:       241.20 cm**-1
  34:       248.17 cm**-1
  35:       252.24 cm**-1
  36:       257.25 cm**-1
  37:       260.18 cm**-1
  38:       263.31 cm**-1
  39:       279.43 cm**-1
  40:       285.69 cm**-1
  41:       290.10 cm**-1
  42:       297.45 cm**-1
  43:       306.27 cm**-1
  44:       320.00 cm**-1
  45:       323.98 cm**-1
  46:       345.93 cm**-1
  47:       365.36 cm**-1
  48:       370.11 cm**-1
  49:       383.12 cm**-1
  50:       395.06 cm**-1
  51:       405.60 cm**-1
  52:       423.62 cm**-1
  53:       425.60 cm**-1
  54:       441.89 cm**-1
  55:       444.67 cm**-1
  56:       451.05 cm**-1
  57:       467.84 cm**-1
  58:       483.98 cm**-1
  59:       486.20 cm**-1
  60:       502.48 cm**-1
  61:       509.04 cm**-1
  62:       514.08 cm**-1
  63:       520.43 cm**-1
  64:       529.28 cm**-1
  65:       566.49 cm**-1
  66:       568.88 cm**-1
  67:       580.17 cm**-1
  68:       589.76 cm**-1
  69:       601.56 cm**-1
  70:       608.53 cm**-1
  71:       613.31 cm**-1
  72:       615.27 cm**-1
  73:       641.76 cm**-1
  74:       646.27 cm**-1
  75:       655.56 cm**-1
  76:       656.36 cm**-1
  77:       680.05 cm**-1
  78:       684.96 cm**-1
  79:       697.28 cm**-1
  80:       701.40 cm**-1
  81:       729.67 cm**-1
  82:       733.16 cm**-1
  83:       738.17 cm**-1
  84:       740.47 cm**-1
  85:       757.40 cm**-1
  86:       769.17 cm**-1
  87:       770.73 cm**-1
  88:       772.34 cm**-1
  89:       778.19 cm**-1
  90:       785.44 cm**-1
  91:       792.92 cm**-1
  92:       800.19 cm**-1
  93:       816.42 cm**-1
  94:       828.53 cm**-1
  95:       831.90 cm**-1
  96:       858.46 cm**-1
  97:       871.60 cm**-1
  98:       878.04 cm**-1
  99:       894.17 cm**-1
 100:       895.87 cm**-1
 101:       899.01 cm**-1
 102:       913.19 cm**-1
 103:       919.12 cm**-1
 104:       928.88 cm**-1
 105:       935.43 cm**-1
 106:       939.95 cm**-1
 107:       952.82 cm**-1
 108:       953.26 cm**-1
 109:       970.66 cm**-1
 110:       976.27 cm**-1
 111:       978.06 cm**-1
 112:       978.50 cm**-1
 113:       990.45 cm**-1
 114:      1014.50 cm**-1
 115:      1028.38 cm**-1
 116:      1029.61 cm**-1
 117:      1032.58 cm**-1
 118:      1036.89 cm**-1
 119:      1037.22 cm**-1
 120:      1041.11 cm**-1
 121:      1041.82 cm**-1
 122:      1041.92 cm**-1
 123:      1048.19 cm**-1
 124:      1051.08 cm**-1
 125:      1056.72 cm**-1
 126:      1059.58 cm**-1
 127:      1062.29 cm**-1
 128:      1078.72 cm**-1
 129:      1083.98 cm**-1
 130:      1097.01 cm**-1
 131:      1111.47 cm**-1
 132:      1115.87 cm**-1
 133:      1125.04 cm**-1
 134:      1129.49 cm**-1
 135:      1138.14 cm**-1
 136:      1143.35 cm**-1
 137:      1144.59 cm**-1
 138:      1146.10 cm**-1
 139:      1153.86 cm**-1
 140:      1165.86 cm**-1
 141:      1172.81 cm**-1
 142:      1193.96 cm**-1
 143:      1203.38 cm**-1
 144:      1206.31 cm**-1
 145:      1214.37 cm**-1
 146:      1230.04 cm**-1
 147:      1234.72 cm**-1
 148:      1236.53 cm**-1
 149:      1240.78 cm**-1
 150:      1246.39 cm**-1
 151:      1259.26 cm**-1
 152:      1267.24 cm**-1
 153:      1270.29 cm**-1
 154:      1272.21 cm**-1
 155:      1289.03 cm**-1
 156:      1290.18 cm**-1
 157:      1295.62 cm**-1
 158:      1297.22 cm**-1
 159:      1311.92 cm**-1
 160:      1336.37 cm**-1
 161:      1346.07 cm**-1
 162:      1348.41 cm**-1
 163:      1353.03 cm**-1
 164:      1364.12 cm**-1
 165:      1367.75 cm**-1
 166:      1383.87 cm**-1
 167:      1385.82 cm**-1
 168:      1389.37 cm**-1
 169:      1397.99 cm**-1
 170:      1399.60 cm**-1
 171:      1400.49 cm**-1
 172:      1409.86 cm**-1
 173:      1412.15 cm**-1
 174:      1422.50 cm**-1
 175:      1426.48 cm**-1
 176:      1428.45 cm**-1
 177:      1441.62 cm**-1
 178:      1446.07 cm**-1
 179:      1453.93 cm**-1
 180:      1454.46 cm**-1
 181:      1457.07 cm**-1
 182:      1460.37 cm**-1
 183:      1493.98 cm**-1
 184:      1499.90 cm**-1
 185:      1514.90 cm**-1
 186:      1516.38 cm**-1
 187:      1521.32 cm**-1
 188:      1524.81 cm**-1
 189:      1525.19 cm**-1
 190:      1530.34 cm**-1
 191:      1532.50 cm**-1
 192:      1532.91 cm**-1
 193:      1533.82 cm**-1
 194:      1535.19 cm**-1
 195:      1535.72 cm**-1
 196:      1536.66 cm**-1
 197:      1538.59 cm**-1
 198:      1541.76 cm**-1
 199:      1557.79 cm**-1
 200:      1572.62 cm**-1
 201:      1579.38 cm**-1
 202:      1581.32 cm**-1
 203:      1582.15 cm**-1
 204:      1599.45 cm**-1
 205:      1680.23 cm**-1
 206:      1694.64 cm**-1
 207:      1700.14 cm**-1
 208:      1719.34 cm**-1
 209:      1722.69 cm**-1
 210:      1725.03 cm**-1
 211:      1727.30 cm**-1
 212:      1789.55 cm**-1
 213:      1816.60 cm**-1
 214:      1827.33 cm**-1
 215:      3090.86 cm**-1
 216:      3093.74 cm**-1
 217:      3104.40 cm**-1
 218:      3108.00 cm**-1
 219:      3109.92 cm**-1
 220:      3114.33 cm**-1
 221:      3117.10 cm**-1
 222:      3126.38 cm**-1
 223:      3131.68 cm**-1
 224:      3139.95 cm**-1
 225:      3160.98 cm**-1
 226:      3164.98 cm**-1
 227:      3166.45 cm**-1
 228:      3188.04 cm**-1
 229:      3189.02 cm**-1
 230:      3194.78 cm**-1
 231:      3195.01 cm**-1
 232:      3201.25 cm**-1
 233:      3208.43 cm**-1
 234:      3213.47 cm**-1
 235:      3250.42 cm**-1
 236:      3258.32 cm**-1
 237:      3264.76 cm**-1
 238:      3268.49 cm**-1
 239:      3269.37 cm**-1
 240:      3275.98 cm**-1
 241:      3276.12 cm**-1
 242:      3280.63 cm**-1
 243:      3282.54 cm**-1
 244:      3283.59 cm**-1
 245:      3287.02 cm**-1
 246:      3291.34 cm**-1
 247:      3291.60 cm**-1
 248:      3298.83 cm**-1
 249:      3303.44 cm**-1
 250:      3409.23 cm**-1
 251:      3506.80 cm**-1


------------
NORMAL MODES
------------

These modes are the Cartesian displacements weighted by the diagonal matrix
M(i,i)=1/sqrt(m[i]) where m[i] is the mass of the displaced atom
Thus, these vectors are normalized but *not* orthogonal

                  0          1          2          3          4          5    
      0       0.000000   0.000000   0.000000   0.000000   0.000000   0.000000
      1       0.000000   0.000000   0.000000   0.000000   0.000000   0.000000
      2       0.000000   0.000000   0.000000   0.000000   0.000000   0.000000
      3       0.000000   0.000000   0.000000   0.000000   0.000000   0.000000
      4       0.000000   0.000000   0.000000   0.000000   0.000000   0.000000
      5       0.000000   0.000000   0.000000   0.000000   0.000000   0.000000
      6       0.000000   0.000000   0.000000   0.000000   0.000000   0.000000
      7       0.000000   0.000000   0.000000   0.000000   0.000000   0.000000
      8       0.000000   0.000000   0.000000   0.000000   0.000000   0.000000
      9       0.000000   0.000000   0.000000   0.000000   0.000000   0.000000
     10       0.000000   0.000000   0.000000   0.000000   0.000000   0.000000
     11       0.000000   0.000000   0.000000   0.000000   0.000000   0.000000
     12       0.000000   0.000000   0.000000   0.000000   0.000000   0.000000
     13       0.000000   0.000000   0.000000   0.000000   0.000000   0.000000
     14       0.000000   0.000000   0.000000   0.000000   0.000000   0.000000
     15       0.000000   0.000000   0.000000   0.000000   0.000000   0.000000
     16       0.000000   0.000000   0.000000   0.000000   0.000000   0.000000
     17       0.000000   0.000000   0.000000   0.000000   0.000000   0.000000
     18       0.000000   0.000000   0.000000   0.000000   0.000000   0.000000
     19       0.000000   0.000000   0.000000   0.000000   0.000000   0.000000
     20       0.000000   0.000000   0.000000   0.000000   0.000000   0.000000
     21       0.000000   0.000000   0.000000   0.000000   0.000000   0.000000
     22       0.000000   0.000000   0.000000   0.000000   0.000000   0.000000
     23       0.000000   0.000000   0.000000   0.000000   0.000000   0.000000
     24       0.000000   0.000000   0.000000   0.000000   0.000000   0.000000
     25       0.000000   0.000000   0.000000   0.000000   0.000000   0.000000
     26       0.000000   0.000000   0.000000   0.000000   0.000000   0.000000
     27       0.000000   0.000000   0.000000   0.000000   0.000000   0.000000
     28       0.000000   0.000000   0.000000   0.000000   0.000000   0.000000
     29       0.000000   0.000000   0.000000   0.000000   0.000000   0.000000
     30       0.000000   0.000000   0.000000   0.000000   0.000000   0.000000
     31       0.000000   0.000000   0.000000   0.000000   0.000000   0.000000
     32       0.000000   0.000000   0.000000   0.000000   0.000000   0.000000
     33       0.000000   0.000000   0.000000   0.000000   0.000000   0.000000
     34       0.000000   0.000000   0.000000   0.000000   0.000000   0.000000
     35       0.000000   0.000000   0.000000   0.000000   0.000000   0.000000
     36       0.000000   0.000000   0.000000   0.000000   0.000000   0.000000
     37       0.000000   0.000000   0.000000   0.000000   0.000000   0.000000
     38       0.000000   0.000000   0.000000   0.000000   0.000000   0.000000
     39       0.000000   0.000000   0.000000   0.000000   0.000000   0.000000
     40       0.000000   0.000000   0.000000   0.000000   0.000000   0.000000
     41       0.000000   0.000000   0.000000   0.000000   0.000000   0.000000
     42       0.000000   0.000000   0.000000   0.000000   0.000000   0.000000
     43       0.000000   0.000000   0.000000   0.000000   0.000000   0.000000
     44       0.000000   0.000000   0.000000   0.000000   0.000000   0.000000
     45       0.000000   0.000000   0.000000   0.000000   0.000000   0.000000
     46       0.000000   0.000000   0.000000   0.000000   0.000000   0.000000
     47       0.000000   0.000000   0.000000   0.000000   0.000000   0.000000
     48       0.000000   0.000000   0.000000   0.000000   0.000000   0.000000
     49       0.000000   0.000000   0.000000   0.000000   0.000000   0.000000
     50       0.000000   0.000000   0.000000   0.000000   0.000000   0.000000
     51       0.000000   0.000000   0.000000   0.000000   0.000000   0.000000
     52       0.000000   0.000000   0.000000   0.000000   0.000000   0.000000
     53       0.000000   0.000000   0.000000   0.000000   0.000000   0.000000
     54       0.000000   0.000000   0.000000   0.000000   0.000000   0.000000
     55       0.000000   0.000000   0.000000   0.000000   0.000000   0.000000
     56       0.000000   0.000000   0.000000   0.000000   0.000000   0.000000
     57       0.000000   0.000000   0.000000   0.000000   0.000000   0.000000
     58       0.000000   0.000000   0.000000   0.000000   0.000000   0.000000
     59       0.000000   0.000000   0.000000   0.000000   0.000000   0.000000
     60       0.000000   0.000000   0.000000   0.000000   0.000000   0.000000
     61       0.000000   0.000000   0.000000   0.000000   0.000000   0.000000
     62       0.000000   0.000000   0.000000   0.000000   0.000000   0.000000
     63       0.000000   0.000000   0.000000   0.000000   0.000000   0.000000
     64       0.000000   0.000000   0.000000   0.000000   0.000000   0.000000
     65       0.000000   0.000000   0.000000   0.000000   0.000000   0.000000
     66       0.000000   0.000000   0.000000   0.000000   0.000000   0.000000
     67       0.000000   0.000000   0.000000   0.000000   0.000000   0.000000
     68       0.000000   0.000000   0.000000   0.000000   0.000000   0.000000
     69       0.000000   0.000000   0.000000   0.000000   0.000000   0.000000
     70       0.000000   0.000000   0.000000   0.000000   0.000000   0.000000
     71       0.000000   0.000000   0.000000   0.000000   0.000000   0.000000
     72       0.000000   0.000000   0.000000   0.000000   0.000000   0.000000
     73       0.000000   0.000000   0.000000   0.000000   0.000000   0.000000
     74       0.000000   0.000000   0.000000   0.000000   0.000000   0.000000
     75       0.000000   0.000000   0.000000   0.000000   0.000000   0.000000
     76       0.000000   0.000000   0.000000   0.000000   0.000000   0.000000
     77       0.000000   0.000000   0.000000   0.000000   0.000000   0.000000
     78       0.000000   0.000000   0.000000   0.000000   0.000000   0.000000
     79       0.000000   0.000000   0.000000   0.000000   0.000000   0.000000
     80       0.000000   0.000000   0.000000   0.000000   0.000000   0.000000
     81       0.000000   0.000000   0.000000   0.000000   0.000000   0.000000
     82       0.000000   0.000000   0.000000   0.000000   0.000000   0.000000
     83       0.000000   0.000000   0.000000   0.000000   0.000000   0.000000
     84       0.000000   0.000000   0.000000   0.000000   0.000000   0.000000
     85       0.000000   0.000000   0.000000   0.000000   0.000000   0.000000
     86       0.000000   0.000000   0.000000   0.000000   0.000000   0.000000
     87       0.000000   0.000000   0.000000   0.000000   0.000000   0.000000
     88       0.000000   0.000000   0.000000   0.000000   0.000000   0.000000
     89       0.000000   0.000000   0.000000   0.000000   0.000000   0.000000
     90       0.000000   0.000000   0.000000   0.000000   0.000000   0.000000
     91       0.000000   0.000000   0.000000   0.000000   0.000000   0.000000
     92       0.000000   0.000000   0.000000   0.000000   0.000000   0.000000
     93       0.000000   0.000000   0.000000   0.000000   0.000000   0.000000
     94       0.000000   0.000000   0.000000   0.000000   0.000000   0.000000
     95       0.000000   0.000000   0.000000   0.000000   0.000000   0.000000
     96       0.000000   0.000000   0.000000   0.000000   0.000000   0.000000
     97       0.000000   0.000000   0.000000   0.000000   0.000000   0.000000
     98       0.000000   0.000000   0.000000   0.000000   0.000000   0.000000
     99       0.000000   0.000000   0.000000   0.000000   0.000000   0.000000
    100       0.000000   0.000000   0.000000   0.000000   0.000000   0.000000
    101       0.000000   0.000000   0.000000   0.000000   0.000000   0.000000
    102       0.000000   0.000000   0.000000   0.000000   0.000000   0.000000
    103       0.000000   0.000000   0.000000   0.000000   0.000000   0.000000
    104       0.000000   0.000000   0.000000   0.000000   0.000000   0.000000
    105       0.000000   0.000000   0.000000   0.000000   0.000000   0.000000
    106       0.000000   0.000000   0.000000   0.000000   0.000000   0.000000
    107       0.000000   0.000000   0.000000   0.000000   0.000000   0.000000
    108       0.000000   0.000000   0.000000   0.000000   0.000000   0.000000
    109       0.000000   0.000000   0.000000   0.000000   0.000000   0.000000
    110       0.000000   0.000000   0.000000   0.000000   0.000000   0.000000
    111       0.000000   0.000000   0.000000   0.000000   0.000000   0.000000
    112       0.000000   0.000000   0.000000   0.000000   0.000000   0.000000
    113       0.000000   0.000000   0.000000   0.000000   0.000000   0.000000
    114       0.000000   0.000000   0.000000   0.000000   0.000000   0.000000
    115       0.000000   0.000000   0.000000   0.000000   0.000000   0.000000
    116       0.000000   0.000000   0.000000   0.000000   0.000000   0.000000
    117       0.000000   0.000000   0.000000   0.000000   0.000000   0.000000
    118       0.000000   0.000000   0.000000   0.000000   0.000000   0.000000
    119       0.000000   0.000000   0.000000   0.000000   0.000000   0.000000
    120       0.000000   0.000000   0.000000   0.000000   0.000000   0.000000
    121       0.000000   0.000000   0.000000   0.000000   0.000000   0.000000
    122       0.000000   0.000000   0.000000   0.000000   0.000000   0.000000
    123       0.000000   0.000000   0.000000   0.000000   0.000000   0.000000
    124       0.000000   0.000000   0.000000   0.000000   0.000000   0.000000
    125       0.000000   0.000000   0.000000   0.000000   0.000000   0.000000
    126       0.000000   0.000000   0.000000   0.000000   0.000000   0.000000
    127       0.000000   0.000000   0.000000   0.000000   0.000000   0.000000
    128       0.000000   0.000000   0.000000   0.000000   0.000000   0.000000
    129       0.000000   0.000000   0.000000   0.000000   0.000000   0.000000
    130       0.000000   0.000000   0.000000   0.000000   0.000000   0.000000
    131       0.000000   0.000000   0.000000   0.000000   0.000000   0.000000
    132       0.000000   0.000000   0.000000   0.000000   0.000000   0.000000
    133       0.000000   0.000000   0.000000   0.000000   0.000000   0.000000
    134       0.000000   0.000000   0.000000   0.000000   0.000000   0.000000
    135       0.000000   0.000000   0.000000   0.000000   0.000000   0.000000
    136       0.000000   0.000000   0.000000   0.000000   0.000000   0.000000
    137       0.000000   0.000000   0.000000   0.000000   0.000000   0.000000
    138       0.000000   0.000000   0.000000   0.000000   0.000000   0.000000
    139       0.000000   0.000000   0.000000   0.000000   0.000000   0.000000
    140       0.000000   0.000000   0.000000   0.000000   0.000000   0.000000
    141       0.000000   0.000000   0.000000   0.000000   0.000000   0.000000
    142       0.000000   0.000000   0.000000   0.000000   0.000000   0.000000
    143       0.000000   0.000000   0.000000   0.000000   0.000000   0.000000
    144       0.000000   0.000000   0.000000   0.000000   0.000000   0.000000
    145       0.000000   0.000000   0.000000   0.000000   0.000000   0.000000
    146       0.000000   0.000000   0.000000   0.000000   0.000000   0.000000
    147       0.000000   0.000000   0.000000   0.000000   0.000000   0.000000
    148       0.000000   0.000000   0.000000   0.000000   0.000000   0.000000
    149       0.000000   0.000000   0.000000   0.000000   0.000000   0.000000
    150       0.000000   0.000000   0.000000   0.000000   0.000000   0.000000
    151       0.000000   0.000000   0.000000   0.000000   0.000000   0.000000
    152       0.000000   0.000000   0.000000   0.000000   0.000000   0.000000
    153       0.000000   0.000000   0.000000   0.000000   0.000000   0.000000
    154       0.000000   0.000000   0.000000   0.000000   0.000000   0.000000
    155       0.000000   0.000000   0.000000   0.000000   0.000000   0.000000
    156       0.000000   0.000000   0.000000   0.000000   0.000000   0.000000
    157       0.000000   0.000000   0.000000   0.000000   0.000000   0.000000
    158       0.000000   0.000000   0.000000   0.000000   0.000000   0.000000
    159       0.000000   0.000000   0.000000   0.000000   0.000000   0.000000
    160       0.000000   0.000000   0.000000   0.000000   0.000000   0.000000
    161       0.000000   0.000000   0.000000   0.000000   0.000000   0.000000
    162       0.000000   0.000000   0.000000   0.000000   0.000000   0.000000
    163       0.000000   0.000000   0.000000   0.000000   0.000000   0.000000
    164       0.000000   0.000000   0.000000   0.000000   0.000000   0.000000
    165       0.000000   0.000000   0.000000   0.000000   0.000000   0.000000
    166       0.000000   0.000000   0.000000   0.000000   0.000000   0.000000
    167       0.000000   0.000000   0.000000   0.000000   0.000000   0.000000
    168       0.000000   0.000000   0.000000   0.000000   0.000000   0.000000
    169       0.000000   0.000000   0.000000   0.000000   0.000000   0.000000
    170       0.000000   0.000000   0.000000   0.000000   0.000000   0.000000
    171       0.000000   0.000000   0.000000   0.000000   0.000000   0.000000
    172       0.000000   0.000000   0.000000   0.000000   0.000000   0.000000
    173       0.000000   0.000000   0.000000   0.000000   0.000000   0.000000
    174       0.000000   0.000000   0.000000   0.000000   0.000000   0.000000
    175       0.000000   0.000000   0.000000   0.000000   0.000000   0.000000
    176       0.000000   0.000000   0.000000   0.000000   0.000000   0.000000
    177       0.000000   0.000000   0.000000   0.000000   0.000000   0.000000
    178       0.000000   0.000000   0.000000   0.000000   0.000000   0.000000
    179       0.000000   0.000000   0.000000   0.000000   0.000000   0.000000
    180       0.000000   0.000000   0.000000   0.000000   0.000000   0.000000
    181       0.000000   0.000000   0.000000   0.000000   0.000000   0.000000
    182       0.000000   0.000000   0.000000   0.000000   0.000000   0.000000
    183       0.000000   0.000000   0.000000   0.000000   0.000000   0.000000
    184       0.000000   0.000000   0.000000   0.000000   0.000000   0.000000
    185       0.000000   0.000000   0.000000   0.000000   0.000000   0.000000
    186       0.000000   0.000000   0.000000   0.000000   0.000000   0.000000
    187       0.000000   0.000000   0.000000   0.000000   0.000000   0.000000
    188       0.000000   0.000000   0.000000   0.000000   0.000000   0.000000
    189       0.000000   0.000000   0.000000   0.000000   0.000000   0.000000
    190       0.000000   0.000000   0.000000   0.000000   0.000000   0.000000
    191       0.000000   0.000000   0.000000   0.000000   0.000000   0.000000
    192       0.000000   0.000000   0.000000   0.000000   0.000000   0.000000
    193       0.000000   0.000000   0.000000   0.000000   0.000000   0.000000
    194       0.000000   0.000000   0.000000   0.000000   0.000000   0.000000
    195       0.000000   0.000000   0.000000   0.000000   0.000000   0.000000
    196       0.000000   0.000000   0.000000   0.000000   0.000000   0.000000
    197       0.000000   0.000000   0.000000   0.000000   0.000000   0.000000
    198       0.000000   0.000000   0.000000   0.000000   0.000000   0.000000
    199       0.000000   0.000000   0.000000   0.000000   0.000000   0.000000
    200       0.000000   0.000000   0.000000   0.000000   0.000000   0.000000
    201       0.000000   0.000000   0.000000   0.000000   0.000000   0.000000
    202       0.000000   0.000000   0.000000   0.000000   0.000000   0.000000
    203       0.000000   0.000000   0.000000   0.000000   0.000000   0.000000
    204       0.000000   0.000000   0.000000   0.000000   0.000000   0.000000
    205       0.000000   0.000000   0.000000   0.000000   0.000000   0.000000
    206       0.000000   0.000000   0.000000   0.000000   0.000000   0.000000
    207       0.000000   0.000000   0.000000   0.000000   0.000000   0.000000
    208       0.000000   0.000000   0.000000   0.000000   0.000000   0.000000
    209       0.000000   0.000000   0.000000   0.000000   0.000000   0.000000
    210       0.000000   0.000000   0.000000   0.000000   0.000000   0.000000
    211       0.000000   0.000000   0.000000   0.000000   0.000000   0.000000
    212       0.000000   0.000000   0.000000   0.000000   0.000000   0.000000
    213       0.000000   0.000000   0.000000   0.000000   0.000000   0.000000
    214       0.000000   0.000000   0.000000   0.000000   0.000000   0.000000
    215       0.000000   0.000000   0.000000   0.000000   0.000000   0.000000
    216       0.000000   0.000000   0.000000   0.000000   0.000000   0.000000
    217       0.000000   0.000000   0.000000   0.000000   0.000000   0.000000
    218       0.000000   0.000000   0.000000   0.000000   0.000000   0.000000
    219       0.000000   0.000000   0.000000   0.000000   0.000000   0.000000
    220       0.000000   0.000000   0.000000   0.000000   0.000000   0.000000
    221       0.000000   0.000000   0.000000   0.000000   0.000000   0.000000
    222       0.000000   0.000000   0.000000   0.000000   0.000000   0.000000
    223       0.000000   0.000000   0.000000   0.000000   0.000000   0.000000
    224       0.000000   0.000000   0.000000   0.000000   0.000000   0.000000
    225       0.000000   0.000000   0.000000   0.000000   0.000000   0.000000
    226       0.000000   0.000000   0.000000   0.000000   0.000000   0.000000
    227       0.000000   0.000000   0.000000   0.000000   0.000000   0.000000
    228       0.000000   0.000000   0.000000   0.000000   0.000000   0.000000
    229       0.000000   0.000000   0.000000   0.000000   0.000000   0.000000
    230       0.000000   0.000000   0.000000   0.000000   0.000000   0.000000
    231       0.000000   0.000000   0.000000   0.000000   0.000000   0.000000
    232       0.000000   0.000000   0.000000   0.000000   0.000000   0.000000
    233       0.000000   0.000000   0.000000   0.000000   0.000000   0.000000
    234       0.000000   0.000000   0.000000   0.000000   0.000000   0.000000
    235       0.000000   0.000000   0.000000   0.000000   0.000000   0.000000
    236       0.000000   0.000000   0.000000   0.000000   0.000000   0.000000
    237       0.000000   0.000000   0.000000   0.000000   0.000000   0.000000
    238       0.000000   0.000000   0.000000   0.000000   0.000000   0.000000
    239       0.000000   0.000000   0.000000   0.000000   0.000000   0.000000
    240       0.000000   0.000000   0.000000   0.000000   0.000000   0.000000
    241       0.000000   0.000000   0.000000   0.000000   0.000000   0.000000
    242       0.000000   0.000000   0.000000   0.000000   0.000000   0.000000
    243       0.000000   0.000000   0.000000   0.000000   0.000000   0.000000
    244       0.000000   0.000000   0.000000   0.000000   0.000000   0.000000
    245       0.000000   0.000000   0.000000   0.000000   0.000000   0.000000
    246       0.000000   0.000000   0.000000   0.000000   0.000000   0.000000
    247       0.000000   0.000000   0.000000   0.000000   0.000000   0.000000
    248       0.000000   0.000000   0.000000   0.000000   0.000000   0.000000
    249       0.000000   0.000000   0.000000   0.000000   0.000000   0.000000
    250       0.000000   0.000000   0.000000   0.000000   0.000000   0.000000
    251       0.000000   0.000000   0.000000   0.000000   0.000000   0.000000
                  6          7          8          9         10         11    
      0       0.066129   0.043160  -0.076142   0.006677   0.077498   0.083144
      1      -0.065320   0.061992   0.055269   0.041783  -0.012704   0.037714
      2      -0.126533   0.046494   0.023311   0.001670  -0.073017  -0.049350
      3       0.011526   0.073857  -0.002292   0.000206   0.066538   0.063241
      4      -0.023067   0.024483   0.043569   0.004573  -0.014157   0.021360
      5      -0.072355   0.017900  -0.055357   0.013024  -0.060788  -0.025725
      6      -0.059335   0.154834   0.111898   0.010859   0.085629   0.054312
      7      -0.008295   0.030289   0.069891  -0.014500   0.000712   0.012226
      8      -0.085817  -0.004045  -0.115843   0.042918  -0.088510  -0.009250
      9      -0.075374   0.204970   0.154462   0.028079   0.117705   0.065987
     10      -0.035091   0.073883   0.108869   0.003456   0.019344   0.020504
     11      -0.151477   0.000962  -0.101105   0.060673  -0.131487  -0.017616
     12      -0.020349   0.173662   0.080990   0.034544   0.130384   0.086085
     13      -0.077045   0.111294   0.120978   0.040870   0.022271   0.037246
     14      -0.205170   0.029752  -0.023408   0.048618  -0.145476  -0.041589
     15       0.050444   0.091929  -0.035685   0.023668   0.108617   0.093935
     16      -0.092119   0.104780   0.093217   0.060050   0.005132   0.045518
     17      -0.192288   0.053171   0.039958   0.019402  -0.114568  -0.056492
     18       0.022646   0.021236  -0.037316  -0.017549   0.041019   0.053795
     19       0.003893  -0.018569   0.011240  -0.014088  -0.025920   0.015589
     20      -0.000247   0.014505  -0.071014  -0.004110  -0.030080  -0.020601
     21      -0.023651  -0.015327  -0.015965  -0.041520   0.035573   0.018391
     22       0.033131  -0.004376   0.047536  -0.035500   0.007864  -0.010216
     23       0.001471   0.010818  -0.044260  -0.024115  -0.012765  -0.046597
     24      -0.033780  -0.045599  -0.000953  -0.038206   0.016206   0.038543
     25       0.042528  -0.022276   0.068655  -0.029593  -0.011987   0.012053
     26       0.063740   0.031985  -0.012156  -0.011823  -0.026375  -0.024903
     27      -0.034248  -0.070174   0.011493  -0.030214  -0.008066   0.066589
     28       0.042114  -0.005417   0.063969  -0.036400   0.004961  -0.009216
     29       0.055881   0.018992   0.043223  -0.033239  -0.008543  -0.053407
     30      -0.024892  -0.057380   0.005024  -0.027975  -0.002723   0.062513
     31       0.033763   0.022013   0.039515  -0.045824   0.034293  -0.043254
     32      -0.002360  -0.006272   0.045627  -0.054988   0.009389  -0.082904
     33      -0.019263  -0.028018  -0.010791  -0.033784   0.020098   0.037945
     34       0.029094   0.022740   0.031778  -0.047089   0.035178  -0.044931
     35      -0.034915  -0.006008  -0.005938  -0.061618   0.011627  -0.102514
     36      -0.039279  -0.048283  -0.000695  -0.041867   0.022908   0.033753
     37       0.048252  -0.047452   0.089327  -0.018692  -0.049451   0.047647
     38       0.116653   0.065241  -0.019237   0.023927  -0.097173   0.017141
     39      -0.046585  -0.079157   0.013535  -0.038454   0.006621   0.059300
     40       0.055355  -0.057507   0.107055  -0.013426  -0.070193   0.063714
     41       0.170853   0.090157   0.035217   0.041736  -0.160398   0.034616
     42      -0.048016  -0.105095   0.026641  -0.031008  -0.018499   0.088159
     43       0.056161  -0.042394   0.103853  -0.019343  -0.054807   0.044283
     44       0.170089   0.081607   0.094085   0.023890  -0.152551   0.009388
     45      -0.042483  -0.100121   0.025570  -0.027662  -0.024896   0.090674
     46       0.049956  -0.016799   0.082754  -0.030928  -0.016257   0.008427
     47       0.112888   0.044404   0.093113  -0.014998  -0.062018  -0.034103
     48      -0.023576  -0.070584   0.012745  -0.022720  -0.018327   0.078573
     49       0.033008   0.039383   0.028507  -0.052758   0.052820  -0.062271
     50      -0.020098  -0.025301   0.083193  -0.064876   0.026114  -0.087366
     51      -0.017833  -0.017102  -0.018316  -0.037370   0.030148   0.026309
     52       0.029717   0.036911   0.017857  -0.052237   0.053776  -0.063209
     53      -0.045954  -0.025000  -0.014940  -0.062637   0.043928  -0.076802
     54      -0.051818  -0.082983   0.014702  -0.041424   0.011609   0.056252
     55       0.060689  -0.078575   0.124673  -0.004688  -0.098711   0.092763
     56       0.215331   0.115864   0.030493   0.068609  -0.209774   0.067685
     57      -0.054282  -0.129511   0.037652  -0.028202  -0.031825   0.107559
     58       0.061933  -0.050888   0.118028  -0.015579  -0.069665   0.056414
     59       0.212432   0.099374   0.135058   0.035017  -0.190910   0.020750
     60       0.121433  -0.019513  -0.165775  -0.001870   0.063363   0.090944
     61      -0.077615   0.058275   0.035584   0.056973  -0.024561   0.045144
     62      -0.116739   0.063756   0.071121  -0.021217  -0.051439  -0.062702
     63       0.093997   0.066750  -0.094543   0.028328   0.117986   0.109833
     64      -0.124545   0.133746   0.101860   0.089212   0.007186   0.059070
     65      -0.234216   0.075988   0.101712   0.010199  -0.124883  -0.075464
     66      -0.032872   0.212605   0.114131   0.047799   0.156314   0.095495
     67      -0.098109   0.145196   0.151394   0.054899   0.037324   0.043794
     68      -0.256295   0.033720  -0.012402   0.062167  -0.179691  -0.048701
     69      -0.130913   0.268579   0.245425   0.036321   0.133370   0.059603
     70      -0.023202   0.078367   0.129800  -0.011880   0.032010   0.013822
     71      -0.160583  -0.017820  -0.151286   0.083883  -0.154777  -0.005771
     72      -0.102777   0.179205   0.169624   0.006068   0.076546   0.038616
     73       0.024424   0.000103   0.059737  -0.043798  -0.001216  -0.001387
     74      -0.043742  -0.026017  -0.176774   0.052410  -0.078599   0.009589
     75       0.010432   0.036079  -0.020492  -0.014976   0.048848   0.049403
     76       0.026577  -0.063352  -0.022694  -0.028283  -0.044195   0.015178
     77       0.035793   0.019836  -0.113082   0.015819  -0.042316   0.017068
     78       0.072463  -0.006868  -0.091488  -0.016185   0.025053   0.080155
     79      -0.018698  -0.015901  -0.002929   0.003936  -0.045436   0.031282
     80       0.019187   0.012289  -0.058561  -0.019624  -0.013276  -0.034204
     81      -0.057442  -0.011402  -0.009663  -0.070528   0.059534  -0.033858
     82       0.053506  -0.000949   0.074742  -0.043817   0.017332  -0.019103
     83      -0.014744   0.007302  -0.067818  -0.015769  -0.021391  -0.036348
     84       0.024774  -0.006772   0.044891   0.010247  -0.059158   0.025592
     85      -0.068988   0.019824  -0.040835  -0.000106   0.003963  -0.034242
     86       0.047045  -0.050391  -0.038241   0.056857   0.049493   0.081876
     87       0.023093  -0.013794   0.049976   0.019170  -0.054348  -0.049161
     88      -0.033860   0.017399  -0.060377   0.051262   0.028951  -0.029448
     89       0.041368  -0.056621  -0.031390   0.059280   0.051035   0.010035
     90       0.018825  -0.049313   0.105696   0.048072  -0.040405  -0.166847
     91      -0.003884  -0.001783  -0.046633   0.108580   0.056486  -0.058096
     92       0.075905  -0.087049  -0.003531   0.132778   0.085924  -0.048716
     93       0.016216  -0.078101   0.156086   0.069908  -0.030295  -0.211678
     94      -0.008922  -0.019020  -0.014712   0.117026   0.060211  -0.088931
     95       0.114990  -0.110551   0.016137   0.204985   0.120624  -0.031250
     96       0.017762  -0.071089   0.150532   0.062511  -0.034849  -0.135598
     97      -0.044452  -0.016080   0.003244   0.066117   0.035078  -0.091464
     98       0.120429  -0.104459   0.009068   0.204219   0.119695   0.040741
     99       0.022178  -0.035332   0.094900   0.031501  -0.050040  -0.016266
    100      -0.074599   0.003635  -0.010303   0.006660   0.006648  -0.063419
    101       0.086600  -0.074405  -0.018162   0.129237   0.083657   0.097682
    102       0.026386   0.015208   0.003734   0.011857  -0.055437  -0.026944
    103      -0.028071   0.034637  -0.090687   0.053112   0.032290  -0.012288
    104       0.000602  -0.032142  -0.043616  -0.003466   0.020389  -0.018747
    105       0.025026   0.016325   0.002813   0.008522  -0.060684  -0.032635
    106      -0.019687   0.062065  -0.134326   0.056528   0.036764   0.002384
    107      -0.005128  -0.005554  -0.081169  -0.029565  -0.019400  -0.048795
    108       0.030842   0.043081  -0.035768   0.015424  -0.043902  -0.020132
    109      -0.031572   0.021138  -0.070150   0.050551   0.027181  -0.013727
    110      -0.030935  -0.043467  -0.001881  -0.021358   0.041108  -0.011566
    111       0.030561   0.045026  -0.043140   0.016598  -0.040821  -0.029371
    112      -0.026970  -0.002570  -0.045377   0.046838   0.007605   0.004039
    113      -0.033187  -0.032531   0.008980  -0.023537   0.044623   0.016833
    114       0.031818   0.069639  -0.070953   0.021305  -0.020983  -0.049317
    115      -0.027545  -0.013648  -0.032666   0.044949  -0.001371   0.013634
    116      -0.056170  -0.036849   0.040525  -0.016819   0.044976   0.028713
    117       0.033961   0.094893  -0.096972   0.024931  -0.005992  -0.054563
    118      -0.033431  -0.001580  -0.042549   0.047350   0.011029   0.003006
    119      -0.080004  -0.055486   0.067093  -0.017134   0.051184   0.008204
    120       0.035004   0.094333  -0.091995   0.025334  -0.010477  -0.043411
    121      -0.038394   0.021499  -0.066300   0.050848   0.031901  -0.015339
    122      -0.080845  -0.069405   0.061320  -0.023380   0.054698  -0.024685
    123       0.033623   0.068690  -0.062502   0.020266  -0.028637  -0.025568
    124      -0.037127   0.032562  -0.080031   0.053004   0.039536  -0.022750
    125      -0.057232  -0.062821   0.026647  -0.024703   0.047919  -0.033129
    126       0.029355   0.061775  -0.068210   0.020711  -0.019459  -0.054456
    127      -0.020575  -0.035392  -0.013328   0.038299  -0.023830   0.035448
    128      -0.045904  -0.016211   0.038691  -0.014106   0.033977   0.051456
    129       0.026672   0.034232  -0.042558   0.015839  -0.037937  -0.034635
    130      -0.015819  -0.036284  -0.015231   0.035597  -0.027279   0.037525
    131      -0.018608  -0.000823   0.009904  -0.024032   0.029539   0.046721
    132       0.028135   0.023431  -0.026365   0.013756  -0.052968  -0.019722
    133      -0.019655  -0.018004  -0.032642   0.042032  -0.008186   0.019268
    134      -0.011441  -0.011389  -0.008778  -0.030253   0.039315   0.030297
    135       0.021823   0.014588  -0.034342   0.011066  -0.046835  -0.016615
    136      -0.008388  -0.053202  -0.007665   0.022481  -0.054165   0.063209
    137       0.012923   0.035305  -0.005399  -0.033359   0.007669   0.037794
    138       0.008115   0.007737  -0.032813   0.003192  -0.001129  -0.040546
    139       0.008378  -0.057501  -0.014164  -0.013283  -0.065143   0.067523
    140       0.009992   0.047690  -0.000574   0.012822  -0.030310   0.060147
    141      -0.015602  -0.027603  -0.019194  -0.016259   0.042713  -0.038710
    142       0.037907  -0.034308  -0.035812  -0.071687  -0.034701   0.019217
    143       0.002553   0.038124   0.004226   0.012113  -0.022143   0.063685
    144      -0.026890  -0.064335  -0.018445  -0.029072   0.023061  -0.002668
    145       0.049716  -0.025906  -0.043427  -0.094696  -0.023765   0.001414
    146       0.028588   0.052113  -0.013023  -0.042766   0.000553   0.027359
    147      -0.016005  -0.059227  -0.023899  -0.023112  -0.016471   0.018770
    148       0.037022  -0.016695  -0.032432  -0.063973  -0.005588  -0.008893
    149       0.026412   0.034008  -0.017368  -0.087280   0.040998   0.006598
    150       0.009855  -0.023788  -0.026020  -0.003607  -0.060171   0.022236
    151       0.006339  -0.040900  -0.016942  -0.004791  -0.037896   0.037799
    152       0.035463   0.044899  -0.019026  -0.087738   0.033175   0.003575
    153      -0.017068  -0.050183  -0.021916  -0.021648   0.005349   0.001116
    154       0.040968   0.006036  -0.029377  -0.063454   0.031060  -0.044128
    155      -0.009593  -0.007981  -0.003153  -0.066589   0.059693   0.011931
    156      -0.016932  -0.032220  -0.017688  -0.017089   0.040086  -0.031811
    157       0.042303   0.006419  -0.031010  -0.064668   0.031053  -0.046284
    158      -0.031648  -0.017821   0.021028  -0.032710   0.048207   0.047590
    159      -0.018972  -0.022963  -0.014855  -0.017499   0.068124  -0.056053
    160       0.044878  -0.009381  -0.036350  -0.076000   0.004231  -0.023403
    161      -0.031224  -0.001140   0.023993   0.016136   0.005690   0.080803
    162       0.042780   0.042113  -0.041107   0.028161  -0.091786  -0.004895
    163      -0.034133  -0.078746   0.010556   0.072581  -0.093215   0.117668
    164       0.029789   0.055549  -0.013022  -0.035743  -0.007131   0.031313
    165      -0.025272  -0.031273  -0.011477  -0.023296   0.083366  -0.059379
    166       0.049867  -0.044019  -0.048079  -0.102927  -0.054057   0.029889
    167       0.004108   0.055631   0.006228   0.060221  -0.064897   0.084086
    168      -0.027785  -0.098158  -0.026907  -0.033515  -0.040257   0.053127
    169       0.049366  -0.007445  -0.039082  -0.089629   0.006650  -0.025475
    170       0.053080   0.049277  -0.033066  -0.148335   0.065452  -0.026622
    171      -0.017226  -0.058335  -0.024854  -0.024151  -0.010673   0.016594
    172       0.041931   0.021491  -0.024164  -0.057310   0.056966  -0.068381
    173      -0.016691  -0.030698  -0.010613  -0.077667   0.082311  -0.024256
    174       0.009141   0.002606  -0.031096   0.003183  -0.013703  -0.028684
    175       0.007092  -0.074432  -0.007645  -0.012598  -0.091903   0.098014
    176       0.034490   0.078090  -0.015801   0.008102  -0.051629   0.045924
    177       0.015277   0.034949  -0.042173   0.010165   0.012637  -0.070512
    178      -0.000390  -0.063708  -0.007535   0.004382  -0.072905   0.080652
    179      -0.008815   0.037208   0.012900   0.052991  -0.046004   0.085911
    180      -0.025767  -0.069898  -0.020157  -0.029360   0.007051   0.010780
    181       0.046585  -0.042267  -0.044241  -0.093669  -0.049942   0.028991
    182       0.054847   0.082439  -0.024959  -0.050774  -0.017653   0.014409
    183      -0.044819  -0.090751  -0.011873  -0.041774   0.053173  -0.004365
    184       0.071226  -0.010278  -0.055972  -0.135093  -0.002847  -0.031636
    185       0.023918   0.046077  -0.011065  -0.043078   0.005324   0.028811
    186       0.010772  -0.031267  -0.023420  -0.004549  -0.075567   0.037946
    187       0.005970  -0.055683  -0.012067  -0.005928  -0.062757   0.065524
    188       0.063174   0.075306  -0.025978  -0.095576   0.015048  -0.011117
    189       0.019167  -0.020095  -0.023836   0.002595  -0.090917   0.039216
    190      -0.004535  -0.036108  -0.015149   0.017152  -0.026429   0.030602
    191       0.035327   0.034098  -0.023974  -0.122235   0.062636  -0.011673
    192      -0.020387  -0.096255  -0.031559  -0.030279  -0.072463   0.070119
    193       0.039802  -0.001391  -0.029766  -0.064464   0.020183  -0.032545
    194       0.053915   0.039420  -0.037731  -0.183461   0.095275  -0.042372
    195      -0.027279  -0.104841  -0.029276  -0.034437  -0.056732   0.066109
    196       0.046528  -0.024837  -0.042262  -0.089671  -0.022515   0.000982
    197       0.078890   0.079511  -0.042769  -0.160092   0.046916  -0.036034
    198      -0.044760  -0.123541  -0.022779  -0.044795  -0.010247   0.049833
    199       0.071257   0.010897  -0.050500  -0.135249   0.031282  -0.057001
    200       0.047864   0.042047  -0.031549  -0.149408   0.072202  -0.026138
    201      -0.041870  -0.056312  -0.003087  -0.039609   0.115112  -0.061172
    202       0.070742  -0.029271  -0.061632  -0.144355  -0.033008  -0.002247
    203       0.000365   0.050936   0.008289   0.060089  -0.061234   0.085675
    204      -0.023235  -0.034752  -0.014133  -0.022812   0.066075  -0.047273
    205       0.045796  -0.061340  -0.048959  -0.100843  -0.083370   0.059374
    206       0.028038   0.084357  -0.007225   0.057140  -0.084959   0.072404
    207      -0.018215  -0.005610  -0.011334  -0.012804   0.100528  -0.085822
    208       0.042295  -0.049186  -0.043072  -0.087779  -0.061396   0.041288
    209      -0.014731   0.045237   0.019227   0.100771  -0.081910   0.110573
    210      -0.017090  -0.024880  -0.015429  -0.015783   0.051802  -0.041270
    211       0.042205   0.019335  -0.026393  -0.063008   0.051522  -0.061924
    212      -0.047233  -0.034024   0.035104  -0.025754   0.058797   0.019148
    213       0.052519   0.047167  -0.041321   0.034146  -0.124850   0.013852
    214      -0.046022  -0.075590   0.014011   0.100590  -0.089517   0.118616
    215       0.032187   0.047530  -0.016235  -0.069283   0.021129   0.012250
    216       0.051634   0.069969  -0.049296   0.039023  -0.084877  -0.027944
    217      -0.044541  -0.088097   0.017656   0.093251  -0.107735   0.138214
    218       0.015713   0.050990  -0.004385   0.003832  -0.029037   0.056944
    219       0.039724   0.029309  -0.037156   0.023574  -0.099171   0.008417
    220      -0.031013  -0.091950   0.013739   0.061473  -0.112639   0.137631
    221       0.054502   0.083820  -0.024321  -0.043778  -0.024700   0.019806
    222       0.034709   0.114399  -0.121080   0.026778   0.008744  -0.065983
    223      -0.034113  -0.009955  -0.031793   0.046657   0.004796   0.008032
    224      -0.097082  -0.058952   0.092160  -0.013684   0.052096   0.016182
    225       0.036744   0.113810  -0.111329   0.029146   0.001064  -0.048717
    226      -0.043067   0.031307  -0.073940   0.053173   0.042434  -0.025342
    227      -0.099458  -0.084723   0.083122  -0.025205   0.060294  -0.043422
    228       0.034107   0.068664  -0.058888   0.019705  -0.030244  -0.018275
    229      -0.040613   0.050694  -0.098250   0.057215   0.055243  -0.036843
    230      -0.057463  -0.072788   0.020902  -0.024599   0.046343  -0.056561
    231       0.018968  -0.055449   0.111490   0.056962  -0.035402  -0.228269
    232       0.024025  -0.002856  -0.057741   0.146386   0.072724  -0.057981
    233       0.073221  -0.092915   0.003366   0.136848   0.088327  -0.107419
    234       0.012998  -0.105443   0.199759   0.092651  -0.019675  -0.305858
    235       0.015005  -0.034787  -0.003641   0.164096   0.083261  -0.111170
    236       0.141654  -0.134016   0.037615   0.263244   0.149095  -0.075562
    237       0.015784  -0.093601   0.190253   0.080875  -0.026511  -0.170290
    238      -0.048571  -0.029347   0.028192   0.073083   0.038171  -0.115532
    239       0.151217  -0.123143   0.025006   0.261826   0.146797   0.051931
    240       0.023627  -0.030128   0.091532   0.025722  -0.053411   0.042394
    241      -0.102460   0.006136   0.003423  -0.033611  -0.012986  -0.065194
    242       0.091126  -0.069854  -0.022891   0.128477   0.082757   0.152077
    243       0.028343   0.019832   0.004308  -0.009879  -0.067815   0.113719
    244      -0.092146   0.034051  -0.048627  -0.043520  -0.016351  -0.018080
    245       0.021244  -0.028314  -0.056035   0.002629   0.024227   0.119576
    246      -0.008238   0.005973  -0.017893  -0.003392   0.073538  -0.076562
    247       0.032636  -0.015166  -0.027838  -0.052794  -0.001832  -0.006526
    248      -0.050009  -0.014001   0.036164   0.045487  -0.003347   0.107233
    249      -0.034036  -0.041639  -0.006574  -0.032802   0.105755  -0.069213
    250       0.065176   0.002493  -0.049980  -0.112429   0.017793  -0.054615
    251      -0.038258  -0.005435   0.028707   0.028469   0.001272   0.091481
                 12         13         14         15         16         17    
      0      -0.162040  -0.098799  -0.025911  -0.018153   0.051339  -0.044690
      1      -0.058332  -0.079116  -0.079373   0.078510  -0.007512   0.047761
      2       0.080989   0.099531   0.099957  -0.085866  -0.035279  -0.045946
      3      -0.061866   0.004799   0.009601  -0.047469   0.027265  -0.097343
      4      -0.044809  -0.030811   0.001967  -0.001268  -0.053644  -0.029117
      5      -0.029322  -0.018117   0.052268  -0.044637  -0.004854   0.020277
      6       0.065260   0.089699   0.054107  -0.026572   0.011365  -0.072655
      7      -0.003523   0.008709   0.074083  -0.034809  -0.088832  -0.045926
      8      -0.116605  -0.096794  -0.074006   0.007816   0.055963   0.044886
      9       0.095594   0.072126   0.068603   0.026340   0.015147   0.013066
     10       0.025909   0.001730   0.070176   0.011263  -0.080103   0.016440
     11      -0.098277  -0.058863  -0.158609   0.016825   0.089771  -0.004116
     12      -0.003355  -0.033517   0.036725   0.057906   0.037083   0.074002
     13       0.013035  -0.047779  -0.009407   0.092849  -0.033980   0.098461
     14       0.010172   0.062249  -0.113238  -0.028334   0.059480  -0.081128
     15      -0.133209  -0.119355  -0.013320   0.034733   0.056526   0.042524
     16      -0.029983  -0.088497  -0.086475   0.125984   0.003983   0.112209
     17       0.100507   0.141199   0.018583  -0.078067  -0.004273  -0.098184
     18      -0.081856   0.014678   0.012453  -0.081755   0.016460  -0.140009
     19      -0.065941  -0.026221   0.021272  -0.036078  -0.066216  -0.063826
     20      -0.048038  -0.034328   0.113737  -0.069644  -0.025561   0.024873
     21      -0.023180  -0.003826  -0.006510  -0.079479   0.066089  -0.097617
     22      -0.009781  -0.044235   0.022693  -0.051499  -0.011016  -0.030016
     23       0.002461  -0.049227   0.110687  -0.078509   0.019038   0.056225
     24      -0.017615   0.012281   0.007385  -0.041737   0.079894  -0.057735
     25      -0.005900  -0.023343   0.024901  -0.015417   0.005545   0.003007
     26       0.002645  -0.021099   0.081833  -0.057760   0.034525   0.059306
     27      -0.021576   0.037668   0.030282  -0.003563   0.082968  -0.019332
     28       0.001281  -0.043577   0.003209  -0.039637   0.010761  -0.022352
     29       0.069649  -0.060902  -0.005720  -0.033436   0.151504   0.083692
     30      -0.027256   0.034431   0.026610  -0.016281   0.074165  -0.030937
     31       0.000619  -0.071857  -0.008648  -0.089214  -0.013017  -0.069198
     32       0.094240  -0.083748  -0.014692  -0.038454   0.139726   0.072004
     33      -0.030402   0.013087   0.002570  -0.055148   0.064079  -0.079594
     34      -0.002720  -0.072899   0.007752  -0.097939  -0.017820  -0.066423
     35       0.086216  -0.096765   0.090374  -0.096941   0.098549   0.098396
     36      -0.010635   0.003243   0.008700  -0.044268   0.093927  -0.052399
     37      -0.013021   0.014562   0.038334   0.035772   0.004493   0.040997
     38      -0.063441   0.065324   0.065259  -0.039716  -0.102421  -0.005694
     39      -0.007981   0.020044   0.036785  -0.005647   0.115592  -0.002859
     40      -0.012071   0.034750   0.027570   0.065090   0.009833   0.055928
     41      -0.065314   0.125075  -0.059516   0.011453  -0.129028  -0.054998
     42      -0.012274   0.046216   0.060854   0.034264   0.119442   0.036735
     43      -0.004482   0.016678   0.004500   0.043500   0.016297   0.033002
     44      -0.001481   0.094186  -0.163107   0.041956  -0.015748  -0.036949
     45      -0.019365   0.054806   0.055872   0.034065   0.102086   0.025482
     46       0.002788  -0.023694  -0.006799  -0.008320   0.021404  -0.003474
     47       0.069545  -0.013275  -0.118365   0.013681   0.152724   0.052954
     48      -0.028041   0.047211   0.044184   0.003092   0.081431  -0.003286
     49       0.000195  -0.086974  -0.027042  -0.115130  -0.018046  -0.103653
     50       0.116641  -0.094375  -0.088937   0.000332   0.161748   0.046000
     51      -0.030740   0.005646  -0.005745  -0.070202   0.064767  -0.095964
     52      -0.003407  -0.079115  -0.010914  -0.114346  -0.031752  -0.085809
     53       0.048284  -0.043020   0.062969  -0.061748   0.048662   0.099346
     54      -0.002132   0.012955   0.038211  -0.005823   0.127859   0.003690
     55      -0.016707   0.065277   0.037985   0.106724   0.011991   0.088206
     56      -0.114463   0.191881  -0.068418   0.024446  -0.229015  -0.099937
     57      -0.009464   0.058931   0.082310   0.064651   0.135255   0.075736
     58      -0.002172   0.030847  -0.002973   0.066087   0.023923   0.047275
     59       0.002771   0.131028  -0.249504   0.076558  -0.016937  -0.062001
     60      -0.263203  -0.165935  -0.059572  -0.034939   0.064034  -0.065485
     61      -0.090623  -0.110449  -0.136341   0.106304   0.019824   0.062551
     62       0.151164   0.162062   0.197707  -0.127599  -0.081595  -0.066066
     63      -0.213061  -0.203206  -0.040220   0.059433   0.074217   0.089141
     64      -0.041603  -0.127344  -0.149812   0.189701   0.041090   0.175120
     65       0.187623   0.236526   0.056542  -0.113748  -0.028540  -0.157246
     66       0.020410  -0.049314   0.050211   0.100485   0.038741   0.145719
     67       0.036117  -0.054725  -0.011611   0.129861  -0.027186   0.150203
     68       0.024042   0.093939  -0.180572  -0.024287   0.086100  -0.126385
     69       0.196982   0.139631   0.106536   0.044258  -0.000375   0.036330
     70       0.058993   0.033804   0.130079  -0.015921  -0.109573   0.002945
     71      -0.169909  -0.122664  -0.261881   0.057306   0.140017   0.013345
     72       0.142561   0.168946   0.081237  -0.047966  -0.005901  -0.112284
     73       0.005776   0.043273   0.135803  -0.095939  -0.124761  -0.103665
     74      -0.201563  -0.187601  -0.112606   0.039954   0.080082   0.096314
     75      -0.063185   0.009331   0.003099  -0.071433   0.031325  -0.121991
     76      -0.092944  -0.018255   0.038628  -0.062984  -0.086032  -0.095677
     77      -0.125665  -0.015726   0.139118  -0.075604  -0.089663  -0.029059
     78      -0.155862   0.029415   0.051229  -0.106825  -0.042964  -0.196244
     79      -0.095508  -0.015794   0.006284  -0.022487  -0.090640  -0.083152
     80      -0.022380  -0.043427   0.126083  -0.081182  -0.004086   0.041671
     81       0.021214  -0.049517  -0.019602  -0.119330   0.097506  -0.093713
     82       0.024508  -0.044915   0.018532  -0.051284   0.024953  -0.006886
     83      -0.028253  -0.046892   0.114313  -0.075449  -0.012808   0.035913
     84       0.029151  -0.041154  -0.074377  -0.105387  -0.056163   0.037331
     85      -0.048153   0.034182   0.005477  -0.015753  -0.022797   0.061187
     86       0.081476  -0.028599  -0.014786  -0.040568  -0.068855   0.032737
     87      -0.010947  -0.034466  -0.002778  -0.013300  -0.029429  -0.004179
     88      -0.011509   0.044980  -0.000172   0.007993   0.021578   0.011252
     89       0.038853  -0.023392   0.054119   0.043770  -0.048766  -0.000162
     90      -0.102645  -0.001911   0.070976   0.060705   0.009437  -0.022021
     91      -0.014181   0.071256   0.002960   0.029030   0.072269  -0.022926
     92       0.016398   0.013445   0.073796   0.084217   0.018977  -0.044247
     93      -0.155817   0.025459   0.072145   0.041035   0.024578   0.004390
     94      -0.051147   0.086698   0.008323   0.019796   0.078434  -0.004488
     95       0.040088   0.045954   0.019395   0.031630   0.066462  -0.051992
     96      -0.114533   0.018967  -0.003187  -0.058518  -0.003124   0.051929
     97      -0.085999   0.075301   0.011032  -0.010146   0.032052   0.050240
     98       0.083049   0.041572  -0.052461  -0.059159   0.045911  -0.013555
     99      -0.021785  -0.015189  -0.076091  -0.130861  -0.044954   0.068277
    100      -0.084008   0.048355   0.009779  -0.027267  -0.019999   0.082802
    101       0.104460   0.003267  -0.068734  -0.093523  -0.022790   0.027248
    102       0.022005  -0.041459  -0.000458  -0.002772  -0.026315  -0.007851
    103       0.013575   0.042636  -0.004262   0.013004   0.026715   0.004337
    104       0.010551  -0.047827   0.105225   0.074648  -0.084518   0.020888
    105       0.018088  -0.044975   0.010974  -0.002330  -0.029273  -0.001070
    106       0.038643   0.048409  -0.002739   0.017302   0.040192   0.011302
    107       0.000635  -0.075326   0.197086   0.079685  -0.102035   0.078170
    108       0.037422  -0.025561  -0.004917   0.008424  -0.008086  -0.006433
    109       0.007176   0.033908  -0.006883   0.005693   0.017677   0.001531
    110       0.002735  -0.041406   0.034069   0.082914  -0.083519  -0.034695
    111       0.042040  -0.028475   0.002077   0.024561  -0.005551  -0.015485
    112       0.008990   0.011584  -0.002839  -0.016529  -0.002235   0.008079
    113      -0.016539  -0.009765  -0.003050   0.033569  -0.073739  -0.005209
    114       0.036366  -0.003392   0.005134   0.033283   0.005909  -0.001088
    115       0.012585  -0.000445  -0.005281  -0.020488  -0.006806   0.000481
    116      -0.015513  -0.022902  -0.046243   0.034329  -0.058832  -0.061479
    117       0.027697   0.027120   0.003515   0.031237   0.020274   0.020033
    118       0.014015   0.008628  -0.014732  -0.005464   0.005328  -0.013925
    119       0.009740  -0.062476  -0.074000   0.088311  -0.052153  -0.157672
    120       0.023986   0.029747  -0.001873   0.016018   0.019685   0.028786
    121       0.012154   0.030607  -0.020417   0.015634   0.023623  -0.021303
    122       0.028668  -0.090118  -0.047134   0.141580  -0.062627  -0.192766
    123       0.030877   0.003661  -0.008044   0.006240   0.006580   0.013532
    124       0.009574   0.042028  -0.016491   0.020187   0.029051  -0.013681
    125       0.023214  -0.080964   0.010398   0.138729  -0.079520  -0.131772
    126       0.041030  -0.012051   0.006993   0.041901  -0.003126  -0.009448
    127       0.017508  -0.020460   0.002171  -0.034308  -0.018954   0.004436
    128      -0.032999  -0.000982  -0.049524  -0.005106  -0.035766  -0.029893
    129       0.049576  -0.038814   0.005338   0.038679  -0.017599  -0.025964
    130       0.017818  -0.020120   0.008064  -0.036940  -0.020217   0.012376
    131      -0.040192   0.022377  -0.015422  -0.018279  -0.032671   0.028491
    132       0.051932  -0.052405   0.003620   0.031322  -0.018556  -0.034329
    133       0.012310  -0.001823   0.003963  -0.030331  -0.012559   0.017042
    134      -0.034568   0.026100   0.008125  -0.009794  -0.060285   0.061754
    135       0.053286  -0.042833   0.006291   0.040009  -0.026568  -0.022575
    136       0.027466  -0.030072   0.020152  -0.026366  -0.015187   0.008696
    137      -0.038237   0.019716   0.007490  -0.002724   0.010537   0.009798
    138       0.038169  -0.020667  -0.023009   0.016806  -0.057049   0.000450
    139       0.034083  -0.012552   0.022856   0.005576   0.006594   0.003146
    140      -0.029138  -0.023780   0.037344  -0.011036   0.021305  -0.010483
    141       0.020958   0.005859  -0.058345  -0.015333  -0.101520   0.042537
    142       0.031550   0.028185   0.003435   0.045207   0.031200  -0.011224
    143      -0.032896  -0.020997   0.030200  -0.020747   0.009397  -0.000561
    144       0.026478   0.035959  -0.053060   0.007538  -0.091926   0.064518
    145       0.030598   0.042752  -0.003692   0.059586   0.039708  -0.016669
    146      -0.034475   0.016605   0.014977   0.014929   0.029903  -0.010230
    147       0.038834   0.025965  -0.026914   0.034379  -0.061155   0.045417
    148       0.022199   0.013175  -0.012057   0.017034   0.010354  -0.014958
    149      -0.044831   0.065925  -0.015913   0.021441   0.016542   0.016588
    150       0.055472  -0.027347   0.005256   0.048940  -0.034801  -0.002068
    151       0.025994  -0.014093   0.010637  -0.011951  -0.006165   0.002199
    152      -0.041103   0.054928  -0.010392   0.027133   0.024779   0.003764
    153       0.030480   0.020670  -0.037719   0.015071  -0.072545   0.043752
    154       0.009869  -0.002680  -0.030952  -0.013131  -0.010402  -0.022567
    155      -0.044392   0.074627  -0.027730  -0.011081  -0.023059   0.057494
    156       0.020194   0.006637  -0.056218  -0.015578  -0.100305   0.044117
    157       0.010970  -0.000619  -0.030396  -0.010715  -0.011216  -0.021181
    158      -0.046149   0.029674  -0.034308  -0.042470  -0.045028   0.057976
    159       0.012705   0.001392  -0.073722  -0.036493  -0.120276   0.046144
    160       0.021040   0.017265  -0.016877   0.020337   0.011482  -0.018758
    161      -0.043993  -0.011980   0.001576  -0.055356  -0.036373   0.038824
    162       0.066152  -0.075132   0.042709   0.057481   0.012378  -0.057119
    163       0.036471  -0.068960   0.042544  -0.049135  -0.032544   0.016033
    164      -0.033197   0.010892   0.021570   0.012394   0.034832  -0.011079
    165       0.007738   0.009029  -0.087099  -0.046368  -0.137384   0.059897
    166       0.040950   0.062081   0.012269   0.093040   0.066339  -0.013719
    167      -0.022270  -0.066409   0.065831  -0.026872   0.025185  -0.025488
    168       0.048374   0.063178  -0.017111   0.064929  -0.050682   0.074801
    169       0.019786   0.026696  -0.021439   0.030624   0.018659  -0.021526
    170      -0.048567   0.102691  -0.036117   0.057750   0.037779   0.005665
    171       0.034936   0.029375  -0.029549   0.030160  -0.059390   0.044109
    172       0.002435  -0.020476  -0.045343  -0.037789  -0.035768  -0.022009
    173      -0.034760   0.107503  -0.030214  -0.009182  -0.034422   0.080094
    174       0.041823  -0.023887  -0.016268   0.021600  -0.052262  -0.000199
    175       0.041120  -0.019394   0.036196   0.011533   0.012079   0.006777
    176      -0.018043  -0.030053   0.055090   0.023364   0.059674  -0.043974
    177       0.035829  -0.023830  -0.026157   0.018229  -0.050409  -0.015820
    178       0.034280  -0.025240   0.028071  -0.007457  -0.001645   0.007196
    179      -0.028901  -0.052195   0.048525  -0.039438   0.004127  -0.003640
    180       0.031394   0.038920  -0.043654   0.020333  -0.080366   0.063104
    181       0.038159   0.050564   0.010569   0.077949   0.054789  -0.012642
    182      -0.026407   0.004623   0.031224   0.041867   0.062495  -0.044532
    183       0.016555   0.062524  -0.077363  -0.009318  -0.120811   0.097871
    184       0.028216   0.066401  -0.016703   0.082206   0.052427  -0.026730
    185      -0.036297   0.020555   0.010926   0.010453   0.023572  -0.003148
    186       0.060203  -0.032725   0.012754   0.055842  -0.032216  -0.003936
    187       0.033275  -0.021429   0.022326  -0.001621  -0.003247   0.001551
    188      -0.030621   0.029527   0.004298   0.046393   0.046982  -0.032784
    189       0.066239  -0.051494   0.024487   0.059800  -0.024329  -0.019310
    190       0.020367  -0.018047   0.006622  -0.032274  -0.015385   0.008705
    191      -0.049445   0.092751  -0.032647   0.035392   0.020592   0.020068
    192       0.058727   0.059815   0.003227   0.087417  -0.024941   0.059851
    193       0.013461   0.001594  -0.026416  -0.003980  -0.005225  -0.020390
    194      -0.055860   0.137647  -0.059461   0.067019   0.029647   0.025544
    195       0.054053   0.069148  -0.007738   0.079229  -0.038926   0.074889
    196       0.029915   0.040076  -0.005231   0.054599   0.036346  -0.015626
    197      -0.042567   0.090316  -0.023022   0.082540   0.072160  -0.033746
    198       0.039890   0.090039  -0.039614   0.052058  -0.079300   0.112171
    199       0.014177   0.049351  -0.040114   0.052484   0.032058  -0.033859
    200      -0.050600   0.108646  -0.041184   0.053628   0.029911   0.015807
    201      -0.002166   0.031390  -0.115246  -0.062974  -0.167436   0.090565
    202       0.038299   0.089849  -0.001833   0.117986   0.079551  -0.021844
    203      -0.023652  -0.064551   0.062330  -0.030836   0.019821  -0.020309
    204       0.013494   0.012057  -0.075969  -0.031172  -0.122012   0.056067
    205       0.050313   0.071199   0.028792   0.115806   0.087077  -0.010944
    206      -0.014402  -0.074463   0.085428  -0.000739   0.058261  -0.056622
    207       0.001517  -0.013580  -0.092736  -0.069243  -0.151450   0.047158
    208       0.041797   0.051732   0.017255   0.083640   0.061302  -0.010832
    209      -0.020825  -0.095915   0.078093  -0.054023   0.010410  -0.019482
    210       0.014906   0.000658  -0.061475  -0.029334  -0.108491   0.039698
    211       0.000207  -0.010448  -0.037756  -0.034786  -0.019093  -0.030918
    212      -0.017684   0.008069  -0.053440  -0.054588  -0.051521   0.073969
    213       0.076266  -0.092479   0.064236   0.071965   0.034899  -0.075409
    214       0.033556  -0.084919   0.044779  -0.072792  -0.049126   0.022151
    215      -0.039988   0.043338  -0.001455   0.021928   0.029506   0.000312
    216       0.063206  -0.084603   0.047203   0.050570   0.019473  -0.068142
    217       0.039770  -0.084966   0.051263  -0.059465  -0.040414   0.019017
    218      -0.028807  -0.020061   0.038330  -0.008021   0.024359  -0.010247
    219       0.068869  -0.072726   0.043113   0.062818   0.011787  -0.054359
    220       0.043461  -0.067255   0.049187  -0.031937  -0.021347   0.011488
    221      -0.027181   0.003263   0.038551   0.034188   0.069764  -0.038430
    222       0.024276   0.049002   0.005649   0.041627   0.031342   0.029926
    223       0.015557  -0.000898  -0.016424  -0.009737   0.000917  -0.019266
    224       0.015620  -0.074232  -0.112890   0.093440  -0.035657  -0.210390
    225       0.015587   0.053814  -0.002126   0.012191   0.030167   0.048357
    226       0.012217   0.038335  -0.027129   0.027619   0.033350  -0.032302
    227       0.048832  -0.122835  -0.067555   0.187933  -0.056828  -0.273159
    228       0.027178   0.008049  -0.013598  -0.005482   0.006207   0.021721
    229       0.009368   0.056683  -0.021041   0.034673   0.042475  -0.019721
    230       0.040138  -0.108362   0.036343   0.182097  -0.085300  -0.164959
    231      -0.135813   0.004773   0.130541   0.135875   0.031161  -0.054822
    232       0.010822   0.079617   0.002919   0.049860   0.106394  -0.060141
    233      -0.018467   0.018439   0.130151   0.153483   0.035822  -0.070884
    234      -0.229703   0.052059   0.131677   0.100688   0.057467  -0.008706
    235      -0.052556   0.108257   0.009786   0.034526   0.119772  -0.031995
    236       0.023642   0.075911   0.033122   0.060461   0.120146  -0.086039
    237      -0.155581   0.041167  -0.004100  -0.078588   0.008558   0.076101
    238      -0.114734   0.087667   0.014251  -0.019594   0.036425   0.066482
    239       0.099143   0.068102  -0.094927  -0.102079   0.083521  -0.015592
    240       0.009631  -0.019702  -0.134220  -0.207148  -0.066349   0.104518
    241      -0.111196   0.039053   0.012273  -0.049459  -0.057331   0.124711
    242       0.136616   0.000144  -0.122661  -0.161420  -0.038257   0.055945
    243       0.097700  -0.063578  -0.130864  -0.160726  -0.083658   0.048028
    244      -0.051803   0.017139   0.006510  -0.026170  -0.058312   0.085570
    245       0.092215  -0.053113  -0.025767  -0.064539  -0.115666   0.063114
    246       0.009619  -0.021923  -0.069118  -0.049876  -0.121496   0.028220
    247       0.018443   0.001539  -0.013015   0.001752  -0.001875  -0.013291
    248      -0.047023  -0.029378   0.005734  -0.078306  -0.054576   0.048791
    249       0.003955   0.017949  -0.105249  -0.053592  -0.151106   0.071187
    250       0.023983   0.040879  -0.024166   0.047054   0.031006  -0.026598
    251      -0.045088  -0.019802   0.003946  -0.064460  -0.043205   0.041827
                 18         19         20         21         22         23    
      0       0.000019   0.022850   0.052412  -0.038980  -0.039370   0.038104
      1       0.009752   0.009925   0.013345   0.032083   0.035549   0.000851
      2      -0.017882  -0.042457   0.045984  -0.065868   0.098899  -0.024205
      3       0.014541   0.060754   0.039415  -0.044880  -0.068124   0.032259
      4       0.010338   0.016653   0.080384  -0.017451   0.098678  -0.001343
      5      -0.033581  -0.084168   0.052999  -0.052936   0.126117  -0.017895
      6       0.011788   0.055770  -0.009843  -0.028029  -0.101153   0.021580
      7       0.002579  -0.000404   0.110347  -0.040162   0.154086  -0.010112
      8      -0.020511  -0.055709   0.011585  -0.017975   0.042503  -0.002724
      9      -0.007806   0.003327  -0.044342  -0.001347  -0.069292   0.007912
     10      -0.007712  -0.028943   0.073232  -0.014251   0.156934  -0.018680
     11       0.011542   0.024882  -0.038323   0.002076  -0.105907   0.014802
     12      -0.024961  -0.044224  -0.030739   0.008353  -0.013140   0.006946
     13      -0.009905  -0.040933   0.004027   0.037976   0.102356  -0.019062
     14       0.030462   0.077946  -0.043222  -0.015785  -0.158619   0.016135
     15      -0.019930  -0.031278   0.016777  -0.011037  -0.009358   0.023636
     16      -0.000417  -0.018902  -0.027774   0.060819   0.030218  -0.007632
     17       0.014343   0.040245  -0.000418  -0.049013  -0.043505  -0.005594
     18       0.021641   0.077401   0.064790  -0.047339   0.001675   0.020171
     19       0.011762   0.022442   0.108633  -0.032260   0.135922  -0.004456
     20      -0.048562  -0.116156   0.089766  -0.093017   0.097023  -0.006522
     21       0.023769   0.055714  -0.023169   0.097539   0.046617  -0.011121
     22       0.013172  -0.002845   0.030785   0.044707  -0.073460   0.008591
     23      -0.047235  -0.137787   0.016060   0.001193  -0.009919  -0.008388
     24       0.005956   0.039870  -0.041055   0.069826   0.068463  -0.012279
     25       0.000904  -0.006822   0.022721  -0.012935  -0.107078   0.013451
     26      -0.036916  -0.104376   0.047010  -0.111529  -0.147249   0.001409
     27      -0.020007   0.010205  -0.065962   0.034263   0.058256  -0.006500
     28       0.022187   0.022412   0.039972   0.013593  -0.095196   0.008428
     29       0.019452   0.027562   0.112812  -0.201913  -0.093200  -0.019800
     30      -0.011116   0.021437  -0.039345   0.008029   0.038405  -0.011561
     31       0.041505   0.024685   0.040569   0.111186  -0.076813   0.010667
     32       0.009139  -0.025470  -0.005593   0.063449   0.044488   0.011069
     33       0.013833   0.051690  -0.015218   0.048495   0.050462  -0.010772
     34       0.032722   0.004737   0.026340   0.124658  -0.086492   0.007835
     35      -0.041483  -0.168667  -0.093055   0.192145  -0.041003  -0.022362
     36       0.009058   0.046164  -0.031748   0.058336   0.067851  -0.014979
     37      -0.028752  -0.034007  -0.025185  -0.035134  -0.115924   0.024724
     38      -0.064273  -0.162612  -0.064831   0.071233  -0.103989   0.019959
     39      -0.018294   0.018051  -0.048994  -0.008856   0.040403  -0.007409
     40      -0.034432  -0.027184  -0.044874  -0.046452  -0.099615   0.027281
     41      -0.023242  -0.055164  -0.115881   0.176751   0.052233   0.011162
     42      -0.047273  -0.015133  -0.081795  -0.041650   0.026398   0.001025
     43      -0.011618   0.005893  -0.020609  -0.031986  -0.081597   0.019671
     44       0.043730   0.106364  -0.045524   0.082147   0.154356  -0.020363
     45      -0.048277  -0.019473  -0.095364  -0.011430   0.038346   0.003029
     46       0.017769   0.034852   0.029664  -0.019235  -0.083307   0.008628
     47       0.070269   0.162365   0.133968  -0.237215   0.019960  -0.044283
     48      -0.025624   0.005956  -0.044913  -0.029222   0.019624  -0.017532
     49       0.057880   0.044538   0.045174   0.155322  -0.054870   0.017716
     50       0.036000   0.036165  -0.011194   0.127906   0.173270   0.057481
     51       0.018360   0.058816  -0.027221   0.057511   0.057559  -0.018273
     52       0.045553   0.017370   0.020241   0.131033  -0.074171   0.007420
     53      -0.016606  -0.121041  -0.039264   0.117153   0.012724   0.095075
     54      -0.016554   0.022558  -0.040561  -0.024392   0.039046  -0.009109
     55      -0.057210  -0.046558  -0.077382  -0.075355  -0.103652   0.034753
     56      -0.043916  -0.097798  -0.195268   0.299141   0.063807   0.026916
     57      -0.068017  -0.037527  -0.094472  -0.090159   0.006934   0.006532
     58      -0.015081   0.012965  -0.029619  -0.050985  -0.074888   0.020012
     59       0.076750   0.193308  -0.057165   0.105530   0.231784  -0.031880
     60       0.001560   0.028004   0.091823  -0.054260  -0.019138   0.050371
     61       0.015741   0.023485  -0.009944   0.050973  -0.005951   0.007862
     62      -0.027794  -0.065196   0.076453  -0.093597   0.161971  -0.037677
     63      -0.032751  -0.066301   0.028481  -0.003448   0.030017   0.025403
     64      -0.001879  -0.026247  -0.082727   0.100362  -0.022970  -0.004817
     65       0.028257   0.078825  -0.005030  -0.062871  -0.077962  -0.007931
     66      -0.042092  -0.090593  -0.056594   0.031040   0.027471  -0.006776
     67      -0.018977  -0.066327  -0.025616   0.059942   0.111120  -0.027436
     68       0.057445   0.146939  -0.080989  -0.002492  -0.285561   0.032614
     69      -0.011049  -0.004413  -0.081106   0.013129  -0.076428  -0.004359
     70      -0.014633  -0.043988   0.098391  -0.033518   0.208095  -0.026406
     71       0.023276   0.050476  -0.072074   0.030396  -0.186834   0.029387
     72       0.022616   0.085429  -0.022066  -0.032998  -0.131774   0.019196
     73       0.003174   0.003824   0.164302  -0.076175   0.212971  -0.013436
     74      -0.032295  -0.088482   0.016725  -0.007276   0.066618   0.000347
     75       0.022246   0.072434   0.037115  -0.018943  -0.035633   0.021329
     76       0.011689   0.027847   0.146691  -0.057595   0.213900  -0.013752
     77      -0.053891  -0.093379   0.206116  -0.249965   0.181097   0.010332
     78       0.015336   0.091462   0.175033  -0.177531   0.109810   0.026518
     79       0.013741   0.040664   0.150542  -0.079839   0.236674  -0.008922
     80      -0.050108  -0.131617   0.053279  -0.051698   0.009365  -0.002570
     81       0.033554   0.035651  -0.085963   0.260485   0.055541  -0.022161
     82       0.014285  -0.014689  -0.006438   0.063896  -0.193204   0.014693
     83      -0.047281  -0.121735   0.051597  -0.023586   0.094051  -0.013795
     84      -0.123437   0.008339  -0.006407  -0.039459   0.013341   0.142706
     85      -0.088078   0.109011   0.018461   0.028748  -0.014256  -0.029079
     86      -0.089862   0.129353  -0.018731   0.007407  -0.004994   0.042331
     87      -0.000443  -0.022403  -0.027738  -0.046060   0.011318   0.158720
     88      -0.014668   0.011184   0.009485   0.007758   0.000154   0.026193
     89       0.017982   0.111966  -0.037950   0.003357  -0.008223   0.053139
     90       0.084470  -0.029431  -0.026628  -0.029629   0.002904   0.100265
     91       0.041878  -0.066976   0.015489   0.004054   0.005785   0.020931
     92       0.103428   0.018146  -0.031799   0.001865  -0.002803   0.036652
     93       0.035638  -0.000143   0.003073   0.003191  -0.006170  -0.021499
     94       0.012384  -0.041507   0.032751   0.025524  -0.000809  -0.056424
     95       0.062118  -0.051436  -0.000177   0.011926   0.006882  -0.022796
     96      -0.108676   0.041503   0.030977   0.017126  -0.004582  -0.071024
     97      -0.076211   0.065551   0.044712   0.050471  -0.014555  -0.127510
     98      -0.064645  -0.024496   0.025128   0.022544   0.010119  -0.061484
     99      -0.185464   0.045534   0.024256  -0.006908   0.005003   0.024127
    100      -0.125004   0.141475   0.035874   0.050077  -0.021117  -0.103665
    101      -0.136170   0.064097   0.013206   0.017086   0.004535  -0.014545
    102       0.008597  -0.026543  -0.026194  -0.039817   0.014290   0.128583
    103      -0.007061  -0.000470   0.009837   0.008380   0.003763   0.018817
    104       0.005017   0.180875  -0.042999   0.013714  -0.012207   0.021395
    105       0.011214  -0.017157  -0.030465  -0.040568   0.018041   0.134564
    106      -0.002628  -0.000578   0.021087   0.024946   0.006229  -0.041220
    107       0.025466   0.257342  -0.072115   0.020853   0.016928   0.025028
    108       0.005988  -0.030975  -0.002616  -0.016449   0.008729   0.039863
    109      -0.010562  -0.001682   0.000338  -0.003049   0.006106   0.056552
    110      -0.047852   0.114003  -0.006517   0.015189  -0.037687  -0.014930
    111      -0.002787  -0.020338   0.000887  -0.008809   0.005886   0.015888
    112       0.004199   0.002057  -0.024790  -0.023258   0.012188   0.095152
    113      -0.023899   0.059411   0.006834   0.007794  -0.034902   0.004854
    114      -0.018743   0.009218   0.012562   0.007858   0.000869   0.016074
    115       0.011574  -0.013583  -0.029798  -0.031019   0.014762   0.093118
    116      -0.019337  -0.071026   0.019178  -0.022454  -0.016479   0.014737
    117      -0.017146   0.019360   0.030821   0.026128  -0.006118  -0.004436
    118      -0.003451  -0.029645  -0.014610  -0.024330   0.014562   0.080403
    119      -0.071741  -0.149644   0.029105  -0.041877  -0.003149   0.016161
    120      -0.002391   0.003271   0.029796   0.020622  -0.003210   0.000567
    121      -0.023246  -0.030512   0.008916  -0.005300   0.008219   0.049478
    122      -0.122225  -0.079700   0.021016  -0.027631  -0.013327  -0.000791
    123       0.006674  -0.023263   0.015118   0.000830   0.003711   0.016901
    124      -0.026336  -0.016645   0.015114   0.004357   0.004299   0.039341
    125      -0.104531   0.049550   0.002822   0.000433  -0.031767  -0.022830
    126      -0.031167   0.021764   0.009576   0.006751  -0.002238   0.018824
    127       0.033440  -0.014377  -0.043482  -0.038340   0.015274   0.075037
    128       0.030491  -0.110867   0.016207  -0.028455  -0.003048   0.013976
    129      -0.017882  -0.001525   0.001800  -0.004698  -0.001701  -0.002521
    130       0.036895  -0.000195  -0.046055  -0.034695   0.013395   0.068690
    131       0.037280  -0.013215   0.006110  -0.003028  -0.012455   0.008416
    132      -0.003453  -0.027679  -0.003576  -0.014854   0.003250  -0.007074
    133       0.018455   0.011578  -0.038015  -0.028363   0.012700   0.087499
    134       0.010838   0.095040   0.001201   0.020572  -0.031437   0.014369
    135      -0.005061  -0.005783   0.015230   0.006015  -0.010825  -0.043305
    136       0.054007  -0.005892  -0.025749  -0.013804   0.002989  -0.003876
    137       0.028574  -0.007731  -0.001267   0.001381  -0.003695  -0.026461
    138      -0.002130  -0.005351  -0.012650  -0.022346  -0.004675   0.008037
    139       0.044548  -0.014824   0.010882   0.013909  -0.006020  -0.056266
    140       0.038168   0.001120  -0.010390   0.004153  -0.001883  -0.043716
    141       0.044305  -0.023522  -0.026947  -0.034428  -0.007924  -0.050296
    142      -0.011981  -0.015830   0.017500   0.008389  -0.001501  -0.014654
    143       0.052439  -0.003551  -0.014702   0.001316  -0.002805  -0.062498
    144       0.058370  -0.035061   0.051218   0.019074  -0.023069  -0.040566
    145      -0.032290  -0.015920   0.018426   0.005360  -0.000127  -0.004543
    146       0.007261  -0.004192  -0.003024   0.000856  -0.001572  -0.033778
    147       0.042246  -0.029859   0.088316   0.048535  -0.030833  -0.045101
    148      -0.008791  -0.012343  -0.047741  -0.037571   0.012468  -0.026747
    149       0.005744  -0.015665   0.011834   0.001807  -0.002392  -0.005783
    150       0.018536  -0.017501   0.066360   0.041913  -0.032180  -0.107294
    151       0.033119  -0.006170  -0.031427  -0.020405   0.007278   0.004325
    152      -0.003618  -0.013549   0.004352  -0.001446  -0.001851  -0.026360
    153       0.044986  -0.026720   0.044805   0.018675  -0.019998  -0.052849
    154      -0.007748  -0.008823  -0.124931  -0.090284   0.026978  -0.057518
    155       0.048817  -0.013925   0.018013   0.009064   0.005645   0.096040
    156       0.050034  -0.024953  -0.019442  -0.026539  -0.011337  -0.063307
    157      -0.009015  -0.007264  -0.119463  -0.086869   0.024776  -0.046906
    158       0.089002  -0.035118  -0.013981  -0.003061   0.008103  -0.057611
    159       0.053530  -0.024730  -0.066016  -0.060561  -0.000921  -0.069520
    160      -0.018179  -0.009440  -0.057023  -0.044000   0.014873  -0.021770
    161       0.106198  -0.027080  -0.019191  -0.002058  -0.006583  -0.122059
    162      -0.009033  -0.000545   0.017296   0.020794  -0.008890  -0.111320
    163       0.099520  -0.005305  -0.009839   0.006860  -0.011233  -0.057586
    164       0.015003  -0.004875  -0.003861   0.004292   0.000350  -0.050164
    165       0.065903  -0.031616  -0.079882  -0.075062   0.000479  -0.092417
    166      -0.041128  -0.020089   0.097302   0.061489  -0.014747   0.029906
    167       0.052638   0.013817  -0.023958   0.003657  -0.000791  -0.050456
    168       0.050836  -0.037595   0.193923   0.120004  -0.052527   0.032735
    169      -0.027235  -0.016448  -0.052050  -0.044418   0.013335  -0.048778
    170      -0.035574  -0.026317   0.019187  -0.001613  -0.003549  -0.043851
    171       0.041315  -0.027004   0.073409   0.037219  -0.022975  -0.048314
    172       0.000112  -0.010045  -0.172197  -0.121287   0.028790  -0.080510
    173       0.044972   0.008362   0.038558   0.021269   0.018468   0.316386
    174       0.004156  -0.007546   0.000323  -0.010285  -0.008716  -0.016577
    175       0.066845  -0.021429   0.039639   0.041412  -0.016105  -0.121414
    176      -0.007553   0.009795   0.002994   0.012662   0.001513  -0.004641
    177      -0.034654   0.004705  -0.039667  -0.047382   0.006935   0.081432
    178       0.061194  -0.014074   0.005892   0.013302  -0.006745  -0.068038
    179       0.071283   0.003534  -0.023860   0.000409  -0.002260  -0.061856
    180       0.055882  -0.035160   0.077863   0.038580  -0.028157  -0.037140
    181      -0.028807  -0.018149   0.068717   0.042126  -0.009875   0.001836
    182      -0.033392   0.006569  -0.006589  -0.000821   0.000169  -0.033909
    183       0.084956  -0.046776   0.055250   0.017405  -0.024080  -0.031689
    184      -0.067746  -0.015015   0.013160  -0.004947   0.002968   0.011281
    185       0.014350  -0.006546  -0.001939   0.001064  -0.001943  -0.032893
    186       0.022241  -0.018250   0.082265   0.054915  -0.040550  -0.138748
    187       0.041519  -0.008012  -0.003046   0.002416  -0.007014  -0.046469
    188      -0.032111  -0.005324  -0.014781  -0.010166  -0.000303  -0.067850
    189       0.015849  -0.012774   0.074326   0.052944  -0.040583  -0.155100
    190       0.040041  -0.003809  -0.052269  -0.035941   0.017402   0.049514
    191      -0.007940  -0.022785   0.016827   0.000836  -0.001818  -0.013161
    192       0.037922  -0.034441   0.230518   0.147976  -0.060233   0.028398
    193      -0.008387  -0.010943  -0.108084  -0.080677   0.024909  -0.057929
    194      -0.039798  -0.037442   0.033608   0.001484  -0.006306  -0.027713
    195       0.047705  -0.037934   0.228396   0.144726  -0.059671   0.046226
    196      -0.027839  -0.017641   0.016617   0.004792  -0.000825  -0.012494
    197      -0.072535  -0.022337   0.006264  -0.010443  -0.001108  -0.110888
    198       0.073853  -0.046465   0.207793   0.125825  -0.055133   0.084579
    199      -0.060142  -0.024454  -0.066850  -0.061883   0.016505  -0.095575
    200      -0.028378  -0.028352   0.023305   0.000514  -0.004351  -0.028939
    201       0.092658  -0.047961  -0.081739  -0.079731  -0.001227  -0.120200
    202      -0.077755  -0.021464   0.096290   0.051437  -0.012309   0.046184
    203       0.058848   0.011379  -0.024183   0.003502  -0.001209  -0.055732
    204       0.058806  -0.030531  -0.047663  -0.050607  -0.005118  -0.072852
    205      -0.042082  -0.022692   0.164366   0.112898  -0.027352   0.059905
    206       0.012785   0.027836  -0.021950   0.003970   0.001586  -0.018809
    207       0.063069  -0.022747  -0.152561  -0.128286   0.014515  -0.117641
    208      -0.027759  -0.019573   0.096782   0.064527  -0.015481   0.023551
    209       0.087093   0.016225  -0.033885   0.005261  -0.001043  -0.070036
    210       0.053338  -0.023111  -0.035308  -0.033868  -0.011011  -0.067678
    211      -0.007111  -0.002349  -0.154561  -0.104963   0.029319  -0.054663
    212       0.106615  -0.024658  -0.012090   0.027735   0.034386   0.008939
    213      -0.005584  -0.004473   0.035150   0.040951  -0.013682  -0.172511
    214       0.113071   0.005327  -0.036261  -0.009685  -0.006841  -0.032432
    215      -0.001538  -0.011907   0.004964   0.001092   0.000671  -0.016058
    216      -0.020735   0.011984  -0.018840  -0.002425   0.004610  -0.082255
    217       0.118419  -0.004586  -0.006027   0.013375  -0.016393  -0.077320
    218       0.042414   0.001776  -0.011919   0.006168  -0.003007  -0.071861
    219      -0.003098  -0.007413   0.036980   0.034374  -0.015987  -0.132994
    220       0.103278  -0.016922   0.024710   0.032781  -0.021708  -0.107606
    221      -0.005074  -0.002615  -0.006479   0.008342   0.006837  -0.081410
    222      -0.026621   0.038813   0.047913   0.046203  -0.015035  -0.031646
    223       0.000472  -0.040276  -0.021615  -0.033404   0.018703   0.092137
    224      -0.074868  -0.262925   0.041865  -0.066049   0.015815   0.023719
    225       0.001182   0.012206   0.041815   0.033188  -0.007777  -0.011038
    226      -0.035828  -0.041303   0.020183  -0.000033   0.007690   0.040573
    227      -0.169711  -0.134429   0.027805  -0.040490  -0.004108  -0.001573
    228       0.014857  -0.032060   0.015343  -0.001952   0.004358   0.022604
    229      -0.041642  -0.018200   0.030169   0.015894   0.001967   0.024362
    230      -0.131953   0.088029  -0.006512   0.006675  -0.033095  -0.040032
    231       0.186841  -0.055051  -0.044671  -0.036370   0.001351   0.123034
    232       0.102936  -0.147345   0.010686  -0.014956   0.012802   0.062047
    233       0.193934   0.001877  -0.048283  -0.002963  -0.005665   0.054055
    234       0.103440  -0.006103   0.007014   0.019990  -0.015077  -0.088335
    235       0.054818  -0.104231   0.038298   0.023972   0.004875  -0.065637
    236       0.124167  -0.124140   0.006910   0.013456   0.011546  -0.046638
    237      -0.158218   0.069044   0.057865   0.046241  -0.011306  -0.181185
    238      -0.105488   0.088312   0.060022   0.068808  -0.019623  -0.195093
    239      -0.104644  -0.073825   0.053354   0.033957   0.016761  -0.124042
    240      -0.293532   0.075089   0.044852   0.001797   0.006100  -0.004153
    241      -0.191330   0.224739   0.043184   0.067136  -0.031512  -0.147976
    242      -0.228299   0.081896   0.031363   0.023213   0.006744  -0.035666
    243      -0.181408   0.005540  -0.008659  -0.055597   0.021326   0.203936
    244      -0.121221   0.162999   0.014750   0.031541  -0.020668  -0.026830
    245      -0.140606   0.190990  -0.023526   0.007171  -0.010634   0.057983
    246       0.044451  -0.012582  -0.115435  -0.093699   0.006487  -0.077574
    247       0.006282  -0.013549  -0.064828  -0.047587   0.009463  -0.062738
    248       0.140903  -0.035485  -0.020961  -0.001443  -0.015333  -0.175595
    249       0.071447  -0.038699  -0.083016  -0.075662   0.004899  -0.078741
    250      -0.057969  -0.000389  -0.054114  -0.044548   0.025654   0.044182
    251       0.119910  -0.030322  -0.020145  -0.001960  -0.010330  -0.144529
                 24         25         26         27         28         29    
      0      -0.022519   0.101203   0.072715  -0.002833   0.008323  -0.009269
      1       0.007712  -0.018607  -0.018834  -0.000133   0.002141  -0.000559
      2      -0.018774  -0.014215   0.016515  -0.002461  -0.002270   0.004087
      3      -0.014913   0.102849   0.073190  -0.003849   0.007463  -0.006647
      4      -0.007401   0.016599   0.022041  -0.003477   0.005092  -0.002071
      5      -0.024850  -0.022946   0.008277  -0.000681  -0.001951   0.001758
      6      -0.002933   0.078915   0.051799  -0.002543   0.005530  -0.006256
      7      -0.013885   0.015416   0.031167  -0.004956   0.006357  -0.002596
      8      -0.015903  -0.019279  -0.003974   0.001240  -0.003562   0.002805
      9       0.000701   0.017412   0.005333   0.002085  -0.001443   0.000411
     10      -0.007625  -0.029342  -0.005958  -0.001470   0.001363   0.002101
     11       0.002638   0.021339   0.007072  -0.000589   0.000042  -0.002044
     12      -0.007537  -0.010121  -0.012081   0.004560  -0.004782   0.002996
     13       0.007153  -0.076786  -0.055823   0.003110  -0.004428   0.006486
     14       0.009364   0.057533   0.032197  -0.003718   0.004375  -0.005440
     15      -0.018000   0.039607   0.026779   0.001184   0.001796  -0.004119
     16       0.015740  -0.064590  -0.058065   0.003240  -0.003055   0.003514
     17      -0.002392   0.029296   0.029786  -0.003628   0.001169   0.000516
     18      -0.013073   0.068924   0.052019  -0.003004   0.002531   0.000775
     19      -0.010767   0.013763   0.022187  -0.003064   0.002676   0.000844
     20      -0.035474   0.023297   0.040861  -0.002824   0.002315  -0.003650
     21       0.027941  -0.084447  -0.063023   0.003420  -0.008714   0.004986
     22       0.013289  -0.019293  -0.021319  -0.001515  -0.003216   0.001353
     23      -0.007041  -0.043870  -0.021656   0.000022  -0.003974  -0.002494
     24       0.020413  -0.071765  -0.052912   0.004672  -0.007490   0.003612
     25       0.001645   0.012455   0.000342  -0.002103  -0.001603   0.002987
     26      -0.015386  -0.019767  -0.015709  -0.006042  -0.005203   0.013086
     27       0.005680  -0.032469  -0.022251   0.004496  -0.005262   0.002128
     28       0.014846  -0.014839  -0.020092  -0.002119  -0.002305   0.003039
     29       0.005981  -0.065756  -0.048556  -0.003818  -0.000249   0.009208
     30       0.012686  -0.058703  -0.049061   0.004201  -0.008532   0.003743
     31       0.022353  -0.028325  -0.024165  -0.002670  -0.000626   0.003391
     32      -0.024415   0.053585   0.078156  -0.004970   0.019250   0.003660
     33       0.018844  -0.064127  -0.047756   0.002595  -0.007284   0.006237
     34       0.028684  -0.052910  -0.047122  -0.000309  -0.004923   0.000345
     35       0.033387  -0.147303  -0.089233   0.001891  -0.005746  -0.010103
     36       0.023939  -0.080915  -0.059841   0.005014  -0.008061   0.003160
     37      -0.017975   0.083264   0.056718  -0.001586   0.003655  -0.001587
     38      -0.031458   0.041448   0.040244  -0.010922  -0.000123   0.019840
     39       0.003835  -0.028564  -0.019241   0.005478  -0.005372   0.001315
     40      -0.023967   0.106493   0.074305   0.000696   0.006127  -0.006248
     41      -0.008992   0.011269   0.012040  -0.000160   0.003042   0.002731
     42      -0.014615   0.025890   0.024842   0.005022  -0.001374  -0.000520
     43      -0.009438   0.066754   0.041900   0.001947   0.003241  -0.006641
     44       0.030055  -0.080140  -0.068069   0.011620  -0.003134  -0.014047
     45      -0.015480   0.028334   0.027209   0.004971   0.000065  -0.001238
     46       0.011574   0.000617  -0.011811   0.001035  -0.003812  -0.000885
     47       0.043203  -0.147283  -0.133556   0.010568  -0.021827  -0.001492
     48       0.017536  -0.079698  -0.069682   0.004387  -0.011500   0.001955
     49       0.018769  -0.009212  -0.005005  -0.002032   0.001630   0.005114
     50      -0.089118   0.291872   0.291190  -0.014845   0.047841   0.011341
     51       0.022133  -0.074722  -0.052044   0.003312  -0.010387   0.006093
     52       0.020579  -0.044511  -0.048511   0.006876  -0.006026   0.001615
     53      -0.080261   0.030793  -0.070320   0.057504  -0.018642   0.001672
     54       0.004725  -0.030616  -0.020490   0.005597  -0.006126   0.001423
     55      -0.040025   0.152856   0.109782   0.001941   0.009923  -0.010017
     56      -0.020255   0.040246   0.032279  -0.000895   0.010368   0.000903
     57      -0.029596   0.067216   0.058238   0.004573   0.001292  -0.001357
     58      -0.012399   0.076529   0.047787   0.003485   0.004767  -0.010200
     59       0.051361  -0.132768  -0.120366   0.020079  -0.002383  -0.028802
     60      -0.033280   0.135204   0.100523  -0.004314   0.011971  -0.013459
     61       0.013832  -0.018360  -0.027370   0.000771   0.001972  -0.001163
     62      -0.026728  -0.020500   0.025487  -0.003687  -0.002624   0.005797
     63      -0.024281   0.024756   0.016701   0.002733   0.000796  -0.004222
     64       0.027024  -0.092202  -0.091737   0.006734  -0.006636   0.005006
     65       0.002738   0.049238   0.045557  -0.005821   0.002775   0.000381
     66      -0.005281  -0.068993  -0.054848   0.008665  -0.011697   0.009746
     67       0.012036  -0.117841  -0.088520   0.006128  -0.009305   0.011057
     68       0.023871   0.101988   0.050055  -0.005934   0.009266  -0.011263
     69       0.009996  -0.017739  -0.022922   0.003966  -0.005170   0.004603
     70      -0.014295  -0.031780   0.001588  -0.002281   0.001523   0.002945
     71       0.011662   0.031620   0.000138   0.000343   0.000488  -0.004160
     72       0.003866   0.089216   0.058274  -0.004233   0.006871  -0.007797
     73      -0.024298   0.037729   0.060204  -0.008328   0.009910  -0.004711
     74      -0.021632  -0.033830  -0.015370   0.003512  -0.005508   0.004670
     75      -0.005100   0.056343   0.038784  -0.002216   0.001982  -0.000747
     76      -0.016868  -0.000334   0.017329  -0.002902  -0.000158   0.006872
     77      -0.083343   0.163772   0.161350  -0.009767   0.014952  -0.008193
     78      -0.051089   0.161605   0.135695  -0.007926   0.009921   0.000627
     79      -0.028604   0.039788   0.054907  -0.005010   0.006599   0.001668
     80      -0.019988   0.000673   0.012340  -0.001121  -0.001113  -0.004321
     81       0.061690  -0.172695  -0.123985   0.006575  -0.011741  -0.002892
     82       0.023902  -0.036572  -0.042517  -0.002805  -0.005276   0.005542
     83      -0.014965  -0.023719  -0.001377   0.001114  -0.001554  -0.006775
     84       0.033407  -0.048657   0.023463  -0.096825   0.019845  -0.015533
     85      -0.027071  -0.020903   0.027056  -0.007843  -0.012320   0.132555
     86      -0.010814  -0.056698   0.052630  -0.034158  -0.029931   0.206546
     87       0.015342  -0.081787   0.048270  -0.096491   0.012819   0.014527
     88      -0.006588  -0.030573   0.018768  -0.040582   0.012778   0.022284
     89      -0.028894  -0.086630   0.076536  -0.031952  -0.038441   0.240463
     90      -0.004539  -0.079409   0.056932  -0.059876  -0.002667   0.056346
     91       0.000342  -0.020220   0.006177  -0.038142   0.028586  -0.049183
     92      -0.021609  -0.072561   0.061969  -0.021377  -0.023556   0.164928
     93      -0.003504  -0.008336   0.016085   0.016575  -0.014542   0.021577
     94      -0.000381   0.022427  -0.016998   0.010451   0.019940  -0.061033
     95       0.015784   0.005299  -0.004203   0.010120   0.006835  -0.037507
     96       0.026264   0.061728  -0.036330   0.039956  -0.008065  -0.052340
     97      -0.010701   0.053692  -0.025171   0.054360  -0.006966   0.027827
     98       0.044971   0.067932  -0.053250   0.026461   0.016760  -0.121582
     99       0.040997   0.029120  -0.022883  -0.028917   0.008152  -0.037488
    100      -0.026690   0.022631   0.003887   0.035947  -0.024590   0.146900
    101       0.028880   0.024909  -0.016459  -0.008578  -0.001055   0.023115
    102       0.056127  -0.030197   0.016852  -0.049150   0.003768  -0.026631
    103       0.013946  -0.008345   0.004282  -0.019483   0.004800  -0.002558
    104       0.027770  -0.021573   0.027042  -0.009909  -0.015918   0.041224
    105       0.092299  -0.009358   0.003241  -0.050947   0.011240  -0.050175
    106       0.058655   0.059247  -0.024345   0.055943  -0.022953   0.012414
    107       0.350057   0.190456  -0.109632   0.025700   0.030847  -0.136334
    108       0.044035   0.015927   0.001386   0.029184  -0.028163   0.001477
    109       0.010189  -0.031555   0.012474  -0.053156   0.017584  -0.021312
    110      -0.170820  -0.123126   0.067815  -0.017862  -0.019174  -0.089891
    111       0.015909   0.030848  -0.020812   0.010839  -0.022096   0.008960
    112       0.022787  -0.041576   0.014566  -0.053163   0.032919  -0.016194
    113      -0.091960  -0.161527   0.148170   0.089826  -0.053097  -0.094150
    114      -0.025110   0.000067   0.004136  -0.020625  -0.026918  -0.032840
    115       0.041668  -0.025638   0.003048  -0.035336   0.034755   0.003383
    116       0.119216  -0.069821   0.101105   0.156997  -0.075914   0.026786
    117      -0.035811  -0.028654   0.048564   0.000509  -0.062827  -0.063904
    118       0.050653  -0.010088  -0.008160  -0.039860   0.023217   0.003812
    119       0.172808   0.043511  -0.032132   0.108013  -0.052131   0.089523
    120       0.012335  -0.029042   0.070336   0.047758  -0.082242  -0.029934
    121       0.024540  -0.008025  -0.011666  -0.055401   0.013587  -0.020336
    122      -0.027014   0.049481  -0.126329  -0.073493   0.025740  -0.044365
    123       0.041994  -0.004594   0.044416   0.065163  -0.067143   0.002076
    124       0.005825  -0.019891  -0.000293  -0.061528   0.008219  -0.034773
    125      -0.179459  -0.030547  -0.076983  -0.129583   0.037609  -0.132140
    126      -0.057191  -0.011546   0.002506  -0.024185  -0.025537  -0.037539
    127       0.028945  -0.009053  -0.011196  -0.004994   0.043002   0.019078
    128       0.229881  -0.025777   0.091406   0.163061  -0.050161   0.062147
    129      -0.039298   0.017096  -0.019408   0.020376  -0.034460   0.012096
    130      -0.002250  -0.013903  -0.012118  -0.007844   0.050303   0.001679
    131       0.060379  -0.080242   0.104630   0.090952   0.020968  -0.059041
    132       0.004434   0.046948  -0.038989   0.038037  -0.026984   0.045275
    133      -0.001355  -0.037271   0.007536  -0.041047   0.044420  -0.015394
    134      -0.126983  -0.177191   0.165289   0.064736  -0.010766  -0.173476
    135      -0.049166   0.014369  -0.004030   0.057506  -0.037801   0.007108
    136      -0.038181   0.012851  -0.023189   0.017244   0.021417  -0.005356
    137       0.007190  -0.007970   0.000839  -0.004870   0.061164  -0.005860
    138      -0.024644  -0.021294   0.018719   0.096268   0.037203  -0.013217
    139      -0.035637   0.036210  -0.029044  -0.032626  -0.029279   0.013729
    140      -0.034470   0.012821  -0.027647   0.004210   0.050950   0.001793
    141      -0.013603   0.006418  -0.002127   0.015928   0.055787   0.006969
    142       0.004156   0.001737   0.009756   0.002089  -0.030978  -0.005750
    143      -0.032103   0.021297  -0.033024  -0.020589   0.054568   0.006341
    144       0.013775   0.016564  -0.010599  -0.052360   0.028585   0.020418
    145       0.016971  -0.010360   0.022772   0.015373  -0.015420  -0.010474
    146      -0.003581  -0.006166  -0.005802   0.012303   0.073115  -0.007454
    147       0.013141  -0.001333   0.012083  -0.011155   0.046336   0.005068
    148      -0.009952   0.008888   0.002944   0.009208  -0.028629  -0.005682
    149       0.025964   0.001218  -0.022302  -0.045987   0.076940   0.014581
    150      -0.018593  -0.014980   0.055747   0.075909   0.009902  -0.022753
    151      -0.039877   0.019739  -0.032595   0.012316  -0.003620  -0.001846
    152       0.023913  -0.003658  -0.004784  -0.028318   0.062785   0.008524
    153      -0.000366   0.003954   0.001066  -0.002779   0.049944   0.007540
    154      -0.029936   0.014850  -0.002258   0.030472  -0.023675  -0.004493
    155      -0.050974   0.063769  -0.112102  -0.023080  -0.062564  -0.002398
    156      -0.018890   0.009998  -0.009890   0.014608   0.067429   0.011984
    157      -0.038688   0.015004  -0.009946   0.043503  -0.000014   0.000106
    158       0.047051   0.065629   0.012136  -0.195785  -0.371155  -0.086294
    159      -0.022346   0.017082  -0.009703   0.008914   0.042268   0.007112
    160      -0.023500   0.006868   0.002726   0.044701  -0.038418  -0.019472
    161       0.010893   0.055611  -0.031124  -0.170430  -0.040161   0.023265
    162      -0.135252   0.101347  -0.113475  -0.001948  -0.096446   0.093878
    163      -0.068464  -0.000137   0.017118   0.103887   0.005036  -0.073461
    164      -0.030386   0.038449  -0.063122  -0.053535   0.035034   0.054129
    165      -0.014532   0.027512  -0.011334  -0.025054   0.046332   0.015123
    166       0.051748  -0.024660   0.041806  -0.011187  -0.079895  -0.019660
    167      -0.087863   0.020740  -0.056745   0.058979   0.125551   0.009487
    168       0.025713   0.005354  -0.019923  -0.044101   0.071679   0.018269
    169       0.018906  -0.004754   0.030167  -0.008043   0.003795   0.001703
    170       0.095873  -0.028135   0.035641  -0.095736   0.151151   0.033030
    171       0.011617  -0.001471   0.008279  -0.014971   0.053962   0.007758
    172      -0.041020   0.019468  -0.001871   0.039347  -0.024132  -0.006168
    173      -0.226130   0.134579  -0.285299   0.182297  -0.045871   0.019128
    174      -0.031123  -0.006175   0.009084   0.068999   0.012764  -0.002416
    175      -0.052486   0.075904  -0.055753  -0.104863  -0.083309   0.042137
    176      -0.027118  -0.005185  -0.008631   0.041115   0.014752  -0.008893
    177      -0.011855  -0.060680   0.044302   0.176311   0.076097  -0.041186
    178      -0.048162   0.045536  -0.040664  -0.039819  -0.023842   0.018221
    179      -0.059986   0.029173  -0.050123  -0.003266   0.066174   0.008499
    180       0.016363   0.013358  -0.007038  -0.049182   0.027401   0.017171
    181       0.022397  -0.009737   0.021875   0.003851  -0.025532  -0.011190
    182      -0.006719  -0.039962   0.033517   0.101479   0.109833  -0.036549
    183       0.026637   0.042581  -0.043056  -0.134272   0.002883   0.048060
    184       0.034223  -0.032405   0.044659   0.049796   0.012109  -0.019941
    185      -0.002054   0.000129  -0.013406  -0.005491   0.066907  -0.001495
    186      -0.015833  -0.028086   0.083001   0.098209   0.025915  -0.037653
    187      -0.033398  -0.002234   0.012086   0.045754   0.026397  -0.025893
    188      -0.003079  -0.005435   0.016193   0.027807   0.014732  -0.006948
    189      -0.034517  -0.027702   0.088844   0.125739   0.005385  -0.044576
    190      -0.044540   0.034977  -0.068008  -0.016069  -0.014624   0.017689
    191       0.051265  -0.003226  -0.009946  -0.064672   0.081003   0.016073
    192       0.032882  -0.009820   0.003347  -0.021941   0.092465   0.011053
    193      -0.018065   0.011889   0.007901   0.016850  -0.055547  -0.010089
    194       0.130788  -0.026656   0.029849  -0.158381   0.192794   0.057537
    195       0.031354   0.001038  -0.017482  -0.043398   0.086459   0.018740
    196       0.025243  -0.007927   0.024182  -0.010201   0.025572   0.003814
    197       0.126585  -0.063498   0.107846  -0.070765   0.195621   0.024393
    198       0.024387   0.030180  -0.071486  -0.096747   0.064940   0.038019
    199       0.077627  -0.030317   0.083078  -0.052875   0.073528   0.019124
    200       0.093525  -0.020860   0.020517  -0.107915   0.146931   0.037495
    201       0.022074   0.046293  -0.004414  -0.128038  -0.053555   0.013179
    202       0.078527  -0.048989   0.067774   0.020188  -0.042432  -0.019232
    203      -0.083823   0.025014  -0.057236   0.041411   0.108422   0.009239
    204      -0.005936   0.019104  -0.004182  -0.022919   0.024648   0.008052
    205       0.077365  -0.032790   0.055421  -0.043942  -0.164520  -0.035731
    206      -0.109266  -0.006531  -0.052287   0.164656   0.234507   0.012437
    207      -0.059567   0.033573  -0.032578   0.041980   0.166853   0.033264
    208       0.041630  -0.015651   0.032203  -0.022176  -0.093531  -0.019866
    209      -0.119578   0.044856  -0.084356   0.038521   0.105777   0.011358
    210      -0.017420   0.007360  -0.013161   0.011923   0.069136   0.013684
    211      -0.035612   0.008211  -0.015125   0.040566   0.005833   0.003570
    212      -0.023795   0.138962   0.019356  -0.145810  -0.422752  -0.095681
    213      -0.174930   0.153347  -0.166116  -0.030164  -0.140996   0.152064
    214      -0.092606  -0.019057   0.028567   0.155552   0.021291  -0.132284
    215       0.031980   0.007202  -0.023770  -0.076975   0.061630   0.056473
    216      -0.176476   0.124133  -0.167860  -0.021775  -0.097494   0.113105
    217      -0.084491  -0.005095   0.031766   0.145220  -0.000869  -0.106918
    218      -0.074629   0.038813  -0.059801   0.008374   0.024651   0.004519
    219      -0.120066   0.097196  -0.094236   0.004533  -0.101796   0.092771
    220      -0.058297   0.017348   0.017849   0.087239  -0.020200  -0.039637
    221      -0.079296   0.108908  -0.158962  -0.132974  -0.009983   0.155036
    222      -0.082166  -0.051600   0.071844  -0.003357  -0.082947  -0.105471
    223       0.074009   0.001641  -0.019444  -0.037108   0.031649   0.024126
    224       0.349143   0.144783  -0.095389   0.165142  -0.066342   0.214227
    225       0.014545  -0.053208   0.109821   0.070642  -0.104983  -0.034148
    226       0.027199   0.002936  -0.023426  -0.067102   0.012721  -0.023137
    227      -0.024450   0.140930  -0.255856  -0.163482   0.076057  -0.043132
    228       0.060942  -0.015069   0.065875   0.094995  -0.078014   0.013618
    229      -0.001042  -0.016131  -0.002255  -0.075794  -0.004753  -0.051590
    230      -0.259866   0.013354  -0.169489  -0.251082   0.091892  -0.173222
    231      -0.015763  -0.114807   0.085985  -0.069279  -0.008492   0.097261
    232       0.014638  -0.028197   0.004891  -0.062272   0.049863  -0.125552
    233      -0.034341  -0.105337   0.089748  -0.027546  -0.031600   0.212432
    234      -0.018660   0.006403   0.016314   0.066000  -0.028771   0.041211
    235       0.011576   0.038901  -0.034526   0.016905   0.035549  -0.154257
    236       0.026251   0.026872  -0.023997   0.027336   0.021701  -0.139545
    237       0.037321   0.137990  -0.083805   0.109949  -0.015332  -0.111770
    238      -0.006524   0.097353  -0.051080   0.097541  -0.013684   0.003413
    239       0.079039   0.145421  -0.115655   0.063797   0.037524  -0.287908
    240       0.061859   0.073183  -0.055275  -0.019327   0.013587  -0.075754
    241      -0.037937   0.036054   0.005844   0.061261  -0.047925   0.236124
    242       0.049501   0.064156  -0.046622  -0.002498   0.006582  -0.022059
    243       0.049643  -0.063836   0.026014  -0.137292   0.035131  -0.057709
    244      -0.038855  -0.036817   0.045564  -0.004869  -0.026441   0.203320
    245      -0.020737  -0.078014   0.074190  -0.039475  -0.042843   0.279454
    246      -0.064374   0.012978  -0.030821   0.075630   0.153073   0.028566
    247      -0.023197   0.015159  -0.011176   0.002565   0.046788   0.027865
    248       0.020183   0.067345  -0.046747  -0.237997   0.059517   0.086063
    249       0.011466   0.036081   0.008229  -0.073100  -0.114786  -0.020756
    250      -0.030640  -0.005781   0.024146   0.113370  -0.181061  -0.099692
    251       0.013239   0.060260  -0.038936  -0.194451   0.008445   0.051019
                 30         31         32         33         34         35    
      0      -0.087626   0.001094   0.154286  -0.003608   0.005715   0.000798
      1       0.096380  -0.007487   0.143742  -0.002648   0.004666   0.000920
      2      -0.085015   0.008318  -0.159528   0.003836  -0.004567  -0.001452
      3      -0.059369   0.000829   0.115607  -0.002440   0.004191   0.000448
      4       0.029086  -0.003169   0.125837  -0.002122   0.004484   0.000438
      5      -0.093839   0.007115  -0.107722   0.002369  -0.002698  -0.000944
      6      -0.045906   0.000180   0.118669  -0.002511   0.004157   0.000791
      7       0.027025  -0.003727   0.174207  -0.002804   0.006443   0.000724
      8      -0.084099   0.007628  -0.174799   0.003396  -0.005388  -0.001468
      9      -0.042241   0.002936  -0.047498   0.000564  -0.001415  -0.000230
     10       0.046958  -0.003005   0.070501  -0.000872   0.002839   0.000149
     11      -0.019816   0.001409  -0.038816   0.000683  -0.001790  -0.000162
     12      -0.077382   0.006986  -0.184619   0.003099  -0.006157  -0.001282
     13       0.095406  -0.003976  -0.038824   0.001085  -0.001547  -0.000319
     14       0.013265  -0.003008   0.123332  -0.002317   0.003885   0.001005
     15      -0.088437   0.004075  -0.008329  -0.000370  -0.000113  -0.000068
     16       0.119970  -0.006918   0.035397  -0.000537   0.000569   0.000397
     17      -0.025270   0.002317  -0.023514   0.000894  -0.000394  -0.000387
     18       0.006665   0.000161  -0.045150   0.001411  -0.002032  -0.000822
     19       0.030697  -0.001449   0.003302   0.000316  -0.000285  -0.000336
     20      -0.102247   0.004692   0.017608  -0.000720   0.001247   0.000572
     21       0.061310  -0.002323  -0.049746   0.000875  -0.002343  -0.000886
     22       0.011579   0.000884  -0.002850  -0.001283  -0.000495  -0.000294
     23      -0.070008   0.002837   0.059146  -0.002719   0.002466   0.000991
     24       0.059886  -0.003642  -0.016285   0.000021  -0.001178  -0.000378
     25       0.028481   0.000655  -0.023680  -0.000309  -0.000840  -0.000384
     26       0.209594  -0.007836   0.000646   0.000955   0.000365  -0.000223
     27       0.041439  -0.003367   0.005359  -0.000245  -0.000083  -0.000041
     28       0.027453   0.001190  -0.037899  -0.000194  -0.001607  -0.000735
     29       0.182746  -0.008285   0.025234   0.002137   0.001053  -0.000824
     30       0.080506  -0.004207   0.000974  -0.000613   0.000053  -0.000033
     31      -0.010882   0.003683  -0.065224   0.000268  -0.002943  -0.000812
     32       0.012411  -0.002493   0.062088   0.001828   0.000734  -0.000790
     33       0.088810  -0.003535  -0.053989   0.001397  -0.002816  -0.000632
     34      -0.046009   0.004377  -0.033328  -0.001294  -0.001117  -0.000516
     35      -0.198824   0.007921   0.217332  -0.006989   0.008798   0.001076
     36       0.052388  -0.003429  -0.012089  -0.000238  -0.001092  -0.000354
     37      -0.068577   0.004891  -0.044344   0.001010  -0.001258  -0.000229
     38       0.327314  -0.012031  -0.033068   0.003269  -0.001800  -0.001034
     39       0.010186  -0.002294  -0.014669   0.000828  -0.000690  -0.000079
     40      -0.151502   0.007597  -0.039347   0.001136  -0.000758   0.000054
     41       0.056899  -0.003540   0.007219   0.000550  -0.000087  -0.000169
     42      -0.021383  -0.001516  -0.008499   0.001644  -0.000289   0.000136
     43      -0.158594   0.008148  -0.041635   0.000370  -0.000924   0.000039
     44      -0.213518   0.006526   0.043822  -0.003052   0.002056   0.001073
     45      -0.029302  -0.001446  -0.000086   0.001382   0.000018   0.000122
     46      -0.047286   0.004125  -0.049257  -0.000379  -0.001721  -0.000262
     47      -0.001093   0.000397  -0.017768  -0.002086   0.000260   0.001021
     48       0.090190  -0.004896   0.057393  -0.002840   0.002813   0.000131
     49      -0.023722   0.003982  -0.135067   0.002960  -0.006253  -0.001230
     50       0.119247  -0.007185  -0.039886   0.007882  -0.005356  -0.002080
     51       0.089040  -0.003788  -0.064995   0.002674  -0.002517  -0.000536
     52      -0.042346   0.001217  -0.061669  -0.000113   0.000173   0.001528
     53      -0.121645  -0.017197   0.123036  -0.015732   0.012512   0.006996
     54       0.009036  -0.002066  -0.018641   0.000871  -0.000865  -0.000046
     55      -0.216059   0.009213  -0.029273   0.001660   0.000049   0.000378
     56       0.049362  -0.005023   0.043476   0.000351   0.001551  -0.000368
     57      -0.041822  -0.000726  -0.008195   0.002408  -0.000012   0.000282
     58      -0.214593   0.009952  -0.027872   0.000075  -0.000043   0.000286
     59      -0.428106   0.013020   0.108831  -0.006255   0.005628   0.001895
     60      -0.124151   0.001450   0.228904  -0.005344   0.008509   0.001031
     61       0.126361  -0.009927   0.174264  -0.003395   0.005396   0.001184
     62      -0.127339   0.012233  -0.222698   0.005363  -0.006269  -0.001922
     63      -0.103308   0.004877  -0.032945  -0.000081  -0.000924  -0.000518
     64       0.146188  -0.007774  -0.021020   0.000253  -0.001901   0.000122
     65      -0.013539   0.001607   0.010945   0.000454   0.000821   0.000169
     66      -0.081333   0.010748  -0.378297   0.006833  -0.012869  -0.002442
     67       0.102922  -0.002102  -0.163810   0.003474  -0.005979  -0.001007
     68       0.065799  -0.009506   0.317569  -0.006187   0.010127   0.002408
     69      -0.006345   0.002127  -0.101492   0.001672  -0.003301  -0.000419
     70       0.022882  -0.001209   0.058080  -0.000543   0.002858  -0.000069
     71       0.012545  -0.001345  -0.008552  -0.000055  -0.001466   0.000232
     72      -0.026077  -0.001755   0.165258  -0.003333   0.005310   0.001385
     73       0.012481  -0.004091   0.249973  -0.004014   0.009344   0.001111
     74      -0.103041   0.009720  -0.236609   0.004463  -0.007114  -0.002145
     75      -0.007506   0.000297   0.000806   0.000053  -0.000188  -0.000483
     76       0.092456  -0.002705  -0.128920   0.003670  -0.005627  -0.001228
     77      -0.155803   0.006585   0.031630   0.000528   0.001871   0.000471
     78       0.006831   0.000369  -0.103815   0.003985  -0.004577  -0.001218
     79       0.023907  -0.000781  -0.015026   0.001933  -0.000491  -0.000928
     80      -0.095806   0.004099   0.032517  -0.002105   0.001389   0.001075
     81      -0.087605   0.004270   0.025712  -0.002055   0.001493  -0.001145
     82       0.071422  -0.001075   0.002581  -0.001874  -0.000518  -0.000040
     83      -0.111835   0.003780   0.050004  -0.002055   0.001837   0.000978
     84      -0.006221  -0.054161  -0.001372  -0.046898  -0.036908   0.042575
     85      -0.007800  -0.001365   0.004636  -0.035728  -0.013515   0.029480
     86      -0.010838   0.012733   0.003759  -0.037805   0.025593   0.012625
     87      -0.006936  -0.041045  -0.000854  -0.038640  -0.025361   0.031895
     88      -0.005835  -0.028110   0.001983  -0.032648  -0.033635   0.033776
     89      -0.011496   0.025409   0.003996  -0.030744   0.037821   0.002558
     90      -0.007287  -0.022867  -0.000048  -0.033916  -0.004008   0.021714
     91      -0.004289  -0.044883   0.002385  -0.035703  -0.059390   0.047857
     92      -0.009456   0.011752   0.003850  -0.030867   0.017591   0.012645
     93       0.000362   0.015222  -0.001202   0.011966   0.025655  -0.018704
     94       0.000107  -0.020029   0.002142  -0.008808  -0.041895   0.024346
     95       0.000576  -0.001810   0.001689   0.006248  -0.008911  -0.000100
     96       0.007277   0.022172  -0.004376   0.036544   0.032044  -0.037373
     97       0.001541   0.019335   0.002440   0.007420  -0.003865  -0.000802
     98       0.006956  -0.001124  -0.001330   0.027572  -0.008630  -0.014322
     99       0.000947  -0.020799  -0.003585  -0.013531  -0.005710   0.010296
    100      -0.004391   0.024173   0.003880  -0.018006   0.010464   0.009688
    101      -0.001320  -0.002735   0.000477  -0.011843   0.002118   0.006568
    102       0.000887  -0.012872  -0.002216  -0.002507  -0.001985   0.001107
    103      -0.001818  -0.010405  -0.000357  -0.008087  -0.005828   0.006666
    104       0.002553   0.003577  -0.001257   0.008629   0.006057  -0.009742
    105       0.002930  -0.022590  -0.003996  -0.007296  -0.009926   0.007006
    106       0.005691   0.032380  -0.001058   0.023392   0.039390  -0.027893
    107       0.021729  -0.044369  -0.012836  -0.010706  -0.032375   0.018454
    108       0.003575   0.022864  -0.000872   0.015772   0.031408  -0.016718
    109      -0.002485  -0.020650  -0.001338  -0.005763  -0.013319   0.003294
    110      -0.002035  -0.008450   0.004545   0.057378  -0.020339  -0.030135
    111       0.003433   0.036048  -0.001448   0.003592   0.042652  -0.010103
    112       0.000789   0.011890   0.002342   0.039270  -0.019261  -0.030347
    113      -0.005403  -0.064267   0.008613   0.081255  -0.074253  -0.032284
    114       0.002092   0.002869  -0.005425  -0.014748   0.047663  -0.001379
    115       0.001848   0.029921   0.004095   0.050792  -0.018116  -0.037607
    116      -0.010231  -0.060220   0.007867   0.057495  -0.058261  -0.023215
    117      -0.000918  -0.040994  -0.009319  -0.033964   0.058571   0.012082
    118      -0.000022   0.009824   0.000381   0.022301  -0.006029  -0.021690
    119      -0.010392  -0.040557   0.002530  -0.003110  -0.022627   0.003872
    120      -0.002850  -0.048275  -0.006412  -0.017377   0.041984   0.004230
    121      -0.002887  -0.022880  -0.004572  -0.023057   0.007093   0.009037
    122      -0.000094   0.013606  -0.007768  -0.046299   0.046628   0.019485
    123      -0.000335  -0.013770  -0.002275   0.007276   0.032737  -0.011004
    124      -0.003942  -0.035149  -0.005755  -0.031942   0.010798   0.015333
    125       0.003489   0.034484  -0.006691  -0.009371   0.051507  -0.001411
    126       0.001162   0.002115  -0.001752   0.008383   0.021985  -0.012890
    127       0.005315   0.069195   0.006870   0.066696  -0.007771  -0.044217
    128      -0.004417  -0.011839  -0.000001   0.006180   0.013865  -0.002934
    129       0.000722   0.029801   0.004841   0.036472  -0.000930  -0.022671
    130       0.006892   0.073236   0.006238   0.062734  -0.003003  -0.040577
    131       0.005195   0.005841  -0.005217  -0.016288   0.036804   0.010495
    132       0.002117   0.055568   0.003763   0.030572   0.027024  -0.021844
    133       0.004603   0.046426   0.005004   0.058314  -0.014952  -0.041329
    134       0.004832  -0.045004   0.000381   0.035262  -0.033546  -0.007292
    135      -0.000323   0.014644   0.004583   0.017362  -0.015309   0.000758
    136       0.002734   0.024161   0.001991   0.020581   0.004890   0.003915
    137       0.001631   0.011707  -0.001523  -0.001988   0.013796   0.007290
    138       0.012286   0.112540   0.006199   0.022164  -0.000190  -0.010225
    139      -0.011903  -0.085439  -0.001270   0.032784   0.008080   0.039326
    140       0.003350   0.024429  -0.000154  -0.010224  -0.001710  -0.000480
    141      -0.001066   0.021844   0.002297   0.014363   0.008262  -0.001270
    142      -0.000665  -0.009952   0.001258   0.005718  -0.006295   0.019025
    143       0.000284   0.006750  -0.001618  -0.000495   0.008755   0.017903
    144      -0.011796  -0.044295  -0.001637   0.043104   0.036044  -0.016030
    145       0.003561   0.024583   0.002533  -0.014195  -0.022459   0.019835
    146       0.009472   0.069934   0.000764  -0.030891  -0.016613   0.037180
    147      -0.003930   0.011227  -0.000984  -0.000312   0.001335   0.017480
    148       0.003262   0.005044   0.001856   0.008716  -0.002396   0.012286
    149      -0.000050   0.022321   0.000938   0.002840   0.000610  -0.001334
    150      -0.001109  -0.005721  -0.003962  -0.050429   0.001508   0.075436
    151       0.003037   0.030134   0.004444   0.040064  -0.005906   0.022824
    152       0.000748   0.018666   0.000910   0.005684  -0.001816   0.025051
    153       0.000502   0.007473  -0.001326   0.000783   0.003612   0.020830
    154       0.004899  -0.018808   0.000208   0.007572   0.014012   0.019356
    155       0.001390   0.023895   0.003439  -0.003446   0.001848  -0.003811
    156      -0.003209   0.000773   0.000705   0.005903   0.006474   0.014690
    157       0.001895  -0.027051  -0.000478   0.008694   0.012732   0.021615
    158       0.021003   0.167698   0.008519  -0.051766  -0.031214   0.006501
    159      -0.001361   0.009660   0.001182   0.008553   0.009751   0.004948
    160       0.009813   0.043627   0.003295  -0.024091  -0.025725   0.032184
    161      -0.022702  -0.137680  -0.007480   0.043841   0.051554   0.006327
    162      -0.018088  -0.089726   0.018176   0.020458  -0.153379  -0.079897
    163       0.004879  -0.045939  -0.015842  -0.215334   0.056735  -0.074195
    164      -0.008227  -0.028788   0.009590   0.053856  -0.070946  -0.016799
    165      -0.006557  -0.009477   0.006227  -0.036148  -0.058035  -0.001341
    166      -0.002133  -0.031832  -0.003887   0.049053   0.066226  -0.008714
    167       0.010660   0.085418  -0.001549   0.033824   0.032144   0.054925
    168      -0.015014   0.069836   0.006613   0.010321  -0.058148  -0.005595
    169       0.001950  -0.015876  -0.000931  -0.024764   0.007457  -0.033489
    170      -0.004450  -0.013778  -0.004931  -0.077351   0.013343  -0.112010
    171       0.003088   0.012133  -0.002547   0.000681  -0.001358   0.020343
    172      -0.001624  -0.023603   0.001969   0.010359   0.022231   0.021411
    173      -0.003003  -0.065960   0.000017  -0.030309   0.022332   0.011896
    174       0.004174   0.052090   0.004507   0.028967   0.000594   0.001003
    175      -0.032858  -0.240972  -0.005825   0.050342   0.011956   0.069845
    176       0.011469   0.082428   0.003161  -0.005113  -0.014436  -0.017541
    177       0.035172   0.283587   0.012275   0.007043  -0.012641  -0.047243
    178      -0.013981  -0.098966  -0.001804   0.036373   0.009511   0.047790
    179       0.001118   0.011976  -0.000856  -0.004386   0.000299   0.015204
    180      -0.010661  -0.036172  -0.001832   0.034153   0.029372  -0.007622
    181       0.002359   0.018165   0.001386  -0.018308  -0.026135   0.027124
    182       0.027202   0.182600   0.003927  -0.098198  -0.063179   0.083380
    183      -0.027752  -0.140799  -0.003529   0.102879   0.074394  -0.057352
    184       0.011186   0.077799   0.005075  -0.039901  -0.044397   0.040218
    185       0.005941   0.048271   0.000284  -0.018165  -0.008243   0.028243
    186      -0.000796  -0.009865  -0.006966  -0.083413   0.004626   0.113463
    187       0.003481   0.024166  -0.000567  -0.013379  -0.000371   0.083066
    188       0.001238  -0.004995  -0.000665  -0.027023  -0.007602   0.062035
    189      -0.000888  -0.019866  -0.007128  -0.090158   0.002083   0.131839
    190       0.002512   0.036666   0.008164   0.088693  -0.004245  -0.033113
    191       0.001187   0.031637   0.001015   0.004652  -0.004497   0.010999
    192      -0.008724   0.097291  -0.001529  -0.065819  -0.140010   0.199659
    193       0.005271  -0.037073   0.002670   0.043247   0.063675  -0.065502
    194      -0.017281  -0.027918   0.002494  -0.049636   0.064179  -0.370077
    195      -0.014984   0.093811   0.005108  -0.016573  -0.102451   0.064770
    196       0.000159   0.033625  -0.001413  -0.056145  -0.070002   0.070765
    197       0.008381  -0.034812  -0.021994  -0.217923  -0.041866   0.104210
    198      -0.030806   0.075000   0.022143   0.121535   0.009568  -0.300578
    199      -0.000608  -0.059867  -0.006760  -0.095350   0.038304  -0.159077
    200      -0.008439  -0.010717  -0.000690  -0.046006   0.029747  -0.183789
    201      -0.021054  -0.117052  -0.002898   0.035491   0.100565  -0.026101
    202       0.001065  -0.006818   0.013094  -0.143193  -0.262532  -0.039850
    203       0.008235   0.067390  -0.003927   0.055971   0.075596   0.053017
    204      -0.005886  -0.012530   0.001039   0.021322   0.034459  -0.004160
    205      -0.005750  -0.076409  -0.020393   0.221778   0.361472  -0.017957
    206       0.024889   0.192750   0.013991  -0.112287  -0.251771   0.064677
    207       0.001874   0.072503   0.025058  -0.220266  -0.386183   0.021577
    208      -0.003200  -0.040475  -0.009919   0.118112   0.184279   0.003040
    209       0.008884   0.073046  -0.014996   0.190799   0.298815   0.088465
    210      -0.005067   0.000166  -0.003667   0.009724   0.008394   0.009186
    211       0.002283  -0.030434  -0.006067   0.016654   0.017027   0.010325
    212       0.029570   0.146470  -0.005433  -0.065821  -0.023170   0.013910
    213      -0.033828  -0.192196   0.025005   0.050389  -0.241119  -0.010206
    214       0.018157   0.000663  -0.024209  -0.425895   0.101838  -0.373460
    215      -0.006196   0.023848   0.011315   0.232966  -0.031337   0.211230
    216      -0.013495  -0.045534   0.027582  -0.047785  -0.208165  -0.386589
    217       0.006857  -0.073690  -0.024456  -0.343771   0.082709  -0.140508
    218      -0.002970  -0.057908  -0.001282  -0.191136  -0.048749  -0.252478
    219      -0.022440  -0.124921   0.014640   0.056333  -0.139559   0.075622
    220      -0.008688  -0.131026  -0.015184  -0.108225   0.030556   0.200906
    221      -0.024476  -0.090446   0.029465   0.173522  -0.215331  -0.031092
    222      -0.003170  -0.075876  -0.012858  -0.056059   0.066410   0.029089
    223       0.000817   0.024735   0.001865   0.030798  -0.009075  -0.028485
    224      -0.014018  -0.039099   0.000166  -0.049624  -0.004681   0.026901
    225      -0.006259  -0.082789  -0.006268  -0.023577   0.028733   0.012847
    226      -0.004242  -0.037199  -0.007607  -0.050812   0.016485   0.025906
    227       0.003694   0.050521  -0.017552  -0.118261   0.107337   0.051860
    228      -0.001630  -0.023607   0.000345   0.020883   0.014809  -0.016300
    229      -0.005553  -0.057088  -0.010908  -0.061239   0.034809   0.028767
    230       0.009906   0.090896  -0.015217  -0.051460   0.117483   0.013371
    231      -0.009626  -0.023491   0.001340  -0.045429  -0.001246   0.028273
    232      -0.002989  -0.072635   0.002832  -0.045778  -0.092914   0.068440
    233      -0.011683   0.014349   0.004605  -0.040540   0.024319   0.016348
    234       0.002757   0.043285   0.000007   0.034157   0.046007  -0.040109
    235       0.003579  -0.031503   0.001660   0.003482  -0.057996   0.022919
    236       0.005012  -0.009180   0.001389   0.024741  -0.022965  -0.006141
    237       0.016518   0.056471  -0.006397   0.086059   0.059262  -0.079876
    238       0.006740   0.042231   0.001411   0.036670   0.015094  -0.027042
    239       0.017337  -0.001885  -0.004653   0.068136  -0.018457  -0.036310
    240       0.003911  -0.025382  -0.004902  -0.011769  -0.010429   0.011439
    241      -0.005087   0.051447   0.003946  -0.014681   0.044360  -0.005986
    242       0.001492  -0.009958  -0.000726  -0.010644  -0.006054   0.009401
    243      -0.007747  -0.085022  -0.001824  -0.063078  -0.062462   0.062073
    244      -0.010406   0.007815   0.006031  -0.041565  -0.003782   0.029271
    245      -0.014191   0.016842   0.005297  -0.048068   0.031372   0.016651
    246      -0.003461  -0.025269  -0.001351   0.021730   0.030766   0.009718
    247      -0.015759  -0.134532  -0.005273   0.036444   0.030131   0.023895
    248      -0.057883  -0.378411  -0.019022   0.125522   0.125022  -0.006378
    249       0.000694   0.033022   0.004019   0.006143   0.012481  -0.004753
    250       0.052661   0.336421   0.018246  -0.119177  -0.111373   0.044530
    251      -0.037601  -0.239601  -0.012528   0.077060   0.081988   0.002113
                 36         37         38         39         40         41    
      0      -0.001437   0.000820   0.000340  -0.017993   0.000522  -0.000730
      1      -0.001032   0.000332   0.001085  -0.011846  -0.000271   0.000183
      2       0.000616  -0.000821  -0.001386   0.015640  -0.000351  -0.000667
      3      -0.001008   0.000351   0.000152  -0.008849   0.000075  -0.000711
      4      -0.001131   0.000124   0.000380  -0.008111  -0.000223  -0.000543
      5       0.000100  -0.000283  -0.000899   0.004641   0.000079  -0.000422
      6      -0.000355   0.000262   0.000203  -0.015330  -0.000120  -0.000447
      7      -0.001295   0.000000   0.000491  -0.015335  -0.000568  -0.000556
      8       0.000081  -0.000098  -0.001009   0.016938   0.000534  -0.000524
      9       0.000169   0.000157  -0.000118   0.001466   0.000232  -0.000199
     10      -0.000879  -0.000090   0.000424  -0.004511  -0.000399  -0.000217
     11       0.000502  -0.000007  -0.000349   0.005177   0.000168   0.000134
     12       0.000521   0.000099  -0.000708   0.017744   0.000760  -0.000126
     13      -0.000160  -0.000143   0.000531   0.008806  -0.000212   0.000539
     14       0.000108   0.000005   0.000301  -0.013993  -0.000386   0.000025
     15      -0.000203   0.000405  -0.000225  -0.002991   0.000557  -0.000196
     16      -0.000070   0.000035   0.000931  -0.000797  -0.000254   0.000810
     17       0.000107  -0.000383  -0.000480   0.004671  -0.000338  -0.000495
     18       0.000026  -0.000508  -0.000115   0.018879  -0.000355   0.000263
     19      -0.000059  -0.000267  -0.000091   0.011028  -0.000064   0.000119
     20       0.000295   0.000387  -0.000509  -0.008619   0.000341   0.000127
     21      -0.000210  -0.000771   0.001291   0.001224  -0.000597   0.000341
     22      -0.000172   0.000226   0.000511   0.009382   0.000978  -0.000472
     23      -0.000012   0.000643   0.000723  -0.023918   0.000759   0.000061
     24      -0.000004  -0.000748   0.001183  -0.000063  -0.000123   0.000758
     25      -0.000088   0.000161  -0.000221   0.033632   0.000701  -0.000962
     26      -0.000662  -0.000482   0.000291   0.076705  -0.001719   0.000071
     27       0.000045  -0.000643   0.001485  -0.042616   0.000633   0.001013
     28      -0.000135  -0.000014  -0.000686   0.065877   0.000169  -0.001555
     29      -0.001664  -0.000828  -0.004261   0.364584  -0.007098  -0.000827
     30       0.000095  -0.000464   0.000736   0.011715   0.000267   0.000404
     31      -0.000135   0.000285  -0.000235   0.011773   0.000932  -0.001181
     32      -0.000892  -0.000036  -0.002681   0.072708  -0.001199  -0.000077
     33       0.000126  -0.000526   0.000960   0.009944  -0.000606   0.000838
     34      -0.000396   0.000208   0.000678  -0.006714   0.000979  -0.001221
     35      -0.002251   0.001022   0.001643  -0.064926   0.000984  -0.002249
     36      -0.000057  -0.000804   0.001124   0.014723  -0.000358   0.000725
     37       0.000196   0.000342  -0.000341  -0.027342   0.000692  -0.001048
     38      -0.000351  -0.001183   0.003290  -0.174314   0.001625   0.000790
     39      -0.000026  -0.000776   0.001166  -0.008934  -0.001126   0.001444
     40       0.000233   0.000556  -0.001079  -0.003860  -0.000067  -0.000822
     41      -0.000197  -0.000347  -0.000080   0.011679  -0.000219   0.000476
     42       0.000061  -0.000750   0.001201  -0.046456  -0.001335   0.001894
     43       0.000244   0.000607  -0.001082   0.014765   0.000097  -0.001074
     44       0.000185   0.000524  -0.001526   0.089862  -0.000795   0.000171
     45      -0.000041  -0.000676   0.000279   0.012112  -0.001944   0.001683
     46       0.000338   0.000203   0.000740  -0.045813   0.001520  -0.000987
     47       0.000893  -0.000089   0.005960  -0.326134   0.004796   0.001285
     48      -0.000090  -0.000730   0.000267   0.046373   0.000552  -0.001220
     49      -0.000203   0.000306   0.000916  -0.028310   0.000300   0.001264
     50       0.000731  -0.000524  -0.004051  -0.036947   0.001587   0.001982
     51       0.001323  -0.001239   0.000161   0.010264  -0.002648   0.000978
     52       0.002192  -0.000393  -0.001285  -0.004950  -0.001271  -0.000751
     53      -0.002527   0.003679   0.010731  -0.047528   0.009079   0.005461
     54       0.000114  -0.000800   0.001871  -0.064190  -0.000379   0.001594
     55       0.000141   0.000677  -0.002112   0.048544  -0.001676  -0.000387
     56      -0.001390  -0.000164  -0.006040   0.473824  -0.006749  -0.000584
     57       0.000134  -0.000640   0.001520  -0.104597  -0.000848   0.002159
     58       0.000074   0.000845  -0.002443   0.100749  -0.001215  -0.001247
     59      -0.000822   0.001382  -0.008787   0.642776  -0.008298  -0.001232
     60      -0.002256   0.001188   0.000567  -0.027231   0.000920  -0.001141
     61      -0.001140   0.000486   0.001542  -0.014663  -0.000188   0.000496
     62       0.000945  -0.001140  -0.002176   0.021926  -0.000553  -0.001101
     63       0.000084   0.000209  -0.000133  -0.002698   0.000995   0.000028
     64       0.000782  -0.000119   0.001133   0.003927   0.000108   0.001439
     65      -0.000379  -0.000078  -0.000613   0.003661  -0.000856  -0.000832
     66       0.001137  -0.000041  -0.001320   0.039520   0.001034   0.000127
     67       0.000317  -0.000222   0.000204   0.022806  -0.000053   0.000789
     68      -0.000095   0.000174   0.001266  -0.036152  -0.000703   0.000199
     69       0.000624  -0.000067  -0.000016   0.006592   0.000033   0.000154
     70      -0.001038  -0.000190   0.000207  -0.004540  -0.000461  -0.000557
     71       0.000678   0.000197  -0.000024   0.004243   0.000302   0.000626
     72       0.000205   0.000126   0.000225  -0.020775  -0.000478  -0.000025
     73      -0.001680  -0.000104   0.000482  -0.023499  -0.000963  -0.000770
     74      -0.000423   0.000069  -0.001048   0.024151   0.000985  -0.000906
     75      -0.000423  -0.000250   0.000235   0.006659  -0.000174  -0.000230
     76       0.001108  -0.000969  -0.000472   0.039497  -0.000450   0.001456
     77       0.000559   0.000289  -0.002213   0.010439  -0.000041   0.000423
     78       0.001090  -0.000937  -0.001528   0.049535  -0.000842   0.001464
     79      -0.000424  -0.000661  -0.000798   0.020773  -0.000641   0.000049
     80       0.000612   0.000725   0.000102  -0.016683   0.000845   0.000194
     81      -0.002212  -0.000492   0.002511  -0.037315  -0.000481  -0.002426
     82      -0.000071   0.000227   0.000415   0.021817   0.001061  -0.000169
     83       0.000379   0.000687   0.000525  -0.029038   0.000622   0.000270
     84       0.052277   0.003792  -0.018324  -0.000499   0.003519   0.041282
     85       0.036032   0.003944  -0.021297  -0.000806   0.010428   0.050213
     86      -0.001434  -0.006496  -0.002223  -0.000180  -0.012455  -0.024748
     87       0.036964   0.002148  -0.012871  -0.000207   0.004039   0.030119
     88       0.045773   0.006206  -0.020812  -0.000872   0.012002   0.051669
     89      -0.016596  -0.008445   0.003521   0.000151  -0.012965  -0.037169
     90       0.018281  -0.002663  -0.004908  -0.000245  -0.008771  -0.005728
     91       0.072364   0.011881  -0.032732  -0.001572   0.021454   0.092769
     92       0.003409  -0.004324  -0.004975  -0.000422  -0.008577  -0.011962
     93      -0.030004  -0.006236   0.015222   0.000554  -0.014576  -0.051078
     94       0.044914   0.010147  -0.022060  -0.001218   0.019489   0.070920
     95       0.005389   0.002379  -0.002512  -0.000750   0.002628   0.008925
     96      -0.050436  -0.006652   0.025306   0.001421  -0.011461  -0.060001
     97       0.006013   0.004301  -0.008582  -0.000264   0.013938   0.037253
     98      -0.008283   0.002883   0.005265  -0.000082   0.006740   0.006436
     99       0.009647  -0.001103  -0.000727   0.000557  -0.002570   0.003621
    100       0.008044   0.000227  -0.010826  -0.000148   0.005954   0.025510
    101       0.004599  -0.001087  -0.002084  -0.000117  -0.001370   0.002967
    102      -0.000768  -0.000292   0.001682   0.000378   0.005193   0.005939
    103       0.005774   0.000160  -0.001432  -0.000105   0.001259  -0.002750
    104      -0.011986  -0.001101   0.007702   0.001526   0.007652   0.013656
    105       0.007865   0.000718  -0.001119   0.000660   0.003616   0.007101
    106      -0.046113  -0.007484   0.019000   0.000088  -0.010052  -0.062774
    107       0.029902   0.003817  -0.007047   0.002083  -0.007898  -0.001007
    108      -0.028834  -0.005669   0.010602  -0.000064   0.002727   0.001317
    109       0.004033   0.000965   0.002438   0.000644  -0.002642  -0.022642
    110      -0.016253   0.005697   0.018339   0.001625   0.039707   0.093832
    111      -0.028115  -0.007556   0.003738   0.000172   0.014101   0.033154
    112      -0.019837   0.009281   0.006552  -0.000051   0.007125  -0.046632
    113       0.010021   0.014413   0.030106  -0.000313  -0.008083  -0.010419
    114      -0.025477  -0.013561   0.010994  -0.000483  -0.009513  -0.009386
    115      -0.025610   0.011387   0.004845   0.000305   0.017504  -0.030055
    116       0.010049   0.010243   0.026078   0.003862   0.013838   0.060294
    117      -0.024805  -0.025913   0.028569   0.002610  -0.019819   0.017118
    118      -0.020091   0.003378   0.010156  -0.000132  -0.007151  -0.065149
    119       0.019748   0.001591   0.016303  -0.003461  -0.059609  -0.107187
    120      -0.021679  -0.021648   0.034919   0.002664  -0.022465   0.013400
    121      -0.003330  -0.007163   0.008901   0.000220  -0.025021  -0.065402
    122      -0.006668  -0.013152  -0.005547  -0.004142  -0.038688  -0.082367
    123      -0.026293  -0.012860   0.028310   0.000275  -0.022604  -0.021073
    124      -0.000983  -0.010287   0.010013   0.001294  -0.020080  -0.038492
    125      -0.031776  -0.011702  -0.004492   0.002885   0.053076   0.124258
    126      -0.018951  -0.004340   0.013437  -0.001915  -0.015138  -0.034917
    127      -0.033949   0.012568  -0.003174   0.000272   0.036584   0.017709
    128      -0.013971  -0.006657  -0.003356   0.007943   0.057787   0.159127
    129      -0.012542   0.006178   0.008581  -0.000157   0.014337   0.026206
    130      -0.032570   0.011027  -0.005380  -0.000948   0.027312   0.001820
    131      -0.013465  -0.011950  -0.020238   0.000054   0.007069   0.015970
    132      -0.027602   0.000019   0.004254   0.001547   0.038110   0.086504
    133      -0.028174   0.012581   0.000473  -0.001341   0.013339  -0.043555
    134       0.008792   0.002780   0.006617  -0.006021  -0.054993  -0.135149
    135       0.009295   0.007422   0.009592   0.000625   0.016360   0.021662
    136      -0.015823  -0.006139   0.009813   0.000229   0.006675   0.005014
    137      -0.009131  -0.007541  -0.040169  -0.001414  -0.001089  -0.008350
    138       0.026215   0.021157  -0.026714  -0.000901   0.028981   0.011274
    139      -0.018358  -0.023845   0.083961   0.002164  -0.030718   0.036492
    140      -0.000968  -0.002311  -0.055418  -0.001897   0.007130  -0.021028
    141       0.013007   0.014308  -0.030980  -0.001327   0.011578  -0.002221
    142      -0.005300  -0.013805   0.025821   0.000811  -0.027864   0.017386
    143      -0.005018  -0.007964  -0.045847  -0.002381  -0.006621  -0.010927
    144       0.007116   0.017633  -0.014261  -0.001239   0.007943   0.023138
    145      -0.004444  -0.014431   0.020405   0.000563  -0.025512   0.002429
    146      -0.011703  -0.014073  -0.112181  -0.003494   0.007105  -0.050746
    147       0.013914   0.001872  -0.019651  -0.001471  -0.000185  -0.006781
    148      -0.004003  -0.004854   0.019405   0.000195  -0.022491   0.017230
    149      -0.011742  -0.003352  -0.047019  -0.001420   0.002481  -0.016564
    150       0.014475  -0.015178  -0.009971  -0.000416   0.018065  -0.010631
    151      -0.018700  -0.013051  -0.001406  -0.000350  -0.014671   0.010218
    152      -0.010792  -0.009327  -0.042173  -0.001664  -0.006056  -0.009812
    153       0.019371   0.008137  -0.027567  -0.000718  -0.000051  -0.011242
    154       0.011578  -0.003738   0.001030   0.000359  -0.024772   0.011376
    155      -0.003980  -0.000212  -0.007925   0.001890   0.001087   0.001673
    156       0.018810   0.008431  -0.038822  -0.001198   0.000138  -0.014602
    157       0.008351  -0.006029  -0.000389  -0.000840  -0.029601   0.009164
    158       0.030202   0.013429   0.034219   0.008450   0.013668  -0.002860
    159       0.017368   0.015078  -0.035546  -0.001228   0.006766  -0.010234
    160       0.024127  -0.009431   0.015951   0.001948  -0.028873  -0.010749
    161      -0.069294  -0.020077  -0.003972  -0.003715  -0.028016   0.046048
    162       0.045133   0.043516  -0.021292   0.003364   0.037746  -0.052408
    163      -0.000608   0.005091  -0.010557   0.003517   0.062193  -0.059401
    164       0.004783   0.007858  -0.055578  -0.000852  -0.003225  -0.035208
    165      -0.041911  -0.012633   0.001671   0.000197   0.003241  -0.029369
    166      -0.009626   0.011572  -0.163645  -0.004277   0.023653   0.004778
    167       0.088968   0.005490   0.119326   0.000754  -0.056342   0.050689
    168       0.012438  -0.025019   0.070033  -0.002673  -0.085711   0.010684
    169       0.009362   0.014133   0.091686   0.002285   0.010082   0.022117
    170       0.015984   0.042444   0.126466   0.003164   0.072267  -0.008756
    171       0.012239   0.011718  -0.018990  -0.001037   0.001976  -0.009562
    172       0.024934  -0.010948  -0.018458  -0.000366  -0.031743   0.005842
    173      -0.011182   0.007605   0.024256   0.003001   0.022156   0.016487
    174       0.014355   0.010545   0.006092  -0.000169   0.013926   0.028748
    175      -0.047165  -0.050260   0.167101   0.004102  -0.067586   0.076856
    176       0.004601   0.005257  -0.071732  -0.001950   0.024848  -0.022332
    177       0.052676   0.049426  -0.118874  -0.002890   0.075381  -0.032364
    178      -0.024490  -0.027978   0.090040   0.002237  -0.029203   0.036742
    179      -0.012375  -0.009208  -0.051285  -0.001953   0.015015  -0.024767
    180       0.011659   0.012890  -0.013935  -0.001106   0.003563   0.017126
    181       0.000456  -0.019012   0.033290   0.001068  -0.035125   0.004595
    182       0.002513  -0.034132  -0.179288  -0.004993   0.015018  -0.120249
    183      -0.006928   0.035207   0.053065   0.000599   0.002203   0.084101
    184      -0.004662  -0.021506  -0.011283   0.000261  -0.015865  -0.030806
    185      -0.014762  -0.010284  -0.097060  -0.003118   0.005271  -0.037111
    186       0.017592  -0.030941  -0.017042  -0.000901   0.023395  -0.024300
    187      -0.012956  -0.039119  -0.014752  -0.001300  -0.007241  -0.012354
    188      -0.004981  -0.024067  -0.031710  -0.001018  -0.010404  -0.001873
    189       0.018277  -0.039117  -0.009852  -0.000537   0.023796  -0.019528
    190      -0.024660   0.009665   0.015390   0.000670  -0.010741   0.028200
    191      -0.009655  -0.001815  -0.061870  -0.002667  -0.018339  -0.017689
    192      -0.237177   0.294685   0.138865  -0.003068  -0.153004   0.030406
    193       0.111842  -0.144637  -0.061021   0.000917   0.043425   0.002223
    194       0.253007  -0.227589   0.210803   0.005383   0.130392  -0.013416
    195      -0.079804   0.088241   0.118661  -0.003155  -0.131104   0.022004
    196      -0.124881   0.168220   0.169337   0.000915  -0.079887   0.041588
    197      -0.285777   0.485425   0.236203   0.006188   0.089482   0.007517
    198       0.354431  -0.481313   0.043518  -0.003442  -0.063135  -0.003073
    199       0.057505   0.035136   0.240198   0.007196   0.106334   0.024645
    200       0.102623  -0.076293   0.114171   0.002799   0.074815  -0.012469
    201       0.047449   0.106079  -0.079442   0.002097   0.038114  -0.165801
    202      -0.353509  -0.218316  -0.312610  -0.012423   0.061282   0.109790
    203       0.122765   0.037053   0.115777   0.001525  -0.053353   0.023640
    204       0.025330   0.037975  -0.046275  -0.000554   0.015569  -0.041097
    205       0.211991   0.190665  -0.270832  -0.004086   0.055837  -0.079714
    206      -0.138382  -0.200478   0.134860  -0.004387  -0.074012   0.221003
    207      -0.263991  -0.214736   0.169515   0.000615  -0.049207   0.094412
    208       0.114381   0.093928  -0.109357  -0.001318   0.009599  -0.032334
    209       0.384248   0.194907   0.281946   0.008491  -0.099603  -0.030691
    210       0.016298   0.010167  -0.041218  -0.001722   0.002977  -0.013184
    211       0.002583  -0.003338  -0.003980  -0.000745  -0.024900   0.012677
    212       0.034219   0.021682   0.056880  -0.009419   0.027429   0.005713
    213       0.065373   0.019981   0.041100   0.016508   0.262113  -0.255942
    214       0.010027   0.107187  -0.194910  -0.017526  -0.328576   0.226895
    215      -0.025160  -0.070161   0.066351   0.007316   0.167260  -0.122003
    216       0.064635   0.163145  -0.223628  -0.019972  -0.406260   0.260670
    217       0.007513   0.020372  -0.036566   0.003387   0.056377  -0.066113
    218       0.026424   0.081847  -0.181211  -0.010530  -0.192840   0.079618
    219       0.038620  -0.016750   0.083967   0.016435   0.283143  -0.231535
    220      -0.004166  -0.096670   0.176446   0.027980   0.512875  -0.402001
    221       0.027838   0.026946  -0.063054   0.001754   0.021087  -0.091661
    222      -0.018440  -0.035667   0.038488   0.004339  -0.028300   0.039452
    223      -0.022492   0.007446   0.005753  -0.000956  -0.004697  -0.077238
    224       0.034442  -0.004388   0.010470  -0.007558  -0.118069  -0.226489
    225      -0.008821  -0.022871   0.041042   0.004085  -0.024463   0.035927
    226       0.005490  -0.012696   0.006286  -0.000275  -0.039879  -0.082312
    227      -0.009410  -0.027588  -0.028077  -0.009134  -0.080184  -0.186956
    228      -0.020455  -0.008327   0.032405  -0.000345  -0.031459  -0.043118
    229      -0.005021  -0.022365   0.018827   0.002573  -0.037000  -0.048933
    230      -0.056250  -0.024877  -0.026962   0.004237   0.101923   0.227430
    231       0.022404  -0.004089  -0.006820  -0.000598  -0.013406  -0.011162
    232       0.107191   0.018432  -0.047059  -0.001941   0.032736   0.140725
    233       0.003015  -0.006505  -0.004960  -0.000539  -0.014450  -0.023261
    234      -0.056257  -0.008705   0.024757   0.000624  -0.019700  -0.077991
    235       0.051357   0.013446  -0.022589  -0.001660   0.023182   0.080422
    236       0.007227   0.005588  -0.001095  -0.001231   0.005668   0.013862
    237      -0.100118  -0.009829   0.047003   0.002402  -0.013874  -0.100132
    238      -0.025645   0.001891   0.004991   0.000349   0.011662   0.010479
    239      -0.022950   0.006304   0.014252   0.000277   0.014698   0.009178
    240       0.013648   0.000017  -0.002083   0.000727  -0.000172   0.015091
    241      -0.021945  -0.006544   0.000699   0.000581  -0.005921  -0.016673
    242       0.011715   0.000730  -0.004709  -0.000048   0.002202   0.018440
    243       0.080178   0.007296  -0.027188  -0.000942   0.006336   0.062882
    244       0.032211   0.002335  -0.021095  -0.000793   0.007051   0.042561
    245       0.000188  -0.007594  -0.003989  -0.000255  -0.015551  -0.028574
    246       0.028970   0.019657  -0.072055  -0.004238   0.005651  -0.022940
    247      -0.045049  -0.026335   0.017746  -0.003823  -0.051483   0.041444
    248      -0.167645  -0.044427   0.005560  -0.011110  -0.058615   0.121979
    249       0.014735   0.023029  -0.010006   0.001492   0.010124   0.005178
    250       0.142657   0.021831   0.009593   0.011450   0.008775  -0.098018
    251      -0.109894  -0.030458  -0.002172  -0.006947  -0.041043   0.075770
                 42         43         44         45         46         47    
      0       0.000380  -0.000819   0.001144  -0.006814  -0.002308  -0.081262
      1      -0.001110  -0.001328  -0.000987  -0.069117  -0.000375  -0.012937
      2       0.000439   0.001280  -0.000604   0.042090  -0.003148  -0.107519
      3       0.000154  -0.000214   0.000391   0.004877  -0.002234  -0.077076
      4      -0.000386  -0.000389  -0.000351  -0.013783  -0.002406  -0.080151
      5       0.000325   0.000422  -0.000199   0.007893  -0.002515  -0.084694
      6      -0.000104  -0.001211   0.000291   0.003933   0.000316   0.000076
      7      -0.001082  -0.001534  -0.001339  -0.052894  -0.002666  -0.088880
      8       0.001244   0.002230   0.001032   0.058077  -0.003173  -0.106604
      9       0.000536   0.000298   0.001001   0.031579   0.001480   0.048846
     10      -0.000868  -0.000694  -0.001110  -0.045591  -0.001475  -0.044031
     11       0.000543   0.000801   0.000504   0.035470   0.000450   0.013956
     12       0.001566   0.002345   0.001846   0.081569   0.000040   0.001768
     13      -0.000689   0.000419  -0.001064  -0.037517   0.000432   0.022237
     14      -0.000579  -0.001507  -0.000402  -0.020585   0.001957   0.063324
     15       0.000774   0.000249   0.001108   0.026237  -0.000672  -0.026504
     16      -0.001003  -0.000620  -0.001128  -0.055681   0.002054   0.073440
     17       0.000045   0.000381  -0.000275   0.016730  -0.000836  -0.025238
     18      -0.000389   0.001603  -0.001326  -0.007055   0.000742   0.070783
     19       0.000221   0.001255   0.000163   0.031239   0.001906   0.099638
     20       0.000711  -0.001324   0.001317   0.012971   0.004586   0.167724
     21      -0.001444   0.001260  -0.002827  -0.071456  -0.001221  -0.015444
     22       0.002511   0.002696   0.003620   0.117038   0.001436   0.018941
     23       0.001164  -0.001047   0.002152   0.011072   0.003726   0.100830
     24      -0.000503   0.002622  -0.000644   0.035412   0.000961   0.002997
     25       0.003245   0.002653   0.005093   0.176080   0.001958   0.000754
     26      -0.000123   0.000292  -0.001632  -0.058274   0.001734   0.012895
     27      -0.000596   0.002090   0.000403   0.069359   0.001212   0.009125
     28       0.003745   0.003598   0.005248   0.201466   0.001430  -0.009621
     29      -0.000110   0.000332  -0.006289  -0.190760  -0.001001  -0.042486
     30       0.000916   0.002615   0.001495   0.107281   0.002224   0.003929
     31       0.002001   0.000607   0.003933   0.038546  -0.000355  -0.000273
     32      -0.001645  -0.001200  -0.000409  -0.015847  -0.001798  -0.008474
     33      -0.001123   0.000438  -0.002073  -0.085818  -0.000486   0.004771
     34       0.001884   0.001340   0.002799   0.050176  -0.000177  -0.000455
     35       0.001424  -0.001084   0.002438   0.006627  -0.002904  -0.012227
     36      -0.000078   0.003321  -0.000346   0.052101   0.001200   0.008039
     37       0.000797  -0.001394   0.002485   0.032105  -0.000689  -0.011468
     38      -0.004401  -0.001109  -0.002333  -0.048724  -0.002657  -0.035040
     39      -0.003228  -0.000291  -0.005464  -0.157112  -0.000296   0.008595
     40      -0.000143  -0.003268   0.000179  -0.073939  -0.001277  -0.009235
     41      -0.000850   0.000403  -0.000867  -0.008592  -0.000335  -0.015945
     42      -0.005408  -0.002841  -0.008319  -0.273362  -0.001907   0.003039
     43       0.001171  -0.001885   0.001789  -0.013641  -0.000385  -0.001316
     44       0.001838   0.000610   0.000318   0.001391   0.001528   0.036495
     45      -0.004355  -0.001996  -0.007684  -0.240159  -0.001112   0.007096
     46       0.001913   0.001379   0.003847   0.120591   0.000599  -0.003556
     47      -0.003203  -0.001956   0.000034  -0.013080  -0.000632  -0.003231
     48       0.004418   0.006317   0.006682   0.405839   0.004412  -0.007226
     49      -0.002942  -0.003114  -0.003514  -0.333982  -0.003486   0.013932
     50      -0.003395  -0.000920   0.002304   0.134502  -0.001284   0.007847
     51      -0.003463  -0.001174  -0.009544  -0.113360  -0.000533  -0.000682
     52      -0.000267  -0.003682  -0.004770   0.019501   0.003822  -0.002848
     53       0.004903   0.001421   0.015973   0.074961   0.025709   0.040504
     54      -0.003936  -0.000783  -0.005551  -0.161737  -0.000840   0.009794
     55      -0.001749  -0.005656  -0.003960  -0.241201  -0.001973  -0.008450
     56       0.004422   0.003871  -0.001312  -0.016419   0.003770  -0.025660
     57      -0.007015  -0.005345  -0.009332  -0.341226  -0.003175  -0.002726
     58       0.001999  -0.002366   0.001358  -0.049872   0.000195   0.003077
     59       0.009537   0.004294   0.000428  -0.016050   0.007433   0.071798
     60       0.000585  -0.001034   0.001889  -0.011418  -0.004205  -0.142494
     61      -0.001409  -0.001599  -0.001076  -0.092714   0.000689   0.029034
     62       0.000896   0.001767  -0.000567   0.081800  -0.004541  -0.165469
     63       0.000981   0.000462   0.001496   0.019395  -0.000911  -0.037147
     64      -0.000705  -0.000131  -0.000417  -0.040571   0.004932   0.171177
     65      -0.000207   0.000084  -0.000799   0.022202  -0.001036  -0.028874
     66       0.002310   0.004395   0.002402   0.125573   0.000002   0.005608
     67      -0.000252   0.001673  -0.000721  -0.010986   0.000882   0.040696
     68      -0.001519  -0.003834  -0.001008  -0.072716   0.004333   0.137692
     69       0.000124   0.000148   0.000586   0.014650   0.003589   0.125437
     70      -0.000873  -0.000765  -0.001119  -0.043742  -0.002507  -0.079461
     71       0.000627   0.000934   0.000582   0.035069   0.001704   0.056139
     72      -0.000626  -0.002127  -0.000417  -0.009869   0.002077   0.059575
     73      -0.001753  -0.002530  -0.002518  -0.090586  -0.004686  -0.159035
     74       0.001913   0.003373   0.001961   0.078480  -0.004773  -0.160687
     75      -0.000209   0.001118  -0.000787  -0.009917  -0.001997  -0.061402
     76      -0.000242   0.002644  -0.001106   0.029172   0.008224   0.385648
     77       0.000586  -0.001313   0.000620   0.043985   0.009263   0.442131
     78      -0.000668   0.002276  -0.002346   0.018600   0.009632   0.503757
     79      -0.000876   0.001184  -0.001879  -0.002511  -0.000300   0.072619
     80       0.001671  -0.001216   0.003081   0.042825   0.006463   0.189656
     81      -0.002200  -0.000904  -0.001885  -0.124039  -0.005068  -0.070236
     82       0.004046   0.004829   0.003672   0.140878  -0.000870  -0.049905
     83      -0.000030  -0.002761   0.001856  -0.011351   0.005883   0.161050
     84       0.012910   0.016000  -0.013285  -0.000539  -0.013163  -0.002179
     85       0.036100   0.050036  -0.030365  -0.001127  -0.013300   0.001698
     86       0.000445  -0.009855   0.002409  -0.001034  -0.009695  -0.000795
     87       0.003593   0.007196  -0.004707  -0.000149   0.001583  -0.000338
     88       0.018369   0.026749  -0.013767  -0.001879   0.000127  -0.000577
     89      -0.009149  -0.019711   0.011180  -0.000520   0.002220   0.000265
     90      -0.004405  -0.013973   0.004196  -0.000122  -0.009751  -0.002397
     91       0.043623   0.064300  -0.037794  -0.001707  -0.014562   0.000209
     92       0.010310   0.005564  -0.006593   0.000013  -0.014121   0.000171
     93      -0.018399  -0.031646   0.018149   0.000238  -0.002217  -0.002039
     94       0.039631   0.060656  -0.033787  -0.001719  -0.011093   0.000983
     95       0.010910   0.015357  -0.009113  -0.002025  -0.003865   0.000418
     96      -0.039271  -0.052639   0.034156   0.001869   0.017689  -0.001229
     97       0.027210   0.045581  -0.023735   0.000011  -0.001993   0.003215
     98      -0.007622  -0.002635   0.004686  -0.001018   0.014263   0.000679
     99      -0.009545  -0.013416   0.004616   0.001990  -0.005047  -0.001678
    100       0.025723   0.036253  -0.022142   0.000469  -0.011057   0.002324
    101      -0.004182  -0.007207   0.001534  -0.000436  -0.000791  -0.000420
    102       0.013625   0.030944  -0.008553  -0.000634  -0.019222  -0.004531
    103      -0.001805  -0.001047   0.009001  -0.002017  -0.005930  -0.005470
    104      -0.019807  -0.011083   0.008575   0.000700   0.018868  -0.001152
    105       0.014023   0.027522  -0.008619  -0.000531  -0.015295  -0.003762
    106       0.024033   0.037576   0.001934  -0.004308  -0.077524  -0.019116
    107       0.006212  -0.005102  -0.002779   0.000016   0.004529  -0.005239
    108       0.036611   0.065550  -0.029770  -0.000646  -0.047479  -0.000777
    109      -0.034809  -0.051794   0.036483  -0.000864   0.032065  -0.002488
    110      -0.047327  -0.007312   0.010335   0.000836   0.045909  -0.001636
    111       0.022205   0.053779  -0.027016  -0.000347  -0.040707   0.001888
    112      -0.022023  -0.030903   0.038846  -0.001448   0.040348  -0.001275
    113       0.007832   0.013599   0.003202  -0.001466   0.054240  -0.003746
    114       0.005788   0.012959  -0.019935   0.001762  -0.020496   0.003332
    115      -0.018442  -0.016651   0.037326  -0.001860   0.035381  -0.000566
    116      -0.045028  -0.025927   0.016841   0.000202   0.050734  -0.003895
    117      -0.058089  -0.060583  -0.003872   0.007296  -0.017267   0.006069
    118      -0.025928  -0.046795   0.043179  -0.001111   0.042622   0.002591
    119       0.064057   0.032067  -0.018325  -0.005735   0.046839   0.003943
    120      -0.052226  -0.053286  -0.003883   0.006449   0.004011   0.006998
    121      -0.046379  -0.086851   0.046716   0.000392   0.034790   0.002834
    122       0.053225   0.031210  -0.028696  -0.003361  -0.052134   0.002726
    123       0.009929   0.017746  -0.021360   0.002197  -0.013992   0.005901
    124      -0.069130  -0.106499   0.049386   0.001927   0.035364   0.002018
    125      -0.069978  -0.026659   0.004600   0.001954  -0.049705  -0.003073
    126       0.029408   0.031490  -0.018666  -0.001615   0.021157   0.002013
    127       0.002569   0.029202   0.013733  -0.001502  -0.002988   0.003177
    128      -0.103059  -0.058371   0.013436   0.006612  -0.076717  -0.000767
    129       0.029555   0.048012  -0.012359  -0.003627   0.026492   0.001682
    130       0.019459   0.040433   0.003607  -0.001571  -0.011915   0.004318
    131      -0.003788   0.002390  -0.020961   0.005501  -0.114492   0.003254
    132       0.015977   0.066124  -0.021140  -0.002162  -0.006196   0.003369
    133       0.009963   0.009391   0.018977  -0.001549   0.013936   0.002584
    134       0.094316   0.062667  -0.036693  -0.001448  -0.073657   0.001977
    135       0.032445   0.030857   0.020323  -0.005883   0.036457  -0.000252
    136       0.009674   0.031360   0.023787  -0.000965  -0.036004   0.004453
    137      -0.007337  -0.009321  -0.012484   0.005274  -0.100231   0.004531
    138       0.040555  -0.000020  -0.020711  -0.003071   0.040970   0.001849
    139       0.027143   0.025309   0.093901  -0.000235  -0.116686   0.004005
    140      -0.012685  -0.015288  -0.042860   0.002594   0.021077   0.000673
    141       0.024797  -0.023898   0.003511   0.000019  -0.007035   0.001543
    142      -0.009009   0.000130   0.003686   0.005315  -0.029859   0.001299
    143      -0.004106  -0.015579  -0.023750   0.000840   0.044610  -0.000630
    144       0.086992  -0.092218   0.000447  -0.001779  -0.062198   0.002250
    145      -0.045558   0.040977   0.012676   0.002213   0.010666   0.000171
    146      -0.066483   0.058076   0.031954  -0.007414   0.098766  -0.002318
    147       0.017176  -0.037068   0.033373  -0.005498   0.018013  -0.001282
    148      -0.009521   0.014343  -0.010953   0.000296   0.019650   0.000818
    149      -0.015570   0.014931   0.018757  -0.002641  -0.033559   0.001870
    150       0.007560   0.072645   0.164144  -0.018269   0.080407  -0.005667
    151      -0.007455   0.043221   0.022245  -0.001640  -0.018646   0.004036
    152      -0.019243   0.034375   0.050992  -0.003386  -0.039289   0.001585
    153       0.022584  -0.063567   0.035082  -0.002899   0.009666  -0.001859
    154      -0.007576  -0.028607  -0.036146   0.007099   0.022510  -0.002237
    155       0.003145  -0.004290  -0.005836  -0.002539  -0.014099  -0.000352
    156       0.005178  -0.049090   0.000176   0.006655   0.009944  -0.002050
    157      -0.018476  -0.023108  -0.040548   0.004029   0.019929  -0.002103
    158       0.037858  -0.016534   0.020376  -0.007827   0.024440  -0.001411
    159       0.009957  -0.032620  -0.010115   0.000496   0.018312  -0.001137
    160      -0.039097  -0.029689  -0.003180   0.004103  -0.038201  -0.000367
    161       0.019492   0.058786  -0.046109  -0.003310   0.151126  -0.004545
    162      -0.036507  -0.039995   0.006925   0.001457  -0.001532  -0.002571
    163      -0.025060  -0.013123  -0.066702   0.002732  -0.020269   0.001177
    164      -0.039431  -0.039102  -0.002185   0.009618  -0.149431   0.005265
    165      -0.074352   0.088819   0.023731  -0.000763  -0.054132   0.004863
    166       0.072291  -0.076455  -0.043888   0.004878   0.042548  -0.000970
    167       0.066525  -0.113375  -0.001353   0.002969   0.040401  -0.002741
    168      -0.123463   0.027757  -0.164894   0.018694   0.034107  -0.002468
    169       0.026307   0.014061   0.000156  -0.001540   0.051352  -0.000161
    170       0.049217   0.020872   0.020530  -0.005059   0.031125  -0.000627
    171       0.032433  -0.057937   0.063459  -0.014775   0.004798  -0.000010
    172      -0.024432  -0.043382  -0.085947   0.024289   0.030715  -0.005201
    173       0.009386   0.014561   0.033408  -0.008326   0.045040  -0.005323
    174       0.056068   0.007348   0.023893  -0.004111  -0.008684   0.002097
    175       0.064505   0.042043   0.212580  -0.002802  -0.256267   0.005083
    176      -0.022392  -0.002656  -0.114421   0.002206   0.121605  -0.001441
    177      -0.003144  -0.004137  -0.159356  -0.001791   0.227312  -0.000266
    178       0.032947   0.038412   0.124071  -0.002919  -0.126918   0.004371
    179      -0.005001   0.013059   0.008845  -0.003442   0.021155   0.001142
    180       0.077466  -0.097758   0.009037  -0.001968  -0.054504   0.001234
    181      -0.036721   0.003778   0.015695   0.002763  -0.009562  -0.000552
    182      -0.202447   0.195795   0.099120  -0.014771   0.282248  -0.008552
    183       0.200965  -0.193995  -0.036852   0.003853  -0.246951   0.008554
    184      -0.112635   0.136582   0.083974  -0.004532   0.055426  -0.001073
    185      -0.041249   0.033838   0.020847  -0.005879   0.061751  -0.001071
    186      -0.005250   0.133153   0.268105  -0.028581   0.125679  -0.009553
    187      -0.028239   0.138755   0.191528  -0.018374   0.052241  -0.002167
    188      -0.030828   0.120408   0.150960  -0.015728   0.019024  -0.003095
    189      -0.005336   0.177951   0.319552  -0.033857   0.137434  -0.010832
    190       0.021579  -0.044701  -0.120001   0.014161  -0.105938   0.010758
    191      -0.034441  -0.009315  -0.001452  -0.000198  -0.017640   0.001048
    192      -0.175023   0.001437  -0.295308   0.036929   0.029106  -0.003049
    193       0.079358  -0.005576   0.148206  -0.018179   0.005151   0.002052
    194       0.061625   0.082213   0.033463  -0.012031   0.094052  -0.002365
    195      -0.176645   0.032529  -0.263540   0.030813   0.039719  -0.003163
    196      -0.087223   0.033375  -0.189359   0.020794   0.059844  -0.001390
    197       0.123749  -0.046425   0.014202   0.000263   0.046278  -0.001183
    198      -0.165227   0.108191  -0.150925   0.010288   0.061638  -0.003083
    199       0.126865   0.018514   0.060169  -0.011534   0.122544  -0.002015
    200       0.034939   0.041722   0.022383  -0.006839   0.035693  -0.000690
    201      -0.346362   0.360421   0.045994  -0.004426  -0.127084   0.011248
    202       0.354130  -0.275171  -0.107680   0.005526   0.122757  -0.003551
    203       0.008177  -0.060086   0.005820   0.002433   0.024696  -0.001619
    204      -0.061012   0.056777   0.008093   0.000665  -0.024290   0.003085
    205      -0.027813  -0.028629  -0.060660   0.006402   0.070212  -0.002327
    206       0.432370  -0.442245  -0.048060   0.006556   0.143337  -0.009710
    207       0.086128  -0.024757   0.044283  -0.000956  -0.072900   0.004707
    208      -0.027903  -0.006753  -0.020916   0.004970   0.014594  -0.000153
    209      -0.175198   0.054938   0.061268   0.002901  -0.034563  -0.000609
    210       0.005652  -0.041006  -0.007627  -0.009373   0.011271  -0.001085
    211      -0.018779  -0.005336  -0.057590  -0.012544   0.020439  -0.000299
    212       0.057766  -0.012488   0.042686  -0.020587   0.080576  -0.003288
    213      -0.103606  -0.121102  -0.109198   0.011774  -0.046476  -0.003586
    214      -0.001058   0.036441   0.095804  -0.005507  -0.007725  -0.000408
    215       0.001096  -0.010003  -0.050948   0.007791  -0.119361   0.007830
    216      -0.024319   0.001542   0.235607  -0.004535  -0.040477  -0.002775
    217      -0.041288  -0.028289  -0.096000   0.003480  -0.012317  -0.000463
    218      -0.061593  -0.047919   0.040500   0.008399  -0.151952   0.002412
    219      -0.052289  -0.071091  -0.118982   0.005798   0.010246  -0.002628
    220      -0.070733  -0.087255  -0.288071   0.013032  -0.026038   0.001233
    221      -0.088525  -0.089549   0.013014   0.016655  -0.224381   0.005667
    222      -0.102070  -0.113848   0.007618   0.010758  -0.015152   0.007024
    223      -0.005729  -0.023554   0.037995  -0.002698   0.041890   0.002345
    224       0.140274   0.067973  -0.043716  -0.010411   0.041237   0.011903
    225      -0.082848  -0.089101   0.006718   0.008530   0.030350   0.006030
    226      -0.047326  -0.102702   0.045149   0.000623   0.029296   0.003475
    227       0.123115   0.067553  -0.059677  -0.007625  -0.132618   0.007032
    228       0.028555   0.032548  -0.024186   0.001138   0.002027   0.005637
    229      -0.112452  -0.170398   0.062332   0.005540   0.042506   0.006344
    230      -0.125347  -0.051629   0.007974   0.004834  -0.127531  -0.004888
    231      -0.001241  -0.014641   0.002607   0.000455  -0.020371  -0.003638
[truncated: 708,398 more chars]
