# Supplementary material for: Photochemical Deracemization of 4,7-Diaza-1-isoindolinones by Unidirectional Hydrogen Atom Shuttling
Source: J Am Chem Soc. 2024 Dec 30;147(2):1434–9. doi: 10.1021/jacs.4c16053 (PMC11744763; doi:10.1021/jacs.4c16053)
Supplement: Supplementary file 3 — ja4c16053_si_003.zip [file ja4c16053_si_003.zip › to_zip/ent2b_1b/thermodynamics/s0/gas.out]

      -----------------------------------------------------------      
     |                   =====================                   |     
     |                           x T B                           |     
     |                   =====================                   |     
     |                         S. Grimme                         |     
     |          Mulliken Center for Theoretical Chemistry        |     
     |                    University of Bonn                     |     
      -----------------------------------------------------------      

   * xtb version 6.6.1 (47b0e9d) compiled by 'pisteinbach@jtc-cluster' on 2024-02-06

   xtb is free software: you can redistribute it and/or modify it under
   the terms of the GNU Lesser General Public License as published by
   the Free Software Foundation, either version 3 of the License, or
   (at your option) any later version.
   
   xtb is distributed in the hope that it will be useful,
   but WITHOUT ANY WARRANTY; without even the implied warranty of
   MERCHANTABILITY or FITNESS FOR A PARTICULAR PURPOSE.  See the
   GNU Lesser General Public License for more details.
   
   Cite this work as:
   * C. Bannwarth, E. Caldeweyher, S. Ehlert, A. Hansen, P. Pracht,
     J. Seibert, S. Spicher, S. Grimme, WIREs Comput. Mol. Sci., 2020, 11,
     e01493. DOI: 10.1002/wcms.1493
   
   for GFN2-xTB:
   * C. Bannwarth, S. Ehlert and S. Grimme., J. Chem. Theory Comput., 2019,
     15, 1652-1671. DOI: 10.1021/acs.jctc.8b01176
   for GFN1-xTB:
   * S. Grimme, C. Bannwarth, P. Shushkov, J. Chem. Theory Comput., 2017,
     13, 1989-2009. DOI: 10.1021/acs.jctc.7b00118
   for GFN0-xTB:
   * P. Pracht, E. Caldeweyher, S. Ehlert, S. Grimme, ChemRxiv, 2019, preprint.
     DOI: 10.26434/chemrxiv.8326202.v1
   for GFN-FF:
   * S. Spicher and S. Grimme, Angew. Chem. Int. Ed., 2020, 59, 15665-15673.
     DOI: 10.1002/anie.202004239
   
   for ALPB and GBSA implicit solvation:
   * S. Ehlert, M. Stahn, S. Spicher, S. Grimme, J. Chem. Theory Comput.,
     2021, 17, 4250-4261. DOI: 10.1021/acs.jctc.1c00471
   
   for ddCOSMO and CPCM-X implicit solvation:
   * M. Stahn, S. Ehlert, S. Grimme, J. Phys. Chem. A,
     2023, XX, XXXX-XXXX. DOI: 10.1021/acs.jpca.3c04382
   
   for DFT-D4:
   * E. Caldeweyher, C. Bannwarth and S. Grimme, J. Chem. Phys., 2017,
     147, 034112. DOI: 10.1063/1.4993215
   * E. Caldeweyher, S. Ehlert, A. Hansen, H. Neugebauer, S. Spicher,
     C. Bannwarth and S. Grimme, J. Chem. Phys., 2019, 150, 154122.
     DOI: 10.1063/1.5090222
   * E. Caldeweyher, J.-M. Mewes, S. Ehlert and S. Grimme, Phys. Chem. Chem. Phys.
     2020, 22, 8499-8512. DOI: 10.1039/D0CP00502A
   
   for sTDA-xTB:
   * S. Grimme and C. Bannwarth, J. Chem. Phys., 2016, 145, 054103.
     DOI: 10.1063/1.4959605
   
   in the mass-spec context:
   * V. Asgeirsson, C. Bauer and S. Grimme, Chem. Sci., 2017, 8, 4879.
     DOI: 10.1039/c7sc00601b
   * J. Koopman and S. Grimme, ACS Omega 2019, 4, 12, 15120-15133.
     DOI: 10.1021/acsomega.9b02011
   
   for metadynamics refer to:
   * S. Grimme, J. Chem. Theory Comput., 2019, 155, 2847-2862
     DOI: 10.1021/acs.jctc.9b00143
   
   for SPH calculations refer to:
   * S. Spicher and S. Grimme, J. Chem. Theory Comput., 2021, 17, 1701-1714
     DOI: 10.1021/acs.jctc.0c01306
   
   for ONIOM refer to:
   * C. Plett, A. Katbashev, S. Ehlert, S. Grimme, M. Bursch,
     Phys. Chem. Chem. Phys., 2023, 25, 17860-17868. DOI: 10.1039/D3CP02178E
   
   for DIPRO refer to:
   * J. Kohn, N. Gildemeister, S. Grimme, D. Fazzi, A. Hansen,
     J. Chem. Phys., 2023, just accepted.
   
   with help from (in alphabetical order)
   P. Atkinson, C. Bannwarth, F. Bohle, G. Brandenburg, E. Caldeweyher
   M. Checinski, S. Dohm, S. Ehlert, S. Ehrlich, I. Gerasimov, C. Hölzer
   A. Katbashev, J. Kohn, J. Koopman, C. Lavigne, S. Lehtola, F. März, M. Müller,
   F. Musil, H. Neugebauer, J. Pisarek, C. Plett, P. Pracht, F. Pultar,
   J. Seibert, P. Shushkov, S. Spicher, M. Stahn, M. Steiner, T. Strunk,
   J. Stückrath, T. Rose, and J. Unsleber
   
 * started run on 2024/07/18 at 12:56:40.215     

           -------------------------------------------------
          |                Calculation Setup                |
           -------------------------------------------------

          program call               : xtb coord.xyz --gfn 2 --grad
          hostname                   : xeon-01
          coordinate file            : coord.xyz
          omp threads                :                     2

   ID    Z sym.   atoms
    1    6 C      1-11, 14, 15, 29-35, 37-42, 44, 46-52, 54-57
    2    7 N      12, 13, 16, 43, 53
    3    8 O      17, 36, 45, 58
    4    1 H      18-28, 59-84

molecular fragmentation (1/2 indicates fragments):
111111111111111111111111111122222222222222222222222222222222222222222222
222222222222
# atoms in fragment 1/2:    28    56
 fragment masses (1/2) :      225.25      402.49
CMA distance (Bohr)    :   9.463
constraining FC (au)   :  0.0500

           -------------------------------------------------
          |                 G F N 2 - x T B                 |
           -------------------------------------------------

        Reference                      10.1021/acs.jctc.8b01176
      * Hamiltonian:
        H0-scaling (s, p, d)           1.850000    2.230000    2.230000
        zeta-weighting                 0.500000
      * Dispersion:
        s8                             2.700000
        a1                             0.520000
        a2                             5.000000
        s9                             5.000000
      * Repulsion:
        kExp                           1.500000    1.000000
        rExp                           1.000000
      * Coulomb:
        alpha                          2.000000
        third order                    shell-resolved
        anisotropic                    true
        a3                             3.000000
        a5                             4.000000
        cn-shift                       1.200000
        cn-exp                         4.000000
        max-rad                        5.000000


          ...................................................
          :                      SETUP                      :
          :.................................................:
          :  # basis functions                 225          :
          :  # atomic orbitals                 225          :
          :  # shells                          131          :
          :  # electrons                       238          :
          :  max. iterations                   250          :
          :  Hamiltonian                  GFN2-xTB          :
          :  restarted?                      false          :
          :  GBSA solvation                  false          :
          :  PC potential                    false          :
          :  electronic temp.          300.0000000     K    :
          :  accuracy                    1.0000000          :
          :  -> integral cutoff          0.2500000E+02      :
          :  -> integral neglect         0.1000000E-07      :
          :  -> SCF convergence          0.1000000E-05 Eh   :
          :  -> wf. convergence          0.1000000E-03 e    :
          :  Broyden damping             0.4000000          :
          :  net charge                          0          :
          :  unpaired electrons                  0          :
          ...................................................

 iter      E             dE          RMSdq      gap      omega  full diag
   1   -132.9668680 -0.132967E+03  0.400E+00    1.85       0.0  T
   2   -133.1528289 -0.185961E+00  0.230E+00    1.72       1.0  T
   3   -133.1563402 -0.351123E-02  0.109E+00    2.00       1.0  T
   4   -133.1677464 -0.114062E-01  0.280E-01    1.88       1.0  T
   5   -133.1732758 -0.552938E-02  0.100E-01    1.91       1.0  T
   6   -133.1737285 -0.452750E-03  0.418E-02    1.89       1.0  T
   7   -133.1737720 -0.435243E-04  0.203E-02    1.89       1.0  T
   8   -133.1737779 -0.585166E-05  0.884E-03    1.89       1.2  T
   9   -133.1737810 -0.307845E-05  0.323E-03    1.89       3.4  T
  10   -133.1737815 -0.491748E-06  0.129E-03    1.89       8.4  T
  11   -133.1737815 -0.329438E-07  0.659E-04    1.89      16.6  T
  12   -133.1737815 -0.136120E-07  0.263E-04    1.89      41.5  T

   *** convergence criteria satisfied after 12 iterations ***

         #    Occupation            Energy/Eh            Energy/eV
      -------------------------------------------------------------
         1        2.0000           -0.7513422             -20.4451
       ...           ...                  ...                  ...
       113        2.0000           -0.3990701             -10.8593
       114        2.0000           -0.3986665             -10.8483
       115        2.0000           -0.3926453             -10.6844
       116        2.0000           -0.3908765             -10.6363
       117        2.0000           -0.3856611             -10.4944
       118        2.0000           -0.3828756             -10.4186
       119        2.0000           -0.3551286              -9.6635 (HOMO)
       120                         -0.2856233              -7.7722 (LUMO)
       121                         -0.2843006              -7.7362
       122                         -0.2593758              -7.0580
       123                         -0.2428749              -6.6090
       124                         -0.2293357              -6.2405
       ...                                ...                  ...
       225                          0.7368919              20.0518
      -------------------------------------------------------------
                  HL-Gap            0.0695053 Eh            1.8913 eV
             Fermi-level           -0.3203759 Eh           -8.7179 eV

 SCC (total)                   0 d,  0 h,  0 min,  0.277 sec
 SCC setup                      ...        0 min,  0.001 sec (  0.349%)
 Dispersion                     ...        0 min,  0.003 sec (  0.903%)
 classical contributions        ...        0 min,  0.000 sec (  0.122%)
 integral evaluation            ...        0 min,  0.028 sec ( 10.245%)
 iterations                     ...        0 min,  0.147 sec ( 52.956%)
 molecular gradient             ...        0 min,  0.097 sec ( 34.946%)
 printout                       ...        0 min,  0.001 sec (  0.467%)

         :::::::::::::::::::::::::::::::::::::::::::::::::::::
         ::                     SUMMARY                     ::
         :::::::::::::::::::::::::::::::::::::::::::::::::::::
         :: total energy            -131.231017355787 Eh    ::
         :: gradient norm              0.048307372518 Eh/a0 ::
         :: HOMO-LUMO gap              1.891335602133 eV    ::
         ::.................................................::
         :: SCC energy              -133.166595618834 Eh    ::
         :: -> isotropic ES            0.145647962143 Eh    ::
         :: -> anisotropic ES          0.003899436133 Eh    ::
         :: -> anisotropic XC          0.068580946861 Eh    ::
         :: -> dispersion             -0.119814487184 Eh    ::
         :: repulsion energy           1.935578263047 Eh    ::
         :: add. restraining           0.000000000000 Eh    ::
         :: total charge               0.000000000000 e     ::
         :::::::::::::::::::::::::::::::::::::::::::::::::::::

           -------------------------------------------------
          |                Property Printout                |
           -------------------------------------------------

    * Orbital Energies and Occupations

         #    Occupation            Energy/Eh            Energy/eV
      -------------------------------------------------------------
         1        2.0000           -0.7513422             -20.4451
       ...           ...                  ...                  ...
       107        2.0000           -0.4101470             -11.1607
       108        2.0000           -0.4088788             -11.1262
       109        2.0000           -0.4055113             -11.0345
       110        2.0000           -0.4035360             -10.9808
       111        2.0000           -0.4022832             -10.9467
       112        2.0000           -0.4004536             -10.8969
       113        2.0000           -0.3990701             -10.8593
       114        2.0000           -0.3986665             -10.8483
       115        2.0000           -0.3926453             -10.6844
       116        2.0000           -0.3908765             -10.6363
       117        2.0000           -0.3856611             -10.4944
       118        2.0000           -0.3828756             -10.4186
       119        2.0000           -0.3551286              -9.6635 (HOMO)
       120                         -0.2856233              -7.7722 (LUMO)
       121                         -0.2843006              -7.7362
       122                         -0.2593758              -7.0580
       123                         -0.2428749              -6.6090
       124                         -0.2293357              -6.2405
       125                         -0.2210149              -6.0141
       126                         -0.2198007              -5.9811
       127                         -0.2191553              -5.9635
       128                         -0.2084963              -5.6735
       129                         -0.2035188              -5.5380
       130                         -0.1881064              -5.1186
       ...                                ...                  ...
       225                          0.7368919              20.0518
      -------------------------------------------------------------
                  HL-Gap            0.0695053 Eh            1.8913 eV
             Fermi-level           -0.3203759 Eh           -8.7179 eV

     #   Z          covCN         q      C6AA      α(0)
     1   6 C        2.922    -0.030    28.760     8.794
     2   6 C        2.967     0.013    27.711     8.635
     3   6 C        2.922    -0.037    28.914     8.818
     4   6 C        2.916    -0.028    28.708     8.786
     5   6 C        2.917    -0.030    28.741     8.791
     6   6 C        2.916    -0.024    28.599     8.769
     7   6 C        3.809    -0.065    21.731     6.636
     8   6 C        3.842     0.047    19.765     6.324
     9   6 C        3.066     0.088    25.972     8.357
    10   6 C        3.070     0.058    26.625     8.461
    11   6 C        2.810     0.269    22.471     7.766
    12   7 N        2.757    -0.199    25.320     7.473
    13   7 N        1.837    -0.206    26.306     7.601
    14   6 C        2.938     0.053    26.812     8.492
    15   6 C        2.941     0.048    26.922     8.510
    16   7 N        1.837    -0.187    25.871     7.538
    17   8 O        0.857    -0.452    22.751     6.395
    18   1 H        0.859     0.228     0.975     1.547
    19   1 H        0.925     0.050     2.316     2.380
    20   1 H        0.925     0.050     2.324     2.384
    21   1 H        0.925     0.031     2.574     2.509
    22   1 H        0.925     0.030     2.593     2.518
    23   1 H        0.925     0.029     2.594     2.518
    24   1 H        0.925     0.030     2.592     2.517
    25   1 H        0.925     0.031     2.570     2.507
    26   1 H        0.924     0.063     2.164     2.301
    27   1 H        0.924     0.045     2.389     2.417
    28   1 H        0.924     0.080     1.982     2.202
    29   6 C        2.920    -0.021    28.533     8.760
    30   6 C        2.971    -0.001    28.055     8.688
    31   6 C        2.922    -0.011    28.289     8.722
    32   6 C        2.916    -0.024    28.613     8.772
    33   6 C        2.918    -0.026    28.643     8.776
    34   6 C        2.916    -0.028    28.704     8.786
    35   6 C        2.825     0.234    23.110     7.877
    36   8 O        0.858    -0.383    21.337     6.193
    37   6 C        2.959    -0.037    28.916     8.820
    38   6 C        3.113     0.127    25.068     8.202
    39   6 C        3.184     0.070    26.005     8.322
    40   6 C        2.913    -0.028    28.706     8.786
    41   6 C        2.920    -0.031    28.777     8.797
    42   6 C        2.933    -0.022    28.557     8.764
    43   7 N        1.871    -0.295    28.494     7.913
    44   6 C        3.230     0.230    22.499     7.702
    45   8 O        1.728    -0.221    17.660     5.674
    46   6 C        3.901     0.016    20.252     6.397
    47   6 C        3.819    -0.076    21.945     6.667
    48   6 C        3.905     0.020    20.174     6.384
    49   6 C        3.825    -0.067    21.773     6.640
    50   6 C        3.907     0.004    20.462     6.430
    51   6 C        3.819    -0.062    21.669     6.625
    52   6 C        2.758     0.275    22.358     7.743
    53   7 N        2.685    -0.180    24.909     7.412
    54   6 C        3.749    -0.001    20.663     6.483
    55   6 C        3.767    -0.106    22.568     6.771
    56   6 C        3.763    -0.115    22.744     6.798
    57   6 C        3.760    -0.100    22.464     6.757
    58   8 O        0.859    -0.481    23.377     6.482
    59   1 H        0.924     0.049     2.338     2.391
    60   1 H        0.924     0.058     2.219     2.329
    61   1 H        0.924     0.040     2.452     2.449
    62   1 H        0.924     0.037     2.489     2.467
    63   1 H        0.924     0.045     2.378     2.412
    64   1 H        0.924     0.049     2.330     2.387
    65   1 H        0.925     0.054     2.268     2.355
    66   1 H        0.924     0.034     2.536     2.490
    67   1 H        0.924     0.041     2.440     2.443
    68   1 H        0.924     0.041     2.430     2.438
    69   1 H        0.924     0.044     2.401     2.423
    70   1 H        0.924     0.044     2.395     2.420
    71   1 H        0.860     0.215     1.031     1.591
    72   1 H        0.924     0.043     2.405     2.425
    73   1 H        0.924     0.050     2.316     2.380
    74   1 H        0.924     0.047     2.357     2.401
    75   1 H        0.925     0.061     2.191     2.315
    76   1 H        0.925     0.053     2.286     2.365
    77   1 H        0.925     0.059     2.216     2.328
    78   1 H        0.925     0.046     2.372     2.409
    79   1 H        0.925     0.039     2.458     2.452
    80   1 H        0.925     0.035     2.513     2.479
    81   1 H        0.925     0.033     2.545     2.495
    82   1 H        0.925     0.030     2.589     2.516
    83   1 H        0.924     0.063     2.160     2.298
    84   1 H        0.924     0.048     2.347     2.396

 Mol. C6AA /au·bohr⁶  :      84231.914654
 Mol. C8AA /au·bohr⁸  :    2018962.827461
 Mol. α(0) /au        :        450.941008


Wiberg/Mayer (AO) data.
largest (>0.10) Wiberg bond orders for each atom

 ---------------------------------------------------------------------------
     #   Z sym  total        # sym  WBO       # sym  WBO       # sym  WBO
 ---------------------------------------------------------------------------
     1   6 C    3.991 --     6 C    1.439     2 C    1.418    21 H    0.969
                             4 C    0.110
     2   6 C    3.987 --     1 C    1.418     3 C    1.407     7 C    1.009
                             5 C    0.109
     3   6 C    3.991 --     4 C    1.450     2 C    1.407    25 H    0.969
                             6 C    0.112
     4   6 C    3.992 --     3 C    1.450     5 C    1.433    24 H    0.971
                             1 C    0.110
     5   6 C    3.991 --     6 C    1.443     4 C    1.433    23 H    0.972
                             2 C    0.109
     6   6 C    3.992 --     5 C    1.443     1 C    1.439    22 H    0.971
                             3 C    0.112
     7   6 C    3.991 --     2 C    1.009    27 H    0.974    26 H    0.965
                             8 C    0.950
     8   6 C    3.972 --     9 C    1.000    12 N    0.993     7 C    0.950
                            28 H    0.928
     9   6 C    3.977 --    13 N    1.429    10 C    1.323     8 C    1.000
                            15 C    0.112
    10   6 C    3.978 --    16 N    1.420     9 C    1.323    11 C    0.979
                            14 C    0.115
    11   6 C    3.957 --    17 O    1.625    12 N    1.279    10 C    0.979
    12   7 N    3.467 --    11 C    1.279     8 C    0.993    18 H    0.871
                            17 O    0.210
    13   7 N    3.060 --    14 C    1.437     9 C    1.429
    14   6 C    3.978 --    13 N    1.437    15 C    1.399    19 H    0.963
                            10 C    0.115
    15   6 C    3.978 --    16 N    1.447    14 C    1.399    20 H    0.963
                             9 C    0.112
    16   7 N    3.068 --    15 C    1.447    10 C    1.420
    17   8 O    2.001 --    11 C    1.625    12 N    0.210
    18   1 H    0.947 --    12 N    0.871
    19   1 H    0.997 --    14 C    0.963
    20   1 H    0.997 --    15 C    0.963
    21   1 H    0.999 --     1 C    0.969
    22   1 H    0.999 --     6 C    0.971
    23   1 H    0.999 --     5 C    0.972
    24   1 H    0.999 --     4 C    0.971
    25   1 H    0.999 --     3 C    0.969
    26   1 H    0.995 --     7 C    0.965
    27   1 H    0.998 --     7 C    0.974
    28   1 H    0.994 --     8 C    0.928
    29   6 C    3.991 --    34 C    1.451    30 C    1.390    82 H    0.970
                            32 C    0.110
    30   6 C    3.989 --    31 C    1.394    29 C    1.390    35 C    1.004
                            33 C    0.105
    31   6 C    3.988 --    32 C    1.445    30 C    1.394    78 H    0.966
                            34 C    0.109
    32   6 C    3.991 --    31 C    1.445    33 C    1.438    79 H    0.970
                            29 C    0.110
    33   6 C    3.991 --    32 C    1.438    34 C    1.433    80 H    0.971
                            30 C    0.105
    34   6 C    3.992 --    29 C    1.451    33 C    1.433    81 H    0.971
                            31 C    0.109
    35   6 C    3.927 --    36 O    1.783    37 C    1.028    30 C    1.004
    36   8 O    2.046 --    35 C    1.783
    37   6 C    3.982 --    42 C    1.394    38 C    1.310    35 C    1.028
                            40 C    0.104
    38   6 C    3.919 --    37 C    1.310    39 C    1.288    45 O    1.078
    39   6 C    3.978 --    40 C    1.344    38 C    1.288    43 N    1.167
    40   6 C    3.983 --    41 C    1.463    39 C    1.344    75 H    0.967
                            37 C    0.104
    41   6 C    3.988 --    40 C    1.463    42 C    1.425    76 H    0.969
    42   6 C    3.984 --    41 C    1.425    37 C    1.394    77 H    0.967
    43   7 N    3.021 --    44 C    1.628    39 C    1.167    45 O    0.103
    44   6 C    3.915 --    43 N    1.628    45 O    1.093    46 C    0.987
    45   8 O    2.406 --    44 C    1.093    38 C    1.078    43 N    0.103
    46   6 C    3.988 --    44 C    0.987    51 C    0.983    47 C    0.980
                            55 C    0.968
    47   6 C    3.991 --    48 C    0.985    46 C    0.980    60 H    0.971
                            59 H    0.971
    48   6 C    3.992 --    56 C    0.995    49 C    0.987    47 C    0.985
                            54 C    0.984
    49   6 C    3.996 --    48 C    0.987    50 C    0.985    62 H    0.974
                            61 H    0.972
    50   6 C    3.992 --    57 C    0.996    49 C    0.985    51 C    0.965
                            52 C    0.947
    51   6 C    3.992 --    46 C    0.983    64 H    0.973    63 H    0.969
                            50 C    0.965
    52   6 C    3.946 --    58 O    1.604    53 N    1.315    50 C    0.947
    53   7 N    3.476 --    52 C    1.315    54 C    0.992    71 H    0.894
                            58 O    0.196
    54   6 C    3.969 --    53 N    0.992    48 C    0.984    83 H    0.966
                            84 H    0.962
    55   6 C    3.987 --    72 H    0.986    73 H    0.985    74 H    0.981
                            46 C    0.968
    56   6 C    3.993 --    48 C    0.995    70 H    0.985    69 H    0.984
                            68 H    0.984
    57   6 C    3.993 --    50 C    0.996    67 H    0.985    66 H    0.985
                            65 H    0.983
    58   8 O    1.980 --    52 C    1.604    53 N    0.196
    59   1 H    0.997 --    47 C    0.971
    60   1 H    0.996 --    47 C    0.971
    61   1 H    0.998 --    49 C    0.972
    62   1 H    0.998 --    49 C    0.974
    63   1 H    0.997 --    51 C    0.969
    64   1 H    0.997 --    51 C    0.973
    65   1 H    0.997 --    57 C    0.983
    66   1 H    0.998 --    57 C    0.985
    67   1 H    0.998 --    57 C    0.985
    68   1 H    0.998 --    56 C    0.984
    69   1 H    0.998 --    56 C    0.984
    70   1 H    0.998 --    56 C    0.985
    71   1 H    0.953 --    53 N    0.894
    72   1 H    0.998 --    55 C    0.986
    73   1 H    0.997 --    55 C    0.985
    74   1 H    0.997 --    55 C    0.981
    75   1 H    0.996 --    40 C    0.967
    76   1 H    0.996 --    41 C    0.969
    77   1 H    0.996 --    42 C    0.967
    78   1 H    0.998 --    31 C    0.966
    79   1 H    0.998 --    32 C    0.970
    80   1 H    0.998 --    33 C    0.971
    81   1 H    0.998 --    34 C    0.971
    82   1 H    0.999 --    29 C    0.970
    83   1 H    0.996 --    54 C    0.966
    84   1 H    0.998 --    54 C    0.962
 ---------------------------------------------------------------------------

Topologies differ in total number of bonds
Writing topology from bond orders to xtbtopo.mol

molecular dipole:
                 x           y           z       tot (Debye)
 q only:        1.643      -1.020      -0.505
   full:        1.539      -0.848      -0.722       4.830
molecular quadrupole (traceless):
                xx          xy          yy          xz          yz          zz
 q only:       14.686      -6.834      -6.670      -1.052       3.675      -8.016
  q+dip:       11.574      -6.876      -4.420     -11.792       6.270      -7.154
   full:       12.200      -2.698       0.449     -10.735       4.840     -12.649


           -------------------------------------------------
          | TOTAL ENERGY             -131.231017355787 Eh   |
          | GRADIENT NORM               0.048307372518 Eh/α |
          | HOMO-LUMO GAP               1.891335602133 eV   |
           -------------------------------------------------

------------------------------------------------------------------------
 * finished run on 2024/07/18 at 12:56:40.542     
------------------------------------------------------------------------
 total:
 * wall-time:     0 d,  0 h,  0 min,  0.327 sec
 *  cpu-time:     0 d,  0 h,  0 min,  0.650 sec
 * ratio c/w:     1.990 speedup
 SCF:
 * wall-time:     0 d,  0 h,  0 min,  0.278 sec
 *  cpu-time:     0 d,  0 h,  0 min,  0.556 sec
 * ratio c/w:     1.999 speedup
