# Supplementary material for: Photochemical Deracemization of 4,7-Diaza-1-isoindolinones by Unidirectional Hydrogen Atom Shuttling
Source: J Am Chem Soc. 2024 Dec 30;147(2):1434–9. doi: 10.1021/jacs.4c16053 (PMC11744763; doi:10.1021/jacs.4c16053)
Supplement: Supplementary file 3 — ja4c16053_si_003.zip [file ja4c16053_si_003.zip › to_zip/ent2b_1b/thermodynamics/s0/freq.out]

                                 *****************
                                 * O   R   C   A *
                                 *****************

                                            #,                                       
                                            ###                                      
                                            ####                                     
                                            #####                                    
                                            ######                                   
                                           ########,                                 
                                     ,,################,,,,,                         
                               ,,#################################,,                 
                          ,,##########################################,,             
                       ,#########################################, ''#####,          
                    ,#############################################,,   '####,        
                  ,##################################################,,,,####,       
                ,###########''''           ''''###############################       
              ,#####''   ,,,,##########,,,,          '''####'''          '####       
            ,##' ,,,,###########################,,,                        '##       
           ' ,,###''''                  '''############,,,                           
         ,,##''                                '''############,,,,        ,,,,,,###''
      ,#''                                            '''#######################'''  
     '                                                          ''''####''''         
             ,#######,   #######,   ,#######,      ##                                
            ,#'     '#,  ##    ##  ,#'     '#,    #''#        ######   ,####,        
            ##       ##  ##   ,#'  ##            #'  '#       #        #'  '#        
            ##       ##  #######   ##           ,######,      #####,   #    #        
            '#,     ,#'  ##    ##  '#,     ,#' ,#      #,         ##   #,  ,#        
             '#######'   ##     ##  '#######'  #'      '#     #####' # '####'        


                  #######################################################
                  #                        -***-                        #
                  #          Department of theory and spectroscopy      #
                  #    Directorship and core code : Frank Neese         #
                  #        Max Planck Institute fuer Kohlenforschung    #
                  #                Kaiser Wilhelm Platz 1               #
                  #                 D-45470 Muelheim/Ruhr               #
                  #                      Germany                        #
                  #                                                     #
                  #                  All rights reserved                #
                  #                        -***-                        #
                  #######################################################


                         Program Version 5.0.3 -  RELEASE  -


 With contributions from (in alphabetic order):
   Daniel Aravena         : Magnetic Suceptibility
   Michael Atanasov       : Ab Initio Ligand Field Theory (pilot matlab implementation)
   Alexander A. Auer      : GIAO ZORA, VPT2 properties, NMR spectrum
   Ute Becker             : Parallelization
   Giovanni Bistoni       : ED, misc. LED, open-shell LED, HFLD
   Martin Brehm           : Molecular dynamics
   Dmytro Bykov           : SCF Hessian
   Vijay G. Chilkuri      : MRCI spin determinant printing, contributions to CSF-ICE
   Dipayan Datta          : RHF DLPNO-CCSD density
   Achintya Kumar Dutta   : EOM-CC, STEOM-CC
   Dmitry Ganyushin       : Spin-Orbit,Spin-Spin,Magnetic field MRCI
   Miquel Garcia          : C-PCM and meta-GGA Hessian, CC/C-PCM, Gaussian charge scheme
   Yang Guo               : DLPNO-NEVPT2, F12-NEVPT2, CIM, IAO-localization
   Andreas Hansen         : Spin unrestricted coupled pair/coupled cluster methods
   Benjamin Helmich-Paris : MC-RPA, TRAH-SCF, COSX integrals
   Lee Huntington         : MR-EOM, pCC
   Robert Izsak           : Overlap fitted RIJCOSX, COSX-SCS-MP3, EOM
   Marcus Kettner         : VPT2
   Christian Kollmar      : KDIIS, OOCD, Brueckner-CCSD(T), CCSD density, CASPT2, CASPT2-K
   Simone Kossmann        : Meta GGA functionals, TD-DFT gradient, OOMP2, MP2 Hessian
   Martin Krupicka        : Initial AUTO-CI
   Lucas Lang             : DCDCAS
   Marvin Lechner         : AUTO-CI (C++ implementation), FIC-MRCC
   Dagmar Lenk            : GEPOL surface, SMD
   Dimitrios Liakos       : Extrapolation schemes; Compound Job, initial MDCI parallelization
   Dimitrios Manganas     : Further ROCIS development; embedding schemes
   Dimitrios Pantazis     : SARC Basis sets
   Anastasios Papadopoulos: AUTO-CI, single reference methods and gradients
   Taras Petrenko         : DFT Hessian,TD-DFT gradient, ASA, ECA, R-Raman, ABS, FL, XAS/XES, NRVS
   Peter Pinski           : DLPNO-MP2, DLPNO-MP2 Gradient
   Christoph Reimann      : Effective Core Potentials
   Marius Retegan         : Local ZFS, SOC
   Christoph Riplinger    : Optimizer, TS searches, QM/MM, DLPNO-CCSD(T), (RO)-DLPNO pert. Triples
   Tobias Risthaus        : Range-separated hybrids, TD-DFT gradient, RPA, STAB
   Michael Roemelt        : Original ROCIS implementation
   Masaaki Saitow         : Open-shell DLPNO-CCSD energy and density
   Barbara Sandhoefer     : DKH picture change effects
   Avijit Sen             : IP-ROCIS
   Kantharuban Sivalingam : CASSCF convergence, NEVPT2, FIC-MRCI
   Bernardo de Souza      : ESD, SOC TD-DFT
   Georgi Stoychev        : AutoAux, RI-MP2 NMR, DLPNO-MP2 response
   Willem Van den Heuvel  : Paramagnetic NMR
   Boris Wezisla          : Elementary symmetry handling
   Frank Wennmohs         : Technical directorship


 We gratefully acknowledge several colleagues who have allowed us to
 interface, adapt or use parts of their codes:
   Stefan Grimme, W. Hujo, H. Kruse, P. Pracht,  : VdW corrections, initial TS optimization,
                  C. Bannwarth, S. Ehlert          DFT functionals, gCP, sTDA/sTD-DF
   Ed Valeev, F. Pavosevic, A. Kumar             : LibInt (2-el integral package), F12 methods
   Garnet Chan, S. Sharma, J. Yang, R. Olivares  : DMRG
   Ulf Ekstrom                                   : XCFun DFT Library
   Mihaly Kallay                                 : mrcc  (arbitrary order and MRCC methods)
   Jiri Pittner, Ondrej Demel                    : Mk-CCSD
   Frank Weinhold                                : gennbo (NPA and NBO analysis)
   Christopher J. Cramer and Donald G. Truhlar   : smd solvation model
   Lars Goerigk                                  : TD-DFT with DH, B97 family of functionals
   V. Asgeirsson, H. Jonsson                     : NEB implementation
   FAccTs GmbH                                   : IRC, NEB, NEB-TS, DLPNO-Multilevel, CI-OPT
                                                   MM, QMMM, 2- and 3-layer-ONIOM, Crystal-QMMM,
                                                   LR-CPCM, SF, NACMEs, symmetry and pop. for TD-DFT,
                                                   nearIR, NL-DFT gradient (VV10), updates on ESD,
                                                   ML-optimized integration grids
   S Lehtola, MJT Oliveira, MAL Marques          : LibXC Library
   Liviu Ungur et al                             : ANISO software


 Your calculation uses the libint2 library for the computation of 2-el integrals
 For citations please refer to: http://libint.valeyev.net

 Your ORCA version has been built with support for libXC version: 5.1.0
 For citations please refer to: https://tddft.org/programs/libxc/

 This ORCA versions uses:
   CBLAS   interface :  Fast vector & matrix operations
   LAPACKE interface :  Fast linear algebra routines
   SCALAPACK package :  Parallel linear algebra routines
   Shared memory     :  Shared parallel matrices
   BLAS/LAPACK       :  OpenBLAS 0.3.15  USE64BITINT DYNAMIC_ARCH NO_AFFINITY Zen SINGLE_THREADED
        Core in use  :  Zen
   Copyright (c) 2011-2014, The OpenBLAS Project


***************************************
The coordinates will be read from file: coord.xyz
***************************************


Your calculation utilizes the geometrical counterpoise correction gCP
Please cite in your paper:
H.Kruse, S. Grimme J.Chem.Phys., 136, (2012), 154101 
   

Your calculation utilizes the atom-pairwise dispersion correction
with the Becke-Johnson damping scheme (D3BJ)
Cite in your paper:
S.Grimme, S.Ehrlich, L.Goerigk, J Comput Chem, (2011), 32, 1456–1465 
S.Grimme, J.Antony, S.Ehrlich and H.Krieg, J.Chem.Phys., 132, (2010), 154104 
   

Your calculation employs the composite approach PBEh-3c.
Please cite in your paper:
S. Grimme, J. G. Brandenburg, C. Bannwarth, A. Hansen J.Chem.Phys., 143, (2015), 054107 
   

================================================================================

----- Orbital basis set information -----
Your calculation utilizes the basis: def2-mSVP

----- AuxJ basis set information -----
Your calculation utilizes the auxiliary basis: def2/J
   F. Weigend, Phys. Chem. Chem. Phys. 8, 1057 (2006).

================================================================================
                                        WARNINGS
                       Please study these warnings very carefully!
================================================================================


INFO   : the flag for use of the SHARK integral package has been found!

================================================================================
                                       INPUT FILE
================================================================================
NAME = orca.inp
|  1> ! PBEH-3c FREQ VERYTIGHTSCF CPCM(DCM)
|  2> %pal nprocs 12 end
|  3> * XYZFILE 0 1 coord.xyz
|  4> 
|  5> 
|  6>                          ****END OF INPUT****
================================================================================

                       ****************************
                       * Single Point Calculation *
                       ****************************

---------------------------------
CARTESIAN COORDINATES (ANGSTROEM)
---------------------------------
  C     -2.856510   -2.720905   -1.927648
  C     -3.449149   -1.469484   -2.061330
  C     -3.319146   -0.795162   -3.274818
  C     -2.611489   -1.356868   -4.327393
  C     -2.023562   -2.607762   -4.182491
  C     -2.151537   -3.289471   -2.980967
  C     -4.162715   -0.823089   -0.907040
  C     -3.277817    0.232496   -0.233820
  C     -3.919638    0.881704    0.950516
  C     -3.156779    0.657430    2.081909
  C     -1.968454   -0.148009    1.696280
  N     -2.084445   -0.330725    0.368252
  N     -5.047920    1.564339    0.974129
  C     -5.379666    2.031448    2.173221
  C     -4.602538    1.810018    3.312359
  N     -3.475166    1.110469    3.279202
  O     -1.086730   -0.560806    2.433015
  H     -1.339751   -0.785305   -0.169407
  H     -6.296060    2.604072    2.247178
  H     -4.914503    2.212376    4.268152
  H     -2.946917   -3.256913   -0.990225
  H     -1.697095   -4.264486   -2.859202
  H     -1.472087   -3.048390   -5.003015
  H     -2.521744   -0.819764   -5.263147
  H     -3.778327    0.179751   -3.397003
  H     -5.072635   -0.326256   -1.250979
  H     -4.456980   -1.570617   -0.167290
  H     -3.013495    0.992960   -0.973818
  C      1.587691    3.012450   -1.708467
  C      0.315382    2.461154   -1.580470
  C     -0.230146    1.733117   -2.634322
  C      0.503409    1.530544   -3.792908
  C      1.770387    2.085428   -3.918980
  C      2.306470    2.836754   -2.880599
  C     -0.489883    2.677091   -0.348183
  O     -1.649792    3.027642   -0.422024
  C      0.145603    2.447947    0.971384
  C      1.243336    1.626225    1.186373
  C      1.786892    1.372042    2.441719
  C      1.239520    1.961357    3.570570
  C      0.135441    2.784440    3.388807
  C     -0.403506    3.012261    2.125914
  N      2.844896    0.494413    2.289711
  C      2.889221    0.247579    1.029374
  O      1.961473    0.909163    0.297918
  C      3.905203   -0.564532    0.281109
  C      4.413209   -1.723804    1.149053
  C      3.509679   -2.962995    1.228369
  C      3.185938   -3.439153   -0.182580
  C      2.461746   -2.342962   -0.961384
  C      3.382693   -1.110868   -1.057792
  C      1.193869   -1.931589   -0.229608
  N      1.198901   -2.035599    1.103573
  C      2.180601   -2.705134    1.936592
  C      5.070780    0.401049   -0.006664
  C      4.257152   -4.044638    2.003476
  C      2.124127   -2.823756   -2.368436
  O      0.234743   -1.464225   -0.845070
  H      5.364605   -2.048448    0.714600
  H      4.644072   -1.362957    2.154369
  H      4.106279   -3.708135   -0.711683
  H      2.570678   -4.345158   -0.142937
  H      4.259920   -1.423105   -1.633626
  H      2.904060   -0.323745   -1.645546
  H      1.657451   -2.041646   -2.965822
  H      3.037556   -3.135668   -2.877461
  H      1.447991   -3.679921   -2.344912
  H      3.684512   -4.973259    2.036636
  H      5.218893   -4.261457    1.535797
  H      4.450488   -3.733053    3.032276
  H      0.381373   -1.667574    1.586503
  H      4.748112    1.244068   -0.620000
  H      5.492893    0.793101    0.919102
  H      5.860185   -0.124257   -0.545775
  H      1.651306    1.779583    4.554308
  H     -0.322182    3.257841    4.246860
  H     -1.268028    3.655490    2.028917
  H     -1.217827    1.299430   -2.543201
  H      0.084000    0.941082   -4.597916
  H      2.339518    1.934292   -4.827109
  H      3.287981    3.281049   -2.981602
  H      2.014984    3.593471   -0.899971
  H      2.336009   -2.104818    2.835101
  H      1.763692   -3.664184    2.262704

----------------------------
CARTESIAN COORDINATES (A.U.)
----------------------------
  NO LB      ZA    FRAG     MASS         X           Y           Z
   0 C     6.0000    0    12.011   -5.398022   -5.141765   -3.642727
   1 C     6.0000    0    12.011   -6.517947   -2.776922   -3.895349
   2 C     6.0000    0    12.011   -6.272277   -1.502638   -6.188509
   3 C     6.0000    0    12.011   -4.934998   -2.564109   -8.177588
   4 C     6.0000    0    12.011   -3.823978   -4.927957   -7.903763
   5 C     6.0000    0    12.011   -4.065815   -6.216200   -5.633211
   6 C     6.0000    0    12.011   -7.866391   -1.555414   -1.714058
   7 C     6.0000    0    12.011   -6.194176    0.439355   -0.441855
   8 C     6.0000    0    12.011   -7.407043    1.666180    1.796214
   9 C     6.0000    0    12.011   -5.965447    1.242362    3.934238
  10 C     6.0000    0    12.011   -3.719839   -0.279696    3.205505
  11 N     7.0000    0    14.007   -3.939031   -0.624980    0.695895
  12 N     7.0000    0    14.007   -9.539186    2.956172    1.840838
  13 C     6.0000    0    12.011  -10.166096    3.838880    4.106792
  14 C     6.0000    0    12.011   -8.697536    3.420438    6.259452
  15 N     7.0000    0    14.007   -6.567111    2.098483    6.196793
  16 O     8.0000    0    15.999   -2.053622   -1.059770    4.597732
  17 H     1.0000    0     1.008   -2.531763   -1.484012   -0.320134
  18 H     1.0000    0     1.008  -11.897829    4.920983    4.246551
  19 H     1.0000    0     1.008   -9.287066    4.180785    8.065639
  20 H     1.0000    0     1.008   -5.568865   -6.154673   -1.871254
  21 H     1.0000    0     1.008   -3.207045   -8.058711   -5.403108
  22 H     1.0000    0     1.008   -2.781841   -5.760622   -9.454328
  23 H     1.0000    0     1.008   -4.765405   -1.549130   -9.945905
  24 H     1.0000    0     1.008   -7.140004    0.339680   -6.419406
  25 H     1.0000    0     1.008   -9.585892   -0.616534   -2.364008
  26 H     1.0000    0     1.008   -8.422472   -2.968036   -0.316131
  27 H     1.0000    0     1.008   -5.694680    1.876422   -1.840249
  28 C     6.0000    0    12.011    3.000300    5.692705   -3.228535
  29 C     6.0000    0    12.011    0.595986    4.650906   -2.986656
  30 C     6.0000    0    12.011   -0.434913    3.275116   -4.978148
  31 C     6.0000    0    12.011    0.951304    2.892310   -7.167558
  32 C     6.0000    0    12.011    3.345546    3.940888   -7.405799
  33 C     6.0000    0    12.011    4.358597    5.360688   -5.443542
  34 C     6.0000    0    12.011   -0.925745    5.058969   -0.657970
  35 O     8.0000    0    15.999   -3.117654    5.721414   -0.797509
  36 C     6.0000    0    12.011    0.275149    4.625949    1.835650
  37 C     6.0000    0    12.011    2.349564    3.073120    2.241920
  38 C     6.0000    0    12.011    3.376737    2.592783    4.614180
  39 C     6.0000    0    12.011    2.342353    3.706428    6.747400
  40 C     6.0000    0    12.011    0.255947    5.261828    6.403917
  41 C     6.0000    0    12.011   -0.762517    5.692348    4.017395
  42 N     7.0000    0    14.007    5.376075    0.934305    4.326926
  43 C     6.0000    0    12.011    5.459837    0.467857    1.945235
  44 O     8.0000    0    15.999    3.706646    1.718069    0.562984
  45 C     6.0000    0    12.011    7.379764   -1.066811    0.531219
  46 C     6.0000    0    12.011    8.339757   -3.257518    2.171395
  47 C     6.0000    0    12.011    6.632331   -5.599249    2.321281
  48 C     6.0000    0    12.011    6.020550   -6.499057   -0.345026
  49 C     6.0000    0    12.011    4.652026   -4.427556   -1.816752
  50 C     6.0000    0    12.011    6.392364   -2.099236   -1.998937
  51 C     6.0000    0    12.011    2.256085   -3.650174   -0.433896
  52 N     7.0000    0    14.007    2.265595   -3.846725    2.085451
  53 C     6.0000    0    12.011    4.120738   -5.111962    3.659629
  54 C     6.0000    0    12.011    9.582386    0.757873   -0.012593
  55 C     6.0000    0    12.011    8.044851   -7.643258    3.786021
  56 C     6.0000    0    12.011    4.014017   -5.336125   -4.475695
  57 O     8.0000    0    15.999    0.443601   -2.766983   -1.596951
  58 H     1.0000    0     1.008   10.137634   -3.871006    1.350398
  59 H     1.0000    0     1.008    8.776024   -2.575615    4.071167
  60 H     1.0000    0     1.008    7.759743   -7.007359   -1.344886
  61 H     1.0000    0     1.008    4.857878   -8.211159   -0.270112
  62 H     1.0000    0     1.008    8.050082   -2.689279   -3.087105
  63 H     1.0000    0     1.008    5.487877   -0.611790   -3.109631
  64 H     1.0000    0     1.008    3.132129   -3.858152   -5.604591
  65 H     1.0000    0     1.008    5.740149   -5.925554   -5.437614
  66 H     1.0000    0     1.008    2.736306   -6.954042   -4.431242
  67 H     1.0000    0     1.008    6.962719   -9.398097    3.848685
  68 H     1.0000    0     1.008    9.862278   -8.052986    2.902235
  69 H     1.0000    0     1.008    8.410203   -7.054448    5.730172
  70 H     1.0000    0     1.008    0.720691   -3.151258    2.998056
  71 H     1.0000    0     1.008    8.972631    2.350947   -1.171630
  72 H     1.0000    0     1.008   10.380064    1.498744    1.736851
  73 H     1.0000    0     1.008   11.074144   -0.234812   -1.031365
  74 H     1.0000    0     1.008    3.120516    3.362925    8.606394
  75 H     1.0000    0     1.008   -0.608835    6.156427    8.025403
  76 H     1.0000    0     1.008   -2.396226    6.907876    3.834097
  77 H     1.0000    0     1.008   -2.301359    2.455567   -4.805953
  78 H     1.0000    0     1.008    0.158738    1.778388   -8.688802
  79 H     1.0000    0     1.008    4.421049    3.655281   -9.121914
  80 H     1.0000    0     1.008    6.213384    6.200284   -5.634412
  81 H     1.0000    0     1.008    3.807769    6.790676   -1.700699
  82 H     1.0000    0     1.008    4.414418   -3.977529    5.357565
  83 H     1.0000    0     1.008    3.332895   -6.924304    4.275891

--------------------------------
INTERNAL COORDINATES (ANGSTROEM)
--------------------------------
 C      0   0   0     0.000000000000     0.00000000     0.00000000
 C      1   0   0     1.391095241301     0.00000000     0.00000000
 C      2   1   0     1.394332863641   118.61825568     0.00000000
 C      3   2   1     1.387157911989   120.80487185   359.85182175
 C      4   3   2     1.389744974846   120.07785277     0.15055785
 C      5   4   3     1.387358887346   119.57444001     0.11051209
 C      2   1   3     1.503125617538   121.01762907   182.76705288
 C      7   2   1     1.533144186859   111.05651957   100.52912926
 C      8   7   2     1.495344902625   113.51371429   181.78369997
 C      9   8   7     1.382861345351   109.92572824   119.92286208
 C     10   9   8     1.486457557368   108.45963736     0.23784001
 N     11  10   9     1.345547919124   105.11252987     1.06142626
 N      9   8   7     1.318926233733   127.30486939   300.60482703
 C     13   9   8     1.328934437045   114.30696558   180.03065068
 C     14  13   9     1.396637512017   122.77276049   359.61236627
 N     10   9   8     1.319138043016   123.62378452   180.02037516
 O     11  10   9     1.220908445800   127.15672472   181.60113766
 H     12  11  10     1.024836536376   121.02363817   174.13326826
 H     14  13   9     1.083118689731   117.29965680   179.70194094
 H     15  14  13     1.082938064448   120.04433413   179.94454506
 H      1   2   3     1.083623641727   119.50952957   179.88586653
 H      6   5   4     1.082588861972   120.08169980   179.98480846
 H      5   4   3     1.082375577567   120.19359391   179.91821192
 H      4   3   2     1.082667565882   119.81733947   179.91705502
 H      3   2   1     1.084542475640   119.55797891   179.76607296
 H      7   2   1     1.092288142649   110.44216878   220.08860087
 H      7   2   1     1.092071963826   110.71604522   339.00011201
 H      8   7   2     1.093511567526   108.73388114    59.33450007
 C     18  12  11     5.036026535811   104.37293766   268.53800497
 C     29  18  12     1.392508048223    30.93287688   310.53378607
 C     30  29  18     1.392207892028   119.70094801   265.60667708
 C     31  30  29     1.386167179040   120.11551056     1.57674743
 C     32  31  30     1.388893165426   120.01509491   358.20978066
 C     29  18  12     1.386147825614   117.66296967   207.44614351
 C     30  29  18     1.487822016918   120.87656851    87.64956082
 O     35  30  29     1.213971000458   120.57498341   131.74862737
 C     35  30  29     1.482432693913   118.86867459   311.33671130
 C     37  35  30     1.387971381142   124.64054723   336.38023741
 C     38  37  35     1.391386488225   123.83972312   183.24139409
 C     39  38  37     1.386078776783   120.18855039   359.42523808
 C     40  39  38     1.389061353755   117.33863120     0.83686659
 C     41  40  39     1.391856772578   121.56670308   359.97600572
 N     39  38  37     1.383008203818   108.39804239   178.69878299
 C     43  39  38     1.285044981847   104.83736279   359.10600685
 O     38  37  35     1.348795876803   129.33141986     1.39679901
 C     44  43  39     1.500547829214   128.05254722   175.06758787
 C     46  44  43     1.534701896793   110.54358049    33.55895101
 C     47  46  44     1.535660012569   116.35915713    80.17290183
 C     48  47  46     1.523912871049   109.22673922    53.42559215
 C     49  48  47     1.527293256067   110.40143616   299.91199554
 C     46  44  43     1.537580807687   113.35597598   157.15386450
 C     50  49  48     1.520603974867   110.12894084   302.50701483
 N     52  50  49     1.337241985802   117.10348695    30.14535821
 C     53  52  50     1.451182698537   127.64127935   348.54919376
 C     46  44  43     1.540691577595   105.43708427   275.68315459
 C     48  47  46     1.526256739278   108.05649768   173.87011731
 C     50  49  48     1.524776920372   110.44013951   180.60494909
 O     52  50  49     1.231724089429   120.76068863   206.76988716
 H     47  46  44     1.095124148129   106.68650502   199.46329499
 H     47  46  44     1.092780260492   109.92431320   314.22317785
 H     49  48  47     1.095138756833   110.21452306    60.59790448
 H     49  48  47     1.095884010391   110.12666322   177.97237268
 H     51  46  44     1.094807508133   106.68156865   163.99757226
 H     51  46  44     1.092751948672   111.17812772    49.01862791
 H     57  50  49     1.089197794155   111.99769215   183.27382625
 H     57  50  49     1.091214771775   109.58740817   303.03606465
 H     57  50  49     1.091206140133   111.38956131    62.14273314
 H     56  48  47     1.091491103035   111.18808398   183.57421527
 H     56  48  47     1.091182676426   110.78125251   303.47875034
 H     56  48  47     1.092196854974   111.27750877    63.29182288
 H     53  52  50     1.018339846190   116.20995230   173.90715896
 H     55  46  44     1.091318546909   111.43332142   299.01992977
 H     55  46  44     1.090379207198   111.07737245    59.86223529
 H     55  46  44     1.090755057438   109.75553407   179.49355723
 H     40  39  38     1.081826625139   121.25319564   180.30128171
 H     41  40  39     1.081565248536   119.46229382   179.68671211
 H     42  41  40     1.081919832955   119.21367941   179.61893115
 H     31  30  29     1.082543440250   120.21781879   179.89399153
 H     32  31  30     1.082315201800   119.74832915   178.35093685
 H     33  32  31     1.082336137854   120.00346554   180.52887931
 H     34  29  18     1.082110728724   119.81653130   214.33283743
 H     29  18  12     1.083434653657   113.92980052    59.94330994
 H     54  53  52     1.091718646893   108.36302104   141.22396736
 H     54  53  52     1.095417086919   108.50348149   256.94293105

---------------------------
INTERNAL COORDINATES (A.U.)
---------------------------
 C      0   0   0     0.000000000000     0.00000000     0.00000000
 C      1   0   0     2.628789032261     0.00000000     0.00000000
 C      2   1   0     2.634907251807   118.61825568     0.00000000
 C      3   2   1     2.621348558161   120.80487185   359.85182175
 C      4   3   2     2.626237398453   120.07785277     0.15055785
 C      5   4   3     2.621728346546   119.57444001     0.11051209
 C      2   1   3     2.840495762027   121.01762907   182.76705288
 C      7   2   1     2.897222636976   111.05651957   100.52912926
 C      8   7   2     2.825792341716   113.51371429   181.78369997
 C      9   8   7     2.613229223899   109.92572824   119.92286208
 C     10   9   8     2.808997693122   108.45963736     0.23784001
 N     11  10   9     2.542717067212   105.11252987     1.06142626
 N      9   8   7     2.492409372599   127.30486939   300.60482703
 C     13   9   8     2.511322135952   114.30696558   180.03065068
 C     14  13   9     2.639262406074   122.77276049   359.61236627
 N     10   9   8     2.492809634137   123.62378452   180.02037516
 O     11  10   9     2.307182597153   127.15672472   181.60113766
 H     12  11  10     1.936660385786   121.02363817   174.13326826
 H     14  13   9     2.046797694122   117.29965680   179.70194094
 H     15  14  13     2.046456361805   120.04433413   179.94454506
 H      1   2   3     2.047751915107   119.50952957   179.88586653
 H      6   5   4     2.045796464760   120.08169980   179.98480846
 H      5   4   3     2.045393415647   120.19359391   179.91821192
 H      4   3   2     2.045945193596   119.81733947   179.91705502
 H      3   2   1     2.049488259564   119.55797891   179.76607296
 H      7   2   1     2.064125448936   110.44216878   220.08860087
 H      7   2   1     2.063716930165   110.71604522   339.00011201
 H      8   7   2     2.066437386898   108.73388114    59.33450007
 C     18  12  11     9.516710955843   104.37293766   268.53800497
 C     29  18  12     2.631458850423    30.93287688   310.53378607
 C     30  29  18     2.630891637417   119.70094801   265.60667708
 C     31  30  29     2.619476344217   120.11551056     1.57674743
 C     32  31  30     2.624627711929   120.01509491   358.20978066
 C     29  18  12     2.619439771542   117.66296967   207.44614351
 C     30  29  18     2.811576147994   120.87656851    87.64956082
 O     35  30  29     2.294072725388   120.57498341   131.74862737
 C     35  30  29     2.801391803467   118.86867459   311.33671130
 C     37  35  30     2.622885792078   124.64054723   336.38023741
 C     38  37  35     2.629339409184   123.83972312   183.24139409
 C     39  38  37     2.619309288160   120.18855039   359.42523808
 C     40  39  38     2.624945541810   117.33863120     0.83686659
 C     41  40  39     2.630228117815   121.56670308   359.97600572
 N     39  38  37     2.613506746182   108.39804239   178.69878299
 C     43  39  38     2.428383085461   104.83736279   359.10600685
 O     38  37  35     2.548854817720   129.33141986     1.39679901
 C     44  43  39     2.835624448064   128.05254722   175.06758787
 C     46  44  43     2.900166282148   110.54358049    33.55895101
 C     47  46  44     2.901976858569   116.35915713    80.17290183
 C     48  47  46     2.879777978241   109.22673922    53.42559215
 C     49  48  47     2.886165980152   110.40143616   299.91199554
 C     46  44  43     2.905606635301   113.35597598   157.15386450
 C     50  49  48     2.873525070651   110.12894084   302.50701483
 N     52  50  49     2.527021127947   117.10348695    30.14535821
 C     53  52  50     2.742337870519   127.64127935   348.54919376
 C     46  44  43     2.911485138495   105.43708427   275.68315459
 C     48  47  46     2.884207247286   108.05649768   173.87011731
 C     50  49  48     2.881410794827   110.44013951   180.60494909
 O     52  50  49     2.327621201574   120.76068863   206.76988716
 H     47  46  44     2.069484722608   106.68650502   199.46329499
 H     47  46  44     2.065055416885   109.92431320   314.22317785
 H     49  48  47     2.069512329058   110.21452306    60.59790448
 H     49  48  47     2.070920654183   110.12666322   177.97237268
 H     51  46  44     2.068886359733   106.68156865   163.99757226
 H     51  46  44     2.065001915298   111.17812772    49.01862791
 H     57  50  49     2.058285536624   111.99769215   183.27382625
 H     57  50  49     2.062097071944   109.58740817   303.03606465
 H     57  50  49     2.062080760506   111.38956131    62.14273314
 H     56  48  47     2.062619262349   111.18808398   183.57421527
 H     56  48  47     2.062036420525   110.78125251   303.47875034
 H     56  48  47     2.063952940231   111.27750877    63.29182288
 H     53  52  50     1.924383420559   116.20995230   173.90715896
 H     55  46  44     2.062293178527   111.43332142   299.01992977
 H     55  46  44     2.060518083726   111.07737245    59.86223529
 H     55  46  44     2.061228337747   109.75553407   179.49355723
 H     40  39  38     2.044356045897   121.25319564   180.30128171
 H     41  40  39     2.043862115700   119.46229382   179.68671211
 H     42  41  40     2.044532183143   119.21367941   179.61893115
 H     31  30  29     2.045710630146   120.21781879   179.89399153
 H     32  31  30     2.045279321982   119.74832915   178.35093685
 H     33  32  31     2.045318885390   120.00346554   180.52887931
 H     34  29  18     2.044892923866   119.81653130   214.33283743
 H     29  18  12     2.047394779412   113.92980052    59.94330994
 H     54  53  52     2.063049257922   108.36302104   141.22396736
 H     54  53  52     2.070038296695   108.50348149   256.94293105

---------------------
BASIS SET INFORMATION
---------------------
There are 4 groups of distinct atoms

 Group   1 Type C   : 8s4p1d contracted to 4s2p1d pattern {5111/31/1}
 Group   2 Type N   : 8s4p1d contracted to 4s2p1d pattern {5111/31/1}
 Group   3 Type O   : 8s4p1d contracted to 4s2p1d pattern {5111/31/1}
 Group   4 Type H   : 4s contracted to 2s pattern {31}

Atom   0C    basis set group =>   1
Atom   1C    basis set group =>   1
Atom   2C    basis set group =>   1
Atom   3C    basis set group =>   1
Atom   4C    basis set group =>   1
Atom   5C    basis set group =>   1
Atom   6C    basis set group =>   1
Atom   7C    basis set group =>   1
Atom   8C    basis set group =>   1
Atom   9C    basis set group =>   1
Atom  10C    basis set group =>   1
Atom  11N    basis set group =>   2
Atom  12N    basis set group =>   2
Atom  13C    basis set group =>   1
Atom  14C    basis set group =>   1
Atom  15N    basis set group =>   2
Atom  16O    basis set group =>   3
Atom  17H    basis set group =>   4
Atom  18H    basis set group =>   4
Atom  19H    basis set group =>   4
Atom  20H    basis set group =>   4
Atom  21H    basis set group =>   4
Atom  22H    basis set group =>   4
Atom  23H    basis set group =>   4
Atom  24H    basis set group =>   4
Atom  25H    basis set group =>   4
Atom  26H    basis set group =>   4
Atom  27H    basis set group =>   4
Atom  28C    basis set group =>   1
Atom  29C    basis set group =>   1
Atom  30C    basis set group =>   1
Atom  31C    basis set group =>   1
Atom  32C    basis set group =>   1
Atom  33C    basis set group =>   1
Atom  34C    basis set group =>   1
Atom  35O    basis set group =>   3
Atom  36C    basis set group =>   1
Atom  37C    basis set group =>   1
Atom  38C    basis set group =>   1
Atom  39C    basis set group =>   1
Atom  40C    basis set group =>   1
Atom  41C    basis set group =>   1
Atom  42N    basis set group =>   2
Atom  43C    basis set group =>   1
Atom  44O    basis set group =>   3
Atom  45C    basis set group =>   1
Atom  46C    basis set group =>   1
Atom  47C    basis set group =>   1
Atom  48C    basis set group =>   1
Atom  49C    basis set group =>   1
Atom  50C    basis set group =>   1
Atom  51C    basis set group =>   1
Atom  52N    basis set group =>   2
Atom  53C    basis set group =>   1
Atom  54C    basis set group =>   1
Atom  55C    basis set group =>   1
Atom  56C    basis set group =>   1
Atom  57O    basis set group =>   3
Atom  58H    basis set group =>   4
Atom  59H    basis set group =>   4
Atom  60H    basis set group =>   4
Atom  61H    basis set group =>   4
Atom  62H    basis set group =>   4
Atom  63H    basis set group =>   4
Atom  64H    basis set group =>   4
Atom  65H    basis set group =>   4
Atom  66H    basis set group =>   4
Atom  67H    basis set group =>   4
Atom  68H    basis set group =>   4
Atom  69H    basis set group =>   4
Atom  70H    basis set group =>   4
Atom  71H    basis set group =>   4
Atom  72H    basis set group =>   4
Atom  73H    basis set group =>   4
Atom  74H    basis set group =>   4
Atom  75H    basis set group =>   4
Atom  76H    basis set group =>   4
Atom  77H    basis set group =>   4
Atom  78H    basis set group =>   4
Atom  79H    basis set group =>   4
Atom  80H    basis set group =>   4
Atom  81H    basis set group =>   4
Atom  82H    basis set group =>   4
Atom  83H    basis set group =>   4
---------------------------------
AUXILIARY/J BASIS SET INFORMATION
---------------------------------
There are 4 groups of distinct atoms

 Group   1 Type C   : 12s5p4d2f1g contracted to 6s4p3d1f1g pattern {711111/2111/211/2/1}
 Group   2 Type N   : 12s5p4d2f1g contracted to 6s4p3d1f1g pattern {711111/2111/211/2/1}
 Group   3 Type O   : 12s5p4d2f1g contracted to 6s4p3d1f1g pattern {711111/2111/211/2/1}
 Group   4 Type H   : 5s2p1d contracted to 3s1p1d pattern {311/2/1}

Atom   0C    basis set group =>   1
Atom   1C    basis set group =>   1
Atom   2C    basis set group =>   1
Atom   3C    basis set group =>   1
Atom   4C    basis set group =>   1
Atom   5C    basis set group =>   1
Atom   6C    basis set group =>   1
Atom   7C    basis set group =>   1
Atom   8C    basis set group =>   1
Atom   9C    basis set group =>   1
Atom  10C    basis set group =>   1
Atom  11N    basis set group =>   2
Atom  12N    basis set group =>   2
Atom  13C    basis set group =>   1
Atom  14C    basis set group =>   1
Atom  15N    basis set group =>   2
Atom  16O    basis set group =>   3
Atom  17H    basis set group =>   4
Atom  18H    basis set group =>   4
Atom  19H    basis set group =>   4
Atom  20H    basis set group =>   4
Atom  21H    basis set group =>   4
Atom  22H    basis set group =>   4
Atom  23H    basis set group =>   4
Atom  24H    basis set group =>   4
Atom  25H    basis set group =>   4
Atom  26H    basis set group =>   4
Atom  27H    basis set group =>   4
Atom  28C    basis set group =>   1
Atom  29C    basis set group =>   1
Atom  30C    basis set group =>   1
Atom  31C    basis set group =>   1
Atom  32C    basis set group =>   1
Atom  33C    basis set group =>   1
Atom  34C    basis set group =>   1
Atom  35O    basis set group =>   3
Atom  36C    basis set group =>   1
Atom  37C    basis set group =>   1
Atom  38C    basis set group =>   1
Atom  39C    basis set group =>   1
Atom  40C    basis set group =>   1
Atom  41C    basis set group =>   1
Atom  42N    basis set group =>   2
Atom  43C    basis set group =>   1
Atom  44O    basis set group =>   3
Atom  45C    basis set group =>   1
Atom  46C    basis set group =>   1
Atom  47C    basis set group =>   1
Atom  48C    basis set group =>   1
Atom  49C    basis set group =>   1
Atom  50C    basis set group =>   1
Atom  51C    basis set group =>   1
Atom  52N    basis set group =>   2
Atom  53C    basis set group =>   1
Atom  54C    basis set group =>   1
Atom  55C    basis set group =>   1
Atom  56C    basis set group =>   1
Atom  57O    basis set group =>   3
Atom  58H    basis set group =>   4
Atom  59H    basis set group =>   4
Atom  60H    basis set group =>   4
Atom  61H    basis set group =>   4
Atom  62H    basis set group =>   4
Atom  63H    basis set group =>   4
Atom  64H    basis set group =>   4
Atom  65H    basis set group =>   4
Atom  66H    basis set group =>   4
Atom  67H    basis set group =>   4
Atom  68H    basis set group =>   4
Atom  69H    basis set group =>   4
Atom  70H    basis set group =>   4
Atom  71H    basis set group =>   4
Atom  72H    basis set group =>   4
Atom  73H    basis set group =>   4
Atom  74H    basis set group =>   4
Atom  75H    basis set group =>   4
Atom  76H    basis set group =>   4
Atom  77H    basis set group =>   4
Atom  78H    basis set group =>   4
Atom  79H    basis set group =>   4
Atom  80H    basis set group =>   4
Atom  81H    basis set group =>   4
Atom  82H    basis set group =>   4
Atom  83H    basis set group =>   4


           ************************************************************
           *        Program running with 12 parallel MPI-processes    *
           *              working on a common directory               *
           ************************************************************
------------------------------------------------------------------------------
                           ORCA GTO INTEGRAL CALCULATION
                           -- RI-GTO INTEGRALS CHOSEN --
------------------------------------------------------------------------------
------------------------------------------------------------------------------
                   ___                                                        
                  /   \      - P O W E R E D   B Y -                         
                 /     \                                                     
                 |  |  |   _    _      __       _____    __    __             
                 |  |  |  | |  | |    /  \     |  _  \  |  |  /  |          
                  \  \/   | |  | |   /    \    | | | |  |  | /  /          
                 / \  \   | |__| |  /  /\  \   | |_| |  |  |/  /          
                |  |  |   |  __  | /  /__\  \  |    /   |      \           
                |  |  |   | |  | | |   __   |  |    \   |  |\   \          
                \     /   | |  | | |  |  |  |  | |\  \  |  | \   \       
                 \___/    |_|  |_| |__|  |__|  |_| \__\ |__|  \__/        
                                                                              
                      - O R C A' S   B I G   F R I E N D -                    
                                      &                                       
                       - I N T E G R A L  F E E D E R -                       
                                                                              
 v1 FN, 2020, v2 2021                                                         
------------------------------------------------------------------------------


Reading SHARK input file orca.SHARKINP.tmp ... ok
----------------------
SHARK INTEGRAL PACKAGE
----------------------

Number of atoms                             ...     84
Number of basis functions                   ...    779
Number of shells                            ...    403
Maximum angular momentum                    ...      2
Integral batch strategy                     ... SHARK/LIBINT Hybrid
RI-J (if used) integral strategy            ... SPLIT-RIJ (Revised 2003 algorithm where possible)
Printlevel                                  ...      1
Contraction scheme used                     ... SEGMENTED contraction
Coulomb Range Separation                    ... NOT USED
Exchange Range Separation                   ... NOT USED
Finite Nucleus Model                        ... NOT USED
Auxiliary Coulomb fitting basis             ... AVAILABLE
   # of basis functions in Aux-J            ...   2710
   # of shells in Aux-J                     ...    890
   Maximum angular momentum in Aux-J        ...      4
Auxiliary J/K fitting basis                 ... NOT available
Auxiliary Correlation fitting basis         ... NOT available
Auxiliary 'external' fitting basis          ... NOT available
Integral threshold                          ...     1.000000e-12
Primitive cut-off                           ...     1.000000e-14
Primitive pair pre-selection threshold      ...     1.000000e-14

Calculating pre-screening integrals         ... done (  0.0 sec) Dimension = 403
Organizing shell pair data                  ... done (  0.4 sec)
Shell pair information
Total number of shell pairs                 ...     81406
Shell pairs after pre-screening             ...     49202
Total number of primitive shell pairs       ...    289142
Primitive shell pairs kept                  ...    102318
          la=0 lb=0:  17929 shell pairs
          la=1 lb=0:  17543 shell pairs
          la=1 lb=1:   3864 shell pairs
          la=2 lb=0:   6093 shell pairs
          la=2 lb=1:   3220 shell pairs
          la=2 lb=2:    553 shell pairs

Calculating one electron integrals          ... done (  0.1 sec)
Calculating RI/J V-Matrix + Cholesky decomp.... done (  0.4 sec)
Calculating Nuclear repulsion               ... done (  0.0 sec) ENN=   6404.826261042574 Eh

SHARK setup successfully completed in   1.3 seconds

Maximum memory used throughout the entire GTOINT-calculation: 70.1 MB


           ************************************************************
           *        Program running with 12 parallel MPI-processes    *
           *              working on a common directory               *
           ************************************************************
-------------------------------------------------------------------------------
                                 ORCA SCF
-------------------------------------------------------------------------------

------------
SCF SETTINGS
------------
Hamiltonian:
 Density Functional     Method          .... DFT(GTOs)
 Exchange Functional    Exchange        .... PBE
   PBE kappa parameter   XKappa         ....  1.024500
   PBE mue parameter    XMuePBE         ....  0.123457
 Correlation Functional Correlation     .... PBE
   PBE beta parameter  CBetaPBE         ....  0.030000
 LDA part of GGA corr.  LDAOpt          .... PW91-LDA
 Gradients option       PostSCFGGA      .... off
 Hybrid DFT is turned on
   Fraction HF Exchange ScalHFX         ....  0.420000
   Scaling of DF-GGA-X  ScalDFX         ....  0.580000
   Scaling of DF-GGA-C  ScalDFC         ....  1.000000
   Scaling of DF-LDA-C  ScalLDAC        ....  1.000000
   Perturbative correction              ....  0.000000
   Density functional embedding theory  .... OFF
 RI-approximation to the Coulomb term is turned on
   Number of AuxJ basis functions       .... 2710
   RIJ-ON(X) (HFX calculated with O(N)) .... on
   Number of AuxJ basis functions       .... 2710
   RIJ-COSX (HFX calculated with COS-X)).... on


General Settings:
 Integral files         IntName         .... orca
 Hartree-Fock type      HFTyp           .... RHF
 Total Charge           Charge          ....    0
 Multiplicity           Mult            ....    1
 Number of Electrons    NEL             ....  332
 Basis Dimension        Dim             ....  779
 Nuclear Repulsion      ENuc            ....   6404.8262610426 Eh

Convergence Acceleration:
 DIIS                   CNVDIIS         .... on
   Start iteration      DIISMaxIt       ....    12
   Startup error        DIISStart       ....  0.200000
   # of expansion vecs  DIISMaxEq       ....     5
   Bias factor          DIISBfac        ....   1.050
   Max. coefficient     DIISMaxC        ....  10.000
 Trust-Rad. Augm. Hess. CNVTRAH         .... auto
   Auto Start mean grad. ratio tolernc. ....  1.125000
   Auto Start start iteration           ....    20
   Auto Start num. interpolation iter.  ....    10
   Max. Number of Micro iterations      ....    16
   Max. Number of Macro iterations      .... Maxiter - #DIIS iter
   Number of Davidson start vectors     ....     2
   Converg. threshold I  (grad. norm)   ....   2.000e-06
   Converg. threshold II (energy diff.) ....   1.000e-09
   Grad. Scal. Fac. for Micro threshold ....   0.100
   Minimum threshold for Micro iter.    ....   0.010
   NR start threshold (gradient norm)   ....   0.001
   Initial trust radius                 ....   0.400
   Minimum AH scaling param. (alpha)    ....   1.000
   Maximum AH scaling param. (alpha)    .... 1000.000
   Orbital update algorithm             .... Taylor
   White noise on init. David. guess    .... on
   Maximum white noise                  ....   0.010
   Quad. conv. algorithm                .... NR
   COSX micro iterations for RIJONX calc.... off
 SOSCF                  CNVSOSCF        .... on
   Start iteration      SOSCFMaxIt      ....   150
   Startup grad/error   SOSCFStart      ....  0.003300
 Level Shifting         CNVShift        .... on
   Level shift para.    LevelShift      ....    0.2500
   Turn off err/grad.   ShiftErr        ....    0.0010
 Zerner damping         CNVZerner       .... off
 Static damping         CNVDamp         .... on
   Fraction old density DampFac         ....    0.7000
   Max. Damping (<1)    DampMax         ....    0.9800
   Min. Damping (>=0)   DampMin         ....    0.0000
   Turn off err/grad.   DampErr         ....    0.1000
 Fernandez-Rico         CNVRico         .... off

SCF Procedure:
 Maximum # iterations   MaxIter         ....   125
 SCF integral mode      SCFMode         .... Direct
   Integral package                     .... SHARK and LIBINT hybrid scheme
 Reset frequency        DirectResetFreq ....    20
 Integral Threshold     Thresh          ....  1.000e-12 Eh
 Primitive CutOff       TCut            ....  1.000e-14 Eh

Convergence Tolerance:
 Convergence Check Mode ConvCheckMode   .... Total+1el-Energy
 Convergence forced     ConvForced      .... 0
 Energy Change          TolE            ....  1.000e-09 Eh
 1-El. energy change                    ....  1.000e-06 Eh
 Orbital Gradient       TolG            ....  2.000e-06
 Orbital Rotation angle TolX            ....  2.000e-06
 DIIS Error             TolErr          ....  1.000e-08


Diagonalization of the overlap matrix:
Smallest eigenvalue                        ... 3.834e-04
Time for diagonalization                   ...    0.126 sec
Threshold for overlap eigenvalues          ... 1.000e-08
Number of eigenvalues below threshold      ... 0
Time for construction of square roots      ...    0.095 sec
Total time needed                          ...    0.224 sec

--------------------------------
INITIAL GUESS: MINIMAL BASIS EHT
--------------------------------
The minimal basis has 272 functions
EHT matrix was diagonalized
Basis set overlap was calculated now projecting the orbitals
Using GuessMode=FMatrix for the initial guess
C*T matrix was formed
Effective Fockian was calculated
Effective Fockian was diagonalized
Initial density was built
                      ------------------
                      INITIAL GUESS DONE
                      ------------------
-------------------
DFT GRID GENERATION
-------------------

General Integration Accuracy     IntAcc      ... 4.159
Radial Grid Type                 RadialGrid  ... OptM3 with GC (2021)
Angular Grid (max. ang.)         AngularGrid ... 3 (Lebedev-194)
Angular grid pruning method      GridPruning ... 4 (adaptive)
Weight generation scheme         WeightScheme... Becke
Basis function cutoff            BFCut       ... 1.0000e-12
Integration weight cutoff        WCut        ... 1.0000e-14
Angular grids for H and He will be reduced by one unit
Partially contracted basis set               ... off
Rotationally invariant grid construction     ... off

Total number of grid points                  ...   199663
Total number of batches                      ...     3163
Average number of points per batch           ...       63
Average number of grid points per atom       ...     2377
Time for grid setup =    1.810 sec

--------------------
COSX GRID GENERATION
--------------------

GRIDX 1
-------
General Integration Accuracy     IntAcc      ... 3.816
Radial Grid Type                 RadialGrid  ... OptM3 with GC (2021)
Angular Grid (max. ang.)         AngularGrid ... 1 (Lebedev-50)
Angular grid pruning method      GridPruning ... 4 (adaptive)
Weight generation scheme         WeightScheme... Becke
Basis function cutoff            BFCut       ... 1.0000e-12
Integration weight cutoff        WCut        ... 1.0000e-14
Angular grids for H and He will be reduced by one unit
Partially contracted basis set               ... on
Rotationally invariant grid construction     ... off

Total number of grid points                  ...    49778
Total number of batches                      ...      820
Average number of points per batch           ...       60
Average number of grid points per atom       ...      593
UseSFitting                                  ... on

GRIDX 2
-------
General Integration Accuracy     IntAcc      ... 4.020
Radial Grid Type                 RadialGrid  ... OptM3 with GC (2021)
Angular Grid (max. ang.)         AngularGrid ... 2 (Lebedev-110)
Angular grid pruning method      GridPruning ... 4 (adaptive)
Weight generation scheme         WeightScheme... Becke
Basis function cutoff            BFCut       ... 1.0000e-12
Integration weight cutoff        WCut        ... 1.0000e-14
Angular grids for H and He will be reduced by one unit
Partially contracted basis set               ... on
Rotationally invariant grid construction     ... off

Total number of grid points                  ...   106434
Total number of batches                      ...     1706
Average number of points per batch           ...       62
Average number of grid points per atom       ...     1267
UseSFitting                                  ... on

GRIDX 3
-------
General Integration Accuracy     IntAcc      ... 4.338
Radial Grid Type                 RadialGrid  ... OptM3 with GC (2021)
Angular Grid (max. ang.)         AngularGrid ... 3 (Lebedev-194)
Angular grid pruning method      GridPruning ... 4 (adaptive)
Weight generation scheme         WeightScheme... Becke
Basis function cutoff            BFCut       ... 1.0000e-12
Integration weight cutoff        WCut        ... 1.0000e-14
Angular grids for H and He will be reduced by one unit
Partially contracted basis set               ... on
Rotationally invariant grid construction     ... off

Total number of grid points                  ...   231145
Total number of batches                      ...     3652
Average number of points per batch           ...       63
Average number of grid points per atom       ...     2752
UseSFitting                                  ... on

Time for X-Grid setup             =    4.400 sec


--------------------
CPCM SOLVATION MODEL
--------------------
CPCM parameters:
  Epsilon                                         ...       9.0800
  Refrac                                          ...       1.4240
  Rsolv                                           ...       1.3000
  Surface type                                    ... GAUSSIAN VDW
  Epsilon function type                           ...         CPCM
Radii:
 Radius for C  used is    3.8550 Bohr (=   2.0400 Ang.)
 Radius for N  used is    3.5149 Bohr (=   1.8600 Ang.)
 Radius for O  used is    3.4469 Bohr (=   1.8240 Ang.)
 Radius for H  used is    2.4944 Bohr (=   1.3200 Ang.)
Calculating surface                               ...        done! (  0.0s)
GEPOL surface points                              ...         4234
GEPOL Volume                                      ...    4817.6898
GEPOL Surface-area                                ...    2197.6555
Calculating surface distance matrix               ...        done! (  0.2s)
Performing Cholesky decomposition & store         ...        done! (  1.3s)
Overall time for CPCM initialization              ...                 1.5s
--------------
SCF ITERATIONS
--------------
ITER       Energy         Delta-E        Max-DP      RMS-DP      [F,P]     Damp
               ***  Starting incremental Fock matrix formation  ***
  0  -2034.7130103930   0.000000000000 0.27000412  0.00293569  0.5435138 0.7000
  1  -2036.7883009763  -2.075290583255 0.16321818  0.00187763  0.2996656 0.7000
  2  -2037.9580188835  -1.169717907208 0.08705734  0.00125013  0.2113444 0.7000
                               ***Turning on DIIS***
  3  -2038.7760098384  -0.817990954885 0.06797674  0.00089813  0.1497798 0.7000
  4  -2039.3631980490  -0.587188210680 0.05023971  0.00067360  0.1056243 0.7000
  5  -2039.7792563706  -0.416058321516 0.11564785  0.00163695  0.0737444 0.0000
  6  -2040.7689590879  -0.989702717361 0.00610237  0.00007309  0.0045510 0.0000
                      *** Initiating the SOSCF procedure ***
                           *** Shutting down DIIS ***
                      *** Re-Reading the Fockian *** 
                      *** Removing any level shift *** 
ITER      Energy       Delta-E        Grad      Rot      Max-DP    RMS-DP
  7  -2040.76957856  -0.0006194727  0.000765  0.000765  0.002226  0.000035
               *** Restarting incremental Fock matrix formation ***
  8  -2040.76949842   0.0000801399  0.000723  0.002592  0.002559  0.000029
  9  -2040.76953184  -0.0000334184  0.000279  0.000929  0.001956  0.000022
 10  -2040.76955109  -0.0000192543  0.000099  0.000368  0.000676  0.000009
 11  -2040.76955332  -0.0000022269  0.000048  0.000085  0.000183  0.000002
 12  -2040.76955350  -0.0000001775  0.000026  0.000075  0.000131  0.000002
 13  -2040.76955367  -0.0000001716  0.000004  0.000010  0.000035  0.000000
 14  -2040.76955367   0.0000000009  0.000005  0.000007  0.000020  0.000000
 15  -2040.76955367  -0.0000000034  0.000001  0.000003  0.000003  0.000000
                  ***Gradient check signals convergence***
              ***Rediagonalizing the Fockian in SOSCF/NRSCF***

               *****************************************************
               *                     SUCCESS                       *
               *           SCF CONVERGED AFTER  16 CYCLES          *
               *****************************************************

Old exchange energy                            =   -116.105708321 Eh
New exchange energy                            =   -116.105761849 Eh
Exchange energy change after final integration =     -0.000053528 Eh
Total energy after final integration           =  -2040.769607202 Eh
Final COS-X integration done in                =    39.289 sec

----------------
TOTAL SCF ENERGY
----------------

Total Energy       :        -2040.76960720 Eh          -55532.16421 eV

Components:
Nuclear Repulsion  :         6404.82626104 Eh          174284.18300 eV
Electronic Energy  :        -8445.59586824 Eh         -229816.34721 eV
One Electron Energy:       -15536.27581234 Eh         -422763.55774 eV
Two Electron Energy:         7090.67994409 Eh          192947.21053 eV
Max COSX asymmetry :            0.00000731 Eh               0.00020 eV
CPCM Dielectric    :           -0.04102131 Eh              -1.11625 eV

Virial components:
Potential Energy   :        -4066.11578983 Eh         -110644.63571 eV
Kinetic Energy     :         2025.34618263 Eh           55112.47149 eV
Virial Ratio       :            2.00761520


DFT components:
N(Alpha)           :      165.999529479524 electrons
N(Beta)            :      165.999529479524 electrons
N(Total)           :      331.999058959048 electrons
E(X)               :     -154.302369125104 Eh       
E(C)               :      -14.657293754235 Eh       
E(XC)              :     -168.959662879339 Eh       
DFET-embed. en.    :        0.000000000000 Eh       
CPCM Solvation Model Properties:
Surface-charge          :           -0.03028284
Charge-correction       :           -0.00042386 Eh              -0.01153 eV
Free-energy (cav+disp)  :  This term is not implemented in the current solvation scheme

---------------
SCF CONVERGENCE
---------------

  Last Energy change         ...   -1.9850e-09  Tolerance :   1.0000e-09
  Last MAX-Density change    ...    2.7756e-15  Tolerance :   1.0000e-08
  Last RMS-Density change    ...    2.7421e-17  Tolerance :   1.0000e-09
  Last Orbital Gradient      ...    4.2964e-07  Tolerance :   2.0000e-06
  Last Orbital Rotation      ...    6.7922e-07  Tolerance :   2.0000e-06

             **** THE GBW FILE WAS UPDATED (orca.gbw) ****
             **** DENSITY orca.scfp WAS UPDATED ****
             **** ENERGY FILE WAS UPDATED (orca.en.tmp) ****
             **** THE GBW FILE WAS UPDATED (orca.gbw) ****
             **** DENSITY orca.scfp WAS UPDATED ****
----------------
ORBITAL ENERGIES
----------------

  NO   OCC          E(Eh)            E(eV) 
   0   2.0000     -19.585367      -532.9449 
   1   2.0000     -19.501342      -530.6585 
   2   2.0000     -19.475497      -529.9552 
   3   2.0000     -19.464817      -529.6646 
   4   2.0000     -14.675041      -399.3282 
   5   2.0000     -14.672977      -399.2720 
   6   2.0000     -14.662213      -398.9791 
   7   2.0000     -14.656486      -398.8233 
   8   2.0000     -14.643479      -398.4693 
   9   2.0000     -10.559247      -287.3317 
  10   2.0000     -10.554108      -287.1919 
  11   2.0000     -10.554064      -287.1907 
  12   2.0000     -10.547042      -286.9996 
  13   2.0000     -10.523186      -286.3505 
  14   2.0000     -10.506349      -285.8923 
  15   2.0000     -10.501917      -285.7717 
  16   2.0000     -10.498548      -285.6800 
  17   2.0000     -10.498340      -285.6744 
  18   2.0000     -10.497872      -285.6616 
  19   2.0000     -10.486394      -285.3493 
  20   2.0000     -10.477766      -285.1145 
  21   2.0000     -10.474602      -285.0284 
  22   2.0000     -10.469720      -284.8956 
  23   2.0000     -10.465399      -284.7780 
  24   2.0000     -10.464287      -284.7477 
  25   2.0000     -10.463530      -284.7271 
  26   2.0000     -10.460600      -284.6474 
  27   2.0000     -10.460545      -284.6459 
  28   2.0000     -10.459512      -284.6178 
  29   2.0000     -10.459315      -284.6124 
  30   2.0000     -10.457740      -284.5696 
  31   2.0000     -10.457185      -284.5545 
  32   2.0000     -10.456073      -284.5242 
  33   2.0000     -10.454654      -284.4856 
  34   2.0000     -10.454175      -284.4726 
  35   2.0000     -10.450808      -284.3809 
  36   2.0000     -10.448849      -284.3276 
  37   2.0000     -10.447890      -284.3015 
  38   2.0000     -10.447674      -284.2957 
  39   2.0000     -10.446822      -284.2725 
  40   2.0000     -10.446654      -284.2679 
  41   2.0000     -10.444600      -284.2120 
  42   2.0000     -10.438091      -284.0349 
  43   2.0000     -10.434978      -283.9502 
  44   2.0000     -10.433639      -283.9137 
  45   2.0000     -10.424271      -283.6588 
  46   2.0000     -10.422775      -283.6181 
  47   2.0000      -1.270401       -34.5694 
  48   2.0000      -1.170364       -31.8472 
  49   2.0000      -1.162033       -31.6205 
  50   2.0000      -1.148998       -31.2658 
  51   2.0000      -1.113980       -30.3129 
  52   2.0000      -1.056905       -28.7599 
  53   2.0000      -1.045276       -28.4434 
  54   2.0000      -1.033904       -28.1340 
  55   2.0000      -1.030654       -28.0455 
  56   2.0000      -0.979220       -26.6459 
  57   2.0000      -0.969751       -26.3883 
  58   2.0000      -0.963579       -26.2203 
  59   2.0000      -0.954792       -25.9812 
  60   2.0000      -0.903659       -24.5898 
  61   2.0000      -0.894525       -24.3413 
  62   2.0000      -0.892625       -24.2895 
  63   2.0000      -0.884404       -24.0659 
  64   2.0000      -0.879908       -23.9435 
  65   2.0000      -0.853549       -23.2263 
  66   2.0000      -0.847796       -23.0697 
  67   2.0000      -0.842658       -22.9299 
  68   2.0000      -0.838597       -22.8194 
  69   2.0000      -0.824809       -22.4442 
  70   2.0000      -0.784025       -21.3344 
  71   2.0000      -0.782364       -21.2892 
  72   2.0000      -0.771043       -20.9811 
  73   2.0000      -0.766250       -20.8507 
  74   2.0000      -0.765154       -20.8209 
  75   2.0000      -0.757729       -20.6189 
  76   2.0000      -0.755663       -20.5626 
  77   2.0000      -0.732249       -19.9255 
  78   2.0000      -0.714309       -19.4373 
  79   2.0000      -0.710022       -19.3207 
  80   2.0000      -0.705665       -19.2021 
  81   2.0000      -0.698681       -19.0121 
  82   2.0000      -0.687823       -18.7166 
  83   2.0000      -0.685478       -18.6528 
  84   2.0000      -0.670531       -18.2461 
  85   2.0000      -0.656550       -17.8656 
  86   2.0000      -0.649809       -17.6822 
  87   2.0000      -0.644244       -17.5308 
  88   2.0000      -0.638085       -17.3632 
  89   2.0000      -0.617363       -16.7993 
  90   2.0000      -0.610976       -16.6255 
  91   2.0000      -0.594968       -16.1899 
  92   2.0000      -0.591195       -16.0872 
  93   2.0000      -0.585167       -15.9232 
  94   2.0000      -0.581681       -15.8283 
  95   2.0000      -0.573479       -15.6051 
  96   2.0000      -0.570838       -15.5333 
  97   2.0000      -0.569519       -15.4974 
  98   2.0000      -0.565909       -15.3992 
  99   2.0000      -0.563388       -15.3306 
 100   2.0000      -0.550644       -14.9838 
 101   2.0000      -0.545222       -14.8363 
 102   2.0000      -0.541417       -14.7327 
 103   2.0000      -0.534835       -14.5536 
 104   2.0000      -0.533161       -14.5080 
 105   2.0000      -0.525564       -14.3013 
 106   2.0000      -0.523705       -14.2507 
 107   2.0000      -0.519707       -14.1419 
 108   2.0000      -0.516754       -14.0616 
 109   2.0000      -0.515184       -14.0189 
 110   2.0000      -0.512659       -13.9501 
 111   2.0000      -0.503268       -13.6946 
 112   2.0000      -0.498469       -13.5640 
 113   2.0000      -0.494917       -13.4674 
 114   2.0000      -0.494331       -13.4514 
 115   2.0000      -0.490285       -13.3413 
 116   2.0000      -0.487269       -13.2593 
 117   2.0000      -0.483903       -13.1677 
 118   2.0000      -0.480169       -13.0661 
 119   2.0000      -0.479307       -13.0426 
 120   2.0000      -0.476159       -12.9570 
 121   2.0000      -0.474826       -12.9207 
 122   2.0000      -0.468190       -12.7401 
 123   2.0000      -0.462926       -12.5968 
 124   2.0000      -0.457332       -12.4446 
 125   2.0000      -0.451065       -12.2741 
 126   2.0000      -0.450116       -12.2483 
 127   2.0000      -0.447665       -12.1816 
 128   2.0000      -0.445106       -12.1119 
 129   2.0000      -0.437994       -11.9184 
 130   2.0000      -0.436772       -11.8852 
 131   2.0000      -0.434903       -11.8343 
 132   2.0000      -0.430260       -11.7080 
 133   2.0000      -0.425508       -11.5787 
 134   2.0000      -0.423759       -11.5311 
 135   2.0000      -0.421600       -11.4723 
 136   2.0000      -0.421237       -11.4624 
 137   2.0000      -0.419356       -11.4112 
 138   2.0000      -0.418343       -11.3837 
 139   2.0000      -0.415324       -11.3016 
 140   2.0000      -0.406725       -11.0676 
 141   2.0000      -0.404577       -11.0091 
 142   2.0000      -0.402357       -10.9487 
 143   2.0000      -0.398195       -10.8354 
 144   2.0000      -0.395537       -10.7631 
 145   2.0000      -0.392180       -10.6718 
 146   2.0000      -0.387786       -10.5522 
 147   2.0000      -0.386662       -10.5216 
 148   2.0000      -0.379119       -10.3164 
 149   2.0000      -0.374474       -10.1900 
 150   2.0000      -0.364189        -9.9101 
 151   2.0000      -0.350520        -9.5381 
 152   2.0000      -0.345705        -9.4071 
 153   2.0000      -0.344577        -9.3764 
 154   2.0000      -0.329681        -8.9711 
 155   2.0000      -0.319405        -8.6915 
 156   2.0000      -0.315395        -8.5823 
 157   2.0000      -0.314289        -8.5522 
 158   2.0000      -0.304978        -8.2989 
 159   2.0000      -0.304294        -8.2803 
 160   2.0000      -0.302862        -8.2413 
 161   2.0000      -0.299645        -8.1538 
 162   2.0000      -0.296893        -8.0789 
 163   2.0000      -0.295108        -8.0303 
 164   2.0000      -0.287487        -7.8229 
 165   2.0000      -0.279063        -7.5937 
 166   0.0000      -0.053970        -1.4686 
 167   0.0000      -0.047723        -1.2986 
 168   0.0000      -0.018833        -0.5125 
 169   0.0000      -0.003660        -0.0996 
 170   0.0000       0.009560         0.2601 
 171   0.0000       0.014329         0.3899 
 172   0.0000       0.016836         0.4581 
 173   0.0000       0.019662         0.5350 
 174   0.0000       0.047333         1.2880 
 175   0.0000       0.057383         1.5615 
 176   0.0000       0.082004         2.2315 
 177   0.0000       0.092581         2.5193 
 178   0.0000       0.115991         3.1563 
 179   0.0000       0.129556         3.5254 
 180   0.0000       0.140263         3.8167 
 181   0.0000       0.145387         3.9562 
 182   0.0000       0.148624         4.0443 
 183   0.0000       0.156570         4.2605 
 184   0.0000       0.161205         4.3866 
 185   0.0000       0.166108         4.5200 
 186   0.0000       0.168167         4.5761 
 187   0.0000       0.172198         4.6858 
 188   0.0000       0.176385         4.7997 
 189   0.0000       0.180070         4.9000 
 190   0.0000       0.182519         4.9666 
 191   0.0000       0.183702         4.9988 
 192   0.0000       0.185991         5.0611 
 193   0.0000       0.189439         5.1549 
 194   0.0000       0.190504         5.1839 
 195   0.0000       0.192784         5.2459 
 196   0.0000       0.194687         5.2977 
 197   0.0000       0.197774         5.3817 
 198   0.0000       0.205236         5.5848 
 199   0.0000       0.206110         5.6085 
 200   0.0000       0.207149         5.6368 
 201   0.0000       0.209945         5.7129 
 202   0.0000       0.210195         5.7197 
 203   0.0000       0.212435         5.7807 
 204   0.0000       0.215830         5.8730 
 205   0.0000       0.217972         5.9313 
 206   0.0000       0.219347         5.9687 
 207   0.0000       0.220459         5.9990 
 208   0.0000       0.222090         6.0434 
 209   0.0000       0.222921         6.0660 
 210   0.0000       0.226320         6.1585 
 211   0.0000       0.229553         6.2464 
 212   0.0000       0.231003         6.2859 
 213   0.0000       0.234490         6.3808 
 214   0.0000       0.238315         6.4849 
 215   0.0000       0.238849         6.4994 
 216   0.0000       0.240070         6.5326 
 217   0.0000       0.244829         6.6621 
 218   0.0000       0.250125         6.8062 
 219   0.0000       0.251080         6.8322 
 220   0.0000       0.254548         6.9266 
 221   0.0000       0.257289         7.0012 
 222   0.0000       0.259149         7.0518 
 223   0.0000       0.262029         7.1302 
 224   0.0000       0.264726         7.2035 
 225   0.0000       0.272322         7.4102 
 226   0.0000       0.276548         7.5253 
 227   0.0000       0.277612         7.5542 
 228   0.0000       0.283435         7.7127 
 229   0.0000       0.288255         7.8438 
 230   0.0000       0.289280         7.8717 
 231   0.0000       0.294418         8.0115 
 232   0.0000       0.296296         8.0626 
 233   0.0000       0.299129         8.1397 
 234   0.0000       0.301790         8.2121 
 235   0.0000       0.308709         8.4004 
 236   0.0000       0.308992         8.4081 
 237   0.0000       0.313096         8.5198 
 238   0.0000       0.315354         8.5812 
 239   0.0000       0.317084         8.6283 
 240   0.0000       0.321072         8.7368 
 241   0.0000       0.321834         8.7575 
 242   0.0000       0.327326         8.9070 
 243   0.0000       0.333044         9.0626 
 244   0.0000       0.334104         9.0914 
 245   0.0000       0.336312         9.1515 
 246   0.0000       0.339455         9.2370 
 247   0.0000       0.346166         9.4197 
 248   0.0000       0.351730         9.5711 
 249   0.0000       0.356861         9.7107 
 250   0.0000       0.364577         9.9206 
 251   0.0000       0.371197        10.1008 
 252   0.0000       0.374825        10.1995 
 253   0.0000       0.378960        10.3120 
 254   0.0000       0.380951        10.3662 
 255   0.0000       0.387768        10.5517 
 256   0.0000       0.396581        10.7915 
 257   0.0000       0.400709        10.9038 
 258   0.0000       0.415624        11.3097 
 259   0.0000       0.422748        11.5036 
 260   0.0000       0.430874        11.7247 
 261   0.0000       0.445153        12.1132 
 262   0.0000       0.448376        12.2009 
 263   0.0000       0.459057        12.4916 
 264   0.0000       0.463658        12.6168 
 265   0.0000       0.470897        12.8138 
 266   0.0000       0.477858        13.0032 
 267   0.0000       0.488225        13.2853 
 268   0.0000       0.490989        13.3605 
 269   0.0000       0.495830        13.4922 
 270   0.0000       0.499295        13.5865 
 271   0.0000       0.500024        13.6063 
 272   0.0000       0.509993        13.8776 
 273   0.0000       0.512335        13.9414 
 274   0.0000       0.513621        13.9763 
 275   0.0000       0.517053        14.0697 
 276   0.0000       0.521762        14.1979 
 277   0.0000       0.524510        14.2726 
 278   0.0000       0.528199        14.3730 
 279   0.0000       0.533742        14.5239 
 280   0.0000       0.537992        14.6395 
 281   0.0000       0.539635        14.6842 
 282   0.0000       0.542386        14.7591 
 283   0.0000       0.547478        14.8976 
 284   0.0000       0.550139        14.9700 
 285   0.0000       0.555138        15.1061 
 286   0.0000       0.556560        15.1448 
 287   0.0000       0.560227        15.2446 
 288   0.0000       0.564662        15.3652 
 289   0.0000       0.568029        15.4569 
 290   0.0000       0.575527        15.6609 
 291   0.0000       0.578302        15.7364 
 292   0.0000       0.580439        15.7946 
 293   0.0000       0.585875        15.9425 
 294   0.0000       0.587472        15.9859 
 295   0.0000       0.587526        15.9874 
 296   0.0000       0.595237        16.1972 
 297   0.0000       0.596025        16.2187 
 298   0.0000       0.602402        16.3922 
 299   0.0000       0.605895        16.4872 
 300   0.0000       0.607605        16.5338 
 301   0.0000       0.609582        16.5876 
 302   0.0000       0.612681        16.6719 
 303   0.0000       0.615598        16.7513 
 304   0.0000       0.618824        16.8391 
 305   0.0000       0.621526        16.9126 
 306   0.0000       0.622852        16.9487 
 307   0.0000       0.626711        17.0537 
 308   0.0000       0.627791        17.0831 
 309   0.0000       0.628623        17.1057 
 310   0.0000       0.630606        17.1597 
 311   0.0000       0.637062        17.3353 
 312   0.0000       0.640067        17.4171 
 313   0.0000       0.642253        17.4766 
 314   0.0000       0.642868        17.4933 
 315   0.0000       0.647623        17.6227 
 316   0.0000       0.649924        17.6853 
 317   0.0000       0.652303        17.7501 
 318   0.0000       0.656902        17.8752 
 319   0.0000       0.658603        17.9215 
 320   0.0000       0.660996        17.9866 
 321   0.0000       0.664558        18.0836 
 322   0.0000       0.667347        18.1594 
 323   0.0000       0.670793        18.2532 
 324   0.0000       0.675553        18.3827 
 325   0.0000       0.682835        18.5809 
 326   0.0000       0.685766        18.6606 
 327   0.0000       0.689971        18.7751 
 328   0.0000       0.693072        18.8594 
 329   0.0000       0.694828        18.9072 
 330   0.0000       0.698710        19.0129 
 331   0.0000       0.699736        19.0408 
 332   0.0000       0.702113        19.1055 
 333   0.0000       0.705277        19.1916 
 334   0.0000       0.708009        19.2659 
 335   0.0000       0.712395        19.3852 
 336   0.0000       0.714235        19.4353 
 337   0.0000       0.724699        19.7201 
 338   0.0000       0.729010        19.8374 
 339   0.0000       0.734939        19.9987 
 340   0.0000       0.736713        20.0470 
 341   0.0000       0.742992        20.2178 
 342   0.0000       0.744390        20.2559 
 343   0.0000       0.748966        20.3804 
 344   0.0000       0.752933        20.4884 
 345   0.0000       0.754175        20.5222 
 346   0.0000       0.757376        20.6092 
 347   0.0000       0.761880        20.7318 
 348   0.0000       0.765690        20.8355 
 349   0.0000       0.768566        20.9138 
 350   0.0000       0.775678        21.1073 
 351   0.0000       0.787541        21.4301 
 352   0.0000       0.789344        21.4791 
 353   0.0000       0.794198        21.6112 
 354   0.0000       0.807340        21.9688 
 355   0.0000       0.809890        22.0382 
 356   0.0000       0.817217        22.2376 
 357   0.0000       0.826595        22.4928 
 358   0.0000       0.837539        22.7906 
 359   0.0000       0.840345        22.8670 
 360   0.0000       0.851006        23.1570 
 361   0.0000       0.858304        23.3556 
 362   0.0000       0.869925        23.6719 
 363   0.0000       0.872757        23.7489 
 364   0.0000       0.877225        23.8705 
 365   0.0000       0.882865        24.0240 
 366   0.0000       0.888506        24.1775 
 367   0.0000       0.901382        24.5279 
 368   0.0000       0.901977        24.5440 
 369   0.0000       0.917570        24.9684 
 370   0.0000       0.922352        25.0985 
 371   0.0000       0.925755        25.1911 
 372   0.0000       0.929628        25.2965 
 373   0.0000       0.934682        25.4340 
 374   0.0000       0.938566        25.5397 
 375   0.0000       0.940084        25.5810 
 376   0.0000       0.945850        25.7379 
 377   0.0000       0.948798        25.8181 
 378   0.0000       0.955701        26.0060 
 379   0.0000       0.959422        26.1072 
 380   0.0000       0.961701        26.1692 
 381   0.0000       0.965227        26.2652 
 382   0.0000       0.967395        26.3242 
 383   0.0000       0.969463        26.3804 
 384   0.0000       0.973423        26.4882 
 385   0.0000       0.976967        26.5846 
 386   0.0000       0.978438        26.6247 
 387   0.0000       0.983541        26.7635 
 388   0.0000       0.985151        26.8073 
 389   0.0000       0.988099        26.8875 
 390   0.0000       0.991965        26.9927 
 391   0.0000       0.995621        27.0922 
 392   0.0000       0.999712        27.2036 
 393   0.0000       1.001192        27.2438 
 394   0.0000       1.003484        27.3062 
 395   0.0000       1.009654        27.4741 
 396   0.0000       1.013610        27.5817 
 397   0.0000       1.015486        27.6328 
 398   0.0000       1.018179        27.7061 
 399   0.0000       1.021486        27.7960 
 400   0.0000       1.025160        27.8960 
 401   0.0000       1.032429        28.0938 
 402   0.0000       1.035207        28.1694 
 403   0.0000       1.040389        28.3104 
 404   0.0000       1.044298        28.4168 
 405   0.0000       1.044576        28.4243 
 406   0.0000       1.050271        28.5793 
 407   0.0000       1.056741        28.7554 
 408   0.0000       1.058641        28.8071 
 409   0.0000       1.060877        28.8679 
 410   0.0000       1.064380        28.9632 
 411   0.0000       1.068064        29.0635 
 412   0.0000       1.069169        29.0936 
 413   0.0000       1.073421        29.2093 
 414   0.0000       1.077148        29.3107 
 415   0.0000       1.079539        29.3757 
 416   0.0000       1.082048        29.4440 
 417   0.0000       1.084459        29.5096 
 418   0.0000       1.086405        29.5626 
 419   0.0000       1.088468        29.6187 
 420   0.0000       1.095864        29.8200 
 421   0.0000       1.101259        29.9668 
 422   0.0000       1.102264        29.9941 
 423   0.0000       1.107026        30.1237 
 424   0.0000       1.108847        30.1733 
 425   0.0000       1.111711        30.2512 
 426   0.0000       1.112599        30.2754 
 427   0.0000       1.117951        30.4210 
 428   0.0000       1.121039        30.5050 
 429   0.0000       1.126563        30.6553 
 430   0.0000       1.128639        30.7118 
 431   0.0000       1.135642        30.9024 
 432   0.0000       1.142661        31.0934 
 433   0.0000       1.143849        31.1257 
 434   0.0000       1.153050        31.3761 
 435   0.0000       1.154870        31.4256 
 436   0.0000       1.161498        31.6060 
 437   0.0000       1.163987        31.6737 
 438   0.0000       1.175458        31.9858 
 439   0.0000       1.177094        32.0304 
 440   0.0000       1.182157        32.1681 
 441   0.0000       1.185068        32.2473 
 442   0.0000       1.201575        32.6965 
 443   0.0000       1.203887        32.7594 
 444   0.0000       1.213047        33.0087 
 445   0.0000       1.214979        33.0613 
 446   0.0000       1.222771        33.2733 
 447   0.0000       1.230063        33.4717 
 448   0.0000       1.238596        33.7039 
 449   0.0000       1.248694        33.9787 
 450   0.0000       1.252771        34.0896 
 451   0.0000       1.260930        34.3117 
 452   0.0000       1.265310        34.4308 
 453   0.0000       1.273331        34.6491 
 454   0.0000       1.279126        34.8068 
 455   0.0000       1.285343        34.9760 
 456   0.0000       1.286488        35.0071 
 457   0.0000       1.287392        35.0317 
 458   0.0000       1.298198        35.3258 
 459   0.0000       1.306206        35.5437 
 460   0.0000       1.310160        35.6513 
 461   0.0000       1.310989        35.6738 
 462   0.0000       1.315432        35.7947 
 463   0.0000       1.331485        36.2315 
 464   0.0000       1.339730        36.4559 
 465   0.0000       1.341227        36.4966 
 466   0.0000       1.346536        36.6411 
 467   0.0000       1.350685        36.7540 
 468   0.0000       1.355207        36.8771 
 469   0.0000       1.363192        37.0944 
 470   0.0000       1.371853        37.3300 
 471   0.0000       1.376107        37.4458 
 472   0.0000       1.386456        37.7274 
 473   0.0000       1.392605        37.8947 
 474   0.0000       1.399825        38.0912 
 475   0.0000       1.411028        38.3960 
 476   0.0000       1.415900        38.5286 
 477   0.0000       1.427989        38.8576 
 478   0.0000       1.432504        38.9804 
 479   0.0000       1.436090        39.0780 
 480   0.0000       1.441770        39.2326 
 481   0.0000       1.451957        39.5098 
 482   0.0000       1.463684        39.8289 
 483   0.0000       1.470351        40.0103 
 484   0.0000       1.475679        40.1553 
 485   0.0000       1.484114        40.3848 
 486   0.0000       1.486283        40.4438 
 487   0.0000       1.493101        40.6293 
 488   0.0000       1.495067        40.6828 
 489   0.0000       1.502336        40.8806 
 490   0.0000       1.504411        40.9371 
 491   0.0000       1.516910        41.2772 
 492   0.0000       1.522809        41.4377 
 493   0.0000       1.526234        41.5309 
 494   0.0000       1.530942        41.6590 
 495   0.0000       1.535402        41.7804 
 496   0.0000       1.537813        41.8460 
 497   0.0000       1.538862        41.8746 
 498   0.0000       1.540554        41.9206 
 499   0.0000       1.541632        41.9499 
 500   0.0000       1.544223        42.0204 
 501   0.0000       1.548536        42.1378 
 502   0.0000       1.552995        42.2591 
 503   0.0000       1.557302        42.3763 
 504   0.0000       1.562091        42.5067 
 505   0.0000       1.567383        42.6506 
 506   0.0000       1.570095        42.7244 
 507   0.0000       1.584806        43.1248 
 508   0.0000       1.592802        43.3424 
 509   0.0000       1.603555        43.6349 
 510   0.0000       1.608357        43.7656 
 511   0.0000       1.614632        43.9364 
 512   0.0000       1.620583        44.0983 
 513   0.0000       1.628469        44.3129 
 514   0.0000       1.636736        44.5378 
 515   0.0000       1.646616        44.8067 
 516   0.0000       1.656397        45.0728 
 517   0.0000       1.679336        45.6970 
 518   0.0000       1.686096        45.8810 
 519   0.0000       1.712642        46.6034 
 520   0.0000       1.724239        46.9189 
 521   0.0000       1.727819        47.0164 
 522   0.0000       1.734418        47.1959 
 523   0.0000       1.752398        47.6852 
 524   0.0000       1.766072        48.0573 
 525   0.0000       1.767826        48.1050 
 526   0.0000       1.776682        48.3460 
 527   0.0000       1.788256        48.6609 
 528   0.0000       1.793225        48.7961 
 529   0.0000       1.795646        48.8620 
 530   0.0000       1.801679        49.0262 
 531   0.0000       1.820715        49.5442 
 532   0.0000       1.832124        49.8546 
 533   0.0000       1.837939        50.0129 
 534   0.0000       1.843823        50.1730 
 535   0.0000       1.847644        50.2770 
 536   0.0000       1.850971        50.3675 
 537   0.0000       1.855791        50.4986 
 538   0.0000       1.861100        50.6431 
 539   0.0000       1.864795        50.7436 
 540   0.0000       1.869521        50.8723 
 541   0.0000       1.874345        51.0035 
 542   0.0000       1.881449        51.1968 
 543   0.0000       1.884364        51.2762 
 544   0.0000       1.887127        51.3513 
 545   0.0000       1.889928        51.4276 
 546   0.0000       1.894662        51.5564 
 547   0.0000       1.899449        51.6866 
 548   0.0000       1.903424        51.7948 
 549   0.0000       1.908922        51.9444 
 550   0.0000       1.920010        52.2461 
 551   0.0000       1.925444        52.3940 
 552   0.0000       1.928341        52.4728 
 553   0.0000       1.929623        52.5077 
 554   0.0000       1.939303        52.7711 
 555   0.0000       1.942651        52.8622 
 556   0.0000       1.951502        53.1031 
 557   0.0000       1.956081        53.2277 
 558   0.0000       1.963043        53.4171 
 559   0.0000       1.973064        53.6898 
 560   0.0000       1.974425        53.7268 
 561   0.0000       1.985395        54.0253 
 562   0.0000       1.986850        54.0649 
 563   0.0000       1.993144        54.2362 
 564   0.0000       2.004118        54.5348 
 565   0.0000       2.008295        54.6485 
 566   0.0000       2.014154        54.8079 
 567   0.0000       2.018847        54.9356 
 568   0.0000       2.028403        55.1956 
 569   0.0000       2.030679        55.2576 
 570   0.0000       2.035786        55.3966 
 571   0.0000       2.040740        55.5313 
 572   0.0000       2.043669        55.6111 
 573   0.0000       2.054542        55.9069 
 574   0.0000       2.057668        55.9920 
 575   0.0000       2.062646        56.1275 
 576   0.0000       2.066754        56.2392 
 577   0.0000       2.070256        56.3345 
 578   0.0000       2.074883        56.4604 
 579   0.0000       2.082514        56.6681 
 580   0.0000       2.089668        56.8628 
 581   0.0000       2.093133        56.9570 
 582   0.0000       2.096668        57.0532 
 583   0.0000       2.099484        57.1299 
 584   0.0000       2.105281        57.2876 
 585   0.0000       2.118267        57.6410 
 586   0.0000       2.129139        57.9368 
 587   0.0000       2.135141        58.1002 
 588   0.0000       2.137615        58.1675 
 589   0.0000       2.146903        58.4202 
 590   0.0000       2.151148        58.5357 
 591   0.0000       2.153731        58.6060 
 592   0.0000       2.159411        58.7606 
 593   0.0000       2.160967        58.8029 
 594   0.0000       2.179503        59.3073 
 595   0.0000       2.183681        59.4210 
 596   0.0000       2.189990        59.5927 
 597   0.0000       2.192645        59.6649 
 598   0.0000       2.195786        59.7504 
 599   0.0000       2.202296        59.9275 
 600   0.0000       2.206053        60.0298 
 601   0.0000       2.209076        60.1120 
 602   0.0000       2.215118        60.2764 
 603   0.0000       2.218940        60.3804 
 604   0.0000       2.224863        60.5416 
 605   0.0000       2.227408        60.6109 
 606   0.0000       2.231060        60.7102 
 607   0.0000       2.240330        60.9625 
 608   0.0000       2.243793        61.0567 
 609   0.0000       2.259373        61.4807 
 610   0.0000       2.263197        61.5847 
 611   0.0000       2.271916        61.8220 
 612   0.0000       2.275917        61.9309 
 613   0.0000       2.281663        62.0872 
 614   0.0000       2.286019        62.2057 
 615   0.0000       2.290983        62.3408 
 616   0.0000       2.293662        62.4137 
 617   0.0000       2.301381        62.6238 
 618   0.0000       2.308847        62.8269 
 619   0.0000       2.312473        62.9256 
 620   0.0000       2.316138        63.0253 
 621   0.0000       2.319859        63.1266 
 622   0.0000       2.325411        63.2776 
 623   0.0000       2.326888        63.3178 
 624   0.0000       2.331475        63.4427 
 625   0.0000       2.333499        63.4977 
 626   0.0000       2.338552        63.6352 
 627   0.0000       2.343475        63.7692 
 628   0.0000       2.346679        63.8564 
 629   0.0000       2.348999        63.9195 
 630   0.0000       2.352333        64.0102 
 631   0.0000       2.357432        64.1490 
 632   0.0000       2.361618        64.2629 
 633   0.0000       2.366730        64.4020 
 634   0.0000       2.369337        64.4729 
 635   0.0000       2.376186        64.6593 
 636   0.0000       2.379165        64.7404 
 637   0.0000       2.382284        64.8252 
 638   0.0000       2.387556        64.9687 
 639   0.0000       2.390452        65.0475 
 640   0.0000       2.400973        65.3338 
 641   0.0000       2.403360        65.3988 
 642   0.0000       2.408090        65.5275 
 643   0.0000       2.421275        65.8862 
 644   0.0000       2.436605        66.3034 
 645   0.0000       2.442461        66.4628 
 646   0.0000       2.447192        66.5915 
 647   0.0000       2.456284        66.8389 
 648   0.0000       2.470244        67.2188 
 649   0.0000       2.474375        67.3312 
 650   0.0000       2.488225        67.7080 
 651   0.0000       2.495728        67.9122 
 652   0.0000       2.508476        68.2591 
 653   0.0000       2.528576        68.8060 
 654   0.0000       2.532500        68.9128 
 655   0.0000       2.548151        69.3387 
 656   0.0000       2.564630        69.7871 
 657   0.0000       2.569734        69.9260 
 658   0.0000       2.590968        70.5038 
 659   0.0000       2.596627        70.6578 
 660   0.0000       2.599271        70.7298 
 661   0.0000       2.605666        70.9038 
 662   0.0000       2.626503        71.4708 
 663   0.0000       2.630031        71.5668 
 664   0.0000       2.632771        71.6413 
 665   0.0000       2.633506        71.6613 
 666   0.0000       2.639513        71.8248 
 667   0.0000       2.648316        72.0643 
 668   0.0000       2.661632        72.4267 
 669   0.0000       2.669958        72.6532 
 670   0.0000       2.673666        72.7542 
 671   0.0000       2.686881        73.1138 
 672   0.0000       2.691920        73.2509 
 673   0.0000       2.700981        73.4974 
 674   0.0000       2.705616        73.6235 
 675   0.0000       2.716010        73.9064 
 676   0.0000       2.721604        74.0586 
 677   0.0000       2.725531        74.1655 
 678   0.0000       2.730074        74.2891 
 679   0.0000       2.737313        74.4861 
 680   0.0000       2.747599        74.7660 
 681   0.0000       2.749043        74.8053 
 682   0.0000       2.756857        75.0179 
 683   0.0000       2.761698        75.1496 
 684   0.0000       2.764785        75.2336 
 685   0.0000       2.774307        75.4927 
 686   0.0000       2.786469        75.8237 
 687   0.0000       2.787794        75.8597 
 688   0.0000       2.798087        76.1398 
 689   0.0000       2.808327        76.4185 
 690   0.0000       2.813001        76.5457 
 691   0.0000       2.816336        76.6364 
 692   0.0000       2.819477        76.7219 
 693   0.0000       2.826573        76.9150 
 694   0.0000       2.833840        77.1127 
 695   0.0000       2.843996        77.3891 
 696   0.0000       2.847850        77.4940 
 697   0.0000       2.851165        77.5841 
 698   0.0000       2.857399        77.7538 
 699   0.0000       2.862463        77.8916 
 700   0.0000       2.870323        78.1055 
 701   0.0000       2.878227        78.3205 
 702   0.0000       2.891529        78.6825 
 703   0.0000       2.901883        78.9642 
 704   0.0000       2.907487        79.1167 
 705   0.0000       2.920264        79.4644 
 706   0.0000       2.929712        79.7215 
 707   0.0000       2.937016        79.9203 
 708   0.0000       2.940897        80.0259 
 709   0.0000       2.948882        80.2432 
 710   0.0000       2.955052        80.4111 
 711   0.0000       2.973292        80.9074 
 712   0.0000       3.013278        81.9955 
 713   0.0000       3.032982        82.5316 
 714   0.0000       3.042133        82.7807 
 715   0.0000       3.074996        83.6749 
 716   0.0000       3.111551        84.6696 
 717   0.0000       3.120063        84.9012 
 718   0.0000       3.128606        85.1337 
 719   0.0000       3.143800        85.5471 
 720   0.0000       3.162945        86.0681 
 721   0.0000       3.191100        86.8343 
 722   0.0000       3.203761        87.1788 
 723   0.0000       3.236785        88.0774 
 724   0.0000       3.273553        89.0779 
 725   0.0000       3.283412        89.3462 
 726   0.0000       3.347670        91.0947 
 727   0.0000       3.399441        92.5035 
 728   0.0000       3.482196        94.7554 
 729   0.0000       3.491257        95.0019 
 730   0.0000       3.570865        97.1682 
 731   0.0000       3.574731        97.2734 
 732   0.0000      13.256482       360.7272 
 733   0.0000      13.263461       360.9171 
 734   0.0000      13.370253       363.8231 
 735   0.0000      13.502580       367.4239 
 736   0.0000      13.515618       367.7787 
 737   0.0000      13.567156       369.1811 
 738   0.0000      13.650303       371.4436 
 739   0.0000      13.677875       372.1939 
 740   0.0000      13.686968       372.4413 
 741   0.0000      13.704816       372.9270 
 742   0.0000      13.737164       373.8072 
 743   0.0000      13.764294       374.5455 
 744   0.0000      13.777819       374.9135 
 745   0.0000      13.787449       375.1756 
 746   0.0000      13.895618       378.1190 
 747   0.0000      13.917175       378.7056 
 748   0.0000      13.932568       379.1245 
 749   0.0000      13.942735       379.4011 
 750   0.0000      13.984503       380.5377 
 751   0.0000      14.034846       381.9076 
 752   0.0000      14.103435       383.7740 
 753   0.0000      14.108681       383.9167 
 754   0.0000      14.117538       384.1578 
 755   0.0000      14.138709       384.7338 
 756   0.0000      14.140939       384.7945 
 757   0.0000      14.150745       385.0614 
 758   0.0000      14.162320       385.3763 
 759   0.0000      14.170121       385.5886 
 760   0.0000      14.193152       386.2153 
 761   0.0000      14.206142       386.5688 
 762   0.0000      14.220178       386.9507 
 763   0.0000      14.256726       387.9452 
 764   0.0000      14.295650       389.0044 
 765   0.0000      14.365128       390.8950 
 766   0.0000      14.381473       391.3398 
 767   0.0000      14.561278       396.2325 
 768   0.0000      14.571274       396.5045 
 769   0.0000      14.597615       397.2213 
 770   0.0000      19.386965       527.5461 
 771   0.0000      19.410515       528.1870 
 772   0.0000      19.424935       528.5794 
 773   0.0000      19.592564       533.1408 
 774   0.0000      19.599712       533.3353 
 775   0.0000      25.769662       701.2281 
 776   0.0000      25.829835       702.8655 
 777   0.0000      25.857102       703.6075 
 778   0.0000      25.897845       704.7162 

                    ********************************
                    * MULLIKEN POPULATION ANALYSIS *
                    ********************************

-----------------------
MULLIKEN ATOMIC CHARGES
-----------------------
   0 C :   -0.300545
   1 C :    0.114632
   2 C :   -0.293242
   3 C :   -0.236175
   4 C :   -0.264099
   5 C :   -0.231733
   6 C :   -0.499627
   7 C :   -0.120641
   8 C :    0.266352
   9 C :    0.054728
  10 C :    0.534822
  11 N :   -0.701117
  12 N :   -0.362646
  13 C :   -0.108901
  14 C :   -0.121356
  15 N :   -0.345489
  16 O :   -0.473247
  17 H :    0.445747
  18 H :    0.279036
  19 H :    0.277371
  20 H :    0.244675
  21 H :    0.247424
  22 H :    0.249148
  23 H :    0.247771
  24 H :    0.248314
  25 H :    0.265990
  26 H :    0.260784
  27 H :    0.297288
  28 C :   -0.262719
  29 C :   -0.044367
  30 C :   -0.274237
  31 C :   -0.242518
  32 C :   -0.246601
  33 C :   -0.239681
  34 C :    0.380021
  35 O :   -0.377662
  36 C :   -0.106553
  37 C :    0.323672
  38 C :    0.171928
  39 C :   -0.310873
  40 C :   -0.248903
  41 C :   -0.293668
  42 N :   -0.439660
  43 C :    0.563930
  44 O :   -0.443209
  45 C :   -0.252002
  46 C :   -0.372236
  47 C :   -0.133052
  48 C :   -0.384978
  49 C :   -0.222836
  50 C :   -0.386465
  51 C :    0.594214
  52 N :   -0.655566
  53 C :   -0.240753
  54 C :   -0.636063
  55 C :   -0.643589
  56 C :   -0.637099
  57 O :   -0.506694
  58 H :    0.236328
  59 H :    0.248513
  60 H :    0.237409
  61 H :    0.241023
  62 H :    0.246676
  63 H :    0.259303
  64 H :    0.236632
  65 H :    0.225192
  66 H :    0.231065
  67 H :    0.230108
  68 H :    0.230194
  69 H :    0.231123
  70 H :    0.419251
  71 H :    0.241572
  72 H :    0.243577
  73 H :    0.240818
  74 H :    0.267126
  75 H :    0.260851
  76 H :    0.268925
  77 H :    0.270820
  78 H :    0.256115
  79 H :    0.258112
  80 H :    0.256798
  81 H :    0.261409
  82 H :    0.251808
  83 H :    0.242205
Sum of atomic charges:    0.0000000

--------------------------------
MULLIKEN REDUCED ORBITAL CHARGES
--------------------------------
  0 C s       :     3.284313  s :     3.284313
      pz      :     1.044213  p :     2.976483
      px      :     0.965272
      py      :     0.966997
      dz2     :     0.009497  d :     0.039749
      dxz     :     0.005077
      dyz     :     0.011998
      dx2y2   :     0.006843
      dxy     :     0.006333
  1 C s       :     3.155752  s :     3.155752
      pz      :     0.872902  p :     2.683472
      px      :     0.921043
      py      :     0.889527
      dz2     :     0.011266  d :     0.046143
      dxz     :     0.007780
      dyz     :     0.012564
      dx2y2   :     0.006848
      dxy     :     0.007686
  2 C s       :     3.281503  s :     3.281503
      pz      :     0.904266  p :     2.972102
      px      :     1.004640
      py      :     1.063197
      dz2     :     0.011157  d :     0.039637
      dxz     :     0.007388
      dyz     :     0.009491
      dx2y2   :     0.005315
      dxy     :     0.006286
  3 C s       :     3.253729  s :     3.253729
      pz      :     1.028837  p :     2.942290
      px      :     0.960993
      py      :     0.952460
      dz2     :     0.009479  d :     0.040156
      dxz     :     0.005131
      dyz     :     0.012201
      dx2y2   :     0.007058
      dxy     :     0.006287
  4 C s       :     3.258611  s :     3.258611
      pz      :     1.007896  p :     2.965509
      px      :     1.013246
      py      :     0.944367
      dz2     :     0.008704  d :     0.039979
      dxz     :     0.007712
      dyz     :     0.011152
      dx2y2   :     0.005692
      dxy     :     0.006719
  5 C s       :     3.252453  s :     3.252453
      pz      :     0.910298  p :     2.939209
      px      :     0.986137
      py      :     1.042774
      dz2     :     0.011209  d :     0.040071
      dxz     :     0.007511
      dyz     :     0.009675
      dx2y2   :     0.005451
      dxy     :     0.006226
  6 C s       :     3.363644  s :     3.363644
      pz      :     1.015401  p :     3.093344
      px      :     1.031865
      py      :     1.046078
      dz2     :     0.005760  d :     0.042639
      dxz     :     0.008464
      dyz     :     0.012979
      dx2y2   :     0.005084
      dxy     :     0.010352
  7 C s       :     3.267814  s :     3.267814
      pz      :     0.948300  p :     2.788306
      px      :     0.829306
      py      :     1.010700
      dz2     :     0.007418  d :     0.064521
      dxz     :     0.014174
      dyz     :     0.016830
      dx2y2   :     0.012795
      dxy     :     0.013303
  8 C s       :     3.092322  s :     3.092322
      pz      :     0.875343  p :     2.575816
      px      :     0.825610
      py      :     0.874863
      dz2     :     0.011694  d :     0.065510
      dxz     :     0.020405
      dyz     :     0.011600
      dx2y2   :     0.010799
      dxy     :     0.011013
  9 C s       :     3.153045  s :     3.153045
      pz      :     0.842840  p :     2.728673
      px      :     0.938271
      py      :     0.947562
      dz2     :     0.019732  d :     0.063554
      dxz     :     0.018200
      dyz     :     0.012336
      dx2y2   :     0.005271
      dxy     :     0.008015
 10 C s       :     2.924189  s :     2.924189
      pz      :     0.786864  p :     2.414871
      px      :     0.823750
      py      :     0.804257
      dz2     :     0.041986  d :     0.126118
      dxz     :     0.027417
      dyz     :     0.024466
      dx2y2   :     0.014234
      dxy     :     0.018014
 11 N s       :     3.579714  s :     3.579714
      pz      :     1.201911  p :     4.087043
      px      :     1.334776
      py      :     1.550356
      dz2     :     0.008459  d :     0.034359
      dxz     :     0.009865
      dyz     :     0.006778
      dx2y2   :     0.003509
      dxy     :     0.005748
 12 N s       :     3.612180  s :     3.612180
      pz      :     1.383323  p :     3.705943
      px      :     1.231505
      py      :     1.091114
      dz2     :     0.012862  d :     0.044524
      dxz     :     0.007742
      dyz     :     0.008225
      dx2y2   :     0.007928
      dxy     :     0.007767
 13 C s       :     3.198594  s :     3.198594
      pz      :     0.849654  p :     2.851718
      px      :     1.042423
      py      :     0.959641
      dz2     :     0.019283  d :     0.058589
      dxz     :     0.015365
      dyz     :     0.011419
      dx2y2   :     0.004393
      dxy     :     0.008129
 14 C s       :     3.196721  s :     3.196721
      pz      :     1.058239  p :     2.866373
      px      :     0.874938
      py      :     0.933197
      dz2     :     0.012376  d :     0.058262
      dxz     :     0.016956
      dyz     :     0.009647
      dx2y2   :     0.009141
      dxy     :     0.010142
 15 N s       :     3.613682  s :     3.613682
      pz      :     1.405300  p :     3.686588
      px      :     1.204119
      py      :     1.077169
      dz2     :     0.013172  d :     0.045219
      dxz     :     0.008079
      dyz     :     0.008696
      dx2y2   :     0.008083
      dxy     :     0.007190
 16 O s       :     3.760278  s :     3.760278
      pz      :     1.652183  p :     4.685233
      px      :     1.487701
      py      :     1.545348
      dz2     :     0.004779  d :     0.027737
      dxz     :     0.007466
      dyz     :     0.004806
      dx2y2   :     0.005779
      dxy     :     0.004907
 17 H s       :     0.554253  s :     0.554253
 18 H s       :     0.720964  s :     0.720964
 19 H s       :     0.722629  s :     0.722629
 20 H s       :     0.755325  s :     0.755325
 21 H s       :     0.752576  s :     0.752576
 22 H s       :     0.750852  s :     0.750852
 23 H s       :     0.752229  s :     0.752229
 24 H s       :     0.751686  s :     0.751686
 25 H s       :     0.734010  s :     0.734010
 26 H s       :     0.739216  s :     0.739216
 27 H s       :     0.702712  s :     0.702712
 28 C s       :     3.283902  s :     3.283902
      pz      :     1.023582  p :     2.938549
      px      :     0.915399
      py      :     0.999569
      dz2     :     0.008443  d :     0.040267
      dxz     :     0.010553
      dyz     :     0.007878
      dx2y2   :     0.006124
      dxy     :     0.007270
 29 C s       :     3.207086  s :     3.207086
      pz      :     0.915908  p :     2.793991
      px      :     0.876946
      py      :     1.001137
      dz2     :     0.009866  d :     0.043290
      dxz     :     0.013118
      dyz     :     0.005569
      dx2y2   :     0.007767
      dxy     :     0.006970
 30 C s       :     3.282673  s :     3.282673
      pz      :     0.897681  p :     2.951491
      px      :     1.073130
      py      :     0.980680
      dz2     :     0.010997  d :     0.040072
      dxz     :     0.009481
      dyz     :     0.007304
      dx2y2   :     0.005974
      dxy     :     0.006316
 31 C s       :     3.257477  s :     3.257477
      pz      :     1.005383  p :     2.945219
      px      :     0.931306
      py      :     1.008529
      dz2     :     0.008180  d :     0.039822
      dxz     :     0.010969
      dyz     :     0.007669
      dx2y2   :     0.005988
      dxy     :     0.007017
 32 C s       :     3.265241  s :     3.265241
      pz      :     1.031393  p :     2.941180
      px      :     0.962151
      py      :     0.947636
      dz2     :     0.008842  d :     0.040179
      dxz     :     0.012317
      dyz     :     0.005276
      dx2y2   :     0.007184
      dxy     :     0.006561
 33 C s       :     3.252917  s :     3.252917
      pz      :     0.911223  p :     2.946956
      px      :     1.044332
      py      :     0.991401
      dz2     :     0.010844  d :     0.039807
      dxz     :     0.009404
      dyz     :     0.007211
      dx2y2   :     0.005827
      dxy     :     0.006520
 34 C s       :     3.123344  s :     3.123344
      pz      :     0.825705  p :     2.396418
      px      :     0.828761
      py      :     0.741953
      dz2     :     0.016540  d :     0.100217
      dxz     :     0.040775
      dyz     :     0.008590
      dx2y2   :     0.016444
      dxy     :     0.017868
 35 O s       :     3.770663  s :     3.770663
      pz      :     1.825099  p :     4.577670
      px      :     1.388544
      py      :     1.364027
      dz2     :     0.002971  d :     0.029329
      dxz     :     0.006458
      dyz     :     0.000710
      dx2y2   :     0.008839
      dxy     :     0.010351
 36 C s       :     3.247014  s :     3.247014
      pz      :     0.890593  p :     2.816772
      px      :     0.910992
      py      :     1.015187
      dz2     :     0.012106  d :     0.042767
      dxz     :     0.009938
      dyz     :     0.006565
      dx2y2   :     0.007366
      dxy     :     0.006792
 37 C s       :     3.116010  s :     3.116010
      pz      :     0.768169  p :     2.484391
      px      :     0.835884
      py      :     0.880339
      dz2     :     0.014527  d :     0.075927
      dxz     :     0.020289
      dyz     :     0.016802
      dx2y2   :     0.013121
      dxy     :     0.011188
 38 C s       :     3.104799  s :     3.104799
      pz      :     0.868732  p :     2.658143
      px      :     0.864922
      py      :     0.924489
      dz2     :     0.014235  d :     0.065131
      dxz     :     0.016262
      dyz     :     0.012545
      dx2y2   :     0.011775
      dxy     :     0.010314
 39 C s       :     3.313184  s :     3.313184
      pz      :     1.031507  p :     2.957749
      px      :     0.969136
      py      :     0.957106
      dz2     :     0.010074  d :     0.039940
      dxz     :     0.010754
      dyz     :     0.007275
      dx2y2   :     0.006533
      dxy     :     0.005302
 40 C s       :     3.252980  s :     3.252980
      pz      :     1.000385  p :     2.956298
      px      :     0.962110
      py      :     0.993803
      dz2     :     0.009664  d :     0.039625
      dxz     :     0.010315
      dyz     :     0.008428
      dx2y2   :     0.005337
      dxy     :     0.005881
 41 C s       :     3.296589  s :     3.296589
      pz      :     0.901874  p :     2.957283
      px      :     1.039469
      py      :     1.015940
      dz2     :     0.011340  d :     0.039795
      dxz     :     0.009948
      dyz     :     0.008877
      dx2y2   :     0.002840
      dxy     :     0.006790
 42 N s       :     3.607540  s :     3.607540
      pz      :     1.271671  p :     3.786411
      px      :     1.294415
      py      :     1.220326
      dz2     :     0.015058  d :     0.045709
      dxz     :     0.008071
      dyz     :     0.008436
      dx2y2   :     0.005876
      dxy     :     0.008268
 43 C s       :     3.018658  s :     3.018658
      pz      :     0.765016  p :     2.316651
      px      :     0.746310
      py      :     0.805325
      dz2     :     0.022312  d :     0.100760
      dxz     :     0.029941
      dyz     :     0.025583
      dx2y2   :     0.010945
      dxy     :     0.011979
 44 O s       :     3.804633  s :     3.804633
      pz      :     1.624258  p :     4.597715
      px      :     1.449203
      py      :     1.524254
      dz2     :     0.007482  d :     0.040861
      dxz     :     0.011841
      dyz     :     0.010432
      dx2y2   :     0.006833
      dxy     :     0.004274
 45 C s       :     3.314248  s :     3.314248
      pz      :     0.962263  p :     2.884314
      px      :     0.963337
      py      :     0.958714
      dz2     :     0.008740  d :     0.053441
      dxz     :     0.011378
      dyz     :     0.012274
      dx2y2   :     0.007296
      dxy     :     0.013753
 46 C s       :     3.314461  s :     3.314461
      pz      :     1.083177  p :     3.015232
      px      :     1.029806
      py      :     0.902249
      dz2     :     0.008892  d :     0.042543
      dxz     :     0.006794
      dyz     :     0.009291
      dx2y2   :     0.008202
      dxy     :     0.009364
 47 C s       :     3.246606  s :     3.246606
      pz      :     0.936634  p :     2.832250
      px      :     0.940436
      py      :     0.955180
      dz2     :     0.011129  d :     0.054196
      dxz     :     0.011063
      dyz     :     0.010009
      dx2y2   :     0.009755
      dxy     :     0.012240
 48 C s       :     3.320530  s :     3.320530
      pz      :     0.923775  p :     3.021236
      px      :     1.099660
      py      :     0.997801
      dz2     :     0.009451  d :     0.043212
      dxz     :     0.009456
      dyz     :     0.007246
      dx2y2   :     0.005956
      dxy     :     0.011103
 49 C s       :     3.273654  s :     3.273654
      pz      :     0.992979  p :     2.896517
      px      :     0.952227
      py      :     0.951310
      dz2     :     0.010177  d :     0.052665
      dxz     :     0.011704
      dyz     :     0.010073
      dx2y2   :     0.009122
      dxy     :     0.011589
 50 C s       :     3.324410  s :     3.324410
      pz      :     0.967236  p :     3.019484
      px      :     1.053898
      py      :     0.998349
      dz2     :     0.006019  d :     0.042571
      dxz     :     0.010366
      dyz     :     0.009931
      dx2y2   :     0.006079
      dxy     :     0.010176
 51 C s       :     2.946255  s :     2.946255
      pz      :     0.757011  p :     2.337376
      px      :     0.835349
      py      :     0.745016
      dz2     :     0.036480  d :     0.122155
      dxz     :     0.031511
      dyz     :     0.022860
      dx2y2   :     0.015969
      dxy     :     0.015335
 52 N s       :     3.557663  s :     3.557663
      pz      :     1.158599  p :     4.063189
      px      :     1.359854
      py      :     1.544736
      dz2     :     0.008968  d :     0.034714
      dxz     :     0.010466
      dyz     :     0.006966
      dx2y2   :     0.004079
      dxy     :     0.004235
 53 C s       :     3.270272  s :     3.270272
      pz      :     0.973686  p :     2.912682
      px      :     0.869125
      py      :     1.069871
      dz2     :     0.007912  d :     0.057798
      dxz     :     0.012821
      dyz     :     0.014018
      dx2y2   :     0.011592
      dxy     :     0.011455
 54 C s       :     3.389174  s :     3.389174
      pz      :     1.144424  p :     3.209995
      px      :     1.004229
      py      :     1.061341
      dz2     :     0.004267  d :     0.036895
      dxz     :     0.008662
      dyz     :     0.009962
      dx2y2   :     0.004727
      dxy     :     0.009277
 55 C s       :     3.383876  s :     3.383876
      pz      :     1.088566  p :     3.222741
      px      :     1.095200
      py      :     1.038975
      dz2     :     0.010305  d :     0.036973
      dxz     :     0.005975
      dyz     :     0.004828
      dx2y2   :     0.006926
      dxy     :     0.008938
 56 C s       :     3.378967  s :     3.378967
      pz      :     0.965242  p :     3.221335
      px      :     1.128335
      py      :     1.127758
      dz2     :     0.007282  d :     0.036797
      dxz     :     0.008021
      dyz     :     0.007666
      dx2y2   :     0.003640
      dxy     :     0.010187
 57 O s       :     3.770819  s :     3.770819
      pz      :     1.716050  p :     4.709946
      px      :     1.476548
      py      :     1.517348
      dz2     :     0.003669  d :     0.025929
      dxz     :     0.006927
      dyz     :     0.003599
      dx2y2   :     0.005945
      dxy     :     0.005788
 58 H s       :     0.763672  s :     0.763672
 59 H s       :     0.751487  s :     0.751487
 60 H s       :     0.762591  s :     0.762591
 61 H s       :     0.758977  s :     0.758977
 62 H s       :     0.753324  s :     0.753324
 63 H s       :     0.740697  s :     0.740697
 64 H s       :     0.763368  s :     0.763368
 65 H s       :     0.774808  s :     0.774808
 66 H s       :     0.768935  s :     0.768935
 67 H s       :     0.769892  s :     0.769892
 68 H s       :     0.769806  s :     0.769806
 69 H s       :     0.768877  s :     0.768877
 70 H s       :     0.580749  s :     0.580749
 71 H s       :     0.758428  s :     0.758428
 72 H s       :     0.756423  s :     0.756423
 73 H s       :     0.759182  s :     0.759182
 74 H s       :     0.732874  s :     0.732874
 75 H s       :     0.739149  s :     0.739149
 76 H s       :     0.731075  s :     0.731075
 77 H s       :     0.729180  s :     0.729180
 78 H s       :     0.743885  s :     0.743885
 79 H s       :     0.741888  s :     0.741888
 80 H s       :     0.743202  s :     0.743202
 81 H s       :     0.738591  s :     0.738591
 82 H s       :     0.748192  s :     0.748192
 83 H s       :     0.757795  s :     0.757795


                     *******************************
                     * LOEWDIN POPULATION ANALYSIS *
                     *******************************

----------------------
LOEWDIN ATOMIC CHARGES
----------------------
   0 C :   -0.139486
   1 C :   -0.059686
   2 C :   -0.141981
   3 C :   -0.141938
   4 C :   -0.148870
   5 C :   -0.139410
   6 C :   -0.216182
   7 C :   -0.049397
   8 C :    0.019662
   9 C :   -0.039321
  10 C :    0.105247
  11 N :   -0.205460
  12 N :   -0.110930
  13 C :   -0.062222
  14 C :   -0.077923
  15 N :   -0.092206
  16 O :   -0.294610
  17 H :    0.274655
  18 H :    0.153465
  19 H :    0.152571
  20 H :    0.146362
  21 H :    0.146424
  22 H :    0.146194
  23 H :    0.146621
  24 H :    0.146818
  25 H :    0.153040
  26 H :    0.146977
  27 H :    0.154551
  28 C :   -0.114412
  29 C :   -0.091834
  30 C :   -0.108912
  31 C :   -0.140258
  32 C :   -0.126603
  33 C :   -0.141587
  34 C :    0.135485
  35 O :   -0.211556
  36 C :   -0.117068
  37 C :    0.071577
  38 C :   -0.022758
  39 C :   -0.113163
  40 C :   -0.144442
  41 C :   -0.100730
  42 N :   -0.189017
  43 C :    0.136896
  44 O :   -0.055296
  45 C :   -0.100753
  46 C :   -0.199821
  47 C :   -0.101685
  48 C :   -0.205117
  49 C :   -0.114545
  50 C :   -0.196331
  51 C :    0.122192
  52 N :   -0.207315
  53 C :   -0.128755
  54 C :   -0.330418
  55 C :   -0.340339
  56 C :   -0.337156
  57 O :   -0.320305
  58 H :    0.137841
  59 H :    0.141322
  60 H :    0.134784
  61 H :    0.135458
  62 H :    0.143065
  63 H :    0.143949
  64 H :    0.136595
  65 H :    0.131838
  66 H :    0.133942
  67 H :    0.132192
  68 H :    0.133309
  69 H :    0.133742
  70 H :    0.269429
  71 H :    0.137959
  72 H :    0.139188
  73 H :    0.138259
  74 H :    0.160333
  75 H :    0.153453
  76 H :    0.159218
  77 H :    0.152616
  78 H :    0.150775
  79 H :    0.150891
  80 H :    0.150827
  81 H :    0.154399
  82 H :    0.136942
  83 H :    0.128734

-------------------------------
LOEWDIN REDUCED ORBITAL CHARGES
-------------------------------
  0 C s       :     2.891403  s :     2.891403
      pz      :     1.077536  p :     3.157635
      px      :     1.016721
      py      :     1.063378
      dz2     :     0.021285  d :     0.090447
      dxz     :     0.011518
      dyz     :     0.027213
      dx2y2   :     0.015030
      dxy     :     0.015402
  1 C s       :     2.847835  s :     2.847835
      pz      :     1.053012  p :     3.100698
      px      :     0.983911
      py      :     1.063775
      dz2     :     0.027450  d :     0.111152
      dxz     :     0.017681
      dyz     :     0.032966
      dx2y2   :     0.015672
      dxy     :     0.017384
  2 C s       :     2.890931  s :     2.890931
      pz      :     1.070568  p :     3.160818
      px      :     1.022556
      py      :     1.067694
      dz2     :     0.028039  d :     0.090233
      dxz     :     0.017577
      dyz     :     0.023529
      dx2y2   :     0.009593
      dxy     :     0.011495
  3 C s       :     2.893306  s :     2.893306
      pz      :     1.075355  p :     3.157393
      px      :     1.012361
      py      :     1.069678
      dz2     :     0.021141  d :     0.091239
      dxz     :     0.011644
      dyz     :     0.027565
      dx2y2   :     0.015518
      dxy     :     0.015371
  4 C s       :     2.893879  s :     2.893879
      pz      :     1.077319  p :     3.164339
      px      :     1.016518
      py      :     1.070502
      dz2     :     0.020571  d :     0.090652
      dxz     :     0.014869
      dyz     :     0.027643
      dx2y2   :     0.013034
      dxy     :     0.014536
  5 C s       :     2.893337  s :     2.893337
      pz      :     1.079191  p :     3.154999
      px      :     1.009560
      py      :     1.066247
      dz2     :     0.027745  d :     0.091074
      dxz     :     0.017919
      dyz     :     0.024240
      dx2y2   :     0.009881
      dxy     :     0.011288
  6 C s       :     2.904182  s :     2.904182
      pz      :     1.068101  p :     3.224217
      px      :     1.080787
      py      :     1.075329
      dz2     :     0.012251  d :     0.087783
      dxz     :     0.018005
      dyz     :     0.026422
      dx2y2   :     0.009825
      dxy     :     0.021280
  7 C s       :     2.853642  s :     2.853642
      pz      :     1.046689  p :     3.054666
      px      :     0.955621
      py      :     1.052356
      dz2     :     0.016152  d :     0.141089
      dxz     :     0.032376
      dyz     :     0.035747
      dx2y2   :     0.026273
      dxy     :     0.030541
  8 C s       :     2.831887  s :     2.831887
      pz      :     1.056584  p :     2.990644
      px      :     1.001103
      py      :     0.932958
      dz2     :     0.028316  d :     0.157807
      dxz     :     0.053390
      dyz     :     0.027557
      dx2y2   :     0.022995
      dxy     :     0.025549
  9 C s       :     2.840724  s :     2.840724
      pz      :     1.039997  p :     3.044033
      px      :     1.025548
      py      :     0.978488
      dz2     :     0.051010  d :     0.154565
      dxz     :     0.046814
      dyz     :     0.028452
      dx2y2   :     0.010244
      dxy     :     0.018044
 10 C s       :     2.808131  s :     2.808131
      pz      :     0.974453  p :     2.795848
      px      :     0.963207
      py      :     0.858188
      dz2     :     0.103403  d :     0.290774
      dxz     :     0.064227
      dyz     :     0.051441
      dx2y2   :     0.029888
      dxy     :     0.041815
 11 N s       :     3.108049  s :     3.108049
      pz      :     1.216024  p :     4.016878
      px      :     1.296239
      py      :     1.504615
      dz2     :     0.024083  d :     0.080533
      dxz     :     0.023653
      dyz     :     0.014769
      dx2y2   :     0.007622
      dxy     :     0.010407
 12 N s       :     3.196212  s :     3.196212
      pz      :     1.433014  p :     3.819332
      px      :     1.273119
      py      :     1.113199
      dz2     :     0.027072  d :     0.095387
      dxz     :     0.019198
      dyz     :     0.016137
      dx2y2   :     0.015923
      dxy     :     0.017058
 13 C s       :     2.897831  s :     2.897831
      pz      :     1.033089  p :     3.033874
      px      :     1.043173
      py      :     0.957613
      dz2     :     0.047687  d :     0.130517
      dxz     :     0.037061
      dyz     :     0.024901
      dx2y2   :     0.006858
      dxy     :     0.014009
 14 C s       :     2.895807  s :     2.895807
      pz      :     1.088177  p :     3.051902
      px      :     1.000755
      py      :     0.962970
      dz2     :     0.026527  d :     0.130214
      dxz     :     0.041870
      dyz     :     0.020187
      dx2y2   :     0.019034
      dxy     :     0.022596
 15 N s       :     3.197435  s :     3.197435
      pz      :     1.437971  p :     3.798380
      px      :     1.261080
      py      :     1.099329
      dz2     :     0.027577  d :     0.096390
      dxz     :     0.019507
      dyz     :     0.016980
      dx2y2   :     0.016126
      dxy     :     0.016200
 16 O s       :     3.509264  s :     3.509264
      pz      :     1.658789  p :     4.731414
      px      :     1.527702
      py      :     1.544924
      dz2     :     0.009753  d :     0.053932
      dxz     :     0.016756
      dyz     :     0.008042
      dx2y2   :     0.009452
      dxy     :     0.009928
 17 H s       :     0.725345  s :     0.725345
 18 H s       :     0.846535  s :     0.846535
 19 H s       :     0.847429  s :     0.847429
 20 H s       :     0.853638  s :     0.853638
 21 H s       :     0.853576  s :     0.853576
 22 H s       :     0.853806  s :     0.853806
 23 H s       :     0.853379  s :     0.853379
 24 H s       :     0.853182  s :     0.853182
 25 H s       :     0.846960  s :     0.846960
 26 H s       :     0.853023  s :     0.853023
 27 H s       :     0.845449  s :     0.845449
 28 C s       :     2.889990  s :     2.889990
      pz      :     1.077420  p :     3.132992
      px      :     1.051140
      py      :     1.004431
      dz2     :     0.019606  d :     0.091430
      dxz     :     0.026964
      dyz     :     0.014948
      dx2y2   :     0.014566
      dxy     :     0.015346
 29 C s       :     2.851391  s :     2.851391
      pz      :     1.043410  p :     3.134082
      px      :     1.063387
      py      :     1.027285
      dz2     :     0.025092  d :     0.106361
      dxz     :     0.033488
      dyz     :     0.013143
      dx2y2   :     0.017428
      dxy     :     0.017211
 30 C s       :     2.889689  s :     2.889689
      pz      :     1.054298  p :     3.128069
      px      :     1.072158
      py      :     1.001613
      dz2     :     0.027192  d :     0.091154
      dxz     :     0.023688
      dyz     :     0.017373
      dx2y2   :     0.011344
      dxy     :     0.011557
 31 C s       :     2.892676  s :     2.892676
      pz      :     1.070249  p :     3.157018
      px      :     1.072351
      py      :     1.014418
      dz2     :     0.019163  d :     0.090564
      dxz     :     0.027470
      dyz     :     0.014527
      dx2y2   :     0.014066
      dxy     :     0.015337
 32 C s       :     2.896321  s :     2.896321
      pz      :     1.069793  p :     3.139532
      px      :     1.070285
      py      :     0.999454
      dz2     :     0.019644  d :     0.090750
      dxz     :     0.027487
      dyz     :     0.011716
      dx2y2   :     0.015901
      dxy     :     0.016003
 33 C s       :     2.892560  s :     2.892560
      pz      :     1.073936  p :     3.158315
      px      :     1.068732
      py      :     1.015647
      dz2     :     0.026700  d :     0.090712
      dxz     :     0.023592
      dyz     :     0.017483
      dx2y2   :     0.010842
      dxy     :     0.012095
 34 C s       :     2.846433  s :     2.846433
      pz      :     1.030096  p :     2.788300
      px      :     1.003616
      py      :     0.754588
      dz2     :     0.036040  d :     0.229782
      dxz     :     0.101163
      dyz     :     0.018751
      dx2y2   :     0.036958
      dxy     :     0.036870
 35 O s       :     3.511505  s :     3.511505
      pz      :     1.804883  p :     4.642964
      px      :     1.473739
      py      :     1.364342
      dz2     :     0.006927  d :     0.057088
      dxz     :     0.014763
      dyz     :     0.001519
      dx2y2   :     0.017792
      dxy     :     0.016087
 36 C s       :     2.848614  s :     2.848614
      pz      :     1.062762  p :     3.161803
      px      :     1.047404
      py      :     1.051638
      dz2     :     0.031237  d :     0.106651
      dxz     :     0.026892
      dyz     :     0.016518
      dx2y2   :     0.015499
      dxy     :     0.016505
 37 C s       :     2.815774  s :     2.815774
      pz      :     0.965297  p :     2.934101
      px      :     0.993541
      py      :     0.975263
      dz2     :     0.037888  d :     0.178548
      dxz     :     0.048716
      dyz     :     0.039224
      dx2y2   :     0.027038
      dxy     :     0.025681
 38 C s       :     2.819254  s :     2.819254
      pz      :     1.071152  p :     3.049626
      px      :     0.985726
      py      :     0.992748
      dz2     :     0.036555  d :     0.153878
      dxz     :     0.040530
      dyz     :     0.029480
      dx2y2   :     0.023108
      dxy     :     0.024206
 39 C s       :     2.894312  s :     2.894312
      pz      :     1.083085  p :     3.129087
      px      :     1.040334
      py      :     1.005668
      dz2     :     0.023180  d :     0.089764
      dxz     :     0.024053
      dyz     :     0.016352
      dx2y2   :     0.013419
      dxy     :     0.012759
 40 C s       :     2.889341  s :     2.889341
      pz      :     1.084585  p :     3.164873
      px      :     1.050649
      py      :     1.029639
      dz2     :     0.023079  d :     0.090228
      dxz     :     0.024913
      dyz     :     0.018198
      dx2y2   :     0.010830
      dxy     :     0.013208
 41 C s       :     2.889019  s :     2.889019
      pz      :     1.068937  p :     3.121543
      px      :     1.042744
      py      :     1.009862
      dz2     :     0.029696  d :     0.090168
      dxz     :     0.024134
      dyz     :     0.020708
      dx2y2   :     0.004638
      dxy     :     0.010993
 42 N s       :     3.202310  s :     3.202310
      pz      :     1.358557  p :     3.892776
      px      :     1.301945
      py      :     1.232274
      dz2     :     0.034777  d :     0.093931
      dxz     :     0.015863
      dyz     :     0.015909
      dx2y2   :     0.011415
      dxy     :     0.015966
 43 C s       :     2.827954  s :     2.827954
      pz      :     1.013542  p :     2.810956
      px      :     0.897185
      py      :     0.900229
      dz2     :     0.052619  d :     0.224194
      dxz     :     0.069067
      dyz     :     0.055620
      dx2y2   :     0.021865
      dxy     :     0.025022
 44 O s       :     3.402580  s :     3.402580
      pz      :     1.619876  p :     4.565430
      px      :     1.440598
      py      :     1.504956
      dz2     :     0.014554  d :     0.087285
      dxz     :     0.023310
      dyz     :     0.019133
      dx2y2   :     0.017119
      dxy     :     0.013170
 45 C s       :     2.833728  s :     2.833728
      pz      :     1.055965  p :     3.142473
      px      :     1.043585
      py      :     1.042923
      dz2     :     0.020274  d :     0.124552
      dxz     :     0.026380
      dyz     :     0.029406
      dx2y2   :     0.015570
      dxy     :     0.032922
 46 C s       :     2.903738  s :     2.903738
      pz      :     1.096779  p :     3.207944
      px      :     1.077005
      py      :     1.034160
      dz2     :     0.016915  d :     0.088139
      dxz     :     0.012728
      dyz     :     0.019756
      dx2y2   :     0.017839
      dxy     :     0.020900
 47 C s       :     2.833876  s :     2.833876
      pz      :     1.050109  p :     3.140745
      px      :     1.040150
      py      :     1.050487
      dz2     :     0.026671  d :     0.127064
      dxz     :     0.026308
      dyz     :     0.023252
      dx2y2   :     0.021557
      dxy     :     0.029277
 48 C s       :     2.902365  s :     2.902365
      pz      :     1.048970  p :     3.212363
      px      :     1.094878
      py      :     1.068515
      dz2     :     0.021044  d :     0.090389
      dxz     :     0.019218
      dyz     :     0.017143
      dx2y2   :     0.011603
      dxy     :     0.021380
 49 C s       :     2.841801  s :     2.841801
      pz      :     1.056720  p :     3.150095
      px      :     1.041409
      py      :     1.051965
      dz2     :     0.024118  d :     0.122649
      dxz     :     0.026848
      dyz     :     0.023257
      dx2y2   :     0.020268
      dxy     :     0.028157
 50 C s       :     2.905235  s :     2.905235
      pz      :     1.054396  p :     3.203002
      px      :     1.081099
      py      :     1.067508
      dz2     :     0.014194  d :     0.088094
      dxz     :     0.020390
      dyz     :     0.020418
      dx2y2   :     0.011978
      dxy     :     0.021114
 51 C s       :     2.820476  s :     2.820476
      pz      :     0.980885  p :     2.777718
      px      :     0.995644
      py      :     0.801188
      dz2     :     0.086991  d :     0.279615
      dxz     :     0.073952
      dyz     :     0.049858
      dx2y2   :     0.035445
      dxy     :     0.033368
 52 N s       :     3.099702  s :     3.099702
      pz      :     1.208932  p :     4.025013
      px      :     1.314068
      py      :     1.502013
      dz2     :     0.025295  d :     0.082601
      dxz     :     0.026305
      dyz     :     0.015417
      dx2y2   :     0.007937
      dxy     :     0.007647
 53 C s       :     2.894684  s :     2.894684
      pz      :     1.037766  p :     3.113592
      px      :     0.997004
      py      :     1.078822
      dz2     :     0.016122  d :     0.120478
      dxz     :     0.028678
      dyz     :     0.026825
      dx2y2   :     0.025096
      dxy     :     0.023758
 54 C s       :     2.954630  s :     2.954630
      pz      :     1.135568  p :     3.306688
      px      :     1.069563
      py      :     1.101557
      dz2     :     0.007779  d :     0.069101
      dxz     :     0.015620
      dyz     :     0.017322
      dx2y2   :     0.009541
      dxy     :     0.018839
 55 C s       :     2.949303  s :     2.949303
      pz      :     1.114377  p :     3.321590
      px      :     1.115893
      py      :     1.091319
      dz2     :     0.018341  d :     0.069447
      dxz     :     0.011071
      dyz     :     0.010020
      dx2y2   :     0.013052
      dxy     :     0.016962
 56 C s       :     2.946529  s :     2.946529
      pz      :     1.061849  p :     3.321040
      px      :     1.130376
      py      :     1.128815
      dz2     :     0.016113  d :     0.069587
      dxz     :     0.015433
      dyz     :     0.015158
      dx2y2   :     0.005895
      dxy     :     0.016987
 57 O s       :     3.509045  s :     3.509045
      pz      :     1.709412  p :     4.758820
      px      :     1.530499
      py      :     1.518909
      dz2     :     0.008512  d :     0.052440
      dxz     :     0.015207
      dyz     :     0.006515
      dx2y2   :     0.010828
      dxy     :     0.011379
 58 H s       :     0.862159  s :     0.862159
 59 H s       :     0.858678  s :     0.858678
 60 H s       :     0.865216  s :     0.865216
 61 H s       :     0.864542  s :     0.864542
 62 H s       :     0.856935  s :     0.856935
 63 H s       :     0.856051  s :     0.856051
 64 H s       :     0.863405  s :     0.863405
 65 H s       :     0.868162  s :     0.868162
 66 H s       :     0.866058  s :     0.866058
 67 H s       :     0.867808  s :     0.867808
 68 H s       :     0.866691  s :     0.866691
 69 H s       :     0.866258  s :     0.866258
 70 H s       :     0.730571  s :     0.730571
 71 H s       :     0.862041  s :     0.862041
 72 H s       :     0.860812  s :     0.860812
 73 H s       :     0.861741  s :     0.861741
 74 H s       :     0.839667  s :     0.839667
 75 H s       :     0.846547  s :     0.846547
 76 H s       :     0.840782  s :     0.840782
 77 H s       :     0.847384  s :     0.847384
 78 H s       :     0.849225  s :     0.849225
 79 H s       :     0.849109  s :     0.849109
 80 H s       :     0.849173  s :     0.849173
 81 H s       :     0.845601  s :     0.845601
 82 H s       :     0.863058  s :     0.863058
 83 H s       :     0.871266  s :     0.871266


                      *****************************
                      * MAYER POPULATION ANALYSIS *
                      *****************************

  NA   - Mulliken gross atomic population
  ZA   - Total nuclear charge
  QA   - Mulliken gross atomic charge
  VA   - Mayer's total valence
  BVA  - Mayer's bonded valence
  FA   - Mayer's free valence

  ATOM       NA         ZA         QA         VA         BVA        FA
  0 C      6.3005     6.0000    -0.3005     3.8189     3.8189    -0.0000
  1 C      5.8854     6.0000     0.1146     3.7222     3.7222    -0.0000
  2 C      6.2932     6.0000    -0.2932     3.7864     3.7864    -0.0000
  3 C      6.2362     6.0000    -0.2362     3.7994     3.7994    -0.0000
  4 C      6.2641     6.0000    -0.2641     3.7989     3.7989     0.0000
  5 C      6.2317     6.0000    -0.2317     3.7969     3.7969     0.0000
  6 C      6.4996     6.0000    -0.4996     3.6479     3.6479    -0.0000
  7 C      6.1206     6.0000    -0.1206     3.6320     3.6320     0.0000
  8 C      5.7336     6.0000     0.2664     3.6973     3.6973     0.0000
  9 C      5.9453     6.0000     0.0547     3.7985     3.7985     0.0000
 10 C      5.4652     6.0000     0.5348     4.0643     4.0643    -0.0000
 11 N      7.7011     7.0000    -0.7011     2.9906     2.9906     0.0000
 12 N      7.3626     7.0000    -0.3626     3.0902     3.0902     0.0000
 13 C      6.1089     6.0000    -0.1089     3.8237     3.8237    -0.0000
 14 C      6.1214     6.0000    -0.1214     3.8216     3.8216     0.0000
 15 N      7.3455     7.0000    -0.3455     3.1061     3.1061     0.0000
 16 O      8.4732     8.0000    -0.4732     2.1749     2.1749    -0.0000
 17 H      0.5543     1.0000     0.4457     0.8296     0.8296     0.0000
 18 H      0.7210     1.0000     0.2790     0.8883     0.8883    -0.0000
 19 H      0.7226     1.0000     0.2774     0.8896     0.8896     0.0000
 20 H      0.7553     1.0000     0.2447     0.9066     0.9066     0.0000
 21 H      0.7526     1.0000     0.2474     0.9017     0.9017    -0.0000
 22 H      0.7509     1.0000     0.2491     0.9011     0.9011     0.0000
 23 H      0.7522     1.0000     0.2478     0.9015     0.9015    -0.0000
 24 H      0.7517     1.0000     0.2483     0.9033     0.9033    -0.0000
 25 H      0.7340     1.0000     0.2660     0.8914     0.8914     0.0000
 26 H      0.7392     1.0000     0.2608     0.8963     0.8963    -0.0000
 27 H      0.7027     1.0000     0.2973     0.8725     0.8725    -0.0000
 28 C      6.2627     6.0000    -0.2627     3.7777     3.7777     0.0000
 29 C      6.0444     6.0000    -0.0444     3.6505     3.6505    -0.0000
 30 C      6.2742     6.0000    -0.2742     3.8194     3.8194     0.0000
 31 C      6.2425     6.0000    -0.2425     3.7888     3.7888     0.0000
 32 C      6.2466     6.0000    -0.2466     3.7881     3.7881     0.0000
 33 C      6.2397     6.0000    -0.2397     3.8070     3.8070    -0.0000
 34 C      5.6200     6.0000     0.3800     3.9416     3.9416    -0.0000
 35 O      8.3777     8.0000    -0.3777     2.2104     2.2104    -0.0000
 36 C      6.1066     6.0000    -0.1066     3.5804     3.5804    -0.0000
 37 C      5.6763     6.0000     0.3237     3.5883     3.5883     0.0000
 38 C      5.8281     6.0000     0.1719     3.8661     3.8661    -0.0000
 39 C      6.3109     6.0000    -0.3109     3.7722     3.7722    -0.0000
 40 C      6.2489     6.0000    -0.2489     3.8025     3.8025    -0.0000
 41 C      6.2937     6.0000    -0.2937     3.8279     3.8279     0.0000
 42 N      7.4397     7.0000    -0.4397     3.0739     3.0739     0.0000
 43 C      5.4361     6.0000     0.5639     3.6377     3.6377     0.0000
 44 O      8.4432     8.0000    -0.4432     2.2489     2.2489    -0.0000
 45 C      6.2520     6.0000    -0.2520     3.8183     3.8183     0.0000
 46 C      6.3722     6.0000    -0.3722     3.5980     3.5980    -0.0000
 47 C      6.1331     6.0000    -0.1331     3.8063     3.8063    -0.0000
 48 C      6.3850     6.0000    -0.3850     3.5761     3.5761     0.0000
 49 C      6.2228     6.0000    -0.2228     3.7620     3.7620     0.0000
 50 C      6.3865     6.0000    -0.3865     3.5893     3.5893     0.0000
 51 C      5.4058     6.0000     0.5942     3.9170     3.9170     0.0000
 52 N      7.6556     7.0000    -0.6556     3.0266     3.0266     0.0000
 53 C      6.2408     6.0000    -0.2408     3.6252     3.6252    -0.0000
 54 C      6.6361     6.0000    -0.6361     3.6697     3.6697    -0.0000
 55 C      6.6436     6.0000    -0.6436     3.6942     3.6942    -0.0000
 56 C      6.6371     6.0000    -0.6371     3.7127     3.7127    -0.0000
 57 O      8.5067     8.0000    -0.5067     2.1326     2.1326    -0.0000
 58 H      0.7637     1.0000     0.2363     0.9071     0.9071     0.0000
 59 H      0.7515     1.0000     0.2485     0.9106     0.9106     0.0000
 60 H      0.7626     1.0000     0.2374     0.9111     0.9111     0.0000
 61 H      0.7590     1.0000     0.2410     0.9058     0.9058     0.0000
 62 H      0.7533     1.0000     0.2467     0.9041     0.9041     0.0000
 63 H      0.7407     1.0000     0.2593     0.9044     0.9044     0.0000
 64 H      0.7634     1.0000     0.2366     0.9164     0.9164    -0.0000
 65 H      0.7748     1.0000     0.2252     0.9115     0.9115    -0.0000
 66 H      0.7689     1.0000     0.2311     0.9125     0.9125    -0.0000
 67 H      0.7699     1.0000     0.2301     0.9132     0.9132     0.0000
 68 H      0.7698     1.0000     0.2302     0.9125     0.9125     0.0000
 69 H      0.7689     1.0000     0.2311     0.9099     0.9099    -0.0000
 70 H      0.5807     1.0000     0.4193     0.8378     0.8378     0.0000
 71 H      0.7584     1.0000     0.2416     0.9079     0.9079    -0.0000
 72 H      0.7564     1.0000     0.2436     0.9073     0.9073     0.0000
 73 H      0.7592     1.0000     0.2408     0.9105     0.9105    -0.0000
 74 H      0.7329     1.0000     0.2671     0.8964     0.8964    -0.0000
 75 H      0.7391     1.0000     0.2609     0.8963     0.8963    -0.0000
 76 H      0.7311     1.0000     0.2689     0.9015     0.9015    -0.0000
 77 H      0.7292     1.0000     0.2708     0.8936     0.8936    -0.0000
 78 H      0.7439     1.0000     0.2561     0.9003     0.9003     0.0000
 79 H      0.7419     1.0000     0.2581     0.8974     0.8974     0.0000
 80 H      0.7432     1.0000     0.2568     0.8977     0.8977    -0.0000
 81 H      0.7386     1.0000     0.2614     0.8988     0.8988     0.0000
 82 H      0.7482     1.0000     0.2518     0.9027     0.9027    -0.0000
 83 H      0.7578     1.0000     0.2422     0.8965     0.8965    -0.0000

  Mayer bond orders larger than 0.100000
B(  0-C ,  1-C ) :   1.4106 B(  0-C ,  5-C ) :   1.4146 B(  0-C , 20-H ) :   0.9119 
B(  1-C ,  2-C ) :   1.3785 B(  1-C ,  6-C ) :   0.9693 B(  2-C ,  3-C ) :   1.4331 
B(  2-C , 24-H ) :   0.9099 B(  3-C ,  4-C ) :   1.4108 B(  3-C , 23-H ) :   0.9099 
B(  4-C ,  5-C ) :   1.4263 B(  4-C , 22-H ) :   0.9093 B(  5-C , 21-H ) :   0.9099 
B(  6-C ,  7-C ) :   0.9261 B(  6-C , 25-H ) :   0.8980 B(  6-C , 26-H ) :   0.9079 
B(  7-C ,  8-C ) :   0.9490 B(  7-C , 11-N ) :   0.9559 B(  7-C , 27-H ) :   0.8477 
B(  8-C ,  9-C ) :   1.2821 B(  8-C , 12-N ) :   1.4755 B(  9-C , 10-C ) :   0.9543 
B(  9-C , 15-N ) :   1.4816 B( 10-C , 11-N ) :   1.2321 B( 10-C , 16-O ) :   1.8904 
B( 11-N , 16-O ) :   0.1052 B( 11-N , 17-H ) :   0.6569 B( 12-N , 13-C ) :   1.5196 
B( 13-C , 14-C ) :   1.3254 B( 13-C , 18-H ) :   0.8924 B( 14-C , 15-N ) :   1.5290 
B( 14-C , 19-H ) :   0.8937 B( 17-H , 57-O ) :   0.1326 B( 28-C , 29-C ) :   1.3648 
B( 28-C , 33-C ) :   1.4404 B( 28-C , 81-H ) :   0.9049 B( 29-C , 30-C ) :   1.3825 
B( 29-C , 34-C ) :   0.9484 B( 30-C , 31-C ) :   1.4283 B( 30-C , 77-H ) :   0.8940 
B( 31-C , 32-C ) :   1.4110 B( 31-C , 78-H ) :   0.9055 B( 32-C , 33-C ) :   1.4131 
B( 32-C , 79-H ) :   0.9062 B( 33-C , 80-H ) :   0.9064 B( 34-C , 35-O ) :   2.0605 
B( 34-C , 36-C ) :   0.9559 B( 36-C , 37-C ) :   1.2576 B( 36-C , 41-C ) :   1.3809 
B( 37-C , 38-C ) :   1.2766 B( 37-C , 44-O ) :   1.0300 B( 38-C , 39-C ) :   1.3239 
B( 38-C , 42-N ) :   1.2402 B( 39-C , 40-C ) :   1.4352 B( 39-C , 74-H ) :   0.9026 
B( 40-C , 41-C ) :   1.4234 B( 40-C , 75-H ) :   0.9052 B( 41-C , 76-H ) :   0.8981 
B( 42-N , 43-C ) :   1.7128 B( 43-C , 44-O ) :   1.0486 B( 43-C , 45-C ) :   0.9175 
B( 45-C , 46-C ) :   0.9712 B( 45-C , 50-C ) :   0.9651 B( 45-C , 54-C ) :   1.0006 
B( 46-C , 47-C ) :   0.9717 B( 46-C , 58-H ) :   0.9051 B( 46-C , 59-H ) :   0.9017 
B( 47-C , 48-C ) :   0.9539 B( 47-C , 53-C ) :   0.9596 B( 47-C , 55-C ) :   1.0018 
B( 48-C , 49-C ) :   0.9518 B( 48-C , 60-H ) :   0.9122 B( 48-C , 61-H ) :   0.9135 
B( 49-C , 50-C ) :   0.9630 B( 49-C , 51-C ) :   0.9042 B( 49-C , 56-C ) :   1.0056 
B( 50-C , 62-H ) :   0.9002 B( 50-C , 63-H ) :   0.8977 B( 51-C , 52-N ) :   1.2550 
B( 51-C , 57-O ) :   1.8023 B( 52-N , 53-C ) :   0.9357 B( 52-N , 70-H ) :   0.7100 
B( 53-C , 82-H ) :   0.8964 B( 53-C , 83-H ) :   0.8988 B( 54-C , 71-H ) :   0.9145 
B( 54-C , 72-H ) :   0.9156 B( 54-C , 73-H ) :   0.9124 B( 55-C , 67-H ) :   0.9204 
B( 55-C , 68-H ) :   0.9211 B( 55-C , 69-H ) :   0.9209 B( 56-C , 64-H ) :   0.9172 
B( 56-C , 65-H ) :   0.9186 B( 56-C , 66-H ) :   0.9239 

-------
TIMINGS
-------

Total SCF time: 0 days 0 hours 5 min 45 sec 

Total time                  ....     345.097 sec
Sum of individual times     ....     341.573 sec  ( 99.0%)

Fock matrix formation       ....     329.393 sec  ( 95.4%)
  Split-RI-J                ....      30.512 sec  (  9.3% of F)
  Chain of spheres X        ....     240.184 sec  ( 72.9% of F)
  XC integration            ....      12.509 sec  (  3.8% of F)
    Basis function eval.    ....       2.258 sec  ( 18.1% of XC)
    Density eval.           ....       4.472 sec  ( 35.8% of XC)
    XC-Functional eval.     ....       0.194 sec  (  1.6% of XC)
    XC-Potential eval.      ....       2.637 sec  ( 21.1% of XC)
Diagonalization             ....       1.996 sec  (  0.6%)
Density matrix formation    ....       0.220 sec  (  0.1%)
Population analysis         ....       0.225 sec  (  0.1%)
Initial guess               ....       0.424 sec  (  0.1%)
Orbital Transformation      ....       0.000 sec  (  0.0%)
Orbital Orthonormalization  ....       0.000 sec  (  0.0%)
DIIS solution               ....       0.957 sec  (  0.3%)
SOSCF solution              ....       2.148 sec  (  0.6%)
Grid generation             ....       6.210 sec  (  1.8%)

Maximum memory used throughout the entire SCF-calculation: 377.7 MB


-------------------------------------------------------------------------------
                          DFT DISPERSION CORRECTION                            
                                                                               
                              DFTD3 V3.1  Rev 1                                
                          USING Becke-Johnson damping                          
-------------------------------------------------------------------------------
The PBEh-3c composite method is recognized
Using three-body term ABC
Active option DFTDOPT                   ...         4   

molecular C6(AA) [au] = 77869.676882 


            DFT-D V3
 parameters
 s6 scaling factor         :     1.0000 
 a1 scaling factor         :     0.4860 
 s8 scaling factor         :     0.0000 
 a2 scaling factor         :     4.5000 
 Damping factor alpha9(ATM):    16.0000 
 ad hoc parameters k1-k3   :    16.0000     1.3333    -4.0000 

 Edisp/kcal,au: -50.345169730584  -0.080230126303 
 E6   /kcal   : -51.895109070 
 E8   /kcal   :  -0.000000000 
 E6(ABC)      :   1.549939340 
 % E8         :   0.000000000 
 % E6(ABC)    :  -3.078625711 

-------------------------   ----------------
Dispersion correction           -0.080230126
-------------------------   ----------------

------------------   -----------------
gCP correction             0.153625910
------------------   -----------------

-------------------------   --------------------
FINAL SINGLE POINT ENERGY     -2040.696211418878
-------------------------   --------------------


                            ***************************************
                            *     ORCA property calculations      *
                            ***************************************

                                    ---------------------
                                    Active property flags
                                    ---------------------
   (+) Dipole Moment


------------------------------------------------------------------------------
                       ORCA ELECTRIC PROPERTIES CALCULATION
------------------------------------------------------------------------------

Dipole Moment Calculation                       ... on
Quadrupole Moment Calculation                   ... off
Polarizability Calculation                      ... off
GBWName                                         ... orca.gbw
Electron density                                ... orca.scfp
The origin for moment calculation is the CENTER OF MASS  = ( 0.000005, -0.000008 -0.000005)

-------------
DIPOLE MOMENT
-------------
                                X             Y             Z
Electronic contribution:    -29.17110      26.20725      13.20615
Nuclear contribution   :     30.90520     -27.08098     -13.99658
                        -----------------------------------------
Total Dipole Moment    :      1.73410      -0.87373      -0.79043
                        -----------------------------------------
Magnitude (a.u.)       :      2.09649
Magnitude (Debye)      :      5.32887


--------------------
Rotational spectrum 
--------------------
 
Rotational constants in cm-1:     0.003099     0.002277     0.001969 
Rotational constants in MHz :    92.919356    68.271670    59.014675 

 Dipole components along the rotational axes: 
x,y,z [a.u.] :     1.931820    -0.805884    -0.117937 
x,y,z [Debye]:     4.910297    -2.048395    -0.299772 

 


           ************************************************************
           *        Program running with 12 parallel MPI-processes    *
           *              working on a common directory               *
           ************************************************************

-------------------------------------------------------------------------------
                               ORCA SCF HESSIAN
-------------------------------------------------------------------------------

                   --------- SHARK INITIALIZATION DONE ---------

Hessian of the Kohn-Sham DFT energy:
Kohn-Sham wavefunction type                      ... RKS
Hartree-Fock exchange scaling                    ...    0.420
Number of operators                              ...    1
Number of atoms                                  ...   84
Basis set dimensions                             ...  779
Integral neglect threshold                       ... 1.0e-12
Integral primitive cutoff                        ... 1.0e-14

Setting up DFT Hessian calculations              ... 

HESS GRID
---------

General Integration Accuracy     IntAcc      ... 4.388
Radial Grid Type                 RadialGrid  ... OptM3 with GC (2021)
Angular Grid (max. ang.)         AngularGrid ... 4 (Lebedev-302)
Angular grid pruning method      GridPruning ... 4 (adaptive)
Weight generation scheme         WeightScheme... Becke
Basis function cutoff            BFCut       ... 1.0000e-12
Integration weight cutoff        WCut        ... 1.0000e-14
Angular grids for H and He will be reduced by one unit
Partially contracted basis set               ... off
Rotationally invariant grid construction     ... off

Total number of grid points                  ...   393468
Total number of batches                      ...     6190
Average number of points per batch           ...       63
Average number of grid points per atom       ...     4684

Building densities                               ... done   (      0.1 sec)
Calculating rho(r) on the grid                   ... done   (      1.0 sec)
Building xc-kernel on the grid                   ... done   (      0.1 sec)
                                                     done   (      5.8 sec)

Nuclear repulsion Hessian  (SHARK)               ... done   (      0.0 sec)

----------------------------------------------
Forming right-hand sides of CP-SCF equations     ...
----------------------------------------------
One electron integral derivatives  (SHARK)       ... done   (      2.8 sec)
C-PCM contribution to the Fock matrix derivative ... done   (    171.2 sec)

Transforming the overlap derivative matrices     ... 
IBatch  1 (of  2):                                                72.4 sec
IBatch  2 (of  2):                                                65.0 sec
                                                 ... done   (    137.4 sec)
Adding tr(S(x)F(y) C-PCM term to the hessian     ... done   (      1.4 sec)

Making the Q(x) pseudodensities                  ... 
IBatch  1 (of  2):                                                 1.4 sec
IBatch  2 (of  2):                                                 1.4 sec
                                                 ... done   (      2.9 sec)

Adding the E*S(x)*S(y) terms to the Hessian      ... done   (      1.7 sec)

Calculating energy weighted overlap derivatives  ... done   (      0.3 sec)

Two electron integral derivatives (SHARK-RI)     ... 
IBatch  1 (of  2):                                               388.7 sec
IBatch  2 (of  2):                                                95.3 sec
                                                 ... done   (    484.1 sec)
Exchange-correlation integral derivatives        ... done   (    304.8 sec)
tr(F(y)Q(x)) contribution to the Hessian         ... done   (      4.5 sec)

Response fock operator R(S(x)) (SHARK-RI)        ... 
IBatch  1 (of  6):                                               726.8 sec
IBatch  2 (of  6):                                               793.0 sec
IBatch  3 (of  6):                                               812.8 sec
IBatch  4 (of  6):                                               744.3 sec
IBatch  5 (of  6):                                               793.2 sec
IBatch  6 (of  6):                                               112.4 sec
                                                 ... done   (   3982.4 sec)

XC Response fock operator R(S(x))                ... 
IBatch  1 (of  2):                                               126.1 sec
IBatch  2 (of  2):                                                49.9 sec
                                                 ... done   (    176.0 sec)

tr(F(y)S(x)) contribution to the Hessian         ... 
                                                 ... done   (      0.6 sec)

Transforming and finalizing RHSs                 ... done   (     27.5 sec)

----------------------------------------------
Solving the CP-SCF equations (RI)                ...
----------------------------------------------
IBatch 1 (of 8)
     CP-SCF ITERATION   0:   3.0154e-01 ( 119.2 sec   0/ 34 done)
     CP-SCF ITERATION   1:   4.6918e-02 ( 116.3 sec   0/ 34 done)
     CP-SCF ITERATION   2:   2.6731e-02 ( 109.8 sec   0/ 34 done)
     CP-SCF ITERATION   3:   8.2271e-03 ( 116.0 sec   0/ 34 done)
     CP-SCF ITERATION   4:   2.4077e-03 ( 113.9 sec   0/ 34 done)
     CP-SCF ITERATION   5:   7.9815e-04 ( 110.4 sec   0/ 34 done)
     CP-SCF ITERATION   6:   2.8316e-04 ( 113.7 sec   0/ 34 done)
     CP-SCF ITERATION   7:   8.3438e-05 ( 113.9 sec   4/ 34 done)
     CP-SCF ITERATION   8:   3.7104e-05 (  94.9 sec  31/ 34 done)
     CP-SCF ITERATION   9:   1.4074e-05 (  15.6 sec  34/ 34 done)
                    *** THE CP-SCF HAS CONVERGED ***
IBatch 2 (of 8)
     CP-SCF ITERATION   0:   2.0288e-01 ( 106.9 sec   0/ 34 done)
     CP-SCF ITERATION   1:   4.3995e-02 ( 106.8 sec   0/ 34 done)
     CP-SCF ITERATION   2:   2.3193e-02 ( 115.9 sec   0/ 34 done)
     CP-SCF ITERATION   3:   6.3579e-03 ( 119.1 sec   0/ 34 done)
     CP-SCF ITERATION   4:   2.0982e-03 ( 109.9 sec   0/ 34 done)
     CP-SCF ITERATION   5:   7.3865e-04 ( 106.1 sec   0/ 34 done)
     CP-SCF ITERATION   6:   2.5921e-04 ( 107.4 sec   2/ 34 done)
     CP-SCF ITERATION   7:   9.3345e-05 ( 104.6 sec  12/ 34 done)
     CP-SCF ITERATION   8:   3.6820e-05 (  68.9 sec  31/ 34 done)
     CP-SCF ITERATION   9:   1.2762e-05 (  15.9 sec  34/ 34 done)
                    *** THE CP-SCF HAS CONVERGED ***
IBatch 3 (of 8)
     CP-SCF ITERATION   0:   1.6642e-01 ( 114.0 sec   0/ 34 done)
     CP-SCF ITERATION   1:   3.9498e-02 ( 115.2 sec   0/ 34 done)
     CP-SCF ITERATION   2:   2.2520e-02 ( 117.4 sec   0/ 34 done)
     CP-SCF ITERATION   3:   7.4248e-03 ( 119.8 sec   0/ 34 done)
     CP-SCF ITERATION   4:   2.4330e-03 ( 107.3 sec   0/ 34 done)
     CP-SCF ITERATION   5:   8.4300e-04 ( 109.0 sec   0/ 34 done)
     CP-SCF ITERATION   6:   2.5130e-04 ( 117.2 sec   3/ 34 done)
     CP-SCF ITERATION   7:   1.0293e-04 ( 107.4 sec  16/ 34 done)
     CP-SCF ITERATION   8:   3.8867e-05 (  55.2 sec  29/ 34 done)
     CP-SCF ITERATION   9:   1.5903e-05 (  20.4 sec  34/ 34 done)
                    *** THE CP-SCF HAS CONVERGED ***
IBatch 4 (of 8)
     CP-SCF ITERATION   0:   3.8228e-01 ( 111.5 sec   0/ 34 done)
     CP-SCF ITERATION   1:   4.4053e-02 ( 117.8 sec   0/ 34 done)
     CP-SCF ITERATION   2:   2.4288e-02 ( 119.8 sec   0/ 34 done)
     CP-SCF ITERATION   3:   7.6077e-03 ( 112.2 sec   0/ 34 done)
     CP-SCF ITERATION   4:   2.6159e-03 ( 109.5 sec   0/ 34 done)
     CP-SCF ITERATION   5:   9.2264e-04 ( 113.4 sec   0/ 34 done)
     CP-SCF ITERATION   6:   3.3344e-04 ( 113.0 sec   0/ 34 done)
     CP-SCF ITERATION   7:   1.1459e-04 ( 114.0 sec   2/ 34 done)
     CP-SCF ITERATION   8:   4.5683e-05 ( 108.6 sec  26/ 34 done)
     CP-SCF ITERATION   9:   1.7981e-05 (  29.6 sec  34/ 34 done)
                    *** THE CP-SCF HAS CONVERGED ***
IBatch 5 (of 8)
     CP-SCF ITERATION   0:   2.5354e-01 ( 116.3 sec   0/ 34 done)
     CP-SCF ITERATION   1:   3.4507e-02 ( 116.9 sec   0/ 34 done)
     CP-SCF ITERATION   2:   1.4556e-02 ( 119.1 sec   0/ 34 done)
     CP-SCF ITERATION   3:   5.1904e-03 ( 107.9 sec   0/ 34 done)
     CP-SCF ITERATION   4:   1.7707e-03 ( 107.4 sec   0/ 34 done)
     CP-SCF ITERATION   5:   5.1266e-04 ( 115.1 sec   0/ 34 done)
     CP-SCF ITERATION   6:   2.1708e-04 ( 113.2 sec   6/ 34 done)
     CP-SCF ITERATION   7:   5.1462e-05 (  91.6 sec  24/ 34 done)
     CP-SCF ITERATION   8:   2.2800e-05 (  31.9 sec  34/ 34 done)
                    *** THE CP-SCF HAS CONVERGED ***
IBatch 6 (of 8)
     CP-SCF ITERATION   0:   1.3602e-01 ( 110.5 sec   0/ 34 done)
     CP-SCF ITERATION   1:   2.7042e-02 ( 113.8 sec   0/ 34 done)
     CP-SCF ITERATION   2:   9.8842e-03 ( 107.1 sec   0/ 34 done)
     CP-SCF ITERATION   3:   3.1696e-03 ( 109.0 sec   0/ 34 done)
     CP-SCF ITERATION   4:   1.2540e-03 ( 111.8 sec   0/ 34 done)
     CP-SCF ITERATION   5:   3.5612e-04 ( 115.0 sec   1/ 34 done)
     CP-SCF ITERATION   6:   1.4672e-04 ( 115.9 sec  22/ 34 done)
     CP-SCF ITERATION   7:   3.9208e-05 (  38.6 sec  32/ 34 done)
     CP-SCF ITERATION   8:   1.5258e-05 (  14.5 sec  34/ 34 done)
                    *** THE CP-SCF HAS CONVERGED ***
IBatch 7 (of 8)
     CP-SCF ITERATION   0:   1.5336e-01 ( 111.3 sec   0/ 34 done)
     CP-SCF ITERATION   1:   2.0379e-02 ( 114.8 sec   0/ 34 done)
     CP-SCF ITERATION   2:   7.0537e-03 ( 104.3 sec   0/ 34 done)
     CP-SCF ITERATION   3:   1.8025e-03 ( 112.1 sec   0/ 34 done)
     CP-SCF ITERATION   4:   7.9929e-04 ( 111.5 sec   0/ 34 done)
     CP-SCF ITERATION   5:   2.5200e-04 ( 113.7 sec   0/ 34 done)
     CP-SCF ITERATION   6:   9.0172e-05 ( 117.9 sec  12/ 34 done)
     CP-SCF ITERATION   7:   3.6499e-05 (  75.1 sec  32/ 34 done)
     CP-SCF ITERATION   8:   1.2150e-05 (  14.5 sec  34/ 34 done)
                    *** THE CP-SCF HAS CONVERGED ***
IBatch 8 (of 8)
     CP-SCF ITERATION   0:   1.1157e-01 (  45.5 sec   0/ 14 done)
     CP-SCF ITERATION   1:   1.6275e-02 (  47.5 sec   0/ 14 done)
     CP-SCF ITERATION   2:   6.1020e-03 (  44.9 sec   0/ 14 done)
     CP-SCF ITERATION   3:   1.6028e-03 (  40.7 sec   0/ 14 done)
     CP-SCF ITERATION   4:   7.8223e-04 (  47.1 sec   0/ 14 done)
     CP-SCF ITERATION   5:   1.9051e-04 (  42.2 sec   0/ 14 done)
     CP-SCF ITERATION   6:   6.6458e-05 (  42.7 sec   4/ 14 done)
     CP-SCF ITERATION   7:   2.4831e-05 (  32.6 sec  14/ 14 done)
                    *** THE CP-SCF HAS CONVERGED ***

                                                 ... done   (   6997.5 sec)
Forming perturbed density Hessian contributions  ... done   (      5.6 sec)
Calculating [Q*(d^2 A/dXdY)*Q  ] C-PCM term      ... done   (      0.1 sec)
Calculating [d^2(V_N)/(dXdY)*Q ] C-PCM term      ... done   (      0.0 sec)
Calculating [d^2(V_el)/(dXdY)*Q] C-PCM term      ... done   (      5.4 sec)
Calculating C-PCM term that depends on dQ/dX     ... done   (      6.0 sec)
2nd integral derivative contribs (SHARK-RI)      ... done   (    828.8 sec)
Exchange-correlation Hessian                     ... done   (     98.0 sec)
Dispersion correction in the Hessian             ... done   (      3.9 sec)
gCP correction in the Hessian                    ... done   (      3.3 sec)
Dipole derivatives                               ... (center of mass:  0.000005, -0.000008 -0.000005)done   (      0.3 sec)

Total SCF Hessian time: 0 days 3 hours 41 min 34 sec 

Writing the Hessian file to the disk             ... done


Maximum memory used throughout the entire SCFHESS-calculation: 1047.0 MB

-----------------------
VIBRATIONAL FREQUENCIES
-----------------------

Scaling factor for frequencies =  1.000000000  (already applied!)

   0:         0.00 cm**-1
   1:         0.00 cm**-1
   2:         0.00 cm**-1
   3:         0.00 cm**-1
   4:         0.00 cm**-1
   5:         0.00 cm**-1
   6:        10.04 cm**-1
   7:        20.60 cm**-1
   8:        24.85 cm**-1
   9:        31.73 cm**-1
  10:        33.85 cm**-1
  11:        35.85 cm**-1
  12:        40.05 cm**-1
  13:        47.81 cm**-1
  14:        52.40 cm**-1
  15:        56.55 cm**-1
  16:        59.48 cm**-1
  17:        69.75 cm**-1
  18:        72.88 cm**-1
  19:        87.81 cm**-1
  20:        92.24 cm**-1
  21:       116.05 cm**-1
  22:       123.51 cm**-1
  23:       134.56 cm**-1
  24:       140.83 cm**-1
  25:       148.21 cm**-1
  26:       162.78 cm**-1
  27:       166.55 cm**-1
  28:       195.96 cm**-1
  29:       205.16 cm**-1
  30:       230.80 cm**-1
  31:       241.46 cm**-1
  32:       241.87 cm**-1
  33:       249.13 cm**-1
  34:       252.61 cm**-1
  35:       258.13 cm**-1
  36:       262.89 cm**-1
  37:       266.00 cm**-1
  38:       268.68 cm**-1
  39:       287.33 cm**-1
  40:       290.77 cm**-1
  41:       297.88 cm**-1
  42:       306.97 cm**-1
  43:       324.20 cm**-1
  44:       329.25 cm**-1
  45:       346.05 cm**-1
  46:       367.24 cm**-1
  47:       369.58 cm**-1
  48:       387.35 cm**-1
  49:       396.34 cm**-1
  50:       405.28 cm**-1
  51:       422.09 cm**-1
  52:       427.05 cm**-1
  53:       440.71 cm**-1
  54:       442.33 cm**-1
  55:       451.53 cm**-1
  56:       457.76 cm**-1
  57:       467.98 cm**-1
  58:       484.09 cm**-1
  59:       502.01 cm**-1
  60:       502.67 cm**-1
  61:       508.75 cm**-1
  62:       529.74 cm**-1
  63:       542.19 cm**-1
  64:       568.80 cm**-1
  65:       583.77 cm**-1
  66:       589.17 cm**-1
  67:       590.17 cm**-1
  68:       602.62 cm**-1
  69:       612.24 cm**-1
  70:       615.05 cm**-1
  71:       619.97 cm**-1
  72:       642.00 cm**-1
  73:       646.57 cm**-1
  74:       656.82 cm**-1
  75:       675.46 cm**-1
  76:       680.56 cm**-1
  77:       697.50 cm**-1
  78:       726.29 cm**-1
  79:       729.99 cm**-1
  80:       738.97 cm**-1
  81:       740.98 cm**-1
  82:       750.50 cm**-1
  83:       769.95 cm**-1
  84:       771.01 cm**-1
  85:       779.80 cm**-1
  86:       781.84 cm**-1
  87:       792.88 cm**-1
  88:       799.99 cm**-1
  89:       806.03 cm**-1
  90:       816.64 cm**-1
  91:       828.77 cm**-1
  92:       835.62 cm**-1
  93:       848.32 cm**-1
  94:       858.05 cm**-1
  95:       871.63 cm**-1
  96:       881.06 cm**-1
  97:       893.86 cm**-1
  98:       896.52 cm**-1
  99:       899.74 cm**-1
 100:       913.08 cm**-1
 101:       918.12 cm**-1
 102:       919.88 cm**-1
 103:       928.40 cm**-1
 104:       935.48 cm**-1
 105:       940.23 cm**-1
 106:       953.20 cm**-1
 107:       970.85 cm**-1
 108:       976.27 cm**-1
 109:       977.49 cm**-1
 110:       977.81 cm**-1
 111:       978.40 cm**-1
 112:       990.53 cm**-1
 113:      1014.20 cm**-1
 114:      1028.32 cm**-1
 115:      1030.10 cm**-1
 116:      1030.42 cm**-1
 117:      1037.67 cm**-1
 118:      1041.41 cm**-1
 119:      1042.03 cm**-1
 120:      1042.23 cm**-1
 121:      1042.59 cm**-1
 122:      1048.18 cm**-1
 123:      1051.77 cm**-1
 124:      1057.71 cm**-1
 125:      1060.17 cm**-1
 126:      1065.48 cm**-1
 127:      1079.08 cm**-1
 128:      1084.35 cm**-1
 129:      1097.79 cm**-1
 130:      1111.65 cm**-1
 131:      1116.85 cm**-1
 132:      1117.28 cm**-1
 133:      1130.17 cm**-1
 134:      1138.45 cm**-1
 135:      1142.72 cm**-1
 136:      1146.39 cm**-1
 137:      1152.53 cm**-1
 138:      1154.30 cm**-1
 139:      1165.83 cm**-1
 140:      1195.05 cm**-1
 141:      1200.40 cm**-1
 142:      1203.62 cm**-1
 143:      1206.83 cm**-1
 144:      1215.57 cm**-1
 145:      1230.58 cm**-1
 146:      1234.93 cm**-1
 147:      1240.36 cm**-1
 148:      1241.11 cm**-1
 149:      1246.75 cm**-1
 150:      1264.71 cm**-1
 151:      1268.11 cm**-1
 152:      1270.73 cm**-1
 153:      1272.83 cm**-1
 154:      1282.80 cm**-1
 155:      1290.23 cm**-1
 156:      1295.31 cm**-1
 157:      1312.01 cm**-1
 158:      1330.80 cm**-1
 159:      1337.38 cm**-1
 160:      1349.40 cm**-1
 161:      1353.50 cm**-1
 162:      1364.70 cm**-1
 163:      1368.11 cm**-1
 164:      1368.41 cm**-1
 165:      1375.39 cm**-1
 166:      1384.25 cm**-1
 167:      1389.84 cm**-1
 168:      1393.45 cm**-1
 169:      1398.72 cm**-1
 170:      1400.27 cm**-1
 171:      1410.08 cm**-1
 172:      1419.11 cm**-1
 173:      1423.41 cm**-1
 174:      1429.17 cm**-1
 175:      1442.93 cm**-1
 176:      1452.44 cm**-1
 177:      1454.59 cm**-1
 178:      1455.46 cm**-1
 179:      1458.21 cm**-1
 180:      1460.80 cm**-1
 181:      1468.04 cm**-1
 182:      1501.27 cm**-1
 183:      1515.77 cm**-1
 184:      1516.96 cm**-1
 185:      1520.84 cm**-1
 186:      1525.16 cm**-1
 187:      1525.48 cm**-1
 188:      1532.77 cm**-1
 189:      1533.06 cm**-1
 190:      1534.96 cm**-1
 191:      1535.09 cm**-1
 192:      1535.83 cm**-1
 193:      1537.29 cm**-1
 194:      1538.54 cm**-1
 195:      1541.73 cm**-1
 196:      1543.37 cm**-1
 197:      1558.37 cm**-1
 198:      1573.39 cm**-1
 199:      1579.43 cm**-1
 200:      1581.70 cm**-1
 201:      1582.43 cm**-1
 202:      1599.17 cm**-1
 203:      1680.31 cm**-1
 204:      1695.05 cm**-1
 205:      1700.28 cm**-1
 206:      1702.96 cm**-1
 207:      1719.60 cm**-1
 208:      1722.18 cm**-1
 209:      1723.41 cm**-1
 210:      1726.18 cm**-1
 211:      1727.64 cm**-1
 212:      1790.40 cm**-1
 213:      1825.92 cm**-1
 214:      1856.91 cm**-1
 215:      3090.71 cm**-1
 216:      3092.83 cm**-1
 217:      3103.89 cm**-1
 218:      3107.50 cm**-1
 219:      3109.52 cm**-1
 220:      3114.03 cm**-1
 221:      3117.21 cm**-1
 222:      3125.76 cm**-1
 223:      3134.19 cm**-1
 224:      3140.40 cm**-1
 225:      3160.89 cm**-1
 226:      3165.02 cm**-1
 227:      3166.63 cm**-1
 228:      3184.63 cm**-1
 229:      3188.35 cm**-1
 230:      3194.22 cm**-1
 231:      3194.93 cm**-1
 232:      3200.60 cm**-1
 233:      3208.37 cm**-1
 234:      3214.23 cm**-1
 235:      3249.70 cm**-1
 236:      3258.62 cm**-1
 237:      3263.44 cm**-1
 238:      3268.46 cm**-1
 239:      3268.63 cm**-1
 240:      3270.09 cm**-1
 241:      3276.05 cm**-1
 242:      3278.17 cm**-1
 243:      3280.11 cm**-1
 244:      3283.29 cm**-1
 245:      3285.09 cm**-1
 246:      3287.00 cm**-1
 247:      3290.15 cm**-1
 248:      3291.62 cm**-1
 249:      3297.98 cm**-1
 250:      3385.70 cm**-1
 251:      3504.85 cm**-1


------------
NORMAL MODES
------------

These modes are the Cartesian displacements weighted by the diagonal matrix
M(i,i)=1/sqrt(m[i]) where m[i] is the mass of the displaced atom
Thus, these vectors are normalized but *not* orthogonal

                  0          1          2          3          4          5    
      0       0.000000   0.000000   0.000000   0.000000   0.000000   0.000000
      1       0.000000   0.000000   0.000000   0.000000   0.000000   0.000000
      2       0.000000   0.000000   0.000000   0.000000   0.000000   0.000000
      3       0.000000   0.000000   0.000000   0.000000   0.000000   0.000000
      4       0.000000   0.000000   0.000000   0.000000   0.000000   0.000000
      5       0.000000   0.000000   0.000000   0.000000   0.000000   0.000000
      6       0.000000   0.000000   0.000000   0.000000   0.000000   0.000000
      7       0.000000   0.000000   0.000000   0.000000   0.000000   0.000000
      8       0.000000   0.000000   0.000000   0.000000   0.000000   0.000000
      9       0.000000   0.000000   0.000000   0.000000   0.000000   0.000000
     10       0.000000   0.000000   0.000000   0.000000   0.000000   0.000000
     11       0.000000   0.000000   0.000000   0.000000   0.000000   0.000000
     12       0.000000   0.000000   0.000000   0.000000   0.000000   0.000000
     13       0.000000   0.000000   0.000000   0.000000   0.000000   0.000000
     14       0.000000   0.000000   0.000000   0.000000   0.000000   0.000000
     15       0.000000   0.000000   0.000000   0.000000   0.000000   0.000000
     16       0.000000   0.000000   0.000000   0.000000   0.000000   0.000000
     17       0.000000   0.000000   0.000000   0.000000   0.000000   0.000000
     18       0.000000   0.000000   0.000000   0.000000   0.000000   0.000000
     19       0.000000   0.000000   0.000000   0.000000   0.000000   0.000000
     20       0.000000   0.000000   0.000000   0.000000   0.000000   0.000000
     21       0.000000   0.000000   0.000000   0.000000   0.000000   0.000000
     22       0.000000   0.000000   0.000000   0.000000   0.000000   0.000000
     23       0.000000   0.000000   0.000000   0.000000   0.000000   0.000000
     24       0.000000   0.000000   0.000000   0.000000   0.000000   0.000000
     25       0.000000   0.000000   0.000000   0.000000   0.000000   0.000000
     26       0.000000   0.000000   0.000000   0.000000   0.000000   0.000000
     27       0.000000   0.000000   0.000000   0.000000   0.000000   0.000000
     28       0.000000   0.000000   0.000000   0.000000   0.000000   0.000000
     29       0.000000   0.000000   0.000000   0.000000   0.000000   0.000000
     30       0.000000   0.000000   0.000000   0.000000   0.000000   0.000000
     31       0.000000   0.000000   0.000000   0.000000   0.000000   0.000000
     32       0.000000   0.000000   0.000000   0.000000   0.000000   0.000000
     33       0.000000   0.000000   0.000000   0.000000   0.000000   0.000000
     34       0.000000   0.000000   0.000000   0.000000   0.000000   0.000000
     35       0.000000   0.000000   0.000000   0.000000   0.000000   0.000000
     36       0.000000   0.000000   0.000000   0.000000   0.000000   0.000000
     37       0.000000   0.000000   0.000000   0.000000   0.000000   0.000000
     38       0.000000   0.000000   0.000000   0.000000   0.000000   0.000000
     39       0.000000   0.000000   0.000000   0.000000   0.000000   0.000000
     40       0.000000   0.000000   0.000000   0.000000   0.000000   0.000000
     41       0.000000   0.000000   0.000000   0.000000   0.000000   0.000000
     42       0.000000   0.000000   0.000000   0.000000   0.000000   0.000000
     43       0.000000   0.000000   0.000000   0.000000   0.000000   0.000000
     44       0.000000   0.000000   0.000000   0.000000   0.000000   0.000000
     45       0.000000   0.000000   0.000000   0.000000   0.000000   0.000000
     46       0.000000   0.000000   0.000000   0.000000   0.000000   0.000000
     47       0.000000   0.000000   0.000000   0.000000   0.000000   0.000000
     48       0.000000   0.000000   0.000000   0.000000   0.000000   0.000000
     49       0.000000   0.000000   0.000000   0.000000   0.000000   0.000000
     50       0.000000   0.000000   0.000000   0.000000   0.000000   0.000000
     51       0.000000   0.000000   0.000000   0.000000   0.000000   0.000000
     52       0.000000   0.000000   0.000000   0.000000   0.000000   0.000000
     53       0.000000   0.000000   0.000000   0.000000   0.000000   0.000000
     54       0.000000   0.000000   0.000000   0.000000   0.000000   0.000000
     55       0.000000   0.000000   0.000000   0.000000   0.000000   0.000000
     56       0.000000   0.000000   0.000000   0.000000   0.000000   0.000000
     57       0.000000   0.000000   0.000000   0.000000   0.000000   0.000000
     58       0.000000   0.000000   0.000000   0.000000   0.000000   0.000000
     59       0.000000   0.000000   0.000000   0.000000   0.000000   0.000000
     60       0.000000   0.000000   0.000000   0.000000   0.000000   0.000000
     61       0.000000   0.000000   0.000000   0.000000   0.000000   0.000000
     62       0.000000   0.000000   0.000000   0.000000   0.000000   0.000000
     63       0.000000   0.000000   0.000000   0.000000   0.000000   0.000000
     64       0.000000   0.000000   0.000000   0.000000   0.000000   0.000000
     65       0.000000   0.000000   0.000000   0.000000   0.000000   0.000000
     66       0.000000   0.000000   0.000000   0.000000   0.000000   0.000000
     67       0.000000   0.000000   0.000000   0.000000   0.000000   0.000000
     68       0.000000   0.000000   0.000000   0.000000   0.000000   0.000000
     69       0.000000   0.000000   0.000000   0.000000   0.000000   0.000000
     70       0.000000   0.000000   0.000000   0.000000   0.000000   0.000000
     71       0.000000   0.000000   0.000000   0.000000   0.000000   0.000000
     72       0.000000   0.000000   0.000000   0.000000   0.000000   0.000000
     73       0.000000   0.000000   0.000000   0.000000   0.000000   0.000000
     74       0.000000   0.000000   0.000000   0.000000   0.000000   0.000000
     75       0.000000   0.000000   0.000000   0.000000   0.000000   0.000000
     76       0.000000   0.000000   0.000000   0.000000   0.000000   0.000000
     77       0.000000   0.000000   0.000000   0.000000   0.000000   0.000000
     78       0.000000   0.000000   0.000000   0.000000   0.000000   0.000000
     79       0.000000   0.000000   0.000000   0.000000   0.000000   0.000000
     80       0.000000   0.000000   0.000000   0.000000   0.000000   0.000000
     81       0.000000   0.000000   0.000000   0.000000   0.000000   0.000000
     82       0.000000   0.000000   0.000000   0.000000   0.000000   0.000000
     83       0.000000   0.000000   0.000000   0.000000   0.000000   0.000000
     84       0.000000   0.000000   0.000000   0.000000   0.000000   0.000000
     85       0.000000   0.000000   0.000000   0.000000   0.000000   0.000000
     86       0.000000   0.000000   0.000000   0.000000   0.000000   0.000000
     87       0.000000   0.000000   0.000000   0.000000   0.000000   0.000000
     88       0.000000   0.000000   0.000000   0.000000   0.000000   0.000000
     89       0.000000   0.000000   0.000000   0.000000   0.000000   0.000000
     90       0.000000   0.000000   0.000000   0.000000   0.000000   0.000000
     91       0.000000   0.000000   0.000000   0.000000   0.000000   0.000000
     92       0.000000   0.000000   0.000000   0.000000   0.000000   0.000000
     93       0.000000   0.000000   0.000000   0.000000   0.000000   0.000000
     94       0.000000   0.000000   0.000000   0.000000   0.000000   0.000000
     95       0.000000   0.000000   0.000000   0.000000   0.000000   0.000000
     96       0.000000   0.000000   0.000000   0.000000   0.000000   0.000000
     97       0.000000   0.000000   0.000000   0.000000   0.000000   0.000000
     98       0.000000   0.000000   0.000000   0.000000   0.000000   0.000000
     99       0.000000   0.000000   0.000000   0.000000   0.000000   0.000000
    100       0.000000   0.000000   0.000000   0.000000   0.000000   0.000000
    101       0.000000   0.000000   0.000000   0.000000   0.000000   0.000000
    102       0.000000   0.000000   0.000000   0.000000   0.000000   0.000000
    103       0.000000   0.000000   0.000000   0.000000   0.000000   0.000000
    104       0.000000   0.000000   0.000000   0.000000   0.000000   0.000000
    105       0.000000   0.000000   0.000000   0.000000   0.000000   0.000000
    106       0.000000   0.000000   0.000000   0.000000   0.000000   0.000000
    107       0.000000   0.000000   0.000000   0.000000   0.000000   0.000000
    108       0.000000   0.000000   0.000000   0.000000   0.000000   0.000000
    109       0.000000   0.000000   0.000000   0.000000   0.000000   0.000000
    110       0.000000   0.000000   0.000000   0.000000   0.000000   0.000000
    111       0.000000   0.000000   0.000000   0.000000   0.000000   0.000000
    112       0.000000   0.000000   0.000000   0.000000   0.000000   0.000000
    113       0.000000   0.000000   0.000000   0.000000   0.000000   0.000000
    114       0.000000   0.000000   0.000000   0.000000   0.000000   0.000000
    115       0.000000   0.000000   0.000000   0.000000   0.000000   0.000000
    116       0.000000   0.000000   0.000000   0.000000   0.000000   0.000000
    117       0.000000   0.000000   0.000000   0.000000   0.000000   0.000000
    118       0.000000   0.000000   0.000000   0.000000   0.000000   0.000000
    119       0.000000   0.000000   0.000000   0.000000   0.000000   0.000000
    120       0.000000   0.000000   0.000000   0.000000   0.000000   0.000000
    121       0.000000   0.000000   0.000000   0.000000   0.000000   0.000000
    122       0.000000   0.000000   0.000000   0.000000   0.000000   0.000000
    123       0.000000   0.000000   0.000000   0.000000   0.000000   0.000000
    124       0.000000   0.000000   0.000000   0.000000   0.000000   0.000000
    125       0.000000   0.000000   0.000000   0.000000   0.000000   0.000000
    126       0.000000   0.000000   0.000000   0.000000   0.000000   0.000000
    127       0.000000   0.000000   0.000000   0.000000   0.000000   0.000000
    128       0.000000   0.000000   0.000000   0.000000   0.000000   0.000000
    129       0.000000   0.000000   0.000000   0.000000   0.000000   0.000000
    130       0.000000   0.000000   0.000000   0.000000   0.000000   0.000000
    131       0.000000   0.000000   0.000000   0.000000   0.000000   0.000000
    132       0.000000   0.000000   0.000000   0.000000   0.000000   0.000000
    133       0.000000   0.000000   0.000000   0.000000   0.000000   0.000000
    134       0.000000   0.000000   0.000000   0.000000   0.000000   0.000000
    135       0.000000   0.000000   0.000000   0.000000   0.000000   0.000000
    136       0.000000   0.000000   0.000000   0.000000   0.000000   0.000000
    137       0.000000   0.000000   0.000000   0.000000   0.000000   0.000000
    138       0.000000   0.000000   0.000000   0.000000   0.000000   0.000000
    139       0.000000   0.000000   0.000000   0.000000   0.000000   0.000000
    140       0.000000   0.000000   0.000000   0.000000   0.000000   0.000000
    141       0.000000   0.000000   0.000000   0.000000   0.000000   0.000000
    142       0.000000   0.000000   0.000000   0.000000   0.000000   0.000000
    143       0.000000   0.000000   0.000000   0.000000   0.000000   0.000000
    144       0.000000   0.000000   0.000000   0.000000   0.000000   0.000000
    145       0.000000   0.000000   0.000000   0.000000   0.000000   0.000000
    146       0.000000   0.000000   0.000000   0.000000   0.000000   0.000000
    147       0.000000   0.000000   0.000000   0.000000   0.000000   0.000000
    148       0.000000   0.000000   0.000000   0.000000   0.000000   0.000000
    149       0.000000   0.000000   0.000000   0.000000   0.000000   0.000000
    150       0.000000   0.000000   0.000000   0.000000   0.000000   0.000000
    151       0.000000   0.000000   0.000000   0.000000   0.000000   0.000000
    152       0.000000   0.000000   0.000000   0.000000   0.000000   0.000000
    153       0.000000   0.000000   0.000000   0.000000   0.000000   0.000000
    154       0.000000   0.000000   0.000000   0.000000   0.000000   0.000000
    155       0.000000   0.000000   0.000000   0.000000   0.000000   0.000000
    156       0.000000   0.000000   0.000000   0.000000   0.000000   0.000000
    157       0.000000   0.000000   0.000000   0.000000   0.000000   0.000000
    158       0.000000   0.000000   0.000000   0.000000   0.000000   0.000000
    159       0.000000   0.000000   0.000000   0.000000   0.000000   0.000000
    160       0.000000   0.000000   0.000000   0.000000   0.000000   0.000000
    161       0.000000   0.000000   0.000000   0.000000   0.000000   0.000000
    162       0.000000   0.000000   0.000000   0.000000   0.000000   0.000000
    163       0.000000   0.000000   0.000000   0.000000   0.000000   0.000000
    164       0.000000   0.000000   0.000000   0.000000   0.000000   0.000000
    165       0.000000   0.000000   0.000000   0.000000   0.000000   0.000000
    166       0.000000   0.000000   0.000000   0.000000   0.000000   0.000000
    167       0.000000   0.000000   0.000000   0.000000   0.000000   0.000000
    168       0.000000   0.000000   0.000000   0.000000   0.000000   0.000000
    169       0.000000   0.000000   0.000000   0.000000   0.000000   0.000000
    170       0.000000   0.000000   0.000000   0.000000   0.000000   0.000000
    171       0.000000   0.000000   0.000000   0.000000   0.000000   0.000000
    172       0.000000   0.000000   0.000000   0.000000   0.000000   0.000000
    173       0.000000   0.000000   0.000000   0.000000   0.000000   0.000000
    174       0.000000   0.000000   0.000000   0.000000   0.000000   0.000000
    175       0.000000   0.000000   0.000000   0.000000   0.000000   0.000000
    176       0.000000   0.000000   0.000000   0.000000   0.000000   0.000000
    177       0.000000   0.000000   0.000000   0.000000   0.000000   0.000000
    178       0.000000   0.000000   0.000000   0.000000   0.000000   0.000000
    179       0.000000   0.000000   0.000000   0.000000   0.000000   0.000000
    180       0.000000   0.000000   0.000000   0.000000   0.000000   0.000000
    181       0.000000   0.000000   0.000000   0.000000   0.000000   0.000000
    182       0.000000   0.000000   0.000000   0.000000   0.000000   0.000000
    183       0.000000   0.000000   0.000000   0.000000   0.000000   0.000000
    184       0.000000   0.000000   0.000000   0.000000   0.000000   0.000000
    185       0.000000   0.000000   0.000000   0.000000   0.000000   0.000000
    186       0.000000   0.000000   0.000000   0.000000   0.000000   0.000000
    187       0.000000   0.000000   0.000000   0.000000   0.000000   0.000000
    188       0.000000   0.000000   0.000000   0.000000   0.000000   0.000000
    189       0.000000   0.000000   0.000000   0.000000   0.000000   0.000000
    190       0.000000   0.000000   0.000000   0.000000   0.000000   0.000000
    191       0.000000   0.000000   0.000000   0.000000   0.000000   0.000000
    192       0.000000   0.000000   0.000000   0.000000   0.000000   0.000000
    193       0.000000   0.000000   0.000000   0.000000   0.000000   0.000000
    194       0.000000   0.000000   0.000000   0.000000   0.000000   0.000000
    195       0.000000   0.000000   0.000000   0.000000   0.000000   0.000000
    196       0.000000   0.000000   0.000000   0.000000   0.000000   0.000000
    197       0.000000   0.000000   0.000000   0.000000   0.000000   0.000000
    198       0.000000   0.000000   0.000000   0.000000   0.000000   0.000000
    199       0.000000   0.000000   0.000000   0.000000   0.000000   0.000000
    200       0.000000   0.000000   0.000000   0.000000   0.000000   0.000000
    201       0.000000   0.000000   0.000000   0.000000   0.000000   0.000000
    202       0.000000   0.000000   0.000000   0.000000   0.000000   0.000000
    203       0.000000   0.000000   0.000000   0.000000   0.000000   0.000000
    204       0.000000   0.000000   0.000000   0.000000   0.000000   0.000000
    205       0.000000   0.000000   0.000000   0.000000   0.000000   0.000000
    206       0.000000   0.000000   0.000000   0.000000   0.000000   0.000000
    207       0.000000   0.000000   0.000000   0.000000   0.000000   0.000000
    208       0.000000   0.000000   0.000000   0.000000   0.000000   0.000000
    209       0.000000   0.000000   0.000000   0.000000   0.000000   0.000000
    210       0.000000   0.000000   0.000000   0.000000   0.000000   0.000000
    211       0.000000   0.000000   0.000000   0.000000   0.000000   0.000000
    212       0.000000   0.000000   0.000000   0.000000   0.000000   0.000000
    213       0.000000   0.000000   0.000000   0.000000   0.000000   0.000000
    214       0.000000   0.000000   0.000000   0.000000   0.000000   0.000000
    215       0.000000   0.000000   0.000000   0.000000   0.000000   0.000000
    216       0.000000   0.000000   0.000000   0.000000   0.000000   0.000000
    217       0.000000   0.000000   0.000000   0.000000   0.000000   0.000000
    218       0.000000   0.000000   0.000000   0.000000   0.000000   0.000000
    219       0.000000   0.000000   0.000000   0.000000   0.000000   0.000000
    220       0.000000   0.000000   0.000000   0.000000   0.000000   0.000000
    221       0.000000   0.000000   0.000000   0.000000   0.000000   0.000000
    222       0.000000   0.000000   0.000000   0.000000   0.000000   0.000000
    223       0.000000   0.000000   0.000000   0.000000   0.000000   0.000000
    224       0.000000   0.000000   0.000000   0.000000   0.000000   0.000000
    225       0.000000   0.000000   0.000000   0.000000   0.000000   0.000000
    226       0.000000   0.000000   0.000000   0.000000   0.000000   0.000000
    227       0.000000   0.000000   0.000000   0.000000   0.000000   0.000000
    228       0.000000   0.000000   0.000000   0.000000   0.000000   0.000000
    229       0.000000   0.000000   0.000000   0.000000   0.000000   0.000000
    230       0.000000   0.000000   0.000000   0.000000   0.000000   0.000000
    231       0.000000   0.000000   0.000000   0.000000   0.000000   0.000000
    232       0.000000   0.000000   0.000000   0.000000   0.000000   0.000000
    233       0.000000   0.000000   0.000000   0.000000   0.000000   0.000000
    234       0.000000   0.000000   0.000000   0.000000   0.000000   0.000000
    235       0.000000   0.000000   0.000000   0.000000   0.000000   0.000000
    236       0.000000   0.000000   0.000000   0.000000   0.000000   0.000000
    237       0.000000   0.000000   0.000000   0.000000   0.000000   0.000000
    238       0.000000   0.000000   0.000000   0.000000   0.000000   0.000000
    239       0.000000   0.000000   0.000000   0.000000   0.000000   0.000000
    240       0.000000   0.000000   0.000000   0.000000   0.000000   0.000000
    241       0.000000   0.000000   0.000000   0.000000   0.000000   0.000000
    242       0.000000   0.000000   0.000000   0.000000   0.000000   0.000000
    243       0.000000   0.000000   0.000000   0.000000   0.000000   0.000000
    244       0.000000   0.000000   0.000000   0.000000   0.000000   0.000000
    245       0.000000   0.000000   0.000000   0.000000   0.000000   0.000000
    246       0.000000   0.000000   0.000000   0.000000   0.000000   0.000000
    247       0.000000   0.000000   0.000000   0.000000   0.000000   0.000000
    248       0.000000   0.000000   0.000000   0.000000   0.000000   0.000000
    249       0.000000   0.000000   0.000000   0.000000   0.000000   0.000000
    250       0.000000   0.000000   0.000000   0.000000   0.000000   0.000000
    251       0.000000   0.000000   0.000000   0.000000   0.000000   0.000000
                  6          7          8          9         10         11    
      0       0.083574   0.062286   0.042910   0.118715  -0.071005  -0.175370
      1       0.099993  -0.020252   0.002770   0.013714  -0.002119  -0.027454
      2      -0.100346   0.008311  -0.055658   0.063101  -0.007490  -0.005586
      3       0.009116   0.063463  -0.055531   0.017498  -0.035673  -0.112864
      4       0.071317  -0.021365  -0.042421  -0.037168   0.012527   0.002049
      5      -0.038665  -0.006305  -0.044125   0.032682  -0.028013  -0.008831
      6      -0.071765   0.110410  -0.193839  -0.089714   0.012359  -0.080654
      7       0.117917  -0.012243  -0.064721  -0.083098   0.004084  -0.007446
      8      -0.021587   0.003744  -0.071422  -0.004100  -0.027482  -0.010245
      9      -0.078860   0.155800  -0.236077  -0.098645   0.025966  -0.111400
     10       0.191245  -0.001694  -0.043313  -0.079600  -0.018304  -0.047050
     11      -0.065480   0.028615  -0.111234  -0.012147  -0.006604  -0.009919
     12      -0.003814   0.153660  -0.137093   0.001204  -0.008398  -0.173942
     13       0.219304  -0.001040   0.001885  -0.029160  -0.031988  -0.075955
     14      -0.126738   0.043024  -0.122628   0.017806   0.014203  -0.007263
     15       0.077816   0.105635   0.004630   0.110737  -0.057185  -0.203868
     16       0.173620  -0.010720   0.025754   0.017663  -0.024012  -0.065506
     17      -0.144028   0.032319  -0.093896   0.056013   0.013636  -0.004196
     18       0.012429   0.013189  -0.015339   0.019728  -0.046410  -0.086628
     19      -0.003851  -0.033083  -0.059005  -0.040224   0.034488   0.031735
     20       0.005770  -0.030437  -0.010074   0.035446  -0.047179  -0.010886
     21      -0.009672  -0.030660  -0.003488  -0.011478  -0.036161  -0.051596
     22      -0.003688  -0.013467  -0.046874   0.014442   0.016567  -0.004026
     23       0.034019  -0.004134  -0.044798  -0.007779  -0.032715   0.000470
     24      -0.024587  -0.073279   0.007993  -0.013725  -0.039269  -0.043635
     25      -0.040347  -0.032992  -0.000848  -0.007644   0.025212  -0.030046
     26       0.046166  -0.016748  -0.064363   0.003492  -0.039701   0.019670
     27      -0.018288  -0.084755   0.012615   0.022940  -0.056420  -0.056118
     28      -0.040888  -0.005036   0.035144   0.033823   0.011133  -0.087679
     29       0.041505  -0.002961  -0.060727  -0.013081  -0.030908   0.016218
     30      -0.003168  -0.056582   0.002400   0.049494  -0.063345  -0.061514
     31      -0.011701   0.024267   0.009188   0.084668  -0.007052  -0.082293
     32       0.028113   0.020548  -0.037406  -0.036111  -0.017685  -0.008198
     33       0.000601  -0.030590  -0.004570   0.031385  -0.052543  -0.062730
     34       0.007296   0.014268  -0.035346   0.078519  -0.004713  -0.044941
     35       0.025148   0.020342  -0.031315  -0.033565  -0.019710  -0.013042
     36      -0.039578  -0.095942   0.015895  -0.048700  -0.027459  -0.038027
     37      -0.065249  -0.069947   0.012499  -0.066204   0.045042  -0.021170
     38       0.058243  -0.037849  -0.084536   0.027534  -0.053711   0.041261
     39      -0.048566  -0.131367   0.029851  -0.045858  -0.033546  -0.043860
     40      -0.091879  -0.076822   0.065717  -0.080812   0.051284  -0.072555
     41       0.066010  -0.044795  -0.101398   0.034049  -0.057849   0.059617
     42      -0.041606  -0.141701   0.035578  -0.008699  -0.050833  -0.056480
     43      -0.091754  -0.045052   0.103688  -0.038071   0.037814  -0.132383
     44       0.061485  -0.031850  -0.098012   0.017011  -0.048741   0.056791
     45      -0.026047  -0.118127   0.026569   0.026301  -0.062779  -0.062070
     46      -0.065877  -0.008650   0.087963   0.019477   0.017661  -0.140028
     47       0.049048  -0.010523  -0.077100  -0.006760  -0.035063   0.034503
     48       0.003471  -0.058243   0.000817   0.079784  -0.076573  -0.063180
     49      -0.006690   0.049219   0.025711   0.119854  -0.019653  -0.104550
     50       0.023098   0.037025  -0.026430  -0.052689  -0.009869  -0.018133
     51       0.003237  -0.010266  -0.003803   0.031963  -0.046780  -0.053229
     52       0.015966   0.028726  -0.049385   0.095153  -0.001629  -0.006453
     53       0.021780   0.034070  -0.017282  -0.047343  -0.012532  -0.028901
     54      -0.061491  -0.152279   0.037104  -0.074126  -0.024202  -0.039381
     55      -0.113908  -0.108102   0.079524  -0.128564   0.067657  -0.067742
     56       0.076321  -0.061804  -0.118364   0.053475  -0.068877   0.077783
     57      -0.049038  -0.169504   0.047682  -0.008111  -0.054721  -0.062381
     58      -0.113131  -0.050126   0.147462  -0.052402   0.043971  -0.174904
     59       0.068051  -0.038798  -0.112490   0.023234  -0.052610   0.072741
     60       0.146759   0.026798   0.150410   0.203105  -0.109433  -0.203246
     61       0.064207  -0.027117   0.019981   0.050178   0.004014  -0.020760
     62      -0.114748   0.000942  -0.035462   0.092063  -0.007667  -0.004367
     63       0.137291   0.103640   0.083621   0.190449  -0.085365  -0.253777
     64       0.195413  -0.010305   0.061522   0.057775  -0.035160  -0.088525
     65      -0.191528   0.043455  -0.102301   0.079939   0.029399  -0.002545
     66      -0.009202   0.188758  -0.169659  -0.005969   0.002389  -0.198423
     67       0.276299   0.006853   0.018300  -0.026537  -0.048991  -0.106389
     68      -0.160963   0.062350  -0.153316   0.011566   0.030598  -0.007322
     69      -0.142956   0.192754  -0.346508  -0.183974   0.063675  -0.086635
     70       0.226190   0.006083  -0.062748  -0.116936  -0.024573  -0.055055
     71      -0.051560   0.036575  -0.132895  -0.041713  -0.006588  -0.012105
     72      -0.130507   0.111546  -0.270614  -0.168069   0.039834  -0.031837
     73       0.096283  -0.013155  -0.099699  -0.122983   0.014994   0.015184
     74       0.026868  -0.008372  -0.060668  -0.026727  -0.043785  -0.012208
     75      -0.010019   0.013422  -0.035992  -0.011323  -0.027447  -0.066083
     76      -0.018184  -0.053066  -0.071046  -0.089205   0.054347   0.068855
     77       0.044475  -0.060003   0.027295   0.047152  -0.068495  -0.011547
     78       0.050653   0.005532   0.025348   0.071994  -0.079457  -0.119686
     79      -0.044885  -0.038295  -0.063783  -0.035969   0.044252   0.041221
     80      -0.020480  -0.038773   0.001250   0.060680  -0.050488  -0.014280
     81      -0.022686  -0.031698  -0.003355  -0.068226  -0.015359  -0.031633
     82       0.019164  -0.002275  -0.070746   0.018039   0.015726   0.004318
     83       0.052597   0.006488  -0.069355  -0.024879  -0.026360   0.016496
     84      -0.002702  -0.008112  -0.047255   0.029060  -0.023585   0.078546
     85      -0.070807   0.019977   0.007736  -0.074466  -0.044672   0.024278
     86      -0.068210  -0.000105   0.048729  -0.020812   0.015062  -0.010264
     87      -0.004357  -0.007187  -0.040871   0.005176  -0.007966   0.080619
     88      -0.059734   0.021426  -0.006426  -0.016296  -0.069320   0.013695
     89      -0.037683   0.017277   0.053384  -0.007371   0.063181  -0.033190
     90      -0.018134  -0.037804  -0.056258  -0.045180   0.009550   0.092377
     91      -0.092541   0.055081   0.030375   0.024145  -0.168187   0.033896
     92      -0.007823   0.009533   0.035255  -0.010118   0.123570  -0.053753
     93      -0.029569  -0.070315  -0.078927  -0.072580   0.014835   0.102523
     94      -0.136856   0.088472   0.082519   0.002572  -0.248570   0.066604
     95      -0.007352  -0.016505   0.012184  -0.023176   0.140651  -0.053086
     96      -0.027599  -0.071625  -0.085718  -0.047205   0.000804   0.100332
     97      -0.148458   0.087964   0.097523  -0.057717  -0.228490   0.077703
     98      -0.037849  -0.033740   0.008165  -0.034445   0.093976  -0.030445
     99      -0.014273  -0.040255  -0.069725   0.003686  -0.019993   0.088753
    100      -0.115329   0.053107   0.059522  -0.095702  -0.123970   0.055934
    101      -0.068641  -0.024871   0.027150  -0.033390   0.029477  -0.008823
    102       0.007772   0.023538  -0.019753   0.025097   0.004727   0.064203
    103      -0.015234  -0.006545  -0.049163   0.007236  -0.019191  -0.013422
    104      -0.037249   0.041224   0.073621   0.000991   0.064444  -0.040276
    105       0.012967   0.011266  -0.036153   0.026552   0.008633   0.053810
    106       0.001498  -0.039645  -0.096325   0.014924  -0.006436  -0.050438
    107      -0.038986   0.078345   0.105063   0.007305   0.070144  -0.049833
    108       0.011463   0.070407   0.021618   0.027936   0.020874   0.059160
    109       0.006648   0.013570  -0.024488   0.017087  -0.001993   0.011502
    110      -0.034950   0.022600   0.058088   0.002740   0.059671  -0.032760
    111       0.012962   0.074794   0.034948   0.018341   0.033472   0.068032
    112       0.011698   0.013161  -0.011451   0.008318   0.011241   0.028470
    113      -0.022525  -0.002731   0.039332   0.020276   0.044463  -0.014864
    114       0.016921   0.116226   0.067205  -0.009985   0.058930   0.065155
    115       0.035626   0.030482   0.008356  -0.004573   0.017137   0.053009
    116      -0.019058  -0.017018   0.029240   0.030350   0.034772  -0.008162
    117       0.018583   0.159899   0.092217  -0.022061   0.070275   0.054765
    118       0.054667   0.053867   0.018989  -0.000903   0.013634   0.066720
    119      -0.028239  -0.007683   0.036044   0.021974   0.042548  -0.019884
    120       0.016170   0.157239   0.081464  -0.005085   0.057201   0.044506
    121       0.048968   0.055825   0.008141   0.017429   0.000858   0.049427
    122      -0.040439   0.016973   0.053938   0.003867   0.058577  -0.038188
    123       0.013391   0.112740   0.046674   0.018516   0.033179   0.046244
    124       0.026164   0.034902  -0.014239   0.023952  -0.005840   0.022007
    125      -0.043315   0.031945   0.064690  -0.004634   0.067299  -0.044183
    126       0.017905   0.101029   0.068135  -0.018281   0.065765   0.068036
    127       0.034517   0.016179   0.012698  -0.018067   0.027569   0.053358
    128      -0.005618  -0.038044   0.014967   0.048373   0.015093   0.010780
    129       0.014655   0.054451   0.040004   0.007054   0.044897   0.072286
    130       0.011237  -0.007187  -0.003011  -0.009612   0.030180   0.031205
    131      -0.001154  -0.035101   0.017085   0.047716   0.013598   0.015284
    132       0.012023   0.038868   0.018892   0.030833   0.025377   0.076657
    133      -0.003320  -0.007485  -0.017602   0.006224   0.020791   0.019795
    134      -0.010797  -0.015677   0.030166   0.032008   0.032267  -0.000274
    135       0.011891   0.013882   0.031751   0.016578   0.034519   0.065321
    136      -0.002720  -0.045669  -0.008754  -0.012931   0.042704   0.004150
    137       0.010407  -0.048447   0.012008   0.063322  -0.012802   0.036442
    138       0.012695  -0.003779   0.038122  -0.037566   0.037988   0.016441
    139       0.011167  -0.049567  -0.000035  -0.050143   0.020672  -0.008666
    140       0.028561  -0.042576   0.020103   0.046319  -0.045329   0.048334
    141       0.011328  -0.042151   0.035318  -0.064201   0.030140  -0.022262
    142       0.013597  -0.019408   0.003552  -0.034865   0.025513   0.018977
    143       0.052290  -0.003632   0.041475  -0.023128  -0.065069   0.035379
    144       0.004834  -0.085814   0.032578  -0.032730   0.013630  -0.010194
    145      -0.009033  -0.030596  -0.014914   0.017009   0.058257   0.024386
    146       0.061380   0.010425   0.048576  -0.048260  -0.072620   0.030682
    147       0.003824  -0.067400   0.029103   0.016354   0.010006   0.033987
    148      -0.020433  -0.019357  -0.025924   0.057918   0.078589   0.042559
    149       0.046236   0.009428   0.036216  -0.036394  -0.040931   0.013976
    150       0.006675  -0.032061   0.022479   0.050985   0.014817   0.070977
    151      -0.024620  -0.048879  -0.021937   0.037543   0.076933   0.016489
    152       0.021457  -0.028980   0.021180   0.029752  -0.018850   0.029612
    153       0.007656  -0.039538   0.027784   0.005005   0.011697   0.024146
    154      -0.005646   0.029770  -0.023002   0.065864   0.051063   0.063841
    155       0.045032   0.029419   0.031579  -0.059982  -0.020916  -0.012262
    156       0.012088  -0.018026   0.033435  -0.034188   0.032031   0.003103
    157       0.014229   0.048028   0.002272   0.026809   0.039257   0.078426
    158       0.046517   0.030982   0.033808  -0.062801  -0.020702  -0.010655
    159       0.014546  -0.019675   0.036765  -0.078393   0.039877  -0.027164
    160       0.026887   0.032043   0.015171  -0.026205   0.020796   0.061051
    161       0.053502   0.020770   0.041162  -0.054931  -0.043944   0.010703
    162       0.012427   0.037002   0.029501   0.049171   0.035727   0.098369
    163      -0.009353  -0.085535  -0.011481  -0.031212   0.043873  -0.030130
    164      -0.009380  -0.087087  -0.006380   0.134255  -0.004005   0.056610
    165       0.013067  -0.060170   0.035277  -0.111800   0.030572  -0.069492
    166       0.025274  -0.031044   0.013361  -0.076853   0.002472  -0.001011
    167       0.066931  -0.002357   0.055300  -0.036110  -0.097594   0.053190
    168      -0.003514  -0.112922   0.031340   0.047147   0.001484   0.053387
    169      -0.042953  -0.030814  -0.044117   0.111164   0.116238   0.050273
    170       0.055713   0.024110   0.041930  -0.061776  -0.051909   0.006605
    171       0.006391  -0.036172   0.022416   0.032776  -0.008159   0.033632
    172      -0.012458   0.050299  -0.042829   0.107767   0.032804   0.058865
    173       0.041964   0.040228   0.025052  -0.071361  -0.002090  -0.031331
    174       0.010963  -0.024177   0.033302  -0.028172   0.031822   0.014556
    175       0.002627  -0.086917  -0.007439  -0.054541   0.025136  -0.037626
    176       0.031160  -0.059309   0.015047   0.070135  -0.062095   0.065852
    177       0.016207   0.030551   0.048027  -0.066588   0.049803   0.009129
    178       0.027814  -0.041789   0.010966  -0.085400  -0.003693  -0.012636
    179       0.021793  -0.053321   0.013764   0.065762  -0.039150   0.051468
    180       0.002237  -0.105030   0.031907  -0.022964   0.007460  -0.007925
    181      -0.019556  -0.067327  -0.020496   0.012073   0.066588  -0.002625
    182       0.062190  -0.004264   0.050237  -0.028778  -0.087534   0.048359
    183       0.003343  -0.113541   0.033622  -0.054725   0.010639  -0.036013
    184      -0.007263  -0.010619  -0.015090   0.029891   0.059683   0.041523
    185       0.078750   0.036078   0.060827  -0.094545  -0.086433   0.021829
    186       0.004139  -0.054192   0.019370   0.063264   0.006339   0.071416
    187      -0.036851  -0.083817  -0.021851   0.030593   0.084796  -0.010750
    188       0.024220  -0.043713   0.016431   0.052177  -0.036077   0.045029
    189       0.006848  -0.021080   0.013929   0.091883   0.013657   0.104691
    190      -0.033688  -0.042789  -0.028572   0.065703   0.093334   0.029401
    191       0.009202  -0.029860   0.019029   0.034332   0.004274   0.019436
    192      -0.006546  -0.104579   0.028528   0.083422   0.003185   0.086794
    193      -0.052318  -0.026975  -0.053375   0.141783   0.134408   0.062326
    194       0.045724   0.022717   0.032100  -0.050072  -0.029697  -0.003811
    195      -0.006283  -0.133079   0.032738   0.054797  -0.001923   0.056913
    196      -0.051339  -0.064411  -0.046743   0.105921   0.125651   0.027283
    197       0.055869   0.008497   0.046088  -0.044875  -0.063781   0.027050
    198      -0.003566  -0.136638   0.034839   0.025953  -0.002476   0.031127
    199      -0.042460  -0.011330  -0.046590   0.126512   0.118914   0.067526
    200       0.072918   0.052377   0.052123  -0.109754  -0.072230  -0.008862
    201       0.011963  -0.088536   0.034485  -0.134353   0.024648  -0.097612
    202       0.026574  -0.012638   0.014330  -0.064649   0.005581   0.016003
    203       0.084406   0.023388   0.068814  -0.083208  -0.113256   0.044094
    204       0.010913  -0.076498   0.034463  -0.102969   0.024198  -0.066307
    205       0.016330  -0.068196   0.006052  -0.084010   0.006966  -0.030650
    206       0.066643  -0.018675   0.057007  -0.014634  -0.112762   0.073490
    207       0.017598  -0.029470   0.036987  -0.135162   0.043480  -0.081365
    208       0.041786  -0.021465   0.027346  -0.114770  -0.022698  -0.003906
    209       0.061081  -0.011040   0.050737  -0.020228  -0.092408   0.056308
    210       0.012137  -0.006098   0.029636  -0.026789   0.022247  -0.014586
    211       0.020181   0.062992   0.002051   0.054414   0.002947   0.065191
    212       0.042647   0.039501   0.027188  -0.070751  -0.011570  -0.028418
    213       0.011772   0.048421   0.024171   0.090105   0.032365   0.133223
    214      -0.019131  -0.083283  -0.016937  -0.003242   0.059657  -0.019753
    215      -0.022467  -0.089990  -0.011082   0.151188   0.019437   0.052554
    216       0.015931   0.070178   0.037185   0.026575   0.048320   0.094224
    217       0.005505  -0.086891  -0.003215  -0.071677   0.020289  -0.043749
    218      -0.017272  -0.101675  -0.013433   0.161671   0.000204   0.064237
    219       0.009926   0.008625   0.024980   0.055224   0.026848   0.091912
    220      -0.019568  -0.116254  -0.016252  -0.032013   0.052633  -0.052674
    221      -0.003080  -0.098695  -0.008343   0.143855  -0.025535   0.069150
    222       0.021262   0.193911   0.119477  -0.043141   0.087628   0.052442
    223       0.073013   0.068827   0.034687  -0.010827   0.020882   0.087433
    224      -0.025985  -0.019180   0.027530   0.029000   0.036615  -0.015143
    225       0.017116   0.190629   0.100240  -0.013049   0.066404   0.035366
    226       0.063164   0.073926   0.016635   0.023425  -0.003333   0.057851
    227      -0.047763   0.024806   0.059257  -0.003645   0.065798  -0.047726
    228       0.012245   0.111517   0.038291   0.025976   0.023950   0.038292
    229       0.023188   0.036167  -0.023480   0.031965  -0.016106   0.009271
    230      -0.052566   0.051110   0.078260  -0.017188   0.081007  -0.057691
    231      -0.019444  -0.036637  -0.051611  -0.065144   0.022543   0.093316
    232      -0.084785   0.055792   0.020457   0.071707  -0.189248   0.027217
    233       0.015357   0.023355   0.036394  -0.001419   0.158023  -0.067516
    234      -0.040510  -0.093983  -0.091043  -0.113055   0.028826   0.112955
    235      -0.162406   0.114731   0.111847   0.033078  -0.328091   0.083591
    236       0.016962  -0.023397  -0.002854  -0.024375   0.191445  -0.070882
    237      -0.036397  -0.097094  -0.103751  -0.067466   0.006032   0.107548
    238      -0.183195   0.114437   0.138782  -0.074368  -0.293372   0.103071
    239      -0.037599  -0.054103  -0.009980  -0.044397   0.108034  -0.030154
    240      -0.012684  -0.041370  -0.075384   0.023261  -0.031339   0.086671
    241      -0.124292   0.052572   0.071347  -0.141054  -0.107360   0.064457
    242      -0.092805  -0.037759   0.024582  -0.042664  -0.008114   0.008728
    243       0.008058   0.015322  -0.036032   0.067919  -0.035979   0.067867
    244      -0.045754  -0.004256  -0.018011  -0.100691   0.028457   0.010475
    245      -0.091876   0.004852   0.061195  -0.022636  -0.030748   0.005249
    246       0.019143   0.017773   0.039515  -0.090525   0.055021  -0.025596
    247       0.041474   0.041316   0.028216  -0.059416   0.004131   0.063650
    248       0.043011   0.008080   0.031893  -0.030382  -0.035355   0.008897
    249       0.014820  -0.041516   0.037856  -0.112698   0.038724  -0.058070
    250       0.032768   0.049745   0.019967  -0.026262   0.017450   0.074874
    251       0.071205   0.044626   0.056609  -0.098560  -0.055315   0.012036
                 12         13         14         15         16         17    
      0      -0.123848   0.111259  -0.033673   0.081219  -0.040266   0.029248
      1      -0.019263   0.113539  -0.043295  -0.015825  -0.078507  -0.066995
      2      -0.046144   0.100706  -0.027089  -0.016134  -0.054037  -0.064589
      3      -0.007460  -0.007764  -0.024392   0.030053   0.008233   0.085923
      4       0.037115   0.048203  -0.032997  -0.039038  -0.047715  -0.033757
      5      -0.032207   0.009387   0.033429  -0.010146   0.024053  -0.007190
      6       0.124883  -0.091855   0.021970  -0.008108   0.020477   0.062812
      7       0.074159  -0.037327   0.046210  -0.034731   0.015199  -0.014662
      8       0.002492  -0.046512   0.081951  -0.011901   0.059975   0.000658
      9       0.145814  -0.058752   0.065583   0.004801  -0.015834  -0.027215
     10       0.057438  -0.057672   0.118283  -0.005780   0.047830  -0.032056
     11       0.025595  -0.014138   0.073663  -0.018863   0.019100  -0.050689
     12       0.031274   0.062773   0.061263   0.057628  -0.065986  -0.093762
     13       0.002118   0.010430   0.109255   0.018596   0.014971  -0.070262
     14       0.012242   0.078257   0.014535  -0.023835  -0.060194  -0.111538
     15      -0.105228   0.147982   0.008395   0.094993  -0.077243  -0.060952
     16      -0.036964   0.095822   0.027105   0.013435  -0.047421  -0.084981
     17      -0.024475   0.136034  -0.037876  -0.022706  -0.096806  -0.116153
     18      -0.017480  -0.027117  -0.039158   0.026968   0.028275   0.121723
     19       0.052255   0.080209  -0.083673  -0.055528  -0.083211  -0.042013
     20      -0.046568  -0.021885   0.053440  -0.001235   0.056641   0.021677
     21       0.001920   0.004830  -0.048945   0.050676   0.011769   0.110591
     22       0.019770   0.034000  -0.070274  -0.093686  -0.066415  -0.035677
     23      -0.022618   0.012539   0.041661   0.028824   0.049859   0.026348
     24       0.020218  -0.001501  -0.029556   0.064149  -0.021139   0.076867
     25       0.014263   0.049255  -0.024762  -0.051331  -0.030459  -0.022417
     26      -0.009880   0.000478   0.026242   0.012683   0.010849   0.000175
     27       0.021325  -0.070455   0.002524   0.028755  -0.038939   0.031639
     28      -0.017665  -0.038573   0.042462  -0.091896   0.031358  -0.030075
     29      -0.017314   0.029905   0.018297   0.028858   0.035200   0.029060
     30       0.003234  -0.093792  -0.009042  -0.010465  -0.022816   0.042372
     31      -0.034661  -0.088398   0.017712  -0.158225   0.021385  -0.032263
     32      -0.034183   0.056320   0.032646   0.053530   0.092448   0.068555
     33      -0.006696  -0.043197  -0.044967   0.009540  -0.003261   0.090220
     34      -0.015064  -0.034042  -0.057193  -0.152566  -0.043496  -0.031211
     35      -0.036363   0.043931   0.045733   0.053075   0.098107   0.065412
     36       0.037263   0.048177  -0.025067   0.119074  -0.031524   0.087864
     37       0.041859   0.132594  -0.016890   0.039733  -0.045815  -0.003522
     38       0.005103  -0.033910   0.016319  -0.015689  -0.044662  -0.045871
     39       0.056027   0.025245   0.015938   0.140442  -0.061391   0.049822
     40       0.034833   0.122478   0.066794   0.088620   0.008806   0.005575
     41       0.013018  -0.036335  -0.004882  -0.028689  -0.074576  -0.060283
     42       0.057124  -0.048967   0.052831   0.104751  -0.077418   0.000516
     43       0.001331   0.026206   0.142580   0.045208   0.077970  -0.007667
     44       0.005919  -0.004492  -0.015425  -0.012739  -0.050311  -0.029045
     45       0.039957  -0.097965   0.045016   0.048414  -0.067984  -0.008793
     46      -0.025278  -0.054575   0.129180  -0.046782   0.089743  -0.024813
     47      -0.009601   0.028770  -0.003159   0.016696   0.005943   0.016445
     48      -0.000793  -0.144654   0.011327  -0.043396  -0.028479   0.019335
     49      -0.058831  -0.155976   0.057120  -0.199719   0.061483  -0.032418
     50      -0.043025   0.078537   0.029995   0.073106   0.120072   0.098622
     51      -0.014867  -0.026601  -0.037196   0.023950   0.015715   0.120328
     52      -0.014016  -0.018063  -0.038119  -0.136152  -0.042528  -0.008554
     53      -0.045832   0.055132   0.041373   0.051321   0.123131   0.076524
     54       0.070892   0.066426   0.021864   0.187732  -0.071668   0.058046
     55       0.056983   0.192001   0.077583   0.167372  -0.001787   0.023479
     56       0.025613  -0.064286  -0.014662  -0.052715  -0.119826  -0.097443
     57       0.072539  -0.067166   0.089379   0.123852  -0.098729  -0.031360
     58      -0.002881   0.017638   0.215078   0.089261   0.123586  -0.002363
     59       0.012709  -0.006821  -0.033992  -0.025071  -0.076450  -0.041695
     60      -0.228254   0.176649  -0.068308   0.112269  -0.050319   0.047307
     61      -0.048858   0.180396  -0.104423  -0.019993  -0.128635  -0.084261
     62      -0.073075   0.145195  -0.065326  -0.015532  -0.083629  -0.072704
     63      -0.197517   0.244378   0.003014   0.136498  -0.117191  -0.111939
     64      -0.081320   0.149735   0.018675   0.032266  -0.073845  -0.114595
     65      -0.035633   0.208207  -0.085201  -0.026484  -0.159180  -0.162551
     66       0.048092   0.090616   0.098431   0.068928  -0.095794  -0.170261
     67      -0.010206  -0.004206   0.165969   0.041084   0.038420  -0.087592
     68       0.030211   0.104792   0.009092  -0.028351  -0.092794  -0.153644
     69       0.252303  -0.126442   0.105567  -0.025875  -0.006288  -0.050532
     70       0.088825  -0.126312   0.182519  -0.001979   0.097915  -0.017653
     71       0.053739  -0.060005   0.114328  -0.019626   0.048751  -0.044634
     72       0.214642  -0.183165   0.029599  -0.047382   0.056413   0.105840
     73       0.117773  -0.089145   0.055885  -0.052615   0.039811   0.011049
     74       0.011287  -0.114585   0.129089  -0.006694   0.120034   0.043280
     75       0.005947   0.012213  -0.057555   0.043069   0.005706   0.108020
     76       0.083575   0.126066  -0.104036  -0.026201  -0.103715  -0.050846
     77      -0.063507  -0.058254   0.072147  -0.001091   0.085525   0.044100
     78      -0.057631  -0.092174  -0.005688   0.002406   0.065754   0.142359
     79       0.055750   0.095530  -0.103520  -0.065484  -0.099935  -0.051050
     80      -0.059182  -0.032035   0.046234  -0.021158   0.054522   0.020875
     81       0.013073   0.062279  -0.048557   0.102725   0.029489   0.128616
     82       0.031230   0.024133  -0.086574  -0.107073  -0.083912  -0.042778
     83      -0.006257   0.024471   0.024773   0.034331   0.037236   0.025399
     84      -0.031144   0.025168  -0.060896  -0.017044   0.097185  -0.004953
     85      -0.100515  -0.056347   0.036749   0.006761  -0.118008   0.050951
     86      -0.043031  -0.039241  -0.028567   0.013394   0.022544  -0.055500
     87      -0.059092   0.010296  -0.010083  -0.017953   0.038613   0.007335
     88      -0.028058  -0.021023  -0.079807   0.004621   0.005597   0.037906
     89      -0.008894  -0.036163  -0.029350  -0.000823  -0.019670   0.003750
     90      -0.149080  -0.030503   0.051867  -0.001776  -0.022736  -0.011557
     91       0.052588   0.034824  -0.123641  -0.002674   0.119195  -0.013585
     92      -0.019358  -0.054745  -0.031192  -0.004230  -0.067833   0.049613
     93      -0.216712  -0.059284   0.064308   0.015513  -0.030093  -0.042980
     94       0.060700   0.056822  -0.042038  -0.008494   0.104522  -0.053734
     95      -0.062326  -0.076476  -0.037715   0.007832  -0.069615   0.037093
     96      -0.188757  -0.044382   0.009846   0.016488   0.032494  -0.056203
     97      -0.010674   0.022378   0.082459  -0.007148  -0.027043  -0.038678
     98      -0.095002  -0.078903  -0.041724   0.022720  -0.021114  -0.024144
     99      -0.095338  -0.001575  -0.052697   0.000137   0.097194  -0.038352
    100      -0.092926  -0.035718   0.119476   0.001179  -0.138066   0.013899
    101      -0.084071  -0.059219  -0.036325   0.025111   0.025684  -0.071208
    102      -0.012020   0.020122  -0.029632  -0.026236   0.033380   0.030898
    103      -0.012864  -0.022173  -0.138577   0.003695   0.012322   0.073627
    104       0.018512  -0.028817  -0.032521  -0.007257  -0.024300   0.015015
    105      -0.010740   0.029332  -0.053592  -0.039757   0.034833   0.049400
    106      -0.000053   0.008853  -0.218934  -0.042147   0.016248   0.136295
    107       0.046954  -0.031002  -0.039658  -0.007130  -0.035400   0.019887
    108       0.009433  -0.000864  -0.021889  -0.006716   0.012833   0.016447
    109      -0.005310  -0.054048  -0.087408   0.062485   0.010022   0.015785
    110       0.010802  -0.023027  -0.028465  -0.005467  -0.012600   0.011821
    111       0.009927   0.012551   0.015014  -0.019818  -0.006171   0.028713
    112      -0.003569  -0.034539  -0.033958   0.049615  -0.007818   0.025525
    113       0.017812  -0.014803  -0.015281   0.009031   0.010659  -0.004958
    114       0.006453  -0.008166   0.007699   0.009994  -0.019675  -0.003148
    115       0.006340  -0.048003  -0.014145   0.101658  -0.007601  -0.031282
    116       0.022212  -0.007459  -0.008292   0.006572   0.016502  -0.001875
    117       0.006503  -0.051753  -0.030125   0.063459  -0.024191  -0.052137
    118       0.014160  -0.092054  -0.034625   0.189262   0.009908  -0.116047
    119       0.017849  -0.005643  -0.015970  -0.011901   0.005224   0.017785
    120       0.008173  -0.070703  -0.061418   0.079088  -0.007919  -0.065979
    121       0.014264  -0.119102  -0.080225   0.208300   0.027783  -0.131966
    122       0.010423  -0.012446  -0.030356  -0.027316  -0.015515   0.034844
    123       0.011248  -0.042337  -0.059077   0.040540   0.009824  -0.028150
    124       0.004438  -0.097954  -0.108597   0.143900   0.028811  -0.065192
    125       0.007810  -0.020500  -0.036267  -0.023537  -0.023271   0.031514
    126       0.006952   0.015481   0.033159  -0.016770  -0.019987   0.007499
    127       0.006108  -0.020562   0.013223   0.065721  -0.012689  -0.014670
    128       0.033287  -0.002197   0.006967   0.020610   0.027710  -0.014183
    129       0.014064   0.043898   0.051881  -0.050817  -0.008272   0.036116
    130      -0.001958   0.002235   0.008656   0.010776  -0.011174   0.034757
    131       0.035448  -0.005216   0.008727   0.029693   0.027659  -0.022130
    132       0.015606   0.048418   0.050090  -0.059964  -0.004552   0.059646
    133      -0.008887   0.000557  -0.009468  -0.008269  -0.015935   0.072957
    134       0.026108  -0.012387  -0.005781   0.024375   0.021199  -0.019329
    135       0.026772   0.047042   0.050705  -0.055402   0.000915   0.015457
    136      -0.000813   0.008133  -0.006013  -0.001169   0.014388   0.008161
    137       0.051848  -0.004860   0.023962   0.034805   0.013462  -0.020571
    138       0.008602   0.042362   0.005143  -0.073210   0.027701  -0.021001
    139      -0.004164   0.001390  -0.029729  -0.022039   0.002396   0.002207
    140       0.058410  -0.011027   0.020574   0.018689  -0.019873  -0.006022
    141       0.005686   0.035803  -0.029914  -0.070679   0.052926  -0.069510
    142      -0.003058   0.005323  -0.005920  -0.026004  -0.017523   0.038645
    143       0.035744  -0.010374  -0.004271  -0.029457  -0.046619   0.024529
    144       0.036418   0.012223  -0.032707  -0.054385   0.030599  -0.090125
    145       0.001444   0.018383   0.019826   0.011448   0.019503   0.023185
    146       0.027132  -0.009297  -0.012773  -0.046242  -0.054460   0.034578
    147       0.052881   0.013210   0.006578  -0.043482   0.001103  -0.051681
    148       0.003530   0.032099   0.050604   0.032143   0.032664   0.035686
    149       0.013987   0.009036  -0.006616  -0.026376  -0.007634   0.016548
    150       0.053713   0.033911   0.050968  -0.039980  -0.005980  -0.011068
    151       0.005073   0.015193   0.019832   0.032334   0.038839   0.003768
    152       0.039542  -0.002157   0.013812   0.016255   0.006501  -0.009137
    153       0.033698   0.025188   0.007017  -0.050025   0.011160  -0.035322
    154      -0.003669   0.036756   0.065918   0.008889  -0.003364   0.085753
    155      -0.013876   0.031457  -0.010988  -0.027434   0.032095   0.012967
    156       0.008918   0.034003  -0.001701  -0.061357   0.038492  -0.040484
    157      -0.001362   0.008249   0.058750  -0.014015  -0.045427   0.109682
    158      -0.013327   0.029975  -0.010827  -0.029945   0.029737   0.012479
    159      -0.009405   0.046286  -0.026588  -0.074230   0.064396  -0.058455
    160      -0.002600   0.002614   0.024466  -0.037595  -0.059173   0.097574
    161       0.006915   0.011547  -0.010270  -0.035751  -0.009938   0.022642
    162       0.034389   0.050202   0.082994  -0.039921  -0.016358   0.044172
    163      -0.001107   0.003262  -0.037477  -0.007448   0.039233  -0.034170
    164       0.081030  -0.004445   0.053412   0.071392   0.025461  -0.040466
    165      -0.013040   0.042622  -0.068387  -0.082375   0.089163  -0.111106
    166      -0.005784  -0.005195  -0.038322  -0.049713  -0.030974   0.026688
    167       0.050060  -0.031156  -0.012351  -0.051789  -0.100216   0.047499
    168       0.088547  -0.017589   0.005882  -0.028011  -0.026657  -0.075994
    169       0.008366   0.043760   0.079893   0.072475   0.071496   0.022885
    170       0.003884   0.012147  -0.016541  -0.043953  -0.014430   0.026479
    171       0.041494   0.022259   0.011707  -0.049609  -0.007692  -0.023007
    172      -0.012402   0.054999   0.074693   0.010828   0.002268   0.098733
    173      -0.032699   0.051334  -0.011054  -0.028472   0.066710  -0.000658
    174       0.017098   0.038134   0.002845  -0.062469   0.032147  -0.038913
    175      -0.003408  -0.002814  -0.050821  -0.008047   0.033589  -0.043644
    176       0.076413  -0.017063   0.031284   0.031925  -0.033237  -0.011048
    177      -0.011436   0.049898  -0.000046  -0.096460   0.025656   0.004398
    178      -0.007465  -0.004091  -0.046015  -0.045286  -0.019934   0.010165
    179       0.064157  -0.010711   0.027735   0.032601  -0.011036  -0.014939
    180       0.048161   0.001986  -0.036329  -0.048070   0.023295  -0.101420
    181       0.003241   0.012878  -0.001811   0.023981   0.047719  -0.021212
    182       0.046592  -0.024218  -0.008027  -0.041526  -0.081377   0.037678
    183       0.035754   0.003805  -0.059879  -0.055887   0.044399  -0.124378
    184       0.001168   0.024230   0.037609   0.011139   0.009628   0.047227
    185       0.010735  -0.006637  -0.027581  -0.076914  -0.067056   0.052420
    186       0.065402   0.025538   0.047633  -0.033866  -0.009790  -0.025186
    187       0.008589  -0.002404  -0.009559   0.042414   0.052055  -0.034295
    188       0.055445  -0.005369   0.024626   0.020197  -0.006464  -0.009968
    189       0.064862   0.045143   0.088183  -0.029188  -0.013091   0.010592
    190       0.007626   0.021929   0.039780   0.047223   0.047675   0.010140
    191       0.033814  -0.001920   0.010372   0.027598   0.024838  -0.018383
    192       0.101451  -0.019567   0.034092  -0.018054  -0.043345  -0.047707
    193       0.009879   0.052459   0.102379   0.090794   0.086523   0.029962
    194      -0.004253   0.025178  -0.009313  -0.027758   0.018434   0.013702
    195       0.101659  -0.030094   0.001714  -0.022400  -0.035500  -0.089892
    196       0.012494   0.036520   0.061272   0.084493   0.092096  -0.022027
    197       0.024896  -0.005905  -0.012623  -0.041251  -0.042900   0.029131
    198       0.089808  -0.026634  -0.019127  -0.030710  -0.021001  -0.109246
    199       0.006868   0.051050   0.099165   0.073739   0.066812   0.049717
    200      -0.016291   0.019166  -0.035945  -0.076996  -0.025561   0.044779
    201      -0.014664   0.039039  -0.096737  -0.086076   0.104810  -0.146472
    202      -0.005346  -0.002959  -0.021469  -0.048614  -0.041166   0.049139
    203       0.034364  -0.031028  -0.029628  -0.085185  -0.116210   0.065689
    204      -0.002304   0.034548  -0.070956  -0.077849   0.080256  -0.118129
    205      -0.005459  -0.005088  -0.061082  -0.039449  -0.000029  -0.019629
    206       0.071971  -0.047756  -0.007048  -0.047201  -0.132836   0.054587
    207      -0.036762   0.059575  -0.067876  -0.093184   0.111256  -0.102080
    208      -0.008601  -0.015491  -0.057955  -0.080114  -0.061996   0.040982
    209       0.055383  -0.031229  -0.006498  -0.040562  -0.095009   0.041477
    210      -0.004923   0.021980  -0.001176  -0.069994   0.045982  -0.032701
    211      -0.008770  -0.031402   0.061610  -0.039230  -0.070202   0.126970
    212      -0.030276   0.038324  -0.012168  -0.022654   0.056178   0.016958
    213       0.048486   0.052646   0.116785  -0.022826  -0.034143   0.068704
    214       0.003412   0.007356  -0.019185   0.011650   0.049096  -0.034763
    215       0.079847   0.000015   0.060935   0.088519   0.048307  -0.053977
    216       0.016224   0.054873   0.080671  -0.046216  -0.013846   0.059407
    217      -0.007735  -0.002595  -0.062932  -0.035570   0.023377  -0.031239
    218       0.092076  -0.004023   0.065268   0.086014   0.031042  -0.048524
    219       0.044262   0.046105   0.075554  -0.040371  -0.013515   0.026425
    220       0.000706   0.001542  -0.053242  -0.003789   0.063783  -0.068137
    221       0.093725  -0.008766   0.057844   0.067234   0.005678  -0.033336
    222       0.005714  -0.071717  -0.036969   0.090551  -0.038369  -0.081109
    223       0.019702  -0.107046  -0.019225   0.241159   0.014063  -0.173271
    224       0.019172  -0.000094  -0.010224  -0.013763   0.011928   0.019365
    225       0.006984  -0.107624  -0.092154   0.122849  -0.008919  -0.108630
    226       0.021603  -0.156161  -0.099024   0.276022   0.043263  -0.200399
    227       0.005710  -0.011743  -0.036382  -0.041368  -0.024549   0.049809
    228       0.011070  -0.056297  -0.089192   0.054117   0.023564  -0.041968
    229       0.003147  -0.117512  -0.150573   0.160540   0.045184  -0.081951
    230       0.002749  -0.024384  -0.046507  -0.034805  -0.036986   0.044662
    231      -0.170778  -0.043155   0.093036  -0.001365  -0.069472  -0.002075
    232       0.108902   0.063583  -0.217648  -0.005662   0.218342  -0.024272
    233       0.002344  -0.054907  -0.026812  -0.015513  -0.101781   0.093000
    234      -0.290655  -0.093466   0.115655   0.028679  -0.082134  -0.058719
    235       0.123670   0.101999  -0.073713  -0.014926   0.193322  -0.095178
    236      -0.069896  -0.091667  -0.041376   0.005718  -0.107438   0.075576
    237      -0.240004  -0.066569   0.016357   0.030110   0.030235  -0.080339
    238      -0.001796   0.041270   0.149254  -0.012827  -0.041815  -0.067462
    239      -0.128584  -0.095948  -0.048772   0.032206  -0.020099  -0.034468
    240      -0.073108   0.010178  -0.095456   0.000728   0.146116  -0.048483
    241      -0.147709  -0.061941   0.213413   0.002355  -0.237556   0.025415
    242      -0.108747  -0.060344  -0.038268   0.036392   0.063297  -0.119326
    243       0.039785   0.056950  -0.110716  -0.029587   0.145498   0.011571
    244      -0.155492  -0.094694   0.066422   0.012477  -0.195348   0.087235
    245      -0.041255  -0.028599  -0.023491   0.015910   0.052326  -0.090172
    246      -0.028229   0.060592  -0.015090  -0.078923   0.074921  -0.037638
    247      -0.004037  -0.003504   0.011593  -0.057166  -0.083287   0.110200
    248       0.011280   0.013149  -0.003538  -0.021101   0.004433   0.010039
    249      -0.016995   0.050067  -0.056113  -0.083622   0.083113  -0.089468
    250      -0.002709   0.000851   0.033333  -0.041434  -0.074232   0.117778
    251      -0.002876   0.010783  -0.021738  -0.059024  -0.030897   0.042147
                 18         19         20         21         22         23    
      0      -0.003003  -0.048516   0.024815   0.029151   0.043771   0.063479
      1      -0.011046  -0.045367  -0.026518   0.105510   0.005702  -0.042095
      2      -0.005167  -0.011437   0.031091  -0.020941   0.006436  -0.015530
      3      -0.028101  -0.111869   0.009090   0.053728   0.032293   0.061162
      4      -0.023232  -0.075427  -0.030058   0.109721   0.000320  -0.038261
      5      -0.008764  -0.014010   0.077072  -0.107923   0.007582   0.020197
      6      -0.016439  -0.087870  -0.016831   0.064953   0.014773   0.039393
      7      -0.011511  -0.039975   0.011145   0.012345  -0.004945  -0.020786
      8      -0.000967   0.008490   0.097457  -0.161960   0.002376   0.027064
      9       0.025844   0.019374  -0.023378   0.021593  -0.000647  -0.000053
     10       0.015839   0.035954   0.056804  -0.104903  -0.009040  -0.011377
     11       0.012958   0.040519   0.070783  -0.133804  -0.005794  -0.004128
     12       0.055951   0.102038  -0.006845  -0.023339   0.002253  -0.014968
     13       0.030672   0.075858   0.058725  -0.115597  -0.008320  -0.023319
     14       0.018506   0.049744   0.023038  -0.048558  -0.009262  -0.045582
     15       0.038723   0.060253   0.015871  -0.009003   0.025950   0.021605
     16       0.015838   0.031036   0.016496  -0.005304   0.000274  -0.035537
     17       0.008195   0.019793   0.001101   0.015986  -0.002335  -0.048973
     18      -0.043840  -0.144010   0.025706   0.001098   0.021021   0.032806
     19      -0.034434  -0.104199  -0.052707   0.130452  -0.004948  -0.063786
     20      -0.011518  -0.017902   0.097322  -0.144661   0.006207   0.024210
     21      -0.040502  -0.127424   0.011322   0.004552  -0.004224  -0.059769
     22      -0.036174  -0.129777  -0.001947  -0.021454   0.017148   0.042811
     23      -0.012606   0.002196   0.037704   0.075519   0.004031  -0.016955
     24      -0.010208  -0.086309  -0.009360  -0.035507  -0.008107  -0.063150
     25      -0.030394  -0.100675   0.024450  -0.055418   0.008641   0.003212
     26       0.001774   0.009644   0.007486   0.079954   0.008785   0.012753
     27       0.025689  -0.017935  -0.059496   0.004288   0.001218  -0.013913
     28      -0.017762  -0.026804   0.009595   0.042770   0.016121   0.026145
     29      -0.019785  -0.022079   0.037226   0.074225   0.004375  -0.015091
     30       0.007176  -0.053748  -0.043274  -0.014670  -0.005432  -0.039270
     31      -0.027587  -0.072691   0.004152  -0.000241   0.008340   0.003759
     32      -0.045497  -0.034389   0.076414   0.106746   0.002091  -0.040821
     33      -0.030073  -0.130720   0.015394  -0.065195   0.005387   0.000488
     34      -0.042210  -0.159642   0.035029  -0.125344   0.033055   0.127751
     35      -0.038456  -0.016117   0.063678   0.123841  -0.000873  -0.058293
     36      -0.002968  -0.083299   0.003981  -0.077013  -0.014881  -0.079067
     37      -0.019366  -0.095740   0.048423  -0.122589  -0.002184  -0.022115
     38       0.030794   0.033238  -0.046138   0.083265   0.018774   0.062511
     39       0.046948   0.005494  -0.042360  -0.053631  -0.010524  -0.019860
     40       0.008165   0.007533   0.054358  -0.050797  -0.005723   0.004835
     41       0.034197   0.017432  -0.062196   0.061849   0.021690   0.069656
     42       0.088079   0.094237  -0.103199   0.027191   0.002730   0.057222
     43       0.026257   0.112863   0.027217   0.113707   0.006672   0.066874
     44       0.009715  -0.022107  -0.025549   0.038813   0.015054   0.029364
     45       0.077565   0.078800  -0.113494   0.050285   0.008509   0.053988
     46       0.011175   0.089780   0.007224   0.151191   0.016573   0.064918
     47      -0.017389  -0.040473   0.024889   0.046734   0.006184  -0.011939
     48       0.026166  -0.019535  -0.077193   0.004661  -0.022299  -0.097880
     49      -0.021138  -0.036917  -0.020991   0.052672  -0.021966  -0.116636
     50      -0.062702  -0.056632   0.099637   0.111493   0.006122  -0.039109
     51      -0.030528  -0.127998  -0.001891  -0.047757  -0.041629  -0.055806
     52      -0.025094  -0.130188   0.015547  -0.086501  -0.045888   0.032946
     53      -0.055519  -0.032054   0.063950   0.118413  -0.000741  -0.053075
     54       0.055621   0.011862  -0.031142  -0.093511  -0.017460  -0.029930
     55       0.019126   0.015306   0.077794  -0.114316  -0.017764  -0.016039
     56       0.056745   0.035636  -0.104512   0.059707   0.029059   0.106347
     57       0.130092   0.176707  -0.143013   0.068365   0.008270   0.118815
     58       0.053445   0.215093   0.024180   0.205223   0.006986   0.111397
     59       0.011978  -0.038246  -0.037278   0.013785   0.016742   0.030758
     60      -0.011376  -0.069461   0.046605   0.020248   0.062187   0.088578
     61      -0.020230  -0.073929  -0.056282   0.178559   0.011026  -0.057572
     62      -0.011214  -0.029735   0.016180   0.020003   0.011172  -0.021962
     63       0.061090   0.119870   0.030520  -0.040207   0.032416   0.014858
     64       0.026738   0.059413   0.018510  -0.010616   0.003256  -0.042220
     65       0.012123   0.024368  -0.037754   0.089662  -0.002819  -0.077275
     66       0.092048   0.196045  -0.010691  -0.068814  -0.012946  -0.053100
     67       0.053327   0.139850   0.093162  -0.208046  -0.013099  -0.020383
     68       0.030598   0.078590   0.001976  -0.029559  -0.016986  -0.072821
     69       0.037563   0.045787  -0.040711   0.014631  -0.017407  -0.024825
     70       0.026624   0.067133   0.089335  -0.187730  -0.014108   0.003181
     71       0.020257   0.060938   0.087820  -0.182079  -0.010347   0.001884
     72      -0.035535  -0.138792  -0.030536   0.089656   0.008166   0.041590
     73      -0.020859  -0.064226   0.009765   0.014204  -0.007986  -0.016510
     74      -0.003823   0.007320   0.136833  -0.237503   0.002820   0.051850
     75      -0.043738  -0.133007  -0.012205   0.107693   0.009756  -0.029306
     76      -0.035530  -0.087410  -0.101070   0.268264  -0.028217  -0.173116
     77      -0.013060  -0.021709   0.126998  -0.225857   0.002341   0.029850
     78      -0.042335  -0.157922   0.093324  -0.195439   0.036508   0.128415
     79      -0.037896  -0.113999  -0.051431   0.101445  -0.007708  -0.071263
     80      -0.014594  -0.033720   0.125536  -0.252124   0.009702   0.054841
     81      -0.049641  -0.106136  -0.001615   0.114956  -0.016708  -0.145724
     82      -0.033093  -0.122472  -0.030931   0.043039   0.021265   0.063510
     83      -0.013115   0.012279   0.004406   0.178665   0.003359  -0.028648
     84       0.056785   0.060468  -0.022466  -0.019072   0.114539  -0.028781
     85      -0.132182   0.096357   0.023435   0.001566  -0.099466   0.001905
     86       0.107317  -0.080281   0.024621   0.013469  -0.029305   0.024533
     87      -0.013101   0.065841  -0.030358  -0.020300   0.128200  -0.021739
     88       0.006096   0.102576   0.038423   0.001637  -0.121686  -0.016505
     89       0.019877  -0.002643   0.010746  -0.000367   0.024099   0.004313
     90      -0.043492   0.027170  -0.021691  -0.011161   0.084310  -0.004065
     91       0.121225   0.040400   0.028276   0.002578  -0.084876  -0.015241
     92      -0.044454   0.060744   0.014394  -0.005472   0.018909  -0.003100
     93      -0.000669  -0.018026   0.001070   0.002403  -0.005091   0.009158
     94       0.076852  -0.026398  -0.007850   0.000662   0.025635   0.014681
     95      -0.009712   0.044215   0.035015   0.003312  -0.057084  -0.001566
     96       0.081443  -0.026185   0.013117   0.005124  -0.040168  -0.002365
     97      -0.087652  -0.027191  -0.031993  -0.002130   0.089746   0.043849
     98       0.092734  -0.038408   0.052142   0.018085  -0.127004   0.010833
     99       0.109819   0.012225   0.000189  -0.005828   0.026592  -0.019229
    100      -0.186436   0.033995  -0.012247  -0.000425   0.007934   0.034067
    101       0.149724  -0.102051   0.044791   0.022512  -0.102442   0.026098
    102      -0.032404   0.092843  -0.026047  -0.020654   0.109754  -0.036106
    103      -0.021318   0.153329   0.034516  -0.004227  -0.076690   0.042749
    104       0.010347   0.007753   0.012218  -0.001114   0.015339  -0.012686
    105      -0.038578   0.108087  -0.020550  -0.018466   0.113853   0.050392
    106      -0.039979   0.204044   0.055512   0.005631  -0.078953   0.320389
    107       0.012051   0.011622   0.030126   0.004316  -0.050266  -0.047661
    108      -0.033989   0.077224  -0.009376  -0.017061   0.040011  -0.099407
    109      -0.041220   0.102906  -0.002487  -0.018991  -0.006051  -0.126168
    110       0.009361   0.007056  -0.002368  -0.006388   0.058119  -0.011535
    111      -0.011935   0.044696  -0.009037  -0.012716   0.011331  -0.046305
    112      -0.016468   0.056386  -0.013185  -0.016875  -0.014247  -0.069090
    113      -0.007316   0.001506  -0.031237  -0.014118   0.097617  -0.021134
    114       0.022781  -0.019814   0.010204  -0.000295   0.007211   0.058861
    115       0.004097  -0.036810  -0.012014  -0.002678  -0.025107   0.083973
    116      -0.018808   0.011446  -0.039186  -0.016846   0.094966  -0.033829
    117       0.018311  -0.047200   0.038416   0.010928  -0.013167   0.080188
    118      -0.020705  -0.089591  -0.011792   0.004303  -0.018164   0.116542
    119      -0.007739   0.024759  -0.026131  -0.015471   0.082661  -0.039739
    120      -0.018214  -0.003465   0.038502   0.005201  -0.002665  -0.035775
    121      -0.065532  -0.030635  -0.007829  -0.002897  -0.003990  -0.037130
    122       0.012703   0.027867   0.000360  -0.008193   0.051619  -0.019405
    123      -0.040285   0.058837   0.016604  -0.008038   0.020541  -0.108521
    124      -0.071347   0.063508  -0.003917  -0.014734   0.009968  -0.144681
    125       0.020530   0.018962   0.010777  -0.004151   0.041577  -0.006473
    126       0.050468  -0.049300   0.007759   0.005516   0.009765   0.125530
    127       0.041470  -0.070073  -0.007846   0.006081  -0.025001   0.162570
    128      -0.039951   0.009070  -0.051907  -0.017508   0.074998  -0.021361
    129       0.023814  -0.003526  -0.005244  -0.001010  -0.007529   0.054291
    130       0.032049  -0.003051  -0.009615  -0.003925  -0.008405   0.035204
    131      -0.039578  -0.001736  -0.051527  -0.015378   0.068584   0.002568
    132      -0.010403   0.054320  -0.017305  -0.012798  -0.012894  -0.045210
    133       0.000202   0.075456  -0.014747  -0.018415  -0.010320  -0.097843
    134      -0.019501  -0.007527  -0.042856  -0.014850   0.089121  -0.000617
    135       0.007688  -0.001693   0.015356   0.008386  -0.033076   0.042921
    136       0.023566  -0.001710  -0.009023  -0.003114   0.042434  -0.012355
    137      -0.051523   0.000729  -0.024684  -0.003408  -0.004640   0.031760
    138       0.002440   0.000385  -0.009871  -0.002157   0.022220   0.009392
    139       0.034963   0.006089   0.011073   0.000125   0.040967  -0.036449
    140      -0.035380   0.009315   0.017634   0.008001  -0.056734   0.030015
    141      -0.035684   0.008703  -0.017346  -0.004667  -0.021047   0.004121
    142       0.065931  -0.000045   0.017399   0.002116   0.077995  -0.032331
    143       0.018651   0.013575   0.017720   0.002448  -0.013715  -0.004646
    144      -0.051757   0.020009   0.064077   0.017456  -0.023524  -0.008528
    145       0.024550  -0.008527  -0.025706  -0.004860   0.047056   0.001545
    146       0.036517   0.014270   0.014382  -0.000299  -0.003946  -0.014669
    147      -0.031643   0.014078   0.094293   0.028043  -0.041397  -0.000923
    148       0.013920  -0.017679  -0.054842  -0.009320   0.022167   0.023718
    149       0.001837   0.005989  -0.059655  -0.018781  -0.026404   0.011380
    150      -0.017313   0.003307   0.072363   0.027285  -0.092144   0.022233
    151       0.000564  -0.010485  -0.035674  -0.007318   0.065527   0.011221
    152      -0.033313   0.001663  -0.034947  -0.007993   0.005226   0.034489
    153      -0.025644   0.008109   0.041389   0.011368  -0.087478  -0.015894
    154       0.053582  -0.018296  -0.047899  -0.010445  -0.065041  -0.041905
    155      -0.012814  -0.002244  -0.147454  -0.041569  -0.058305   0.028493
    156      -0.023519  -0.000786  -0.013378   0.001493  -0.035377   0.029196
    157       0.103932  -0.023823   0.008844   0.007588   0.078011   0.014659
    158      -0.009914  -0.002999  -0.139458  -0.038155  -0.045650   0.036020
    159      -0.029160   0.000708  -0.058474  -0.014772  -0.016252   0.024762
    160       0.123364  -0.012722   0.034512   0.007416   0.136222  -0.008614
    161       0.011947   0.003828  -0.067385  -0.020495  -0.019786   0.021367
    162       0.009215  -0.004819   0.019527   0.012573  -0.088316   0.099098
    163       0.008029   0.001398  -0.005976  -0.003608   0.093225  -0.073144
    164      -0.092537  -0.003060   0.001022   0.011899  -0.059888   0.053758
    165      -0.064969   0.015587  -0.065972  -0.021377  -0.060669  -0.008211
    166       0.076601   0.012152   0.048425   0.006870   0.084216  -0.074499
    167       0.061107   0.024362   0.107698   0.025069   0.030281  -0.050503
    168      -0.037594   0.023518   0.205780   0.063063   0.044384   0.011513
    169      -0.024964  -0.031544  -0.102958  -0.017022   0.022972   0.079122
    170       0.016562   0.008513  -0.069893  -0.024529  -0.047074  -0.010145
    171      -0.021271   0.012394   0.059066   0.010229  -0.169082  -0.081899
    172       0.039763  -0.013733  -0.083966  -0.025954  -0.264981  -0.167338
    173      -0.031713  -0.005398  -0.199730  -0.050018  -0.083311   0.039243
    174      -0.018288   0.003128   0.001653   0.002655  -0.014908   0.017931
    175      -0.005561   0.008001  -0.003841  -0.002902   0.017924  -0.031836
    176      -0.050708   0.013885   0.053801   0.020745  -0.120894   0.045431
    177       0.037712  -0.003688  -0.039003  -0.013949   0.094664  -0.010390
    178       0.055919   0.012908   0.035694   0.004918   0.030277  -0.052478
    179      -0.051154   0.007577   0.014879   0.008847  -0.069123   0.040710
    180      -0.059589   0.024714   0.095957   0.026086  -0.020337  -0.011853
    181      -0.014059  -0.002496  -0.030961  -0.006151   0.047432   0.002828
    182       0.042492   0.019267   0.072428   0.015356   0.001363  -0.021111
    183      -0.072283   0.027575   0.070267   0.017868  -0.013818  -0.016363
    184       0.039869  -0.013669  -0.030356  -0.005384   0.041170   0.006102
    185       0.068619   0.014534   0.003780  -0.006090   0.012301  -0.029964
    186      -0.027148   0.006216   0.100137   0.035470  -0.105354   0.010048
    187      -0.020884  -0.002874  -0.021221  -0.007338   0.118255  -0.007644
    188      -0.036765   0.001943  -0.000400   0.004506  -0.043688   0.026230
    189      -0.015204  -0.005058   0.075283   0.033842  -0.141155   0.041776
    190      -0.005876  -0.016230  -0.051473  -0.009390   0.069731   0.027401
    191      -0.043865   0.000589  -0.059517  -0.016374   0.050739   0.040641
    192      -0.026730   0.016860   0.224071   0.069398   0.031470   0.021887
    193      -0.037361  -0.041102  -0.133107  -0.022894   0.007242   0.106308
    194      -0.008171   0.001117  -0.124216  -0.037435  -0.058205   0.017022
    195      -0.042000   0.028094   0.250981   0.077488   0.083681   0.016700
    196      -0.054243  -0.026267  -0.089539  -0.009998   0.078329   0.099025
    197       0.026589   0.013457   0.003154  -0.002893  -0.010175  -0.013068
    198      -0.049956   0.032305   0.229912   0.070441   0.087408   0.008438
    199      -0.014498  -0.038439  -0.122638  -0.023148  -0.011892   0.080660
    200       0.043489   0.013516  -0.093731  -0.037402  -0.091367  -0.056519
    201      -0.088428   0.025564  -0.063701  -0.022575  -0.082069  -0.032120
    202       0.092302   0.006082   0.046812   0.007393   0.098178  -0.060637
    203       0.095863   0.026692   0.101433   0.018995   0.049377  -0.073670
    204      -0.068771   0.020944  -0.030834  -0.010966  -0.055836  -0.022490
    205       0.034068   0.019648   0.035844   0.003177   0.048068  -0.083202
    206       0.072978   0.031876   0.185883   0.048252   0.056913  -0.075896
    207      -0.060512   0.005769  -0.142243  -0.044389  -0.074128   0.018157
    208       0.112134   0.020718   0.088208   0.014157   0.113651  -0.116384
    209       0.049539   0.023637   0.110031   0.027204   0.023940  -0.042842
    210      -0.024103  -0.005096  -0.039476  -0.002069  -0.064243  -0.003977
    211       0.121779  -0.023520  -0.005270   0.002472   0.025864  -0.052202
    212      -0.019255  -0.010530  -0.178857  -0.044052  -0.054235   0.030134
    213       0.003866  -0.004771   0.035705   0.021347  -0.159176   0.151313
    214      -0.005719  -0.006502  -0.020053  -0.004133   0.082618  -0.037191
    215      -0.108917  -0.013721  -0.026972   0.006516  -0.037315   0.075609
    216       0.026444  -0.010959  -0.018114  -0.000969  -0.053486   0.119158
    217       0.029502   0.012741   0.014784  -0.002743   0.106083  -0.122953
    218      -0.109519  -0.004903   0.009264   0.017651  -0.081242   0.065575
    219      -0.002406   0.000459   0.043506   0.020320  -0.095631   0.068855
    220      -0.010077  -0.000778  -0.010396  -0.004260   0.130950  -0.107254
    221      -0.091947   0.006813   0.040449   0.023858  -0.107397   0.042837
    222       0.041430  -0.100098   0.062760   0.025554  -0.041602   0.177004
    223      -0.007364  -0.173396  -0.015076   0.015022  -0.014462   0.240001
    224      -0.014937   0.031433  -0.036961  -0.019608   0.095273  -0.057513
    225      -0.026326  -0.022150   0.058507   0.012677  -0.013529  -0.045033
    226      -0.090770  -0.064789  -0.006076   0.002049   0.001040  -0.043879
    227       0.022303   0.036695   0.010023  -0.006983   0.043193  -0.020789
    228      -0.060612   0.083689   0.020066  -0.009684   0.031858  -0.155998
    229      -0.096235   0.097209   0.003226  -0.016499   0.023228  -0.208020
    230       0.036089   0.022284   0.027095  -0.000739   0.027208  -0.000843
    231      -0.100254   0.031110  -0.028449  -0.012176   0.100710  -0.001573
    232       0.235197   0.044753   0.041756   0.002373  -0.114217  -0.025033
    233      -0.115133   0.126811   0.004666  -0.015517   0.058538  -0.016631
    234      -0.026447  -0.047692   0.010761   0.011400  -0.054327   0.024409
    235       0.162375  -0.076017  -0.020242   0.000133   0.073538   0.020348
    236      -0.058773   0.095934   0.039074  -0.000960  -0.066574  -0.013753
    237       0.122093  -0.061581   0.032740   0.015934  -0.118355   0.001668
    238      -0.135127  -0.076369  -0.065141  -0.005465   0.197567   0.073272
    239       0.126065  -0.052414   0.069960   0.025425  -0.193965   0.008537
    240       0.172078   0.006810   0.008683  -0.004060   0.005772  -0.027225
    241      -0.306484   0.031227  -0.028531  -0.001944   0.044326   0.054625
    242       0.226432  -0.167397   0.055693   0.033183  -0.145341   0.038345
    243       0.078070   0.093083  -0.031274  -0.027985   0.162025  -0.045536
    244      -0.203943   0.135704   0.032166   0.001209  -0.137719  -0.001527
    245       0.147327  -0.125576   0.023038   0.018412  -0.026863   0.035932
    246      -0.014919  -0.012326  -0.112384  -0.028027  -0.004963   0.059014
    247       0.155683  -0.010786   0.057269   0.009411   0.185979  -0.013888
    248      -0.012417   0.004411  -0.073557  -0.019559  -0.056231   0.020101
    249      -0.044323   0.009441  -0.072910  -0.022415  -0.014648   0.004836
    250       0.143827  -0.017656   0.040817   0.009211   0.156513   0.002433
    251       0.052868   0.000733  -0.066840  -0.024727   0.042260   0.029315
                 24         25         26         27         28         29    
      0       0.127045  -0.005808  -0.052332   0.002997  -0.001495  -0.006496
      1      -0.043764  -0.021864   0.045384  -0.006984  -0.006731  -0.004988
      2      -0.037188  -0.014817   0.065781  -0.010716  -0.007639  -0.003905
      3       0.143560  -0.001609  -0.038863   0.003965  -0.003307  -0.005468
      4      -0.027309  -0.017799   0.045508  -0.005400  -0.006945  -0.004218
      5       0.013560  -0.003741   0.048076  -0.007882  -0.005666  -0.002821
      6       0.113852   0.001295  -0.040257   0.006099  -0.003177  -0.005837
      7      -0.018512  -0.009467   0.048391  -0.005579  -0.007495  -0.004291
      8       0.013777   0.001296   0.052349  -0.008026  -0.006363  -0.002980
      9       0.005678   0.000210  -0.029735   0.002613   0.003482   0.001810
     10      -0.044390  -0.002479   0.047477  -0.007311  -0.003183  -0.000077
     11      -0.046580  -0.003417   0.063680  -0.010152  -0.004586  -0.000180
     12      -0.059424  -0.002644  -0.028288  -0.000425   0.009461   0.007144
     13      -0.082391  -0.004768   0.049606  -0.008874  -0.000259   0.002656
     14      -0.112278  -0.014168   0.079748  -0.012962  -0.003924   0.001408
     15       0.018917  -0.005248  -0.043158   0.001184   0.004635  -0.000062
     16      -0.071834  -0.014340   0.044962  -0.007913  -0.002862  -0.001364
     17      -0.098003  -0.019486   0.075503  -0.012031  -0.005943  -0.001621
     18       0.069256  -0.007138   0.039899  -0.007739  -0.004234  -0.000894
     19      -0.074787  -0.024476   0.079761  -0.011590  -0.005749  -0.002342
     20       0.011486  -0.001779   0.053865  -0.008665  -0.004221  -0.000672
     21      -0.103017  -0.021610   0.121403  -0.019353  -0.002520  -0.000576
     22       0.082808  -0.012283   0.056135  -0.012764  -0.008626  -0.001496
     23      -0.005273   0.001537  -0.034161   0.010635   0.001991   0.000265
     24      -0.116320  -0.022997   0.102360  -0.020229   0.002702  -0.002950
     25       0.016311  -0.019050   0.031030  -0.012025   0.003779  -0.005129
     26       0.045206   0.007312  -0.056520   0.013043   0.000699   0.001776
     27      -0.065123  -0.019896   0.129340  -0.024966   0.002301  -0.003469
     28       0.007407  -0.023350   0.127575  -0.021818   0.001729  -0.005475
     29       0.012401   0.004289  -0.059819   0.014905   0.001178   0.001820
     30      -0.088322  -0.016134   0.038422  -0.006649   0.007678  -0.003515
     31      -0.000424  -0.013339  -0.038232   0.006324   0.012649  -0.005760
     32      -0.032548  -0.002377  -0.009260   0.008642  -0.000121   0.002674
     33      -0.018983  -0.013874   0.111841  -0.019368  -0.007056   0.001603
     34       0.202034  -0.003400   0.048836  -0.012899  -0.013997   0.001397
     35      -0.061139  -0.004293  -0.028782   0.011504   0.005070   0.000423
     36      -0.101811  -0.010225  -0.049239   0.001805   0.011909  -0.002152
     37       0.042730   0.002852  -0.225327   0.025710   0.019133  -0.003489
     38       0.119336   0.010527  -0.060901   0.008634   0.001504   0.001573
     39      -0.003602   0.012555  -0.113117   0.012812   0.009262   0.001057
     40       0.085145   0.027126  -0.247800   0.040952   0.009497   0.001438
     41       0.133767   0.007397  -0.073284   0.005925   0.004958   0.000342
     42       0.072860   0.018697   0.015027  -0.004559  -0.005501   0.003183
     43       0.104436   0.025233   0.032120   0.009370  -0.017869   0.004677
     44       0.084250   0.003340  -0.105804   0.011773   0.009495  -0.000164
     45       0.035605   0.000601   0.114933  -0.022197  -0.004376  -0.000090
     46       0.048035  -0.002989   0.189944  -0.018980  -0.015672  -0.000199
     47       0.023198   0.002245  -0.087745   0.015129   0.005874   0.000926
     48      -0.163359  -0.006032  -0.135141   0.025471   0.024171  -0.006424
     49      -0.163568  -0.001297  -0.303603   0.053819   0.041267  -0.007806
     50      -0.034538  -0.008066   0.052558  -0.004358  -0.003928   0.004534
     51      -0.054037   0.024562   0.090397   0.007670  -0.009813  -0.001061
     52       0.165834   0.073571  -0.017905   0.046561  -0.027094  -0.003086
     53      -0.071136  -0.016266  -0.008526  -0.000175   0.007447   0.000915
     54       0.018768   0.027895  -0.263027   0.036221   0.016804   0.002492
     55       0.115016   0.051555  -0.490110   0.079377   0.021659   0.003757
     56       0.180782   0.007977  -0.055925  -0.001266   0.004306  -0.000076
     57       0.167609   0.039153   0.005191   0.000177  -0.015179   0.007071
     58       0.161677   0.048884   0.083452   0.013644  -0.037231   0.011148
     59       0.091199   0.000050  -0.130795   0.011552   0.014510  -0.001633
     60       0.169421  -0.009490  -0.060626   0.001953  -0.002304  -0.009447
     61      -0.054888  -0.031244   0.056791  -0.009073  -0.009078  -0.007033
     62      -0.039337  -0.020431   0.071411  -0.011940  -0.009069  -0.005352
     63      -0.019616  -0.009803  -0.041991  -0.001620   0.007107   0.001210
     64      -0.094835  -0.017584   0.045917  -0.009362  -0.001623  -0.000729
     65      -0.137614  -0.028101   0.078141  -0.012934  -0.005146  -0.001349
     66      -0.165499  -0.003379  -0.012908  -0.004284   0.016310   0.015338
     67      -0.113533   0.000619   0.051369  -0.010485   0.003873   0.007150
     68      -0.166897  -0.017499   0.089248  -0.014677  -0.001561   0.004507
     69      -0.043220   0.001687  -0.015688   0.001493   0.004537   0.004815
     70      -0.039011   0.005673   0.042868  -0.006751  -0.001226   0.001952
     71      -0.048153   0.001446   0.062442  -0.009932  -0.003383   0.001279
     72       0.141661   0.004120  -0.035710   0.008206  -0.006433  -0.008734
     73      -0.001290  -0.007262   0.050936  -0.004636  -0.009181  -0.005721
     74       0.045449   0.008411   0.055627  -0.008054  -0.007783  -0.003947
     75      -0.016423  -0.015126   0.043201  -0.005883  -0.001763  -0.001593
     76      -0.242725  -0.038454   0.115662  -0.012985  -0.002564  -0.001549
     77      -0.006031  -0.000981   0.097810  -0.015688  -0.006259   0.002266
     78       0.190533   0.004835   0.051416  -0.013580  -0.008793   0.000536
     79      -0.101409  -0.027909   0.112915  -0.017981  -0.006542  -0.001758
     80       0.033002  -0.000559   0.092292  -0.017518  -0.006857   0.000510
     81      -0.222987  -0.028303   0.109702  -0.013949   0.005014  -0.001306
     82       0.123574  -0.004389   0.033770  -0.006313  -0.012317   0.001521
     83      -0.005308   0.005582  -0.058820   0.018494   0.000257   0.002203
     84       0.006252   0.014562   0.007282   0.074080  -0.030430  -0.093275
     85       0.020641  -0.087616  -0.019334  -0.061845  -0.017165  -0.183972
     86      -0.014844   0.033696  -0.000116   0.003635   0.010844   0.131188
     87       0.000543   0.036036   0.008577   0.075581  -0.027943  -0.080723
     88       0.033155  -0.135798  -0.021971  -0.060660  -0.026908  -0.225568
     89      -0.011990   0.031949   0.004118   0.037748  -0.014257   0.020964
     90      -0.003818   0.048630   0.007097   0.046783  -0.008250  -0.012934
     91       0.027544  -0.120351  -0.016398  -0.041654  -0.019675  -0.175000
     92      -0.006814   0.016377   0.000494   0.039078  -0.029816  -0.049114
     93       0.003484   0.019147  -0.001342  -0.010660   0.015705   0.033967
     94      -0.006190  -0.003412  -0.002265   0.011363   0.000787   0.023498
     95       0.004226  -0.024182  -0.007159  -0.005917  -0.020219  -0.059509
     96       0.016096  -0.026501  -0.005141  -0.026855   0.015125  -0.000702
     97      -0.033391   0.096216   0.004810   0.036560   0.009794   0.130187
     98       0.008747  -0.046473  -0.012116  -0.051039   0.007446   0.029290
     99       0.015047  -0.020318   0.000003   0.021368  -0.007140  -0.042306
    100      -0.014313   0.035903  -0.006336  -0.015879   0.001727  -0.007384
    101      -0.004134  -0.006722  -0.006796  -0.037771   0.024083   0.146350
    102       0.009920   0.014906   0.005671   0.040401  -0.009611  -0.041097
    103      -0.011373  -0.042706  -0.017628  -0.024526  -0.011759  -0.025847
    104      -0.001528   0.009317   0.003401   0.017976  -0.005131  -0.000849
    105      -0.037607   0.086203   0.001728   0.052612   0.003223   0.009493
    106      -0.164278   0.178215  -0.033321   0.000836   0.034850   0.145535
    107       0.029161  -0.050362  -0.001887  -0.055918   0.024999   0.014200
    108       0.056838  -0.058565   0.001581  -0.032092   0.018551   0.034845
    109       0.070162  -0.111113   0.005075  -0.001488  -0.029615   0.083465
    110      -0.007777   0.029091   0.009865   0.052510  -0.019426  -0.017219
    111       0.035816  -0.113490   0.006432   0.028920  -0.000840   0.043961
    112       0.045005  -0.175159   0.014607   0.089748  -0.057554   0.084212
    113      -0.006650   0.033346   0.009394   0.053050  -0.035075  -0.015328
    114      -0.023384  -0.044768   0.009740   0.082167  -0.004232  -0.040535
    115      -0.036890  -0.111319   0.009219   0.136435  -0.077515  -0.011004
    116       0.002664   0.015635   0.006683   0.036282  -0.037609   0.001326
    117      -0.039150   0.068692   0.006346   0.038239   0.038403  -0.092067
    118      -0.061918   0.019233   0.002498   0.092792  -0.070495  -0.057026
    119       0.008235   0.001639   0.009815   0.041742  -0.026858   0.002722
    120       0.017572   0.111293  -0.001506  -0.080849   0.087107  -0.005680
    121       0.012613   0.078353  -0.006706  -0.058980  -0.008131   0.055632
    122      -0.000702   0.001452   0.011163   0.056128  -0.016122  -0.016685
    123       0.058905   0.044649  -0.003790  -0.114437   0.077401   0.055200
    124       0.071896   0.014875  -0.003150  -0.097138   0.006857   0.123544
    125      -0.008493   0.016844   0.011274   0.060930  -0.010000  -0.028824
    126      -0.059932  -0.027034   0.003689   0.086720   0.005546  -0.058418
    127      -0.079562  -0.082844   0.003965   0.140377  -0.052148  -0.040313
    128       0.001839  -0.006307  -0.002638   0.006813  -0.044152   0.013685
    129      -0.014420  -0.074681  -0.001376   0.018324   0.040474   0.035189
    130      -0.011242  -0.105673   0.013416   0.092329   0.006363   0.053166
    131      -0.010149  -0.004693  -0.005367   0.009407  -0.049495  -0.002666
    132       0.043216  -0.144752   0.000166  -0.005567   0.019583   0.109721
    133       0.062010  -0.185455   0.019491   0.077838  -0.022578   0.145458
    134      -0.014360   0.023808   0.003360   0.041053  -0.044744  -0.016617
    135      -0.006922  -0.014764  -0.010498  -0.054165   0.059753   0.009883
    136       0.003926   0.000428   0.011533   0.016734   0.041718   0.003601
    137      -0.012292  -0.026600  -0.011434  -0.015143  -0.020160  -0.006979
    138      -0.001691   0.033356  -0.020494  -0.085330  -0.011667  -0.016706
    139       0.017459   0.019197   0.019717   0.037809   0.059113   0.004964
    140      -0.001209  -0.041556   0.003093   0.034274   0.028557   0.017331
    141       0.010659   0.010847  -0.013457  -0.021161  -0.029237   0.002731
    142       0.007139   0.036450   0.012461  -0.015664   0.071636  -0.008851
    143       0.006196   0.008597   0.005006  -0.002558   0.033165  -0.005358
    144       0.019415  -0.010310   0.000592   0.054481  -0.001383   0.023460
    145      -0.001345   0.004940   0.009382  -0.013213   0.078712  -0.000367
    146       0.008298   0.024471   0.003990  -0.016111   0.018799  -0.011054
    147       0.010665   0.019491  -0.005922  -0.004996  -0.013106  -0.000189
    148      -0.009363   0.007686   0.005211  -0.050733   0.090275  -0.014808
    149       0.004085  -0.003630   0.004282  -0.011478   0.031919  -0.005973
    150       0.005228   0.047114  -0.013301  -0.078363   0.015177  -0.021114
    151      -0.009058  -0.019723   0.006704   0.000563   0.063206   0.000009
    152      -0.012824  -0.038843  -0.009051  -0.010471   0.006240  -0.003120
    153       0.015452   0.051402  -0.002699  -0.005040  -0.072043   0.008176
    154       0.016760   0.113838   0.014988  -0.026949  -0.037948  -0.000769
    155       0.000199  -0.010268   0.000439  -0.033482   0.023739  -0.003996
    156      -0.018981   0.000598  -0.053950  -0.087960  -0.211807   0.043540
    157      -0.051348   0.032874  -0.073491  -0.171863  -0.316028   0.069624
    158      -0.005701  -0.017591  -0.009426  -0.047816  -0.003350   0.001258
    159      -0.003503   0.004514  -0.026991  -0.073025  -0.052071  -0.005474
    160      -0.027625   0.054300  -0.025709  -0.150992  -0.019164  -0.028940
    161      -0.002837  -0.002543  -0.002849  -0.048215   0.041707  -0.020896
    162      -0.023453  -0.107201  -0.011288  -0.018517   0.103709   0.070107
    163       0.022600   0.120395   0.008258  -0.049697  -0.005305  -0.088611
    164      -0.016981   0.012946  -0.026423  -0.102087  -0.003169  -0.074220
    165       0.033877   0.001950   0.003591   0.046174   0.008906   0.011250
    166       0.030252   0.063283   0.032857   0.040322   0.130528  -0.013070
    167       0.016978   0.053048   0.017447   0.012809   0.080589  -0.019514
    168      -0.004608  -0.031413  -0.023395   0.007922  -0.001524   0.002370
    169      -0.034274  -0.038819  -0.009419  -0.105439   0.168442  -0.037318
    170       0.015868   0.024553   0.012443   0.002222   0.000447   0.001398
    171       0.052476   0.133480   0.036173   0.085814  -0.069346   0.000233
    172       0.095162   0.280348   0.090255   0.153350  -0.021180  -0.019238
    173       0.002581  -0.011574  -0.006239  -0.040298   0.024873  -0.005197
    174       0.001796   0.010351  -0.015886  -0.045777  -0.005404   0.000442
    175       0.019456   0.004778   0.015272   0.060112   0.013776   0.010458
    176       0.004987  -0.081993   0.016803   0.105321   0.077133   0.051624
    177      -0.006950   0.079277  -0.030713  -0.160903  -0.037035  -0.050907
    178       0.027750   0.029737   0.029195   0.060930   0.087510   0.011597
    179      -0.003987  -0.055956   0.001731   0.042586   0.023310   0.022649
    180       0.021975  -0.023601   0.005397   0.086498   0.012257   0.032991
    181       0.006340  -0.039500   0.019751   0.068085   0.107613   0.030030
    182       0.008762   0.024227   0.007262  -0.002131   0.028418  -0.010414
    183       0.028015  -0.039901   0.008831   0.121375   0.016086   0.048047
    184      -0.007059   0.026417   0.003648  -0.060028   0.065989  -0.017598
    185       0.010165   0.053884  -0.001240  -0.051121  -0.007506  -0.022811
    186       0.010161   0.068608  -0.014508  -0.076762  -0.019538  -0.029079
    187      -0.006776  -0.044186   0.010841   0.061049   0.026138   0.017123
    188      -0.006588   0.006994  -0.012940  -0.040381  -0.025966  -0.024377
    189       0.000589   0.074642  -0.021338  -0.137102   0.026112  -0.040926
    190      -0.016504  -0.029018   0.003042  -0.015529   0.078391   0.000272
    191      -0.019090  -0.074692  -0.007331   0.015992   0.018750   0.013396
    192      -0.013107  -0.013672  -0.026300  -0.043088   0.012923  -0.016362
    193      -0.046184  -0.046057  -0.014729  -0.151878   0.216572  -0.056768
    194       0.007164   0.001645   0.008153  -0.018113   0.052077  -0.009407
    195      -0.010797  -0.057312  -0.030694   0.018877   0.003651   0.005472
    196      -0.044057  -0.101811  -0.021090  -0.074414   0.201856  -0.028714
    197       0.010675   0.016651   0.006517   0.002797  -0.010541   0.001629
    198      -0.003747  -0.067466  -0.027341   0.055834  -0.008320   0.019503
    199      -0.034460  -0.009147  -0.005899  -0.142809   0.172265  -0.050474
    200       0.041604   0.081793   0.031958   0.042047  -0.072667   0.019851
    201       0.058393   0.000897   0.029164   0.133332   0.092638   0.013269
    202       0.015385   0.065246   0.016956  -0.014574   0.078077  -0.014514
    203       0.022699   0.088401   0.011060  -0.021632   0.044873  -0.022489
    204       0.041626   0.005612   0.017582   0.085870   0.068177   0.005888
    205       0.051677   0.042986   0.058671   0.137128   0.217906  -0.007659
    206       0.023014   0.070091   0.034458   0.049848   0.162920  -0.033202
    207       0.021700  -0.005569  -0.022199  -0.024712  -0.103257   0.022890
    208       0.044216   0.106950   0.041600   0.046314   0.158536  -0.023003
    209       0.015088   0.041306   0.019724   0.024430   0.093780  -0.018792
    210      -0.028988   0.019346  -0.072050  -0.059104  -0.231870   0.048644
    211      -0.064211   0.078228  -0.111349  -0.116682  -0.358806   0.077165
    212      -0.013300  -0.018225  -0.009197  -0.044025  -0.009204   0.004467
    213      -0.035891  -0.189085  -0.014376  -0.001273   0.154099   0.127530
    214       0.006726   0.100720  -0.002810  -0.080906   0.006638  -0.111479
    215      -0.032139   0.028608  -0.040072  -0.154514  -0.012842  -0.135499
    216      -0.036516  -0.159156  -0.009541   0.022290   0.103970   0.104771
    217       0.044902   0.143291   0.024509   0.000029  -0.022302  -0.050700
    218      -0.020364   0.026543  -0.034161  -0.141875   0.003949  -0.105720
    219      -0.009728  -0.046839  -0.012079  -0.054318   0.088650   0.030292
    220       0.030047   0.215372   0.000281  -0.119893  -0.046789  -0.184564
    221      -0.004152   0.008235  -0.019705  -0.085551   0.015113  -0.038445
    222      -0.091645   0.141107   0.004232   0.061854   0.052008  -0.178005
    223      -0.132306   0.104282  -0.000477   0.138403  -0.089735  -0.156074
    224       0.017135  -0.012956   0.010046   0.040366  -0.036279   0.020486
    225       0.016323   0.211525  -0.007541  -0.143513   0.128597  -0.006701
    226       0.008564   0.196683  -0.016429  -0.140415   0.029655   0.057458
    227       0.000856  -0.010316   0.013193   0.067773  -0.015024  -0.018246
    228       0.078995   0.100790  -0.011051  -0.191541   0.109144   0.082247
    229       0.098693   0.090486  -0.012465  -0.198360   0.051476   0.157664
    230      -0.010136   0.016395   0.015319   0.074369   0.003375  -0.043438
    231      -0.009221   0.071853   0.009983   0.053555  -0.006907   0.004954
    232       0.040142  -0.173036  -0.021915  -0.051288  -0.027897  -0.233554
    233      -0.002010   0.019633  -0.000760   0.065337  -0.051250  -0.125633
    234       0.003221   0.022486  -0.006210  -0.047752   0.034609   0.091511
    235      -0.016643   0.025330   0.004555   0.041008   0.008077   0.107793
    236       0.012035  -0.047117  -0.009593  -0.008347  -0.035446  -0.151319
    237       0.026425  -0.064483  -0.012201  -0.075903   0.031202   0.009318
    238      -0.067793   0.212731   0.018607   0.093373   0.022770   0.304914
    239       0.020892  -0.089656  -0.018834  -0.091268   0.015371   0.006541
    240       0.022783  -0.048697  -0.002159   0.014131  -0.008231  -0.058835
    241      -0.031510   0.097619  -0.001997  -0.005821   0.009392   0.048594
    242      -0.004359  -0.011602  -0.008598  -0.064832   0.047675   0.235203
    243       0.007888   0.012581   0.011477   0.108214  -0.049500  -0.159053
    244       0.028827  -0.117659  -0.023166  -0.079207  -0.022506  -0.234537
    245      -0.021596   0.056521   0.000433  -0.001937   0.024769   0.201720
    246      -0.027137  -0.004124  -0.052964  -0.157732  -0.111585  -0.013154
    247      -0.026684   0.072802  -0.011317  -0.185161   0.122228  -0.098599
    248       0.000432  -0.013600  -0.007576  -0.009386  -0.041935   0.026328
    249       0.022886   0.010114   0.009149  -0.008990   0.114575  -0.041127
    250      -0.041385   0.058495  -0.038221  -0.201599  -0.040279  -0.042760
    251      -0.010154   0.015079   0.005141  -0.115327   0.188102  -0.104794
                 30         31         32         33         34         35    
      0       0.003567   0.044160  -0.164782  -0.008351   0.000594   0.000838
      1       0.000714   0.028745  -0.110468  -0.003275  -0.000009   0.000417
      2       0.001468   0.034709  -0.134938  -0.005688  -0.000234   0.001033
      3       0.001900   0.032400  -0.122107  -0.005764   0.000286   0.000494
      4      -0.000135   0.020233  -0.078571  -0.001734  -0.000080   0.000141
      5       0.001548   0.025935  -0.100409  -0.005093  -0.000142   0.000830
      6       0.001590   0.040505  -0.153932  -0.007013   0.000632   0.000078
      7       0.000585   0.033282  -0.129611  -0.004697   0.000003   0.000410
      8       0.001897   0.035943  -0.139860  -0.007245  -0.000128   0.001046
      9      -0.000512  -0.007146   0.028733   0.000972  -0.000035  -0.000068
     10       0.000476   0.013623  -0.054076  -0.002725  -0.000375   0.000739
     11       0.000697   0.016761  -0.066752  -0.003457  -0.000432   0.000901
     12      -0.001605  -0.053189   0.206641   0.008881  -0.000319  -0.000578
     13      -0.000235  -0.010144   0.037623   0.001480  -0.000511   0.000494
     14      -0.000555  -0.001555   0.003045   0.000919  -0.000682   0.000588
     15       0.001263  -0.002526   0.013436  -0.000026   0.000505  -0.000137
     16       0.000414   0.009641  -0.037424  -0.000953  -0.000091   0.000313
     17       0.000055   0.015089  -0.060330  -0.001440  -0.000376   0.000518
     18       0.000021  -0.009578   0.034253   0.002590  -0.000865   0.000278
     19       0.000395   0.003391  -0.014343   0.000274  -0.000439   0.000260
     20       0.000280   0.001160  -0.005603   0.000100  -0.000326   0.000190
     21       0.000890  -0.012767   0.045739   0.003322  -0.001142   0.000334
     22       0.001273  -0.009741   0.033559   0.001821   0.000038  -0.000153
     23      -0.003058   0.002423  -0.004383   0.000263  -0.000706   0.000233
     24       0.004178  -0.006652   0.027684   0.001593   0.000316  -0.000655
     25       0.006854  -0.015133   0.065406   0.001432   0.002517  -0.002264
     26      -0.004189  -0.001864   0.010171   0.000819  -0.000790   0.000372
     27       0.005595  -0.005959   0.026240   0.000765   0.001101  -0.001131
     28       0.006884  -0.017501   0.078902   0.001871   0.002923  -0.002785
     29      -0.005188  -0.003541   0.017514   0.001440  -0.001211   0.000496
     30       0.000027  -0.001986   0.011048   0.000541  -0.000056  -0.000260
     31       0.000841  -0.015260   0.065739   0.001890   0.001228  -0.001194
     32      -0.003602  -0.012305   0.052396   0.003098  -0.000612  -0.000020
     33      -0.001280  -0.022024   0.076667   0.006374  -0.001136   0.000027
     34      -0.002398  -0.032213   0.113762   0.007755  -0.000311  -0.000641
     35      -0.002152  -0.006710   0.033685   0.001180  -0.000405   0.000040
     36       0.002373  -0.003894   0.019344   0.000870   0.000310  -0.000582
     37       0.003681  -0.011306   0.055100   0.000254   0.002639  -0.002213
     38      -0.000656  -0.013834   0.054161   0.001907   0.000494  -0.000423
     39       0.000089  -0.001091  -0.000052   0.000446  -0.000515   0.000453
     40      -0.005633   0.002354  -0.005771  -0.000416  -0.000447   0.000143
     41       0.002548  -0.019626   0.077238   0.002213   0.001566  -0.001162
     42       0.001173  -0.001251  -0.008139   0.000452  -0.000870   0.001070
     43      -0.007692   0.005945  -0.029753   0.000335  -0.002414   0.001630
     44       0.001363  -0.018461   0.076661   0.002281   0.001401  -0.001210
     45       0.005770  -0.007042   0.020986   0.000720   0.000760  -0.000346
     46       0.000216  -0.004935   0.022683   0.000893   0.000368  -0.000685
     47      -0.003058  -0.008471   0.037637   0.001813  -0.000393  -0.000069
     48      -0.004623   0.021962  -0.076645  -0.004701  -0.001553   0.001121
     49      -0.003172   0.003196  -0.004440  -0.002533  -0.000360   0.000695
     50       0.000436  -0.030980   0.118453   0.006883  -0.000083  -0.000352
     51      -0.010301  -0.021780   0.056695   0.008198  -0.003664  -0.000221
     52      -0.021919  -0.024042   0.053344   0.011877  -0.006422   0.000791
     53       0.001930  -0.013121   0.057278  -0.000061   0.002853  -0.001825
     54      -0.003519   0.003766  -0.019201  -0.000277  -0.001173   0.001065
     55      -0.011899   0.010714  -0.038297  -0.001570  -0.001624   0.001176
     56       0.006271  -0.024258   0.092525   0.002227   0.002563  -0.001639
     57      -0.001876   0.002332  -0.032293   0.000196  -0.002202   0.002459
     58      -0.016067   0.019263  -0.095378  -0.000104  -0.006047   0.004637
     59       0.003885  -0.022949   0.096629   0.002390   0.002499  -0.002029
     60       0.005480   0.063782  -0.237979  -0.012185   0.000633   0.001338
     61       0.000953   0.039807  -0.153160  -0.004294  -0.000143   0.000606
     62       0.001771   0.042813  -0.165978  -0.006618  -0.000301   0.001182
     63       0.001810  -0.011388   0.048918   0.001354   0.000181  -0.000450
     64       0.000590   0.004369  -0.016452   0.000010  -0.000265   0.000081
     65      -0.000549   0.005710  -0.023590   0.001135  -0.000446  -0.000025
     66      -0.004117  -0.112138   0.432532   0.019187  -0.000798  -0.001025
     67      -0.000955  -0.038321   0.145859   0.005668  -0.000696   0.000445
     68      -0.001868  -0.026008   0.096581   0.005594  -0.000892   0.000318
     69      -0.001764  -0.019235   0.073797   0.003166  -0.000372  -0.000092
     70       0.000530   0.008297  -0.033536  -0.002846  -0.000477   0.000893
     71       0.000609   0.012617  -0.050924  -0.003331  -0.000520   0.000988
     72       0.001857   0.057897  -0.221552  -0.009430   0.001051  -0.000284
     73       0.000815   0.043352  -0.168774  -0.006280   0.000195   0.000301
     74       0.002833   0.050376  -0.195976  -0.010492  -0.000062   0.001404
     75       0.000022  -0.001013   0.004265   0.001079  -0.000876   0.000470
     76      -0.000809   0.000538  -0.001252   0.001688  -0.000936   0.000389
     77      -0.001384  -0.024339   0.087833   0.005897  -0.000987  -0.000110
     78       0.000195  -0.024344   0.085403   0.005305  -0.000861  -0.000047
     79       0.001557   0.002403  -0.011965  -0.000461  -0.000599   0.000630
     80       0.001508  -0.005953   0.018072   0.000484  -0.000499   0.000439
     81       0.003148  -0.004094   0.020517  -0.000406  -0.001058   0.001105
     82      -0.002736  -0.006943   0.020208   0.002167  -0.000795   0.000470
     83      -0.006059   0.008064  -0.025878  -0.000302  -0.001339   0.000921
     84       0.061640   0.027427   0.009208   0.046668   0.044115  -0.039180
     85      -0.013182  -0.051201  -0.019564   0.008044  -0.033991   0.010472
     86       0.004388   0.035744   0.009811   0.015384   0.036428  -0.027216
     87       0.053984   0.022640   0.007779   0.040854   0.036596  -0.032874
     88       0.005660  -0.041509  -0.017155   0.024536  -0.016517  -0.005591
     89       0.033391   0.031956   0.009329   0.036259   0.042344  -0.035947
     90       0.029653   0.018399   0.007856   0.012361   0.019634  -0.011745
     91      -0.001233  -0.041660  -0.016123   0.013163  -0.025076   0.004724
     92       0.053142   0.036551   0.008614   0.063976   0.061847  -0.059311
     93      -0.017123  -0.009055  -0.000441  -0.028056  -0.021926   0.024526
     94       0.004695   0.008629   0.003008   0.000861   0.007610  -0.003254
     95       0.025042   0.011642  -0.000007   0.045736   0.033575  -0.039658
     96      -0.026041  -0.024247  -0.005334  -0.035705  -0.037708   0.035484
     97       0.011997   0.039493   0.013167   0.006284   0.034720  -0.018981
     98      -0.019603  -0.004500  -0.004474   0.005215   0.000817  -0.007681
     99       0.018963   0.006259   0.003546   0.005640   0.007970  -0.004467
    100      -0.011380  -0.014279  -0.006039   0.000184  -0.011325   0.004253
    101      -0.024435   0.018706   0.004704  -0.009966   0.011532  -0.005138
    102       0.013377   0.004786   0.002316   0.003862   0.005069  -0.002352
    103      -0.000606   0.008333   0.001081   0.005040   0.011254  -0.008563
    104       0.011349   0.007726   0.003216   0.005982   0.007973  -0.003883
    105       0.001224   0.001051  -0.000918  -0.005539  -0.003569   0.005554
    106      -0.052223  -0.009528  -0.012698  -0.034230  -0.024823   0.024036
    107      -0.040239  -0.024131  -0.006380  -0.043256  -0.037867   0.038717
    108      -0.027650   0.007762   0.006950  -0.038447  -0.006361   0.019696
    109       0.003926   0.057811   0.027272  -0.006855   0.041011  -0.013982
    110       0.022751   0.006044   0.003514   0.013557   0.004792  -0.003478
    111      -0.059940   0.027613   0.019060  -0.069611   0.000638   0.032278
    112      -0.038696   0.075195   0.040276  -0.051674   0.039467   0.010320
    113      -0.016866  -0.036118  -0.016244   0.017691  -0.036622   0.009460
    114      -0.025838   0.032318   0.023456  -0.067722   0.005739   0.031880
    115      -0.049006   0.048640   0.027090  -0.034240   0.026167   0.006150
    116      -0.037623  -0.047179  -0.022016   0.016946  -0.045974   0.012457
    117       0.025937   0.023819   0.019029  -0.064022   0.008533   0.036674
    118      -0.051787  -0.011131  -0.005671   0.003420  -0.008526   0.004351
    119      -0.015764  -0.023064  -0.008777   0.005612  -0.028513   0.012868
    120       0.051059  -0.006212  -0.001881  -0.020932  -0.005217   0.016981
    121      -0.010223  -0.043636  -0.030093   0.061098  -0.020552  -0.024070
    122       0.024008   0.018398   0.012187  -0.005945   0.008509   0.006656
    123       0.022621  -0.011402  -0.005836  -0.011532  -0.012085   0.008700
    124       0.022241  -0.002869  -0.010301   0.060692   0.009259  -0.039587
    125       0.039807   0.027569   0.016717  -0.009504   0.017321   0.006308
    126      -0.008770  -0.007967  -0.000667  -0.014264  -0.014945   0.007496
    127      -0.005399   0.011632   0.004521   0.022459   0.011411  -0.020593
    128      -0.077896  -0.060712  -0.029388   0.007854  -0.053812   0.017707
    129      -0.029862  -0.038357  -0.021260   0.015806  -0.030240  -0.004907
    130       0.021207   0.001014  -0.002830   0.032910   0.001334  -0.020160
    131      -0.080483  -0.056471  -0.026893   0.003284  -0.049392   0.017679
    132      -0.073764  -0.012223  -0.005035  -0.038747  -0.022673   0.022333
    133      -0.013594   0.045417   0.022248  -0.021385   0.019758   0.002128
    134      -0.053009  -0.052922  -0.024859   0.014129  -0.050028   0.013616
    135      -0.009878  -0.014741  -0.010968   0.019731  -0.002539  -0.018740
    136       0.018131   0.003852   0.001556   0.004817  -0.008989  -0.010457
    137      -0.026427  -0.018262  -0.008701  -0.004904   0.001449   0.015200
    138      -0.096013  -0.015800  -0.009657   0.000935  -0.006547  -0.034216
    139       0.064174  -0.006006  -0.001875  -0.004246  -0.000860   0.005580
    140       0.084663  -0.039204  -0.017142  -0.009005   0.036858   0.023519
    141      -0.018163  -0.011731  -0.006555  -0.004247  -0.007046  -0.019297
    142       0.014837   0.003651   0.000370   0.008487  -0.020969  -0.007991
    143       0.009702  -0.005125  -0.004153   0.006865   0.019487   0.009420
    144       0.066111  -0.058314  -0.022621  -0.040240  -0.030632  -0.023406
    145       0.048722  -0.017140  -0.007720  -0.006717  -0.034419  -0.024808
    146      -0.023853   0.017453   0.005102   0.022875   0.019741   0.008529
    147      -0.001013   0.002861   0.003133   0.000673   0.021076  -0.014481
    148       0.027135   0.000186  -0.000918  -0.002196  -0.008068  -0.012614
    149      -0.005379  -0.007984  -0.005721   0.002125   0.011774   0.003846
    150       0.016378   0.048497   0.023438  -0.000742   0.066101  -0.004282
    151       0.016959  -0.016052  -0.007465  -0.004973  -0.058434  -0.021457
    152      -0.034963  -0.036830  -0.019496   0.007329   0.020102   0.022573
    153       0.002279  -0.000157   0.001794  -0.000257   0.026509  -0.014565
    154       0.024180  -0.004685   0.000155   0.001971  -0.007348   0.002502
    155       0.019478  -0.008010  -0.005729  -0.013460   0.023241  -0.006966
    156       0.062576  -0.029349  -0.010243  -0.016321   0.015848   0.002936
    157       0.143032  -0.056458  -0.017007  -0.024984  -0.016212   0.041125
    158       0.028756  -0.010514  -0.005511  -0.012483   0.025350  -0.002033
    159      -0.061753   0.017116   0.004187   0.012617   0.009365  -0.045016
    160      -0.116749   0.056221   0.018865   0.050837  -0.002326  -0.059496
    161      -0.044445   0.032372   0.009638   0.028292   0.038620  -0.018253
    162       0.078846   0.004426  -0.013544   0.108959  -0.070346  -0.054702
    163      -0.064348   0.047880   0.038154  -0.124272   0.049311   0.025220
    164       0.065325   0.201573   0.100502  -0.069496  -0.077165  -0.001556
    165       0.044330   0.041129   0.011277   0.061245  -0.037301   0.077504
    166       0.074730   0.009941   0.001435   0.006592  -0.060652   0.068366
    167       0.030731  -0.050849  -0.021530  -0.061112  -0.002297   0.022386
    168      -0.071014  -0.029885  -0.014117   0.061016   0.045468   0.008135
    169       0.006570  -0.061620  -0.035515  -0.001234   0.121336   0.057041
    170       0.019188   0.019152   0.009216  -0.012467  -0.037511  -0.025918
    171      -0.039195  -0.007177  -0.000565   0.013738   0.018694  -0.012052
    172      -0.057942  -0.020975  -0.007621   0.022352  -0.019059  -0.003030
    173       0.024864  -0.010392  -0.007033  -0.020759   0.029689  -0.014872
    174      -0.017570  -0.027176  -0.013355  -0.005936   0.008426  -0.016914
    175       0.090466  -0.001057   0.002223  -0.016162   0.010557   0.008781
    176       0.238341  -0.069891  -0.029228  -0.015305   0.062036   0.058461
    177      -0.255773   0.014510   0.001006   0.015131  -0.041585  -0.071325
    178       0.120279  -0.011358  -0.003790  -0.008378  -0.001614   0.004941
    179       0.099395  -0.044176  -0.018960  -0.010569   0.044587   0.031612
    180       0.102217  -0.079920  -0.030705  -0.052818  -0.042441  -0.026357
    181       0.152999  -0.094955  -0.038768  -0.055922  -0.088555  -0.028610
    182      -0.014966   0.020268   0.007279   0.026495   0.027466   0.006067
    183       0.143432  -0.117095  -0.046444  -0.074780  -0.071566  -0.026436
    184      -0.006051   0.023743   0.008812   0.017416  -0.005846  -0.022771
    185      -0.079184   0.049888   0.016889   0.046843   0.042851   0.016021
    186       0.011870   0.068232   0.034471  -0.005452   0.089879   0.002978
    187      -0.009783  -0.058794  -0.026282  -0.009905  -0.113256  -0.029189
    188      -0.026764   0.016187   0.007443   0.003013   0.084414   0.037042
    189       0.036345   0.083586   0.039903  -0.001442   0.126430   0.009044
    190       0.022720  -0.031653  -0.015236  -0.007783  -0.067771  -0.023128
    191      -0.044392  -0.087180  -0.043736   0.003940  -0.043031   0.009416
    192      -0.085945   0.002785  -0.002802   0.097340   0.263524   0.175429
    193       0.003240  -0.077974  -0.047422   0.001964   0.260705   0.147432
    194       0.026755  -0.027743  -0.015238  -0.037292  -0.027127  -0.039559
    195      -0.104021  -0.051048  -0.024064   0.087158   0.033298  -0.002908
    196      -0.023193  -0.143431  -0.073027  -0.004608  -0.020751  -0.069191
    197      -0.021860   0.031324   0.014419   0.036388   0.027543   0.031724
    198      -0.087799  -0.073129  -0.031140   0.056292  -0.130480  -0.128829
    199       0.021275  -0.025843  -0.021193   0.001653   0.257948   0.163870
    200       0.071026   0.082435   0.044438  -0.049520  -0.170236  -0.102493
    201       0.138812  -0.028925  -0.014114  -0.074349  -0.051039  -0.022694
    202       0.015378   0.060392   0.019571   0.102541  -0.055096   0.146092
    203       0.001912   0.148823   0.046627   0.277370  -0.078635   0.455829
    204       0.089403  -0.075083  -0.029846  -0.136085  -0.020568  -0.111164
    205       0.174974  -0.110851  -0.040794  -0.218875  -0.047561  -0.166734
    206       0.077563  -0.234754  -0.086790  -0.363919   0.026310  -0.257536
    207      -0.036334   0.283845   0.096802   0.470262  -0.078991   0.476163
    208       0.092944   0.084223   0.025315   0.133818  -0.121549   0.306441
    209       0.040591  -0.119287  -0.044992  -0.177066   0.023908  -0.124912
    210       0.053788  -0.037499  -0.019099  -0.014610   0.006450   0.007681
    211       0.121184  -0.061097  -0.040313  -0.014783  -0.020789   0.048639
    212       0.032614  -0.021142  -0.006079  -0.017999   0.011982   0.001304
    213       0.203279   0.044329  -0.006349   0.199756  -0.100920  -0.081932
    214      -0.033454   0.212476   0.112759  -0.131207  -0.187030  -0.035129
    215       0.042730   0.407469   0.199491  -0.126276  -0.387288  -0.070580
    216       0.028711  -0.019604  -0.033709   0.165019  -0.264151  -0.108561
    217      -0.106265  -0.196703  -0.073258  -0.110063   0.396919   0.113276
    218       0.106060   0.316552   0.157034  -0.100916  -0.136817  -0.014473
    219       0.083629   0.012101  -0.000352   0.043540   0.083476  -0.007026
    220      -0.128790   0.166789   0.108398  -0.253849  -0.004483   0.032975
    221       0.135225   0.096334   0.051027  -0.038380   0.200309   0.060513
    222       0.062812   0.023083   0.019321  -0.063364   0.016446   0.039256
    223      -0.064835  -0.059635  -0.029921   0.023725  -0.040928   0.010137
    224      -0.033672  -0.031768  -0.013432   0.009181  -0.037860   0.012836
    225       0.098967  -0.028861  -0.018122   0.016487  -0.008830   0.001299
    226       0.005519  -0.109343  -0.068543   0.112428  -0.058655  -0.034402
    227       0.040911   0.042521   0.024702  -0.014242   0.027534   0.004015
    228       0.051316  -0.038619  -0.024161   0.030830  -0.022997  -0.011146
    229       0.065431  -0.035211  -0.032456   0.114422  -0.002668  -0.065148
    230       0.066025   0.052771   0.031905  -0.033110   0.032412   0.015849
    231       0.032430   0.025598   0.009676   0.013358   0.025854  -0.014852
    232      -0.000128  -0.055343  -0.020300   0.019801  -0.032551   0.004421
    233       0.084779   0.047523   0.008932   0.099668   0.088932  -0.088679
    234      -0.048976  -0.021042  -0.004508  -0.053117  -0.043525   0.044040
    235       0.010067   0.031917   0.012678  -0.004577   0.022998  -0.006591
    236       0.037768   0.000882  -0.004931   0.062953   0.033704  -0.047555
    237      -0.063702  -0.053916  -0.014876  -0.067217  -0.077030   0.067081
    238       0.030244   0.095168   0.033139   0.010126   0.080327  -0.040961
    239      -0.046268  -0.032357  -0.013784  -0.015142  -0.031380   0.015738
    240       0.019686   0.004641   0.002829   0.005918   0.007364  -0.004705
    241      -0.019758  -0.011770  -0.004424  -0.008507  -0.014804   0.010750
    242      -0.055359   0.014464   0.004989  -0.046083  -0.009810   0.021218
    243       0.094863   0.037874   0.012323   0.073490   0.065238  -0.059488
    244      -0.022868  -0.066568  -0.024194   0.002834  -0.048055   0.019531
    245      -0.006088   0.041182   0.011478   0.004982   0.035270  -0.022962
    246      -0.120895   0.045295   0.014333   0.024491   0.028728  -0.089944
    247      -0.343222   0.161370   0.054099   0.129111   0.019941  -0.148644
    248       0.116951  -0.042512  -0.015641  -0.026146   0.020861   0.048665
    249      -0.121481   0.037344   0.008717   0.021182   0.001402  -0.067383
    250      -0.188412   0.091219   0.031404   0.078566   0.011285  -0.091212
    251      -0.323908   0.157694   0.050669   0.116760   0.068712  -0.139314
                 36         37         38         39         40         41    
      0       0.015944  -0.079427   0.003207  -0.000780   0.000940   0.000201
      1      -0.007609   0.045111  -0.003663   0.000280  -0.001109   0.000219
      2       0.000814   0.002139  -0.000744  -0.000823  -0.000192   0.000942
      3       0.009009  -0.042836   0.002021  -0.000650   0.000544   0.000232
      4      -0.009176   0.052260  -0.003504   0.000319  -0.001042   0.000046
      5       0.007856  -0.037302   0.002063  -0.000984   0.000702   0.000544
      6       0.010093  -0.045871   0.002679  -0.001327   0.000245   0.000622
      7      -0.002915   0.023130  -0.001543  -0.000676  -0.000860   0.000869
      8       0.011615  -0.054236   0.003246  -0.001754   0.000792   0.001199
      9      -0.000368   0.000096  -0.000360   0.000294   0.000103  -0.000263
     10       0.002028  -0.007448   0.000182  -0.000646   0.000088   0.000845
     11       0.002703  -0.010317   0.000484  -0.000849   0.000251   0.000836
     12      -0.006808   0.024188  -0.001806   0.001932   0.000178  -0.001460
     13      -0.002293   0.010055  -0.000927   0.000199   0.000032   0.000262
     14      -0.010140   0.054753  -0.003533   0.000336  -0.000775   0.000411
     15       0.006641  -0.037889   0.001592   0.000142   0.000448  -0.000362
     16      -0.003551   0.020206  -0.001744   0.000075  -0.000533   0.000325
     17      -0.009252   0.053033  -0.003516   0.000019  -0.001030   0.000580
     18      -0.008678   0.047557  -0.002438   0.000721  -0.000765   0.000491
     19      -0.002605   0.013505  -0.000690   0.000048   0.000010   0.000458
     20      -0.003009   0.017528  -0.000923   0.000427  -0.000243  -0.000297
     21      -0.005063   0.030396  -0.001194   0.000251  -0.000888   0.001512
     22      -0.003620   0.014702  -0.000089   0.000149   0.000017   0.000344
     23      -0.005081   0.026642  -0.002485   0.001353   0.000574  -0.002276
     24       0.011326  -0.056896   0.004080   0.000630  -0.000273   0.000119
     25       0.032802  -0.182489   0.011441  -0.000060   0.001132  -0.000051
     26      -0.011252   0.057149  -0.004249   0.001388   0.000895  -0.002805
     27       0.017771  -0.091824   0.006105   0.000577  -0.000065  -0.000491
     28       0.036552  -0.203163   0.012178   0.000847   0.001490  -0.002047
     29      -0.014272   0.073011  -0.005065   0.001701   0.001161  -0.003140
     30      -0.004176   0.025979  -0.001581   0.001607  -0.000441  -0.001714
     31       0.006050  -0.032172   0.001269   0.000964  -0.000563  -0.000963
     32      -0.004520   0.018173  -0.001953   0.001068   0.000842  -0.001323
     33      -0.026021   0.138413  -0.007879   0.001298  -0.002677   0.000976
     34      -0.038212   0.194879  -0.010321   0.002168  -0.002643  -0.000240
     35       0.004768  -0.027172   0.000871   0.000691   0.001205  -0.001202
     36       0.007781  -0.037052   0.002476   0.000821  -0.000255  -0.000814
     37       0.027969  -0.156719   0.009030   0.000220   0.001363  -0.001655
     38       0.002111  -0.017041   0.000402  -0.000221   0.000850  -0.000448
     39      -0.006629   0.043870  -0.002520  -0.000976  -0.001534   0.001941
     40      -0.013286   0.067749  -0.004964   0.000407   0.000813  -0.002544
     41       0.015176  -0.087682   0.004837  -0.000936   0.000737   0.000788
     42      -0.008102   0.050529  -0.002271  -0.002221  -0.002188   0.004899
     43      -0.028403   0.146508  -0.008768   0.000425   0.000516  -0.000944
     44       0.013190  -0.076427   0.003826  -0.000054   0.001028  -0.000783
     45       0.014281  -0.072125   0.005283  -0.001379  -0.001480   0.003648
     46       0.009861  -0.062768   0.004048   0.001504   0.001444  -0.002268
     47      -0.005893   0.028662  -0.002542   0.001197   0.001004  -0.002453
     48      -0.011367   0.072951  -0.005078   0.002335   0.001042  -0.003511
     49       0.003464  -0.003599  -0.002878  -0.000334  -0.001644   0.002413
     50       0.002795  -0.019982   0.000073  -0.000664  -0.001771   0.003186
     51      -0.030740   0.159827  -0.004865  -0.003705  -0.002649   0.004488
     52      -0.047150   0.230397  -0.008656  -0.004754  -0.000677   0.003199
     53       0.005370  -0.032914   0.004051  -0.000625   0.000129  -0.000188
     54      -0.020252   0.119698  -0.007661  -0.001103  -0.001902   0.001399
     55      -0.036682   0.197539  -0.013750   0.000382   0.000313  -0.003767
     56       0.027600  -0.154118   0.009186  -0.002263   0.000201   0.003317
     57      -0.025962   0.146341  -0.007801  -0.003638  -0.002975   0.007388
     58      -0.070532   0.374629  -0.022168  -0.000026  -0.000572   0.000773
     59       0.025116  -0.141350   0.007668  -0.000319   0.001238  -0.000706
     60       0.024223  -0.120432   0.004895  -0.001011   0.001516   0.000376
     61      -0.012886   0.075929  -0.005944   0.000565  -0.001830   0.000435
     62      -0.001366   0.015550  -0.001860  -0.000690  -0.000541   0.001079
     63       0.007670  -0.042703   0.002020   0.000750   0.000552  -0.000605
     64      -0.003997   0.023050  -0.001785   0.000484  -0.000571   0.000145
     65      -0.016663   0.091645  -0.005771   0.000977  -0.001705   0.000020
     66      -0.019722   0.080482  -0.005156   0.003785  -0.000154  -0.002478
     67      -0.002858   0.006991  -0.000691   0.000723   0.000418  -0.000103
     68      -0.018535   0.094289  -0.005920   0.001285  -0.001212  -0.000069
     69      -0.006584   0.032262  -0.002134   0.000558  -0.000298  -0.000066
     70       0.007879  -0.039540   0.002253  -0.001043   0.000830   0.001009
     71       0.005486  -0.025772   0.001511  -0.001057   0.000638   0.000951
     72       0.011274  -0.047434   0.003395  -0.002107  -0.000211   0.001234
     73      -0.001312   0.017335  -0.000879  -0.001190  -0.001002   0.001269
     74       0.019429  -0.092109   0.005752  -0.002856   0.001270   0.002047
     75      -0.002289   0.014334  -0.000931   0.000278  -0.000053   0.000592
     76      -0.004729   0.025483  -0.001891   0.000254  -0.000040   0.000579
     77      -0.022571   0.120753  -0.006545   0.001881  -0.002189  -0.000406
     78      -0.020023   0.107120  -0.005097   0.001479  -0.002226   0.000545
     79       0.004714  -0.025747   0.001947  -0.000707   0.000663   0.001419
     80      -0.000289   0.002410   0.000636  -0.000019  -0.000165   0.000684
     81       0.022258  -0.110976   0.006652  -0.001915   0.001947   0.002977
     82      -0.022477   0.114054  -0.006170   0.001184  -0.000744  -0.001657
     83      -0.014910   0.078742  -0.005898   0.001658   0.000623  -0.003772
     84      -0.011757  -0.000532   0.008709   0.021231  -0.032472  -0.017275
     85       0.002058   0.000513  -0.008923   0.010680  -0.001247   0.007468
     86      -0.014467  -0.006051   0.010731   0.023167  -0.031930  -0.044596
     87      -0.010014  -0.000178   0.006745   0.020481  -0.028284  -0.011185
     88      -0.003054  -0.001194  -0.004332   0.015210  -0.012782  -0.007872
     89      -0.014924  -0.004945   0.009688   0.025551  -0.033086  -0.024526
     90      -0.000621   0.002108   0.003524  -0.003459  -0.002420   0.008004
     91       0.000670   0.000375  -0.007533   0.013463  -0.005346   0.009557
     92      -0.024969  -0.008268   0.014987   0.045724  -0.059877  -0.055730
     93       0.011908   0.005737  -0.005522  -0.026661   0.030975   0.026574
     94      -0.001797   0.000301   0.001393   0.005463  -0.006389   0.003127
     95      -0.018869  -0.007081   0.008814   0.038012  -0.045216  -0.049820
     96       0.015890   0.007172  -0.009784  -0.027879   0.037119   0.041029
     97      -0.008218  -0.002034   0.009382   0.002794  -0.012568  -0.026359
     98      -0.008642  -0.004694   0.002200   0.023153  -0.022358  -0.034160
     99       0.000875   0.003160   0.001099  -0.001063  -0.002295   0.007343
    100      -0.000438  -0.000106  -0.002966   0.000712   0.004112  -0.007104
    101      -0.006958  -0.004095   0.005652   0.012090  -0.015694  -0.031717
    102      -0.000857  -0.000122   0.000283   0.000475   0.002808  -0.022531
    103      -0.004696  -0.004169   0.004695  -0.013699   0.008882  -0.012178
    104      -0.000647  -0.000639   0.000299   0.000028   0.003258   0.002524
    105       0.002249  -0.001939  -0.001841   0.007282  -0.001022  -0.012639
    106       0.007090  -0.011860  -0.003444   0.006695   0.000769   0.012435
    107       0.014917   0.001742  -0.009887  -0.028503   0.045908  -0.021079
    108       0.004607   0.004004   0.001460  -0.026547   0.027471  -0.055182
    109      -0.011450   0.001679   0.013335  -0.062697   0.056159  -0.024498
    110       0.000949   0.000359  -0.002470  -0.008613   0.015698   0.041189
    111       0.000349   0.000447   0.007402   0.025676  -0.019467  -0.024013
    112      -0.013093  -0.001273   0.017302   0.002715   0.001889   0.015755
    113      -0.004047  -0.007348  -0.013526  -0.004386   0.036019   0.029734
    114       0.008674   0.006295   0.007188  -0.024697   0.022904  -0.025284
    115      -0.016781  -0.006282   0.012574  -0.024620   0.038472  -0.040116
    116      -0.007317  -0.010769  -0.015213   0.010838   0.027037   0.022598
    117       0.028940   0.018070   0.005276   0.025514  -0.047394   0.079816
    118      -0.023933  -0.017157   0.001752   0.093372  -0.054154   0.028555
    119       0.001507  -0.002853  -0.011336  -0.021181   0.044151   0.034695
    120       0.032888   0.019238  -0.004250   0.007352  -0.038864   0.071158
    121      -0.019138  -0.015068  -0.009196   0.065864  -0.041298   0.022354
    122       0.009567   0.006407  -0.001082  -0.039042   0.038146   0.057575
    123       0.022594   0.013379  -0.005995  -0.067236   0.043628  -0.034709
    124      -0.014429  -0.005832  -0.002410  -0.074108   0.073394  -0.058517
    125       0.013282   0.009475   0.001421  -0.028624   0.020029   0.079235
    126       0.008438   0.002423  -0.006308  -0.068168   0.065481  -0.066767
    127      -0.005909  -0.003269  -0.002660  -0.089872   0.090421  -0.076666
    128      -0.013467  -0.015840  -0.013306   0.041299  -0.001519  -0.006038
    129       0.002888  -0.004537  -0.014190   0.013690  -0.009835  -0.031582
    130       0.005838   0.001414  -0.010243  -0.020697   0.013931   0.014497
    131      -0.013461  -0.014905  -0.010849   0.027263   0.007682  -0.021107
    132      -0.000349  -0.006263  -0.004016   0.097068  -0.086108   0.012946
    133      -0.002866  -0.001425   0.003977   0.065495  -0.064214   0.094649
    134      -0.010688  -0.012998  -0.014150   0.002072   0.036308  -0.004452
    135       0.010908   0.000258  -0.017080   0.020895  -0.012026  -0.034496
    136       0.019722   0.007283  -0.015378  -0.006716  -0.001917   0.007819
    137       0.010252   0.002714  -0.004996   0.008007  -0.000423  -0.009336
    138      -0.013988  -0.012317  -0.007863   0.028210  -0.007496  -0.045928
    139       0.043484   0.018532  -0.025058  -0.016693  -0.016379   0.009282
    140       0.074760   0.032341  -0.029091  -0.028684  -0.037137  -0.018902
    141      -0.017161  -0.009982  -0.003413   0.013059   0.001486  -0.025206
    142       0.034340   0.013165  -0.025631   0.003995  -0.007489   0.006718
    143       0.028121   0.013505  -0.005060  -0.026904  -0.022941   0.013978
    144       0.009348   0.001970  -0.022146   0.003116  -0.036123  -0.103506
    145       0.070970   0.027171  -0.043713  -0.005121  -0.033667  -0.028755
    146       0.024851   0.009627  -0.004245  -0.024950  -0.009745   0.049662
    147       0.000738  -0.003351  -0.002519  -0.004182  -0.002220  -0.017027
    148       0.034212   0.014042  -0.017935   0.002495  -0.013568  -0.010863
    149       0.017454   0.008727  -0.005824  -0.020394  -0.021245   0.011010
    150       0.013652   0.001456  -0.004947   0.021748   0.015255  -0.010631
    151       0.020003   0.009140  -0.017110  -0.001660  -0.014108  -0.019407
    152       0.007065   0.004522   0.003851  -0.012215  -0.011576   0.007788
    153      -0.017818  -0.010592   0.003057  -0.006613   0.006027  -0.012452
    154       0.016483  -0.002506  -0.004391   0.001832  -0.000553   0.009718
    155       0.005246   0.010163   0.008994  -0.022768  -0.017358   0.006908
    156      -0.033198  -0.012744   0.024275  -0.008327   0.007601   0.010169
    157      -0.000638  -0.001028   0.016315  -0.010007  -0.007704   0.034179
    158       0.005628   0.009639   0.011103  -0.028095  -0.017078   0.018078
    159      -0.034133  -0.013293   0.007098   0.012643   0.025639  -0.000816
    160       0.003045   0.002246  -0.011404   0.016722   0.035765   0.027933
    161       0.018392   0.013731   0.001805  -0.031364  -0.000671   0.045908
    162      -0.022218  -0.009993  -0.018838   0.031267   0.037325   0.018995
    163       0.055690   0.020701  -0.013867  -0.003355  -0.044754  -0.055904
    164      -0.013870   0.003874   0.003121   0.054610   0.064099   0.013332
    165      -0.029947  -0.014758   0.006895   0.022656   0.049210   0.092987
    166      -0.078115  -0.026347   0.031190   0.050362   0.046163   0.024186
    167      -0.120301  -0.038659   0.066610   0.026673   0.003560  -0.080414
    168       0.041963   0.015560   0.038827  -0.100127  -0.042804   0.125904
    169      -0.080795  -0.006964   0.072314  -0.031476  -0.011464   0.002105
    170       0.051814   0.014000  -0.044724   0.010950  -0.015478  -0.025230
    171      -0.021100  -0.018180   0.000709  -0.017342   0.005298  -0.013875
    172       0.003559  -0.017674   0.023150  -0.021017   0.002834   0.017647
    173      -0.000716   0.008573   0.035127  -0.026445  -0.013325   0.015914
    174       0.019440   0.003740  -0.020278   0.007362  -0.026490  -0.059046
    175       0.044898   0.020751  -0.024528  -0.028503  -0.013986   0.010721
    176       0.148183   0.066370  -0.057671  -0.063756  -0.078576  -0.047632
    177      -0.091282  -0.048320   0.021652   0.066506   0.033191  -0.012938
    178       0.069404   0.031633  -0.034826  -0.042208  -0.041938   0.003255
    179       0.082091   0.035376  -0.032139  -0.027676  -0.036650  -0.024339
    180       0.025837   0.009560  -0.034883  -0.005227  -0.058124  -0.145281
    181       0.099628   0.039638  -0.078693  -0.008922  -0.093155  -0.157616
    182       0.037940   0.016021  -0.008628  -0.037446  -0.017313   0.043079
    183       0.037421   0.013620  -0.053691  -0.000480  -0.081332  -0.196360
    184       0.050858   0.018869  -0.021477  -0.002010  -0.001503   0.036511
    185       0.005308   0.000608   0.008602  -0.015120   0.024163   0.118896
    186       0.012992  -0.000629   0.001226   0.028076   0.032260  -0.001075
    187       0.001635  -0.000066  -0.022025  -0.006352  -0.018849  -0.037545
    188       0.015997   0.006592   0.016990  -0.001804   0.015294   0.032126
    189       0.036429   0.010357  -0.000511   0.038679   0.029912  -0.003274
    190       0.031068   0.013323  -0.024847   0.009493  -0.018659  -0.039709
    191       0.003005   0.002671  -0.010707  -0.010620  -0.030221  -0.026575
    192      -0.254942  -0.198256  -0.397698  -0.222363  -0.113320   0.207366
    193      -0.249041  -0.092902  -0.031198  -0.075875  -0.027689   0.013250
    194       0.065158   0.069877   0.163511   0.050154   0.019279  -0.076469
    195       0.101057   0.053733   0.120528  -0.137686  -0.055584   0.193508
    196       0.190696   0.214674   0.594696   0.017147   0.037084   0.011336
    197      -0.008767  -0.053413  -0.218303  -0.085867  -0.068010   0.090123
    198       0.319841   0.211621   0.441261  -0.041145  -0.001198   0.123994
    199      -0.299195  -0.162009  -0.248495  -0.076286  -0.043962   0.001393
    200       0.137115   0.031780  -0.116697   0.105812   0.012335  -0.128178
    201      -0.141839  -0.057959   0.003480   0.048147   0.157696   0.313679
    202      -0.008375   0.000778   0.037354   0.036557  -0.023432  -0.122768
    203      -0.092486  -0.022570   0.175220   0.072583  -0.073147  -0.371691
    204      -0.137069  -0.055408  -0.002747   0.036609   0.118656   0.216222
    205      -0.171965  -0.065267  -0.019337   0.052233   0.176894   0.359795
    206      -0.298093  -0.104543   0.070473   0.054601   0.086028   0.017511
    207       0.180235   0.064887   0.029154  -0.000358  -0.080211  -0.135455
    208      -0.174006  -0.056870   0.136334   0.115551   0.041916  -0.153055
    209      -0.131498  -0.044617   0.030869   0.011512   0.029403   0.015968
    210      -0.040527  -0.007900   0.031004  -0.010705   0.007455   0.016411
    211      -0.009787   0.013995   0.029470  -0.025162  -0.007740   0.054613
    212       0.000861   0.008478   0.012789  -0.021248  -0.018011   0.014367
    213      -0.024631  -0.004401  -0.029931   0.145971   0.195717   0.087388
    214      -0.087786  -0.033674   0.022370  -0.225149  -0.246036  -0.023049
    215      -0.210452  -0.074054   0.058785  -0.310305  -0.295945   0.023149
    216      -0.165839  -0.074771   0.016692  -0.276712  -0.263684   0.035224
    217       0.267038   0.100833  -0.067792   0.324158   0.254377  -0.103212
    218      -0.038332  -0.000704   0.009782   0.056251   0.074268   0.026270
    219       0.086247   0.037072  -0.042846   0.236146   0.224464  -0.010294
    220       0.022300   0.007952   0.006581  -0.114309  -0.186775  -0.103273
    221       0.177360   0.085114  -0.052037   0.462652   0.476516   0.016735
    222       0.042279   0.025402   0.005547   0.064426  -0.099701   0.151999
    223      -0.029320  -0.026829  -0.007968   0.183280  -0.117983   0.077862
    224      -0.005152  -0.007766  -0.013261  -0.020846   0.054386   0.013662
    225       0.041414   0.022860  -0.010541   0.040556  -0.084762   0.127868
    226      -0.015639  -0.019465  -0.025795   0.130828  -0.098620   0.071715
    227       0.012142   0.010806   0.004684  -0.057279   0.045552   0.060865
    228       0.025809   0.013587  -0.014417  -0.116235   0.084798  -0.070266
    229      -0.007983  -0.003701  -0.012986  -0.143319   0.129006  -0.098059
    230       0.027521   0.020607   0.005807  -0.047843   0.020689   0.127043
    231      -0.001201   0.000552   0.005289  -0.004968  -0.003206   0.004194
    232      -0.000836   0.002027  -0.009899   0.023152  -0.011585   0.010721
    233      -0.036650  -0.010970   0.021201   0.069418  -0.090783  -0.084301
    234       0.017808   0.006923  -0.009354  -0.039693   0.048535   0.025679
    235      -0.003104   0.000857   0.005160   0.006164  -0.010489   0.007413
    236      -0.021061  -0.008164   0.008087   0.044510  -0.051624  -0.052804
    237       0.027177   0.009963  -0.018918  -0.043575   0.063143   0.064075
    238      -0.016187  -0.004248   0.021651   0.000774  -0.024199  -0.050109
    239      -0.000272  -0.002606  -0.005550   0.013741  -0.004209  -0.015911
    240       0.000898   0.003156   0.001154   0.000442  -0.004860   0.007722
    241       0.001926   0.000651  -0.004080  -0.007825   0.015936  -0.002750
    242       0.003368  -0.001128   0.001445  -0.010846   0.011223  -0.010478
    243      -0.017379  -0.001574   0.012429   0.030806  -0.046929  -0.020930
    244       0.004946   0.001333  -0.012345   0.010978   0.002740   0.021623
    245      -0.013515  -0.006042   0.011186   0.017677  -0.027007  -0.052652
    246      -0.066398  -0.021555   0.023391   0.015866   0.059941   0.014589
    247      -0.007026   0.000690  -0.022114   0.032966   0.093741   0.054878
    248       0.030265   0.016043   0.006414  -0.043442  -0.044585   0.024433
    249      -0.026784  -0.011126  -0.009327   0.022074   0.025994  -0.014308
    250      -0.008035  -0.000307  -0.006856   0.019924   0.061738   0.042219
    251      -0.006302   0.008587  -0.005069  -0.010485   0.076244   0.073609
                 42         43         44         45         46         47    
      0       0.001242  -0.000727   0.018510   0.001519   0.032714   0.014634
      1      -0.000078   0.000492   0.036148  -0.004702  -0.125421  -0.046045
      2       0.000478   0.001830   0.058323   0.000883   0.015807   0.006691
      3       0.000572  -0.000287  -0.004042   0.001376   0.042207   0.015819
      4      -0.000283   0.000164   0.009621  -0.004111  -0.100264  -0.037732
      5       0.000601   0.000426   0.007855   0.003110   0.079278   0.029598
      6       0.001920   0.000583   0.016456  -0.001463  -0.037712  -0.013447
      7       0.000661   0.001902   0.051727  -0.003183  -0.093104  -0.035327
      8       0.001323   0.001832   0.040833   0.003877   0.088860   0.033183
      9      -0.000017  -0.000923  -0.011765  -0.001531  -0.037199  -0.012286
     10       0.000297   0.001425   0.040250   0.001510   0.031640   0.012512
     11       0.000329   0.001445   0.038117   0.002065   0.042516   0.015973
     12      -0.001898  -0.002876  -0.072486   0.000306   0.022260   0.007675
     13      -0.000698   0.000533   0.010732   0.002245   0.057441   0.021094
     14      -0.001008   0.001415   0.036805  -0.000657  -0.022686  -0.009494
     15       0.000453  -0.000999  -0.014773   0.000502   0.010094   0.003626
     16      -0.000053   0.000757   0.024727  -0.001240  -0.035034  -0.013086
     17      -0.000329   0.001813   0.051123  -0.002384  -0.070168  -0.026906
     18      -0.002348   0.001651   0.010554   0.000612  -0.001221  -0.004377
     19      -0.000590   0.000557   0.003566   0.005575   0.176785   0.067458
     20      -0.000933  -0.000764  -0.028356  -0.003101  -0.101445  -0.040753
     21      -0.002318   0.003596   0.053495   0.003006   0.051577   0.017806
     22      -0.000233   0.000233  -0.018484   0.003026   0.083726   0.028279
     23      -0.001470  -0.005035  -0.107028  -0.002390  -0.019185  -0.005427
     24      -0.001693  -0.001194  -0.066765  -0.000686   0.000764   0.002285
     25       0.002647  -0.001786  -0.031330   0.002716   0.010124   0.005349
     26      -0.000994  -0.007166  -0.154904  -0.003175   0.000649   0.001025
     27      -0.001053  -0.002040  -0.084029  -0.002575  -0.031763  -0.010045
     28       0.002240  -0.005649  -0.104115  -0.001312  -0.045291  -0.014126
     29      -0.001489  -0.008468  -0.195200  -0.003248   0.013366   0.006000
     30      -0.001811  -0.003596  -0.103596  -0.003995  -0.013296  -0.004697
     31       0.000233   0.000250   0.029265  -0.001264  -0.021371  -0.008952
     32      -0.000024  -0.003404  -0.024075   0.000377   0.003682   0.003113
     33      -0.002565   0.003769   0.084309  -0.000940  -0.004423  -0.000290
     34      -0.001789   0.001015  -0.011430  -0.004378  -0.000724  -0.000820
     35      -0.000260  -0.003051  -0.045982   0.000668   0.001214   0.000797
     36      -0.002013  -0.002145  -0.085934  -0.002331  -0.027211  -0.006919
     37       0.002889  -0.003872  -0.056634   0.000457  -0.034716  -0.008914
     38       0.001822  -0.002043  -0.008257   0.000725   0.014219   0.004514
     39      -0.001680   0.006882   0.138543   0.000108  -0.010859  -0.005788
     40       0.000448  -0.003875  -0.054078  -0.002139  -0.002955  -0.002785
     41       0.003060   0.001037   0.067251   0.002797   0.006970   0.002265
     42      -0.000477   0.012312   0.264200   0.004196   0.023422   0.005744
     43      -0.000381  -0.003305  -0.064394   0.000350   0.053699   0.017976
     44       0.002130  -0.002510  -0.014484   0.000579  -0.005979  -0.001376
     45       0.000230   0.007890   0.155376   0.002506  -0.022618  -0.007318
     46       0.001205  -0.008842  -0.192319  -0.001513  -0.022147  -0.003533
     47      -0.000719  -0.006339  -0.133303  -0.002383   0.008153   0.003714
     48      -0.002098  -0.010759  -0.300994  -0.007259   0.021935   0.006225
     49       0.001163   0.008493   0.291528   0.002740   0.013586   0.003152
     50      -0.000133   0.010694   0.349044   0.006918  -0.019361  -0.003324
     51      -0.001265   0.016040   0.135306   0.008427   0.023095   0.011840
     52      -0.001956   0.010468   0.041939   0.015355   0.045981   0.029509
     53       0.004441   0.002818  -0.026137  -0.003775  -0.001132  -0.009227
     54      -0.002397   0.008028   0.175113  -0.001389  -0.020251  -0.011234
     55      -0.000881  -0.002906  -0.015834  -0.004989  -0.018053  -0.011473
     56       0.004664   0.007053   0.211612   0.006196   0.008359   0.002268
     57       0.000088   0.018398   0.413604   0.007899   0.072792   0.020626
     58      -0.002537   0.000525   0.006049   0.002382   0.130897   0.042839
     59       0.003239  -0.002180   0.003892   0.000923  -0.022304  -0.006969
     60       0.001550  -0.001102   0.034471   0.003174   0.064697   0.028502
     61      -0.000467   0.001272   0.070261  -0.007230  -0.201024  -0.073916
     62       0.000299   0.002216   0.078857  -0.000381  -0.023685  -0.007648
     63       0.000197  -0.001374  -0.006749   0.000873   0.013162   0.004175
     64      -0.000243   0.000464   0.027300  -0.001558  -0.046148  -0.017593
     65      -0.000885   0.000955   0.039893  -0.006079  -0.165397  -0.063030
     66      -0.004236  -0.004511  -0.125110   0.000875   0.047230   0.015532
     67      -0.001565  -0.000321  -0.018647   0.004762   0.125252   0.045616
     68      -0.002100   0.000792   0.017447  -0.001625  -0.042363  -0.017400
     69      -0.000361  -0.000513   0.004710  -0.003312  -0.089327  -0.030873
     70       0.000656   0.001159   0.032534   0.004069   0.097699   0.038251
     71       0.000510   0.001341   0.035502   0.003385   0.076005   0.029192
     72       0.003069   0.001852   0.037100  -0.003948  -0.110895  -0.041626
     73       0.001313   0.002695   0.065400  -0.003977  -0.118891  -0.045329
     74       0.002212   0.003380   0.071830   0.006824   0.157868   0.058776
     75      -0.001686   0.001202   0.018717   0.006718   0.215066   0.083417
     76      -0.000977   0.000588   0.025235   0.010524   0.371471   0.148495
     77      -0.003217   0.000393  -0.020107  -0.012145  -0.392877  -0.156088
     78      -0.003523   0.002910   0.006634  -0.010202  -0.386337  -0.160126
     79      -0.000168   0.002073   0.032874   0.012372   0.356651   0.135757
     80      -0.001019   0.001260  -0.000925  -0.000542  -0.073043  -0.033833
     81      -0.000052   0.003174   0.080524   0.009619   0.121344   0.040762
     82      -0.003005  -0.000280  -0.051492   0.002891   0.120440   0.039995
     83      -0.003417  -0.005554  -0.127617  -0.000185   0.044289   0.016388
     84      -0.019774   0.011964  -0.001015   0.008750   0.008128  -0.059467
     85      -0.000381  -0.003707   0.000145  -0.015549  -0.007642   0.054977
     86      -0.048919   0.027722  -0.002575   0.011993  -0.006951   0.051445
     87      -0.015103   0.007506  -0.000692  -0.000710   0.000735  -0.001991
     88      -0.013189   0.007158  -0.000315   0.001754   0.003736  -0.034344
     89      -0.026735   0.011593   0.000635  -0.000145   0.000577   0.003812
     90       0.012460  -0.005649   0.001089   0.004993   0.012767  -0.096263
     91       0.001950  -0.005022   0.001354  -0.018112  -0.006800   0.059271
     92      -0.063305   0.033599  -0.001949   0.013228   0.000526  -0.005151
     93       0.033105  -0.017705   0.000513   0.001975   0.009473  -0.071966
     94       0.002541  -0.001939  -0.000487  -0.004762  -0.001127   0.004024
     95      -0.059173   0.030577  -0.002133   0.009411  -0.005080   0.039819
     96       0.045925  -0.026573   0.001036  -0.009593   0.004994  -0.038090
     97      -0.022848   0.016075  -0.002476   0.020057   0.005164  -0.047783
     98      -0.044114   0.022377  -0.002839   0.000212  -0.016230   0.121237
     99       0.008403  -0.003015  -0.001049   0.005137   0.008209  -0.068844
    100      -0.010138   0.002307  -0.000853  -0.003960  -0.007320   0.059953
    101      -0.035452   0.020964  -0.002986   0.009929  -0.008738   0.058348
    102      -0.030592   0.010391  -0.002318   0.024670   0.007301  -0.036923
    103       0.003084   0.003516   0.000293   0.009831  -0.002618  -0.006285
    104       0.001703  -0.009028   0.002407   0.006806   0.016353  -0.100930
    105      -0.026360   0.006731  -0.001921   0.016226   0.002872  -0.015845
    106       0.006474  -0.004644   0.001058  -0.003622  -0.006912  -0.002301
    107      -0.033236  -0.001051  -0.000993   0.079296   0.065444  -0.440710
    108      -0.057299   0.029312  -0.005040   0.059911   0.002794  -0.031712
    109       0.021061  -0.003713   0.000500   0.025177  -0.003639   0.008935
    110       0.050987  -0.035355   0.005170  -0.030233   0.004823  -0.022762
    111      -0.042502   0.026140  -0.003572   0.056796  -0.006673   0.026174
    112       0.031400  -0.005244   0.000373   0.035178  -0.006070   0.024021
    113       0.032958  -0.037438   0.005265  -0.038621   0.001235  -0.002870
    114      -0.020738   0.024002  -0.003211   0.036129  -0.011583   0.059613
    115      -0.015381   0.006247   0.001112   0.038774  -0.003618   0.007823
    116       0.017371  -0.035360   0.004731  -0.033079   0.000050   0.001491
    117       0.059806   0.001672  -0.008180   0.033199  -0.010563   0.055995
    118       0.000856  -0.014169  -0.002152   0.039435   0.019466  -0.132913
    119       0.045628  -0.041435   0.005670  -0.040183  -0.008401   0.053303
    120       0.054118  -0.003774  -0.004194  -0.026349  -0.017230   0.115958
    121       0.002401  -0.025384   0.002589  -0.043099   0.013043  -0.066580
    122       0.082826  -0.045012   0.005518  -0.033438  -0.008817   0.054922
    123      -0.022900   0.019201  -0.003247  -0.009320  -0.018838   0.115733
    124      -0.014317  -0.008247   0.003323  -0.048516  -0.003249   0.028549
    125       0.100556  -0.046256   0.004897  -0.034523  -0.007387   0.049219
    126      -0.045910   0.017129   0.004259  -0.052516  -0.008165   0.063171
    127      -0.031178  -0.001802   0.007709  -0.061966  -0.001332   0.025270
    128      -0.027551  -0.012346   0.001603   0.002370  -0.007350   0.036813
    129      -0.040434   0.000205   0.006477  -0.069615  -0.003002   0.035069
    130       0.022743  -0.024443   0.007908  -0.092264   0.006198  -0.011843
    131      -0.035909  -0.003842   0.001047   0.010014  -0.009803   0.050708
    132      -0.038171   0.006555   0.001505  -0.023656  -0.007053   0.050308
    133       0.075892  -0.036197   0.004380  -0.065876   0.004564  -0.007623
    134      -0.003423  -0.019606   0.003021  -0.015221  -0.006760   0.036644
    135      -0.029408  -0.028791   0.010166  -0.070782   0.003780  -0.010600
    136       0.004629  -0.002580   0.003918  -0.077831   0.008878  -0.037468
    137      -0.030478  -0.022927   0.001034   0.035256  -0.010551   0.058824
    138      -0.001346  -0.004454   0.006386  -0.026207  -0.003573   0.022620
    139      -0.016169  -0.041445   0.000236   0.033821   0.003248  -0.018023
    140      -0.031069  -0.092481  -0.000659   0.120393  -0.009757   0.050589
    141       0.018535  -0.016554   0.002303   0.026402  -0.003949   0.021482
    142      -0.024497  -0.016262  -0.001549   0.038161   0.000637  -0.008622
    143      -0.005731   0.001411  -0.008364   0.030046  -0.002824   0.014781
    144       0.107892   0.005139   0.001830   0.097796  -0.006657   0.029696
    145       0.016738   0.030219  -0.013075   0.065368  -0.000766  -0.010128
    146      -0.045653  -0.002758  -0.005541  -0.010488  -0.000630   0.006926
    147       0.039307  -0.022221   0.007560  -0.028190   0.004764  -0.029425
    148      -0.000197   0.027549  -0.007639  -0.024876   0.004986  -0.037793
    149      -0.017431   0.016089  -0.000613  -0.021089  -0.002294   0.018490
    150      -0.051974  -0.137567   0.024193  -0.083711   0.013834  -0.079468
    151       0.061810   0.112909  -0.016354  -0.009389  -0.000457   0.001294
    152      -0.042244  -0.015404   0.001293   0.019792  -0.010824   0.067892
    153       0.055918  -0.031673   0.004844  -0.012452   0.004256  -0.029868
    154      -0.030543   0.007213  -0.006227  -0.010325   0.000010  -0.016043
    155       0.025669   0.034798  -0.007046  -0.024219   0.005185  -0.026686
    156       0.037879   0.005258  -0.011655   0.000164   0.003131  -0.020572
    157      -0.039825   0.022280  -0.009580   0.024893  -0.005422   0.021428
    158       0.019461   0.040527  -0.004035  -0.021600   0.004737  -0.025507
    159       0.056658  -0.012259   0.000462   0.045226  -0.001671   0.006081
    160       0.039787  -0.037895  -0.003248   0.147645  -0.010750   0.047594
    161       0.026060   0.009532  -0.005810   0.041252   0.000724  -0.006667
    162       0.025272  -0.007047   0.003761  -0.054532   0.010352  -0.052712
    163      -0.051026  -0.007640   0.012900  -0.139267   0.006204  -0.006551
    164       0.016209   0.066564  -0.004507   0.014106  -0.004026   0.031823
    165      -0.128267  -0.008498  -0.001605   0.063040  -0.012573   0.064625
    166      -0.067348   0.006608   0.000100   0.015026  -0.000641  -0.003760
    167       0.081045   0.025525  -0.001938  -0.041804   0.002292  -0.009882
    168      -0.025056   0.162144  -0.030239  -0.028359   0.006890  -0.044038
    169       0.025927  -0.047658   0.007263   0.045893  -0.004192   0.024876
    170      -0.013353   0.002102   0.002043  -0.050407   0.000417   0.000139
    171       0.056927  -0.033792   0.015502   0.015499  -0.004142   0.015096
    172      -0.010382   0.051731  -0.018531   0.040854  -0.007600   0.020015
    173       0.043302   0.072754  -0.028923  -0.033401   0.013084  -0.075406
    174      -0.006268  -0.074145   0.007701   0.060999  -0.006366   0.034649
    175      -0.002131  -0.086684   0.000976   0.104607  -0.001383   0.005075
    176      -0.053184  -0.211644   0.001622   0.263342  -0.012752   0.061097
    177       0.019315   0.143401   0.001869  -0.200609   0.002082  -0.001958
    178       0.004832  -0.045279  -0.007782   0.106370   0.003190  -0.025901
    179      -0.043471  -0.124362   0.003186   0.134102  -0.011113   0.059478
    180       0.165075   0.022474  -0.001100   0.162041  -0.009824   0.041844
    181       0.138499   0.085452  -0.020721   0.234718  -0.014195   0.052305
    182      -0.008696  -0.001041  -0.006196   0.013109   0.000844  -0.004410
    183       0.189068   0.028428  -0.003401   0.251934  -0.018630   0.087579
    184      -0.041622   0.011398  -0.009045  -0.039384   0.007285  -0.048736
    185      -0.141351  -0.069265   0.002518  -0.055756   0.001121   0.006919
    186      -0.074968  -0.197815   0.032606  -0.101474   0.018146  -0.106109
    187       0.166399   0.258772  -0.039156   0.058067  -0.014596   0.080848
    188      -0.132882  -0.185668   0.026445  -0.041957   0.003264  -0.015252
    189      -0.162352  -0.307497   0.046685  -0.120060   0.024778  -0.147848
    190       0.060468   0.118794  -0.020852   0.029285  -0.005081   0.020747
    191       0.046250   0.133854  -0.023265   0.102599  -0.026306   0.151819
    192       0.008463   0.331746  -0.067041  -0.013602   0.008869  -0.057725
    193       0.063145  -0.064767   0.007609   0.099182  -0.009218   0.058403
    194       0.009375  -0.156820   0.032444   0.007825  -0.007930   0.056026
    195      -0.058467   0.243576  -0.044385  -0.031609   0.008673  -0.056525
    196      -0.024070  -0.145769   0.030992   0.073571  -0.008646   0.054078
    197      -0.042850   0.208026  -0.037584  -0.073067   0.006259  -0.039584
    198      -0.079577   0.106792  -0.014209  -0.043763   0.007152  -0.046544
    199       0.069594  -0.004842  -0.005108   0.056628  -0.004218   0.025735
    200      -0.006742  -0.063375   0.015972  -0.116570   0.005344  -0.032340
    201      -0.358141  -0.002288  -0.005383   0.117539  -0.024500   0.123166
    202       0.081985   0.003824   0.002743  -0.021235   0.006909  -0.040916
    203       0.288324   0.053740   0.004470  -0.119637   0.008357  -0.041605
    204      -0.222939  -0.004516  -0.003520   0.073150  -0.014723   0.074826
    205      -0.385036  -0.002082  -0.006447   0.114010  -0.016441   0.074404
    206       0.033532   0.037820  -0.002618  -0.067782   0.005333  -0.025911
    207       0.033217  -0.015545   0.001553   0.055235  -0.010923   0.057188
    208       0.055463   0.042186   0.005699  -0.061248   0.004069  -0.029413
    209       0.013800   0.016196  -0.004326  -0.017337   0.000588  -0.000908
    210       0.031062   0.021530  -0.006935   0.019198   0.001908   0.003451
    211      -0.035731   0.042276  -0.038701   0.073268  -0.004675   0.058703
    212       0.002699   0.055051   0.013014  -0.023967   0.001978  -0.011071
    213       0.118737   0.084150  -0.010583  -0.003046   0.016115  -0.094298
    214      -0.071344  -0.089825   0.017133  -0.126456   0.010763  -0.033612
    215      -0.060629  -0.094249   0.008826   0.005670  -0.000800   0.016349
    216      -0.039750  -0.193426   0.012903  -0.013217   0.010125  -0.069090
    217      -0.018967   0.114097   0.006528  -0.160386  -0.000352   0.033235
    218       0.032319   0.099857  -0.005997   0.004107  -0.001137   0.022500
    219       0.050426   0.109352   0.000504  -0.098711   0.009055  -0.029873
    220      -0.118486  -0.053079   0.024696  -0.203526   0.004710   0.019974
    221       0.119213   0.281124  -0.020818   0.012796  -0.004509   0.039522
    222       0.115161  -0.014964  -0.010728   0.029971  -0.004189   0.020059
    223       0.008996  -0.029353  -0.004627   0.036170   0.040635  -0.259953
    224       0.024095  -0.037505   0.006351  -0.039709  -0.007152   0.044876
    225       0.095805  -0.023551  -0.004282  -0.082137  -0.013483   0.114140
    226       0.016046  -0.046556   0.002221  -0.105829   0.019600  -0.084616
    227       0.097941  -0.044230   0.005720  -0.028966  -0.010408   0.063808
    228      -0.041307   0.019524  -0.001915  -0.055372  -0.022814   0.152149
    229      -0.028418  -0.010099   0.005142  -0.113204  -0.011343   0.094778
    230       0.159669  -0.056694   0.004210  -0.042776  -0.020175   0.127633
    231       0.010037  -0.003359   0.001273   0.011717   0.017142  -0.133313
    232      -0.001712  -0.004989   0.001424  -0.031394  -0.017447   0.147197
    233      -0.097668   0.053114  -0.006326   0.021919  -0.002666  -0.007838
    234       0.032677  -0.016746  -0.001360   0.006786   0.005125  -0.044344
    235       0.008664  -0.004303  -0.000425  -0.007874  -0.002748   0.014911
    236      -0.063840   0.032027  -0.001212   0.009257  -0.001639   0.017927
    237       0.068999  -0.041109   0.001822  -0.022339  -0.001396   0.011641
    238      -0.039539   0.030827  -0.003813   0.043929   0.014382  -0.123481
    239      -0.027059   0.010914  -0.002121  -0.011709  -0.021811   0.165441
    240       0.008531  -0.001878  -0.001399   0.007205   0.010445  -0.090671
    241      -0.003759  -0.003536   0.000018  -0.008417  -0.010961   0.096749
    242      -0.007994   0.007290  -0.002685   0.011285  -0.003643   0.013749
    243      -0.022968   0.013315   0.000211   0.011356   0.017034  -0.120884
    244       0.013104  -0.012422   0.001201  -0.026100  -0.011719   0.083253
    245      -0.056671   0.033106  -0.003967   0.018115  -0.008655   0.062884
    246       0.129046  -0.011468   0.000726   0.105572  -0.004157   0.014940
    247       0.122321  -0.091233   0.001064   0.313101  -0.021721   0.101246
    248      -0.040627   0.045170  -0.009326  -0.080002   0.008562  -0.044538
    249       0.052861  -0.019802   0.004261   0.036655   0.000558  -0.003279
    250       0.085272  -0.054881  -0.003385   0.223828  -0.016375   0.074224
    251       0.150267  -0.048944  -0.003530   0.248418  -0.012416   0.057172
                 48         49         50         51         52         53    
      0      -0.001264  -0.002783  -0.000765   0.001114  -0.174844  -0.027588
      1      -0.000362   0.001065   0.000207  -0.000523  -0.099624   0.006952
      2       0.000393  -0.000890   0.000139   0.000608  -0.066850  -0.013304
      3       0.000725  -0.000260  -0.000276  -0.000729   0.012245   0.079751
      4       0.000207   0.001906   0.000283  -0.001307  -0.002271   0.057912
      5       0.000331  -0.001087  -0.000522  -0.000034   0.010168   0.020321
      6      -0.001627   0.001193   0.001759  -0.000191   0.169166  -0.041803
      7      -0.000455   0.002156   0.001660  -0.000482   0.081247  -0.001852
      8      -0.000118  -0.000950   0.000605   0.000460   0.074238  -0.027034
      9      -0.000332  -0.000832  -0.000443   0.000507  -0.176828  -0.027959
     10       0.000605  -0.000954   0.000129   0.000579  -0.087267  -0.020360
     11       0.000372  -0.000946   0.000149   0.000499  -0.065256  -0.011310
     12       0.000533  -0.000327  -0.001527  -0.001029   0.008324   0.066717
     13       0.001139  -0.000606  -0.000403  -0.000160   0.007394   0.027809
     14       0.001296   0.000739   0.000268  -0.000529   0.000541   0.039368
     15      -0.002035   0.000064   0.001003   0.000222   0.168060  -0.049923
     16      -0.000235   0.000841   0.000612  -0.000197   0.083811  -0.024738
     17       0.000287   0.001550   0.001104  -0.000346   0.060481  -0.004919
     18       0.004662   0.002940  -0.001038  -0.002448   0.009533   0.158437
     19       0.001757  -0.003185  -0.001905   0.000598   0.013453   0.014059
     20       0.000550   0.003085  -0.000297  -0.002120   0.000849   0.087989
     21       0.004736   0.001337  -0.001732  -0.001260   0.008147   0.072076
     22       0.002630   0.000841  -0.001801  -0.001373   0.011271   0.095435
     23      -0.002421  -0.002103  -0.000050   0.000387  -0.001967  -0.025012
     24       0.000724  -0.000057  -0.002226  -0.000159  -0.000256   0.001287
     25      -0.001176   0.001331  -0.003223  -0.001617   0.007055   0.087061
     26      -0.004891  -0.003228   0.001021   0.000595  -0.002923  -0.037586
     27       0.000090  -0.000565  -0.000469   0.000965  -0.005205  -0.068530
     28      -0.005004  -0.001360   0.000492   0.000789  -0.005046  -0.066542
     29      -0.004161  -0.003103  -0.000277   0.000163  -0.002222  -0.021410
     30      -0.000597  -0.002474   0.000613   0.001114  -0.003828  -0.060921
     31       0.000056  -0.001543   0.002250   0.001548  -0.004657  -0.081936
     32      -0.003333  -0.001175   0.000373   0.000351  -0.001704  -0.009156
     33       0.000291  -0.001592   0.000394   0.001730  -0.003708  -0.070365
     34       0.004609  -0.000115  -0.000288   0.002627  -0.006589  -0.127942
     35      -0.000131  -0.000118  -0.000479  -0.000499   0.000250   0.018630
     36      -0.000566  -0.000277  -0.000408   0.000563  -0.006407  -0.046475
     37      -0.005117   0.000561   0.000468  -0.000635  -0.001847   0.028211
     38      -0.003983  -0.001759   0.000425  -0.000386   0.001803   0.016455
     39       0.005728   0.001310   0.000652   0.001150  -0.003416  -0.060032
     40      -0.003602  -0.002870   0.001857   0.000623  -0.001054  -0.037461
     41      -0.002321   0.000404  -0.000009  -0.000895   0.002790   0.043699
     42       0.008710   0.004029  -0.000920  -0.000271   0.004764   0.040801
     43      -0.001968  -0.001651  -0.001314  -0.001134   0.007167   0.069448
     44      -0.004613  -0.001421   0.000875  -0.000118  -0.001227  -0.003973
     45       0.004941   0.003667  -0.000271   0.000273  -0.003261  -0.018389
     46      -0.007941  -0.001699   0.000279  -0.000139  -0.005466  -0.020304
     47      -0.003610  -0.002868   0.000125   0.000382  -0.001960  -0.028585
     48       0.000457  -0.001752  -0.000797  -0.000690   0.002027   0.036764
     49       0.002080  -0.000095   0.003056  -0.000089   0.003166   0.033039
     50      -0.001166  -0.001111   0.000679   0.001191  -0.004544  -0.062383
     51       0.012033   0.010064  -0.013286  -0.001590  -0.005931  -0.017630
     52      -0.005830   0.002155  -0.022512  -0.004177  -0.009430  -0.030162
     53       0.015876   0.013032   0.005208   0.001262  -0.000277   0.004084
     54       0.006520   0.000138   0.002956   0.002344  -0.006942  -0.124323
     55      -0.002902  -0.005202   0.005615   0.002591  -0.007120  -0.145856
     56       0.001362   0.003575  -0.000691  -0.001528   0.006377   0.091835
     57       0.012013   0.005726  -0.001706  -0.001635   0.014026   0.140206
     58       0.002798  -0.000897  -0.002926  -0.002346   0.017056   0.167676
     59      -0.005584  -0.001206   0.001288  -0.000065  -0.002362  -0.012663
     60      -0.001487  -0.005467  -0.002363   0.002250  -0.388418  -0.079534
     61       0.000080   0.001493   0.000066  -0.000511  -0.215018   0.000288
     62       0.000555  -0.000931  -0.000079   0.000735  -0.153121  -0.022439
     63      -0.003606   0.000110   0.002136   0.000433   0.379741  -0.119203
     64      -0.001156   0.001031   0.001268  -0.000188   0.192133  -0.058345
     65      -0.000766   0.003101   0.001720  -0.001058   0.138097  -0.016673
     66       0.002046  -0.000199  -0.002982  -0.001804   0.023554   0.144568
     67       0.001675  -0.001431  -0.001208  -0.000237   0.019458   0.063401
     68       0.001996   0.001265  -0.000255  -0.000993   0.004337   0.072605
     69       0.000128  -0.001180  -0.000616   0.001679  -0.392887  -0.064607
     70       0.000636  -0.002804  -0.000593   0.001746  -0.191181  -0.059680
     71       0.000417  -0.002048  -0.000263   0.001278  -0.145460  -0.037502
     72      -0.002846   0.003701   0.003558  -0.000409   0.368422  -0.101388
     73      -0.000983   0.003275   0.002631  -0.000502   0.185697  -0.034745
     74       0.000117  -0.001465   0.001274   0.001183   0.157237  -0.063825
     75       0.002701  -0.005043  -0.002051   0.001811   0.010040  -0.023047
     76      -0.000331  -0.011852  -0.002869   0.005533   0.012335  -0.217607
     77       0.002553   0.011687   0.001126  -0.006226  -0.001606   0.235100
     78       0.007973   0.017109   0.000801  -0.009691   0.008411   0.470199
     79       0.002781  -0.006156  -0.002965   0.001932   0.018370  -0.016327
     80       0.002978   0.005742  -0.000647  -0.003697   0.005702   0.182805
     81       0.004014   0.000363  -0.003557  -0.002840   0.019043   0.189995
     82       0.001765   0.000230   0.002637  -0.000064   0.014627   0.058134
     83      -0.003622  -0.003434   0.003548   0.000852   0.005255  -0.018083
     84      -0.019255  -0.005959  -0.052722  -0.098225  -0.000433  -0.020874
     85       0.000761   0.028263   0.018927   0.196285  -0.000170   0.027176
     86      -0.000518   0.007404   0.040672  -0.074272   0.000320  -0.009418
     87      -0.010220   0.024563   0.022098   0.006231  -0.001296   0.031136
     88      -0.011887  -0.032567  -0.111965  -0.011683   0.001890  -0.077025
     89      -0.004385   0.013600   0.007561   0.002230  -0.000640   0.029834
     90      -0.012332  -0.028550  -0.113635   0.061853   0.001006  -0.015779
     91      -0.000679   0.040395   0.084219  -0.157631  -0.000964   0.019285
     92      -0.015134  -0.002494  -0.053205   0.077857   0.000219  -0.011772
     93      -0.001211  -0.022415  -0.041910  -0.097389  -0.000106  -0.020838
     94       0.000623   0.010937  -0.005167   0.176429  -0.000329   0.035450
     95      -0.008492   0.011733   0.019833  -0.077639  -0.000465  -0.016909
     96       0.004311   0.003330   0.006797   0.000865  -0.000972   0.025118
     97      -0.005269  -0.040780  -0.080406  -0.024447   0.001368  -0.057228
     98       0.007069   0.044267   0.126691   0.026018  -0.000982   0.033677
     99      -0.010195  -0.019673  -0.080619   0.067205   0.000093  -0.020409
    100       0.005422   0.036458   0.118012  -0.147923  -0.001846   0.031914
    101       0.005487   0.001496   0.026269   0.080768   0.000861  -0.007936
    102      -0.008972   0.044969   0.122436   0.017999  -0.001958   0.051181
    103       0.026521  -0.083393  -0.073601  -0.016873   0.001664  -0.054948
    104      -0.011758   0.012919  -0.008196  -0.000072  -0.000976   0.035332
    105      -0.014712   0.074040   0.150062   0.026768  -0.002661   0.068839
    106      -0.003924   0.004637  -0.017537  -0.000883  -0.000024  -0.010462
    107      -0.071534   0.022260  -0.070617  -0.028909  -0.001870   0.026624
    108       0.011195  -0.013874   0.091980   0.009948  -0.000170  -0.005357
    109       0.074918  -0.119360   0.043963  -0.006322   0.000712  -0.004676
    110       0.013016   0.003959   0.006019   0.000442  -0.000843   0.034924
    111       0.021343  -0.013408   0.067708   0.013675   0.000457  -0.015498
    112       0.058229  -0.069063   0.054808   0.002759   0.000411  -0.002235
    113       0.007442   0.037207   0.068242   0.010617  -0.000278  -0.008678
    114       0.019989  -0.009737   0.069274   0.014956   0.000467  -0.019439
    115       0.046736  -0.053836   0.029975   0.004041   0.000402  -0.000185
    116       0.009821   0.032990   0.057350   0.011224   0.000139  -0.020897
    117       0.024873  -0.064034  -0.003489  -0.007574   0.000878  -0.022466
    118       0.036335  -0.044851   0.087648   0.002853  -0.000455   0.006797
    119       0.023846   0.007451   0.015989   0.004586   0.000560  -0.023120
    120      -0.023534   0.014540  -0.082958  -0.008509   0.000778  -0.018879
    121      -0.023554   0.055199  -0.009842   0.002063  -0.000881   0.024395
    122       0.047483  -0.054823  -0.036999  -0.008633   0.000460   0.007601
    123      -0.017524   0.021057  -0.038156   0.001829   0.000845  -0.027830
    124       0.005785   0.010978  -0.002629   0.003337  -0.000343   0.018753
    125       0.042569  -0.057825  -0.050337  -0.011487   0.000317   0.015712
    126      -0.046443   0.080741  -0.030033   0.006418  -0.000043  -0.009307
    127      -0.042770   0.060439  -0.109024  -0.010524  -0.000406   0.018368
    128       0.022113  -0.015460  -0.002336   0.005515   0.001501  -0.045021
    129      -0.038253   0.050820  -0.075543  -0.006591   0.000383  -0.010591
    130      -0.062902   0.083599  -0.072513  -0.013335  -0.000922   0.018639
    131       0.022685  -0.026978  -0.025083   0.002955   0.001599  -0.041006
    132      -0.038470   0.060137  -0.084094  -0.009452   0.000668  -0.020987
    133      -0.043844   0.076966  -0.042896  -0.014127  -0.001167   0.026809
    134       0.023493  -0.002334   0.041384   0.010450   0.001092  -0.042324
    135       0.033113  -0.036569  -0.030247  -0.005934   0.000427   0.007578
    136      -0.034179   0.013354   0.018896  -0.001352  -0.000123  -0.003464
    137       0.025507  -0.029245  -0.095102  -0.010820   0.000734   0.001752
    138       0.081531  -0.109628  -0.083957  -0.015761  -0.000134   0.060731
    139       0.008407   0.067156   0.025205   0.002276  -0.000199  -0.008223
    140       0.041849   0.084252  -0.069977  -0.005805  -0.000009  -0.021843
    141       0.076398  -0.023458  -0.088368  -0.016446  -0.001238   0.046501
    142       0.021183  -0.000089   0.041439   0.006165   0.000779  -0.001012
    143      -0.061208  -0.047101   0.032491   0.003742  -0.000557   0.008485
    144       0.011187  -0.009218  -0.019869  -0.001987  -0.000322   0.052069
    145       0.063414  -0.046004   0.057978   0.010110   0.000361  -0.012007
    146      -0.060494  -0.055053   0.018614  -0.000789  -0.000602   0.017146
    147      -0.056693  -0.034573   0.088382   0.012036   0.000303  -0.032674
    148       0.054374  -0.080411   0.071402   0.009528   0.000255  -0.034457
    149      -0.048061  -0.087271  -0.030517  -0.010058  -0.000626   0.057770
    150       0.122707  -0.021891   0.095376   0.012823   0.000695  -0.019169
    151      -0.078726  -0.053956   0.033276   0.004490   0.000077  -0.043856
    152      -0.000680  -0.039138  -0.131439  -0.019400   0.000278   0.040154
    153      -0.091974   0.002471   0.111968   0.017666   0.000476  -0.061831
    154       0.061654  -0.052901   0.016340   0.002003  -0.000726  -0.002795
    155      -0.019670   0.001669   0.043943   0.005073  -0.000168  -0.000096
    156       0.010329   0.052564   0.021219   0.004240  -0.000511  -0.043727
    157      -0.031591  -0.031495  -0.011908  -0.002285   0.000171   0.019752
    158      -0.033645   0.004420   0.051036   0.006179  -0.000200  -0.003694
    159       0.069882   0.051193  -0.058904  -0.009178  -0.001126   0.001548
    160      -0.001821   0.050421  -0.032871  -0.001194   0.000342   0.002614
    161      -0.092733   0.026771   0.087656   0.014953  -0.000130  -0.040354
    162       0.027586  -0.040101   0.029133  -0.002158   0.000120   0.009402
    163      -0.047960   0.046729  -0.045525  -0.007226  -0.000116   0.002770
    164      -0.032377   0.062419  -0.052898  -0.006068  -0.000505   0.022518
    165      -0.034497  -0.053291  -0.052899  -0.006579  -0.000389   0.019973
    166       0.028858   0.026729   0.037320   0.010322   0.001694  -0.037161
    167       0.053482  -0.001284  -0.041948  -0.007266  -0.001072   0.005847
    168       0.084821   0.023665   0.009927   0.001021  -0.001067   0.007564
    169      -0.094579  -0.054791   0.017416  -0.001348  -0.000321   0.032547
    170      -0.037671  -0.140437   0.010027  -0.004945  -0.000173   0.038678
    171      -0.199918  -0.030928   0.079844   0.010913   0.000194  -0.026552
    172       0.075887   0.040959  -0.080979  -0.009001  -0.002017   0.024866
    173       0.144427   0.128294   0.040341   0.010345   0.000079  -0.046180
    174       0.126778   0.037749  -0.122158  -0.017904  -0.000555   0.021062
    175       0.057496   0.163621  -0.050680  -0.007983  -0.001062  -0.012603
    176       0.105122   0.338477  -0.097666  -0.002743  -0.000282  -0.107166
    177      -0.016239  -0.410750  -0.008448  -0.012644   0.000379   0.147337
    178      -0.000171   0.106679   0.079132   0.010439  -0.000983  -0.017877
    179       0.067524   0.137766  -0.107765  -0.009610   0.000166  -0.038184
    180      -0.022048   0.006963   0.015772   0.006813   0.000093   0.059853
    181       0.118685  -0.029591  -0.009752   0.005726   0.000192   0.085988
    182      -0.146777  -0.034790   0.115401   0.016762   0.000208  -0.020489
    183       0.057494   0.026185  -0.085437  -0.006931  -0.000400   0.136294
    184       0.033558  -0.068553   0.099409   0.012914   0.000400  -0.068303
    185      -0.037558  -0.025764  -0.038210  -0.012930  -0.000775   0.017510
    186       0.171087   0.005965   0.131002   0.019305   0.001037  -0.032569
    187      -0.293021  -0.060149  -0.011658   0.000229  -0.000124  -0.080985
    188       0.187209   0.005633  -0.052398  -0.007178   0.000894   0.039490
    189       0.380036  -0.002755   0.134975   0.020082   0.001477  -0.009780
    190      -0.031021  -0.071484   0.012928   0.004031   0.000438  -0.057318
    191      -0.149165  -0.078928  -0.193964  -0.026119   0.000144   0.014751
    192       0.167565   0.091669  -0.030646  -0.003959  -0.000323   0.028760
    193      -0.171385  -0.022191  -0.011058  -0.006862  -0.000375   0.072575
    194      -0.208357  -0.154334   0.005359  -0.008169  -0.000819   0.074849
    195       0.145851   0.051313  -0.013002  -0.002080  -0.002079   0.023221
    196      -0.179120  -0.067976   0.008376  -0.004835  -0.002718   0.067894
    197       0.123539  -0.083158  -0.026772  -0.008572  -0.000545   0.045486
    198       0.077083  -0.004785   0.023302   0.002553  -0.002360   0.005378
    199      -0.087520  -0.033847   0.009274  -0.002152   0.000643   0.032331
    200      -0.003218  -0.213063   0.080294   0.007381   0.001551  -0.039580
    201      -0.116006  -0.082509  -0.046039   0.000659   0.000816  -0.007253
    202       0.082770   0.046186   0.032010   0.005833   0.000968  -0.021596
    203       0.140489   0.035900  -0.066799  -0.008221  -0.000776  -0.024317
    204      -0.021689  -0.044439  -0.070730  -0.008050  -0.000312   0.012959
    205      -0.107404  -0.023106   0.063708   0.019933   0.002918  -0.054616
    206       0.143902   0.041106  -0.090215  -0.014619  -0.001480  -0.001469
    207      -0.075433  -0.079498  -0.016958  -0.002163  -0.000261   0.029429
    208       0.142789   0.077036  -0.011718   0.006870   0.002017  -0.074130
    209       0.027542  -0.010991  -0.033991  -0.007039  -0.001193   0.014834
    210       0.032675   0.070700  -0.048241  -0.006493  -0.000789  -0.004365
    211      -0.071171   0.024494  -0.065795  -0.008618   0.001002   0.060908
    212       0.033194  -0.009519  -0.028955  -0.007819  -0.001238   0.037283
    213       0.022290  -0.027448   0.103955   0.002989  -0.000621   0.028273
    214      -0.054457   0.073034  -0.012299  -0.004912  -0.000517   0.009675
    215      -0.037675   0.091437  -0.045961  -0.005553  -0.000666   0.022477
    216       0.086765  -0.133045   0.067802   0.002118   0.001178  -0.022797
    217      -0.041905   0.012407  -0.098137  -0.011083   0.000438  -0.007091
    218      -0.062118   0.119863  -0.048881  -0.006504  -0.001226   0.041639
    219      -0.013686   0.027453  -0.019253  -0.006777  -0.000482   0.029132
    220      -0.082946   0.112118  -0.111694  -0.012903  -0.000382   0.009816
    221      -0.058751   0.097703  -0.059231  -0.007286  -0.001127   0.044293
    222       0.023745  -0.106244  -0.079698  -0.029525   0.000857  -0.009742
    223       0.013558  -0.017158   0.133480   0.001267  -0.001259   0.006609
    224       0.020396   0.030215   0.056778   0.013575   0.000422  -0.028474
    225      -0.066368   0.063648  -0.171215  -0.018178   0.000164   0.007177
    226      -0.091302   0.156451  -0.085304  -0.001402  -0.001397   0.027161
    227       0.062360  -0.084628  -0.042160  -0.011881   0.000416   0.020104
    228      -0.052751   0.075865  -0.089477   0.003258   0.000676  -0.024857
    229      -0.036285   0.074839  -0.079510   0.003607  -0.000362   0.019095
    230       0.065809  -0.110007  -0.096742  -0.022277   0.001380  -0.004635
    231      -0.016479  -0.050789  -0.183160   0.159169   0.002579  -0.038948
    232       0.006379   0.091262   0.235159  -0.357976  -0.003605   0.067942
    233      -0.026845  -0.006205  -0.099050   0.176459   0.001074  -0.039523
    234       0.006038  -0.024611   0.002419  -0.191971  -0.000138  -0.043542
    235       0.005106   0.023473   0.007040   0.383917  -0.001861   0.090825
    236      -0.015643   0.003915  -0.011846  -0.180317   0.000684  -0.045557
    237       0.015507   0.028814   0.084628   0.019325  -0.001306   0.060706
    238      -0.010461  -0.099268  -0.196394  -0.061063   0.003167  -0.123244
    239       0.014939   0.070104   0.195164   0.043873  -0.001486   0.067031
    240      -0.013983  -0.035867  -0.139637   0.161047   0.001210  -0.044206
    241       0.014774   0.065380   0.233114  -0.336808  -0.004055   0.079636
    242       0.010684  -0.027746  -0.033688   0.159887   0.002027  -0.028600
    243      -0.031771  -0.022580  -0.118917  -0.218106   0.000062  -0.052433
    244       0.008095   0.042098   0.029110   0.410515  -0.000715   0.077803
    245       0.000710   0.006218   0.067654  -0.164418   0.000440  -0.028997
    246       0.049063   0.153582  -0.068823  -0.006380  -0.001027  -0.028315
    247      -0.022178   0.170293  -0.078021  -0.001170   0.000039  -0.024959
    248      -0.075760  -0.069400   0.120491   0.014716   0.000059  -0.018024
    249       0.103968   0.043634  -0.056940  -0.010022  -0.000801   0.013746
    250      -0.022527   0.112821  -0.056511  -0.001143   0.000098  -0.014223
    251      -0.111958   0.199862   0.025070   0.014638  -0.000353  -0.076351
                 54         55         56         57         58         59    
      0       0.016751  -0.000431  -0.005512  -0.000854  -0.000263  -0.018391
      1      -0.005862  -0.000196  -0.012912  -0.000799  -0.000197  -0.023418
      2       0.007725  -0.000109   0.013518   0.000430   0.000048   0.032424
      3      -0.060415  -0.002052   0.010898   0.003545  -0.000053   0.213857
      4      -0.042516  -0.001105  -0.009198   0.001110  -0.000177   0.074828
      5      -0.015887  -0.000716  -0.002972   0.000767   0.000074   0.033497
      6       0.034550   0.001973  -0.005277  -0.001048   0.000175  -0.034107
      7       0.003309   0.000859   0.005803   0.000118  -0.000153   0.027566
      8       0.020443   0.000784   0.009079  -0.000016   0.000072  -0.007576
      9       0.018373  -0.000215  -0.015258  -0.002100  -0.000281  -0.104360
     10       0.012847  -0.000049   0.011690  -0.000063  -0.000080  -0.001199
     11       0.006774  -0.000120   0.006459  -0.000193  -0.000259  -0.020560
     12      -0.049065  -0.001483  -0.010904   0.001628   0.000164   0.077946
     13      -0.021379  -0.000695   0.015284   0.001899   0.000160   0.097646
     14      -0.029410  -0.000590   0.018905   0.002105  -0.000019   0.112263
     15       0.040851   0.002135  -0.003674  -0.001530   0.000026  -0.096249
     16       0.020560   0.001298  -0.000782  -0.000735   0.000292  -0.048878
     17       0.005284   0.000892   0.012011   0.000277   0.000057   0.013330
     18      -0.117084  -0.002523   0.001981   0.003384  -0.000226   0.087411
     19      -0.013073  -0.000877   0.002000   0.001294   0.000409  -0.008638
     20      -0.062638  -0.001164  -0.039033  -0.000596  -0.000477  -0.059840
     21      -0.054956  -0.000759  -0.025149   0.000196   0.000312  -0.052506
     22      -0.070443  -0.001652  -0.006837   0.001397   0.000153  -0.034625
     23       0.020847  -0.000501   0.018545   0.000704  -0.000150   0.044078
     24      -0.001127  -0.000828  -0.094123  -0.002313   0.000517  -0.080036
     25      -0.067735   0.000310  -0.173511  -0.004947   0.000192  -0.120166
     26       0.030676  -0.001281   0.044779   0.001192  -0.001521   0.033778
     27       0.049384   0.003175  -0.190229  -0.004575  -0.000307   0.045266
     28       0.044243   0.005444  -0.334872  -0.008590  -0.001147   0.061126
     29       0.018930  -0.002821   0.070530   0.001855  -0.000415  -0.020432
     30       0.043105   0.003316  -0.073859  -0.001874  -0.001042   0.024384
     31       0.056180   0.003436  -0.124829  -0.002116   0.000660   0.060186
     32       0.005162   0.000662   0.025765   0.000764   0.001899  -0.025507
     33       0.050506   0.001149   0.047336   0.000087  -0.000862  -0.026494
     34       0.092735   0.001547   0.095803   0.002849   0.003832  -0.006105
     35      -0.014757  -0.000203  -0.019609  -0.000080   0.001681  -0.004914
     36       0.040889  -0.004173   0.229518   0.004883   0.000860  -0.012757
     37      -0.013741  -0.004960   0.356315   0.006269  -0.000607  -0.014239
     38      -0.015028   0.001118  -0.103309  -0.003254  -0.002708  -0.031620
     39       0.041317   0.003145  -0.128329  -0.001460   0.002362   0.061566
     40       0.022248   0.004841  -0.245324  -0.005807  -0.002752   0.061117
     41      -0.033589  -0.000324   0.028357  -0.000482  -0.001265  -0.044078
     42      -0.032917   0.000848  -0.038480   0.000631   0.003142  -0.031030
     43      -0.054100  -0.000740  -0.098294  -0.002205  -0.001503  -0.112800
     44       0.002324  -0.000184  -0.002135  -0.001059  -0.001750  -0.009767
     45       0.018585  -0.002089   0.224453   0.005300   0.002859   0.057086
     46       0.024370  -0.005409   0.328661   0.005448  -0.001821   0.031657
     47       0.021028  -0.000575  -0.072832  -0.001107  -0.000286  -0.012924
     48      -0.026600  -0.001923   0.018532   0.001778  -0.000634  -0.038309
     49      -0.026237   0.000198   0.059202   0.003905   0.000871  -0.017444
     50       0.045774   0.003373   0.017993  -0.000748   0.000855   0.003217
     51       0.019765  -0.004340   0.065348  -0.010726  -0.000079  -0.076502
     52       0.044693  -0.008509   0.135816  -0.017307  -0.002977  -0.074295
     53      -0.019194   0.000665  -0.028725   0.001823   0.007851  -0.013807
     54       0.086240   0.006771  -0.230708  -0.003008   0.001874   0.172787
     55       0.098241   0.010677  -0.415349  -0.008499  -0.003887   0.240094
     56      -0.069583  -0.000476   0.072106   0.000791   0.000791  -0.057916
     57      -0.108669  -0.000279   0.012865   0.002041   0.002828  -0.127839
     58      -0.126656  -0.004503   0.009858   0.002142   0.000050  -0.242349
     59       0.007965   0.001050  -0.031302  -0.002456  -0.002546   0.012512
     60       0.052353  -0.000207  -0.021041  -0.003786  -0.000501  -0.207125
     61      -0.001969  -0.000110  -0.010602  -0.001535  -0.000430  -0.061515
     62       0.013614  -0.000048   0.013219  -0.000291  -0.000127  -0.008311
     63       0.098009   0.005614   0.000636  -0.003331   0.000156  -0.261239
     64       0.048607   0.003073  -0.000907  -0.001751   0.000304  -0.139502
     65       0.017510   0.002196  -0.005680  -0.001318  -0.000040  -0.100312
     66      -0.105743  -0.003045  -0.010072   0.003862   0.000197   0.160598
     67      -0.047650  -0.001580   0.018312   0.003140   0.000006   0.139099
     68      -0.053417  -0.001178   0.017967   0.002940   0.000065   0.146054
     69       0.043212  -0.000128  -0.020770  -0.004559  -0.000859  -0.262030
     70       0.040252   0.000087   0.003324  -0.001951  -0.000217  -0.129545
     71       0.024950  -0.000044   0.001331  -0.001506  -0.000400  -0.108800
     72       0.084517   0.004971  -0.016782  -0.003828   0.000269  -0.224929
     73       0.030562   0.002445   0.002629  -0.001203  -0.000100  -0.064263
     74       0.048552   0.002006   0.028853   0.000131   0.000251  -0.016307
     75       0.012056  -0.000986   0.041091   0.003243   0.000960   0.122397
     76       0.153021   0.001404   0.046965   0.000255   0.001798  -0.028288
     77      -0.165549  -0.002034  -0.079204  -0.001707  -0.001675  -0.178550
     78      -0.339098  -0.005191  -0.074319   0.003153  -0.002224   0.004689
     79       0.006839  -0.000689   0.009031   0.001403   0.000840  -0.047876
     80      -0.131862  -0.002032  -0.061798  -0.000548  -0.000844  -0.133537
     81      -0.142024  -0.002018  -0.119030  -0.002470  -0.001713  -0.101599
     82      -0.038948  -0.001375   0.092480   0.004444  -0.001392   0.062258
     83       0.019125  -0.001071   0.088792   0.002734  -0.002529   0.121939
     84      -0.022827  -0.012020  -0.000008   0.014950   0.015489  -0.013603
     85       0.033796   0.013330  -0.001097   0.003375  -0.002428  -0.003085
     86      -0.015009  -0.002708  -0.000152  -0.010350  -0.004178   0.006626
     87       0.048727   0.019434  -0.002788   0.023167  -0.006855  -0.018923
     88      -0.112848  -0.049256   0.004742  -0.025114   0.034925   0.020212
     89       0.043821   0.014722  -0.003424   0.034119   0.005993  -0.037289
     90      -0.022124  -0.013017  -0.000042   0.017716   0.021133  -0.023982
     91       0.033704   0.007818  -0.002988   0.026013   0.011866  -0.020553
     92      -0.019153  -0.007065   0.000242   0.004725   0.009721  -0.011614
     93      -0.023765  -0.013758   0.001682   0.004857   0.013843  -0.003489
     94       0.048983   0.020646  -0.001713   0.015208  -0.008752  -0.016733
     95      -0.023514  -0.008861   0.000624  -0.004391   0.006511   0.002549
     96       0.041898   0.013463  -0.000927   0.021117  -0.000883  -0.017477
     97      -0.083127  -0.031816   0.004617  -0.030357   0.010098   0.026793
     98       0.044692   0.024985  -0.001505  -0.013289  -0.029074   0.015888
     99      -0.026509  -0.011961   0.002446  -0.002930   0.008233   0.004912
    100       0.052143   0.022082  -0.002309   0.011955  -0.015718  -0.006281
    101      -0.018465  -0.001464   0.001676  -0.030012  -0.013401   0.026718
    102       0.070223   0.038271  -0.000653  -0.025486  -0.052562   0.040288
    103      -0.085012  -0.024054   0.004900  -0.054245  -0.026528   0.042649
    104       0.052312   0.015725  -0.002036   0.031982   0.005573  -0.025290
    105       0.101051   0.045742  -0.003002  -0.004104  -0.040194   0.022969
    106      -0.006234  -0.009491  -0.003180   0.017908   0.025853  -0.021754
    107       0.048916   0.018762   0.000575   0.024004  -0.007679  -0.009200
    108      -0.009721   0.015695   0.006465  -0.063552  -0.058725   0.045657
    109      -0.013024   0.017337   0.008501  -0.080484  -0.078515   0.059826
    110       0.051438   0.009165  -0.003245   0.026018   0.013856  -0.010965
    111      -0.020920  -0.008357   0.000623   0.006994   0.037946  -0.046887
    112      -0.002499  -0.001008   0.000802   0.010849   0.039641  -0.051000
    113      -0.011725  -0.022353   0.000555  -0.020625   0.043963   0.030792
    114      -0.026447  -0.018251  -0.000453   0.006351   0.068861  -0.036585
    115       0.001373  -0.000095  -0.000659   0.029128   0.031107  -0.063057
    116      -0.029264  -0.027939   0.000932  -0.024070   0.035644   0.028054
    117      -0.036102   0.010960   0.004200  -0.051457  -0.057570   0.031439
    118       0.009020   0.010051   0.003671  -0.056300  -0.037698   0.041759
    119      -0.032417  -0.025542   0.000529  -0.009728   0.028552   0.011005
    120      -0.028188  -0.006158  -0.001135   0.024190   0.006538  -0.024002
    121       0.037703  -0.008090  -0.004822   0.046831   0.050242  -0.029102
    122       0.009776   0.004366  -0.000706   0.004083  -0.023463  -0.000784
    123      -0.039507  -0.008112   0.000951   0.001662  -0.011311  -0.006522
    124       0.028607  -0.002795  -0.003199   0.020091   0.024482  -0.003893
    125       0.020485   0.009541  -0.001572   0.011808  -0.020819  -0.005716
    126      -0.012351  -0.030248  -0.004005   0.023440   0.053065   0.021815
    127       0.027523  -0.000966  -0.005565   0.052607  -0.011584   0.007531
    128      -0.066049  -0.023363   0.002518  -0.015301  -0.008601  -0.012020
    129      -0.016606  -0.012847   0.000062  -0.004686  -0.009184   0.019477
    130       0.027330   0.005540  -0.001276   0.000227  -0.028971   0.032269
    131      -0.060598  -0.017803   0.001716  -0.002469  -0.016395  -0.018761
    132      -0.028350  -0.022913  -0.003567   0.034708   0.005953  -0.001561
    133       0.041865  -0.005464  -0.006563   0.038684   0.027981   0.027624
    134      -0.062270  -0.030154   0.002838  -0.028474   0.027617   0.006050
    135       0.006901   0.010008   0.005230  -0.042184  -0.028876   0.005926
    136      -0.007972   0.005682   0.006951  -0.072484  -0.043229  -0.001226
    137       0.002089   0.021780  -0.001441   0.038912  -0.066221  -0.016422
    138       0.086463   0.016724   0.001274  -0.065962   0.083787  -0.012249
    139      -0.011500   0.015611   0.009545  -0.129008   0.028716  -0.024778
    140      -0.032881   0.090049   0.006290  -0.007647  -0.014668  -0.001353
    141       0.067592   0.082718   0.004531  -0.059013   0.049711  -0.006487
    142      -0.000172  -0.049091   0.004535  -0.118712   0.072310  -0.042055
    143       0.004843   0.035827  -0.001008   0.016843   0.185648   0.036706
    144       0.080666  -0.130522  -0.013349   0.026477   0.021370   0.024707
    145      -0.016666  -0.002971  -0.003204   0.068945   0.096764  -0.001003
    146       0.017933   0.052003   0.004215  -0.062116   0.142728   0.006267
    147      -0.052753   0.007843  -0.000354   0.043846  -0.010173  -0.002392
    148      -0.051970   0.073936  -0.000803   0.137573  -0.014241  -0.000824
    149       0.085393  -0.027999  -0.004216  -0.016946  -0.071488  -0.006525
    150      -0.026186  -0.056635  -0.004732   0.083915   0.001709   0.008137
    151      -0.072453   0.116035   0.007014   0.053496  -0.029225  -0.003226
    152       0.059065  -0.001364  -0.000930  -0.026333  -0.106738  -0.021648
    153      -0.094923   0.013787   0.001999   0.026175  -0.007064  -0.016247
    154      -0.000233   0.039187  -0.005039   0.087490   0.000622   0.011891
    155       0.003596  -0.071318  -0.002333  -0.009562  -0.071206  -0.016719
    156      -0.066403   0.085444   0.005834  -0.007605   0.047806  -0.004232
    157       0.034621  -0.039031  -0.008042  -0.000249  -0.022482   0.008037
    158      -0.000363  -0.076586  -0.002270  -0.012701  -0.066545  -0.015670
    159       0.005109   0.075851   0.005432  -0.022931  -0.042849  -0.017767
    160       0.007897  -0.029566  -0.005743   0.029197  -0.039613   0.009219
    161      -0.062077  -0.022193  -0.001135   0.046086   0.056474   0.019392
    162       0.008950   0.006324   0.010515  -0.120097  -0.028130  -0.000320
    163      -0.000279   0.005524   0.005910  -0.055889  -0.038745   0.021138
    164       0.035180  -0.019412  -0.001438  -0.033037   0.032161  -0.000262
    165       0.025988   0.048072  -0.005696   0.091939   0.041528   0.044124
    166      -0.048853  -0.085094  -0.000373  -0.021371  -0.087620  -0.047492
    167       0.006024   0.091969   0.001279   0.054321   0.043253   0.030841
    168       0.016817  -0.029896  -0.002958   0.015818  -0.041584  -0.003831
    169       0.045299  -0.009819  -0.002352  -0.010916   0.020627   0.001674
    170       0.055293   0.007692  -0.004991   0.057634  -0.114091  -0.012446
    171      -0.040599  -0.033982   0.000523  -0.037059  -0.067461  -0.031331
    172       0.043339   0.002443  -0.003984  -0.026256   0.027413   0.015347
    173      -0.063337  -0.033072   0.001482  -0.002017   0.032211   0.002172
    174       0.031546   0.112446   0.011624  -0.103618  -0.028729  -0.023795
    175      -0.013805   0.104101   0.014433  -0.139767  -0.071277  -0.037405
    176      -0.153812   0.236223   0.025609  -0.083730  -0.189228  -0.018183
    177       0.206601  -0.166082  -0.020317   0.016162   0.327410   0.015926
    178      -0.027079   0.059391   0.013384  -0.161797   0.158713  -0.011862
    179      -0.054817   0.116553   0.009867  -0.014500  -0.117515  -0.012679
    180       0.095453  -0.272043  -0.026089   0.090490   0.044482   0.056752
    181       0.142968  -0.317796  -0.036900   0.215347   0.076002   0.075975
    182      -0.039587  -0.030074  -0.000362  -0.027040   0.192826   0.021707
    183       0.216452  -0.388399  -0.036881   0.068577   0.060236   0.076084
    184      -0.107560   0.174774   0.013302   0.032121   0.072098  -0.037945
    185       0.014240   0.184302   0.025399  -0.296538   0.190340  -0.058239
    186      -0.042141  -0.107189  -0.009303   0.122922   0.013328   0.008909
    187      -0.139094   0.264358   0.017885  -0.004956  -0.048851  -0.017502
    188       0.070202  -0.156143  -0.013679   0.064938  -0.078766  -0.012976
    189       0.000275  -0.187822  -0.017416   0.204475   0.032198   0.017636
    190      -0.092847   0.157669   0.007122   0.106969  -0.014683  -0.004360
    191       0.010546   0.161314   0.009579  -0.053653  -0.113998  -0.031713
    192       0.054297  -0.070198  -0.004177  -0.025269  -0.039904  -0.004531
    193       0.102490  -0.057774  -0.002748  -0.115360   0.099446   0.011108
    194       0.101311  -0.023751  -0.004610  -0.046593  -0.015317  -0.000274
    195       0.046526  -0.059198  -0.004910   0.006446  -0.069645  -0.007448
    196       0.097828  -0.049719  -0.004230  -0.071806   0.051982   0.006382
    197       0.076844  -0.018803  -0.007232   0.077419  -0.182581  -0.021719
    198       0.015432  -0.030272  -0.004200   0.042940  -0.076417  -0.007688
    199       0.043378  -0.007430  -0.001357  -0.028210   0.047118   0.004642
    200      -0.066331   0.111848  -0.001821   0.213473  -0.179052  -0.020668
    201      -0.013973   0.004421  -0.016980   0.255810  -0.026561   0.081703
    202      -0.025811  -0.057810   0.006492  -0.118505  -0.051183  -0.070902
    203      -0.034208   0.111466  -0.000027   0.148661  -0.091554   0.029022
    204       0.017030   0.059727  -0.005920   0.118692  -0.005394   0.042796
    205      -0.076663  -0.145525  -0.012625   0.118708  -0.089510  -0.003079
    206      -0.000886   0.144707   0.006680   0.043799  -0.053641   0.006706
    207       0.037135   0.013227  -0.008266   0.079662   0.124155   0.057403
    208      -0.096896  -0.051471  -0.001542   0.097909  -0.285276  -0.054899
    209       0.017864   0.088879   0.002165   0.021040   0.086624   0.030435
    210      -0.020852   0.073750   0.022435  -0.054803   0.037956  -0.008368
    211       0.056162  -0.107963   0.021644  -0.078045  -0.015440   0.003692
    212       0.066307  -0.052789   0.001760  -0.034182  -0.094513  -0.018824
    213       0.039148  -0.019164   0.015312  -0.250326   0.032384  -0.023772
    214       0.010877  -0.008565   0.007046  -0.101095  -0.002867   0.021962
    215       0.035273  -0.025941  -0.002354  -0.028631   0.050664   0.012471
    216      -0.040447   0.043610   0.010141  -0.039709  -0.104788  -0.020585
    217      -0.016381   0.026850   0.004444   0.009408  -0.091892   0.022720
    218       0.064907  -0.045627  -0.000581  -0.098779   0.089772   0.008341
    219       0.039012  -0.017355   0.009561  -0.149721   0.018411   0.020784
    220       0.009890  -0.005492   0.002076  -0.012894  -0.016114   0.057010
    221       0.068942  -0.042721   0.000868  -0.118053   0.077805  -0.004569
    222      -0.022844   0.041988   0.006200  -0.094499  -0.182656   0.104704
    223       0.005341   0.012572   0.006957  -0.142963  -0.102962   0.169372
    224      -0.038671  -0.038309   0.000326  -0.007804   0.069382   0.004060
    225       0.008938  -0.003188  -0.008372   0.074363   0.021898  -0.035652
    226       0.043067  -0.025400  -0.011565   0.091762   0.085891  -0.032327
    227       0.026792   0.015357  -0.000849   0.006031  -0.034575  -0.005050
    228      -0.033784  -0.018096  -0.004993   0.035789   0.013818  -0.014520
    229       0.030445  -0.017157  -0.011038   0.063629   0.056039  -0.013822
    230      -0.011979   0.006660   0.001009  -0.001867  -0.036632  -0.000997
    231      -0.061266  -0.028455   0.000986   0.002612   0.028877  -0.012578
    232       0.115006   0.040605  -0.005793   0.056115  -0.005349  -0.043825
    233      -0.052171  -0.019552   0.003824  -0.013520   0.013387   0.007601
    234      -0.054708  -0.023225   0.004679  -0.027453   0.003615   0.034940
    235       0.124850   0.055437  -0.004450   0.033248  -0.033100  -0.038346
    236      -0.063002  -0.029385   0.001009  -0.000776   0.029625  -0.001704
    237       0.092031   0.034226  -0.003068   0.025884  -0.014375  -0.018560
    238      -0.180457  -0.069331   0.009066  -0.058166   0.023583   0.046024
    239       0.092306   0.044287  -0.003612  -0.005807  -0.039891   0.012102
    240      -0.064570  -0.027512   0.004673  -0.018716   0.017083   0.019624
    241       0.128847   0.053060  -0.006553   0.044059  -0.033031  -0.036318
    242      -0.050896  -0.015560   0.004460  -0.045285  -0.006390   0.040643
    243      -0.063552  -0.035299   0.000204   0.030755   0.046673  -0.030773
    244       0.101984   0.042827  -0.004164   0.023802  -0.017598  -0.028799
    245      -0.042171  -0.011525   0.001934  -0.033004  -0.009665   0.033850
    246      -0.029543   0.009083  -0.002816   0.086135  -0.288113  -0.008644
    247      -0.032538  -0.009527  -0.009733   0.158342  -0.117319   0.053017
    248      -0.030838  -0.024212   0.002777  -0.056858   0.149680  -0.011273
    249       0.022708   0.048149   0.010483  -0.105429  -0.029263  -0.052304
    250      -0.015199  -0.021882  -0.010709   0.125621  -0.112472   0.040708
    251      -0.110993  -0.036028  -0.008946   0.221069  -0.137335   0.066927
                 60         61         62         63         64         65    
      0       0.009062  -0.000762  -0.000076  -0.008922   0.001201  -0.008969
      1       0.012123  -0.001317  -0.000622  -0.048430   0.002257   0.085341
      2      -0.017618   0.002543   0.000789   0.058786  -0.000745  -0.066932
      3      -0.114538   0.011365  -0.002980  -0.012123   0.005308  -0.082946
      4      -0.040089   0.003457  -0.002443  -0.083861   0.004688   0.077932
      5      -0.017515   0.000918  -0.002479  -0.119188   0.004145   0.142375
      6       0.018663  -0.002035  -0.000451  -0.030580   0.001534   0.029967
      7      -0.014941   0.001898   0.000914   0.067452  -0.000258  -0.095335
      8       0.004441  -0.000606  -0.000145  -0.025029   0.000761   0.052364
      9       0.055465  -0.005275   0.001203  -0.005985  -0.002558   0.038997
     10       0.000283   0.000915   0.001889   0.093483  -0.003125  -0.105358
     11       0.010809  -0.000863   0.000929   0.013876  -0.001096   0.017037
     12      -0.041390   0.002795  -0.003528  -0.128272   0.006009   0.114443
     13      -0.052251   0.005461  -0.000471   0.040248   0.001098  -0.079615
     14      -0.060251   0.006584   0.000568   0.100669  -0.000254  -0.156582
     15       0.051793  -0.005506   0.001543   0.018244  -0.003058  -0.004284
     16       0.026631  -0.002743   0.000406  -0.010143  -0.000868   0.061774
     17      -0.007041   0.001320   0.001698   0.093434  -0.002552  -0.098311
     18      -0.046873   0.004134   0.002136   0.120107  -0.005990  -0.063910
     19       0.004977  -0.001837  -0.000761  -0.073907  -0.000767   0.138866
     20       0.032151  -0.004965  -0.001841  -0.143998   0.002061   0.200046
     21       0.026527  -0.002694   0.002876   0.122643  -0.003529  -0.038480
     22       0.018855  -0.003482  -0.001255  -0.129976  -0.001016   0.066904
     23      -0.021172   0.001196  -0.001914  -0.063513  -0.000234   0.137853
     24       0.041712  -0.004798  -0.004407  -0.119718   0.007286  -0.198073
     25       0.058626  -0.007678  -0.001266  -0.024082   0.002765  -0.031557
     26      -0.016558   0.000437  -0.002304  -0.099022   0.003140   0.014255
     27      -0.021960   0.002458  -0.002217  -0.034654   0.000636   0.025507
     28      -0.031243   0.004946  -0.001777  -0.001291  -0.002210  -0.035109
     29       0.011986  -0.001507  -0.004082  -0.152076   0.004597  -0.128542
     30      -0.014281  -0.000737   0.003613   0.132058  -0.000718   0.139351
     31      -0.027696   0.005188  -0.000918  -0.040716  -0.002727  -0.037813
     32       0.012838   0.000074   0.001438   0.020437  -0.003735   0.044931
     33       0.011291  -0.002026   0.004226   0.189836   0.000768   0.021068
     34       0.007253   0.002225  -0.000901  -0.051243  -0.002015  -0.011176
     35       0.004184   0.001953   0.000499   0.027592  -0.006709   0.070487
     36       0.009427  -0.000649  -0.003216  -0.115706   0.006107  -0.190284
     37       0.005197  -0.001823   0.003824   0.102479  -0.000956   0.071237
     38       0.011758  -0.002929   0.003219   0.162498   0.002406  -0.045516
     39      -0.026630   0.006088  -0.003724  -0.137601  -0.002306  -0.053332
     40      -0.034235   0.002949   0.003079   0.156316  -0.003130   0.109244
     41       0.018789  -0.002870   0.004333   0.170655  -0.000275  -0.014410
     42       0.018587  -0.000495  -0.001613  -0.100416  -0.001589   0.019622
     43       0.054094  -0.008156   0.000396   0.029821   0.006210  -0.141867
     44       0.002657  -0.000306   0.001630   0.091177   0.001320  -0.112224
     45      -0.024702   0.005000  -0.001479  -0.099449  -0.004525   0.092400
     46      -0.017204   0.001224   0.001365   0.057254   0.000279  -0.008617
     47       0.008628  -0.000366  -0.005777  -0.207151   0.004905  -0.186691
     48       0.016848  -0.004007   0.003093   0.131146  -0.002022   0.123796
     49       0.009199  -0.003088  -0.000433  -0.095318   0.005231  -0.076955
     50      -0.001449  -0.000741   0.001401   0.029025   0.000385   0.091936
     51       0.040295   0.001469  -0.000109   0.221583  -0.004225  -0.078550
     52       0.041917  -0.003633  -0.008431  -0.048391   0.003919  -0.037723
     53       0.011170   0.013855   0.003366   0.040881  -0.017622  -0.043741
     54      -0.081985   0.013466  -0.002633  -0.100466  -0.008055   0.076138
     55      -0.123601   0.014649   0.004934   0.226824  -0.011714   0.302108
     56       0.026729  -0.002906   0.004730   0.139687  -0.004650   0.113074
     57       0.064230  -0.007593   0.003856   0.072454  -0.000768   0.067088
     58       0.121051  -0.016730  -0.001428  -0.113545   0.012296  -0.270341
     59      -0.010367   0.000922   0.004247   0.210858  -0.000892  -0.045497
     60       0.109784  -0.011131   0.002185  -0.008194  -0.004678   0.090526
     61       0.031987  -0.002558   0.002114   0.075598  -0.002823  -0.039507
     62       0.003828   0.000789   0.002570   0.128688  -0.004195  -0.127377
     63       0.140861  -0.015022   0.005632   0.134301  -0.012475  -0.062765
     64       0.075513  -0.008071   0.002360   0.037196  -0.005382   0.051546
     65       0.054181  -0.005840   0.001989   0.033523  -0.003707   0.043325
     66      -0.085462   0.006246  -0.005273  -0.154306   0.007450   0.130413
     67      -0.074498   0.007027  -0.001251   0.024088   0.001859  -0.074257
     68      -0.078215   0.008089  -0.000173   0.092715   0.000301  -0.149781
     69       0.138947  -0.012385   0.005834   0.128394  -0.012290  -0.047096
     70       0.068972  -0.006000   0.003040   0.059470  -0.006508   0.011937
     71       0.057934  -0.005474   0.002042   0.007895  -0.003979   0.075424
     72       0.120934  -0.012341   0.002309  -0.002195  -0.004518   0.093812
     73       0.034325  -0.002963   0.002563   0.097585  -0.003782  -0.083964
     74       0.009133  -0.000063   0.002523   0.112469  -0.004390  -0.101754
     75      -0.065619   0.007429   0.002107   0.208216  -0.004330  -0.045270
     76       0.015146  -0.001023   0.000935   0.090057  -0.001290   0.195313
     77       0.095200  -0.012426   0.000557  -0.144770  -0.002940   0.229359
     78      -0.003146  -0.002751   0.002131  -0.039142  -0.008282  -0.084970
     79       0.025493  -0.004045   0.000171  -0.059370  -0.002649   0.167488
     80       0.070969  -0.010038  -0.000896  -0.195074  -0.000789   0.223694
     81       0.051018  -0.004786   0.004249   0.202059  -0.005573  -0.015961
     82      -0.027274   0.001048   0.000239  -0.170439  -0.005644   0.091238
     83      -0.057979   0.004915  -0.000005  -0.073001  -0.005176   0.175315
     84      -0.030375  -0.003569  -0.002088  -0.001159  -0.006904  -0.001474
     85      -0.006114  -0.006892   0.004467  -0.000449  -0.027863  -0.000965
     86       0.013385  -0.017271   0.011008   0.000496  -0.012871  -0.001818
     87      -0.035389   0.040051   0.001647  -0.000473   0.009965  -0.001922
     88       0.030995  -0.103138   0.003128  -0.000701  -0.063026   0.000739
     89      -0.065748   0.074081  -0.038761   0.003641   0.094594  -0.000872
     90      -0.044599   0.018951  -0.029091   0.002854   0.050030  -0.002134
     91      -0.039009   0.017513  -0.018336   0.001426   0.013957  -0.000479
     92      -0.022871   0.000274  -0.009162   0.000551   0.023789  -0.000987
     93      -0.009185  -0.000617  -0.016253   0.000208   0.017901   0.001438
     94      -0.029835   0.051072  -0.012992   0.000468   0.052763  -0.000001
     95       0.002272  -0.025208   0.004395  -0.000859  -0.015495   0.000486
     96      -0.032796   0.054580  -0.022794   0.000534   0.060673   0.001198
     97       0.045730  -0.072002   0.017107  -0.001955  -0.061187   0.001465
     98       0.031861  -0.003644   0.034765  -0.001989  -0.042382  -0.000937
     99       0.003408  -0.022774   0.006795  -0.002880  -0.031014   0.001409
    100      -0.011038   0.037913   0.005856  -0.000921   0.014043  -0.000318
    101       0.050840  -0.045234   0.027481  -0.001021  -0.051810  -0.000216
    102       0.081400  -0.011207   0.063863  -0.003124  -0.081997   0.000925
    103       0.089025   0.009995   0.012243   0.002523   0.064746   0.002396
    104      -0.043056   0.055874  -0.030469   0.002487   0.051200   0.001421
    105       0.044970  -0.014078   0.055767  -0.003513  -0.105618  -0.000197
    106      -0.046509  -0.004529  -0.027554   0.000836   0.014787  -0.001572
    107      -0.019301   0.011291   0.024592  -0.002189  -0.036315  -0.002073
    108       0.094685  -0.000185   0.040160   0.000116   0.003851  -0.001466
    109       0.132132   0.077680   0.006085   0.003401   0.093670   0.001409
    110      -0.017478   0.037227  -0.043113   0.003224   0.050901   0.004150
    111      -0.096859  -0.025006  -0.074281   0.001012  -0.048763   0.001654
    112      -0.106280  -0.028355  -0.079666  -0.000679  -0.109269  -0.000051
    113       0.051084  -0.126403  -0.036748   0.003592   0.021976  -0.001217
    114      -0.083139  -0.094511  -0.095334   0.002705   0.008918  -0.000014
    115      -0.126897   0.025023  -0.041463  -0.003491  -0.100261  -0.001206
    116       0.046994  -0.105438  -0.023400   0.002541   0.004007  -0.001208
    117       0.063490   0.008810   0.049960  -0.002294   0.010391  -0.004258
    118       0.088775   0.030776  -0.015118   0.003636   0.093761  -0.000522
    119       0.013755  -0.076218  -0.002895  -0.000818  -0.070338  -0.002316
    120      -0.053094  -0.029603   0.037110  -0.004762  -0.124931  -0.001121
    121      -0.058540  -0.005936  -0.054369   0.002378  -0.044866   0.006075
    122       0.006603   0.094120   0.001573  -0.000174   0.015997   0.003558
    123      -0.016101  -0.009375   0.060919  -0.004509  -0.041486  -0.005863
    124      -0.004727   0.026638  -0.049076   0.004869   0.133961   0.001503
    125      -0.002844   0.093400  -0.007382   0.000261   0.020649   0.004668
    126       0.039121  -0.069521  -0.003277   0.004759   0.125381   0.003361
    127       0.018696   0.048193   0.117327  -0.005109  -0.036138  -0.000057
    128      -0.020585   0.046853   0.014223  -0.001555   0.013476   0.000000
    129       0.047142   0.058356  -0.019983   0.004615   0.086349   0.003188
    130       0.062993  -0.017654   0.070779  -0.002384  -0.060388  -0.003396
    131      -0.031973   0.071932   0.035378  -0.002935   0.004288   0.000162
    132       0.003388   0.067165   0.041165   0.001161   0.130623   0.002860
    133       0.046935  -0.079808   0.061917  -0.001468   0.007813  -0.003001
    134       0.007423  -0.050665  -0.033823   0.001570   0.021628  -0.000426
    135       0.024056   0.089157  -0.139815   0.006358  -0.009538   0.002849
    136      -0.004573  -0.011464  -0.014094  -0.003225  -0.122313  -0.004127
    137      -0.026058   0.082468   0.090402  -0.006680  -0.096166  -0.003019
    138      -0.023152   0.049794   0.030132  -0.000734   0.025155   0.000016
    139      -0.060794  -0.051377   0.038259  -0.004113   0.006200  -0.001866
    140       0.000369   0.026536  -0.038671   0.001999   0.017226   0.000951
    141      -0.027326  -0.097817   0.036919  -0.002447   0.045027  -0.002305
    142      -0.086379   0.050134   0.103677  -0.005118   0.038390   0.001016
    143       0.083220   0.056659  -0.000344   0.003859  -0.024236   0.000076
    144       0.049497   0.001512  -0.025178  -0.000497  -0.036976  -0.001602
    145       0.004380   0.019841   0.082617   0.004219   0.071739   0.003405
    146       0.011475   0.007747   0.028676  -0.001064  -0.003505  -0.000465
    147      -0.004399   0.011986   0.007784  -0.008586  -0.040890  -0.003216
    148      -0.000788  -0.056288   0.040352   0.001671   0.046518   0.000832
    149      -0.026265  -0.114327  -0.019129  -0.000025   0.016600   0.000540
    150       0.020478  -0.006279   0.012191  -0.000656  -0.023998  -0.001232
    151      -0.000426   0.026223  -0.013885  -0.002552  -0.041361  -0.001908
    152      -0.043095   0.039641   0.064488  -0.006241  -0.116569  -0.003216
    153      -0.030023   0.045589   0.048128  -0.005008   0.000262  -0.001179
    154       0.016621  -0.070454   0.002776   0.001396   0.041468   0.000376
    155      -0.036378  -0.024536  -0.012856   0.004374   0.054941   0.002620
    156      -0.006631   0.032865   0.054505  -0.002837  -0.028710   0.000561
    157       0.013153  -0.002610  -0.044654   0.002205  -0.008379  -0.000560
    158      -0.034746  -0.014691  -0.018287   0.001640   0.070964   0.003598
    159      -0.048682  -0.094403   0.042614  -0.002466   0.051287   0.000480
    160       0.018028  -0.003811  -0.033647   0.000814  -0.020207  -0.000966
    161       0.051012   0.078582  -0.022980   0.002964   0.006595   0.002684
    162       0.004796   0.046774  -0.153233   0.004045  -0.104182  -0.000317
    163       0.051777   0.056216  -0.150399   0.006261  -0.070025   0.000538
    164      -0.004494  -0.016803   0.039855  -0.000268   0.039813   0.000447
    165       0.092770  -0.014970  -0.069304   0.005114  -0.018891  -0.001736
    166      -0.091675   0.073770   0.063808  -0.004383   0.028125   0.002966
    167       0.061659  -0.045016  -0.034041   0.004119  -0.006581  -0.001361
    168      -0.013399  -0.054116  -0.011422   0.001339   0.027660   0.000541
    169      -0.003784  -0.069188  -0.000420  -0.000324   0.026605   0.000395
    170      -0.040805  -0.166320   0.004012  -0.003188   0.022413  -0.000290
    171      -0.069910   0.012655   0.031119  -0.005509   0.055954   0.003261
    172       0.024505   0.010389  -0.021581   0.002424  -0.032860   0.000290
    173       0.014774   0.102751   0.006271  -0.002449  -0.079174  -0.004117
    174      -0.058964  -0.065134  -0.094508   0.002811   0.135876   0.002151
    175      -0.104688  -0.199380   0.040087  -0.007507   0.046343  -0.004452
    176      -0.047503  -0.116599  -0.316487   0.012443   0.233432   0.007621
    177       0.055484   0.251162   0.303746  -0.009141  -0.206003  -0.005539
    178      -0.040653  -0.114938  -0.012909   0.001811   0.139295   0.001333
    179      -0.025169   0.005306  -0.082909   0.001736   0.021665   0.001090
    180       0.126928   0.087910  -0.066457   0.004082  -0.092623   0.000064
    181       0.172883   0.056755  -0.028143   0.022138   0.001081   0.007639
    182       0.058056   0.138697   0.014847  -0.002233  -0.063448   0.000172
    183       0.163751   0.067279  -0.085947   0.011925  -0.089148   0.001872
    184      -0.077973  -0.025932   0.127529  -0.004544   0.109246   0.000953
    185      -0.134977  -0.021199   0.127355  -0.012232   0.057850  -0.002756
    186       0.019890  -0.023975   0.113200  -0.005212  -0.057626  -0.003857
    187      -0.024802   0.145807  -0.088128  -0.013372  -0.086420  -0.003721
    188      -0.031192  -0.051413   0.257183  -0.007282  -0.144586  -0.006304
    189       0.041167  -0.067728   0.174654   0.005295  -0.009518  -0.001114
    190       0.005261   0.077188  -0.010511   0.000017  -0.009612  -0.000045
    191      -0.053621   0.162108  -0.061837  -0.007718  -0.085654  -0.000783
    192      -0.017081  -0.078962  -0.023718   0.005619   0.061892   0.001769
    193       0.011936  -0.057698  -0.024942  -0.002038   0.008474  -0.000283
    194      -0.018972  -0.134138  -0.017748  -0.008869  -0.026939  -0.002135
    195      -0.025072  -0.097542  -0.026539   0.008796   0.097978   0.003670
    196      -0.001461  -0.096972  -0.032030   0.004168   0.076049   0.002969
    197      -0.062933  -0.227154  -0.003610   0.007444   0.116673   0.003610
    198      -0.023652  -0.081257  -0.016084   0.005651   0.073646   0.002649
    199       0.004273  -0.047176   0.004818  -0.003881  -0.010515  -0.001354
    200      -0.046652  -0.119163   0.063677  -0.011309  -0.050551  -0.004000
    201       0.186898   0.075706  -0.177736   0.012560  -0.063835  -0.000074
    202      -0.150045   0.017890   0.129982  -0.008899   0.056305   0.002001
    203       0.060653  -0.056499  -0.061914   0.005952  -0.003195  -0.000261
    204       0.089743  -0.029100  -0.083679   0.006048  -0.006088  -0.001235
    205       0.018030   0.187612  -0.041730   0.003221  -0.026746   0.004352
    206       0.002904  -0.126978  -0.013798   0.002504   0.046780  -0.000929
    207       0.125124   0.038351  -0.067336   0.005236  -0.057355  -0.002334
    208      -0.105884   0.037091   0.027196  -0.002080   0.049492   0.004472
    209       0.059576  -0.044086  -0.023347   0.003402  -0.005166  -0.001658
    210       0.000062   0.019043   0.021387   0.008893  -0.043138   0.009075
    211       0.045092   0.080440  -0.115983   0.017056  -0.078330   0.007918
    212      -0.046442  -0.104625  -0.028146   0.014424   0.103081   0.012872
    213      -0.061639  -0.071205  -0.082171  -0.001588  -0.122351  -0.003849
    214       0.047294   0.013625  -0.149725   0.006669  -0.046009   0.000572
    215       0.022640  -0.013653   0.004777   0.003192   0.083031   0.002330
    216      -0.030618   0.097180  -0.078938  -0.005033  -0.243782  -0.005072
    217       0.064243   0.119543  -0.155104   0.006025  -0.103749   0.000652
    218       0.006410  -0.066378   0.007529   0.003979   0.117770   0.002581
    219       0.047797   0.037522  -0.223319   0.012180   0.009787   0.004207
    220       0.133945   0.102427  -0.256877   0.017206   0.055164   0.006834
    221      -0.022214  -0.075840   0.042432   0.000874   0.084636   0.000892
    222       0.226173   0.157197   0.197311  -0.005448   0.102776  -0.004981
    223       0.345947  -0.013581   0.062860   0.008879   0.297141  -0.003026
    224      -0.006541  -0.146995  -0.051152   0.001531  -0.070849  -0.002435
    225      -0.073743  -0.003149   0.043584  -0.003801  -0.114928   0.004927
    226      -0.072005  -0.068933  -0.011158   0.000458  -0.144433   0.007706
    227       0.003449   0.143095  -0.019753   0.001464   0.077209   0.005963
    228      -0.035287  -0.023290   0.080206  -0.005703  -0.003054  -0.007501
    229      -0.028854   0.009793  -0.021854   0.002977   0.183683  -0.000754
    230       0.005475   0.093071   0.013261  -0.002101  -0.014467   0.003087
    231      -0.023482  -0.022205  -0.024010   0.003135   0.016984  -0.001572
    232      -0.080302   0.097193  -0.023636   0.001646   0.071593  -0.003103
    233       0.003048  -0.061692   0.016872  -0.004320  -0.054485  -0.001092
    234       0.059349  -0.067279   0.022137  -0.003742  -0.080821   0.003857
    235      -0.064153   0.140799  -0.021509   0.002099   0.138920  -0.002262
    236      -0.008390  -0.056383  -0.009217   0.000025  -0.027322   0.000839
    237      -0.031539   0.077538  -0.021619   0.001397   0.065367   0.000639
    238       0.080505  -0.127253   0.023525  -0.001407  -0.080705   0.000927
    239       0.027098   0.019687   0.034665  -0.001528  -0.036671  -0.001215
    240       0.028410  -0.073550   0.015822  -0.003899  -0.082050   0.002201
    241      -0.062053   0.144513  -0.016556   0.001328   0.126505  -0.001385
    242       0.075861  -0.072299   0.020446  -0.000999  -0.056916   0.002807
    243      -0.065365  -0.015253  -0.030295   0.000660   0.012172  -0.001636
    244      -0.049117   0.073668  -0.014352   0.001596   0.053711  -0.002343
    245       0.062111  -0.068298   0.039170  -0.001935  -0.080775  -0.000757
    246      -0.033678  -0.150769  -0.068931  -0.001934   0.042785   0.001479
    247       0.113601  -0.013241  -0.128689   0.005312  -0.094938  -0.001692
    248      -0.015060   0.095752   0.060117  -0.000277   0.057514   0.003151
    249      -0.123356  -0.094791   0.110958  -0.008701   0.106094   0.001499
    250       0.085252  -0.019764  -0.114104   0.005245  -0.070449  -0.001461
    251       0.151946   0.038632  -0.170199   0.007450  -0.073634   0.002920
                 66         67         68         69         70         71    
      0       0.021037  -0.019648  -0.000575   0.001372   0.001081  -0.013368
      1       0.033418  -0.029981  -0.005391   0.010836   0.008739  -0.084650
      2       0.004174  -0.003707   0.003303  -0.004533  -0.002951   0.022809
      3       0.086535  -0.077622   0.002645  -0.002610  -0.001098   0.004865
      4       0.060460  -0.054202  -0.005484   0.010605   0.008580  -0.080409
      5       0.042059  -0.037594  -0.009272   0.016205   0.012886  -0.117916
      6       0.030741  -0.027816  -0.002550   0.004995   0.004603  -0.046392
      7       0.014250  -0.013622   0.004632  -0.007254  -0.005602   0.047230
      8       0.003791  -0.004030  -0.004822   0.007888   0.006203  -0.057113
      9      -0.041585   0.037723   0.000195  -0.001043  -0.001262   0.015568
     10      -0.033154   0.029814   0.006947  -0.012002  -0.009367   0.086577
     11      -0.026605   0.023210  -0.001926   0.002402   0.001323  -0.008905
     12       0.077734  -0.069834  -0.008493   0.015863   0.012750  -0.122392
     13       0.028125  -0.025271   0.003325  -0.004650  -0.003032   0.023482
     14       0.016644  -0.015344   0.007624  -0.012208  -0.009132   0.079037
     15      -0.055542   0.049551   0.001518  -0.005120  -0.004837   0.052342
     16      -0.011851   0.011470  -0.002670   0.005097   0.004371  -0.040872
     17      -0.021928   0.019695   0.005900  -0.009955  -0.007607   0.068719
     18      -0.130373   0.117776   0.001218  -0.006125  -0.005747   0.068246
     19      -0.071698   0.064969  -0.009714   0.011994   0.008218  -0.057926
     20      -0.006937   0.006622  -0.010817   0.016834   0.012439  -0.106917
     21      -0.069762   0.061939  -0.005361   0.009067   0.007529  -0.068739
     22      -0.083878   0.074587  -0.003559  -0.001402  -0.002343   0.043587
     23       0.018920  -0.013048   0.004251  -0.005424  -0.005607   0.053191
     24       0.056086  -0.057103  -0.009463   0.011286   0.010151  -0.096888
     25       0.121584  -0.102849   0.016918  -0.021141  -0.016361   0.138450
     26      -0.038116   0.028097  -0.013745   0.012985   0.008893  -0.062261
     27       0.008169  -0.009853  -0.006595   0.006044   0.004286  -0.032539
     28      -0.021324   0.019049   0.002565  -0.005676  -0.003831   0.051526
     29      -0.021930   0.014736  -0.004145   0.000376   0.000611   0.010233
     30       0.035192  -0.031477  -0.003275   0.004093   0.002330  -0.029696
     31      -0.042801   0.038365   0.006253  -0.007489  -0.004779   0.040495
     32       0.036412  -0.022036   0.025732  -0.029866  -0.023607   0.199417
     33       0.047377  -0.045033  -0.009614   0.017168   0.012971  -0.132727
     34       0.065863  -0.051302   0.023295  -0.026204  -0.019350   0.149020
     35       0.009959   0.004058   0.030772  -0.036183  -0.027789   0.238441
     36       0.001135  -0.010498  -0.015745   0.019545   0.016446  -0.156078
     37       0.040054  -0.031722   0.008922  -0.009737  -0.008779   0.067517
     38       0.005666  -0.012871  -0.020404   0.027567   0.021654  -0.202520
     39      -0.058956   0.054060   0.005380  -0.008036  -0.004862   0.056356
     40      -0.045874   0.038819  -0.011997   0.014823   0.011010  -0.087455
     41       0.025977  -0.023922  -0.002940   0.006806   0.005432  -0.062750
     42       0.044040  -0.031083   0.021390  -0.025433  -0.019948   0.167922
     43       0.074867  -0.071638  -0.005227   0.007161   0.005716  -0.067670
     44      -0.029914   0.020805  -0.011828   0.015170   0.012909  -0.111646
     45      -0.043708   0.045414   0.012803  -0.017091  -0.013207   0.131192
     46      -0.068128   0.054414  -0.016810   0.019615   0.015673  -0.123632
     47      -0.031199   0.023156  -0.000385  -0.006438  -0.004210   0.065253
     48       0.056252  -0.041383   0.018859  -0.021344  -0.018841   0.144484
     49      -0.015229   0.009267  -0.009337   0.013562   0.008661  -0.087724
     50       0.048459  -0.043389  -0.004171   0.005085   0.003572  -0.033841
     51       0.032196  -0.035226  -0.017973   0.028043   0.026048  -0.214871
     52       0.060878  -0.064252  -0.012113   0.000152   0.003997   0.055321
     53      -0.008024   0.029032   0.054659  -0.048890  -0.033325   0.242036
     54      -0.170305   0.154170  -0.000303  -0.002004  -0.000326   0.036223
     55      -0.229275   0.201802  -0.025608   0.030167   0.022826  -0.160439
     56       0.072533  -0.052259   0.027592  -0.031282  -0.025326   0.211491
     57       0.124845  -0.101282   0.022203  -0.019786  -0.016474   0.096791
     58       0.138916  -0.127999   0.004676  -0.005205  -0.004239   0.001936
     59      -0.030695   0.021562  -0.016237   0.022859   0.018778  -0.168973
     60      -0.103323   0.093042  -0.004830   0.003800   0.001564  -0.001389
     61      -0.036604   0.033091   0.002504  -0.004615  -0.003897   0.037252
     62      -0.048257   0.043573   0.007356  -0.013074  -0.010106   0.093632
     63      -0.225366   0.203118   0.007214  -0.022354  -0.019938   0.213825
     64      -0.096429   0.087969  -0.000905  -0.001695  -0.001807   0.027428
     65      -0.066667   0.060405  -0.001431   0.000283  -0.000467   0.011448
     66       0.070838  -0.062234  -0.010324   0.016926   0.013653  -0.122182
     67       0.013949  -0.012626   0.001604  -0.003982  -0.003099   0.031959
     68       0.019616  -0.017024   0.007381  -0.011945  -0.008553   0.075161
     69      -0.208759   0.188887   0.009248  -0.021416  -0.018730   0.197086
     70      -0.115883   0.104795   0.001830  -0.005980  -0.005517   0.063203
     71      -0.090225   0.080811  -0.003970   0.003875   0.001826  -0.004683
     72      -0.096670   0.087424  -0.004833   0.004294   0.002741  -0.011924
     73      -0.054583   0.048590   0.004688  -0.009807  -0.008202   0.080063
     74      -0.067841   0.060622   0.004344  -0.009740  -0.007610   0.076032
     75      -0.022286   0.025740   0.009313  -0.009043  -0.007026   0.056296
     76       0.031400  -0.020613  -0.000779   0.011404   0.008679  -0.093947
     77      -0.144157   0.126425  -0.019612   0.024019   0.016642  -0.128791
     78      -0.308084   0.268256  -0.015169   0.003867   0.000313   0.049811
     79      -0.114021   0.103274  -0.012290   0.015532   0.010534  -0.076146
     80      -0.122697   0.107191  -0.020198   0.024616   0.017381  -0.133869
     81      -0.091890   0.084335   0.005833  -0.007216  -0.004632   0.044590
     82      -0.216725   0.185402  -0.017912   0.010526   0.005106  -0.003939
     83      -0.124782   0.108587  -0.006902   0.001365  -0.001498   0.041798
     84       0.033168   0.037186  -0.008679   0.019796   0.026670   0.007932
     85      -0.008332  -0.010490  -0.000592   0.024508  -0.038586  -0.001045
     86       0.011261   0.014104  -0.003014   0.017532   0.007662   0.005376
     87       0.041792   0.047661  -0.011902   0.012270   0.037046   0.008222
     88      -0.056589  -0.066071   0.013279   0.022758  -0.082154  -0.007905
     89       0.058124   0.072900   0.005679  -0.006779   0.058058   0.005242
     90       0.043926   0.055789   0.004980   0.020546   0.031308   0.007412
     91       0.004531   0.005931   0.008568   0.015893  -0.025142  -0.001565
     92       0.033717   0.040288  -0.000479   0.001150   0.036874   0.004192
     93      -0.011630  -0.012438   0.009434  -0.006126  -0.014828  -0.004486
     94       0.044007   0.052115  -0.003535  -0.016041   0.062141   0.005296
     95      -0.007102  -0.009836   0.001315  -0.006405  -0.008082  -0.003580
     96       0.027405   0.033406   0.002671  -0.020345   0.043264   0.001436
     97      -0.057897  -0.069924   0.005468   0.003490  -0.070586  -0.009607
     98       0.000691  -0.002806  -0.015673  -0.002785   0.016151   0.003820
     99      -0.016295  -0.023098  -0.004352  -0.004623  -0.016849  -0.003676
    100       0.029264   0.032247  -0.010577  -0.010146   0.047704   0.005909
    101      -0.034227  -0.041140  -0.000968   0.007297  -0.037348  -0.003051
    102      -0.065450  -0.081301  -0.009625  -0.024243  -0.041631  -0.007333
    103      -0.006604  -0.004271  -0.005900  -0.082437   0.097850   0.000592
    104      -0.010952  -0.010132   0.013162  -0.014520  -0.024719  -0.007261
    105      -0.066791  -0.086774  -0.006874   0.004251  -0.086139  -0.009449
    106       0.026417   0.026646   0.004599   0.019617   0.007911   0.003415
    107       0.024343   0.023817  -0.010587   0.019224   0.028301   0.008282
    108       0.008225   0.002960  -0.031720  -0.074521   0.058089  -0.001257
    109      -0.006817  -0.009233   0.006186  -0.103791   0.177992   0.007842
    110      -0.062875  -0.069682   0.039059  -0.006204  -0.062935  -0.013421
    111      -0.021032  -0.025618  -0.026706  -0.056880   0.006409  -0.006108
    112      -0.014061  -0.019470  -0.013839  -0.016295   0.093779   0.013139
    113      -0.002185  -0.001988   0.084709   0.086481   0.082704   0.018496
    114      -0.002313   0.002219   0.084575   0.095728   0.016664   0.009738
    115       0.011755   0.012301  -0.059154   0.039123  -0.154743  -0.009564
    116       0.006297   0.006095   0.031269   0.038941   0.052609   0.011484
    117       0.065900   0.076502   0.017896   0.091301  -0.002168   0.012331
    118       0.020361   0.025068   0.018625   0.063308  -0.121534  -0.009359
    119       0.010215   0.007143  -0.033035   0.021716  -0.012728   0.005877
    120       0.001387  -0.002506  -0.042657  -0.070379   0.153907   0.014824
    121      -0.099160  -0.116886  -0.035004  -0.157256   0.061773  -0.012519
    122      -0.046860  -0.054589  -0.059436  -0.060301  -0.182434  -0.030214
    123       0.087034   0.097915  -0.054965   0.084133  -0.151056  -0.003897
    124       0.002507   0.011169   0.092718   0.127130  -0.112190  -0.004322
    125      -0.061417  -0.069640  -0.024659  -0.074504  -0.070406  -0.019506
    126      -0.040412  -0.040664   0.085901  -0.037563   0.119330   0.001787
    127      -0.010428  -0.015600  -0.069616  -0.084360  -0.006105  -0.007244
    128       0.043479   0.052332  -0.075397  -0.070555  -0.034932  -0.010945
    129      -0.014386  -0.013923  -0.013055  -0.058115  -0.004505  -0.009745
    130       0.035080   0.035504  -0.021721   0.020886   0.043191   0.010567
    131       0.034078   0.041137  -0.077760  -0.077079  -0.037088  -0.011845
    132       0.001035   0.007679  -0.028969  -0.067326  -0.112881  -0.026187
    133       0.008881   0.010766   0.072468   0.122676   0.012688   0.016340
    134       0.031118   0.038490  -0.003641  -0.014192   0.067280   0.007185
    135      -0.049257  -0.058636   0.037721   0.052267   0.010055   0.009774
    136       0.077493   0.084434  -0.070739  -0.002042   0.005000   0.005750
    137      -0.007541  -0.013203   0.061038   0.100478   0.070086   0.020772
    138      -0.066836  -0.077940   0.038377   0.088776   0.036120   0.024761
    139       0.040459   0.048557  -0.057249  -0.049708  -0.024910  -0.006826
    140      -0.044022  -0.051760   0.041329   0.066208   0.035820   0.016184
    141      -0.000736   0.001219  -0.038331  -0.008412  -0.007677   0.005288
    142      -0.024977  -0.025905   0.041082  -0.000096   0.003934  -0.004497
    143       0.015322   0.014456  -0.026024  -0.002353  -0.000116  -0.000539
    144       0.026525   0.035323   0.044418  -0.056142  -0.027773  -0.030618
    145      -0.037497  -0.051842  -0.079565   0.073105   0.040295   0.044397
    146       0.017851   0.024701   0.039292  -0.060625  -0.027657  -0.030061
    147       0.019893   0.034232   0.133399  -0.085492  -0.040368  -0.056091
    148      -0.014795  -0.020555  -0.038604   0.027069   0.014781   0.018718
    149       0.016611   0.023746   0.030525  -0.055997  -0.026879  -0.019192
    150       0.009693   0.011145   0.019393  -0.002707   0.000503  -0.008474
    151       0.005702   0.006145   0.019331   0.012617   0.005327  -0.003125
    152       0.003332  -0.000419   0.087952   0.110403   0.087818   0.022680
    153      -0.006688  -0.002097   0.061530  -0.021644  -0.006142  -0.017443
    154      -0.000115   0.002338  -0.012162  -0.032581  -0.021140  -0.008585
    155      -0.029236  -0.036484  -0.061981   0.039106   0.007188   0.025326
    156       0.018023   0.019397   0.022417  -0.005649   0.014103  -0.006835
    157      -0.001858  -0.000604  -0.009509   0.004972  -0.004976   0.001719
    158      -0.041285  -0.054069  -0.121454   0.079561   0.023375   0.054103
    159      -0.003829  -0.006027  -0.054873   0.014699   0.011215   0.017699
    160       0.009381   0.015078   0.054513  -0.033868  -0.017637  -0.023007
    161      -0.013584  -0.024997  -0.112476   0.076077   0.032719   0.047088
    162       0.023095   0.020683  -0.050376   0.040305  -0.001331   0.015494
    163       0.016574   0.014018  -0.042465   0.027775   0.000605   0.012042
    164      -0.010318  -0.010495   0.009080  -0.005735   0.005243  -0.000724
    165       0.014801   0.014925  -0.049013   0.002856  -0.004747   0.006579
    166      -0.044328  -0.047853   0.100317   0.016403   0.015563  -0.007629
    167       0.018855   0.017061  -0.087218   0.013400   0.001857   0.016764
    168       0.000701   0.003497   0.016162  -0.033602  -0.018989  -0.013788
    169       0.011187   0.017511   0.027293  -0.057683  -0.028553  -0.020920
    170       0.030520   0.046120   0.108762  -0.127081  -0.056370  -0.055105
    171      -0.039077  -0.046907  -0.063123   0.065115   0.028474   0.045934
    172       0.014273   0.017388   0.012342  -0.010068  -0.001324  -0.008616
    173       0.021584   0.032504   0.154870  -0.069025  -0.026654  -0.063008
    174      -0.082337  -0.088340   0.006652   0.003216  -0.029262   0.006235
    175       0.061040   0.076552  -0.094124  -0.089669  -0.046138  -0.010885
    176      -0.093604  -0.095405  -0.001955  -0.095029  -0.094419  -0.022511
    177      -0.013389  -0.031567   0.074695   0.244911   0.162507   0.061198
    178       0.029770   0.041889  -0.120965  -0.156217  -0.101475  -0.028614
    179      -0.052559  -0.060200   0.054454   0.068474   0.033356   0.015767
    180       0.043435   0.051016   0.043836  -0.051398  -0.021953  -0.032411
    181       0.001071  -0.021473  -0.191490   0.118939   0.070238   0.076547
    182       0.027105   0.036058   0.096059  -0.075520  -0.032564  -0.049989
    183       0.048792   0.050347  -0.035379  -0.013455  -0.000444  -0.004510
    184      -0.053558  -0.062773  -0.022882   0.043159   0.021319   0.025906
    185      -0.013368  -0.002228   0.100263  -0.079008  -0.039144  -0.043659
    186       0.062498   0.069661  -0.047841  -0.029732   0.002895  -0.006728
    187      -0.044345  -0.035211   0.286548  -0.014376  -0.018116  -0.062229
    188       0.109901   0.110150  -0.155232   0.085338   0.104871   0.056799
    189       0.052532   0.041553  -0.231150   0.078077   0.066252   0.065155
    190      -0.053864  -0.066073   0.047793   0.102134   0.051357   0.023851
    191      -0.112083  -0.122757   0.330531   0.164219   0.095449  -0.001349
    192      -0.003900  -0.003013  -0.037153  -0.032993  -0.024805  -0.002784
    193       0.036169   0.053280   0.079028  -0.141602  -0.073311  -0.060403
    194       0.066562   0.097858   0.217729  -0.237245  -0.110194  -0.114907
    195      -0.025316  -0.033179  -0.092706   0.017260  -0.002457   0.025590
    196       0.001978   0.005258  -0.024440  -0.065943  -0.042342  -0.013850
    197      -0.009656  -0.010936  -0.050944  -0.033029  -0.019017   0.009340
    198      -0.022487  -0.028601  -0.053810   0.017413   0.001989   0.017858
    199       0.029610   0.042998   0.084859  -0.098233  -0.044886  -0.046613
    200       0.033934   0.050558   0.198685  -0.091365  -0.021200  -0.061314
    201      -0.004067  -0.009345   0.000300   0.037853   0.010224   0.006618
    202      -0.034094  -0.034662   0.069932  -0.002320   0.007821  -0.006612
    203      -0.004622  -0.014578  -0.105368   0.077029   0.033702   0.044154
    204       0.004504   0.001598  -0.065661   0.023852   0.004254   0.018524
    205      -0.053523  -0.059075   0.169430   0.024198   0.017680  -0.022487
    206       0.001113  -0.006103  -0.153864   0.053558   0.019757   0.048466
    207       0.029217   0.033512  -0.003116  -0.025619  -0.016757  -0.015695
    208      -0.079558  -0.094008   0.069044   0.099469   0.056232   0.030458
    209       0.026314   0.026857  -0.087475  -0.005236  -0.007670   0.010159
    210       0.028389   0.012170  -0.036405   0.031986   0.030860   0.017765
    211       0.011212  -0.012790  -0.071921   0.078278   0.027909   0.056730
    212      -0.035935  -0.060380  -0.182348   0.092091   0.026564   0.059711
    213       0.104644   0.115845  -0.162252  -0.034393  -0.043726   0.008221
    214       0.032833   0.034118  -0.078266  -0.009769  -0.022888   0.006514
    215      -0.030475  -0.032402   0.017820  -0.018917  -0.005462  -0.004695
    216       0.052868   0.051151  -0.010415   0.111707   0.044648   0.026115
    217      -0.008567  -0.017292   0.007860   0.083062   0.035382   0.020990
    218      -0.013071  -0.010969  -0.031486  -0.061803  -0.030728  -0.009174
    219      -0.019210  -0.025409  -0.058064   0.001340  -0.028153   0.009332
    220      -0.067092  -0.079968   0.011019   0.024972  -0.007619   0.008038
    221       0.009607   0.014089  -0.053775  -0.060507  -0.025903  -0.006106
    222       0.088144   0.101884  -0.037606   0.043074  -0.118429  -0.008116
    223       0.058067   0.072442   0.132943   0.152103  -0.036661   0.005718
    224       0.007071   0.004331   0.011451   0.058241   0.050418   0.017054
    225      -0.087097  -0.101758  -0.019977  -0.182695   0.258408   0.010731
    226      -0.144614  -0.173656  -0.084687  -0.268564   0.168988  -0.008257
    227      -0.070510  -0.078043  -0.019766  -0.059546  -0.188096  -0.035139
    228       0.118632   0.140769  -0.014330   0.239823  -0.342658  -0.008914
    229       0.046803   0.071141   0.148519   0.335469  -0.351879  -0.008630
    230      -0.035146  -0.038914  -0.022328  -0.067928   0.056745  -0.000246
    231       0.008787   0.013812   0.011508   0.029607  -0.021177   0.002820
    232       0.079704   0.094773  -0.007524   0.002875   0.083137   0.009538
    233       0.008750   0.002418  -0.004836   0.035736  -0.020338   0.005277
    234      -0.095462  -0.116532   0.008418  -0.007809  -0.109513  -0.015958
    235       0.138452   0.166335  -0.022851  -0.043295   0.215433   0.021961
    236      -0.032116  -0.038632   0.015880   0.014624  -0.070523  -0.009693
    237       0.024944   0.031180   0.005028  -0.008808   0.027737   0.002714
    238      -0.075505  -0.087425   0.007277   0.006792  -0.076154  -0.010247
    239       0.001944  -0.001421  -0.014570   0.003955   0.007246   0.004743
    240      -0.065874  -0.082885   0.003987   0.012025  -0.096356  -0.011992
    241       0.126857   0.150381  -0.024740  -0.049875   0.208446   0.021212
    242      -0.090582  -0.106516   0.017416  -0.007603  -0.104162  -0.016824
    243       0.032068   0.038263   0.007341   0.041993  -0.007371   0.005858
    244       0.066718   0.081377  -0.014402  -0.000432   0.074384   0.009903
    245      -0.041291  -0.051587  -0.001639   0.023823  -0.054941  -0.001325
    246       0.001283  -0.002269  -0.104461   0.037046   0.016487   0.039330
    247       0.057510   0.068229   0.063714  -0.064786  -0.025550  -0.040738
    248      -0.046602  -0.061236  -0.111009   0.092765   0.037322   0.055833
    249      -0.035712  -0.041404  -0.049152   0.029535   0.016499   0.030546
    250       0.041419   0.050465   0.049026  -0.050378  -0.023179  -0.032320
    251       0.039215   0.032913  -0.116042   0.046626   0.023624   0.036837
                 72         73         74         75         76         77    
      0      -0.003514   0.081187  -0.000588   0.002549   0.000403   0.000693
[truncated: 627,700 more chars]
