# Supplementary material for: Photochemical Deracemization of 4,7-Diaza-1-isoindolinones by Unidirectional Hydrogen Atom Shuttling
Source: J Am Chem Soc. 2024 Dec 30;147(2):1434–9. doi: 10.1021/jacs.4c16053 (PMC11744763; doi:10.1021/jacs.4c16053)
Supplement: Supplementary file 3 — ja4c16053_si_003.zip [file ja4c16053_si_003.zip › to_zip/ent2b_1b/thermodynamics/s0/solv.out]

      -----------------------------------------------------------      
     |                   =====================                   |     
     |                           x T B                           |     
     |                   =====================                   |     
     |                         S. Grimme                         |     
     |          Mulliken Center for Theoretical Chemistry        |     
     |                    University of Bonn                     |     
      -----------------------------------------------------------      

   * xtb version 6.6.1 (47b0e9d) compiled by 'pisteinbach@jtc-cluster' on 2024-02-06

   xtb is free software: you can redistribute it and/or modify it under
   the terms of the GNU Lesser General Public License as published by
   the Free Software Foundation, either version 3 of the License, or
   (at your option) any later version.
   
   xtb is distributed in the hope that it will be useful,
   but WITHOUT ANY WARRANTY; without even the implied warranty of
   MERCHANTABILITY or FITNESS FOR A PARTICULAR PURPOSE.  See the
   GNU Lesser General Public License for more details.
   
   Cite this work as:
   * C. Bannwarth, E. Caldeweyher, S. Ehlert, A. Hansen, P. Pracht,
     J. Seibert, S. Spicher, S. Grimme, WIREs Comput. Mol. Sci., 2020, 11,
     e01493. DOI: 10.1002/wcms.1493
   
   for GFN2-xTB:
   * C. Bannwarth, S. Ehlert and S. Grimme., J. Chem. Theory Comput., 2019,
     15, 1652-1671. DOI: 10.1021/acs.jctc.8b01176
   for GFN1-xTB:
   * S. Grimme, C. Bannwarth, P. Shushkov, J. Chem. Theory Comput., 2017,
     13, 1989-2009. DOI: 10.1021/acs.jctc.7b00118
   for GFN0-xTB:
   * P. Pracht, E. Caldeweyher, S. Ehlert, S. Grimme, ChemRxiv, 2019, preprint.
     DOI: 10.26434/chemrxiv.8326202.v1
   for GFN-FF:
   * S. Spicher and S. Grimme, Angew. Chem. Int. Ed., 2020, 59, 15665-15673.
     DOI: 10.1002/anie.202004239
   
   for ALPB and GBSA implicit solvation:
   * S. Ehlert, M. Stahn, S. Spicher, S. Grimme, J. Chem. Theory Comput.,
     2021, 17, 4250-4261. DOI: 10.1021/acs.jctc.1c00471
   
   for ddCOSMO and CPCM-X implicit solvation:
   * M. Stahn, S. Ehlert, S. Grimme, J. Phys. Chem. A,
     2023, XX, XXXX-XXXX. DOI: 10.1021/acs.jpca.3c04382
   
   for DFT-D4:
   * E. Caldeweyher, C. Bannwarth and S. Grimme, J. Chem. Phys., 2017,
     147, 034112. DOI: 10.1063/1.4993215
   * E. Caldeweyher, S. Ehlert, A. Hansen, H. Neugebauer, S. Spicher,
     C. Bannwarth and S. Grimme, J. Chem. Phys., 2019, 150, 154122.
     DOI: 10.1063/1.5090222
   * E. Caldeweyher, J.-M. Mewes, S. Ehlert and S. Grimme, Phys. Chem. Chem. Phys.
     2020, 22, 8499-8512. DOI: 10.1039/D0CP00502A
   
   for sTDA-xTB:
   * S. Grimme and C. Bannwarth, J. Chem. Phys., 2016, 145, 054103.
     DOI: 10.1063/1.4959605
   
   in the mass-spec context:
   * V. Asgeirsson, C. Bauer and S. Grimme, Chem. Sci., 2017, 8, 4879.
     DOI: 10.1039/c7sc00601b
   * J. Koopman and S. Grimme, ACS Omega 2019, 4, 12, 15120-15133.
     DOI: 10.1021/acsomega.9b02011
   
   for metadynamics refer to:
   * S. Grimme, J. Chem. Theory Comput., 2019, 155, 2847-2862
     DOI: 10.1021/acs.jctc.9b00143
   
   for SPH calculations refer to:
   * S. Spicher and S. Grimme, J. Chem. Theory Comput., 2021, 17, 1701-1714
     DOI: 10.1021/acs.jctc.0c01306
   
   for ONIOM refer to:
   * C. Plett, A. Katbashev, S. Ehlert, S. Grimme, M. Bursch,
     Phys. Chem. Chem. Phys., 2023, 25, 17860-17868. DOI: 10.1039/D3CP02178E
   
   for DIPRO refer to:
   * J. Kohn, N. Gildemeister, S. Grimme, D. Fazzi, A. Hansen,
     J. Chem. Phys., 2023, just accepted.
   
   with help from (in alphabetical order)
   P. Atkinson, C. Bannwarth, F. Bohle, G. Brandenburg, E. Caldeweyher
   M. Checinski, S. Dohm, S. Ehlert, S. Ehrlich, I. Gerasimov, C. Hölzer
   A. Katbashev, J. Kohn, J. Koopman, C. Lavigne, S. Lehtola, F. März, M. Müller,
   F. Musil, H. Neugebauer, J. Pisarek, C. Plett, P. Pracht, F. Pultar,
   J. Seibert, P. Shushkov, S. Spicher, M. Stahn, M. Steiner, T. Strunk,
   J. Stückrath, T. Rose, and J. Unsleber
   
 * started run on 2024/07/18 at 12:56:40.583     

           -------------------------------------------------
          |                Calculation Setup                |
           -------------------------------------------------

          program call               : xtb coord.xyz --gfn 2 --grad --alpb ch2cl2 bar1M
          hostname                   : xeon-01
          coordinate file            : coord.xyz
          omp threads                :                     2

   ID    Z sym.   atoms
    1    6 C      1-11, 14, 15, 29-35, 37-42, 44, 46-52, 54-57
    2    7 N      12, 13, 16, 43, 53
    3    8 O      17, 36, 45, 58
    4    1 H      18-28, 59-84

molecular fragmentation (1/2 indicates fragments):
111111111111111111111111111122222222222222222222222222222222222222222222
222222222222
# atoms in fragment 1/2:    28    56
 fragment masses (1/2) :      225.25      402.49
CMA distance (Bohr)    :   9.463
constraining FC (au)   :  0.0500

           -------------------------------------------------
          |                 G F N 2 - x T B                 |
           -------------------------------------------------

        Reference                      10.1021/acs.jctc.8b01176
      * Hamiltonian:
        H0-scaling (s, p, d)           1.850000    2.230000    2.230000
        zeta-weighting                 0.500000
      * Dispersion:
        s8                             2.700000
        a1                             0.520000
        a2                             5.000000
        s9                             5.000000
      * Repulsion:
        kExp                           1.500000    1.000000
        rExp                           1.000000
      * Coulomb:
        alpha                          2.000000
        third order                    shell-resolved
        anisotropic                    true
        a3                             3.000000
        a5                             4.000000
        cn-shift                       1.200000
        cn-exp                         4.000000
        max-rad                        5.000000

      * Solvation model:               ALPB
        Solvent                        ch2cl2
        Parameter file                 internal GFN2-xTB/ALPB
        Dielectric constant                8.9300E+00
        Reference state                gsolv [1 bar gas/1 M solution]
        Free energy shift                  7.1799E-03 Eh       4.5055E+00 kcal/mol
        Temperature                        2.9815E+02 K
        Density                            1.3300E+00 kg/L
        Solvent mass                       8.4930E+01 g/mol
        Interaction kernel             P16
        Born radius scaling (c1)           1.5691E+00
        Born radii integrator          GBOBC
        Born offset                        0.0000E+00 a0       0.0000E+00 AA
        H-bond correction              false
        Ion screening                  false
        Surface tension                    1.0000E-05 Eh       1.5569E+01 dyn/cm
        Grid points                               230 per atom
q/qsh data taken from xtbrestart
CAMM data taken from xtbrestart

          ...................................................
          :                      SETUP                      :
          :.................................................:
          :  # basis functions                 225          :
          :  # atomic orbitals                 225          :
          :  # shells                          131          :
          :  # electrons                       238          :
          :  max. iterations                   250          :
          :  Hamiltonian                  GFN2-xTB          :
          :  restarted?                       true          :
          :  GBSA solvation                   true          :
          :  PC potential                    false          :
          :  electronic temp.          300.0000000     K    :
          :  accuracy                    1.0000000          :
          :  -> integral cutoff          0.2500000E+02      :
          :  -> integral neglect         0.1000000E-07      :
          :  -> SCF convergence          0.1000000E-05 Eh   :
          :  -> wf. convergence          0.1000000E-03 e    :
          :  Broyden damping             0.4000000          :
          :  net charge                          0          :
          :  unpaired electrons                  0          :
          ...................................................

 iter      E             dE          RMSdq      gap      omega  full diag
   1   -133.2322744 -0.133232E+03  0.204E-01    1.87       0.0  T
   2   -133.2336054 -0.133101E-02  0.956E-02    1.90       1.0  T
   3   -133.2339241 -0.318663E-03  0.534E-02    1.91       1.0  T
   4   -133.2340254 -0.101389E-03  0.248E-02    1.91       1.0  T
   5   -133.2340399 -0.144338E-04  0.113E-02    1.91       1.0  T
   6   -133.2340421 -0.226269E-05  0.485E-03    1.91       2.2  T
   7   -133.2340432 -0.102075E-05  0.189E-03    1.91       5.8  T
   8   -133.2340433 -0.105495E-06  0.804E-04    1.91      13.6  T
   9   -133.2340433 -0.100488E-07  0.375E-04    1.91      29.1  T

   *** convergence criteria satisfied after 9 iterations ***

         #    Occupation            Energy/Eh            Energy/eV
      -------------------------------------------------------------
         1        2.0000           -0.7601676             -20.6852
       ...           ...                  ...                  ...
       113        2.0000           -0.4072531             -11.0819
       114        2.0000           -0.4040351             -10.9944
       115        2.0000           -0.4002488             -10.8913
       116        2.0000           -0.3984954             -10.8436
       117        2.0000           -0.3975459             -10.8178
       118        2.0000           -0.3921110             -10.6699
       119        2.0000           -0.3693233             -10.0498 (HOMO)
       120                         -0.2991192              -8.1394 (LUMO)
       121                         -0.2973006              -8.0900
       122                         -0.2728093              -7.4235
       123                         -0.2513167              -6.8387
       124                         -0.2364893              -6.4352
       ...                                ...                  ...
       225                          0.7197569              19.5856
      -------------------------------------------------------------
                  HL-Gap            0.0702041 Eh            1.9104 eV
             Fermi-level           -0.3342212 Eh           -9.0946 eV

 SCC (total)                   0 d,  0 h,  0 min,  0.249 sec
 SCC setup                      ...        0 min,  0.005 sec (  2.035%)
 Dispersion                     ...        0 min,  0.002 sec (  0.940%)
 classical contributions        ...        0 min,  0.000 sec (  0.126%)
 integral evaluation            ...        0 min,  0.028 sec ( 11.393%)
 iterations                     ...        0 min,  0.113 sec ( 45.443%)
 molecular gradient             ...        0 min,  0.098 sec ( 39.524%)
 printout                       ...        0 min,  0.001 sec (  0.524%)

         :::::::::::::::::::::::::::::::::::::::::::::::::::::
         ::                     SUMMARY                     ::
         :::::::::::::::::::::::::::::::::::::::::::::::::::::
         :: total energy            -131.291279122173 Eh    ::
         :: total w/o Gsasa/hb      -131.243277049320 Eh    ::
         :: gradient norm              0.050689834261 Eh/a0 ::
         :: HOMO-LUMO gap              1.910350554135 eV    ::
         ::.................................................::
         :: SCC energy              -133.226857385220 Eh    ::
         :: -> isotropic ES            0.163741653877 Eh    ::
         :: -> anisotropic ES         -0.000474534695 Eh    ::
         :: -> anisotropic XC          0.068780000681 Eh    ::
         :: -> dispersion             -0.119779620843 Eh    ::
         :: -> Gsolv                  -0.062878427803 Eh    ::
         ::    -> Gelec               -0.014876354950 Eh    ::
         ::    -> Gsasa               -0.055182016550 Eh    ::
         ::    -> Ghb                  0.000000000000 Eh    ::
         ::    -> Gshift               0.007179943697 Eh    ::
         :: repulsion energy           1.935578263047 Eh    ::
         :: add. restraining           0.000000000000 Eh    ::
         :: total charge              -0.000000000000 e     ::
         :::::::::::::::::::::::::::::::::::::::::::::::::::::

           -------------------------------------------------
          |                Property Printout                |
           -------------------------------------------------

    * Orbital Energies and Occupations

         #    Occupation            Energy/Eh            Energy/eV
      -------------------------------------------------------------
         1        2.0000           -0.7601676             -20.6852
       ...           ...                  ...                  ...
       107        2.0000           -0.4197614             -11.4223
       108        2.0000           -0.4177745             -11.3682
       109        2.0000           -0.4174340             -11.3590
       110        2.0000           -0.4166314             -11.3371
       111        2.0000           -0.4148765             -11.2894
       112        2.0000           -0.4113137             -11.1924
       113        2.0000           -0.4072531             -11.0819
       114        2.0000           -0.4040351             -10.9944
       115        2.0000           -0.4002488             -10.8913
       116        2.0000           -0.3984954             -10.8436
       117        2.0000           -0.3975459             -10.8178
       118        2.0000           -0.3921110             -10.6699
       119        2.0000           -0.3693233             -10.0498 (HOMO)
       120                         -0.2991192              -8.1394 (LUMO)
       121                         -0.2973006              -8.0900
       122                         -0.2728093              -7.4235
       123                         -0.2513167              -6.8387
       124                         -0.2364893              -6.4352
       125                         -0.2303563              -6.2683
       126                         -0.2252249              -6.1287
       127                         -0.2242747              -6.1028
       128                         -0.2176890              -5.9236
       129                         -0.2119621              -5.7678
       130                         -0.2038264              -5.5464
       ...                                ...                  ...
       225                          0.7197569              19.5856
      -------------------------------------------------------------
                  HL-Gap            0.0702041 Eh            1.9104 eV
             Fermi-level           -0.3342212 Eh           -9.0946 eV

     #   Z          covCN         q      C6AA      α(0)
     1   6 C        2.922    -0.032    28.793     8.800
     2   6 C        2.967     0.012    27.739     8.639
     3   6 C        2.922    -0.037    28.931     8.821
     4   6 C        2.916    -0.029    28.726     8.789
     5   6 C        2.917    -0.030    28.757     8.794
     6   6 C        2.916    -0.025    28.638     8.775
     7   6 C        3.809    -0.064    21.726     6.635
     8   6 C        3.842     0.048    19.742     6.321
     9   6 C        3.066     0.088    25.985     8.359
    10   6 C        3.070     0.057    26.661     8.466
    11   6 C        2.810     0.268    22.486     7.769
    12   7 N        2.757    -0.194    25.204     7.456
    13   7 N        1.837    -0.208    26.358     7.608
    14   6 C        2.938     0.054    26.799     8.490
    15   6 C        2.941     0.049    26.893     8.505
    16   7 N        1.837    -0.200    26.168     7.581
    17   8 O        0.857    -0.483    23.403     6.486
    18   1 H        0.859     0.224     0.993     1.561
    19   1 H        0.925     0.064     2.150     2.293
    20   1 H        0.925     0.062     2.177     2.307
    21   1 H        0.925     0.029     2.604     2.523
    22   1 H        0.925     0.033     2.550     2.497
    23   1 H        0.925     0.036     2.507     2.476
    24   1 H        0.925     0.035     2.513     2.479
    25   1 H        0.925     0.033     2.550     2.497
    26   1 H        0.924     0.070     2.091     2.261
    27   1 H        0.924     0.048     2.351     2.398
    28   1 H        0.924     0.078     2.004     2.214
    29   6 C        2.920    -0.022    28.557     8.763
    30   6 C        2.971    -0.005    28.142     8.702
    31   6 C        2.922    -0.013    28.337     8.730
    32   6 C        2.916    -0.024    28.612     8.771
    33   6 C        2.918    -0.024    28.599     8.770
    34   6 C        2.916    -0.027    28.677     8.781
    35   6 C        2.825     0.234    23.102     7.876
    36   8 O        0.858    -0.415    21.980     6.286
    37   6 C        2.959    -0.040    28.993     8.832
    38   6 C        3.113     0.128    25.047     8.199
    39   6 C        3.184     0.067    26.062     8.331
    40   6 C        2.913    -0.031    28.778     8.797
    41   6 C        2.920    -0.034    28.835     8.806
    42   6 C        2.933    -0.025    28.638     8.776
    43   7 N        1.871    -0.297    28.560     7.922
    44   6 C        3.230     0.234    22.428     7.690
    45   8 O        1.728    -0.225    17.729     5.685
    46   6 C        3.901     0.015    20.267     6.399
    47   6 C        3.819    -0.082    22.040     6.681
    48   6 C        3.905     0.021    20.166     6.383
    49   6 C        3.825    -0.072    21.865     6.654
    50   6 C        3.907     0.004    20.453     6.428
    51   6 C        3.819    -0.064    21.708     6.631
    52   6 C        2.758     0.279    22.277     7.729
    53   7 N        2.685    -0.178    24.858     7.405
    54   6 C        3.749    -0.001    20.667     6.484
    55   6 C        3.767    -0.109    22.629     6.780
    56   6 C        3.763    -0.118    22.805     6.807
    57   6 C        3.760    -0.102    22.490     6.761
    58   8 O        0.859    -0.513    24.083     6.580
    59   1 H        0.924     0.063     2.169     2.303
    60   1 H        0.924     0.062     2.176     2.307
    61   1 H        0.924     0.053     2.285     2.364
    62   1 H        0.924     0.042     2.429     2.437
    63   1 H        0.924     0.059     2.211     2.325
    64   1 H        0.924     0.043     2.403     2.424
    65   1 H        0.925     0.047     2.353     2.399
    66   1 H        0.924     0.045     2.379     2.412
    67   1 H        0.924     0.039     2.457     2.451
    68   1 H        0.924     0.046     2.372     2.409
    69   1 H        0.924     0.053     2.286     2.365
    70   1 H        0.924     0.048     2.341     2.393
    71   1 H        0.860     0.199     1.112     1.652
    72   1 H        0.924     0.044     2.402     2.424
    73   1 H        0.924     0.054     2.277     2.360
    74   1 H        0.924     0.060     2.195     2.317
    75   1 H        0.925     0.066     2.126     2.280
    76   1 H        0.925     0.058     2.224     2.332
    77   1 H        0.925     0.051     2.308     2.376
    78   1 H        0.925     0.038     2.478     2.462
    79   1 H        0.925     0.047     2.364     2.404
    80   1 H        0.925     0.048     2.342     2.393
    81   1 H        0.925     0.045     2.385     2.415
    82   1 H        0.925     0.030     2.579     2.511
    83   1 H        0.924     0.063     2.169     2.303
    84   1 H        0.924     0.055     2.255     2.348

 Mol. C6AA /au·bohr⁶  :      84051.251369
 Mol. C8AA /au·bohr⁸  :    2016997.104790
 Mol. α(0) /au        :        450.403328


Wiberg/Mayer (AO) data.
largest (>0.10) Wiberg bond orders for each atom

 ---------------------------------------------------------------------------
     #   Z sym  total        # sym  WBO       # sym  WBO       # sym  WBO
 ---------------------------------------------------------------------------
     1   6 C    3.991 --     6 C    1.439     2 C    1.418    21 H    0.969
                             4 C    0.111
     2   6 C    3.987 --     1 C    1.418     3 C    1.407     7 C    1.009
                             5 C    0.109
     3   6 C    3.991 --     4 C    1.450     2 C    1.407    25 H    0.969
                             6 C    0.112
     4   6 C    3.992 --     3 C    1.450     5 C    1.433    24 H    0.971
                             1 C    0.111
     5   6 C    3.990 --     6 C    1.444     4 C    1.433    23 H    0.971
                             2 C    0.109
     6   6 C    3.992 --     5 C    1.444     1 C    1.439    22 H    0.971
                             3 C    0.112
     7   6 C    3.988 --     2 C    1.009    27 H    0.974    26 H    0.964
                             8 C    0.949
     8   6 C    3.968 --     9 C    1.000    12 N    0.990     7 C    0.949
                            28 H    0.928
     9   6 C    3.978 --    13 N    1.428    10 C    1.323     8 C    1.000
                            15 C    0.111
    10   6 C    3.979 --    16 N    1.418     9 C    1.323    11 C    0.982
                            14 C    0.115
    11   6 C    3.955 --    17 O    1.606    12 N    1.290    10 C    0.982
    12   7 N    3.476 --    11 C    1.290     8 C    0.990    18 H    0.872
                            17 O    0.208
    13   7 N    3.060 --    14 C    1.437     9 C    1.428
    14   6 C    3.975 --    13 N    1.437    15 C    1.396    19 H    0.962
                            10 C    0.115
    15   6 C    3.975 --    16 N    1.447    14 C    1.396    20 H    0.962
                             9 C    0.111
    16   7 N    3.065 --    15 C    1.447    10 C    1.418
    17   8 O    1.975 --    11 C    1.606    12 N    0.208
    18   1 H    0.949 --    12 N    0.872
    19   1 H    0.995 --    14 C    0.962
    20   1 H    0.996 --    15 C    0.962
    21   1 H    0.999 --     1 C    0.969
    22   1 H    0.999 --     6 C    0.971
    23   1 H    0.998 --     5 C    0.971
    24   1 H    0.998 --     4 C    0.971
    25   1 H    0.999 --     3 C    0.969
    26   1 H    0.994 --     7 C    0.964
    27   1 H    0.997 --     7 C    0.974
    28   1 H    0.994 --     8 C    0.928
    29   6 C    3.990 --    34 C    1.451    30 C    1.387    82 H    0.970
                            32 C    0.110
    30   6 C    3.988 --    31 C    1.391    29 C    1.387    35 C    1.008
                            33 C    0.105
    31   6 C    3.988 --    32 C    1.446    30 C    1.391    78 H    0.966
                            34 C    0.109
    32   6 C    3.990 --    31 C    1.446    33 C    1.438    79 H    0.969
                            29 C    0.110
    33   6 C    3.989 --    32 C    1.438    34 C    1.432    80 H    0.970
                            30 C    0.105
    34   6 C    3.991 --    29 C    1.451    33 C    1.432    81 H    0.970
                            31 C    0.109
    35   6 C    3.920 --    36 O    1.762    37 C    1.032    30 C    1.008
    36   8 O    2.024 --    35 C    1.762
    37   6 C    3.982 --    42 C    1.391    38 C    1.310    35 C    1.032
                            40 C    0.103
    38   6 C    3.922 --    37 C    1.310    39 C    1.287    45 O    1.081
    39   6 C    3.979 --    40 C    1.344    38 C    1.287    43 N    1.168
    40   6 C    3.982 --    41 C    1.461    39 C    1.344    75 H    0.967
                            37 C    0.103
    41   6 C    3.988 --    40 C    1.461    42 C    1.426    76 H    0.968
    42   6 C    3.984 --    41 C    1.426    37 C    1.391    77 H    0.968
    43   7 N    3.020 --    44 C    1.624    39 C    1.168
    44   6 C    3.908 --    43 N    1.624    45 O    1.089    46 C    0.987
    45   8 O    2.402 --    44 C    1.089    38 C    1.081
    46   6 C    3.985 --    44 C    0.987    51 C    0.982    47 C    0.979
                            55 C    0.966
    47   6 C    3.989 --    48 C    0.986    46 C    0.979    60 H    0.971
                            59 H    0.969
    48   6 C    3.991 --    56 C    0.995    49 C    0.987    47 C    0.986
                            54 C    0.983
    49   6 C    3.995 --    48 C    0.987    50 C    0.984    62 H    0.973
                            61 H    0.971
    50   6 C    3.992 --    57 C    0.995    49 C    0.984    51 C    0.963
                            52 C    0.949
    51   6 C    3.992 --    46 C    0.982    64 H    0.974    63 H    0.967
                            50 C    0.963
    52   6 C    3.939 --    58 O    1.584    53 N    1.323    50 C    0.949
    53   7 N    3.482 --    52 C    1.323    54 C    0.986    71 H    0.903
                            58 O    0.192
    54   6 C    3.962 --    53 N    0.986    48 C    0.983    83 H    0.966
                            84 H    0.960
    55   6 C    3.985 --    72 H    0.986    73 H    0.985    74 H    0.979
                            46 C    0.966
    56   6 C    3.991 --    48 C    0.995    70 H    0.984    68 H    0.984
                            69 H    0.983
    57   6 C    3.993 --    50 C    0.995    67 H    0.985    65 H    0.984
                            66 H    0.984
    58   8 O    1.956 --    52 C    1.584    53 N    0.192
    59   1 H    0.996 --    47 C    0.969
    60   1 H    0.996 --    47 C    0.971
    61   1 H    0.997 --    49 C    0.971
    62   1 H    0.998 --    49 C    0.973
    63   1 H    0.996 --    51 C    0.967
    64   1 H    0.998 --    51 C    0.974
    65   1 H    0.997 --    57 C    0.984
    66   1 H    0.997 --    57 C    0.984
    67   1 H    0.998 --    57 C    0.985
    68   1 H    0.997 --    56 C    0.984
    69   1 H    0.997 --    56 C    0.983
    70   1 H    0.997 --    56 C    0.984
    71   1 H    0.960 --    53 N    0.903
    72   1 H    0.998 --    55 C    0.986
    73   1 H    0.997 --    55 C    0.985
    74   1 H    0.995 --    55 C    0.979
    75   1 H    0.995 --    40 C    0.967
    76   1 H    0.996 --    41 C    0.968
    77   1 H    0.997 --    42 C    0.968
    78   1 H    0.999 --    31 C    0.966
    79   1 H    0.997 --    32 C    0.969
    80   1 H    0.997 --    33 C    0.970
    81   1 H    0.997 --    34 C    0.970
    82   1 H    0.999 --    29 C    0.970
    83   1 H    0.996 --    54 C    0.966
    84   1 H    0.997 --    54 C    0.960
 ---------------------------------------------------------------------------

Topologies differ in total number of bonds
Writing topology from bond orders to xtbtopo.mol

molecular dipole:
                 x           y           z       tot (Debye)
 q only:        2.306      -1.345      -0.823
   full:        1.986      -1.068      -0.949       6.218
molecular quadrupole (traceless):
                xx          xy          yy          xz          yz          zz
 q only:       21.311     -10.586     -11.052      -2.973       3.641     -10.260
  q+dip:       15.900      -9.185      -7.459     -13.245       6.212      -8.441
   full:       16.553      -5.031      -2.586     -12.125       4.744     -13.967


           -------------------------------------------------
          | TOTAL ENERGY             -131.291279122173 Eh   |
          | GRADIENT NORM               0.050689834261 Eh/α |
          | HOMO-LUMO GAP               1.910350554135 eV   |
           -------------------------------------------------

------------------------------------------------------------------------
 * finished run on 2024/07/18 at 12:56:40.880     
------------------------------------------------------------------------
 total:
 * wall-time:     0 d,  0 h,  0 min,  0.298 sec
 *  cpu-time:     0 d,  0 h,  0 min,  0.592 sec
 * ratio c/w:     1.989 speedup
 SCF:
 * wall-time:     0 d,  0 h,  0 min,  0.249 sec
 *  cpu-time:     0 d,  0 h,  0 min,  0.499 sec
 * ratio c/w:     1.999 speedup
