# Supplementary material for: Photochemical Deracemization of 4,7-Diaza-1-isoindolinones by Unidirectional Hydrogen Atom Shuttling
Source: J Am Chem Soc. 2024 Dec 30;147(2):1434–9. doi: 10.1021/jacs.4c16053 (PMC11744763; doi:10.1021/jacs.4c16053)
Supplement: Supplementary file 3 — ja4c16053_si_003.zip [file ja4c16053_si_003.zip › to_zip/ent2b_1b/thermodynamics/s0/spe.out]

                                 *****************
                                 * O   R   C   A *
                                 *****************

                                            #,                                       
                                            ###                                      
                                            ####                                     
                                            #####                                    
                                            ######                                   
                                           ########,                                 
                                     ,,################,,,,,                         
                               ,,#################################,,                 
                          ,,##########################################,,             
                       ,#########################################, ''#####,          
                    ,#############################################,,   '####,        
                  ,##################################################,,,,####,       
                ,###########''''           ''''###############################       
              ,#####''   ,,,,##########,,,,          '''####'''          '####       
            ,##' ,,,,###########################,,,                        '##       
           ' ,,###''''                  '''############,,,                           
         ,,##''                                '''############,,,,        ,,,,,,###''
      ,#''                                            '''#######################'''  
     '                                                          ''''####''''         
             ,#######,   #######,   ,#######,      ##                                
            ,#'     '#,  ##    ##  ,#'     '#,    #''#        ######   ,####,        
            ##       ##  ##   ,#'  ##            #'  '#       #        #'  '#        
            ##       ##  #######   ##           ,######,      #####,   #    #        
            '#,     ,#'  ##    ##  '#,     ,#' ,#      #,         ##   #,  ,#        
             '#######'   ##     ##  '#######'  #'      '#     #####' # '####'        


                  #######################################################
                  #                        -***-                        #
                  #          Department of theory and spectroscopy      #
                  #    Directorship and core code : Frank Neese         #
                  #        Max Planck Institute fuer Kohlenforschung    #
                  #                Kaiser Wilhelm Platz 1               #
                  #                 D-45470 Muelheim/Ruhr               #
                  #                      Germany                        #
                  #                                                     #
                  #                  All rights reserved                #
                  #                        -***-                        #
                  #######################################################


                         Program Version 5.0.3 -  RELEASE  -


 With contributions from (in alphabetic order):
   Daniel Aravena         : Magnetic Suceptibility
   Michael Atanasov       : Ab Initio Ligand Field Theory (pilot matlab implementation)
   Alexander A. Auer      : GIAO ZORA, VPT2 properties, NMR spectrum
   Ute Becker             : Parallelization
   Giovanni Bistoni       : ED, misc. LED, open-shell LED, HFLD
   Martin Brehm           : Molecular dynamics
   Dmytro Bykov           : SCF Hessian
   Vijay G. Chilkuri      : MRCI spin determinant printing, contributions to CSF-ICE
   Dipayan Datta          : RHF DLPNO-CCSD density
   Achintya Kumar Dutta   : EOM-CC, STEOM-CC
   Dmitry Ganyushin       : Spin-Orbit,Spin-Spin,Magnetic field MRCI
   Miquel Garcia          : C-PCM and meta-GGA Hessian, CC/C-PCM, Gaussian charge scheme
   Yang Guo               : DLPNO-NEVPT2, F12-NEVPT2, CIM, IAO-localization
   Andreas Hansen         : Spin unrestricted coupled pair/coupled cluster methods
   Benjamin Helmich-Paris : MC-RPA, TRAH-SCF, COSX integrals
   Lee Huntington         : MR-EOM, pCC
   Robert Izsak           : Overlap fitted RIJCOSX, COSX-SCS-MP3, EOM
   Marcus Kettner         : VPT2
   Christian Kollmar      : KDIIS, OOCD, Brueckner-CCSD(T), CCSD density, CASPT2, CASPT2-K
   Simone Kossmann        : Meta GGA functionals, TD-DFT gradient, OOMP2, MP2 Hessian
   Martin Krupicka        : Initial AUTO-CI
   Lucas Lang             : DCDCAS
   Marvin Lechner         : AUTO-CI (C++ implementation), FIC-MRCC
   Dagmar Lenk            : GEPOL surface, SMD
   Dimitrios Liakos       : Extrapolation schemes; Compound Job, initial MDCI parallelization
   Dimitrios Manganas     : Further ROCIS development; embedding schemes
   Dimitrios Pantazis     : SARC Basis sets
   Anastasios Papadopoulos: AUTO-CI, single reference methods and gradients
   Taras Petrenko         : DFT Hessian,TD-DFT gradient, ASA, ECA, R-Raman, ABS, FL, XAS/XES, NRVS
   Peter Pinski           : DLPNO-MP2, DLPNO-MP2 Gradient
   Christoph Reimann      : Effective Core Potentials
   Marius Retegan         : Local ZFS, SOC
   Christoph Riplinger    : Optimizer, TS searches, QM/MM, DLPNO-CCSD(T), (RO)-DLPNO pert. Triples
   Tobias Risthaus        : Range-separated hybrids, TD-DFT gradient, RPA, STAB
   Michael Roemelt        : Original ROCIS implementation
   Masaaki Saitow         : Open-shell DLPNO-CCSD energy and density
   Barbara Sandhoefer     : DKH picture change effects
   Avijit Sen             : IP-ROCIS
   Kantharuban Sivalingam : CASSCF convergence, NEVPT2, FIC-MRCI
   Bernardo de Souza      : ESD, SOC TD-DFT
   Georgi Stoychev        : AutoAux, RI-MP2 NMR, DLPNO-MP2 response
   Willem Van den Heuvel  : Paramagnetic NMR
   Boris Wezisla          : Elementary symmetry handling
   Frank Wennmohs         : Technical directorship


 We gratefully acknowledge several colleagues who have allowed us to
 interface, adapt or use parts of their codes:
   Stefan Grimme, W. Hujo, H. Kruse, P. Pracht,  : VdW corrections, initial TS optimization,
                  C. Bannwarth, S. Ehlert          DFT functionals, gCP, sTDA/sTD-DF
   Ed Valeev, F. Pavosevic, A. Kumar             : LibInt (2-el integral package), F12 methods
   Garnet Chan, S. Sharma, J. Yang, R. Olivares  : DMRG
   Ulf Ekstrom                                   : XCFun DFT Library
   Mihaly Kallay                                 : mrcc  (arbitrary order and MRCC methods)
   Jiri Pittner, Ondrej Demel                    : Mk-CCSD
   Frank Weinhold                                : gennbo (NPA and NBO analysis)
   Christopher J. Cramer and Donald G. Truhlar   : smd solvation model
   Lars Goerigk                                  : TD-DFT with DH, B97 family of functionals
   V. Asgeirsson, H. Jonsson                     : NEB implementation
   FAccTs GmbH                                   : IRC, NEB, NEB-TS, DLPNO-Multilevel, CI-OPT
                                                   MM, QMMM, 2- and 3-layer-ONIOM, Crystal-QMMM,
                                                   LR-CPCM, SF, NACMEs, symmetry and pop. for TD-DFT,
                                                   nearIR, NL-DFT gradient (VV10), updates on ESD,
                                                   ML-optimized integration grids
   S Lehtola, MJT Oliveira, MAL Marques          : LibXC Library
   Liviu Ungur et al                             : ANISO software


 Your calculation uses the libint2 library for the computation of 2-el integrals
 For citations please refer to: http://libint.valeyev.net

 Your ORCA version has been built with support for libXC version: 5.1.0
 For citations please refer to: https://tddft.org/programs/libxc/

 This ORCA versions uses:
   CBLAS   interface :  Fast vector & matrix operations
   LAPACKE interface :  Fast linear algebra routines
   SCALAPACK package :  Parallel linear algebra routines
   Shared memory     :  Shared parallel matrices
   BLAS/LAPACK       :  OpenBLAS 0.3.15  USE64BITINT DYNAMIC_ARCH NO_AFFINITY Zen SINGLE_THREADED
        Core in use  :  Zen
   Copyright (c) 2011-2014, The OpenBLAS Project


***************************************
The coordinates will be read from file: coord.xyz
***************************************


Your calculation utilizes the atom-pairwise dispersion correction
based on tight binding partial charges (D4)
Cite in your paper:
E.Caldeweyher, C.Bannwarth, S.Grimme, J.Chem.Phys., (2017), 147, 034112.
E.Caldeweyher, S.Ehlert, A.Hansen, H.Neugebauer, S.Grimme, J.Chem.Phys., (2018), in progress.
   

================================================================================

----- Orbital basis set information -----
Your calculation utilizes the basis: def2-QZVPP
   F. Weigend and R. Ahlrichs, Phys. Chem. Chem. Phys. 7, 3297 (2005).

----- AuxJ basis set information -----
Your calculation utilizes the auxiliary basis: def2/J
   F. Weigend, Phys. Chem. Chem. Phys. 8, 1057 (2006).

================================================================================
                                        WARNINGS
                       Please study these warnings very carefully!
================================================================================


INFO   : the flag for use of the SHARK integral package has been found!

================================================================================
                                       INPUT FILE
================================================================================
NAME = orca.inp
|  1> ! RKS PW6B95 D4 def2-QZVPP RIJCOSX def2/J defgrid3 SP
|  2> %maxcore 2500
|  3> %scf
|  4> autotrah false
|  5> end
|  6> %pal
|  7>   nprocs 8
|  8> end
|  9> *xyzfile 0 1 coord.xyz
| 10> 
| 11>                          ****END OF INPUT****
================================================================================

                       ****************************
                       * Single Point Calculation *
                       ****************************

---------------------------------
CARTESIAN COORDINATES (ANGSTROEM)
---------------------------------
  C     -2.856510   -2.720905   -1.927648
  C     -3.449149   -1.469484   -2.061330
  C     -3.319146   -0.795162   -3.274818
  C     -2.611489   -1.356868   -4.327393
  C     -2.023562   -2.607762   -4.182491
  C     -2.151537   -3.289471   -2.980967
  C     -4.162715   -0.823089   -0.907040
  C     -3.277817    0.232496   -0.233820
  C     -3.919638    0.881704    0.950516
  C     -3.156779    0.657430    2.081909
  C     -1.968454   -0.148009    1.696280
  N     -2.084445   -0.330725    0.368252
  N     -5.047920    1.564339    0.974129
  C     -5.379666    2.031448    2.173221
  C     -4.602538    1.810018    3.312359
  N     -3.475166    1.110469    3.279202
  O     -1.086730   -0.560806    2.433015
  H     -1.339751   -0.785305   -0.169407
  H     -6.296060    2.604072    2.247178
  H     -4.914503    2.212376    4.268152
  H     -2.946917   -3.256913   -0.990225
  H     -1.697095   -4.264486   -2.859202
  H     -1.472087   -3.048390   -5.003015
  H     -2.521744   -0.819764   -5.263147
  H     -3.778327    0.179751   -3.397003
  H     -5.072635   -0.326256   -1.250979
  H     -4.456980   -1.570617   -0.167290
  H     -3.013495    0.992960   -0.973818
  C      1.587691    3.012450   -1.708467
  C      0.315382    2.461154   -1.580470
  C     -0.230146    1.733117   -2.634322
  C      0.503409    1.530544   -3.792908
  C      1.770387    2.085428   -3.918980
  C      2.306470    2.836754   -2.880599
  C     -0.489883    2.677091   -0.348183
  O     -1.649792    3.027642   -0.422024
  C      0.145603    2.447947    0.971384
  C      1.243336    1.626225    1.186373
  C      1.786892    1.372042    2.441719
  C      1.239520    1.961357    3.570570
  C      0.135441    2.784440    3.388807
  C     -0.403506    3.012261    2.125914
  N      2.844896    0.494413    2.289711
  C      2.889221    0.247579    1.029374
  O      1.961473    0.909163    0.297918
  C      3.905203   -0.564532    0.281109
  C      4.413209   -1.723804    1.149053
  C      3.509679   -2.962995    1.228369
  C      3.185938   -3.439153   -0.182580
  C      2.461746   -2.342962   -0.961384
  C      3.382693   -1.110868   -1.057792
  C      1.193869   -1.931589   -0.229608
  N      1.198901   -2.035599    1.103573
  C      2.180601   -2.705134    1.936592
  C      5.070780    0.401049   -0.006664
  C      4.257152   -4.044638    2.003476
  C      2.124127   -2.823756   -2.368436
  O      0.234743   -1.464225   -0.845070
  H      5.364605   -2.048448    0.714600
  H      4.644072   -1.362957    2.154369
  H      4.106279   -3.708135   -0.711683
  H      2.570678   -4.345158   -0.142937
  H      4.259920   -1.423105   -1.633626
  H      2.904060   -0.323745   -1.645546
  H      1.657451   -2.041646   -2.965822
  H      3.037556   -3.135668   -2.877461
  H      1.447991   -3.679921   -2.344912
  H      3.684512   -4.973259    2.036636
  H      5.218893   -4.261457    1.535797
  H      4.450488   -3.733053    3.032276
  H      0.381373   -1.667574    1.586503
  H      4.748112    1.244068   -0.620000
  H      5.492893    0.793101    0.919102
  H      5.860185   -0.124257   -0.545775
  H      1.651306    1.779583    4.554308
  H     -0.322182    3.257841    4.246860
  H     -1.268028    3.655490    2.028917
  H     -1.217827    1.299430   -2.543201
  H      0.084000    0.941082   -4.597916
  H      2.339518    1.934292   -4.827109
  H      3.287981    3.281049   -2.981602
  H      2.014984    3.593471   -0.899971
  H      2.336009   -2.104818    2.835101
  H      1.763692   -3.664184    2.262704

----------------------------
CARTESIAN COORDINATES (A.U.)
----------------------------
  NO LB      ZA    FRAG     MASS         X           Y           Z
   0 C     6.0000    0    12.011   -5.398022   -5.141765   -3.642727
   1 C     6.0000    0    12.011   -6.517947   -2.776922   -3.895349
   2 C     6.0000    0    12.011   -6.272277   -1.502638   -6.188509
   3 C     6.0000    0    12.011   -4.934998   -2.564109   -8.177588
   4 C     6.0000    0    12.011   -3.823978   -4.927957   -7.903763
   5 C     6.0000    0    12.011   -4.065815   -6.216200   -5.633211
   6 C     6.0000    0    12.011   -7.866391   -1.555414   -1.714058
   7 C     6.0000    0    12.011   -6.194176    0.439355   -0.441855
   8 C     6.0000    0    12.011   -7.407043    1.666180    1.796214
   9 C     6.0000    0    12.011   -5.965447    1.242362    3.934238
  10 C     6.0000    0    12.011   -3.719839   -0.279696    3.205505
  11 N     7.0000    0    14.007   -3.939031   -0.624980    0.695895
  12 N     7.0000    0    14.007   -9.539186    2.956172    1.840838
  13 C     6.0000    0    12.011  -10.166096    3.838880    4.106792
  14 C     6.0000    0    12.011   -8.697536    3.420438    6.259452
  15 N     7.0000    0    14.007   -6.567111    2.098483    6.196793
  16 O     8.0000    0    15.999   -2.053622   -1.059770    4.597732
  17 H     1.0000    0     1.008   -2.531763   -1.484012   -0.320134
  18 H     1.0000    0     1.008  -11.897829    4.920983    4.246551
  19 H     1.0000    0     1.008   -9.287066    4.180785    8.065639
  20 H     1.0000    0     1.008   -5.568865   -6.154673   -1.871254
  21 H     1.0000    0     1.008   -3.207045   -8.058711   -5.403108
  22 H     1.0000    0     1.008   -2.781841   -5.760622   -9.454328
  23 H     1.0000    0     1.008   -4.765405   -1.549130   -9.945905
  24 H     1.0000    0     1.008   -7.140004    0.339680   -6.419406
  25 H     1.0000    0     1.008   -9.585892   -0.616534   -2.364008
  26 H     1.0000    0     1.008   -8.422472   -2.968036   -0.316131
  27 H     1.0000    0     1.008   -5.694680    1.876422   -1.840249
  28 C     6.0000    0    12.011    3.000300    5.692705   -3.228535
  29 C     6.0000    0    12.011    0.595986    4.650906   -2.986656
  30 C     6.0000    0    12.011   -0.434913    3.275116   -4.978148
  31 C     6.0000    0    12.011    0.951304    2.892310   -7.167558
  32 C     6.0000    0    12.011    3.345546    3.940888   -7.405799
  33 C     6.0000    0    12.011    4.358597    5.360688   -5.443542
  34 C     6.0000    0    12.011   -0.925745    5.058969   -0.657970
  35 O     8.0000    0    15.999   -3.117654    5.721414   -0.797509
  36 C     6.0000    0    12.011    0.275149    4.625949    1.835650
  37 C     6.0000    0    12.011    2.349564    3.073120    2.241920
  38 C     6.0000    0    12.011    3.376737    2.592783    4.614180
  39 C     6.0000    0    12.011    2.342353    3.706428    6.747400
  40 C     6.0000    0    12.011    0.255947    5.261828    6.403917
  41 C     6.0000    0    12.011   -0.762517    5.692348    4.017395
  42 N     7.0000    0    14.007    5.376075    0.934305    4.326926
  43 C     6.0000    0    12.011    5.459837    0.467857    1.945235
  44 O     8.0000    0    15.999    3.706646    1.718069    0.562984
  45 C     6.0000    0    12.011    7.379764   -1.066811    0.531219
  46 C     6.0000    0    12.011    8.339757   -3.257518    2.171395
  47 C     6.0000    0    12.011    6.632331   -5.599249    2.321281
  48 C     6.0000    0    12.011    6.020550   -6.499057   -0.345026
  49 C     6.0000    0    12.011    4.652026   -4.427556   -1.816752
  50 C     6.0000    0    12.011    6.392364   -2.099236   -1.998937
  51 C     6.0000    0    12.011    2.256085   -3.650174   -0.433896
  52 N     7.0000    0    14.007    2.265595   -3.846725    2.085451
  53 C     6.0000    0    12.011    4.120738   -5.111962    3.659629
  54 C     6.0000    0    12.011    9.582386    0.757873   -0.012593
  55 C     6.0000    0    12.011    8.044851   -7.643258    3.786021
  56 C     6.0000    0    12.011    4.014017   -5.336125   -4.475695
  57 O     8.0000    0    15.999    0.443601   -2.766983   -1.596951
  58 H     1.0000    0     1.008   10.137634   -3.871006    1.350398
  59 H     1.0000    0     1.008    8.776024   -2.575615    4.071167
  60 H     1.0000    0     1.008    7.759743   -7.007359   -1.344886
  61 H     1.0000    0     1.008    4.857878   -8.211159   -0.270112
  62 H     1.0000    0     1.008    8.050082   -2.689279   -3.087105
  63 H     1.0000    0     1.008    5.487877   -0.611790   -3.109631
  64 H     1.0000    0     1.008    3.132129   -3.858152   -5.604591
  65 H     1.0000    0     1.008    5.740149   -5.925554   -5.437614
  66 H     1.0000    0     1.008    2.736306   -6.954042   -4.431242
  67 H     1.0000    0     1.008    6.962719   -9.398097    3.848685
  68 H     1.0000    0     1.008    9.862278   -8.052986    2.902235
  69 H     1.0000    0     1.008    8.410203   -7.054448    5.730172
  70 H     1.0000    0     1.008    0.720691   -3.151258    2.998056
  71 H     1.0000    0     1.008    8.972631    2.350947   -1.171630
  72 H     1.0000    0     1.008   10.380064    1.498744    1.736851
  73 H     1.0000    0     1.008   11.074144   -0.234812   -1.031365
  74 H     1.0000    0     1.008    3.120516    3.362925    8.606394
  75 H     1.0000    0     1.008   -0.608835    6.156427    8.025403
  76 H     1.0000    0     1.008   -2.396226    6.907876    3.834097
  77 H     1.0000    0     1.008   -2.301359    2.455567   -4.805953
  78 H     1.0000    0     1.008    0.158738    1.778388   -8.688802
  79 H     1.0000    0     1.008    4.421049    3.655281   -9.121914
  80 H     1.0000    0     1.008    6.213384    6.200284   -5.634412
  81 H     1.0000    0     1.008    3.807769    6.790676   -1.700699
  82 H     1.0000    0     1.008    4.414418   -3.977529    5.357565
  83 H     1.0000    0     1.008    3.332895   -6.924304    4.275891

--------------------------------
INTERNAL COORDINATES (ANGSTROEM)
--------------------------------
 C      0   0   0     0.000000000000     0.00000000     0.00000000
 C      1   0   0     1.391095241301     0.00000000     0.00000000
 C      2   1   0     1.394332863641   118.61825568     0.00000000
 C      3   2   1     1.387157911989   120.80487185   359.85182175
 C      4   3   2     1.389744974846   120.07785277     0.15055785
 C      5   4   3     1.387358887346   119.57444001     0.11051209
 C      2   1   3     1.503125617538   121.01762907   182.76705288
 C      7   2   1     1.533144186859   111.05651957   100.52912926
 C      8   7   2     1.495344902625   113.51371429   181.78369997
 C      9   8   7     1.382861345351   109.92572824   119.92286208
 C     10   9   8     1.486457557368   108.45963736     0.23784001
 N     11  10   9     1.345547919124   105.11252987     1.06142626
 N      9   8   7     1.318926233733   127.30486939   300.60482703
 C     13   9   8     1.328934437045   114.30696558   180.03065068
 C     14  13   9     1.396637512017   122.77276049   359.61236627
 N     10   9   8     1.319138043016   123.62378452   180.02037516
 O     11  10   9     1.220908445800   127.15672472   181.60113766
 H     12  11  10     1.024836536376   121.02363817   174.13326826
 H     14  13   9     1.083118689731   117.29965680   179.70194094
 H     15  14  13     1.082938064448   120.04433413   179.94454506
 H      1   2   3     1.083623641727   119.50952957   179.88586653
 H      6   5   4     1.082588861972   120.08169980   179.98480846
 H      5   4   3     1.082375577567   120.19359391   179.91821192
 H      4   3   2     1.082667565882   119.81733947   179.91705502
 H      3   2   1     1.084542475640   119.55797891   179.76607296
 H      7   2   1     1.092288142649   110.44216878   220.08860087
 H      7   2   1     1.092071963826   110.71604522   339.00011201
 H      8   7   2     1.093511567526   108.73388114    59.33450007
 C     18  12  11     5.036026535811   104.37293766   268.53800497
 C     29  18  12     1.392508048223    30.93287688   310.53378607
 C     30  29  18     1.392207892028   119.70094801   265.60667708
 C     31  30  29     1.386167179040   120.11551056     1.57674743
 C     32  31  30     1.388893165426   120.01509491   358.20978066
 C     29  18  12     1.386147825614   117.66296967   207.44614351
 C     30  29  18     1.487822016918   120.87656851    87.64956082
 O     35  30  29     1.213971000458   120.57498341   131.74862737
 C     35  30  29     1.482432693913   118.86867459   311.33671130
 C     37  35  30     1.387971381142   124.64054723   336.38023741
 C     38  37  35     1.391386488225   123.83972312   183.24139409
 C     39  38  37     1.386078776783   120.18855039   359.42523808
 C     40  39  38     1.389061353755   117.33863120     0.83686659
 C     41  40  39     1.391856772578   121.56670308   359.97600572
 N     39  38  37     1.383008203818   108.39804239   178.69878299
 C     43  39  38     1.285044981847   104.83736279   359.10600685
 O     38  37  35     1.348795876803   129.33141986     1.39679901
 C     44  43  39     1.500547829214   128.05254722   175.06758787
 C     46  44  43     1.534701896793   110.54358049    33.55895101
 C     47  46  44     1.535660012569   116.35915713    80.17290183
 C     48  47  46     1.523912871049   109.22673922    53.42559215
 C     49  48  47     1.527293256067   110.40143616   299.91199554
 C     46  44  43     1.537580807687   113.35597598   157.15386450
 C     50  49  48     1.520603974867   110.12894084   302.50701483
 N     52  50  49     1.337241985802   117.10348695    30.14535821
 C     53  52  50     1.451182698537   127.64127935   348.54919376
 C     46  44  43     1.540691577595   105.43708427   275.68315459
 C     48  47  46     1.526256739278   108.05649768   173.87011731
 C     50  49  48     1.524776920372   110.44013951   180.60494909
 O     52  50  49     1.231724089429   120.76068863   206.76988716
 H     47  46  44     1.095124148129   106.68650502   199.46329499
 H     47  46  44     1.092780260492   109.92431320   314.22317785
 H     49  48  47     1.095138756833   110.21452306    60.59790448
 H     49  48  47     1.095884010391   110.12666322   177.97237268
 H     51  46  44     1.094807508133   106.68156865   163.99757226
 H     51  46  44     1.092751948672   111.17812772    49.01862791
 H     57  50  49     1.089197794155   111.99769215   183.27382625
 H     57  50  49     1.091214771775   109.58740817   303.03606465
 H     57  50  49     1.091206140133   111.38956131    62.14273314
 H     56  48  47     1.091491103035   111.18808398   183.57421527
 H     56  48  47     1.091182676426   110.78125251   303.47875034
 H     56  48  47     1.092196854974   111.27750877    63.29182288
 H     53  52  50     1.018339846190   116.20995230   173.90715896
 H     55  46  44     1.091318546909   111.43332142   299.01992977
 H     55  46  44     1.090379207198   111.07737245    59.86223529
 H     55  46  44     1.090755057438   109.75553407   179.49355723
 H     40  39  38     1.081826625139   121.25319564   180.30128171
 H     41  40  39     1.081565248536   119.46229382   179.68671211
 H     42  41  40     1.081919832955   119.21367941   179.61893115
 H     31  30  29     1.082543440250   120.21781879   179.89399153
 H     32  31  30     1.082315201800   119.74832915   178.35093685
 H     33  32  31     1.082336137854   120.00346554   180.52887931
 H     34  29  18     1.082110728724   119.81653130   214.33283743
 H     29  18  12     1.083434653657   113.92980052    59.94330994
 H     54  53  52     1.091718646893   108.36302104   141.22396736
 H     54  53  52     1.095417086919   108.50348149   256.94293105

---------------------------
INTERNAL COORDINATES (A.U.)
---------------------------
 C      0   0   0     0.000000000000     0.00000000     0.00000000
 C      1   0   0     2.628789032261     0.00000000     0.00000000
 C      2   1   0     2.634907251807   118.61825568     0.00000000
 C      3   2   1     2.621348558161   120.80487185   359.85182175
 C      4   3   2     2.626237398453   120.07785277     0.15055785
 C      5   4   3     2.621728346546   119.57444001     0.11051209
 C      2   1   3     2.840495762027   121.01762907   182.76705288
 C      7   2   1     2.897222636976   111.05651957   100.52912926
 C      8   7   2     2.825792341716   113.51371429   181.78369997
 C      9   8   7     2.613229223899   109.92572824   119.92286208
 C     10   9   8     2.808997693122   108.45963736     0.23784001
 N     11  10   9     2.542717067212   105.11252987     1.06142626
 N      9   8   7     2.492409372599   127.30486939   300.60482703
 C     13   9   8     2.511322135952   114.30696558   180.03065068
 C     14  13   9     2.639262406074   122.77276049   359.61236627
 N     10   9   8     2.492809634137   123.62378452   180.02037516
 O     11  10   9     2.307182597153   127.15672472   181.60113766
 H     12  11  10     1.936660385786   121.02363817   174.13326826
 H     14  13   9     2.046797694122   117.29965680   179.70194094
 H     15  14  13     2.046456361805   120.04433413   179.94454506
 H      1   2   3     2.047751915107   119.50952957   179.88586653
 H      6   5   4     2.045796464760   120.08169980   179.98480846
 H      5   4   3     2.045393415647   120.19359391   179.91821192
 H      4   3   2     2.045945193596   119.81733947   179.91705502
 H      3   2   1     2.049488259564   119.55797891   179.76607296
 H      7   2   1     2.064125448936   110.44216878   220.08860087
 H      7   2   1     2.063716930165   110.71604522   339.00011201
 H      8   7   2     2.066437386898   108.73388114    59.33450007
 C     18  12  11     9.516710955843   104.37293766   268.53800497
 C     29  18  12     2.631458850423    30.93287688   310.53378607
 C     30  29  18     2.630891637417   119.70094801   265.60667708
 C     31  30  29     2.619476344217   120.11551056     1.57674743
 C     32  31  30     2.624627711929   120.01509491   358.20978066
 C     29  18  12     2.619439771542   117.66296967   207.44614351
 C     30  29  18     2.811576147994   120.87656851    87.64956082
 O     35  30  29     2.294072725388   120.57498341   131.74862737
 C     35  30  29     2.801391803467   118.86867459   311.33671130
 C     37  35  30     2.622885792078   124.64054723   336.38023741
 C     38  37  35     2.629339409184   123.83972312   183.24139409
 C     39  38  37     2.619309288160   120.18855039   359.42523808
 C     40  39  38     2.624945541810   117.33863120     0.83686659
 C     41  40  39     2.630228117815   121.56670308   359.97600572
 N     39  38  37     2.613506746182   108.39804239   178.69878299
 C     43  39  38     2.428383085461   104.83736279   359.10600685
 O     38  37  35     2.548854817720   129.33141986     1.39679901
 C     44  43  39     2.835624448064   128.05254722   175.06758787
 C     46  44  43     2.900166282148   110.54358049    33.55895101
 C     47  46  44     2.901976858569   116.35915713    80.17290183
 C     48  47  46     2.879777978241   109.22673922    53.42559215
 C     49  48  47     2.886165980152   110.40143616   299.91199554
 C     46  44  43     2.905606635301   113.35597598   157.15386450
 C     50  49  48     2.873525070651   110.12894084   302.50701483
 N     52  50  49     2.527021127947   117.10348695    30.14535821
 C     53  52  50     2.742337870519   127.64127935   348.54919376
 C     46  44  43     2.911485138495   105.43708427   275.68315459
 C     48  47  46     2.884207247286   108.05649768   173.87011731
 C     50  49  48     2.881410794827   110.44013951   180.60494909
 O     52  50  49     2.327621201574   120.76068863   206.76988716
 H     47  46  44     2.069484722608   106.68650502   199.46329499
 H     47  46  44     2.065055416885   109.92431320   314.22317785
 H     49  48  47     2.069512329058   110.21452306    60.59790448
 H     49  48  47     2.070920654183   110.12666322   177.97237268
 H     51  46  44     2.068886359733   106.68156865   163.99757226
 H     51  46  44     2.065001915298   111.17812772    49.01862791
 H     57  50  49     2.058285536624   111.99769215   183.27382625
 H     57  50  49     2.062097071944   109.58740817   303.03606465
 H     57  50  49     2.062080760506   111.38956131    62.14273314
 H     56  48  47     2.062619262349   111.18808398   183.57421527
 H     56  48  47     2.062036420525   110.78125251   303.47875034
 H     56  48  47     2.063952940231   111.27750877    63.29182288
 H     53  52  50     1.924383420559   116.20995230   173.90715896
 H     55  46  44     2.062293178527   111.43332142   299.01992977
 H     55  46  44     2.060518083726   111.07737245    59.86223529
 H     55  46  44     2.061228337747   109.75553407   179.49355723
 H     40  39  38     2.044356045897   121.25319564   180.30128171
 H     41  40  39     2.043862115700   119.46229382   179.68671211
 H     42  41  40     2.044532183143   119.21367941   179.61893115
 H     31  30  29     2.045710630146   120.21781879   179.89399153
 H     32  31  30     2.045279321982   119.74832915   178.35093685
 H     33  32  31     2.045318885390   120.00346554   180.52887931
 H     34  29  18     2.044892923866   119.81653130   214.33283743
 H     29  18  12     2.047394779412   113.92980052    59.94330994
 H     54  53  52     2.063049257922   108.36302104   141.22396736
 H     54  53  52     2.070038296695   108.50348149   256.94293105

---------------------
BASIS SET INFORMATION
---------------------
There are 4 groups of distinct atoms

 Group   1 Type C   : 15s8p3d2f1g contracted to 7s4p3d2f1g pattern {8211111/5111/111/11/1}
 Group   2 Type N   : 15s8p3d2f1g contracted to 7s4p3d2f1g pattern {8211111/5111/111/11/1}
 Group   3 Type O   : 15s8p3d2f1g contracted to 7s4p3d2f1g pattern {8211111/5111/111/11/1}
 Group   4 Type H   : 7s3p2d1f contracted to 4s3p2d1f pattern {4111/111/11/1}

Atom   0C    basis set group =>   1
Atom   1C    basis set group =>   1
Atom   2C    basis set group =>   1
Atom   3C    basis set group =>   1
Atom   4C    basis set group =>   1
Atom   5C    basis set group =>   1
Atom   6C    basis set group =>   1
Atom   7C    basis set group =>   1
Atom   8C    basis set group =>   1
Atom   9C    basis set group =>   1
Atom  10C    basis set group =>   1
Atom  11N    basis set group =>   2
Atom  12N    basis set group =>   2
Atom  13C    basis set group =>   1
Atom  14C    basis set group =>   1
Atom  15N    basis set group =>   2
Atom  16O    basis set group =>   3
Atom  17H    basis set group =>   4
Atom  18H    basis set group =>   4
Atom  19H    basis set group =>   4
Atom  20H    basis set group =>   4
Atom  21H    basis set group =>   4
Atom  22H    basis set group =>   4
Atom  23H    basis set group =>   4
Atom  24H    basis set group =>   4
Atom  25H    basis set group =>   4
Atom  26H    basis set group =>   4
Atom  27H    basis set group =>   4
Atom  28C    basis set group =>   1
Atom  29C    basis set group =>   1
Atom  30C    basis set group =>   1
Atom  31C    basis set group =>   1
Atom  32C    basis set group =>   1
Atom  33C    basis set group =>   1
Atom  34C    basis set group =>   1
Atom  35O    basis set group =>   3
Atom  36C    basis set group =>   1
Atom  37C    basis set group =>   1
Atom  38C    basis set group =>   1
Atom  39C    basis set group =>   1
Atom  40C    basis set group =>   1
Atom  41C    basis set group =>   1
Atom  42N    basis set group =>   2
Atom  43C    basis set group =>   1
Atom  44O    basis set group =>   3
Atom  45C    basis set group =>   1
Atom  46C    basis set group =>   1
Atom  47C    basis set group =>   1
Atom  48C    basis set group =>   1
Atom  49C    basis set group =>   1
Atom  50C    basis set group =>   1
Atom  51C    basis set group =>   1
Atom  52N    basis set group =>   2
Atom  53C    basis set group =>   1
Atom  54C    basis set group =>   1
Atom  55C    basis set group =>   1
Atom  56C    basis set group =>   1
Atom  57O    basis set group =>   3
Atom  58H    basis set group =>   4
Atom  59H    basis set group =>   4
Atom  60H    basis set group =>   4
Atom  61H    basis set group =>   4
Atom  62H    basis set group =>   4
Atom  63H    basis set group =>   4
Atom  64H    basis set group =>   4
Atom  65H    basis set group =>   4
Atom  66H    basis set group =>   4
Atom  67H    basis set group =>   4
Atom  68H    basis set group =>   4
Atom  69H    basis set group =>   4
Atom  70H    basis set group =>   4
Atom  71H    basis set group =>   4
Atom  72H    basis set group =>   4
Atom  73H    basis set group =>   4
Atom  74H    basis set group =>   4
Atom  75H    basis set group =>   4
Atom  76H    basis set group =>   4
Atom  77H    basis set group =>   4
Atom  78H    basis set group =>   4
Atom  79H    basis set group =>   4
Atom  80H    basis set group =>   4
Atom  81H    basis set group =>   4
Atom  82H    basis set group =>   4
Atom  83H    basis set group =>   4
---------------------------------
AUXILIARY/J BASIS SET INFORMATION
---------------------------------
There are 4 groups of distinct atoms

 Group   1 Type C   : 12s5p4d2f1g contracted to 6s4p3d1f1g pattern {711111/2111/211/2/1}
 Group   2 Type N   : 12s5p4d2f1g contracted to 6s4p3d1f1g pattern {711111/2111/211/2/1}
 Group   3 Type O   : 12s5p4d2f1g contracted to 6s4p3d1f1g pattern {711111/2111/211/2/1}
 Group   4 Type H   : 5s2p1d contracted to 3s1p1d pattern {311/2/1}

Atom   0C    basis set group =>   1
Atom   1C    basis set group =>   1
Atom   2C    basis set group =>   1
Atom   3C    basis set group =>   1
Atom   4C    basis set group =>   1
Atom   5C    basis set group =>   1
Atom   6C    basis set group =>   1
Atom   7C    basis set group =>   1
Atom   8C    basis set group =>   1
Atom   9C    basis set group =>   1
Atom  10C    basis set group =>   1
Atom  11N    basis set group =>   2
Atom  12N    basis set group =>   2
Atom  13C    basis set group =>   1
Atom  14C    basis set group =>   1
Atom  15N    basis set group =>   2
Atom  16O    basis set group =>   3
Atom  17H    basis set group =>   4
Atom  18H    basis set group =>   4
Atom  19H    basis set group =>   4
Atom  20H    basis set group =>   4
Atom  21H    basis set group =>   4
Atom  22H    basis set group =>   4
Atom  23H    basis set group =>   4
Atom  24H    basis set group =>   4
Atom  25H    basis set group =>   4
Atom  26H    basis set group =>   4
Atom  27H    basis set group =>   4
Atom  28C    basis set group =>   1
Atom  29C    basis set group =>   1
Atom  30C    basis set group =>   1
Atom  31C    basis set group =>   1
Atom  32C    basis set group =>   1
Atom  33C    basis set group =>   1
Atom  34C    basis set group =>   1
Atom  35O    basis set group =>   3
Atom  36C    basis set group =>   1
Atom  37C    basis set group =>   1
Atom  38C    basis set group =>   1
Atom  39C    basis set group =>   1
Atom  40C    basis set group =>   1
Atom  41C    basis set group =>   1
Atom  42N    basis set group =>   2
Atom  43C    basis set group =>   1
Atom  44O    basis set group =>   3
Atom  45C    basis set group =>   1
Atom  46C    basis set group =>   1
Atom  47C    basis set group =>   1
Atom  48C    basis set group =>   1
Atom  49C    basis set group =>   1
Atom  50C    basis set group =>   1
Atom  51C    basis set group =>   1
Atom  52N    basis set group =>   2
Atom  53C    basis set group =>   1
Atom  54C    basis set group =>   1
Atom  55C    basis set group =>   1
Atom  56C    basis set group =>   1
Atom  57O    basis set group =>   3
Atom  58H    basis set group =>   4
Atom  59H    basis set group =>   4
Atom  60H    basis set group =>   4
Atom  61H    basis set group =>   4
Atom  62H    basis set group =>   4
Atom  63H    basis set group =>   4
Atom  64H    basis set group =>   4
Atom  65H    basis set group =>   4
Atom  66H    basis set group =>   4
Atom  67H    basis set group =>   4
Atom  68H    basis set group =>   4
Atom  69H    basis set group =>   4
Atom  70H    basis set group =>   4
Atom  71H    basis set group =>   4
Atom  72H    basis set group =>   4
Atom  73H    basis set group =>   4
Atom  74H    basis set group =>   4
Atom  75H    basis set group =>   4
Atom  76H    basis set group =>   4
Atom  77H    basis set group =>   4
Atom  78H    basis set group =>   4
Atom  79H    basis set group =>   4
Atom  80H    basis set group =>   4
Atom  81H    basis set group =>   4
Atom  82H    basis set group =>   4
Atom  83H    basis set group =>   4


           ************************************************************
           *        Program running with 8 parallel MPI-processes     *
           *              working on a common directory               *
           ************************************************************
------------------------------------------------------------------------------
                           ORCA GTO INTEGRAL CALCULATION
                           -- RI-GTO INTEGRALS CHOSEN --
------------------------------------------------------------------------------
------------------------------------------------------------------------------
                   ___                                                        
                  /   \      - P O W E R E D   B Y -                         
                 /     \                                                     
                 |  |  |   _    _      __       _____    __    __             
                 |  |  |  | |  | |    /  \     |  _  \  |  |  /  |          
                  \  \/   | |  | |   /    \    | | | |  |  | /  /          
                 / \  \   | |__| |  /  /\  \   | |_| |  |  |/  /          
                |  |  |   |  __  | /  /__\  \  |    /   |      \           
                |  |  |   | |  | | |   __   |  |    \   |  |\   \          
                \     /   | |  | | |  |  |  |  | |\  \  |  | \   \       
                 \___/    |_|  |_| |__|  |__|  |_| \__\ |__|  \__/        
                                                                              
                      - O R C A' S   B I G   F R I E N D -                    
                                      &                                       
                       - I N T E G R A L  F E E D E R -                       
                                                                              
 v1 FN, 2020, v2 2021                                                         
------------------------------------------------------------------------------


Reading SHARK input file orca.SHARKINP.tmp ... ok
----------------------
SHARK INTEGRAL PACKAGE
----------------------

Number of atoms                             ...     84
Number of basis functions                   ...   3789
Number of shells                            ...   1169
Maximum angular momentum                    ...      4
Integral batch strategy                     ... SHARK/LIBINT Hybrid
RI-J (if used) integral strategy            ... SPLIT-RIJ (Revised 2003 algorithm where possible)
Printlevel                                  ...      1
Contraction scheme used                     ... SEGMENTED contraction
Coulomb Range Separation                    ... NOT USED
Exchange Range Separation                   ... NOT USED
Finite Nucleus Model                        ... NOT USED
Auxiliary Coulomb fitting basis             ... AVAILABLE
   # of basis functions in Aux-J            ...   2710
   # of shells in Aux-J                     ...    890
   Maximum angular momentum in Aux-J        ...      4
Auxiliary J/K fitting basis                 ... NOT available
Auxiliary Correlation fitting basis         ... NOT available
Auxiliary 'external' fitting basis          ... NOT available
Integral threshold                          ...     1.000000e-10
Primitive cut-off                           ...     1.000000e-11
Primitive pair pre-selection threshold      ...     1.000000e-11

Calculating pre-screening integrals         ... done (  2.7 sec) Dimension = 1169
Organizing shell pair data                  ... done (  6.4 sec)
Shell pair information
Total number of shell pairs                 ...    683865
Shell pairs after pre-screening             ...    322599
Total number of primitive shell pairs       ...   1703145
Primitive shell pairs kept                  ...    525310
          la=0 lb=0:  52274 shell pairs
          la=1 lb=0:  76806 shell pairs
          la=1 lb=1:  27577 shell pairs
          la=2 lb=0:  43893 shell pairs
          la=2 lb=1:  33597 shell pairs
          la=2 lb=2:   9470 shell pairs
          la=3 lb=0:  24646 shell pairs
          la=3 lb=1:  19283 shell pairs
          la=3 lb=2:  10303 shell pairs
          la=3 lb=3:   2836 shell pairs
          la=4 lb=0:   8906 shell pairs
          la=4 lb=1:   6972 shell pairs
          la=4 lb=2:   3696 shell pairs
          la=4 lb=3:   1964 shell pairs
          la=4 lb=4:    376 shell pairs

Calculating one electron integrals          ... done (  1.6 sec)
Calculating RI/J V-Matrix + Cholesky decomp.... done (  0.5 sec)
Calculating Nuclear repulsion               ... done (  0.0 sec) ENN=   6404.826261042574 Eh

SHARK setup successfully completed in  18.4 seconds

Maximum memory used throughout the entire GTOINT-calculation: 575.9 MB


           ************************************************************
           *        Program running with 8 parallel MPI-processes     *
           *              working on a common directory               *
           ************************************************************
-------------------------------------------------------------------------------
                                 ORCA SCF
-------------------------------------------------------------------------------

------------
SCF SETTINGS
------------
Hamiltonian:
 Density Functional     Method          .... DFT(GTOs)
 Exchange Functional    Exchange        .... PW6
 Correlation Functional Correlation     .... B95
 Gradients option       PostSCFGGA      .... off
 Hybrid DFT is turned on
   Fraction HF Exchange ScalHFX         ....  0.280000
   Scaling of DF-GGA-X  ScalDFX         ....  0.720000
   Scaling of DF-GGA-C  ScalDFC         ....  1.000000
   Scaling of DF-LDA-C  ScalLDAC        ....  1.000000
   Perturbative correction              ....  0.000000
   Density functional embedding theory  .... OFF
   NL short-range parameter             ....  9.000000
 RI-approximation to the Coulomb term is turned on
   Number of AuxJ basis functions       .... 2710
   RIJ-COSX (HFX calculated with COS-X)).... on


General Settings:
 Integral files         IntName         .... orca
 Hartree-Fock type      HFTyp           .... RHF
 Total Charge           Charge          ....    0
 Multiplicity           Mult            ....    1
 Number of Electrons    NEL             ....  332
 Basis Dimension        Dim             .... 3789
 Nuclear Repulsion      ENuc            ....   6404.8262610426 Eh

Convergence Acceleration:
 DIIS                   CNVDIIS         .... on
   Start iteration      DIISMaxIt       ....    12
   Startup error        DIISStart       ....  0.200000
   # of expansion vecs  DIISMaxEq       ....     5
   Bias factor          DIISBfac        ....   1.050
   Max. coefficient     DIISMaxC        ....  10.000
 Trust-Rad. Augm. Hess. CNVTRAH         .... off
 SOSCF                  CNVSOSCF        .... on
   Start iteration      SOSCFMaxIt      ....   150
   Startup grad/error   SOSCFStart      ....  0.003300
 Level Shifting         CNVShift        .... on
   Level shift para.    LevelShift      ....    0.2500
   Turn off err/grad.   ShiftErr        ....    0.0010
 Zerner damping         CNVZerner       .... off
 Static damping         CNVDamp         .... on
   Fraction old density DampFac         ....    0.7000
   Max. Damping (<1)    DampMax         ....    0.9800
   Min. Damping (>=0)   DampMin         ....    0.0000
   Turn off err/grad.   DampErr         ....    0.1000
 Fernandez-Rico         CNVRico         .... off

SCF Procedure:
 Maximum # iterations   MaxIter         ....   125
 SCF integral mode      SCFMode         .... Direct
   Integral package                     .... SHARK and LIBINT hybrid scheme
 Reset frequency        DirectResetFreq ....    20
 Integral Threshold     Thresh          ....  1.000e-10 Eh
 Primitive CutOff       TCut            ....  1.000e-11 Eh

Convergence Tolerance:
 Convergence Check Mode ConvCheckMode   .... Total+1el-Energy
 Convergence forced     ConvForced      .... 0
 Energy Change          TolE            ....  1.000e-06 Eh
 1-El. energy change                    ....  1.000e-03 Eh
 Orbital Gradient       TolG            ....  5.000e-05
 Orbital Rotation angle TolX            ....  5.000e-05
 DIIS Error             TolErr          ....  1.000e-06


Diagonalization of the overlap matrix:
Smallest eigenvalue                        ... 2.852e-06
Time for diagonalization                   ...    6.504 sec
Threshold for overlap eigenvalues          ... 1.000e-08
Number of eigenvalues below threshold      ... 0
Time for construction of square roots      ...    3.642 sec
Total time needed                          ...   10.225 sec

Time for model grid setup =    1.793 sec

------------------------------
INITIAL GUESS: MODEL POTENTIAL
------------------------------
Loading Hartree-Fock densities                     ... done
Calculating cut-offs                               ... done
Initializing the effective Hamiltonian             ... done
Setting up the integral package (SHARK)            ... done
Starting the Coulomb interaction                   ... done (  15.2 sec)
Reading the grid                                   ... done
Mapping shells                                     ... done
Starting the XC term evaluation                    ... done (   3.6 sec)
  promolecular density results
     # of electrons  =    332.001912831
     EX              =   -276.785661403
     EC              =    -21.319192730
     EX+EC           =   -298.104854133
Transforming the Hamiltonian                       ... done (   1.7 sec)
Diagonalizing the Hamiltonian                      ... done (   2.7 sec)
Back transforming the eigenvectors                 ... done (   0.9 sec)
Now organizing SCF variables                       ... done
                      ------------------
                      INITIAL GUESS DONE (  26.2 sec)
                      ------------------
-------------------
DFT GRID GENERATION
-------------------

General Integration Accuracy     IntAcc      ... 4.959
Radial Grid Type                 RadialGrid  ... OptM3 with GC (2021)
Angular Grid (max. ang.)         AngularGrid ... 6 (Lebedev-590)
Angular grid pruning method      GridPruning ... 4 (adaptive)
Weight generation scheme         WeightScheme... Becke
Basis function cutoff            BFCut       ... 1.0000e-10
Integration weight cutoff        WCut        ... 1.0000e-14
Angular grids for H and He will be reduced by one unit
Partially contracted basis set               ... off
Rotationally invariant grid construction     ... off

Total number of grid points                  ...   983075
Total number of batches                      ...    15400
Average number of points per batch           ...       63
Average number of grid points per atom       ...    11703
Time for grid setup =   21.969 sec

--------------------
COSX GRID GENERATION
--------------------

GRIDX 1
-------
General Integration Accuracy     IntAcc      ... 4.020
Radial Grid Type                 RadialGrid  ... OptM3 with GC (2021)
Angular Grid (max. ang.)         AngularGrid ... 2 (Lebedev-110)
Angular grid pruning method      GridPruning ... 4 (adaptive)
Weight generation scheme         WeightScheme... Becke
Basis function cutoff            BFCut       ... 1.0000e-10
Integration weight cutoff        WCut        ... 1.0000e-14
Angular grids for H and He will be reduced by one unit
Partially contracted basis set               ... on
Rotationally invariant grid construction     ... off

Total number of grid points                  ...   115136
Total number of batches                      ...     1841
Average number of points per batch           ...       62
Average number of grid points per atom       ...     1371
UseSFitting                                  ... on

GRIDX 2
-------
General Integration Accuracy     IntAcc      ... 4.338
Radial Grid Type                 RadialGrid  ... OptM3 with GC (2021)
Angular Grid (max. ang.)         AngularGrid ... 3 (Lebedev-194)
Angular grid pruning method      GridPruning ... 4 (adaptive)
Weight generation scheme         WeightScheme... Becke
Basis function cutoff            BFCut       ... 1.0000e-10
Integration weight cutoff        WCut        ... 1.0000e-14
Angular grids for H and He will be reduced by one unit
Partially contracted basis set               ... on
Rotationally invariant grid construction     ... off

Total number of grid points                  ...   248190
Total number of batches                      ...     3920
Average number of points per batch           ...       63
Average number of grid points per atom       ...     2955
UseSFitting                                  ... on

GRIDX 3
-------
General Integration Accuracy     IntAcc      ... 4.871
Radial Grid Type                 RadialGrid  ... OptM3 with GC (2021)
Angular Grid (max. ang.)         AngularGrid ... 4 (Lebedev-302)
Angular grid pruning method      GridPruning ... 4 (adaptive)
Weight generation scheme         WeightScheme... Becke
Basis function cutoff            BFCut       ... 1.0000e-10
Integration weight cutoff        WCut        ... 1.0000e-14
Angular grids for H and He will be reduced by one unit
Partially contracted basis set               ... on
Rotationally invariant grid construction     ... off

Total number of grid points                  ...   456498
Total number of batches                      ...     7177
Average number of points per batch           ...       63
Average number of grid points per atom       ...     5434
UseSFitting                                  ... on

Time for X-Grid setup             =   71.538 sec

--------------
SCF ITERATIONS
--------------
ITER       Energy         Delta-E        Max-DP      RMS-DP      [F,P]     Damp
               ***  Starting incremental Fock matrix formation  ***
  0  -2046.9143126402   0.000000000000 0.07055105  0.00024487  0.3772808 0.7000
  1  -2047.6394965770  -0.725183936735 0.05704044  0.00021135  0.1556759 0.7000
                               ***Turning on DIIS***
  2  -2047.9478629884  -0.308366411423 0.12503738  0.00043600  0.0618868 0.0000
  3  -2048.4490869373  -0.501223948873 0.06498005  0.00017963  0.0741711 0.0000
  4  -2048.5416412770  -0.092554339761 0.01993000  0.00006517  0.0229640 0.0000
  5  -2048.5458758932  -0.004234616218 0.00783845  0.00003024  0.0151219 0.0000
                      *** Initiating the SOSCF procedure ***
                           *** Shutting down DIIS ***
                      *** Re-Reading the Fockian *** 
                      *** Removing any level shift *** 
ITER      Energy       Delta-E        Grad      Rot      Max-DP    RMS-DP
  6  -2048.54673023  -0.0008543330  0.000235  0.000235  0.002775  0.000014
               *** Restarting incremental Fock matrix formation ***
  7  -2048.54677028  -0.0000400524  0.000138  0.000471  0.003261  0.000022
  8  -2048.54676735   0.0000029255  0.000230  0.000444  0.001238  0.000005
  9  -2048.54677775  -0.0000103953  0.000046  0.000109  0.003576  0.000010
 10  -2048.54677642   0.0000013309  0.000067  0.000062  0.001915  0.000005
                  ***Gradient check signals convergence***
              ***Rediagonalizing the Fockian in SOSCF/NRSCF***

               *****************************************************
               *                     SUCCESS                       *
               *           SCF CONVERGED AFTER  11 CYCLES          *
               *****************************************************

Old exchange energy                            =    -77.513623110 Eh
New exchange energy                            =    -77.513624784 Eh
Exchange energy change after final integration =     -0.000001674 Eh
Total energy after final integration           =  -2048.546778998 Eh
Final COS-X integration done in                =  1642.704 sec

----------------
TOTAL SCF ENERGY
----------------

Total Energy       :        -2048.54677900 Eh          -55743.79182 eV

Components:
Nuclear Repulsion  :         6404.82626104 Eh          174284.18300 eV
Electronic Energy  :        -8453.37304004 Eh         -230027.97482 eV
One Electron Energy:       -15537.11561854 Eh         -422786.41003 eV
Two Electron Energy:         7083.74257850 Eh          192758.43521 eV
Max COSX asymmetry :            0.00000067 Eh               0.00002 eV

Virial components:
Potential Energy   :        -4088.66822518 Eh         -111258.31867 eV
Kinetic Energy     :         2040.12144618 Eh           55514.52685 eV
Virial Ratio       :            2.00412982


DFT components:
N(Alpha)           :      166.000005411787 electrons
N(Beta)            :      166.000005411787 electrons
N(Total)           :      332.000010823574 electrons
E(X)               :     -203.189612650589 Eh       
E(C)               :      -11.859237059255 Eh       
E(XC)              :     -215.048849709843 Eh       
DFET-embed. en.    :        0.000000000000 Eh       

---------------
SCF CONVERGENCE
---------------

  Last Energy change         ...   -9.0634e-07  Tolerance :   1.0000e-06
  Last MAX-Density change    ...    1.9984e-15  Tolerance :   1.0000e-05
  Last RMS-Density change    ...    4.1129e-18  Tolerance :   1.0000e-06
  Last Orbital Gradient      ...    1.0089e-05  Tolerance :   5.0000e-05
  Last Orbital Rotation      ...    4.9255e-05  Tolerance :   5.0000e-05

             **** THE GBW FILE WAS UPDATED (orca.gbw) ****
             **** DENSITY orca.scfp WAS UPDATED ****
             **** ENERGY FILE WAS UPDATED (orca.en.tmp) ****
             **** THE GBW FILE WAS UPDATED (orca.gbw) ****
             **** DENSITY orca.scfp WAS UPDATED ****
----------------
ORBITAL ENERGIES
----------------

  NO   OCC          E(Eh)            E(eV) 
   0   2.0000     -19.370825      -527.1070 
   1   2.0000     -19.284033      -524.7452 
   2   2.0000     -19.257813      -524.0317 
   3   2.0000     -19.255439      -523.9671 
   4   2.0000     -14.484508      -394.1435 
   5   2.0000     -14.484115      -394.1328 
   6   2.0000     -14.479407      -394.0047 
   7   2.0000     -14.477970      -393.9656 
   8   2.0000     -14.458497      -393.4357 
   9   2.0000     -10.395122      -282.8656 
  10   2.0000     -10.392747      -282.8010 
  11   2.0000     -10.391154      -282.7577 
  12   2.0000     -10.388558      -282.6870 
  13   2.0000     -10.363500      -282.0052 
  14   2.0000     -10.348053      -281.5848 
  15   2.0000     -10.347702      -281.5753 
  16   2.0000     -10.347646      -281.5738 
  17   2.0000     -10.344334      -281.4836 
  18   2.0000     -10.339304      -281.3468 
  19   2.0000     -10.335603      -281.2461 
  20   2.0000     -10.332051      -281.1494 
  21   2.0000     -10.328766      -281.0600 
  22   2.0000     -10.320504      -280.8352 
  23   2.0000     -10.318870      -280.7907 
  24   2.0000     -10.316320      -280.7213 
  25   2.0000     -10.310453      -280.5617 
  26   2.0000     -10.308388      -280.5055 
  27   2.0000     -10.307945      -280.4934 
  28   2.0000     -10.307527      -280.4821 
  29   2.0000     -10.306913      -280.4654 
  30   2.0000     -10.306038      -280.4415 
  31   2.0000     -10.305884      -280.4374 
  32   2.0000     -10.305554      -280.4284 
  33   2.0000     -10.305288      -280.4212 
  34   2.0000     -10.305041      -280.4144 
  35   2.0000     -10.302992      -280.3587 
  36   2.0000     -10.302018      -280.3321 
  37   2.0000     -10.300952      -280.3031 
  38   2.0000     -10.300791      -280.2988 
  39   2.0000     -10.299371      -280.2601 
  40   2.0000     -10.298850      -280.2460 
  41   2.0000     -10.297857      -280.2189 
  42   2.0000     -10.297736      -280.2156 
  43   2.0000     -10.296842      -280.1913 
  44   2.0000     -10.296090      -280.1709 
  45   2.0000     -10.293147      -280.0908 
  46   2.0000     -10.283781      -279.8359 
  47   2.0000      -1.176435       -32.0124 
  48   2.0000      -1.077547       -29.3215 
  49   2.0000      -1.069770       -29.1099 
  50   2.0000      -1.064773       -28.9739 
  51   2.0000      -1.024459       -27.8770 
  52   2.0000      -0.973042       -26.4778 
  53   2.0000      -0.963113       -26.2076 
  54   2.0000      -0.956543       -26.0289 
  55   2.0000      -0.948418       -25.8078 
  56   2.0000      -0.901130       -24.5210 
  57   2.0000      -0.892789       -24.2940 
  58   2.0000      -0.887555       -24.1516 
  59   2.0000      -0.883774       -24.0487 
  60   2.0000      -0.840024       -22.8582 
  61   2.0000      -0.831039       -22.6137 
  62   2.0000      -0.820519       -22.3275 
  63   2.0000      -0.811479       -22.0815 
  64   2.0000      -0.804849       -21.9011 
  65   2.0000      -0.780828       -21.2474 
  66   2.0000      -0.777836       -21.1660 
  67   2.0000      -0.771568       -20.9954 
  68   2.0000      -0.770728       -20.9726 
  69   2.0000      -0.755577       -20.5603 
  70   2.0000      -0.727590       -19.7987 
  71   2.0000      -0.719457       -19.5774 
  72   2.0000      -0.716675       -19.5017 
  73   2.0000      -0.715733       -19.4761 
  74   2.0000      -0.711854       -19.3705 
  75   2.0000      -0.692933       -18.8557 
  76   2.0000      -0.690370       -18.7859 
  77   2.0000      -0.669890       -18.2286 
  78   2.0000      -0.657430       -17.8896 
  79   2.0000      -0.652294       -17.7498 
  80   2.0000      -0.645883       -17.5754 
  81   2.0000      -0.637982       -17.3604 
  82   2.0000      -0.629127       -17.1194 
  83   2.0000      -0.627841       -17.0844 
  84   2.0000      -0.610575       -16.6146 
  85   2.0000      -0.599368       -16.3096 
  86   2.0000      -0.599110       -16.3026 
  87   2.0000      -0.593294       -16.1444 
  88   2.0000      -0.581957       -15.8359 
  89   2.0000      -0.559678       -15.2296 
  90   2.0000      -0.555864       -15.1258 
  91   2.0000      -0.541951       -14.7472 
  92   2.0000      -0.540001       -14.6942 
  93   2.0000      -0.537712       -14.6319 
  94   2.0000      -0.530076       -14.4241 
  95   2.0000      -0.526437       -14.3251 
  96   2.0000      -0.523356       -14.2413 
  97   2.0000      -0.517570       -14.0838 
  98   2.0000      -0.515526       -14.0282 
  99   2.0000      -0.514124       -13.9900 
 100   2.0000      -0.505984       -13.7685 
 101   2.0000      -0.500612       -13.6223 
 102   2.0000      -0.489960       -13.3325 
 103   2.0000      -0.485697       -13.2165 
 104   2.0000      -0.484592       -13.1864 
 105   2.0000      -0.483023       -13.1437 
 106   2.0000      -0.479050       -13.0356 
 107   2.0000      -0.475714       -12.9448 
 108   2.0000      -0.471407       -12.8276 
 109   2.0000      -0.469960       -12.7883 
 110   2.0000      -0.463201       -12.6043 
 111   2.0000      -0.459803       -12.5119 
 112   2.0000      -0.451239       -12.2788 
 113   2.0000      -0.449180       -12.2228 
 114   2.0000      -0.447939       -12.1890 
 115   2.0000      -0.445611       -12.1257 
 116   2.0000      -0.443001       -12.0547 
 117   2.0000      -0.440333       -11.9821 
 118   2.0000      -0.436594       -11.8803 
 119   2.0000      -0.434535       -11.8243 
 120   2.0000      -0.433377       -11.7928 
 121   2.0000      -0.426894       -11.6164 
 122   2.0000      -0.423275       -11.5179 
 123   2.0000      -0.422717       -11.5027 
 124   2.0000      -0.419696       -11.4205 
 125   2.0000      -0.416963       -11.3461 
 126   2.0000      -0.415563       -11.3080 
 127   2.0000      -0.412044       -11.2123 
 128   2.0000      -0.408283       -11.1099 
 129   2.0000      -0.404525       -11.0077 
 130   2.0000      -0.397580       -10.8187 
 131   2.0000      -0.392269       -10.6742 
 132   2.0000      -0.391696       -10.6586 
 133   2.0000      -0.391020       -10.6402 
 134   2.0000      -0.388093       -10.5605 
 135   2.0000      -0.386597       -10.5198 
 136   2.0000      -0.380217       -10.3462 
 137   2.0000      -0.378566       -10.3013 
 138   2.0000      -0.377208       -10.2643 
 139   2.0000      -0.375205       -10.2099 
 140   2.0000      -0.374172       -10.1817 
 141   2.0000      -0.369626       -10.0580 
 142   2.0000      -0.364029        -9.9057 
 143   2.0000      -0.356875        -9.7110 
 144   2.0000      -0.354387        -9.6434 
 145   2.0000      -0.353517        -9.6197 
 146   2.0000      -0.347667        -9.4605 
 147   2.0000      -0.346872        -9.4389 
 148   2.0000      -0.346251        -9.4220 
 149   2.0000      -0.341906        -9.3037 
 150   2.0000      -0.325911        -8.8685 
 151   2.0000      -0.324360        -8.8263 
 152   2.0000      -0.312113        -8.4930 
 153   2.0000      -0.294808        -8.0221 
 154   2.0000      -0.290387        -7.9018 
 155   2.0000      -0.283261        -7.7079 
 156   2.0000      -0.277808        -7.5595 
 157   2.0000      -0.276044        -7.5115 
 158   2.0000      -0.273935        -7.4542 
 159   2.0000      -0.272203        -7.4070 
 160   2.0000      -0.268910        -7.3174 
 161   2.0000      -0.267344        -7.2748 
 162   2.0000      -0.265463        -7.2236 
 163   2.0000      -0.260963        -7.1012 
 164   2.0000      -0.254627        -6.9287 
 165   2.0000      -0.248795        -6.7700 
 166   0.0000      -0.064964        -1.7678 
 167   0.0000      -0.060802        -1.6545 
 168   0.0000      -0.032958        -0.8968 
 169   0.0000      -0.019817        -0.5393 
 170   0.0000      -0.011103        -0.3021 
 171   0.0000      -0.007244        -0.1971 
 172   0.0000      -0.004097        -0.1115 
 173   0.0000       0.002328         0.0633 
 174   0.0000       0.005357         0.1458 
 175   0.0000       0.016116         0.4385 
 176   0.0000       0.017666         0.4807 
 177   0.0000       0.020408         0.5553 
 178   0.0000       0.028430         0.7736 
 179   0.0000       0.029096         0.7917 
 180   0.0000       0.032057         0.8723 
 181   0.0000       0.035190         0.9576 
 182   0.0000       0.041395         1.1264 
 183   0.0000       0.043970         1.1965 
 184   0.0000       0.047288         1.2868 
 185   0.0000       0.050374         1.3707 
 186   0.0000       0.053278         1.4498 
 187   0.0000       0.054890         1.4936 
 188   0.0000       0.054980         1.4961 
 189   0.0000       0.058534         1.5928 
 190   0.0000       0.062982         1.7138 
 191   0.0000       0.064935         1.7670 
 192   0.0000       0.065641         1.7862 
 193   0.0000       0.069750         1.8980 
 194   0.0000       0.071644         1.9495 
 195   0.0000       0.074071         2.0156 
 196   0.0000       0.077360         2.1051 
 197   0.0000       0.079008         2.1499 
 198   0.0000       0.081162         2.2085 
 199   0.0000       0.081933         2.2295 
 200   0.0000       0.088493         2.4080 
 201   0.0000       0.089717         2.4413 
 202   0.0000       0.091505         2.4900 
 203   0.0000       0.094694         2.5767 
 204   0.0000       0.097127         2.6430 
 205   0.0000       0.100898         2.7456 
 206   0.0000       0.101798         2.7701 
 207   0.0000       0.103370         2.8128 
 208   0.0000       0.109639         2.9834 
 209   0.0000       0.111154         3.0247 
 210   0.0000       0.114276         3.1096 
 211   0.0000       0.116439         3.1685 
 212   0.0000       0.119235         3.2445 
 213   0.0000       0.119445         3.2503 
 214   0.0000       0.122408         3.3309 
 215   0.0000       0.123472         3.3598 
 216   0.0000       0.126035         3.4296 
 217   0.0000       0.129131         3.5138 
 218   0.0000       0.130516         3.5515 
 219   0.0000       0.136282         3.7084 
 220   0.0000       0.137938         3.7535 
 221   0.0000       0.141179         3.8417 
 222   0.0000       0.141505         3.8505 
 223   0.0000       0.142247         3.8707 
 224   0.0000       0.143397         3.9020 
 225   0.0000       0.146105         3.9757 
 226   0.0000       0.147953         4.0260 
 227   0.0000       0.151499         4.1225 
 228   0.0000       0.151742         4.1291 
 229   0.0000       0.153226         4.1695 
 230   0.0000       0.155489         4.2311 
 231   0.0000       0.158344         4.3088 
 232   0.0000       0.159237         4.3331 
 233   0.0000       0.163651         4.4532 
 234   0.0000       0.164159         4.4670 
 235   0.0000       0.167575         4.5599 
 236   0.0000       0.167964         4.5705 
 237   0.0000       0.172703         4.6995 
 238   0.0000       0.174067         4.7366 
 239   0.0000       0.177003         4.8165 
 240   0.0000       0.177516         4.8304 
 241   0.0000       0.179545         4.8857 
 242   0.0000       0.181710         4.9446 
 243   0.0000       0.183048         4.9810 
 244   0.0000       0.185504         5.0478 
 245   0.0000       0.188157         5.1200 
 246   0.0000       0.190951         5.1960 
 247   0.0000       0.193635         5.2691 
 248   0.0000       0.195766         5.3271 
 249   0.0000       0.196362         5.3433 
 250   0.0000       0.199380         5.4254 
 251   0.0000       0.201837         5.4923 
 252   0.0000       0.203876         5.5477 
 253   0.0000       0.207601         5.6491 
 254   0.0000       0.211007         5.7418 
 255   0.0000       0.211229         5.7478 
 256   0.0000       0.213782         5.8173 
 257   0.0000       0.219110         5.9623 
 258   0.0000       0.219411         5.9705 
 259   0.0000       0.221420         6.0251 
 260   0.0000       0.222940         6.0665 
 261   0.0000       0.225469         6.1353 
 262   0.0000       0.228118         6.2074 
 263   0.0000       0.230397         6.2694 
 264   0.0000       0.231899         6.3103 
 265   0.0000       0.235026         6.3954 
 266   0.0000       0.235737         6.4147 
 267   0.0000       0.237385         6.4596 
 268   0.0000       0.241288         6.5658 
 269   0.0000       0.242909         6.6099 
 270   0.0000       0.243692         6.6312 
 271   0.0000       0.245314         6.6753 
 272   0.0000       0.246337         6.7032 
 273   0.0000       0.248263         6.7556 
 274   0.0000       0.251883         6.8541 
 275   0.0000       0.253138         6.8882 
 276   0.0000       0.253617         6.9013 
 277   0.0000       0.254011         6.9120 
 278   0.0000       0.256711         6.9855 
 279   0.0000       0.258271         7.0279 
 280   0.0000       0.259725         7.0675 
 281   0.0000       0.261240         7.1087 
 282   0.0000       0.263652         7.1743 
 283   0.0000       0.264838         7.2066 
 284   0.0000       0.265550         7.2260 
 285   0.0000       0.268185         7.2977 
 286   0.0000       0.270929         7.3724 
 287   0.0000       0.272226         7.4077 
 288   0.0000       0.273252         7.4356 
 289   0.0000       0.275271         7.4905 
 290   0.0000       0.276496         7.5238 
 291   0.0000       0.276522         7.5246 
 292   0.0000       0.277839         7.5604 
 293   0.0000       0.279364         7.6019 
 294   0.0000       0.281661         7.6644 
 295   0.0000       0.284146         7.7320 
 296   0.0000       0.285012         7.7556 
 297   0.0000       0.285328         7.7642 
 298   0.0000       0.287039         7.8107 
 299   0.0000       0.290119         7.8945 
 300   0.0000       0.290844         7.9143 
 301   0.0000       0.292556         7.9609 
 302   0.0000       0.296381         8.0649 
 303   0.0000       0.296708         8.0738 
 304   0.0000       0.299156         8.1405 
 305   0.0000       0.300396         8.1742 
 306   0.0000       0.301157         8.1949 
 307   0.0000       0.302774         8.2389 
 308   0.0000       0.304807         8.2942 
 309   0.0000       0.305430         8.3112 
 310   0.0000       0.307024         8.3546 
 311   0.0000       0.310631         8.4527 
 312   0.0000       0.311235         8.4691 
 313   0.0000       0.311932         8.4881 
 314   0.0000       0.312927         8.5152 
 315   0.0000       0.314082         8.5466 
 316   0.0000       0.316608         8.6153 
 317   0.0000       0.318553         8.6683 
 318   0.0000       0.319592         8.6965 
 319   0.0000       0.321361         8.7447 
 320   0.0000       0.324062         8.8182 
 321   0.0000       0.325422         8.8552 
 322   0.0000       0.327433         8.9099 
 323   0.0000       0.328359         8.9351 
 324   0.0000       0.329307         8.9609 
 325   0.0000       0.331177         9.0118 
 326   0.0000       0.334128         9.0921 
 327   0.0000       0.336869         9.1667 
 328   0.0000       0.337566         9.1856 
 329   0.0000       0.339696         9.2436 
 330   0.0000       0.340458         9.2643 
 331   0.0000       0.344182         9.3657 
 332   0.0000       0.344872         9.3844 
 333   0.0000       0.346179         9.4200 
 334   0.0000       0.349139         9.5006 
 335   0.0000       0.351322         9.5600 
 336   0.0000       0.352754         9.5989 
 337   0.0000       0.354141         9.6367 
 338   0.0000       0.354943         9.6585 
 339   0.0000       0.356306         9.6956 
 340   0.0000       0.357005         9.7146 
 341   0.0000       0.358390         9.7523 
 342   0.0000       0.359272         9.7763 
 343   0.0000       0.361055         9.8248 
 344   0.0000       0.361733         9.8433 
 345   0.0000       0.363690         9.8965 
 346   0.0000       0.365459         9.9446 
 347   0.0000       0.368690        10.0326 
 348   0.0000       0.369184        10.0460 
 349   0.0000       0.371716        10.1149 
 350   0.0000       0.372640        10.1400 
 351   0.0000       0.376216        10.2374 
 352   0.0000       0.377370        10.2688 
 353   0.0000       0.378311        10.2944 
 354   0.0000       0.379904        10.3377 
 355   0.0000       0.384635        10.4665 
 356   0.0000       0.387272        10.5382 
 357   0.0000       0.387882        10.5548 
 358   0.0000       0.390102        10.6152 
 359   0.0000       0.391229        10.6459 
 360   0.0000       0.394265        10.7285 
 361   0.0000       0.397561        10.8182 
 362   0.0000       0.399488        10.8706 
 363   0.0000       0.401069        10.9136 
 364   0.0000       0.403269        10.9735 
 365   0.0000       0.403847        10.9892 
 366   0.0000       0.405429        11.0323 
 367   0.0000       0.405942        11.0462 
 368   0.0000       0.410141        11.1605 
 369   0.0000       0.412463        11.2237 
 370   0.0000       0.413706        11.2575 
 371   0.0000       0.416736        11.3400 
 372   0.0000       0.418361        11.3842 
 373   0.0000       0.421586        11.4719 
 374   0.0000       0.422366        11.4932 
 375   0.0000       0.424356        11.5473 
 376   0.0000       0.425154        11.5690 
 377   0.0000       0.427308        11.6277 
 378   0.0000       0.430535        11.7154 
 379   0.0000       0.431967        11.7544 
 380   0.0000       0.434063        11.8115 
 381   0.0000       0.438623        11.9355 
 382   0.0000       0.439967        11.9721 
 383   0.0000       0.441656        12.0181 
 384   0.0000       0.444667        12.1000 
 385   0.0000       0.448437        12.2026 
 386   0.0000       0.449497        12.2314 
 387   0.0000       0.452501        12.3132 
 388   0.0000       0.454044        12.3552 
 389   0.0000       0.457126        12.4390 
 390   0.0000       0.458230        12.4691 
 391   0.0000       0.462037        12.5727 
 392   0.0000       0.462712        12.5910 
 393   0.0000       0.463486        12.6121 
 394   0.0000       0.464593        12.6422 
 395   0.0000       0.465947        12.6791 
 396   0.0000       0.468768        12.7558 
 397   0.0000       0.470946        12.8151 
 398   0.0000       0.473074        12.8730 
 399   0.0000       0.475217        12.9313 
 400   0.0000       0.478194        13.0123 
 401   0.0000       0.479902        13.0588 
 402   0.0000       0.481164        13.0931 
 403   0.0000       0.484411        13.1815 
 404   0.0000       0.485533        13.2120 
 405   0.0000       0.489198        13.3118 
 406   0.0000       0.489546        13.3212 
 407   0.0000       0.491685        13.3794 
 408   0.0000       0.495058        13.4712 
 409   0.0000       0.496169        13.5015 
 410   0.0000       0.497299        13.5322 
 411   0.0000       0.498007        13.5515 
 412   0.0000       0.499583        13.5943 
 413   0.0000       0.501831        13.6555 
 414   0.0000       0.504311        13.7230 
 415   0.0000       0.506860        13.7924 
 416   0.0000       0.508952        13.8493 
 417   0.0000       0.513791        13.9810 
 418   0.0000       0.514374        13.9968 
 419   0.0000       0.517519        14.0824 
 420   0.0000       0.517842        14.0912 
 421   0.0000       0.522002        14.2044 
 422   0.0000       0.523569        14.2470 
 423   0.0000       0.524782        14.2800 
 424   0.0000       0.527754        14.3609 
 425   0.0000       0.529671        14.4131 
 426   0.0000       0.532021        14.4770 
 427   0.0000       0.534710        14.5502 
 428   0.0000       0.537236        14.6189 
 429   0.0000       0.538804        14.6616 
 430   0.0000       0.542255        14.7555 
 431   0.0000       0.542895        14.7729 
 432   0.0000       0.543490        14.7891 
 433   0.0000       0.545109        14.8332 
 434   0.0000       0.550479        14.9793 
 435   0.0000       0.551133        14.9971 
 436   0.0000       0.553600        15.0642 
 437   0.0000       0.555216        15.1082 
 438   0.0000       0.556920        15.1546 
 439   0.0000       0.559042        15.2123 
 440   0.0000       0.562177        15.2976 
 441   0.0000       0.563653        15.3378 
 442   0.0000       0.566603        15.4181 
 443   0.0000       0.567723        15.4485 
 444   0.0000       0.571019        15.5382 
 445   0.0000       0.573201        15.5976 
 446   0.0000       0.573502        15.6058 
 447   0.0000       0.577447        15.7131 
 448   0.0000       0.579497        15.7689 
 449   0.0000       0.581271        15.8172 
 450   0.0000       0.583818        15.8865 
 451   0.0000       0.585838        15.9415 
 452   0.0000       0.587512        15.9870 
 453   0.0000       0.589296        16.0355 
 454   0.0000       0.591827        16.1044 
 455   0.0000       0.594034        16.1645 
 456   0.0000       0.595182        16.1957 
 457   0.0000       0.598197        16.2778 
 458   0.0000       0.602341        16.3905 
 459   0.0000       0.603307        16.4168 
 460   0.0000       0.605086        16.4652 
 461   0.0000       0.606851        16.5133 
 462   0.0000       0.608969        16.5709 
 463   0.0000       0.610018        16.5994 
 464   0.0000       0.612896        16.6778 
 465   0.0000       0.615311        16.7435 
 466   0.0000       0.618356        16.8263 
 467   0.0000       0.619756        16.8644 
 468   0.0000       0.620375        16.8813 
 469   0.0000       0.623812        16.9748 
 470   0.0000       0.625735        17.0271 
 471   0.0000       0.626980        17.0610 
 472   0.0000       0.628116        17.0919 
 473   0.0000       0.629653        17.1337 
 474   0.0000       0.631844        17.1933 
 475   0.0000       0.633980        17.2515 
 476   0.0000       0.635764        17.3000 
 477   0.0000       0.637699        17.3527 
 478   0.0000       0.640341        17.4246 
 479   0.0000       0.642052        17.4711 
 480   0.0000       0.644651        17.5418 
 481   0.0000       0.645595        17.5675 
 482   0.0000       0.647565        17.6211 
 483   0.0000       0.651467        17.7273 
 484   0.0000       0.652447        17.7540 
 485   0.0000       0.654906        17.8209 
 486   0.0000       0.655776        17.8446 
 487   0.0000       0.658803        17.9269 
 488   0.0000       0.661827        18.0092 
 489   0.0000       0.664123        18.0717 
 490   0.0000       0.667787        18.1714 
 491   0.0000       0.672302        18.2943 
 492   0.0000       0.674870        18.3642 
 493   0.0000       0.675703        18.3868 
 494   0.0000       0.677999        18.4493 
 495   0.0000       0.678976        18.4759 
 496   0.0000       0.681981        18.5577 
 497   0.0000       0.683811        18.6075 
 498   0.0000       0.686132        18.6706 
 499   0.0000       0.687636        18.7115 
 500   0.0000       0.689383        18.7591 
 501   0.0000       0.692108        18.8332 
 502   0.0000       0.694495        18.8982 
 503   0.0000       0.694913        18.9095 
 504   0.0000       0.696072        18.9411 
 505   0.0000       0.698370        19.0036 
 506   0.0000       0.699898        19.0452 
 507   0.0000       0.700789        19.0694 
 508   0.0000       0.704430        19.1685 
 509   0.0000       0.708618        19.2825 
 510   0.0000       0.711107        19.3502 
 511   0.0000       0.712239        19.3810 
 512   0.0000       0.712963        19.4007 
 513   0.0000       0.717599        19.5269 
 514   0.0000       0.719539        19.5797 
 515   0.0000       0.720000        19.5922 
 516   0.0000       0.721978        19.6460 
 517   0.0000       0.724816        19.7233 
 518   0.0000       0.725766        19.7491 
 519   0.0000       0.727886        19.8068 
 520   0.0000       0.729956        19.8631 
 521   0.0000       0.733397        19.9567 
 522   0.0000       0.735774        20.0214 
 523   0.0000       0.736702        20.0467 
 524   0.0000       0.739506        20.1230 
 525   0.0000       0.744533        20.2598 
 526   0.0000       0.744768        20.2662 
 527   0.0000       0.747398        20.3377 
 528   0.0000       0.748646        20.3717 
 529   0.0000       0.750238        20.4150 
 530   0.0000       0.750811        20.4306 
 531   0.0000       0.753233        20.4965 
 532   0.0000       0.756672        20.5901 
 533   0.0000       0.756952        20.5977 
 534   0.0000       0.762461        20.7476 
 535   0.0000       0.764917        20.8145 
 536   0.0000       0.766066        20.8457 
 537   0.0000       0.768045        20.8996 
 538   0.0000       0.769168        20.9301 
 539   0.0000       0.771526        20.9943 
 540   0.0000       0.775262        21.0960 
 541   0.0000       0.779009        21.1979 
 542   0.0000       0.779543        21.2124 
 543   0.0000       0.782069        21.2812 
 544   0.0000       0.783987        21.3334 
 545   0.0000       0.787506        21.4291 
 546   0.0000       0.788134        21.4462 
 547   0.0000       0.790767        21.5179 
 548   0.0000       0.794293        21.6138 
 549   0.0000       0.794842        21.6287 
 550   0.0000       0.797597        21.7037 
 551   0.0000       0.798951        21.7405 
 552   0.0000       0.801003        21.7964 
 553   0.0000       0.803582        21.8666 
 554   0.0000       0.804220        21.8839 
 555   0.0000       0.806982        21.9591 
 556   0.0000       0.808213        21.9926 
 557   0.0000       0.809449        22.0262 
 558   0.0000       0.812071        22.0976 
 559   0.0000       0.814739        22.1702 
 560   0.0000       0.817151        22.2358 
 561   0.0000       0.818072        22.2609 
 562   0.0000       0.819844        22.3091 
 563   0.0000       0.821832        22.3632 
 564   0.0000       0.822937        22.3933 
 565   0.0000       0.826428        22.4882 
 566   0.0000       0.828786        22.5524 
 567   0.0000       0.829996        22.5853 
 568   0.0000       0.831206        22.6183 
 569   0.0000       0.833473        22.6799 
 570   0.0000       0.836843        22.7716 
 571   0.0000       0.838796        22.8248 
 572   0.0000       0.841050        22.8861 
 573   0.0000       0.843657        22.9571 
 574   0.0000       0.844557        22.9816 
 575   0.0000       0.845795        23.0153 
 576   0.0000       0.850105        23.1325 
 577   0.0000       0.850510        23.1436 
 578   0.0000       0.851970        23.1833 
 579   0.0000       0.853566        23.2267 
 580   0.0000       0.855694        23.2846 
 581   0.0000       0.858569        23.3629 
 582   0.0000       0.861015        23.4294 
 583   0.0000       0.863006        23.4836 
 584   0.0000       0.865342        23.5471 
 585   0.0000       0.866895        23.5894 
 586   0.0000       0.869400        23.6576 
 587   0.0000       0.871617        23.7179 
 588   0.0000       0.872259        23.7354 
 589   0.0000       0.876210        23.8429 
 590   0.0000       0.877051        23.8658 
 591   0.0000       0.879512        23.9327 
 592   0.0000       0.882642        24.0179 
 593   0.0000       0.884530        24.0693 
 594   0.0000       0.886387        24.1198 
 595   0.0000       0.887755        24.1570 
 596   0.0000       0.889697        24.2099 
 597   0.0000       0.890463        24.2307 
 598   0.0000       0.892531        24.2870 
 599   0.0000       0.893539        24.3144 
 600   0.0000       0.896693        24.4003 
 601   0.0000       0.899430        24.4747 
 602   0.0000       0.900203        24.4958 
 603   0.0000       0.901668        24.5356 
 604   0.0000       0.904740        24.6192 
 605   0.0000       0.906167        24.6581 
 606   0.0000       0.906926        24.6787 
 607   0.0000       0.911148        24.7936 
 608   0.0000       0.911619        24.8064 
 609   0.0000       0.912558        24.8320 
 610   0.0000       0.916267        24.9329 
 611   0.0000       0.916779        24.9468 
 612   0.0000       0.918525        24.9943 
 613   0.0000       0.921573        25.0773 
 614   0.0000       0.923105        25.1190 
 615   0.0000       0.923627        25.1332 
 616   0.0000       0.926004        25.1978 
 617   0.0000       0.927718        25.2445 
 618   0.0000       0.928973        25.2786 
 619   0.0000       0.930154        25.3108 
 620   0.0000       0.932419        25.3724 
 621   0.0000       0.936568        25.4853 
 622   0.0000       0.939046        25.5527 
 623   0.0000       0.940382        25.5891 
 624   0.0000       0.943205        25.6659 
 625   0.0000       0.944612        25.7042 
 626   0.0000       0.945342        25.7241 
 627   0.0000       0.947406        25.7802 
 628   0.0000       0.948706        25.8156 
 629   0.0000       0.951213        25.8838 
 630   0.0000       0.952513        25.9192 
 631   0.0000       0.954234        25.9660 
 632   0.0000       0.955043        25.9880 
 633   0.0000       0.956453        26.0264 
 634   0.0000       0.959001        26.0957 
 635   0.0000       0.961727        26.1699 
 636   0.0000       0.963052        26.2060 
 637   0.0000       0.965411        26.2702 
 638   0.0000       0.967986        26.3402 
 639   0.0000       0.968618        26.3574 
 640   0.0000       0.970576        26.4107 
 641   0.0000       0.971155        26.4265 
 642   0.0000       0.975546        26.5459 
 643   0.0000       0.975870        26.5548 
 644   0.0000       0.980411        26.6783 
 645   0.0000       0.981115        26.6975 
 646   0.0000       0.983858        26.7721 
 647   0.0000       0.984319        26.7847 
 648   0.0000       0.986048        26.8317 
 649   0.0000       0.989724        26.9318 
 650   0.0000       0.991170        26.9711 
 651   0.0000       0.992087        26.9960 
 652   0.0000       0.998396        27.1677 
 653   0.0000       1.000865        27.2349 
 654   0.0000       1.001782        27.2599 
 655   0.0000       1.004870        27.3439 
 656   0.0000       1.005478        27.3605 
 657   0.0000       1.006893        27.3989 
 658   0.0000       1.010861        27.5069 
 659   0.0000       1.011788        27.5322 
 660   0.0000       1.013472        27.5780 
 661   0.0000       1.015144        27.6235 
 662   0.0000       1.019304        27.7367 
 663   0.0000       1.021173        27.7875 
 664   0.0000       1.023016        27.8377 
 665   0.0000       1.024376        27.8747 
 666   0.0000       1.026636        27.9362 
 667   0.0000       1.028206        27.9789 
 668   0.0000       1.030497        28.0412 
 669   0.0000       1.033087        28.1117 
 670   0.0000       1.033331        28.1184 
 671   0.0000       1.036995        28.2181 
 672   0.0000       1.038923        28.2705 
 673   0.0000       1.040429        28.3115 
 674   0.0000       1.042330        28.3632 
 675   0.0000       1.043362        28.3913 
 676   0.0000       1.045627        28.4530 
 677   0.0000       1.048225        28.5237 
 678   0.0000       1.050810        28.5940 
 679   0.0000       1.053514        28.6676 
 680   0.0000       1.056173        28.7399 
 681   0.0000       1.058970        28.8160 
 682   0.0000       1.061137        28.8750 
 683   0.0000       1.061828        28.8938 
 684   0.0000       1.064765        28.9737 
 685   0.0000       1.069083        29.0912 
 686   0.0000       1.069603        29.1054 
 687   0.0000       1.070467        29.1289 
 688   0.0000       1.075283        29.2599 
 689   0.0000       1.075712        29.2716 
 690   0.0000       1.077491        29.3200 
 691   0.0000       1.078679        29.3523 
 692   0.0000       1.082116        29.4459 
 693   0.0000       1.082993        29.4697 
 694   0.0000       1.085517        29.5384 
 695   0.0000       1.086414        29.5628 
 696   0.0000       1.088809        29.6280 
 697   0.0000       1.093784        29.7634 
 698   0.0000       1.093842        29.7650 
 699   0.0000       1.096763        29.8444 
 700   0.0000       1.097728        29.8707 
 701   0.0000       1.101995        29.9868 
 702   0.0000       1.103615        30.0309 
 703   0.0000       1.106267        30.1031 
 704   0.0000       1.107321        30.1317 
 705   0.0000       1.108338        30.1594 
 706   0.0000       1.109597        30.1937 
 707   0.0000       1.112818        30.2813 
 708   0.0000       1.116653        30.3857 
 709   0.0000       1.117944        30.4208 
 710   0.0000       1.121001        30.5040 
 711   0.0000       1.121834        30.5266 
 712   0.0000       1.124350        30.5951 
 713   0.0000       1.127830        30.6898 
 714   0.0000       1.127986        30.6940 
 715   0.0000       1.130321        30.7576 
 716   0.0000       1.133838        30.8533 
 717   0.0000       1.137109        30.9423 
 718   0.0000       1.138137        30.9703 
 719   0.0000       1.140057        31.0225 
 720   0.0000       1.142147        31.0794 
 721   0.0000       1.144827        31.1523 
 722   0.0000       1.146236        31.1907 
 723   0.0000       1.148361        31.2485 
 724   0.0000       1.151098        31.3230 
 725   0.0000       1.154131        31.4055 
 726   0.0000       1.156767        31.4772 
 727   0.0000       1.157761        31.5043 
 728   0.0000       1.160105        31.5681 
 729   0.0000       1.164581        31.6899 
 730   0.0000       1.165681        31.7198 
 731   0.0000       1.166464        31.7411 
 732   0.0000       1.168761        31.8036 
 733   0.0000       1.170311        31.8458 
 734   0.0000       1.171723        31.8842 
 735   0.0000       1.174817        31.9684 
 736   0.0000       1.176802        32.0224 
 737   0.0000       1.179421        32.0937 
 738   0.0000       1.182084        32.1661 
 739   0.0000       1.183761        32.2118 
 740   0.0000       1.186483        32.2858 
 741   0.0000       1.190738        32.4016 
 742   0.0000       1.191876        32.4326 
 743   0.0000       1.193657        32.4811 
 744   0.0000       1.195843        32.5405 
 745   0.0000       1.197851        32.5952 
 746   0.0000       1.201933        32.7063 
 747   0.0000       1.203398        32.7461 
 748   0.0000       1.204416        32.7738 
 749   0.0000       1.205679        32.8082 
 750   0.0000       1.208825        32.8938 
 751   0.0000       1.209982        32.9253 
 752   0.0000       1.212145        32.9841 
 753   0.0000       1.216487        33.1023 
 754   0.0000       1.217486        33.1295 
 755   0.0000       1.219040        33.1718 
 756   0.0000       1.222478        33.2653 
 757   0.0000       1.224505        33.3205 
 758   0.0000       1.227410        33.3995 
 759   0.0000       1.228312        33.4241 
 760   0.0000       1.231482        33.5103 
 761   0.0000       1.233777        33.5728 
 762   0.0000       1.235385        33.6165 
 763   0.0000       1.236903        33.6578 
 764   0.0000       1.238347        33.6971 
 765   0.0000       1.243500        33.8374 
 766   0.0000       1.245057        33.8797 
 767   0.0000       1.249332        33.9961 
 768   0.0000       1.251089        34.0439 
 769   0.0000       1.251293        34.0494 
 770   0.0000       1.253902        34.1204 
 771   0.0000       1.254910        34.1478 
 772   0.0000       1.256458        34.1900 
 773   0.0000       1.261606        34.3301 
 774   0.0000       1.262464        34.3534 
 775   0.0000       1.264624        34.4122 
 776   0.0000       1.268151        34.5081 
 777   0.0000       1.270744        34.5787 
 778   0.0000       1.271379        34.5960 
 779   0.0000       1.274470        34.6801 
 780   0.0000       1.277173        34.7537 
 781   0.0000       1.279001        34.8034 
 782   0.0000       1.280781        34.8518 
 783   0.0000       1.284413        34.9506 
 784   0.0000       1.285090        34.9691 
 785   0.0000       1.286293        35.0018 
 786   0.0000       1.292850        35.1802 
 787   0.0000       1.295301        35.2469 
 788   0.0000       1.299069        35.3495 
 789   0.0000       1.299828        35.3701 
 790   0.0000       1.302393        35.4399 
 791   0.0000       1.303486        35.4697 
 792   0.0000       1.306759        35.5587 
 793   0.0000       1.308804        35.6144 
 794   0.0000       1.309703        35.6388 
 795   0.0000       1.312558        35.7165 
 796   0.0000       1.315328        35.7919 
 797   0.0000       1.316444        35.8223 
 798   0.0000       1.318912        35.8894 
 799   0.0000       1.320526        35.9333 
 800   0.0000       1.322394        35.9842 
 801   0.0000       1.324995        36.0550 
 802   0.0000       1.329271        36.1713 
 803   0.0000       1.334267        36.3073 
 804   0.0000       1.335998        36.3543 
 805   0.0000       1.337604        36.3981 
 806   0.0000       1.341760        36.5111 
 807   0.0000       1.344092        36.5746 
 808   0.0000       1.345299        36.6074 
 809   0.0000       1.347521        36.6679 
 810   0.0000       1.349596        36.7244 
 811   0.0000       1.352673        36.8081 
 812   0.0000       1.355178        36.8763 
 813   0.0000       1.357505        36.9396 
 814   0.0000       1.359694        36.9992 
 815   0.0000       1.362863        37.0854 
 816   0.0000       1.365061        37.1452 
 817   0.0000       1.368476        37.2381 
 818   0.0000       1.369177        37.2572 
 819   0.0000       1.374334        37.3975 
 820   0.0000       1.375452        37.4279 
 821   0.0000       1.380924        37.5768 
 822   0.0000       1.381528        37.5933 
 823   0.0000       1.382690        37.6249 
 824   0.0000       1.389379        37.8069 
 825   0.0000       1.389635        37.8139 
 826   0.0000       1.392348        37.8877 
 827   0.0000       1.395764        37.9807 
 828   0.0000       1.399461        38.0813 
 829   0.0000       1.401907        38.1478 
 830   0.0000       1.403313        38.1861 
 831   0.0000       1.409444        38.3529 
 832   0.0000       1.411078        38.3974 
 833   0.0000       1.415146        38.5081 
 834   0.0000       1.419340        38.6222 
 835   0.0000       1.421152        38.6715 
 836   0.0000       1.422428        38.7062 
 837   0.0000       1.426661        38.8214 
 838   0.0000       1.429639        38.9025 
 839   0.0000       1.431825        38.9619 
 840   0.0000       1.433065        38.9957 
 841   0.0000       1.436610        39.0922 
 842   0.0000       1.438307        39.1383 
 843   0.0000       1.443319        39.2747 
 844   0.0000       1.444247        39.3000 
 845   0.0000       1.446659        39.3656 
 846   0.0000       1.449066        39.4311 
 847   0.0000       1.454468        39.5781 
 848   0.0000       1.456502        39.6334 
 849   0.0000       1.457905        39.6716 
 850   0.0000       1.462264        39.7902 
 851   0.0000       1.464028        39.8382 
 852   0.0000       1.467582        39.9349 
 853   0.0000       1.470598        40.0170 
 854   0.0000       1.473662        40.1004 
 855   0.0000       1.475507        40.1506 
 856   0.0000       1.477028        40.1920 
 857   0.0000       1.482393        40.3380 
 858   0.0000       1.485885        40.4330 
 859   0.0000       1.488258        40.4976 
 860   0.0000       1.491070        40.5741 
 861   0.0000       1.492941        40.6250 
 862   0.0000       1.495326        40.6899 
 863   0.0000       1.497703        40.7546 
 864   0.0000       1.503800        40.9205 
 865   0.0000       1.506092        40.9828 
 866   0.0000       1.508859        41.0581 
 867   0.0000       1.510316        41.0978 
 868   0.0000       1.515402        41.2362 
 869   0.0000       1.516590        41.2685 
 870   0.0000       1.519195        41.3394 
 871   0.0000       1.524070        41.4721 
 872   0.0000       1.526727        41.5444 
 873   0.0000       1.527974        41.5783 
 874   0.0000       1.532066        41.6896 
 875   0.0000       1.533839        41.7379 
 876   0.0000       1.534930        41.7676 
 877   0.0000       1.538831        41.8737 
 878   0.0000       1.541973        41.9592 
 879   0.0000       1.544693        42.0332 
 880   0.0000       1.546664        42.0869 
 881   0.0000       1.547778        42.1172 
 882   0.0000       1.550612        42.1943 
 883   0.0000       1.553351        42.2688 
 884   0.0000       1.554893        42.3108 
 885   0.0000       1.557889        42.3923 
 886   0.0000       1.560911        42.4746 
 887   0.0000       1.563583        42.5473 
 888   0.0000       1.566341        42.6223 
 889   0.0000       1.570110        42.7249 
 890   0.0000       1.572501        42.7899 
 891   0.0000       1.574843        42.8536 
 892   0.0000       1.577082        42.9146 
 893   0.0000       1.578041        42.9407 
 894   0.0000       1.582456        43.0608 
 895   0.0000       1.585405        43.1411 
 896   0.0000       1.586798        43.1790 
 897   0.0000       1.588018        43.2122 
 898   0.0000       1.590321        43.2748 
 899   0.0000       1.595319        43.4108 
 900   0.0000       1.596861        43.4528 
 901   0.0000       1.599643        43.5285 
 902   0.0000       1.600561        43.5535 
 903   0.0000       1.602806        43.6146 
 904   0.0000       1.609195        43.7884 
 905   0.0000       1.611660        43.8555 
 906   0.0000       1.613145        43.8959 
 907   0.0000       1.616316        43.9822 
 908   0.0000       1.619029        44.0560 
 909   0.0000       1.621559        44.1249 
 910   0.0000       1.625432        44.2302 
 911   0.0000       1.625761        44.2392 
 912   0.0000       1.631264        44.3890 
 913   0.0000       1.631921        44.4068 
 914   0.0000       1.633431        44.4479 
 915   0.0000       1.636162        44.5222 
 916   0.0000       1.641068        44.6557 
 917   0.0000       1.645897        44.7871 
 918   0.0000       1.649463        44.8842 
 919   0.0000       1.649801        44.8934 
 920   0.0000       1.652649        44.9709 
 921   0.0000       1.653800        45.0022 
 922   0.0000       1.657150        45.0933 
 923   0.0000       1.663685        45.2712 
 924   0.0000       1.664611        45.2964 
 925   0.0000       1.667785        45.3827 
 926   0.0000       1.670385        45.4535 
 927   0.0000       1.674693        45.5707 
 928   0.0000       1.675594        45.5952 
 929   0.0000       1.677399        45.6443 
 930   0.0000       1.679697        45.7069 
 931   0.0000       1.681867        45.7659 
 932   0.0000       1.682038        45.7706 
 933   0.0000       1.686487        45.8916 
 934   0.0000       1.687167        45.9102 
 935   0.0000       1.689741        45.9802 
 936   0.0000       1.692762        46.0624 
 937   0.0000       1.695946        46.1490 
 938   0.0000       1.698607        46.2214 
 939   0.0000       1.701133        46.2902 
 940   0.0000       1.703182        46.3459 
 941   0.0000       1.706682        46.4412 
 942   0.0000       1.709448        46.5164 
 943   0.0000       1.711620        46.5755 
 944   0.0000       1.714950        46.6661 
 945   0.0000       1.716219        46.7007 
 946   0.0000       1.718803        46.7710 
 947   0.0000       1.719132        46.7800 
 948   0.0000       1.721616        46.8476 
 949   0.0000       1.725098        46.9423 
 950   0.0000       1.727643        47.0115 
 951   0.0000       1.728199        47.0267 
 952   0.0000       1.732812        47.1522 
 953   0.0000       1.734354        47.1942 
 954   0.0000       1.738267        47.3007 
 955   0.0000       1.741679        47.3935 
 956   0.0000       1.742944        47.4279 
 957   0.0000       1.745705        47.5031 
 958   0.0000       1.748149        47.5696 
 959   0.0000       1.748526        47.5798 
 960   0.0000       1.751128        47.6506 
 961   0.0000       1.754874        47.7525 
 962   0.0000       1.757968        47.8368 
 963   0.0000       1.759799        47.8866 
 964   0.0000       1.761201        47.9247 
 965   0.0000       1.767264        48.0897 
 966   0.0000       1.768877        48.1336 
 967   0.0000       1.771230        48.1976 
 968   0.0000       1.774577        48.2887 
 969   0.0000       1.776682        48.3460 
 970   0.0000       1.778302        48.3901 
 971   0.0000       1.781690        48.4822 
 972   0.0000       1.785087        48.5747 
 973   0.0000       1.786788        48.6210 
 974   0.0000       1.788564        48.6693 
 975   0.0000       1.791150        48.7397 
 976   0.0000       1.795207        48.8501 
 977   0.0000       1.797326        48.9077 
 978   0.0000       1.798906        48.9507 
 979   0.0000       1.801385        49.0182 
 980   0.0000       1.804978        49.1160 
 981   0.0000       1.809807        49.2474 
 982   0.0000       1.813229        49.3405 
 983   0.0000       1.816006        49.4160 
 984   0.0000       1.816782        49.4371 
 985   0.0000       1.822544        49.5939 
 986   0.0000       1.825721        49.6804 
 987   0.0000       1.826633        49.7052 
 988   0.0000       1.830410        49.8080 
 989   0.0000       1.833702        49.8976 
 990   0.0000       1.835807        49.9548 
 991   0.0000       1.840312        50.0774 
 992   0.0000       1.841474        50.1090 
 993   0.0000       1.842631        50.1405 
 994   0.0000       1.844993        50.2048 
 995   0.0000       1.848871        50.3103 
 996   0.0000       1.851903        50.3928 
 997   0.0000       1.855034        50.4780 
 998   0.0000       1.855771        50.4981 
 999   0.0000       1.859388        50.5965 
 1000   0.0000       1.863827        50.7173 
 1001   0.0000       1.866772        50.7975 
 1002   0.0000       1.867867        50.8273 
 1003   0.0000       1.868427        50.8425 
 1004   0.0000       1.871505        50.9263 
 1005   0.0000       1.875272        51.0287 
 1006   0.0000       1.877019        51.0763 
 1007   0.0000       1.878131        51.1065 
 1008   0.0000       1.880802        51.1792 
 1009   0.0000       1.883336        51.2482 
 1010   0.0000       1.888165        51.3796 
 1011   0.0000       1.889067        51.4041 
 1012   0.0000       1.892450        51.4962 
 1013   0.0000       1.893445        51.5233 
 1014   0.0000       1.895224        51.5717 
 1015   0.0000       1.897507        51.6338 
 1016   0.0000       1.898561        51.6625 
 1017   0.0000       1.900048        51.7029 
 1018   0.0000       1.901856        51.7521 
 1019   0.0000       1.906468        51.8776 
 1020   0.0000       1.909454        51.9589 
 1021   0.0000       1.911138        52.0047 
 1022   0.0000       1.911492        52.0144 
 1023   0.0000       1.913211        52.0611 
 1024   0.0000       1.916650        52.1547 
 1025   0.0000       1.920374        52.2560 
 1026   0.0000       1.922418        52.3117 
 1027   0.0000       1.923889        52.3517 
 1028   0.0000       1.927520        52.4505 
 1029   0.0000       1.932227        52.5786 
 1030   0.0000       1.934445        52.6389 
 1031   0.0000       1.935127        52.6575 
 1032   0.0000       1.939350        52.7724 
 1033   0.0000       1.941575        52.8329 
 1034   0.0000       1.942596        52.8607 
 1035   0.0000       1.944252        52.9058 
 1036   0.0000       1.948769        53.0287 
 1037   0.0000       1.950006        53.0624 
 1038   0.0000       1.950896        53.0866 
 1039   0.0000       1.952140        53.1204 
 1040   0.0000       1.956410        53.2366 
 1041   0.0000       1.957067        53.2545 
 1042   0.0000       1.960215        53.3402 
 1043   0.0000       1.963487        53.4292 
 1044   0.0000       1.963976        53.4425 
 1045   0.0000       1.967758        53.5454 
 1046   0.0000       1.970070        53.6083 
 1047   0.0000       1.971021        53.6342 
 1048   0.0000       1.973286        53.6958 
 1049   0.0000       1.976253        53.7766 
 1050   0.0000       1.979991        53.8783 
 1051   0.0000       1.981800        53.9275 
 1052   0.0000       1.985244        54.0212 
 1053   0.0000       1.986029        54.0426 
 1054   0.0000       1.986933        54.0672 
 1055   0.0000       1.992313        54.2136 
 1056   0.0000       1.994328        54.2684 
 1057   0.0000       1.994998        54.2866 
 1058   0.0000       1.997048        54.3424 
 1059   0.0000       1.998072        54.3703 
 1060   0.0000       2.001117        54.4532 
 1061   0.0000       2.003331        54.5134 
 1062   0.0000       2.005188        54.5639 
 1063   0.0000       2.007558        54.6284 
 1064   0.0000       2.009064        54.6694 
 1065   0.0000       2.011700        54.7411 
 1066   0.0000       2.012853        54.7725 
 1067   0.0000       2.014539        54.8184 
 1068   0.0000       2.018941        54.9382 
 1069   0.0000       2.020028        54.9678 
 1070   0.0000       2.023050        55.0500 
 1071   0.0000       2.026666        55.1484 
 1072   0.0000       2.028224        55.1908 
 1073   0.0000       2.031117        55.2695 
 1074   0.0000       2.032920        55.3186 
 1075   0.0000       2.033712        55.3401 
 1076   0.0000       2.036054        55.4039 
 1077   0.0000       2.040048        55.5125 
 1078   0.0000       2.041029        55.5392 
 1079   0.0000       2.042961        55.5918 
 1080   0.0000       2.044055        55.6216 
 1081   0.0000       2.046428        55.6861 
 1082   0.0000       2.048415        55.7402 
 1083   0.0000       2.049048        55.7574 
 1084   0.0000       2.052648        55.8554 
 1085   0.0000       2.054231        55.8985 
 1086   0.0000       2.055320        55.9281 
 1087   0.0000       2.058930        56.0263 
 1088   0.0000       2.061019        56.0832 
 1089   0.0000       2.061485        56.0959 
 1090   0.0000       2.067212        56.2517 
 1091   0.0000       2.068266        56.2804 
 1092   0.0000       2.070215        56.3334 
 1093   0.0000       2.071564        56.3701 
 1094   0.0000       2.074044        56.4376 
 1095   0.0000       2.076305        56.4991 
 1096   0.0000       2.079126        56.5759 
 1097   0.0000       2.080582        56.6155 
 1098   0.0000       2.084929        56.7338 
 1099   0.0000       2.085862        56.7592 
 1100   0.0000       2.089565        56.8599 
 1101   0.0000       2.093152        56.9576 
 1102   0.0000       2.093275        56.9609 
 1103   0.0000       2.094590        56.9967 
 1104   0.0000       2.098465        57.1021 
 1105   0.0000       2.101868        57.1947 
 1106   0.0000       2.102950        57.2242 
 1107   0.0000       2.105678        57.2984 
 1108   0.0000       2.106611        57.3238 
 1109   0.0000       2.107898        57.3588 
 1110   0.0000       2.111076        57.4453 
 1111   0.0000       2.115841        57.5750 
 1112   0.0000       2.119445        57.6730 
 1113   0.0000       2.121097        57.7180 
 1114   0.0000       2.122201        57.7480 
 1115   0.0000       2.123381        57.7801 
 1116   0.0000       2.126219        57.8574 
 1117   0.0000       2.127374        57.8888 
 1118   0.0000       2.129946        57.9588 
 1119   0.0000       2.133826        58.0643 
 1120   0.0000       2.134259        58.0761 
 1121   0.0000       2.140593        58.2485 
 1122   0.0000       2.142401        58.2977 
 1123   0.0000       2.144573        58.3568 
 1124   0.0000       2.146766        58.4165 
 1125   0.0000       2.148716        58.4695 
 1126   0.0000       2.149741        58.4974 
 1127   0.0000       2.152341        58.5682 
 1128   0.0000       2.152824        58.5813 
 1129   0.0000       2.154302        58.6215 
 1130   0.0000       2.156754        58.6882 
 1131   0.0000       2.159000        58.7494 
 1132   0.0000       2.160932        58.8020 
 1133   0.0000       2.165461        58.9252 
 1134   0.0000       2.166434        58.9517 
 1135   0.0000       2.169436        59.0333 
 1136   0.0000       2.170505        59.0625 
 1137   0.0000       2.173812        59.1524 
 1138   0.0000       2.176345        59.2214 
 1139   0.0000       2.176604        59.2284 
 1140   0.0000       2.179096        59.2962 
 1141   0.0000       2.181266        59.3553 
 1142   0.0000       2.181957        59.3741 
 1143   0.0000       2.185276        59.4644 
 1144   0.0000       2.185964        59.4831 
 1145   0.0000       2.187738        59.5314 
 1146   0.0000       2.191296        59.6282 
 1147   0.0000       2.192017        59.6478 
 1148   0.0000       2.196137        59.7599 
 1149   0.0000       2.197556        59.7985 
 1150   0.0000       2.199165        59.8423 
 1151   0.0000       2.200963        59.8913 
 1152   0.0000       2.202705        59.9387 
 1153   0.0000       2.202953        59.9454 
 1154   0.0000       2.208221        60.0888 
 1155   0.0000       2.210727        60.1569 
 1156   0.0000       2.213368        60.2288 
 1157   0.0000       2.215604        60.2896 
 1158   0.0000       2.216035        60.3014 
 1159   0.0000       2.217701        60.3467 
 1160   0.0000       2.221926        60.4617 
 1161   0.0000       2.223114        60.4940 
 1162   0.0000       2.224516        60.5321 
 1163   0.0000       2.225366        60.5553 
 1164   0.0000       2.228649        60.6446 
 1165   0.0000       2.230615        60.6981 
 1166   0.0000       2.231923        60.7337 
 1167   0.0000       2.233350        60.7725 
 1168   0.0000       2.236570        60.8602 
 1169   0.0000       2.238105        60.9019 
 1170   0.0000       2.241622        60.9976 
 1171   0.0000       2.243551        61.0501 
 1172   0.0000       2.244042        61.0635 
 1173   0.0000       2.250152        61.2298 
 1174   0.0000       2.251768        61.2737 
 1175   0.0000       2.255306        61.3700 
 1176   0.0000       2.255539        61.3763 
 1177   0.0000       2.256564        61.4042 
 1178   0.0000       2.258062        61.4450 
 1179   0.0000       2.261026        61.5256 
 1180   0.0000       2.263099        61.5821 
 1181   0.0000       2.263653        61.5971 
 1182   0.0000       2.267871        61.7119 
 1183   0.0000       2.269011        61.7429 
 1184   0.0000       2.271012        61.7974 
 1185   0.0000       2.274611        61.8953 
 1186   0.0000       2.276157        61.9374 
 1187   0.0000       2.277941        61.9859 
 1188   0.0000       2.281044        62.0704 
 1189   0.0000       2.282233        62.1027 
 1190   0.0000       2.283630        62.1407 
 1191   0.0000       2.284741        62.1710 
 1192   0.0000       2.287644        62.2500 
 1193   0.0000       2.290130        62.3176 
 1194   0.0000       2.292253        62.3754 
 1195   0.0000       2.292949        62.3943 
 1196   0.0000       2.295881        62.4741 
 1197   0.0000       2.299348        62.5684 
 1198   0.0000       2.300620        62.6031 
 1199   0.0000       2.302172        62.6453 
 1200   0.0000       2.303864        62.6913 
 1201   0.0000       2.306174        62.7542 
 1202   0.0000       2.307241        62.7832 
 1203   0.0000       2.310118        62.8615 
 1204   0.0000       2.311547        62.9004 
 1205   0.0000       2.313855        62.9632 
 1206   0.0000       2.315208        63.0000 
 1207   0.0000       2.319702        63.1223 
 1208   0.0000       2.320727        63.1502 
 1209   0.0000       2.325523        63.2807 
 1210   0.0000       2.327057        63.3224 
 1211   0.0000       2.327881        63.3449 
 1212   0.0000       2.331053        63.4312 
 1213   0.0000       2.333145        63.4881 
 1214   0.0000       2.334262        63.5185 
 1215   0.0000       2.338138        63.6240 
 1216   0.0000       2.338993        63.6472 
 1217   0.0000       2.341293        63.7098 
 1218   0.0000       2.343672        63.7746 
 1219   0.0000       2.344621        63.8004 
 1220   0.0000       2.348048        63.8936 
 1221   0.0000       2.349218        63.9255 
 1222   0.0000       2.349711        63.9389 
 1223   0.0000       2.356985        64.1368 
 1224   0.0000       2.358879        64.1884 
 1225   0.0000       2.360340        64.2281 
 1226   0.0000       2.362588        64.2893 
 1227   0.0000       2.363769        64.3214 
 1228   0.0000       2.366646        64.3997 
 1229   0.0000       2.367841        64.4322 
 1230   0.0000       2.370548        64.5059 
 1231   0.0000       2.375108        64.6300 
 1232   0.0000       2.377141        64.6853 
 1233   0.0000       2.381236        64.7967 
 1234   0.0000       2.381381        64.8007 
 1235   0.0000       2.382799        64.8393 
 1236   0.0000       2.385250        64.9060 
 1237   0.0000       2.388261        64.9879 
 1238   0.0000       2.389846        65.0310 
 1239   0.0000       2.390793        65.0568 
 1240   0.0000       2.394646        65.1616 
 1241   0.0000       2.395653        65.1890 
 1242   0.0000       2.398485        65.2661 
 1243   0.0000       2.403414        65.4002 
 1244   0.0000       2.403933        65.4144 
 1245   0.0000       2.407598        65.5141 
 1246   0.0000       2.408335        65.5341 
 1247   0.0000       2.410415        65.5907 
 1248   0.0000       2.412757        65.6545 
 1249   0.0000       2.414819        65.7106 
 1250   0.0000       2.415999        65.7427 
 1251   0.0000       2.421336        65.8879 
 1252   0.0000       2.423162        65.9376 
 1253   0.0000       2.425071        65.9895 
 1254   0.0000       2.428664        66.0873 
 1255   0.0000       2.430041        66.1248 
 1256   0.0000       2.431413        66.1621 
 1257   0.0000       2.432308        66.1865 
 1258   0.0000       2.438665        66.3595 
 1259   0.0000       2.439429        66.3802 
 1260   0.0000       2.442810        66.4722 
 1261   0.0000       2.445936        66.5573 
 1262   0.0000       2.448403        66.6244 
 1263   0.0000       2.450425        66.6795 
 1264   0.0000       2.451239        66.7016 
 1265   0.0000       2.453528        66.7639 
 1266   0.0000       2.455829        66.8265 
 1267   0.0000       2.458343        66.8949 
 1268   0.0000       2.461084        66.9695 
 1269   0.0000       2.462925        67.0196 
 1270   0.0000       2.466380        67.1136 
 1271   0.0000       2.467942        67.1561 
 1272   0.0000       2.469468        67.1976 
 1273   0.0000       2.472812        67.2886 
 1274   0.0000       2.477007        67.4028 
 1275   0.0000       2.477173        67.4073 
 1276   0.0000       2.479135        67.4607 
 1277   0.0000       2.481434        67.5232 
 1278   0.0000       2.484489        67.6064 
 1279   0.0000       2.488606        67.7184 
 1280   0.0000       2.490012        67.7567 
 1281   0.0000       2.490646        67.7739 
 1282   0.0000       2.493346        67.8474 
 1283   0.0000       2.496820        67.9419 
 1284   0.0000       2.498186        67.9791 
 1285   0.0000       2.501522        68.0699 
 1286   0.0000       2.505173        68.1692 
 1287   0.0000       2.505992        68.1915 
 1288   0.0000       2.509289        68.2812 
 1289   0.0000       2.511918        68.3528 
 1290   0.0000       2.512765        68.3758 
 1291   0.0000       2.514472        68.4222 
 1292   0.0000       2.516805        68.4858 
 1293   0.0000       2.519459        68.5580 
 1294   0.0000       2.522494        68.6405 
 1295   0.0000       2.523189        68.6595 
 1296   0.0000       2.524820        68.7038 
 1297   0.0000       2.526718        68.7555 
 1298   0.0000       2.529750        68.8380 
 1299   0.0000       2.531987        68.8989 
 1300   0.0000       2.533709        68.9457 
 1301   0.0000       2.536302        69.0163 
 1302   0.0000       2.537406        69.0463 
 1303   0.0000       2.538839        69.0853 
 1304   0.0000       2.542408        69.1825 
 1305   0.0000       2.543738        69.2186 
 1306   0.0000       2.546038        69.2812 
 1307   0.0000       2.547398        69.3182 
 1308   0.0000       2.549529        69.3762 
 1309   0.0000       2.551292        69.4242 
 1310   0.0000       2.554405        69.5089 
 1311   0.0000       2.557177        69.5843 
 1312   0.0000       2.558678        69.6252 
 1313   0.0000       2.562028        69.7163 
 1314   0.0000       2.565031        69.7981 
 1315   0.0000       2.565225        69.8033 
 1316   0.0000       2.568136        69.8825 
 1317   0.0000       2.570794        69.9549 
 1318   0.0000       2.572352        69.9973 
 1319   0.0000       2.576423        70.1080 
 1320   0.0000       2.577521        70.1379 
 1321   0.0000       2.578684        70.1695 
 1322   0.0000       2.579761        70.1989 
 1323   0.0000       2.580808        70.2273 
 1324   0.0000       2.588268        70.4304 
 1325   0.0000       2.589116        70.4534 
 1326   0.0000       2.590151        70.4816 
 1327   0.0000       2.591963        70.5309 
 1328   0.0000       2.593919        70.5841 
 1329   0.0000       2.596749        70.6611 
 1330   0.0000       2.599311        70.7308 
 1331   0.0000       2.602168        70.8086 
 1332   0.0000       2.603146        70.8352 
 1333   0.0000       2.606557        70.9280 
 1334   0.0000       2.608783        70.9886 
 1335   0.0000       2.609119        70.9977 
 1336   0.0000       2.609683        71.0131 
 1337   0.0000       2.616262        71.1921 
 1338   0.0000       2.618049        71.2407 
 1339   0.0000       2.620270        71.3012 
 1340   0.0000       2.622184        71.3533 
 1341   0.0000       2.623258        71.3825 
 1342   0.0000       2.625862        71.4533 
 1343   0.0000       2.628940        71.5371 
 1344   0.0000       2.631015        71.5936 
 1345   0.0000       2.633086        71.6499 
 1346   0.0000       2.636107        71.7321 
 1347   0.0000       2.636392        71.7399 
 1348   0.0000       2.639837        71.8336 
 1349   0.0000       2.643392        71.9303 
 1350   0.0000       2.643969        71.9460 
 1351   0.0000       2.647332        72.0376 
 1352   0.0000       2.650070        72.1121 
 1353   0.0000       2.651314        72.1459 
 1354   0.0000       2.651896        72.1618 
 1355   0.0000       2.653615        72.2085 
 1356   0.0000       2.655142        72.2501 
 1357   0.0000       2.657506        72.3144 
 1358   0.0000       2.661234        72.4159 
 1359   0.0000       2.662814        72.4589 
 1360   0.0000       2.664612        72.5078 
 1361   0.0000       2.667248        72.5795 
 1362   0.0000       2.673587        72.7520 
 1363   0.0000       2.674987        72.7901 
 1364   0.0000       2.675407        72.8015 
 1365   0.0000       2.678620        72.8890 
 1366   0.0000       2.680808        72.9485 
 1367   0.0000       2.682311        72.9894 
 1368   0.0000       2.684281        73.0430 
 1369   0.0000       2.687395        73.1277 
 1370   0.0000       2.689044        73.1726 
 1371   0.0000       2.690650        73.2163 
 1372   0.0000       2.692298        73.2611 
 1373   0.0000       2.695388        73.3452 
 1374   0.0000       2.697394        73.3998 
 1375   0.0000       2.698513        73.4303 
 1376   0.0000       2.701317        73.5066 
 1377   0.0000       2.704037        73.5806 
 1378   0.0000       2.705389        73.6174 
 1379   0.0000       2.707571        73.6768 
 1380   0.0000       2.709451        73.7279 
 1381   0.0000       2.713118        73.8277 
 1382   0.0000       2.716455        73.9185 
 1383   0.0000       2.718420        73.9720 
 1384   0.0000       2.720857        74.0383 
 1385   0.0000       2.724027        74.1246 
 1386   0.0000       2.726200        74.1837 
 1387   0.0000       2.727403        74.2164 
 1388   0.0000       2.729020        74.2604 
 1389   0.0000       2.731887        74.3384 
 1390   0.0000       2.735802        74.4450 
 1391   0.0000       2.737122        74.4809 
 1392   0.0000       2.740377        74.5695 
 1393   0.0000       2.741962        74.6126 
 1394   0.0000       2.742517        74.6277 
 1395   0.0000       2.744142        74.6719 
 1396   0.0000       2.744657        74.6859 
 1397   0.0000       2.748297        74.7850 
 1398   0.0000       2.753282        74.9206 
 1399   0.0000       2.754132        74.9437 
 1400   0.0000       2.755732        74.9873 
 1401   0.0000       2.757115        75.0249 
 1402   0.0000       2.758646        75.0666 
 1403   0.0000       2.760178        75.1083 
 1404   0.0000       2.763701        75.2041 
 1405   0.0000       2.764535        75.2268 
 1406   0.0000       2.769927        75.3735 
 1407   0.0000       2.771283        75.4104 
 1408   0.0000       2.773221        75.4632 
 1409   0.0000       2.774400        75.4953 
 1410   0.0000       2.776630        75.5559 
 1411   0.0000       2.781099        75.6775 
 1412   0.0000       2.781931        75.7002 
 1413   0.0000       2.784617        75.7733 
 1414   0.0000       2.788230        75.8716 
 1415   0.0000       2.788938        75.8909 
 1416   0.0000       2.790727        75.9395 
 1417   0.0000       2.792921        75.9993 
 1418   0.0000       2.795244        76.0625 
 1419   0.0000       2.797414        76.1215 
 1420   0.0000       2.797519        76.1244 
 1421   0.0000       2.800488        76.2052 
 1422   0.0000       2.802703        76.2654 
 1423   0.0000       2.804201        76.3062 
 1424   0.0000       2.807873        76.4061 
 1425   0.0000       2.809754        76.4573 
 1426   0.0000       2.812579        76.5342 
 1427   0.0000       2.813961        76.5718 
 1428   0.0000       2.815591        76.6161 
 1429   0.0000       2.817101        76.6572 
 1430   0.0000       2.819065        76.7107 
 1431   0.0000       2.825341        76.8814 
 1432   0.0000       2.826696        76.9183 
 1433   0.0000       2.829842        77.0039 
 1434   0.0000       2.833381        77.1002 
 1435   0.0000       2.834157        77.1213 
 1436   0.0000       2.834801        77.1389 
 1437   0.0000       2.836183        77.1765 
 1438   0.0000       2.838471        77.2387 
 1439   0.0000       2.841025        77.3082 
 1440   0.0000       2.844938        77.4147 
 1441   0.0000       2.846234        77.4500 
 1442   0.0000       2.846550        77.4586 
 1443   0.0000       2.848156        77.5023 
 1444   0.0000       2.852379        77.6172 
 1445   0.0000       2.853460        77.6466 
 1446   0.0000       2.856172        77.7204 
 1447   0.0000       2.859531        77.8118 
 1448   0.0000       2.860984        77.8513 
 1449   0.0000       2.862465        77.8916 
 1450   0.0000       2.868554        78.0573 
 1451   0.0000       2.871469        78.1366 
 1452   0.0000       2.872340        78.1603 
 1453   0.0000       2.876253        78.2668 
 1454   0.0000       2.876598        78.2762 
 1455   0.0000       2.882610        78.4398 
 1456   0.0000       2.882942        78.4488 
 1457   0.0000       2.885427        78.5165 
 1458   0.0000       2.887481        78.5723 
 1459   0.0000       2.888936        78.6120 
 1460   0.0000       2.891377        78.6784 
 1461   0.0000       2.894123        78.7531 
 1462   0.0000       2.895055        78.7785 
 1463   0.0000       2.898290        78.8665 
 1464   0.0000       2.901281        78.9479 
 1465   0.0000       2.902655        78.9852 
 1466   0.0000       2.904258        79.0289 
 1467   0.0000       2.907059        79.1051 
 1468   0.0000       2.908583        79.1466 
 1469   0.0000       2.913717        79.2863 
 1470   0.0000       2.915769        79.3421 
 1471   0.0000       2.918839        79.4256 
 1472   0.0000       2.921216        79.4903 
 1473   0.0000       2.923590        79.5549 
 1474   0.0000       2.925256        79.6003 
 1475   0.0000       2.928480        79.6880 
 1476   0.0000       2.930523        79.7436 
 1477   0.0000       2.932157        79.7880 
 1478   0.0000       2.934904        79.8628 
 1479   0.0000       2.935090        79.8679 
 1480   0.0000       2.939224        79.9804 
 1481   0.0000       2.941698        80.0477 
 1482   0.0000       2.942389        80.0665 
 1483   0.0000       2.945420        80.1490 
 1484   0.0000       2.948574        80.2348 
 1485   0.0000       2.955985        80.4364 
 1486   0.0000       2.956432        80.4486 
 1487   0.0000       2.957423        80.4756 
 1488   0.0000       2.959385        80.5290 
 1489   0.0000       2.962391        80.6108 
 1490   0.0000       2.964601        80.6709 
 1491   0.0000       2.969325        80.7994 
 1492   0.0000       2.969843        80.8135 
 1493   0.0000       2.973253        80.9063 
 1494   0.0000       2.973831        80.9221 
 1495   0.0000       2.975743        80.9741 
 1496   0.0000       2.979296        81.0708 
 1497   0.0000       2.980627        81.1070 
 1498   0.0000       2.982738        81.1644 
 1499   0.0000       2.983665        81.1896 
 1500   0.0000       2.987185        81.2854 
 1501   0.0000       2.987784        81.3017 
 1502   0.0000       2.992423        81.4280 
 1503   0.0000       2.996110        81.5283 
 1504   0.0000       2.998718        81.5993 
 1505   0.0000       3.001840        81.6842 
 1506   0.0000       3.007087        81.8270 
 1507   0.0000       3.008818        81.8741 
 1508   0.0000       3.010215        81.9121 
 1509   0.0000       3.015098        82.0450 
 1510   0.0000       3.015562        82.0576 
 1511   0.0000       3.019746        82.1715 
 1512   0.0000       3.021300        82.2137 
 1513   0.0000       3.023583        82.2759 
 1514   0.0000       3.027152        82.3730 
 1515   0.0000       3.028059        82.3977 
 1516   0.0000       3.031935        82.5032 
 1517   0.0000       3.035400        82.5974 
 1518   0.0000       3.037417        82.6523 
 1519   0.0000       3.039348        82.7049 
 1520   0.0000       3.044372        82.8416 
 1521   0.0000       3.045904        82.8833 
 1522   0.0000       3.048773        82.9613 
 1523   0.0000       3.050541        83.0094 
 1524   0.0000       3.054931        83.1289 
 1525   0.0000       3.056526        83.1723 
 1526   0.0000       3.057618        83.2020 
 1527   0.0000       3.062771        83.3422 
 1528   0.0000       3.065176        83.4077 
 1529   0.0000       3.068561        83.4998 
 1530   0.0000       3.072510        83.6073 
 1531   0.0000       3.074380        83.6581 
 1532   0.0000       3.075924        83.7001 
 1533   0.0000       3.078833        83.7793 
 1534   0.0000       3.081788        83.8597 
 1535   0.0000       3.083766        83.9135 
 1536   0.0000       3.085067        83.9489 
 1537   0.0000       3.088716        84.0482 
 1538   0.0000       3.090450        84.0954 
 1539   0.0000       3.094000        84.1920 
 1540   0.0000       3.097359        84.2834 
 1541   0.0000       3.099304        84.3364 
 1542   0.0000       3.100705        84.3745 
 1543   0.0000       3.105214        84.4972 
 1544   0.0000       3.108310        84.5814 
 1545   0.0000       3.109341        84.6095 
 1546   0.0000       3.115315        84.7720 
 1547   0.0000       3.116858        84.8140 
 1548   0.0000       3.119475        84.8852 
 1549   0.0000       3.120709        84.9188 
 1550   0.0000       3.124569        85.0239 
 1551   0.0000       3.126776        85.0839 
 1552   0.0000       3.128623        85.1341 
 1553   0.0000       3.132431        85.2378 
 1554   0.0000       3.135623        85.3246 
 1555   0.0000       3.139366        85.4265 
 1556   0.0000       3.141363        85.4808 
 1557   0.0000       3.143858        85.5487 
 1558   0.0000       3.148473        85.6743 
 1559   0.0000       3.150483        85.7290 
 1560   0.0000       3.154059        85.8263 
 1561   0.0000       3.155875        85.8757 
 1562   0.0000       3.160995        86.0150 
 1563   0.0000       3.162790        86.0639 
 1564   0.0000       3.165410        86.1352 
 1565   0.0000       3.165962        86.1502 
 1566   0.0000       3.169957        86.2589 
 1567   0.0000       3.172092        86.3170 
 1568   0.0000       3.175095        86.3987 
 1569   0.0000       3.178776        86.4989 
 1570   0.0000       3.180254        86.5391 
 1571   0.0000       3.187392        86.7334 
 1572   0.0000       3.190572        86.8199 
 1573   0.0000       3.191189        86.8367 
 1574   0.0000       3.193612        86.9026 
 1575   0.0000       3.195166        86.9449 
 1576   0.0000       3.199900        87.0737 
 1577   0.0000       3.200807        87.0984 
 1578   0.0000       3.204914        87.2102 
 1579   0.0000       3.206007        87.2399 
 1580   0.0000       3.207673        87.2852 
 1581   0.0000       3.207916        87.2918 
 1582   0.0000       3.213294        87.4382 
 1583   0.0000       3.216562        87.5271 
 1584   0.0000       3.220166        87.6252 
 1585   0.0000       3.221709        87.6672 
 1586   0.0000       3.227874        87.8349 
 1587   0.0000       3.228591        87.8544 
 1588   0.0000       3.230034        87.8937 
 1589   0.0000       3.234956        88.0276 
 1590   0.0000       3.236985        88.0828 
 1591   0.0000       3.240168        88.1695 
 1592   0.0000       3.242795        88.2409 
 1593   0.0000       3.245448        88.3131 
 1594   0.0000       3.246372        88.3383 
 1595   0.0000       3.254456        88.5583 
 1596   0.0000       3.259677        88.7003 
 1597   0.0000       3.261579        88.7521 
 1598   0.0000       3.263297        88.7988 
 1599   0.0000       3.264311        88.8264 
 1600   0.0000       3.266628        88.8895 
 1601   0.0000       3.271755        89.0290 
 1602   0.0000       3.275393        89.1280 
 1603   0.0000       3.278286        89.2067 
 1604   0.0000       3.281993        89.3076 
 1605   0.0000       3.282364        89.3177 
 1606   0.0000       3.287401        89.4547 
 1607   0.0000       3.288119        89.4743 
 1608   0.0000       3.291073        89.5547 
 1609   0.0000       3.295739        89.6816 
 1610   0.0000       3.297238        89.7224 
 1611   0.0000       3.297800        89.7377 
 1612   0.0000       3.305536        89.9482 
 1613   0.0000       3.309564        90.0578 
 1614   0.0000       3.311742        90.1171 
 1615   0.0000       3.314091        90.1810 
 1616   0.0000       3.316088        90.2353 
 1617   0.0000       3.317188        90.2653 
 1618   0.0000       3.319884        90.3386 
 1619   0.0000       3.327530        90.5467 
 1620   0.0000       3.329221        90.5927 
 1621   0.0000       3.332702        90.6874 
 1622   0.0000       3.333268        90.7028 
 1623   0.0000       3.335706        90.7692 
 1624   0.0000       3.336306        90.7855 
 1625   0.0000       3.340063        90.8877 
 1626   0.0000       3.344045        90.9961 
 1627   0.0000       3.345813        91.0442 
 1628   0.0000       3.351868        91.2090 
 1629   0.0000       3.354809        91.2890 
 1630   0.0000       3.358582        91.3917 
 1631   0.0000       3.359303        91.4113 
 1632   0.0000       3.360853        91.4535 
 1633   0.0000       3.366121        91.5968 
 1634   0.0000       3.367385        91.6312 
 1635   0.0000       3.368698        91.6669 
 1636   0.0000       3.369103        91.6779 
 1637   0.0000       3.374663        91.8292 
 1638   0.0000       3.376125        91.8690 
 1639   0.0000       3.384418        92.0947 
 1640   0.0000       3.385295        92.1186 
 1641   0.0000       3.393254        92.3351 
 1642   0.0000       3.394423        92.3670 
 1643   0.0000       3.395069        92.3845 
 1644   0.0000       3.401390        92.5565 
 1645   0.0000       3.401990        92.5728 
 1646   0.0000       3.402260        92.5802 
 1647   0.0000       3.403866        92.6239 
 1648   0.0000       3.405473        92.6676 
 1649   0.0000       3.407341        92.7185 
 1650   0.0000       3.409067        92.7654 
 1651   0.0000       3.413539        92.8871 
 1652   0.0000       3.415711        92.9462 
 1653   0.0000       3.418968        93.0348 
 1654   0.0000       3.420903        93.0875 
 1655   0.0000       3.423854        93.1678 
 1656   0.0000       3.431978        93.3889 
 1657   0.0000       3.435115        93.4742 
 1658   0.0000       3.435954        93.4971 
 1659   0.0000       3.438145        93.5567 
 1660   0.0000       3.439481        93.5930 
 1661   0.0000       3.443038        93.6898 
 1662   0.0000       3.444861        93.7394 
 1663   0.0000       3.453237        93.9674 
 1664   0.0000       3.455261        94.0224 
 1665   0.0000       3.458564        94.1123 
 1666   0.0000       3.460055        94.1529 
 1667   0.0000       3.462860        94.2292 
 1668   0.0000       3.464713        94.2796 
 1669   0.0000       3.466134        94.3183 
 1670   0.0000       3.467490        94.3552 
 1671   0.0000       3.470804        94.4454 
 1672   0.0000       3.472222        94.4840 
 1673   0.0000       3.475664        94.5776 
 1674   0.0000       3.479263        94.6756 
 1675   0.0000       3.482334        94.7591 
 1676   0.0000       3.485533        94.8462 
 1677   0.0000       3.488145        94.9173 
 1678   0.0000       3.489922        94.9656 
 1679   0.0000       3.491207        95.0006 
 1680   0.0000       3.492568        95.0376 
 1681   0.0000       3.495707        95.1230 
 1682   0.0000       3.497166        95.1627 
 1683   0.0000       3.501622        95.2840 
 1684   0.0000       3.507174        95.4351 
 1685   0.0000       3.509258        95.4918 
 1686   0.0000       3.512245        95.5730 
 1687   0.0000       3.513208        95.5992 
 1688   0.0000       3.514348        95.6303 
 1689   0.0000       3.515776        95.6691 
 1690   0.0000       3.519371        95.7670 
 1691   0.0000       3.521349        95.8208 
 1692   0.0000       3.524144        95.8968 
 1693   0.0000       3.525170        95.9247 
 1694   0.0000       3.530710        96.0755 
 1695   0.0000       3.532672        96.1289 
 1696   0.0000       3.537246        96.2534 
 1697   0.0000       3.539424        96.3126 
 1698   0.0000       3.542003        96.3828 
 1699   0.0000       3.545652        96.4821 
 1700   0.0000       3.548599        96.5623 
 1701   0.0000       3.549650        96.5909 
 1702   0.0000       3.551469        96.6404 
 1703   0.0000       3.556143        96.7676 
 1704   0.0000       3.560801        96.8943 
 1705   0.0000       3.562638        96.9443 
 1706   0.0000       3.563642        96.9716 
 1707   0.0000       3.569760        97.1381 
 1708   0.0000       3.570581        97.1605 
 1709   0.0000       3.572662        97.2171 
 1710   0.0000       3.576208        97.3136 
 1711   0.0000       3.579187        97.3946 
 1712   0.0000       3.581865        97.4675 
 1713   0.0000       3.585402        97.5638 
 1714   0.0000       3.588996        97.6615 
 1715   0.0000       3.593329        97.7795 
 1716   0.0000       3.594886        97.8218 
 1717   0.0000       3.596446        97.8643 
 1718   0.0000       3.598254        97.9135 
 1719   0.0000       3.601594        98.0044 
 1720   0.0000       3.604491        98.0832 
 1721   0.0000       3.608623        98.1956 
 1722   0.0000       3.613967        98.3410 
 1723   0.0000       3.617333        98.4326 
 1724   0.0000       3.618645        98.4683 
 1725   0.0000       3.618751        98.4712 
 1726   0.0000       3.622733        98.5796 
 1727   0.0000       3.627343        98.7050 
 1728   0.0000       3.629878        98.7740 
 1729   0.0000       3.630450        98.7896 
 1730   0.0000       3.633147        98.8629 
 1731   0.0000       3.638281        99.0027 
 1732   0.0000       3.640375        99.0596 
 1733   0.0000       3.645440        99.1975 
 1734   0.0000       3.650650        99.3392 
 1735   0.0000       3.653193        99.4084 
 1736   0.0000       3.654925        99.4556 
 1737   0.0000       3.657230        99.5183 
 1738   0.0000       3.660836        99.6164 
 1739   0.0000       3.662649        99.6657 
 1740   0.0000       3.665786        99.7511 
 1741   0.0000       3.668923        99.8365 
 1742   0.0000       3.670872        99.8895 
 1743   0.0000       3.674357        99.9843 
 1744   0.0000       3.675969       100.0282 
 1745   0.0000       3.679014       100.1111 
 1746   0.0000       3.682285       100.2001 
 1747   0.0000       3.687805       100.3503 
 1748   0.0000       3.688421       100.3670 
 1749   0.0000       3.691328       100.4461 
 1750   0.0000       3.694541       100.5336 
 1751   0.0000       3.702448       100.7487 
 1752   0.0000       3.706483       100.8585 
 1753   0.0000       3.710043       100.9554 
 1754   0.0000       3.713365       101.0458 
 1755   0.0000       3.717276       101.1522 
 1756   0.0000       3.721834       101.2762 
 1757   0.0000       3.723620       101.3248 
 1758   0.0000       3.724261       101.3423 
 1759   0.0000       3.727852       101.4400 
 1760   0.0000       3.734432       101.6191 
 1761   0.0000       3.736042       101.6629 
 1762   0.0000       3.737957       101.7150 
 1763   0.0000       3.741004       101.7979 
 1764   0.0000       3.743096       101.8548 
 1765   0.0000       3.748317       101.9969 
 1766   0.0000       3.751035       102.0708 
 1767   0.0000       3.755350       102.1883 
 1768   0.0000       3.761984       102.3688 
 1769   0.0000       3.763538       102.4111 
 1770   0.0000       3.764524       102.4379 
 1771   0.0000       3.766666       102.4962 
 1772   0.0000       3.774627       102.7128 
 1773   0.0000       3.777243       102.7840 
 1774   0.0000       3.781680       102.9047 
 1775   0.0000       3.783050       102.9420 
 1776   0.0000       3.788444       103.0888 
 1777   0.0000       3.792664       103.2036 
 1778   0.0000       3.793299       103.2209 
 1779   0.0000       3.796364       103.3043 
 1780   0.0000       3.802898       103.4821 
 1781   0.0000       3.804217       103.5180 
 1782   0.0000       3.810528       103.6897 
 1783   0.0000       3.814574       103.7998 
 1784   0.0000       3.817033       103.8667 
 1785   0.0000       3.823071       104.0310 
 1786   0.0000       3.826083       104.1130 
 1787   0.0000       3.829031       104.1932 
 1788   0.0000       3.832823       104.2964 
 1789   0.0000       3.835429       104.3673 
 1790   0.0000       3.838689       104.4560 
 1791   0.0000       3.843545       104.5882 
 1792   0.0000       3.846427       104.6666 
 1793   0.0000       3.850296       104.7719 
 1794   0.0000       3.854249       104.8795 
 1795   0.0000       3.859287       105.0165 
 1796   0.0000       3.865318       105.1807 
 1797   0.0000       3.866477       105.2122 
 1798   0.0000       3.869781       105.3021 
 1799   0.0000       3.871940       105.3609 
 1800   0.0000       3.873711       105.4090 
 1801   0.0000       3.878355       105.5354 
 1802   0.0000       3.881641       105.6248 
 1803   0.0000       3.885888       105.7404 
 1804   0.0000       3.890428       105.8639 
 1805   0.0000       3.892894       105.9310 
 1806   0.0000       3.895399       105.9992 
 1807   0.0000       3.897344       106.0521 
 1808   0.0000       3.901494       106.1650 
 1809   0.0000       3.903826       106.2285 
 1810   0.0000       3.905207       106.2661 
 1811   0.0000       3.913570       106.4937 
 1812   0.0000       3.914306       106.5137 
 1813   0.0000       3.916201       106.5652 
 1814   0.0000       3.921079       106.6980 
 1815   0.0000       3.923666       106.7684 
 1816   0.0000       3.928758       106.9069 
 1817   0.0000       3.930823       106.9631 
 1818   0.0000       3.931560       106.9832 
 1819   0.0000       3.937665       107.1493 
 1820   0.0000       3.942661       107.2853 
 1821   0.0000       3.945219       107.3549 
 1822   0.0000       3.948075       107.4326 
 1823   0.0000       3.950930       107.5103 
 1824   0.0000       3.955731       107.6409 
 1825   0.0000       3.958419       107.7141 
 1826   0.0000       3.965591       107.9092 
 1827   0.0000       3.968485       107.9880 
 1828   0.0000       3.968639       107.9922 
 1829   0.0000       3.975270       108.1726 
 1830   0.0000       3.978673       108.2652 
 1831   0.0000       3.984779       108.4314 
 1832   0.0000       3.986112       108.4676 
 1833   0.0000       3.988650       108.5367 
 1834   0.0000       3.991278       108.6082 
 1835   0.0000       3.994073       108.6842 
 1836   0.0000       3.999473       108.8312 
 1837   0.0000       4.002220       108.9059 
 1838   0.0000       4.005459       108.9941 
 1839   0.0000       4.009026       109.0911 
 1840   0.0000       4.013962       109.2254 
 1841   0.0000       4.017308       109.3165 
 1842   0.0000       4.020004       109.3899 
 1843   0.0000       4.023057       109.4730 
 1844   0.0000       4.026730       109.5729 
 1845   0.0000       4.032205       109.7219 
 1846   0.0000       4.037133       109.8560 
 1847   0.0000       4.039172       109.9115 
 1848   0.0000       4.041299       109.9693 
 1849   0.0000       4.046195       110.1026 
 1850   0.0000       4.051561       110.2486 
 1851   0.0000       4.053037       110.2887 
 1852   0.0000       4.057969       110.4230 
 1853   0.0000       4.061549       110.5204 
 1854   0.0000       4.065247       110.6210 
 1855   0.0000       4.070066       110.7521 
 1856   0.0000       4.073961       110.8581 
 1857   0.0000       4.077042       110.9420 
 1858   0.0000       4.083617       111.1209 
 1859   0.0000       4.086792       111.2073 
 1860   0.0000       4.092335       111.3581 
 1861   0.0000       4.097577       111.5007 
 1862   0.0000       4.098874       111.5360 
 1863   0.0000       4.101808       111.6159 
 1864   0.0000       4.105615       111.7195 
 1865   0.0000       4.111866       111.8896 
 1866   0.0000       4.116562       112.0173 
 1867   0.0000       4.118772       112.0775 
 1868   0.0000       4.123005       112.1927 
 1869   0.0000       4.126204       112.2797 
 1870   0.0000       4.130940       112.4086 
 1871   0.0000       4.134253       112.4987 
 1872   0.0000       4.138291       112.6086 
 1873   0.0000       4.140751       112.6756 
 1874   0.0000       4.146688       112.8371 
 1875   0.0000       4.149355       112.9097 
 1876   0.0000       4.151134       112.9581 
 1877   0.0000       4.155146       113.0673 
 1878   0.0000       4.155591       113.0794 
 1879   0.0000       4.161270       113.2339 
 1880   0.0000       4.166845       113.3856 
 1881   0.0000       4.171211       113.5044 
 1882   0.0000       4.177738       113.6820 
 1883   0.0000       4.181037       113.7718 
 1884   0.0000       4.184888       113.8766 
 1885   0.0000       4.188764       113.9821 
 1886   0.0000       4.195574       114.1674 
 1887   0.0000       4.199398       114.2714 
 1888   0.0000       4.202262       114.3494 
 1889   0.0000       4.205484       114.4370 
 1890   0.0000       4.210834       114.5826 
 1891   0.0000       4.214780       114.6900 
 1892   0.0000       4.218767       114.7985 
 1893   0.0000       4.222162       114.8909 
 1894   0.0000       4.227401       115.0334 
 1895   0.0000       4.231303       115.1396 
 1896   0.0000       4.234030       115.2138 
 1897   0.0000       4.240161       115.3807 
 1898   0.0000       4.247828       115.5893 
 1899   0.0000       4.251064       115.6773 
 1900   0.0000       4.254782       115.7785 
 1901   0.0000       4.262938       116.0004 
 1902   0.0000       4.266840       116.1066 
 1903   0.0000       4.275375       116.3389 
 1904   0.0000       4.283547       116.5612 
 1905   0.0000       4.288484       116.6956 
 1906   0.0000       4.292561       116.8065 
 1907   0.0000       4.296520       116.9143 
 1908   0.0000       4.299731       117.0016 
 1909   0.0000       4.309675       117.2722 
 1910   0.0000       4.313593       117.3788 
 1911   0.0000       4.314860       117.4133 
 1912   0.0000       4.319999       117.5531 
 1913   0.0000       4.328775       117.7920 
 1914   0.0000       4.331859       117.8759 
 1915   0.0000       4.334806       117.9561 
 1916   0.0000       4.336951       118.0144 
 1917   0.0000       4.340741       118.1176 
 1918   0.0000       4.349986       118.3691 
 1919   0.0000       4.355505       118.5193 
 1920   0.0000       4.360140       118.6455 
 1921   0.0000       4.365092       118.7802 
 1922   0.0000       4.368761       118.8800 
 1923   0.0000       4.375484       119.0630 
 1924   0.0000       4.382008       119.2405 
 1925   0.0000       4.386017       119.3496 
 1926   0.0000       4.391924       119.5103 
 1927   0.0000       4.397920       119.6735 
 1928   0.0000       4.405301       119.8743 
 1929   0.0000       4.411174       120.0341 
 1930   0.0000       4.417052       120.1941 
 1931   0.0000       4.423311       120.3644 
 1932   0.0000       4.425935       120.4358 
 1933   0.0000       4.431969       120.6000 
 1934   0.0000       4.435960       120.7086 
 1935   0.0000       4.449503       121.0771 
 1936   0.0000       4.458523       121.3226 
 1937   0.0000       4.462046       121.4185 
 1938   0.0000       4.471554       121.6772 
 1939   0.0000       4.475618       121.7878 
 1940   0.0000       4.489806       122.1738 
 1941   0.0000       4.500863       122.4747 
 1942   0.0000       4.501380       122.4888 
 1943   0.0000       4.506921       122.6396 
 1944   0.0000       4.514045       122.8334 
 1945   0.0000       4.515762       122.8801 
 1946   0.0000       4.519597       122.9845 
 1947   0.0000       4.524981       123.1310 
 1948   0.0000       4.534986       123.4032 
 1949   0.0000       4.538077       123.4873 
 1950   0.0000       4.545648       123.6934 
 1951   0.0000       4.556527       123.9894 
 1952   0.0000       4.558296       124.0375 
 1953   0.0000       4.562925       124.1635 
 1954   0.0000       4.565745       124.2402 
 1955   0.0000       4.568908       124.3263 
 1956   0.0000       4.574420       124.4763 
 1957   0.0000       4.581466       124.6680 
 1958   0.0000       4.583382       124.7202 
 1959   0.0000       4.586483       124.8045 
 1960   0.0000       4.594056       125.0106 
 1961   0.0000       4.601241       125.2061 
 1962   0.0000       4.608539       125.4047 
 1963   0.0000       4.612548       125.5138 
 1964   0.0000       4.614508       125.5672 
 1965   0.0000       4.620346       125.7260 
 1966   0.0000       4.626128       125.8833 
 1967   0.0000       4.639803       126.2554 
 1968   0.0000       4.641898       126.3125 
 1969   0.0000       4.647115       126.4544 
 1970   0.0000       4.654629       126.6589 
 1971   0.0000       4.664762       126.9346 
 1972   0.0000       4.665459       126.9536 
 1973   0.0000       4.679827       127.3446 
 1974   0.0000       4.683239       127.4374 
 1975   0.0000       4.687453       127.5521 
 1976   0.0000       4.690863       127.6449 
 1977   0.0000       4.698227       127.8453 
 1978   0.0000       4.704710       128.0217 
 1979   0.0000       4.712462       128.2326 
 1980   0.0000       4.720188       128.4429 
 1981   0.0000       4.725648       128.5914 
 1982   0.0000       4.728159       128.6597 
 1983   0.0000       4.733368       128.8015 
 1984   0.0000       4.738854       128.9508 
 1985   0.0000       4.747192       129.1777 
 1986   0.0000       4.752924       129.3336 
 1987   0.0000       4.753555       129.3508 
 1988   0.0000       4.756905       129.4420 
 1989   0.0000       4.760018       129.5267 
 1990   0.0000       4.765384       129.6727 
 1991   0.0000       4.769956       129.7971 
 1992   0.0000       4.775948       129.9602 
 1993   0.0000       4.777586       130.0047 
 1994   0.0000       4.788343       130.2974 
 1995   0.0000       4.793269       130.4315 
 1996   0.0000       4.803210       130.7020 
 1997   0.0000       4.805504       130.7644 
 1998   0.0000       4.814703       131.0147 
 1999   0.0000       4.820615       131.1756 
 2000   0.0000       4.824556       131.2828 
 2001   0.0000       4.829756       131.4243 
 2002   0.0000       4.834355       131.5495 
 2003   0.0000       4.836991       131.6212 
 2004   0.0000       4.846742       131.8865 
 2005   0.0000       4.847507       131.9074 
 2006   0.0000       4.852620       132.0465 
 2007   0.0000       4.855619       132.1281 
 2008   0.0000       4.859887       132.2443 
 2009   0.0000       4.861989       132.3014 
 2010   0.0000       4.875207       132.6611 
 2011   0.0000       4.879824       132.7868 
 2012   0.0000       4.882051       132.8474 
 2013   0.0000       4.886715       132.9743 
 2014   0.0000       4.893763       133.1661 
 2015   0.0000       4.898987       133.3082 
 2016   0.0000       4.902553       133.4053 
 2017   0.0000       4.903868       133.4410 
 2018   0.0000       4.907839       133.5491 
 2019   0.0000       4.913778       133.7107 
 2020   0.0000       4.920366       133.8900 
 2021   0.0000       4.925755       134.0366 
 2022   0.0000       4.928458       134.1102 
 2023   0.0000       4.930893       134.1764 
 2024   0.0000       4.934809       134.2830 
 2025   0.0000       4.940351       134.4338 
 2026   0.0000       4.942930       134.5040 
 2027   0.0000       4.946645       134.6050 
 2028   0.0000       4.951941       134.7492 
 2029   0.0000       4.957851       134.9100 
 2030   0.0000       4.963081       135.0523 
 2031   0.0000       4.968513       135.2001 
 2032   0.0000       4.977253       135.4379 
 2033   0.0000       4.979404       135.4965 
 2034   0.0000       4.987086       135.7055 
 2035   0.0000       4.988917       135.7553 
 2036   0.0000       4.993542       135.8812 
 2037   0.0000       5.004026       136.1665 
 2038   0.0000       5.009147       136.3058 
 2039   0.0000       5.013617       136.4275 
 2040   0.0000       5.016698       136.5113 
 2041   0.0000       5.021486       136.6416 
 2042   0.0000       5.025813       136.7593 
 2043   0.0000       5.032018       136.9282 
 2044   0.0000       5.035555       137.0244 
 2045   0.0000       5.045167       137.2860 
 2046   0.0000       5.046335       137.3178 
 2047   0.0000       5.052455       137.4843 
 2048   0.0000       5.055679       137.5720 
 2049   0.0000       5.059622       137.6793 
 2050   0.0000       5.064060       137.8001 
 2051   0.0000       5.067948       137.9059 
 2052   0.0000       5.073407       138.0544 
 2053   0.0000       5.075963       138.1240 
 2054   0.0000       5.081780       138.2823 
 2055   0.0000       5.085234       138.3763 
 2056   0.0000       5.088025       138.4522 
 2057   0.0000       5.094249       138.6216 
 2058   0.0000       5.099253       138.7577 
 2059   0.0000       5.104415       138.8982 
 2060   0.0000       5.107657       138.9864 
 2061   0.0000       5.109241       139.0295 
 2062   0.0000       5.110882       139.0742 
 2063   0.0000       5.112973       139.1311 
 2064   0.0000       5.120305       139.3306 
 2065   0.0000       5.122552       139.3917 
 2066   0.0000       5.127248       139.5195 
 2067   0.0000       5.127787       139.5342 
 2068   0.0000       5.137136       139.7886 
 2069   0.0000       5.138862       139.8355 
 2070   0.0000       5.141800       139.9155 
 2071   0.0000       5.144614       139.9921 
 2072   0.0000       5.147795       140.0786 
 2073   0.0000       5.153672       140.2386 
 2074   0.0000       5.155889       140.2989 
 2075   0.0000       5.160967       140.4371 
 2076   0.0000       5.163189       140.4975 
 2077   0.0000       5.167535       140.6158 
 2078   0.0000       5.170542       140.6976 
 2079   0.0000       5.173950       140.7903 
 2080   0.0000       5.179789       140.9492 
 2081   0.0000       5.182625       141.0264 
 2082   0.0000       5.185791       141.1126 
 2083   0.0000       5.187013       141.1458 
 2084   0.0000       5.192590       141.2976 
 2085   0.0000       5.195090       141.3656 
 2086   0.0000       5.197933       141.4429 
 2087   0.0000       5.204182       141.6130 
 2088   0.0000       5.213516       141.8670 
 2089   0.0000       5.215169       141.9120 
 2090   0.0000       5.217508       141.9756 
 2091   0.0000       5.219513       142.0302 
 2092   0.0000       5.223079       142.1272 
 2093   0.0000       5.226011       142.2070 
 2094   0.0000       5.229091       142.2908 
 2095   0.0000       5.237154       142.5102 
 2096   0.0000       5.242881       142.6660 
 2097   0.0000       5.245119       142.7269 
 2098   0.0000       5.249585       142.8485 
 2099   0.0000       5.250371       142.8699 
 2100   0.0000       5.256520       143.0372 
 2101   0.0000       5.259999       143.1319 
 2102   0.0000       5.262332       143.1953 
 2103   0.0000       5.269417       143.3881 
 2104   0.0000       5.270204       143.4095 
 2105   0.0000       5.273351       143.4952 
 2106   0.0000       5.279933       143.6743 
 2107   0.0000       5.282030       143.7313 
 2108   0.0000       5.283101       143.7605 
 2109   0.0000       5.288715       143.9132 
 2110   0.0000       5.292411       144.0138 
 2111   0.0000       5.294435       144.0689 
 2112   0.0000       5.298579       144.1817 
 2113   0.0000       5.300218       144.2263 
 2114   0.0000       5.304832       144.3518 
 2115   0.0000       5.309706       144.4844 
 2116   0.0000       5.316926       144.6809 
 2117   0.0000       5.319859       144.7607 
 2118   0.0000       5.328954       145.0082 
 2119   0.0000       5.333269       145.1256 
 2120   0.0000       5.335594       145.1889 
 2121   0.0000       5.338170       145.2590 
 2122   0.0000       5.339236       145.2880 
 2123   0.0000       5.342984       145.3900 
 2124   0.0000       5.355747       145.7373 
 2125   0.0000       5.360213       145.8588 
 2126   0.0000       5.363784       145.9560 
 2127   0.0000       5.368419       146.0821 
 2128   0.0000       5.373705       146.2259 
 2129   0.0000       5.375549       146.2761 
 2130   0.0000       5.380246       146.4040 
 2131   0.0000       5.383968       146.5052 
 2132   0.0000       5.389361       146.6520 
 2133   0.0000       5.392083       146.7260 
 2134   0.0000       5.395193       146.8107 
 2135   0.0000       5.399132       146.9179 
 2136   0.0000       5.405693       147.0964 
 2137   0.0000       5.410991       147.2405 
 2138   0.0000       5.416194       147.3821 
 2139   0.0000       5.423965       147.5936 
 2140   0.0000       5.425654       147.6395 
 2141   0.0000       5.429207       147.7362 
 2142   0.0000       5.432607       147.8287 
 2143   0.0000       5.437066       147.9501 
 2144   0.0000       5.441205       148.0627 
 2145   0.0000       5.445786       148.1874 
 2146   0.0000       5.449236       148.2812 
 2147   0.0000       5.453102       148.3864 
 2148   0.0000       5.456967       148.4916 
 2149   0.0000       5.462536       148.6432 
 2150   0.0000       5.466616       148.7542 
 2151   0.0000       5.469525       148.8334 
 2152   0.0000       5.471624       148.8905 
 2153   0.0000       5.475684       149.0009 
 2154   0.0000       5.476150       149.0136 
 2155   0.0000       5.481792       149.1671 
 2156   0.0000       5.485630       149.2716 
 2157   0.0000       5.488932       149.3614 
 2158   0.0000       5.489568       149.3787 
 2159   0.0000       5.492173       149.4496 
 2160   0.0000       5.496804       149.5756 
 2161   0.0000       5.498826       149.6307 
 2162   0.0000       5.503109       149.7472 
 2163   0.0000       5.505369       149.8087 
 2164   0.0000       5.509593       149.9236 
 2165   0.0000       5.512615       150.0059 
 2166   0.0000       5.514462       150.0561 
 2167   0.0000       5.514726       150.0633 
 2168   0.0000       5.517441       150.1372 
 2169   0.0000       5.521217       150.2400 
 2170   0.0000       5.525933       150.3683 
 2171   0.0000       5.529988       150.4786 
 2172   0.0000       5.533378       150.5709 
 2173   0.0000       5.535892       150.6393 
 2174   0.0000       5.539542       150.7386 
 2175   0.0000       5.544934       150.8853 
 2176   0.0000       5.547351       150.9511 
 2177   0.0000       5.549544       151.0108 
 2178   0.0000       5.555298       151.1673 
 2179   0.0000       5.558514       151.2549 
 2180   0.0000       5.560485       151.3085 
 2181   0.0000       5.562895       151.3741 
 2182   0.0000       5.568802       151.5348 
 2183   0.0000       5.571487       151.6079 
 2184   0.0000       5.575662       151.7215 
 2185   0.0000       5.578125       151.7885 
 2186   0.0000       5.583290       151.9290 
 2187   0.0000       5.585710       151.9949 
 2188   0.0000       5.587749       152.0504 
 2189   0.0000       5.591672       152.1571 
 2190   0.0000       5.595804       152.2696 
 2191   0.0000       5.599637       152.3739 
 2192   0.0000       5.602250       152.4450 
 2193   0.0000       5.604462       152.5052 
 2194   0.0000       5.609099       152.6313 
 2195   0.0000       5.613201       152.7430 
 2196   0.0000       5.615463       152.8045 
 2197   0.0000       5.619236       152.9072 
 2198   0.0000       5.625962       153.0902 
 2199   0.0000       5.631039       153.2284 
 2200   0.0000       5.635063       153.3379 
 2201   0.0000       5.638576       153.4335 
 2202   0.0000       5.643628       153.5709 
 2203   0.0000       5.648457       153.7023 
 2204   0.0000       5.650551       153.7593 
 2205   0.0000       5.657823       153.9572 
 2206   0.0000       5.660537       154.0311 
 2207   0.0000       5.665790       154.1740 
 2208   0.0000       5.668318       154.2428 
 2209   0.0000       5.673704       154.3893 
 2210   0.0000       5.674517       154.4115 
 2211   0.0000       5.680546       154.5755 
 2212   0.0000       5.682465       154.6277 
 2213   0.0000       5.685807       154.7187 
 2214   0.0000       5.687683       154.7697 
 2215   0.0000       5.690297       154.8408 
 2216   0.0000       5.696587       155.0120 
 2217   0.0000       5.700803       155.1267 
 2218   0.0000       5.702677       155.1777 
 2219   0.0000       5.704575       155.2294 
 2220   0.0000       5.705222       155.2470 
 2221   0.0000       5.707562       155.3107 
 2222   0.0000       5.712104       155.4343 
 2223   0.0000       5.715879       155.5370 
 2224   0.0000       5.720340       155.6584 
 2225   0.0000       5.724888       155.7821 
 2226   0.0000       5.727008       155.8398 
 2227   0.0000       5.730910       155.9460 
 2228   0.0000       5.739981       156.1928 
 2229   0.0000       5.740317       156.2020 
 2230   0.0000       5.745182       156.3343 
 2231   0.0000       5.747875       156.4076 
 2232   0.0000       5.751044       156.4939 
 2233   0.0000       5.754968       156.6006 
 2234   0.0000       5.757145       156.6599 
 2235   0.0000       5.760587       156.7535 
 2236   0.0000       5.762237       156.7985 
 2237   0.0000       5.764026       156.8471 
 2238   0.0000       5.770155       157.0139 
 2239   0.0000       5.773014       157.0917 
 2240   0.0000       5.773682       157.1099 
 2241   0.0000       5.778566       157.2428 
 2242   0.0000       5.780031       157.2827 
 2243   0.0000       5.785565       157.4332 
 2244   0.0000       5.786495       157.4585 
 2245   0.0000       5.790599       157.5702 
 2246   0.0000       5.793768       157.6564 
 2247   0.0000       5.795006       157.6901 
 2248   0.0000       5.799518       157.8129 
 2249   0.0000       5.800383       157.8364 
 2250   0.0000       5.808713       158.0631 
 2251   0.0000       5.809745       158.0912 
 2252   0.0000       5.811822       158.1477 
 2253   0.0000       5.815968       158.2605 
 2254   0.0000       5.820357       158.3800 
 2255   0.0000       5.823424       158.4634 
 2256   0.0000       5.827681       158.5793 
 2257   0.0000       5.829633       158.6324 
 2258   0.0000       5.833450       158.7363 
 2259   0.0000       5.835317       158.7870 
 2260   0.0000       5.837179       158.8377 
 2261   0.0000       5.839694       158.9061 
 2262   0.0000       5.840551       158.9295 
 2263   0.0000       5.843323       159.0049 
 2264   0.0000       5.845157       159.0548 
 2265   0.0000       5.846635       159.0950 
 2266   0.0000       5.852206       159.2466 
 2267   0.0000       5.853900       159.2927 
 2268   0.0000       5.857446       159.3892 
 2269   0.0000       5.859859       159.4549 
 2270   0.0000       5.863559       159.5555 
 2271   0.0000       5.864697       159.5865 
 2272   0.0000       5.867688       159.6679 
 2273   0.0000       5.869920       159.7286 
 2274   0.0000       5.872412       159.7965 
 2275   0.0000       5.876296       159.9021 
 2276   0.0000       5.878545       159.9633 
 2277   0.0000       5.881413       160.0414 
 2278   0.0000       5.882906       160.0820 
 2279   0.0000       5.886670       160.1844 
 2280   0.0000       5.891006       160.3024 
 2281   0.0000       5.892392       160.3401 
 2282   0.0000       5.893569       160.3722 
 2283   0.0000       5.897248       160.4723 
 2284   0.0000       5.899229       160.5262 
 2285   0.0000       5.903062       160.6305 
 2286   0.0000       5.904603       160.6724 
 2287   0.0000       5.907845       160.7606 
 2288   0.0000       5.911420       160.8579 
 2289   0.0000       5.913221       160.9069 
 2290   0.0000       5.916366       160.9925 
 2291   0.0000       5.918233       161.0433 
 2292   0.0000       5.920251       161.0982 
 2293   0.0000       5.921434       161.1304 
 2294   0.0000       5.923368       161.1830 
 2295   0.0000       5.928659       161.3270 
 2296   0.0000       5.929954       161.3622 
 2297   0.0000       5.934455       161.4847 
 2298   0.0000       5.935157       161.5038 
 2299   0.0000       5.938193       161.5864 
 2300   0.0000       5.940301       161.6438 
 2301   0.0000       5.942017       161.6905 
 2302   0.0000       5.945026       161.7724 
 2303   0.0000       5.948041       161.8544 
 2304   0.0000       5.952178       161.9670 
 2305   0.0000       5.953902       162.0139 
 2306   0.0000       5.957353       162.1078 
 2307   0.0000       5.960701       162.1989 
 2308   0.0000       5.962283       162.2420 
 2309   0.0000       5.963494       162.2749 
 2310   0.0000       5.966903       162.3677 
 2311   0.0000       5.969889       162.4489 
 2312   0.0000       5.972166       162.5109 
 2313   0.0000       5.974178       162.5657 
 2314   0.0000       5.976611       162.6319 
 2315   0.0000       5.979202       162.7024 
 2316   0.0000       5.980241       162.7306 
 2317   0.0000       5.983969       162.8321 
 2318   0.0000       5.985543       162.8749 
 2319   0.0000       5.988052       162.9432 
 2320   0.0000       5.991413       163.0346 
 2321   0.0000       5.993847       163.1009 
 2322   0.0000       5.996518       163.1735 
 2323   0.0000       5.999161       163.2455 
 2324   0.0000       5.999657       163.2590 
 2325   0.0000       6.001938       163.3210 
 2326   0.0000       6.005129       163.4079 
 2327   0.0000       6.008415       163.4973 
 2328   0.0000       6.010908       163.5651 
 2329   0.0000       6.011452       163.5799 
 2330   0.0000       6.015569       163.6919 
 2331   0.0000       6.016600       163.7200 
 2332   0.0000       6.020489       163.8258 
 2333   0.0000       6.021778       163.8609 
 2334   0.0000       6.023558       163.9093 
 2335   0.0000       6.025911       163.9734 
 2336   0.0000       6.027560       164.0182 
 2337   0.0000       6.031619       164.1287 
 2338   0.0000       6.036742       164.2681 
 2339   0.0000       6.039920       164.3546 
 2340   0.0000       6.041114       164.3871 
 2341   0.0000       6.043395       164.4491 
 2342   0.0000       6.045584       164.5087 
 2343   0.0000       6.049431       164.6134 
 2344   0.0000       6.052527       164.6976 
 2345   0.0000       6.053836       164.7332 
 2346   0.0000       6.057493       164.8328 
 2347   0.0000       6.058548       164.8615 
 2348   0.0000       6.059867       164.8974 
 2349   0.0000       6.062085       164.9577 
 2350   0.0000       6.064134       165.0135 
 2351   0.0000       6.068470       165.1315 
 2352   0.0000       6.069850       165.1690 
 2353   0.0000       6.071541       165.2150 
 2354   0.0000       6.073280       165.2623 
 2355   0.0000       6.077616       165.3803 
 2356   0.0000       6.078099       165.3935 
 2357   0.0000       6.082700       165.5187 
 2358   0.0000       6.084069       165.5559 
 2359   0.0000       6.085163       165.5857 
 2360   0.0000       6.086845       165.6315 
 2361   0.0000       6.091364       165.7544 
 2362   0.0000       6.094131       165.8297 
 2363   0.0000       6.098122       165.9383 
 2364   0.0000       6.099839       165.9851 
 2365   0.0000       6.102100       166.0466 
 2366   0.0000       6.103506       166.0848 
 2367   0.0000       6.104132       166.1019 
 2368   0.0000       6.105413       166.1367 
 2369   0.0000       6.107757       166.2005 
 2370   0.0000       6.108777       166.2283 
 2371   0.0000       6.114695       166.3893 
 2372   0.0000       6.117104       166.4549 
 2373   0.0000       6.118067       166.4811 
 2374   0.0000       6.120658       166.5516 
 2375   0.0000       6.123536       166.6299 
 2376   0.0000       6.124351       166.6521 
 2377   0.0000       6.125359       166.6795 
 2378   0.0000       6.128710       166.7707 
 2379   0.0000       6.131516       166.8470 
 2380   0.0000       6.133952       166.9133 
 2381   0.0000       6.134041       166.9157 
 2382   0.0000       6.138806       167.0454 
 2383   0.0000       6.141195       167.1104 
 2384   0.0000       6.143671       167.1778 
 2385   0.0000       6.145852       167.2371 
 2386   0.0000       6.147538       167.2830 
 2387   0.0000       6.148256       167.3026 
 2388   0.0000       6.153859       167.4550 
 2389   0.0000       6.156972       167.5397 
 2390   0.0000       6.158673       167.5860 
 2391   0.0000       6.159036       167.5959 
 2392   0.0000       6.161555       167.6644 
 2393   0.0000       6.163317       167.7124 
 2394   0.0000       6.166414       167.7967 
 2395   0.0000       6.167382       167.8230 
 2396   0.0000       6.170443       167.9063 
 2397   0.0000       6.173090       167.9783 
 2398   0.0000       6.174528       168.0175 
 2399   0.0000       6.178298       168.1200 
 2400   0.0000       6.179208       168.1448 
 2401   0.0000       6.181711       168.2129 
 2402   0.0000       6.182563       168.2361 
 2403   0.0000       6.185295       168.3104 
 2404   0.0000       6.186414       168.3409 
 2405   0.0000       6.189626       168.4283 
 2406   0.0000       6.192461       168.5054 
 2407   0.0000       6.196281       168.6094 
 2408   0.0000       6.197172       168.6336 
 2409   0.0000       6.200266       168.7178 
 2410   0.0000       6.201437       168.7497 
 2411   0.0000       6.204909       168.8441 
 2412   0.0000       6.207036       168.9020 
 2413   0.0000       6.207688       168.9198 
 2414   0.0000       6.211295       169.0179 
 2415   0.0000       6.213791       169.0859 
 2416   0.0000       6.218676       169.2188 
 2417   0.0000       6.219365       169.2375 
 2418   0.0000       6.220822       169.2772 
 2419   0.0000       6.223426       169.3480 
 2420   0.0000       6.226917       169.4430 
 2421   0.0000       6.228885       169.4966 
 2422   0.0000       6.230129       169.5304 
 2423   0.0000       6.232604       169.5978 
 2424   0.0000       6.233970       169.6349 
 2425   0.0000       6.238713       169.7640 
 2426   0.0000       6.240943       169.8247 
 2427   0.0000       6.244571       169.9234 
 2428   0.0000       6.246178       169.9671 
 2429   0.0000       6.247487       170.0028 
 2430   0.0000       6.249919       170.0689 
 2431   0.0000       6.253063       170.1545 
 2432   0.0000       6.255240       170.2137 
 2433   0.0000       6.257380       170.2720 
 2434   0.0000       6.263067       170.4267 
 2435   0.0000       6.264114       170.4552 
 2436   0.0000       6.266843       170.5295 
 2437   0.0000       6.269514       170.6021 
 2438   0.0000       6.272139       170.6736 
 2439   0.0000       6.274485       170.7374 
 2440   0.0000       6.274778       170.7454 
 2441   0.0000       6.276603       170.7951 
 2442   0.0000       6.281052       170.9161 
 2443   0.0000       6.282361       170.9517 
 2444   0.0000       6.283721       170.9887 
 2445   0.0000       6.286074       171.0528 
 2446   0.0000       6.289636       171.1497 
 2447   0.0000       6.290415       171.1709 
 2448   0.0000       6.291938       171.2123 
 2449   0.0000       6.295999       171.3229 
 2450   0.0000       6.296890       171.3471 
 2451   0.0000       6.298675       171.3957 
 2452   0.0000       6.299655       171.4223 
 2453   0.0000       6.303284       171.5211 
 2454   0.0000       6.304653       171.5583 
 2455   0.0000       6.305997       171.5949 
 2456   0.0000       6.309546       171.6915 
 2457   0.0000       6.311276       171.7386 
 2458   0.0000       6.313890       171.8097 
 2459   0.0000       6.314548       171.8276 
 2460   0.0000       6.317024       171.8949 
 2461   0.0000       6.318001       171.9216 
 2462   0.0000       6.320631       171.9931 
 2463   0.0000       6.321912       172.0280 
 2464   0.0000       6.324730       172.1046 
 2465   0.0000       6.328187       172.1987 
 2466   0.0000       6.331326       172.2841 
 2467   0.0000       6.331504       172.2890 
 2468   0.0000       6.334024       172.3575 
 2469   0.0000       6.336488       172.4246 
 2470   0.0000       6.339538       172.5076 
 2471   0.0000       6.341043       172.5485 
 2472   0.0000       6.343598       172.6181 
 2473   0.0000       6.345436       172.6681 
 2474   0.0000       6.347329       172.7196 
 2475   0.0000       6.349280       172.7727 
 2476   0.0000       6.354008       172.9013 
 2477   0.0000       6.354222       172.9072 
 2478   0.0000       6.358645       173.0275 
 2479   0.0000       6.360360       173.0742 
 2480   0.0000       6.364045       173.1745 
 2481   0.0000       6.367513       173.2688 
 2482   0.0000       6.370007       173.3367 
 2483   0.0000       6.373430       173.4298 
 2484   0.0000       6.373881       173.4421 
 2485   0.0000       6.378183       173.5592 
 2486   0.0000       6.380847       173.6317 
 2487   0.0000       6.382889       173.6873 
 2488   0.0000       6.385325       173.7535 
 2489   0.0000       6.390279       173.8883 
 2490   0.0000       6.392096       173.9378 
 2491   0.0000       6.393354       173.9720 
 2492   0.0000       6.398649       174.1161 
 2493   0.0000       6.399231       174.1319 
 2494   0.0000       6.402919       174.2323 
 2495   0.0000       6.403971       174.2609 
 2496   0.0000       6.408474       174.3834 
 2497   0.0000       6.411724       174.4719 
 2498   0.0000       6.413691       174.5254 
 2499   0.0000       6.415726       174.5808 
 2500   0.0000       6.418634       174.6599 
 2501   0.0000       6.421202       174.7298 
 2502   0.0000       6.423059       174.7803 
 2503   0.0000       6.424304       174.8142 
 2504   0.0000       6.426335       174.8695 
 2505   0.0000       6.431490       175.0097 
 2506   0.0000       6.435195       175.1106 
 2507   0.0000       6.437732       175.1796 
 2508   0.0000       6.438247       175.1936 
 2509   0.0000       6.441529       175.2829 
 2510   0.0000       6.443106       175.3258 
 2511   0.0000       6.446374       175.4148 
 2512   0.0000       6.448506       175.4728 
 2513   0.0000       6.451633       175.5579 
 2514   0.0000       6.454192       175.6275 
 2515   0.0000       6.456932       175.7021 
 2516   0.0000       6.460287       175.7934 
 2517   0.0000       6.462299       175.8481 
 2518   0.0000       6.464208       175.9001 
 2519   0.0000       6.466596       175.9650 
 2520   0.0000       6.470286       176.0654 
 2521   0.0000       6.471284       176.0926 
 2522   0.0000       6.472228       176.1183 
 2523   0.0000       6.474560       176.1817 
 2524   0.0000       6.479320       176.3112 
 2525   0.0000       6.480756       176.3503 
 2526   0.0000       6.483064       176.4131 
 2527   0.0000       6.486244       176.4997 
 2528   0.0000       6.490092       176.6044 
 2529   0.0000       6.491394       176.6398 
 2530   0.0000       6.497164       176.7968 
 2531   0.0000       6.497496       176.8059 
 2532   0.0000       6.502351       176.9380 
 2533   0.0000       6.504325       176.9917 
 2534   0.0000       6.506452       177.0496 
 2535   0.0000       6.508400       177.1026 
 2536   0.0000       6.515632       177.2993 
 2537   0.0000       6.517002       177.3367 
 2538   0.0000       6.518911       177.3886 
 2539   0.0000       6.520281       177.4259 
 2540   0.0000       6.522668       177.4908 
 2541   0.0000       6.525204       177.5598 
 2542   0.0000       6.527568       177.6242 
 2543   0.0000       6.528553       177.6510 
 2544   0.0000       6.534480       177.8122 
 2545   0.0000       6.537754       177.9013 
 2546   0.0000       6.539465       177.9479 
 2547   0.0000       6.541761       178.0104 
 2548   0.0000       6.543652       178.0618 
 2549   0.0000       6.544861       178.0947 
 2550   0.0000       6.545910       178.1233 
 2551   0.0000       6.549770       178.2283 
 2552   0.0000       6.556067       178.3996 
 2553   0.0000       6.557533       178.4396 
 2554   0.0000       6.559590       178.4955 
 2555   0.0000       6.562898       178.5855 
 2556   0.0000       6.565998       178.6699 
 2557   0.0000       6.567596       178.7134 
 2558   0.0000       6.569993       178.7786 
 2559   0.0000       6.570765       178.7996 
 2560   0.0000       6.573641       178.8779 
 2561   0.0000       6.574257       178.8946 
 2562   0.0000       6.579543       179.0385 
 2563   0.0000       6.581142       179.0820 
 2564   0.0000       6.585221       179.1930 
 2565   0.0000       6.586603       179.2306 
 2566   0.0000       6.587695       179.2603 
 2567   0.0000       6.589396       179.3066 
 2568   0.0000       6.592133       179.3811 
 2569   0.0000       6.595402       179.4700 
 2570   0.0000       6.596535       179.5008 
 2571   0.0000       6.598742       179.5609 
 2572   0.0000       6.602850       179.6727 
 2573   0.0000       6.604616       179.7207 
 2574   0.0000       6.605224       179.7373 
 2575   0.0000       6.608793       179.8344 
 2576   0.0000       6.611006       179.8946 
 2577   0.0000       6.612041       179.9228 
 2578   0.0000       6.614066       179.9779 
 2579   0.0000       6.615642       180.0208 
 2580   0.0000       6.620143       180.1432 
 2581   0.0000       6.623125       180.2244 
 2582   0.0000       6.627242       180.3364 
 2583   0.0000       6.627676       180.3482 
 2584   0.0000       6.631885       180.4628 
 2585   0.0000       6.632481       180.4790 
 2586   0.0000       6.636372       180.5849 
 2587   0.0000       6.638474       180.6421 
 2588   0.0000       6.640094       180.6861 
 2589   0.0000       6.642205       180.7436 
 2590   0.0000       6.644615       180.8092 
 2591   0.0000       6.646481       180.8600 
 2592   0.0000       6.650228       180.9619 
 2593   0.0000       6.651717       181.0024 
 2594   0.0000       6.652373       181.0203 
 2595   0.0000       6.655165       181.0963 
 2596   0.0000       6.658667       181.1915 
 2597   0.0000       6.664090       181.3391 
 2598   0.0000       6.665446       181.3760 
 2599   0.0000       6.666829       181.4137 
 2600   0.0000       6.668026       181.4462 
 2601   0.0000       6.672862       181.5778 
 2602   0.0000       6.675571       181.6515 
 2603   0.0000       6.681486       181.8125 
 2604   0.0000       6.682809       181.8485 
 2605   0.0000       6.685580       181.9239 
 2606   0.0000       6.687285       181.9703 
 2607   0.0000       6.688163       181.9942 
 2608   0.0000       6.690791       182.0657 
 2609   0.0000       6.691026       182.0721 
 2610   0.0000       6.694153       182.1572 
 2611   0.0000       6.696340       182.2167 
 2612   0.0000       6.699663       182.3071 
 2613   0.0000       6.703053       182.3993 
 2614   0.0000       6.705760       182.4730 
 2615   0.0000       6.709250       182.5680 
 2616   0.0000       6.710998       182.6155 
 2617   0.0000       6.713872       182.6938 
 2618   0.0000       6.714863       182.7207 
 2619   0.0000       6.718052       182.8075 
 2620   0.0000       6.722999       182.9421 
 2621   0.0000       6.724204       182.9749 
 2622   0.0000       6.727148       183.0550 
 2623   0.0000       6.729095       183.1080 
 2624   0.0000       6.732017       183.1875 
 2625   0.0000       6.734623       183.2584 
 2626   0.0000       6.735927       183.2939 
 2627   0.0000       6.737695       183.3420 
 2628   0.0000       6.740003       183.4048 
 2629   0.0000       6.743628       183.5034 
 2630   0.0000       6.748332       183.6315 
 2631   0.0000       6.753986       183.7853 
 2632   0.0000       6.756025       183.8408 
 2633   0.0000       6.756464       183.8527 
 2634   0.0000       6.759823       183.9441 
 2635   0.0000       6.760501       183.9626 
 2636   0.0000       6.768401       184.1775 
 2637   0.0000       6.769944       184.2195 
 2638   0.0000       6.770423       184.2326 
 2639   0.0000       6.774967       184.3562 
 2640   0.0000       6.776166       184.3889 
 2641   0.0000       6.781750       184.5408 
 2642   0.0000       6.783372       184.5849 
 2643   0.0000       6.787680       184.7022 
 2644   0.0000       6.789888       184.7622 
 2645   0.0000       6.793104       184.8498 
 2646   0.0000       6.797578       184.9715 
 2647   0.0000       6.801142       185.0685 
 2648   0.0000       6.804783       185.1676 
 2649   0.0000       6.810488       185.3228 
 2650   0.0000       6.812172       185.3686 
 2651   0.0000       6.814158       185.4227 
 2652   0.0000       6.819593       185.5705 
 2653   0.0000       6.822562       185.6514 
 2654   0.0000       6.824351       185.7000 
 2655   0.0000       6.828195       185.8046 
 2656   0.0000       6.833567       185.9508 
 2657   0.0000       6.836498       186.0306 
 2658   0.0000       6.839869       186.1223 
 2659   0.0000       6.842301       186.1885 
 2660   0.0000       6.843524       186.2217 
 2661   0.0000       6.845905       186.2866 
 2662   0.0000       6.851547       186.4401 
 2663   0.0000       6.853829       186.5022 
 2664   0.0000       6.857656       186.6063 
 2665   0.0000       6.866660       186.8513 
 2666   0.0000       6.870173       186.9469 
 2667   0.0000       6.872294       187.0046 
 2668   0.0000       6.872909       187.0214 
 2669   0.0000       6.876689       187.1242 
 2670   0.0000       6.879226       187.1933 
 2671   0.0000       6.883402       187.3069 
 2672   0.0000       6.890551       187.5014 
 2673   0.0000       6.891865       187.5372 
 2674   0.0000       6.901100       187.7885 
 2675   0.0000       6.904022       187.8680 
 2676   0.0000       6.907062       187.9507 
 2677   0.0000       6.915200       188.1722 
 2678   0.0000       6.917010       188.2214 
 2679   0.0000       6.918098       188.2510 
 2680   0.0000       6.920778       188.3240 
 2681   0.0000       6.921690       188.3488 
 2682   0.0000       6.926619       188.4829 
 2683   0.0000       6.927406       188.5043 
 2684   0.0000       6.936190       188.7433 
 2685   0.0000       6.937827       188.7879 
 2686   0.0000       6.939918       188.8448 
 2687   0.0000       6.941345       188.8836 
 2688   0.0000       6.943966       188.9549 
 2689   0.0000       6.946382       189.0207 
 2690   0.0000       6.951066       189.1481 
 2691   0.0000       6.956505       189.2961 
 2692   0.0000       6.959831       189.3866 
 2693   0.0000       6.967366       189.5917 
 2694   0.0000       6.970029       189.6641 
 2695   0.0000       6.972615       189.7345 
 2696   0.0000       6.977893       189.8781 
 2697   0.0000       6.980764       189.9562 
 2698   0.0000       6.982009       189.9901 
 2699   0.0000       6.984759       190.0649 
 2700   0.0000       6.988619       190.1700 
 2701   0.0000       6.993929       190.3145 
 2702   0.0000       6.997547       190.4129 
 2703   0.0000       6.998879       190.4492 
 2704   0.0000       7.001718       190.5264 
 2705   0.0000       7.008516       190.7114 
 2706   0.0000       7.009316       190.7332 
 2707   0.0000       7.011968       190.8053 
 2708   0.0000       7.020307       191.0323 
 2709   0.0000       7.023750       191.1259 
 2710   0.0000       7.025907       191.1846 
 2711   0.0000       7.032546       191.3653 
 2712   0.0000       7.033175       191.3824 
 2713   0.0000       7.036148       191.4633 
 2714   0.0000       7.043731       191.6697 
 2715   0.0000       7.043940       191.6753 
 2716   0.0000       7.047300       191.7668 
 2717   0.0000       7.053529       191.9363 
 2718   0.0000       7.054263       191.9562 
 2719   0.0000       7.057254       192.0377 
 2720   0.0000       7.061038       192.1406 
 2721   0.0000       7.064012       192.2215 
 2722   0.0000       7.069443       192.3693 
 2723   0.0000       7.071164       192.4162 
 2724   0.0000       7.073662       192.4841 
 2725   0.0000       7.076653       192.5655 
 2726   0.0000       7.081634       192.7011 
 2727   0.0000       7.085916       192.8176 
 2728   0.0000       7.088442       192.8863 
 2729   0.0000       7.091679       192.9744 
 2730   0.0000       7.094042       193.0387 
 2731   0.0000       7.098456       193.1588 
 2732   0.0000       7.100103       193.2036 
 2733   0.0000       7.103330       193.2914 
 2734   0.0000       7.107293       193.3993 
 2735   0.0000       7.110500       193.4865 
 2736   0.0000       7.113973       193.5810 
 2737   0.0000       7.117752       193.6839 
 2738   0.0000       7.120268       193.7523 
 2739   0.0000       7.121991       193.7992 
 2740   0.0000       7.128772       193.9837 
 2741   0.0000       7.133261       194.1059 
 2742   0.0000       7.138613       194.2515 
 2743   0.0000       7.139353       194.2717 
 2744   0.0000       7.142634       194.3610 
 2745   0.0000       7.147150       194.4838 
 2746   0.0000       7.151462       194.6012 
 2747   0.0000       7.156692       194.7435 
 2748   0.0000       7.159775       194.8274 
 2749   0.0000       7.162723       194.9076 
 2750   0.0000       7.167436       195.0359 
 2751   0.0000       7.168407       195.0623 
 2752   0.0000       7.175528       195.2560 
 2753   0.0000       7.178725       195.3430 
 2754   0.0000       7.182833       195.4548 
 2755   0.0000       7.185018       195.5143 
 2756   0.0000       7.186365       195.5509 
 2757   0.0000       7.188487       195.6087 
 2758   0.0000       7.191440       195.6890 
 2759   0.0000       7.196905       195.8377 
 2760   0.0000       7.203904       196.0282 
 2761   0.0000       7.205438       196.0699 
 2762   0.0000       7.206189       196.0904 
 2763   0.0000       7.211240       196.2278 
 2764   0.0000       7.214130       196.3065 
 2765   0.0000       7.218776       196.4329 
 2766   0.0000       7.222563       196.5359 
 2767   0.0000       7.222977       196.5472 
 2768   0.0000       7.226950       196.6553 
 2769   0.0000       7.229425       196.7227 
 2770   0.0000       7.234628       196.8642 
 2771   0.0000       7.236286       196.9094 
 2772   0.0000       7.247169       197.2055 
 2773   0.0000       7.248289       197.2360 
 2774   0.0000       7.255308       197.4270 
 2775   0.0000       7.258160       197.5046 
 2776   0.0000       7.263816       197.6585 
 2777   0.0000       7.276309       197.9984 
 2778   0.0000       7.277851       198.0404 
 2779   0.0000       7.281374       198.1363 
 2780   0.0000       7.282224       198.1594 
 2781   0.0000       7.285420       198.2464 
 2782   0.0000       7.290181       198.3759 
 2783   0.0000       7.298576       198.6043 
 2784   0.0000       7.300941       198.6687 
 2785   0.0000       7.302924       198.7227 
 2786   0.0000       7.306987       198.8332 
 2787   0.0000       7.313138       199.0006 
 2788   0.0000       7.318651       199.1506 
 2789   0.0000       7.321404       199.2255 
 2790   0.0000       7.324678       199.3146 
 2791   0.0000       7.330708       199.4787 
 2792   0.0000       7.335644       199.6130 
 2793   0.0000       7.340559       199.7468 
 2794   0.0000       7.342165       199.7905 
 2795   0.0000       7.347125       199.9254 
 2796   0.0000       7.351114       200.0340 
 2797   0.0000       7.352815       200.0803 
 2798   0.0000       7.354825       200.1350 
 2799   0.0000       7.360999       200.3030 
 2800   0.0000       7.367347       200.4757 
 2801   0.0000       7.367745       200.4865 
 2802   0.0000       7.370183       200.5529 
 2803   0.0000       7.378035       200.7665 
 2804   0.0000       7.380166       200.8245 
 2805   0.0000       7.386355       200.9929 
 2806   0.0000       7.391064       201.1211 
 2807   0.0000       7.394064       201.2027 
 2808   0.0000       7.395793       201.2498 
 2809   0.0000       7.402094       201.4212 
 2810   0.0000       7.409816       201.6314 
 2811   0.0000       7.410839       201.6592 
 2812   0.0000       7.412546       201.7056 
 2813   0.0000       7.415085       201.7747 
 2814   0.0000       7.416326       201.8085 
 2815   0.0000       7.423284       201.9978 
 2816   0.0000       7.428000       202.1261 
 2817   0.0000       7.431164       202.2123 
 2818   0.0000       7.433810       202.2842 
 2819   0.0000       7.436236       202.3503 
 2820   0.0000       7.440595       202.4689 
 2821   0.0000       7.445246       202.5955 
 2822   0.0000       7.449565       202.7130 
 2823   0.0000       7.457500       202.9289 
 2824   0.0000       7.457746       202.9356 
 2825   0.0000       7.460126       203.0004 
 2826   0.0000       7.464911       203.1305 
 2827   0.0000       7.466229       203.1664 
 2828   0.0000       7.469786       203.2632 
 2829   0.0000       7.471480       203.3093 
 2830   0.0000       7.475012       203.4054 
 2831   0.0000       7.478458       203.4992 
 2832   0.0000       7.482895       203.6199 
 2833   0.0000       7.485825       203.6997 
 2834   0.0000       7.488678       203.7773 
 2835   0.0000       7.490547       203.8281 
 2836   0.0000       7.493119       203.8981 
 2837   0.0000       7.500101       204.0881 
 2838   0.0000       7.502573       204.1554 
 2839   0.0000       7.505166       204.2259 
 2840   0.0000       7.505530       204.2358 
 2841   0.0000       7.511576       204.4004 
 2842   0.0000       7.512597       204.4282 
 2843   0.0000       7.515689       204.5123 
 2844   0.0000       7.517616       204.5647 
 2845   0.0000       7.523049       204.7126 
 2846   0.0000       7.526351       204.8024 
 2847   0.0000       7.529322       204.8833 
 2848   0.0000       7.531684       204.9475 
 2849   0.0000       7.535277       205.0453 
 2850   0.0000       7.536431       205.0767 
 2851   0.0000       7.539309       205.1550 
 2852   0.0000       7.541723       205.2207 
 2853   0.0000       7.548149       205.3956 
 2854   0.0000       7.550765       205.4668 
 2855   0.0000       7.555617       205.5988 
 2856   0.0000       7.556210       205.6149 
 2857   0.0000       7.559732       205.7108 
 2858   0.0000       7.563810       205.8217 
 2859   0.0000       7.569314       205.9715 
 2860   0.0000       7.573628       206.0889 
 2861   0.0000       7.576273       206.1609 
 2862   0.0000       7.581314       206.2980 
 2863   0.0000       7.585438       206.4103 
 2864   0.0000       7.586360       206.4354 
 2865   0.0000       7.588682       206.4985 
 2866   0.0000       7.589493       206.5206 
 2867   0.0000       7.591085       206.5639 
 2868   0.0000       7.600721       206.8261 
 2869   0.0000       7.603429       206.8998 
 2870   0.0000       7.606466       206.9825 
 2871   0.0000       7.611972       207.1323 
 2872   0.0000       7.615031       207.2155 
 2873   0.0000       7.618482       207.3094 
 2874   0.0000       7.621049       207.3793 
 2875   0.0000       7.624642       207.4770 
 2876   0.0000       7.624738       207.4797 
 2877   0.0000       7.635111       207.7619 
 2878   0.0000       7.637013       207.8137 
 2879   0.0000       7.638136       207.8442 
 2880   0.0000       7.641285       207.9299 
 2881   0.0000       7.647010       208.0857 
 2882   0.0000       7.649089       208.1423 
 2883   0.0000       7.651843       208.2172 
 2884   0.0000       7.657123       208.3609 
 2885   0.0000       7.660979       208.4658 
 2886   0.0000       7.661441       208.4784 
 2887   0.0000       7.664336       208.5572 
 2888   0.0000       7.665283       208.5830 
 2889   0.0000       7.670909       208.7361 
 2890   0.0000       7.674159       208.8245 
 2891   0.0000       7.677557       208.9170 
 2892   0.0000       7.682887       209.0620 
 2893   0.0000       7.689307       209.2367 
 2894   0.0000       7.692815       209.3321 
 2895   0.0000       7.700932       209.5530 
 2896   0.0000       7.702643       209.5996 
 2897   0.0000       7.703775       209.6304 
 2898   0.0000       7.708336       209.7545 
 2899   0.0000       7.712926       209.8794 
 2900   0.0000       7.713994       209.9084 
 2901   0.0000       7.717997       210.0174 
 2902   0.0000       7.721132       210.1027 
 2903   0.0000       7.724241       210.1873 
 2904   0.0000       7.726281       210.2428 
 2905   0.0000       7.733564       210.4410 
 2906   0.0000       7.734403       210.4638 
 2907   0.0000       7.738886       210.5858 
 2908   0.0000       7.742068       210.6724 
 2909   0.0000       7.744570       210.7405 
 2910   0.0000       7.746957       210.8054 
 2911   0.0000       7.750273       210.8956 
 2912   0.0000       7.755613       211.0410 
 2913   0.0000       7.758857       211.1292 
 2914   0.0000       7.761388       211.1981 
 2915   0.0000       7.762842       211.2377 
 2916   0.0000       7.764918       211.2942 
 2917   0.0000       7.772100       211.4896 
 2918   0.0000       7.774736       211.5613 
 2919   0.0000       7.781033       211.7327 
 2920   0.0000       7.784918       211.8384 
 2921   0.0000       7.785239       211.8471 
 2922   0.0000       7.788485       211.9354 
 2923   0.0000       7.791640       212.0213 
 2924   0.0000       7.796705       212.1591 
 2925   0.0000       7.798768       212.2153 
 2926   0.0000       7.803200       212.3359 
 2927   0.0000       7.803887       212.3546 
 2928   0.0000       7.804833       212.3803 
 2929   0.0000       7.809239       212.5002 
 2930   0.0000       7.811854       212.5714 
 2931   0.0000       7.813964       212.6288 
 2932   0.0000       7.821291       212.8281 
 2933   0.0000       7.824142       212.9057 
 2934   0.0000       7.824925       212.9270 
 2935   0.0000       7.830812       213.0872 
 2936   0.0000       7.831321       213.1011 
 2937   0.0000       7.834447       213.1862 
 2938   0.0000       7.838745       213.3031 
 2939   0.0000       7.841633       213.3817 
 2940   0.0000       7.844662       213.4641 
 2941   0.0000       7.848236       213.5613 
 2942   0.0000       7.851397       213.6474 
 2943   0.0000       7.852870       213.6875 
 2944   0.0000       7.853480       213.7041 
 2945   0.0000       7.860570       213.8970 
 2946   0.0000       7.862255       213.9428 
 2947   0.0000       7.866905       214.0694 
 2948   0.0000       7.870238       214.1601 
 2949   0.0000       7.873263       214.2424 
 2950   0.0000       7.875175       214.2944 
 2951   0.0000       7.879833       214.4212 
 2952   0.0000       7.882319       214.4888 
 2953   0.0000       7.885213       214.5675 
 2954   0.0000       7.889738       214.6907 
 2955   0.0000       7.891455       214.7374 
 2956   0.0000       7.892842       214.7751 
 2957   0.0000       7.895392       214.8445 
 2958   0.0000       7.897604       214.9047 
 2959   0.0000       7.900147       214.9739 
 2960   0.0000       7.904101       215.0815 
 2961   0.0000       7.908344       215.1970 
 2962   0.0000       7.915146       215.3821 
 2963   0.0000       7.916138       215.4091 
 2964   0.0000       7.917804       215.4544 
 2965   0.0000       7.924420       215.6344 
 2966   0.0000       7.927449       215.7169 
 2967   0.0000       7.929900       215.7835 
 2968   0.0000       7.930893       215.8106 
 2969   0.0000       7.934149       215.8992 
 2970   0.0000       7.937860       216.0002 
 2971   0.0000       7.939682       216.0497 
 2972   0.0000       7.942884       216.1369 
 2973   0.0000       7.944454       216.1796 
 2974   0.0000       7.951727       216.3775 
 2975   0.0000       7.953888       216.4363 
 2976   0.0000       7.955904       216.4911 
 2977   0.0000       7.958246       216.5549 
 2978   0.0000       7.961110       216.6328 
 2979   0.0000       7.967987       216.8200 
 2980   0.0000       7.970318       216.8834 
 2981   0.0000       7.976077       217.0401 
 2982   0.0000       7.980756       217.1674 
 2983   0.0000       7.982026       217.2020 
 2984   0.0000       7.985065       217.2847 
 2985   0.0000       7.985984       217.3097 
 2986   0.0000       7.992208       217.4790 
 2987   0.0000       7.993414       217.5119 
 2988   0.0000       7.996820       217.6045 
 2989   0.0000       8.001550       217.7333 
 2990   0.0000       8.002846       217.7685 
 2991   0.0000       8.006680       217.8728 
 2992   0.0000       8.010881       217.9872 
 2993   0.0000       8.014005       218.0722 
 2994   0.0000       8.016712       218.1458 
 2995   0.0000       8.019531       218.2225 
 2996   0.0000       8.022384       218.3002 
 2997   0.0000       8.025054       218.3728 
 2998   0.0000       8.028767       218.4738 
 2999   0.0000       8.031452       218.5469 
 3000   0.0000       8.034243       218.6229 
 3001   0.0000       8.039034       218.7532 
 3002   0.0000       8.041999       218.8339 
 3003   0.0000       8.043159       218.8655 
 3004   0.0000       8.046921       218.9678 
 3005   0.0000       8.050616       219.0684 
 3006   0.0000       8.057010       219.2424 
 3007   0.0000       8.059646       219.3141 
 3008   0.0000       8.061874       219.3748 
 3009   0.0000       8.064552       219.4476 
 3010   0.0000       8.069971       219.5951 
 3011   0.0000       8.071782       219.6443 
 3012   0.0000       8.077393       219.7970 
 3013   0.0000       8.082001       219.9224 
 3014   0.0000       8.083711       219.9690 
 3015   0.0000       8.090720       220.1597 
 3016   0.0000       8.091051       220.1687 
 3017   0.0000       8.094064       220.2507 
 3018   0.0000       8.103615       220.5106 
 3019   0.0000       8.105673       220.5666 
 3020   0.0000       8.112073       220.7407 
 3021   0.0000       8.113273       220.7734 
 3022   0.0000       8.115378       220.8307 
 3023   0.0000       8.117042       220.8760 
 3024   0.0000       8.119915       220.9541 
 3025   0.0000       8.121345       220.9930 
 3026   0.0000       8.123628       221.0552 
 3027   0.0000       8.125967       221.1188 
 3028   0.0000       8.129499       221.2149 
 3029   0.0000       8.132649       221.3006 
 3030   0.0000       8.136963       221.4180 
 3031   0.0000       8.139147       221.4775 
 3032   0.0000       8.141753       221.5484 
 3033   0.0000       8.145458       221.6492 
 3034   0.0000       8.147869       221.7148 
 3035   0.0000       8.149504       221.7593 
 3036   0.0000       8.152422       221.8387 
 3037   0.0000       8.155783       221.9301 
 3038   0.0000       8.159734       222.0376 
 3039   0.0000       8.161430       222.0838 
 3040   0.0000       8.164909       222.1785 
 3041   0.0000       8.167897       222.2598 
 3042   0.0000       8.173723       222.4183 
 3043   0.0000       8.174916       222.4508 
 3044   0.0000       8.177979       222.5341 
 3045   0.0000       8.181627       222.6334 
 3046   0.0000       8.187072       222.7816 
 3047   0.0000       8.193788       222.9643 
 3048   0.0000       8.195156       223.0015 
 3049   0.0000       8.199391       223.1168 
 3050   0.0000       8.201542       223.1753 
 3051   0.0000       8.203517       223.2290 
 3052   0.0000       8.208323       223.3598 
 3053   0.0000       8.211751       223.4531 
 3054   0.0000       8.214555       223.5294 
 3055   0.0000       8.218202       223.6286 
 3056   0.0000       8.219929       223.6756 
 3057   0.0000       8.222479       223.7450 
 3058   0.0000       8.224433       223.7982 
 3059   0.0000       8.228875       223.9191 
 3060   0.0000       8.236339       224.1222 
 3061   0.0000       8.237349       224.1497 
 3062   0.0000       8.239349       224.2041 
 3063   0.0000       8.243458       224.3159 
 3064   0.0000       8.245119       224.3611 
 3065   0.0000       8.246503       224.3988 
 3066   0.0000       8.252534       224.5629 
 3067   0.0000       8.255454       224.6423 
 3068   0.0000       8.257027       224.6851 
 3069   0.0000       8.259792       224.7604 
 3070   0.0000       8.261188       224.7983 
 3071   0.0000       8.265704       224.9212 
 3072   0.0000       8.267037       224.9575 
 3073   0.0000       8.268115       224.9869 
 3074   0.0000       8.271806       225.0873 
 3075   0.0000       8.272955       225.1185 
 3076   0.0000       8.274349       225.1565 
 3077   0.0000       8.277766       225.2495 
 3078   0.0000       8.279321       225.2918 
 3079   0.0000       8.282005       225.3648 
 3080   0.0000       8.284026       225.4198 
 3081   0.0000       8.286048       225.4748 
 3082   0.0000       8.286760       225.4942 
 3083   0.0000       8.287496       225.5142 
 3084   0.0000       8.290967       225.6087 
 3085   0.0000       8.295387       225.7290 
 3086   0.0000       8.296002       225.7457 
 3087   0.0000       8.298235       225.8064 
 3088   0.0000       8.299609       225.8438 
 3089   0.0000       8.303328       225.9450 
 3090   0.0000       8.303869       225.9598 
 3091   0.0000       8.308307       226.0805 
 3092   0.0000       8.309291       226.1073 
 3093   0.0000       8.313140       226.2121 
 3094   0.0000       8.315157       226.2669 
 3095   0.0000       8.320306       226.4070 
 3096   0.0000       8.324503       226.5212 
 3097   0.0000       8.328631       226.6336 
 3098   0.0000       8.331290       226.7059 
 3099   0.0000       8.331977       226.7246 
 3100   0.0000       8.336501       226.8477 
 3101   0.0000       8.338700       226.9076 
 3102   0.0000       8.342348       227.0068 
 3103   0.0000       8.347217       227.1393 
 3104   0.0000       8.348775       227.1817 
 3105   0.0000       8.351780       227.2635 
 3106   0.0000       8.352772       227.2905 
 3107   0.0000       8.355418       227.3625 
 3108   0.0000       8.358347       227.4422 
 3109   0.0000       8.363663       227.5868 
 3110   0.0000       8.368023       227.7055 
 3111   0.0000       8.369622       227.7490 
 3112   0.0000       8.372242       227.8203 
 3113   0.0000       8.374230       227.8744 
 3114   0.0000       8.378198       227.9823 
 3115   0.0000       8.382709       228.1051 
 3116   0.0000       8.384952       228.1661 
 3117   0.0000       8.386275       228.2022 
 3118   0.0000       8.390820       228.3258 
 3119   0.0000       8.392992       228.3849 
 3120   0.0000       8.397779       228.5152 
 3121   0.0000       8.399803       228.5703 
 3122   0.0000       8.402934       228.6555 
 3123   0.0000       8.404942       228.7101 
 3124   0.0000       8.409004       228.8206 
 3125   0.0000       8.409866       228.8441 
 3126   0.0000       8.411694       228.8938 
 3127   0.0000       8.415658       229.0017 
 3128   0.0000       8.420108       229.1228 
 3129   0.0000       8.421843       229.1700 
 3130   0.0000       8.423301       229.2097 
 3131   0.0000       8.425447       229.2681 
 3132   0.0000       8.429829       229.3873 
 3133   0.0000       8.431338       229.4284 
 3134   0.0000       8.432841       229.4693 
 3135   0.0000       8.437249       229.5892 
 3136   0.0000       8.440049       229.6654 
 3137   0.0000       8.444005       229.7731 
 3138   0.0000       8.445181       229.8051 
 3139   0.0000       8.448249       229.8886 
 3140   0.0000       8.450935       229.9616 
 3141   0.0000       8.452690       230.0094 
 3142   0.0000       8.457072       230.1286 
 3143   0.0000       8.457920       230.1517 
 3144   0.0000       8.464284       230.3249 
 3145   0.0000       8.468986       230.4528 
 3146   0.0000       8.471064       230.5094 
 3147   0.0000       8.472735       230.5548 
 3148   0.0000       8.476363       230.6536 
 3149   0.0000       8.478511       230.7120 
 3150   0.0000       8.485192       230.8938 
 3151   0.0000       8.489659       231.0154 
 3152   0.0000       8.493270       231.1136 
 3153   0.0000       8.498602       231.2587 
 3154   0.0000       8.501797       231.3457 
 3155   0.0000       8.502513       231.3651 
 3156   0.0000       8.508226       231.5206 
 3157   0.0000       8.509727       231.5614 
 3158   0.0000       8.511174       231.6008 
 3159   0.0000       8.518913       231.8114 
 3160   0.0000       8.522860       231.9188 
 3161   0.0000       8.525206       231.9826 
 3162   0.0000       8.528733       232.0786 
 3163   0.0000       8.530091       232.1156 
 3164   0.0000       8.533524       232.2090 
 3165   0.0000       8.535598       232.2654 
 3166   0.0000       8.537860       232.3270 
 3167   0.0000       8.541719       232.4320 
 3168   0.0000       8.546174       232.5532 
 3169   0.0000       8.548665       232.6210 
 3170   0.0000       8.550740       232.6775 
 3171   0.0000       8.554494       232.7796 
 3172   0.0000       8.555952       232.8193 
 3173   0.0000       8.560691       232.9482 
 3174   0.0000       8.563558       233.0263 
 3175   0.0000       8.567085       233.1222 
 3176   0.0000       8.567606       233.1364 
 3177   0.0000       8.569366       233.1843 
 3178   0.0000       8.574168       233.3150 
 3179   0.0000       8.578914       233.4441 
 3180   0.0000       8.584847       233.6056 
 3181   0.0000       8.593150       233.8315 
 3182   0.0000       8.593359       233.8372 
 3183   0.0000       8.595123       233.8852 
 3184   0.0000       8.600422       234.0294 
 3185   0.0000       8.604022       234.1273 
 3186   0.0000       8.607968       234.2347 
 3187   0.0000       8.612942       234.3701 
 3188   0.0000       8.613761       234.3924 
 3189   0.0000       8.619965       234.5612 
 3190   0.0000       8.621608       234.6059 
 3191   0.0000       8.625475       234.7111 
 3192   0.0000       8.628294       234.7878 
 3193   0.0000       8.630420       234.8457 
 3194   0.0000       8.635403       234.9813 
 3195   0.0000       8.635922       234.9954 
 3196   0.0000       8.639768       235.1000 
 3197   0.0000       8.643936       235.2134 
 3198   0.0000       8.648912       235.3489 
 3199   0.0000       8.649355       235.3609 
 3200   0.0000       8.652209       235.4386 
 3201   0.0000       8.655681       235.5331 
 3202   0.0000       8.660688       235.6693 
 3203   0.0000       8.663939       235.7578 
 3204   0.0000       8.665443       235.7987 
 3205   0.0000       8.671422       235.9614 
 3206   0.0000       8.673818       236.0266 
 3207   0.0000       8.676439       236.0979 
 3208   0.0000       8.679684       236.1862 
 3209   0.0000       8.680689       236.2136 
 3210   0.0000       8.687914       236.4102 
 3211   0.0000       8.689747       236.4600 
 3212   0.0000       8.703177       236.8255 
 3213   0.0000       8.703526       236.8350 
 3214   0.0000       8.707549       236.9444 
 3215   0.0000       8.710972       237.0376 
 3216   0.0000       8.713181       237.0977 
 3217   0.0000       8.718837       237.2516 
 3218   0.0000       8.719850       237.2792 
 3219   0.0000       8.728115       237.5041 
 3220   0.0000       8.729802       237.5500 
 3221   0.0000       8.730655       237.5732 
 3222   0.0000       8.732931       237.6351 
 3223   0.0000       8.733893       237.6613 
 3224   0.0000       8.742645       237.8995 
 3225   0.0000       8.747795       238.0396 
 3226   0.0000       8.749206       238.0780 
 3227   0.0000       8.751940       238.1524 
 3228   0.0000       8.755530       238.2501 
 3229   0.0000       8.763363       238.4632 
 3230   0.0000       8.769652       238.6344 
 3231   0.0000       8.770489       238.6571 
 3232   0.0000       8.773943       238.7511 
 3233   0.0000       8.784052       239.0262 
 3234   0.0000       8.784565       239.0402 
 3235   0.0000       8.786295       239.0872 
 3236   0.0000       8.791514       239.2292 
 3237   0.0000       8.793440       239.2817 
 3238   0.0000       8.798050       239.4071 
 3239   0.0000       8.802442       239.5266 
 3240   0.0000       8.811576       239.7752 
 3241   0.0000       8.812167       239.7913 
 3242   0.0000       8.813324       239.8227 
 3243   0.0000       8.820552       240.0194 
 3244   0.0000       8.826292       240.1756 
 3245   0.0000       8.829096       240.2519 
 3246   0.0000       8.836591       240.4559 
 3247   0.0000       8.841319       240.5845 
 3248   0.0000       8.846822       240.7343 
 3249   0.0000       8.853185       240.9074 
 3250   0.0000       8.855915       240.9817 
 3251   0.0000       8.858847       241.0615 
 3252   0.0000       8.864778       241.2229 
 3253   0.0000       8.867200       241.2888 
 3254   0.0000       8.870692       241.3838 
 3255   0.0000       8.879531       241.6243 
 3256   0.0000       8.881073       241.6663 
 3257   0.0000       8.885817       241.7954 
 3258   0.0000       8.890208       241.9149 
 3259   0.0000       8.898153       242.1310 
 3260   0.0000       8.898755       242.1474 
 3261   0.0000       8.902209       242.2414 
 3262   0.0000       8.905677       242.3358 
 3263   0.0000       8.909286       242.4340 
 3264   0.0000       8.912989       242.5348 
 3265   0.0000       8.916472       242.6295 
 3266   0.0000       8.919803       242.7202 
 3267   0.0000       8.921892       242.7770 
 3268   0.0000       8.929545       242.9853 
 3269   0.0000       8.931912       243.0497 
 3270   0.0000       8.936354       243.1705 
 3271   0.0000       8.939254       243.2495 
 3272   0.0000       8.940612       243.2864 
 3273   0.0000       8.946541       243.4478 
 3274   0.0000       8.951543       243.5839 
 3275   0.0000       8.953255       243.6305 
 3276   0.0000       8.956240       243.7117 
 3277   0.0000       8.959337       243.7960 
 3278   0.0000       8.964326       243.9317 
 3279   0.0000       8.967102       244.0073 
 3280   0.0000       8.972172       244.1452 
 3281   0.0000       8.977540       244.2913 
 3282   0.0000       8.982036       244.4136 
 3283   0.0000       8.987472       244.5615 
 3284   0.0000       8.993639       244.7294 
 3285   0.0000       8.999988       244.9021 
 3286   0.0000       9.005131       245.0421 
 3287   0.0000       9.009056       245.1489 
 3288   0.0000       9.013632       245.2734 
 3289   0.0000       9.015599       245.3269 
 3290   0.0000       9.017955       245.3910 
 3291   0.0000       9.021134       245.4775 
 3292   0.0000       9.024894       245.5799 
 3293   0.0000       9.027005       245.6373 
 3294   0.0000       9.030634       245.7360 
 3295   0.0000       9.039475       245.9766 
 3296   0.0000       9.043966       246.0988 
 3297   0.0000       9.046549       246.1691 
 3298   0.0000       9.047855       246.2047 
 3299   0.0000       9.049413       246.2471 
 3300   0.0000       9.053152       246.3488 
 3301   0.0000       9.059640       246.5253 
 3302   0.0000       9.063523       246.6310 
 3303   0.0000       9.064257       246.6510 
 3304   0.0000       9.068768       246.7737 
 3305   0.0000       9.071961       246.8606 
 3306   0.0000       9.076069       246.9724 
 3307   0.0000       9.078072       247.0269 
 3308   0.0000       9.086048       247.2439 
 3309   0.0000       9.089548       247.3392 
 3310   0.0000       9.095537       247.5022 
 3311   0.0000       9.097530       247.5564 
 3312   0.0000       9.103036       247.7062 
 3313   0.0000       9.107789       247.8355 
 3314   0.0000       9.110541       247.9104 
 3315   0.0000       9.117757       248.1068 
 3316   0.0000       9.122193       248.2275 
 3317   0.0000       9.126166       248.3356 
 3318   0.0000       9.131817       248.4894 
 3319   0.0000       9.137027       248.6312 
 3320   0.0000       9.140478       248.7251 
 3321   0.0000       9.147402       248.9135 
 3322   0.0000       9.151402       249.0223 
 3323   0.0000       9.158781       249.2231 
 3324   0.0000       9.161588       249.2995 
 3325   0.0000       9.169113       249.5043 
 3326   0.0000       9.173762       249.6308 
 3327   0.0000       9.177438       249.7308 
 3328   0.0000       9.180300       249.8087 
 3329   0.0000       9.188249       250.0250 
 3330   0.0000       9.191797       250.1215 
 3331   0.0000       9.194832       250.2041 
 3332   0.0000       9.200947       250.3705 
 3333   0.0000       9.207714       250.5546 
 3334   0.0000       9.209842       250.6126 
 3335   0.0000       9.211808       250.6661 
 3336   0.0000       9.215326       250.7618 
 3337   0.0000       9.233338       251.2519 
 3338   0.0000       9.235628       251.3142 
 3339   0.0000       9.242227       251.4938 
 3340   0.0000       9.251225       251.7386 
 3341   0.0000       9.257345       251.9052 
 3342   0.0000       9.266352       252.1503 
 3343   0.0000       9.282008       252.5763 
 3344   0.0000       9.286707       252.7041 
 3345   0.0000       9.286992       252.7119 
 3346   0.0000       9.291232       252.8273 
 3347   0.0000       9.303560       253.1627 
 3348   0.0000       9.306135       253.2328 
 3349   0.0000       9.319379       253.5932 
 3350   0.0000       9.322272       253.6719 
 3351   0.0000       9.327786       253.8220 
 3352   0.0000       9.334324       253.9999 
 3353   0.0000       9.343906       254.2606 
 3354   0.0000       9.346834       254.3403 
 3355   0.0000       9.355882       254.5865 
 3356   0.0000       9.369089       254.9459 
 3357   0.0000       9.372403       255.0361 
 3358   0.0000       9.372471       255.0379 
 3359   0.0000       9.385202       255.3843 
 3360   0.0000       9.388876       255.4843 
 3361   0.0000       9.395513       255.6649 
 3362   0.0000       9.404519       255.9100 
 3363   0.0000       9.407729       255.9973 
 3364   0.0000       9.416869       256.2460 
 3365   0.0000       9.421495       256.3719 
 3366   0.0000       9.424642       256.4575 
 3367   0.0000       9.431255       256.6375 
 3368   0.0000       9.435320       256.7481 
 3369   0.0000       9.440748       256.8958 
 3370   0.0000       9.442020       256.9304 
 3371   0.0000       9.449448       257.1325 
 3372   0.0000       9.453418       257.2406 
 3373   0.0000       9.475314       257.8364 
 3374   0.0000       9.477529       257.8967 
 3375   0.0000       9.483762       258.0663 
 3376   0.0000       9.486066       258.1290 
 3377   0.0000       9.488204       258.1872 
 3378   0.0000       9.497548       258.4414 
 3379   0.0000       9.510858       258.8036 
 3380   0.0000       9.519534       259.0397 
 3381   0.0000       9.526945       259.2413 
 3382   0.0000       9.530601       259.3408 
 3383   0.0000       9.541642       259.6413 
 3384   0.0000       9.543987       259.7051 
 3385   0.0000       9.550893       259.8930 
 3386   0.0000       9.557583       260.0750 
 3387   0.0000       9.566565       260.3195 
 3388   0.0000       9.571956       260.4662 
 3389   0.0000       9.580568       260.7005 
 3390   0.0000       9.591650       261.0021 
 3391   0.0000       9.605959       261.3914 
 3392   0.0000       9.637879       262.2600 
 3393   0.0000       9.641385       262.3554 
 3394   0.0000       9.645764       262.4746 
 3395   0.0000       9.651112       262.6201 
 3396   0.0000       9.656215       262.7590 
 3397   0.0000       9.674984       263.2697 
 3398   0.0000       9.676435       263.3092 
 3399   0.0000       9.678889       263.3760 
 3400   0.0000       9.683226       263.4940 
 3401   0.0000       9.698129       263.8995 
 3402   0.0000       9.701821       264.0000 
 3403   0.0000       9.704371       264.0694 
 3404   0.0000       9.706183       264.1187 
 3405   0.0000       9.714305       264.3397 
 3406   0.0000       9.717710       264.4323 
 3407   0.0000       9.719677       264.4859 
 3408   0.0000       9.732772       264.8422 
 3409   0.0000       9.735447       264.9150 
 3410   0.0000       9.745809       265.1969 
 3411   0.0000       9.753810       265.4147 
 3412   0.0000       9.754830       265.4424 
 3413   0.0000       9.759715       265.5753 
 3414   0.0000       9.762382       265.6479 
 3415   0.0000       9.766489       265.7597 
 3416   0.0000       9.770036       265.8562 
 3417   0.0000       9.774802       265.9859 
 3418   0.0000       9.781987       266.1814 
 3419   0.0000       9.790116       266.4026 
 3420   0.0000       9.792559       266.4691 
 3421   0.0000       9.795849       266.5586 
 3422   0.0000       9.799418       266.6557 
 3423   0.0000       9.807645       266.8796 
 3424   0.0000       9.811310       266.9793 
 3425   0.0000       9.813677       267.0437 
 3426   0.0000       9.820708       267.2351 
 3427   0.0000       9.828704       267.4526 
 3428   0.0000       9.833771       267.5905 
 3429   0.0000       9.839237       267.7392 
 3430   0.0000       9.842107       267.8173 
 3431   0.0000       9.843792       267.8632 
 3432   0.0000       9.848286       267.9855 
 3433   0.0000       9.851080       268.0615 
 3434   0.0000       9.856560       268.2106 
 3435   0.0000       9.859996       268.3041 
 3436   0.0000       9.863968       268.4122 
 3437   0.0000       9.868178       268.5268 
 3438   0.0000       9.873815       268.6802 
 3439   0.0000       9.876460       268.7521 
 3440   0.0000       9.880890       268.8727 
 3441   0.0000       9.885619       269.0014 
 3442   0.0000       9.887294       269.0470 
 3443   0.0000       9.893845       269.2252 
 3444   0.0000       9.897450       269.3233 
 3445   0.0000       9.902625       269.4641 
 3446   0.0000       9.908213       269.6162 
 3447   0.0000       9.911931       269.7174 
 3448   0.0000       9.913261       269.7536 
 3449   0.0000       9.918289       269.8904 
 3450   0.0000       9.924650       270.0635 
 3451   0.0000       9.926829       270.1227 
 3452   0.0000       9.929680       270.2003 
 3453   0.0000       9.933322       270.2994 
 3454   0.0000       9.935359       270.3549 
 3455   0.0000       9.943161       270.5672 
 3456   0.0000       9.946053       270.6458 
 3457   0.0000       9.950940       270.7789 
 3458   0.0000       9.963517       271.1211 
 3459   0.0000       9.966755       271.2092 
 3460   0.0000       9.969010       271.2705 
 3461   0.0000       9.969939       271.2958 
 3462   0.0000       9.972430       271.3636 
 3463   0.0000       9.981850       271.6200 
 3464   0.0000       9.986347       271.7423 
 3465   0.0000       9.996822       272.0273 
 3466   0.0000      10.001890       272.1653 
 3467   0.0000      10.006361       272.2869 
 3468   0.0000      10.013452       272.4799 
 3469   0.0000      10.022226       272.7186 
 3470   0.0000      10.031680       272.9759 
 3471   0.0000      10.034335       273.0481 
 3472   0.0000      10.040856       273.2256 
 3473   0.0000      10.044745       273.3314 
 3474   0.0000      10.046652       273.3833 
 3475   0.0000      10.057969       273.6912 
 3476   0.0000      10.065044       273.8838 
 3477   0.0000      10.067708       273.9563 
 3478   0.0000      10.072153       274.0772 
 3479   0.0000      10.074687       274.1462 
 3480   0.0000      10.077554       274.2242 
 3481   0.0000      10.084975       274.4261 
 3482   0.0000      10.089192       274.5409 
 3483   0.0000      10.092350       274.6268 
 3484   0.0000      10.094605       274.6882 
 3485   0.0000      10.103584       274.9325 
 3486   0.0000      10.106331       275.0072 
 3487   0.0000      10.111773       275.1553 
 3488   0.0000      10.125995       275.5423 
 3489   0.0000      10.126665       275.5606 
 3490   0.0000      10.130584       275.6672 
 3491   0.0000      10.140179       275.9283 
 3492   0.0000      10.141831       275.9733 
 3493   0.0000      10.154746       276.3247 
 3494   0.0000      10.156745       276.3791 
 3495   0.0000      10.165616       276.6205 
 3496   0.0000      10.173018       276.8219 
 3497   0.0000      10.179494       276.9981 
 3498   0.0000      10.184014       277.1211 
 3499   0.0000      10.194808       277.4148 
 3500   0.0000      10.205864       277.7157 
 3501   0.0000      10.207282       277.7543 
 3502   0.0000      10.214836       277.9598 
 3503   0.0000      10.223711       278.2013 
 3504   0.0000      10.226717       278.2831 
 3505   0.0000      10.233486       278.4673 
 3506   0.0000      10.235223       278.5146 
 3507   0.0000      10.242006       278.6991 
 3508   0.0000      10.245539       278.7953 
 3509   0.0000      10.249187       278.8946 
 3510   0.0000      10.255410       279.0639 
 3511   0.0000      10.261985       279.2428 
 3512   0.0000      10.271348       279.4976 
 3513   0.0000      10.277731       279.6713 
 3514   0.0000      10.282144       279.7914 
 3515   0.0000      10.289788       279.9994 
 3516   0.0000      10.291760       280.0530 
 3517   0.0000      10.301694       280.3233 
 3518   0.0000      10.310704       280.5685 
 3519   0.0000      10.325733       280.9775 
 3520   0.0000      10.327064       281.0137 
 3521   0.0000      10.332681       281.1665 
 3522   0.0000      10.340306       281.3740 
 3523   0.0000      10.348237       281.5899 
 3524   0.0000      10.356376       281.8113 
 3525   0.0000      10.368012       282.1280 
 3526   0.0000      10.374224       282.2970 
 3527   0.0000      10.377331       282.3815 
 3528   0.0000      10.384194       282.5683 
 3529   0.0000      10.385943       282.6159 
 3530   0.0000      10.389270       282.7064 
 3531   0.0000      10.391716       282.7730 
 3532   0.0000      10.399508       282.9850 
 3533   0.0000      10.408978       283.2427 
 3534   0.0000      10.414593       283.3955 
 3535   0.0000      10.434312       283.9321 
 3536   0.0000      10.439937       284.0851 
 3537   0.0000      10.440496       284.1003 
 3538   0.0000      10.453460       284.4531 
 3539   0.0000      10.463142       284.7166 
 3540   0.0000      10.471639       284.9478 
 3541   0.0000      10.495998       285.6106 
 3542   0.0000      10.499460       285.7048 
 3543   0.0000      10.513820       286.0956 
 3544   0.0000      10.518186       286.2144 
 3545   0.0000      10.532948       286.6161 
 3546   0.0000      10.537249       286.7331 
 3547   0.0000      10.538168       286.7581 
 3548   0.0000      10.546297       286.9793 
 3549   0.0000      10.568804       287.5918 
 3550   0.0000      10.576069       287.7895 
 3551   0.0000      10.579437       287.8811 
 3552   0.0000      10.596919       288.3568 
 3553   0.0000      10.603718       288.5418 
 3554   0.0000      10.609407       288.6966 
 3555   0.0000      10.651971       289.8549 
 3556   0.0000      10.662882       290.1518 
 3557   0.0000      10.666838       290.2594 
 3558   0.0000      10.671829       290.3952 
 3559   0.0000      10.675627       290.4986 
 3560   0.0000      10.685313       290.7621 
 3561   0.0000      10.695686       291.0444 
 3562   0.0000      10.700015       291.1622 
 3563   0.0000      10.701493       291.2024 
 3564   0.0000      10.730580       291.9939 
 3565   0.0000      10.740306       292.2586 
 3566   0.0000      10.753602       292.6204 
 3567   0.0000      10.756205       292.6912 
 3568   0.0000      10.761207       292.8273 
 3569   0.0000      10.768024       293.0128 
 3570   0.0000      10.822562       294.4969 
 3571   0.0000      10.842160       295.0302 
 3572   0.0000      10.846784       295.1560 
 3573   0.0000      10.881105       296.0899 
 3574   0.0000      10.909715       296.8684 
 3575   0.0000      10.927880       297.3627 
 3576   0.0000      10.939963       297.6915 
 3577   0.0000      10.968739       298.4746 
 3578   0.0000      11.008376       299.5531 
 3579   0.0000      11.045220       300.5557 
 3580   0.0000      11.081827       301.5518 
 3581   0.0000      11.089692       301.7659 
 3582   0.0000      11.130205       302.8683 
 3583   0.0000      11.133174       302.9491 
 3584   0.0000      11.142696       303.2082 
 3585   0.0000      11.146987       303.3250 
 3586   0.0000      11.188243       304.4476 
 3587   0.0000      11.233190       305.6707 
 3588   0.0000      11.263352       306.4914 
 3589   0.0000      11.286806       307.1296 
 3590   0.0000      11.353046       308.9321 
 3591   0.0000      11.411052       310.5105 
 3592   0.0000      11.419280       310.7344 
 3593   0.0000      11.451433       311.6093 
 3594   0.0000      11.467476       312.0459 
 3595   0.0000      11.508430       313.1603 
 3596   0.0000      11.512956       313.2835 
 3597   0.0000      11.535518       313.8974 
 3598   0.0000      11.545292       314.1634 
 3599   0.0000      11.574668       314.9627 
 3600   0.0000      11.583418       315.2008 
 3601   0.0000      11.627782       316.4080 
 3602   0.0000      11.652841       317.0899 
 3603   0.0000      11.680822       317.8513 
 3604   0.0000      11.691989       318.1552 
 3605   0.0000      11.757937       319.9497 
 3606   0.0000      11.783793       320.6533 
 3607   0.0000      11.787185       320.7456 
 3608   0.0000      11.800250       321.1011 
 3609   0.0000      11.825374       321.7848 
 3610   0.0000      11.835930       322.0720 
 3611   0.0000      11.866406       322.9013 
 3612   0.0000      11.895310       323.6878 
 3613   0.0000      11.923476       324.4543 
 3614   0.0000      11.946520       325.0813 
 3615   0.0000      11.955428       325.3237 
 3616   0.0000      11.997643       326.4725 
 3617   0.0000      12.032445       327.4195 
 3618   0.0000      12.050329       327.9061 
 3619   0.0000      12.062198       328.2291 
 3620   0.0000      12.080523       328.7277 
 3621   0.0000      12.115286       329.6737 
 3622   0.0000      12.138793       330.3133 
 3623   0.0000      12.158351       330.8455 
 3624   0.0000      12.166792       331.0752 
 3625   0.0000      12.182625       331.5061 
 3626   0.0000      12.194398       331.8264 
 3627   0.0000      12.206155       332.1464 
 3628   0.0000      12.224601       332.6483 
 3629   0.0000      12.273637       333.9826 
 3630   0.0000      12.276478       334.0599 
 3631   0.0000      12.288232       334.3798 
 3632   0.0000      12.302554       334.7695 
 3633   0.0000      12.311414       335.0106 
 3634   0.0000      12.334595       335.6414 
 3635   0.0000      12.340178       335.7933 
 3636   0.0000      12.347315       335.9875 
 3637   0.0000      12.355924       336.2218 
 3638   0.0000      12.360498       336.3463 
 3639   0.0000      12.369860       336.6010 
 3640   0.0000      12.379957       336.8758 
 3641   0.0000      12.407650       337.6293 
 3642   0.0000      12.419983       337.9649 
 3643   0.0000      12.428365       338.1930 
 3644   0.0000      12.432487       338.3052 
 3645   0.0000      12.440273       338.5170 
 3646   0.0000      12.484517       339.7210 
 3647   0.0000      12.552611       341.5739 
 3648   0.0000      12.569029       342.0207 
 3649   0.0000      12.577946       342.2633 
 3650   0.0000      12.609861       343.1318 
 3651   0.0000      12.626449       343.5831 
 3652   0.0000      12.629668       343.6707 
 3653   0.0000      12.664613       344.6216 
 3654   0.0000      12.692980       345.3936 
 3655   0.0000      12.710513       345.8706 
 3656   0.0000      12.720940       346.1544 
 3657   0.0000      12.728640       346.3639 
 3658   0.0000      12.741144       346.7042 
 3659   0.0000      12.762707       347.2909 
 3660   0.0000      12.800003       348.3058 
 3661   0.0000      12.831592       349.1654 
 3662   0.0000      12.861122       349.9689 
 3663   0.0000      12.909315       351.2803 
 3664   0.0000      12.921126       351.6017 
 3665   0.0000      12.989712       353.4680 
 3666   0.0000      13.010282       354.0278 
 3667   0.0000      13.045489       354.9858 
 3668   0.0000      13.058895       355.3506 
 3669   0.0000      13.139757       357.5510 
 3670   0.0000      13.164163       358.2151 
 3671   0.0000      13.166982       358.2918 
 3672   0.0000      13.169586       358.3626 
 3673   0.0000      13.181963       358.6994 
 3674   0.0000      13.187396       358.8473 
 3675   0.0000      13.188157       358.8680 
 3676   0.0000      13.205717       359.3458 
 3677   0.0000      13.256722       360.7337 
 3678   0.0000      13.260856       360.8462 
 3679   0.0000      13.296128       361.8060 
 3680   0.0000      13.303796       362.0147 
 3681   0.0000      13.409234       364.8838 
 3682   0.0000      13.498346       367.3087 
 3683   0.0000      13.573167       369.3446 
 3684   0.0000      13.671041       372.0079 
 3685   0.0000      14.038543       382.0082 
 3686   0.0000      14.332358       390.0033 
 3687   0.0000      14.390125       391.5752 
 3688   0.0000      14.434383       392.7795 
 3689   0.0000      14.488329       394.2475 
 3690   0.0000      14.540625       395.6705 
 3691   0.0000      14.722173       400.6107 
 3692   0.0000      14.966853       407.2688 
 3693   0.0000      15.078708       410.3125 
 3694   0.0000      15.131835       411.7582 
 3695   0.0000      28.056923       763.4677 
 3696   0.0000      28.060388       763.5620 
 3697   0.0000      28.127892       765.3988 
 3698   0.0000      28.248477       768.6801 
 3699   0.0000      28.422513       773.4159 
 3700   0.0000      28.481179       775.0123 
 3701   0.0000      28.520291       776.0766 
 3702   0.0000      28.548370       776.8406 
 3703   0.0000      28.555940       777.0466 
 3704   0.0000      28.565260       777.3003 
 3705   0.0000      28.569215       777.4079 
 3706   0.0000      28.581788       777.7500 
 3707   0.0000      28.650368       779.6162 
 3708   0.0000      28.670059       780.1520 
 3709   0.0000      28.764639       782.7256 
 3710   0.0000      28.829663       784.4950 
 3711   0.0000      28.908703       786.6458 
 3712   0.0000      28.919395       786.9367 
 3713   0.0000      28.936134       787.3922 
 3714   0.0000      28.949500       787.7559 
 3715   0.0000      28.964520       788.1647 
 3716   0.0000      28.965304       788.1860 
 3717   0.0000      28.976731       788.4969 
 3718   0.0000      29.033925       790.0533 
 3719   0.0000      29.041416       790.2571 
 3720   0.0000      29.047500       790.4227 
 3721   0.0000      29.078753       791.2731 
 3722   0.0000      29.135819       792.8260 
 3723   0.0000      29.140669       792.9579 
 3724   0.0000      29.191794       794.3491 
 3725   0.0000      29.206813       794.7578 
 3726   0.0000      29.235964       795.5510 
 3727   0.0000      29.270607       796.4937 
 3728   0.0000      29.293616       797.1198 
 3729   0.0000      29.317715       797.7756 
 3730   0.0000      29.323349       797.9289 
 3731   0.0000      29.358588       798.8878 
 3732   0.0000      29.369905       799.1957 
 3733   0.0000      37.708044      1026.0880 
 3734   0.0000      37.946455      1032.5755 
 3735   0.0000      37.964356      1033.0626 
 3736   0.0000      38.351033      1043.5847 
 3737   0.0000      38.387514      1044.5774 
 3738   0.0000      48.371854      1316.2651 
 3739   0.0000      48.479886      1319.2048 
 3740   0.0000      48.563436      1321.4783 
 3741   0.0000      48.619485      1323.0034 
 3742   0.0000     147.193401      4005.3361 
 3743   0.0000     147.195562      4005.3949 
 3744   0.0000     147.267052      4007.3402 
 3745   0.0000     147.352475      4009.6647 
 3746   0.0000     147.535163      4014.6359 
 3747   0.0000     147.612689      4016.7455 
 3748   0.0000     147.629840      4017.2122 
 3749   0.0000     147.662900      4018.1118 
 3750   0.0000     147.668972      4018.2770 
 3751   0.0000     147.681383      4018.6147 
 3752   0.0000     147.692522      4018.9178 
 3753   0.0000     147.716272      4019.5641 
 3754   0.0000     147.748424      4020.4390 
 3755   0.0000     147.769969      4021.0253 
 3756   0.0000     147.875653      4023.9011 
 3757   0.0000     147.925839      4025.2667 
 3758   0.0000     147.997947      4027.2289 
 3759   0.0000     148.002611      4027.3558 
 3760   0.0000     148.029603      4028.0903 
 3761   0.0000     148.040561      4028.3885 
 3762   0.0000     148.045778      4028.5304 
 3763   0.0000     148.080228      4029.4679 
 3764   0.0000     148.117415      4030.4798 
 3765   0.0000     148.119848      4030.5460 
 3766   0.0000     148.129520      4030.8092 
 3767   0.0000     148.187156      4032.3775 
 3768   0.0000     148.233757      4033.6456 
 3769   0.0000     148.283407      4034.9966 
 3770   0.0000     148.308702      4035.6850 
 3771   0.0000     148.355099      4036.9475 
 3772   0.0000     148.361401      4037.1190 
 3773   0.0000     148.393253      4037.9857 
 3774   0.0000     148.417493      4038.6453 
 3775   0.0000     148.441843      4039.3079 
 3776   0.0000     148.457560      4039.7356 
 3777   0.0000     148.467412      4040.0037 
 3778   0.0000     148.474316      4040.1915 
 3779   0.0000     148.540009      4041.9791 
 3780   0.0000     197.062212      5362.3354 
 3781   0.0000     197.329678      5369.6135 
 3782   0.0000     197.347655      5370.1027 
 3783   0.0000     197.781331      5381.9036 
 3784   0.0000     197.820200      5382.9613 
 3785   0.0000     253.494608      6897.9390 
 3786   0.0000     253.614153      6901.1919 
 3787   0.0000     253.712250      6903.8613 
 3788   0.0000     253.790967      6906.0033 

                    ********************************
                    * MULLIKEN POPULATION ANALYSIS *
                    ********************************

-----------------------
MULLIKEN ATOMIC CHARGES
-----------------------
   0 C :   -0.166133
   1 C :    0.162434
   2 C :   -0.181138
   3 C :   -0.153355
   4 C :   -0.089584
   5 C :   -0.123017
   6 C :   -0.244506
   7 C :    0.262485
   8 C :    0.108064
   9 C :    0.063899
  10 C :    0.096373
  11 N :   -0.181653
  12 N :   -0.261059
  13 C :   -0.013518
  14 C :    0.011617
  15 N :   -0.223791
  16 O :   -0.381662
  17 H :    0.196125
  18 H :    0.134133
  19 H :    0.136074
  20 H :    0.102571
  21 H :    0.107287
  22 H :    0.100893
  23 H :    0.114154
  24 H :    0.105819
  25 H :    0.115908
  26 H :    0.095033
  27 H :    0.103207
  28 C :   -0.099216
  29 C :    0.266954
  30 C :   -0.056505
  31 C :   -0.156194
  32 C :   -0.103510
  33 C :   -0.166597
  34 C :    0.080473
  35 O :   -0.305397
  36 C :   -0.016622
  37 C :    0.135282
  38 C :    0.016336
  39 C :   -0.067873
  40 C :   -0.120702
  41 C :   -0.101523
  42 N :   -0.315137
  43 C :    0.322775
  44 O :   -0.272884
  45 C :   -0.000957
  46 C :   -0.143208
  47 C :   -0.090579
  48 C :   -0.110383
  49 C :    0.067227
  50 C :   -0.175542
  51 C :    0.281883
  52 N :   -0.340747
  53 C :   -0.033245
  54 C :   -0.300830
  55 C :   -0.280765
  56 C :   -0.313804
  57 O :   -0.446781
  58 H :    0.107350
  59 H :    0.133996
  60 H :    0.116873
  61 H :    0.136911
  62 H :    0.098404
  63 H :    0.128986
  64 H :    0.113735
  65 H :    0.082843
  66 H :    0.111645
  67 H :    0.085621
  68 H :    0.086240
  69 H :    0.105258
  70 H :    0.194418
  71 H :    0.113209
  72 H :    0.117175
  73 H :    0.078848
  74 H :    0.108668
  75 H :    0.095065
  76 H :    0.113589
  77 H :    0.058503
  78 H :    0.107193
  79 H :    0.101369
  80 H :    0.113979
  81 H :    0.112060
  82 H :    0.139835
  83 H :    0.089642
Sum of atomic charges:    0.0000000

--------------------------------
MULLIKEN REDUCED ORBITAL CHARGES
--------------------------------
  0 C s       :     3.298073  s :     3.298073
      pz      :     0.931661  p :     2.746642
      px      :     0.918104
      py      :     0.896878
      dz2     :     0.025845  d :     0.105794
      dxz     :     0.010261
      dyz     :     0.032825
      dx2y2   :     0.020667
      dxy     :     0.016197
      f0      :     0.003341  f :     0.014451
      f+1     :     0.001225
      f-1     :     0.001872
      f+2     :     0.002495
      f-2     :     0.002042
      f+3     :     0.001078
      f-3     :     0.002397
      g0      :     0.000095  g :     0.001174
      g+1     :     0.000106
      g-1     :     0.000199
      g+2     :     0.000161
      g-2     :     0.000154
      g+3     :     0.000140
      g-3     :     0.000071
      g+4     :     0.000155
      g-4     :     0.000093
  1 C s       :     3.251336  s :     3.251336
      pz      :     0.806421  p :     2.437905
      px      :     0.796733
      py      :     0.834751
      dz2     :     0.034326  d :     0.127728
      dxz     :     0.022038
      dyz     :     0.028633
      dx2y2   :     0.022075
      dxy     :     0.020656
      f0      :     0.004750  f :     0.019129
      f+1     :     0.002828
      f-1     :     0.001739
      f+2     :     0.002808
      f-2     :     0.003140
      f+3     :     0.000978
      f-3     :     0.002887
      g0      :     0.000177  g :     0.001468
      g+1     :     0.000115
      g-1     :     0.000278
      g+2     :     0.000186
      g-2     :     0.000254
      g+3     :     0.000127
      g-3     :     0.000078
      g+4     :     0.000162
      g-4     :     0.000091
  2 C s       :     3.302149  s :     3.302149
      pz      :     0.884602  p :     2.756281
      px      :     0.954591
      py      :     0.917088
      dz2     :     0.037530  d :     0.107395
      dxz     :     0.019593
      dyz     :     0.020624
      dx2y2   :     0.014817
      dxy     :     0.014830
      f0      :     0.003560  f :     0.014154
      f+1     :     0.002197
      f-1     :     0.001510
      f+2     :     0.002766
      f-2     :     0.002026
      f+3     :     0.001252
      f-3     :     0.000843
      g0      :     0.000160  g :     0.001159
      g+1     :     0.000136
      g-1     :     0.000219
      g+2     :     0.000178
      g-2     :     0.000211
      g+3     :     0.000106
      g-3     :     0.000089
      g+4     :     0.000012
      g-4     :     0.000047
  3 C s       :     3.267205  s :     3.267205
      pz      :     0.937638  p :     2.751931
      px      :     0.919983
      py      :     0.894310
      dz2     :     0.026330  d :     0.119033
      dxz     :     0.010484
      dyz     :     0.039001
      dx2y2   :     0.023358
      dxy     :     0.019861
      f0      :     0.003053  f :     0.013993
      f+1     :     0.001291
      f-1     :     0.001755
      f+2     :     0.002557
      f-2     :     0.001935
      f+3     :     0.001040
      f-3     :     0.002363
      g0      :     0.000099  g :     0.001194
      g+1     :     0.000110
      g-1     :     0.000206
      g+2     :     0.000157
      g-2     :     0.000154
      g+3     :     0.000146
      g-3     :     0.000073
      g+4     :     0.000156
      g-4     :     0.000093
  4 C s       :     3.248680  s :     3.248680
      pz      :     0.892374  p :     2.711570
      px      :     0.938668
      py      :     0.880527
      dz2     :     0.020122  d :     0.114718
      dxz     :     0.024243
      dyz     :     0.034619
      dx2y2   :     0.017913
      dxy     :     0.017821
      f0      :     0.003347  f :     0.013461
      f+1     :     0.002027
      f-1     :     0.001000
      f+2     :     0.001694
      f-2     :     0.002371
      f+3     :     0.000732
      f-3     :     0.002290
      g0      :     0.000163  g :     0.001156
      g+1     :     0.000065
      g-1     :     0.000229
      g+2     :     0.000133
      g-2     :     0.000183
      g+3     :     0.000099
      g-3     :     0.000052
      g+4     :     0.000143
      g-4     :     0.000088
  5 C s       :     3.267738  s :     3.267738
      pz      :     0.874236  p :     2.723731
      px      :     0.907483
      py      :     0.942012
      dz2     :     0.037055  d :     0.116462
      dxz     :     0.026250
      dyz     :     0.021981
      dx2y2   :     0.015470
      dxy     :     0.015706
      f0      :     0.003416  f :     0.013907
      f+1     :     0.001963
      f-1     :     0.001463
      f+2     :     0.002628
      f-2     :     0.002300
      f+3     :     0.001240
      f-3     :     0.000896
      g0      :     0.000166  g :     0.001179
      g+1     :     0.000134
      g-1     :     0.000217
      g+2     :     0.000191
      g-2     :     0.000211
      g+3     :     0.000109
      g-3     :     0.000093
      g+4     :     0.000012
      g-4     :     0.000046
  6 C s       :     3.292508  s :     3.292508
      pz      :     0.935417  p :     2.848655
      px      :     0.958858
      py      :     0.954379
      dz2     :     0.020684  d :     0.091254
      dxz     :     0.015186
      dyz     :     0.027668
      dx2y2   :     0.012221
      dxy     :     0.015494
      f0      :     0.001007  f :     0.011170
      f+1     :     0.001425
      f-1     :     0.001815
      f+2     :     0.002473
      f-2     :     0.002397
      f+3     :     0.000995
      f-3     :     0.001059
      g0      :     0.000083  g :     0.000918
      g+1     :     0.000096
      g-1     :     0.000086
      g+2     :     0.000069
      g-2     :     0.000180
      g+3     :     0.000151
      g-3     :     0.000128
      g+4     :     0.000055
      g-4     :     0.000070
  7 C s       :     3.187322  s :     3.187322
      pz      :     0.898600  p :     2.389684
      px      :     0.730206
      py      :     0.760878
      dz2     :     0.015412  d :     0.136811
      dxz     :     0.024216
      dyz     :     0.035721
      dx2y2   :     0.027035
      dxy     :     0.034427
      f0      :     0.002061  f :     0.022091
      f+1     :     0.002869
      f-1     :     0.002687
      f+2     :     0.004163
      f-2     :     0.003973
      f+3     :     0.003871
      f-3     :     0.002468
      g0      :     0.000161  g :     0.001608
      g+1     :     0.000140
      g-1     :     0.000119
      g+2     :     0.000128
      g-2     :     0.000221
      g+3     :     0.000245
      g-3     :     0.000252
      g+4     :     0.000184
      g-4     :     0.000158
  8 C s       :     3.233561  s :     3.233561
      pz      :     0.865312  p :     2.488955
      px      :     0.798471
      py      :     0.825173
      dz2     :     0.043972  d :     0.142760
      dxz     :     0.024104
      dyz     :     0.027264
      dx2y2   :     0.025966
      dxy     :     0.021455
      f0      :     0.005934  f :     0.024536
      f+1     :     0.001935
      f-1     :     0.002114
      f+2     :     0.002654
      f-2     :     0.005215
      f+3     :     0.004677
      f-3     :     0.002008
      g0      :     0.000190  g :     0.002124
      g+1     :     0.000406
      g-1     :     0.000166
      g+2     :     0.000238
      g-2     :     0.000331
      g+3     :     0.000083
      g-3     :     0.000263
      g+4     :     0.000243
      g-4     :     0.000204
  9 C s       :     3.235548  s :     3.235548
      pz      :     0.850306  p :     2.547577
      px      :     0.804039
      py      :     0.893232
      dz2     :     0.040092  d :     0.127548
      dxz     :     0.025321
      dyz     :     0.027935
      dx2y2   :     0.018642
      dxy     :     0.015558
      f0      :     0.006182  f :     0.023262
      f+1     :     0.003373
      f-1     :     0.002801
      f+2     :     0.002947
      f-2     :     0.004372
      f+3     :     0.002077
      f-3     :     0.001510
      g0      :     0.000401  g :     0.002166
      g+1     :     0.000396
      g-1     :     0.000248
      g+2     :     0.000325
      g-2     :     0.000382
      g+3     :     0.000129
      g-3     :     0.000143
      g+4     :     0.000073
      g-4     :     0.000070
 10 C s       :     3.150839  s :     3.150839
      pz      :     0.872606  p :     2.486543
      px      :     0.803860
      py      :     0.810077
      dz2     :     0.057569  d :     0.233468
      dxz     :     0.050358
      dyz     :     0.056943
      dx2y2   :     0.034483
      dxy     :     0.034115
      f0      :     0.003733  f :     0.028879
      f+1     :     0.008216
      f-1     :     0.005234
      f+2     :     0.002895
      f-2     :     0.003111
      f+3     :     0.003662
      f-3     :     0.002026
      g0      :     0.000570  g :     0.003897
      g+1     :     0.000893
      g-1     :     0.000509
      g+2     :     0.000327
      g-2     :     0.000403
      g+3     :     0.000461
      g-3     :     0.000325
      g+4     :     0.000233
      g-4     :     0.000178
 11 N s       :     3.487958  s :     3.487958
      pz      :     1.053280  p :     3.625560
      px      :     1.142734
      py      :     1.429546
      dz2     :     0.013999  d :     0.059567
      dxz     :     0.015751
      dyz     :     0.013928
      dx2y2   :     0.008037
      dxy     :     0.007851
      f0      :     0.001304  f :     0.008085
      f+1     :     0.001929
      f-1     :     0.001314
      f+2     :     0.000870
      f-2     :     0.000972
      f+3     :     0.000727
      f-3     :     0.000970
      g0      :     0.000140  g :     0.000483
      g+1     :     0.000094
      g-1     :     0.000076
      g+2     :     0.000017
      g-2     :     0.000033
      g+3     :     0.000027
      g-3     :     0.000050
      g+4     :     0.000019
      g-4     :     0.000028
 12 N s       :     3.556683  s :     3.556683
      pz      :     1.355210  p :     3.618334
      px      :     1.197092
      py      :     1.066033
      dz2     :     0.017739  d :     0.077402
      dxz     :     0.018369
      dyz     :     0.015299
      dx2y2   :     0.014422
      dxy     :     0.011574
      f0      :     0.001749  f :     0.008045
      f+1     :     0.001170
      f-1     :     0.000978
      f+2     :     0.000824
      f-2     :     0.001234
      f+3     :     0.001440
      f-3     :     0.000649
      g0      :     0.000081  g :     0.000596
      g+1     :     0.000092
      g-1     :     0.000084
      g+2     :     0.000071
      g-2     :     0.000086
      g+3     :     0.000007
      g-3     :     0.000038
      g+4     :     0.000072
      g-4     :     0.000064
 13 C s       :     3.219206  s :     3.219206
      pz      :     0.819205  p :     2.654011
      px      :     0.937458
      py      :     0.897348
      dz2     :     0.041219  d :     0.122759
      dxz     :     0.027611
      dyz     :     0.026887
      dx2y2   :     0.010253
      dxy     :     0.016790
      f0      :     0.003793  f :     0.015785
      f+1     :     0.002619
      f-1     :     0.002098
      f+2     :     0.002470
      f-2     :     0.002704
      f+3     :     0.000831
      f-3     :     0.001269
      g0      :     0.000358  g :     0.001758
      g+1     :     0.000323
      g-1     :     0.000205
      g+2     :     0.000312
      g-2     :     0.000325
      g+3     :     0.000095
      g-3     :     0.000094
      g+4     :     0.000021
      g-4     :     0.000023
 14 C s       :     3.204777  s :     3.204777
      pz      :     0.951755  p :     2.650249
      px      :     0.819377
      py      :     0.879117
      dz2     :     0.022121  d :     0.116323
      dxz     :     0.031493
      dyz     :     0.023468
      dx2y2   :     0.022904
      dxy     :     0.016339
      f0      :     0.003441  f :     0.015280
      f+1     :     0.001318
      f-1     :     0.001719
      f+2     :     0.001265
      f-2     :     0.002988
      f+3     :     0.003332
      f-3     :     0.001216
      g0      :     0.000139  g :     0.001755
      g+1     :     0.000363
      g-1     :     0.000142
      g+2     :     0.000176
      g-2     :     0.000236
      g+3     :     0.000053
      g-3     :     0.000221
      g+4     :     0.000226
      g-4     :     0.000197
 15 N s       :     3.584137  s :     3.584137
      pz      :     1.375032  p :     3.552860
      px      :     1.145622
      py      :     1.032207
      dz2     :     0.017456  d :     0.078280
      dxz     :     0.017937
      dyz     :     0.015449
      dx2y2   :     0.015873
      dxy     :     0.011565
      f0      :     0.001588  f :     0.007917
      f+1     :     0.001235
      f-1     :     0.000995
      f+2     :     0.000761
      f-2     :     0.001180
      f+3     :     0.001517
      f-3     :     0.000640
      g0      :     0.000080  g :     0.000597
      g+1     :     0.000093
      g-1     :     0.000083
      g+2     :     0.000071
      g-2     :     0.000090
      g+3     :     0.000007
      g-3     :     0.000037
      g+4     :     0.000072
      g-4     :     0.000065
 16 O s       :     3.789737  s :     3.789737
      pz      :     1.603950  p :     4.553733
      px      :     1.456251
      py      :     1.493531
      dz2     :     0.007501  d :     0.034466
      dxz     :     0.008981
      dyz     :     0.005695
      dx2y2   :     0.006538
      dxy     :     0.005750
      f0      :     0.000347  f :     0.003524
      f+1     :     0.000801
      f-1     :     0.000238
      f+2     :     0.000738
      f-2     :     0.000651
      f+3     :     0.000454
      f-3     :     0.000296
      g0      :     0.000017  g :     0.000202
      g+1     :     0.000026
      g-1     :     0.000006
      g+2     :     0.000023
      g-2     :     0.000030
      g+3     :     0.000039
      g-3     :     0.000035
      g+4     :     0.000014
      g-4     :     0.000011
 17 H s       :     0.722100  s :     0.722100
      pz      :     0.016305  p :     0.072476
      px      :     0.032000
      py      :     0.024171
      dz2     :     0.001814  d :     0.008551
      dxz     :     0.001624
      dyz     :     0.001091
      dx2y2   :     0.002701
      dxy     :     0.001321
      f0      :     0.000040  f :     0.000748
      f+1     :     0.000152
      f-1     :     0.000055
      f+2     :     0.000165
      f-2     :     0.000098
      f+3     :     0.000160
      f-3     :     0.000079
 18 H s       :     0.838224  s :     0.838224
      pz      :     0.007635  p :     0.024488
      px      :     0.006970
      py      :     0.009883
      dz2     :     0.000191  d :     0.002951
      dxz     :     0.000915
      dyz     :     0.000418
      dx2y2   :     0.001100
      dxy     :     0.000327
      f0      :     0.000025  f :     0.000204
      f+1     :     0.000022
      f-1     :     0.000012
      f+2     :     0.000011
      f-2     :     0.000037
      f+3     :     0.000078
      f-3     :     0.000020
 19 H s       :     0.836229  s :     0.836229
      pz      :     0.005948  p :     0.024548
      px      :     0.008079
      py      :     0.010520
      dz2     :     0.000770  d :     0.002942
      dxz     :     0.000790
      dyz     :     0.000698
      dx2y2   :     0.000361
      dxy     :     0.000323
      f0      :     0.000055  f :     0.000206
      f+1     :     0.000041
      f-1     :     0.000037
      f+2     :     0.000036
      f-2     :     0.000025
      f+3     :     0.000006
      f-3     :     0.000007
 20 H s       :     0.868321  s :     0.868321
      pz      :     0.005582  p :     0.025834
      px      :     0.012578
      py      :     0.007674
      dz2     :     0.000846  d :     0.003053
      dxz     :     0.000998
      dyz     :     0.000495
      dx2y2   :     0.000341
      dxy     :     0.000374
      f0      :     0.000063  f :     0.000220
      f+1     :     0.000039
      f-1     :     0.000032
      f+2     :     0.000033
      f-2     :     0.000042
      f+3     :     0.000006
      f-3     :     0.000006
 21 H s       :     0.861724  s :     0.861724
      pz      :     0.010349  p :     0.027568
      px      :     0.011715
      py      :     0.005504
      dz2     :     0.000151  d :     0.003202
      dxz     :     0.000308
      dyz     :     0.001184
      dx2y2   :     0.001001
      dxy     :     0.000557
      f0      :     0.000027  f :     0.000219
      f+1     :     0.000007
      f-1     :     0.000024
      f+2     :     0.000022
      f-2     :     0.000033
      f+3     :     0.000022
      f-3     :     0.000084
 22 H s       :     0.867483  s :     0.867483
      pz      :     0.006177  p :     0.028147
      px      :     0.012312
      py      :     0.009658
      dz2     :     0.001171  d :     0.003256
      dxz     :     0.000374
      dyz     :     0.000639
      dx2y2   :     0.000649
      dxy     :     0.000423
      f0      :     0.000051  f :     0.000221
      f+1     :     0.000029
      f-1     :     0.000033
      f+2     :     0.000053
      f-2     :     0.000026
      f+3     :     0.000014
      f-3     :     0.000014
 23 H s       :     0.856602  s :     0.856602
      pz      :     0.004017  p :     0.026031
      px      :     0.013149
      py      :     0.008865
      dz2     :     0.000806  d :     0.003002
      dxz     :     0.001065
      dyz     :     0.000458
      dx2y2   :     0.000330
      dxy     :     0.000343
      f0      :     0.000064  f :     0.000211
      f+1     :     0.000040
      f-1     :     0.000029
      f+2     :     0.000027
      f-2     :     0.000040
      f+3     :     0.000006
      f-3     :     0.000005
 24 H s       :     0.864476  s :     0.864476
      pz      :     0.010605  p :     0.026260
      px      :     0.009916
      py      :     0.005738
      dz2     :     0.000152  d :     0.003214
      dxz     :     0.000329
      dyz     :     0.001271
      dx2y2   :     0.000911
      dxy     :     0.000551
      f0      :     0.000030  f :     0.000230
      f+1     :     0.000008
      f-1     :     0.000022
      f+2     :     0.000026
      f-2     :     0.000036
      f+3     :     0.000029
      f-3     :     0.000079
 25 H s       :     0.855168  s :     0.855168
      pz      :     0.011348  p :     0.024801
      px      :     0.002708
      py      :     0.010745
      dz2     :     0.000422  d :     0.003854
      dxz     :     0.000967
      dyz     :     0.000642
      dx2y2   :     0.001127
      dxy     :     0.000696
      f0      :     0.000021  f :     0.000269
      f+1     :     0.000042
      f-1     :     0.000016
      f+2     :     0.000036
      f-2     :     0.000043
      f+3     :     0.000074
      f-3     :     0.000037
 26 H s       :     0.875007  s :     0.875007
      pz      :     0.007469  p :     0.025929
      px      :     0.011016
      py      :     0.007445
      dz2     :     0.001166  d :     0.003768
      dxz     :     0.000872
      dyz     :     0.000274
      dx2y2   :     0.000578
      dxy     :     0.000878
      f0      :     0.000031  f :     0.000263
      f+1     :     0.000027
      f-1     :     0.000046
      f+2     :     0.000042
      f-2     :     0.000071
      f+3     :     0.000028
      f-3     :     0.000020
 27 H s       :     0.853642  s :     0.853642
      pz      :     0.012981  p :     0.038019
      px      :     0.013133
      py      :     0.011905
      dz2     :     0.001746  d :     0.004868
      dxz     :     0.001081
      dyz     :     0.000458
      dx2y2   :     0.000622
      dxy     :     0.000961
      f0      :     0.000041  f :     0.000263
      f+1     :     0.000031
      f-1     :     0.000052
      f+2     :     0.000048
      f-2     :     0.000050
      f+3     :     0.000027
      f-3     :     0.000014
 28 C s       :     3.291722  s :     3.291722
      pz      :     0.905653  p :     2.700445
      px      :     0.861253
      py      :     0.933539
      dz2     :     0.022159  d :     0.091652
      dxz     :     0.021283
      dyz     :     0.015524
      dx2y2   :     0.016582
      dxy     :     0.016103
      f0      :     0.003209  f :     0.014227
      f+1     :     0.000948
      f-1     :     0.001871
      f+2     :     0.002019
      f-2     :     0.002649
      f+3     :     0.002499
      f-3     :     0.001032
      g0      :     0.000144  g :     0.001171
      g+1     :     0.000234
      g-1     :     0.000058
      g+2     :     0.000140
      g-2     :     0.000179
      g+3     :     0.000068
      g-3     :     0.000098
      g+4     :     0.000157
      g-4     :     0.000092
 29 C s       :     3.220137  s :     3.220137
      pz      :     0.799366  p :     2.383257
      px      :     0.744791
      py      :     0.839100
      dz2     :     0.027231  d :     0.108710
      dxz     :     0.023266
      dyz     :     0.013300
      dx2y2   :     0.019147
      dxy     :     0.025766
      f0      :     0.004426  f :     0.019498
      f+1     :     0.002280
      f-1     :     0.001887
      f+2     :     0.003934
      f-2     :     0.002584
      f+3     :     0.002784
      f-3     :     0.001602
      g0      :     0.000131  g :     0.001444
      g+1     :     0.000258
      g-1     :     0.000127
      g+2     :     0.000206
      g-2     :     0.000204
      g+3     :     0.000093
      g-3     :     0.000153
      g+4     :     0.000173
      g-4     :     0.000099
 30 C s       :     3.346103  s :     3.346103
      pz      :     0.824553  p :     2.598011
      px      :     0.946444
      py      :     0.827014
      dz2     :     0.029542  d :     0.096598
      dxz     :     0.020247
      dyz     :     0.019723
      dx2y2   :     0.013534
      dxy     :     0.013553
      f0      :     0.003555  f :     0.014643
      f+1     :     0.001900
      f-1     :     0.001843
      f+2     :     0.002436
      f-2     :     0.002588
      f+3     :     0.000930
      f-3     :     0.001391
      g0      :     0.000143  g :     0.001151
      g+1     :     0.000195
      g-1     :     0.000119
      g+2     :     0.000200
      g-2     :     0.000199
      g+3     :     0.000098
      g-3     :     0.000128
      g+4     :     0.000011
      g-4     :     0.000057
 31 C s       :     3.289138  s :     3.289138
      pz      :     0.928042  p :     2.743588
      px      :     0.901289
      py      :     0.914257
      dz2     :     0.018524  d :     0.108729
      dxz     :     0.029198
      dyz     :     0.024958
      dx2y2   :     0.016554
      dxy     :     0.019496
      f0      :     0.003017  f :     0.013550
      f+1     :     0.000962
      f-1     :     0.001838
      f+2     :     0.001911
      f-2     :     0.002576
      f+3     :     0.002428
      f-3     :     0.000818
      g0      :     0.000146  g :     0.001190
      g+1     :     0.000238
      g-1     :     0.000056
      g+2     :     0.000144
      g-2     :     0.000177
      g+3     :     0.000074
      g-3     :     0.000108
      g+4     :     0.000154
      g-4     :     0.000092
 32 C s       :     3.254607  s :     3.254607
      pz      :     0.890867  p :     2.724530
      px      :     0.911605
      py      :     0.922058
      dz2     :     0.021393  d :     0.110120
      dxz     :     0.036679
      dyz     :     0.009996
      dx2y2   :     0.023509
      dxy     :     0.018542
      f0      :     0.002654  f :     0.013085
      f+1     :     0.001538
      f-1     :     0.001317
      f+2     :     0.002514
      f-2     :     0.001754
      f+3     :     0.002255
      f-3     :     0.001054
      g0      :     0.000092  g :     0.001168
      g+1     :     0.000187
      g-1     :     0.000111
      g+2     :     0.000154
      g-2     :     0.000153
      g+3     :     0.000074
      g-3     :     0.000145
      g+4     :     0.000156
      g-4     :     0.000095
 33 C s       :     3.280385  s :     3.280385
      pz      :     0.885039  p :     2.754580
      px      :     0.902538
      py      :     0.967002
      dz2     :     0.040259  d :     0.116451
      dxz     :     0.023084
      dyz     :     0.020358
      dx2y2   :     0.016076
      dxy     :     0.016674
      f0      :     0.003486  f :     0.013989
      f+1     :     0.001353
      f-1     :     0.001977
      f+2     :     0.002692
      f-2     :     0.002186
      f+3     :     0.000961
      f-3     :     0.001334
      g0      :     0.000143  g :     0.001193
      g+1     :     0.000215
      g-1     :     0.000132
      g+2     :     0.000192
      g-2     :     0.000216
      g+3     :     0.000103
      g-3     :     0.000127
      g+4     :     0.000015
      g-4     :     0.000051
 34 C s       :     3.201038  s :     3.201038
      pz      :     0.929808  p :     2.490370
      px      :     0.779680
      py      :     0.780882
      dz2     :     0.028018  d :     0.199804
      dxz     :     0.075467
      dyz     :     0.024464
      dx2y2   :     0.033402
      dxy     :     0.038453
      f0      :     0.006676  f :     0.025365
      f+1     :     0.003001
      f-1     :     0.002057
      f+2     :     0.004370
      f-2     :     0.002906
      f+3     :     0.003480
      f-3     :     0.002875
      g0      :     0.000223  g :     0.002950
      g+1     :     0.000678
      g-1     :     0.000105
      g+2     :     0.000333
      g-2     :     0.000294
      g+3     :     0.000200
      g-3     :     0.000263
      g+4     :     0.000559
      g-4     :     0.000296
 35 O s       :     3.800079  s :     3.800079
      pz      :     1.800989  p :     4.463833
      px      :     1.345445
      py      :     1.317399
      dz2     :     0.003656  d :     0.037601
      dxz     :     0.009931
      dyz     :     0.001188
      dx2y2   :     0.010499
      dxy     :     0.012327
      f0      :     0.000517  f :     0.003675
      f+1     :     0.000562
      f-1     :     0.000210
      f+2     :     0.000471
      f-2     :     0.000226
      f+3     :     0.000905
      f-3     :     0.000783
      g0      :     0.000014  g :     0.000210
      g+1     :     0.000026
      g-1     :     0.000003
      g+2     :     0.000023
      g-2     :     0.000016
      g+3     :     0.000010
      g-3     :     0.000013
      g+4     :     0.000058
      g-4     :     0.000047
 36 C s       :     3.272324  s :     3.272324
      pz      :     0.835843  p :     2.642332
      px      :     0.964394
      py      :     0.842095
      dz2     :     0.012094  d :     0.082093
      dxz     :     0.016567
      dyz     :     0.016861
      dx2y2   :     0.030809
      dxy     :     0.005762
      f0      :     0.005282  f :     0.018463
      f+1     :     0.002672
      f-1     :     0.001912
      f+2     :     0.002036
      f-2     :     0.003401
      f+3     :     0.002138
      f-3     :     0.001023
      g0      :     0.000171  g :     0.001410
      g+1     :     0.000255
      g-1     :     0.000150
      g+2     :     0.000200
      g-2     :     0.000226
      g+3     :     0.000067
      g-3     :     0.000091
      g+4     :     0.000115
      g-4     :     0.000133
 37 C s       :     3.249681  s :     3.249681
      pz      :     0.775233  p :     2.423475
      px      :     0.810976
      py      :     0.837267
      dz2     :     0.035364  d :     0.155596
      dxz     :     0.042593
      dyz     :     0.031151
      dx2y2   :     0.040940
      dxy     :     0.005547
      f0      :     0.005806  f :     0.033052
      f+1     :     0.004170
      f-1     :     0.005071
      f+2     :     0.005222
      f-2     :     0.005182
      f+3     :     0.004869
      f-3     :     0.002732
      g0      :     0.000288  g :     0.002915
      g+1     :     0.000410
      g-1     :     0.000328
      g+2     :     0.000244
      g-2     :     0.000474
      g+3     :     0.000336
      g-3     :     0.000393
      g+4     :     0.000173
      g-4     :     0.000270
 38 C s       :     3.211537  s :     3.211537
      pz      :     0.852352  p :     2.607325
      px      :     0.844540
      py      :     0.910433
      dz2     :     0.034993  d :     0.136774
      dxz     :     0.027107
      dyz     :     0.024422
      dx2y2   :     0.033484
      dxy     :     0.016767
      f0      :     0.006491  f :     0.025869
      f+1     :     0.002564
      f-1     :     0.002666
      f+2     :     0.003123
      f-2     :     0.005081
      f+3     :     0.003462
      f-3     :     0.002483
      g0      :     0.000284  g :     0.002159
      g+1     :     0.000318
      g-1     :     0.000264
      g+2     :     0.000253
      g-2     :     0.000326
      g+3     :     0.000140
      g-3     :     0.000189
      g+4     :     0.000162
      g-4     :     0.000223
 39 C s       :     3.289782  s :     3.289782
      pz      :     0.904291  p :     2.659194
      px      :     0.845524
      py      :     0.909379
      dz2     :     0.022974  d :     0.104824
      dxz     :     0.027430
      dyz     :     0.018008
      dx2y2   :     0.025019
      dxy     :     0.011393
      f0      :     0.002896  f :     0.012961
      f+1     :     0.001600
      f-1     :     0.001224
      f+2     :     0.001620
      f-2     :     0.002525
      f+3     :     0.002147
      f-3     :     0.000950
      g0      :     0.000135  g :     0.001112
      g+1     :     0.000160
      g-1     :     0.000109
      g+2     :     0.000134
      g-2     :     0.000179
      g+3     :     0.000071
      g-3     :     0.000109
      g+4     :     0.000095
      g-4     :     0.000119
 40 C s       :     3.281211  s :     3.281211
      pz      :     0.881792  p :     2.706921
      px      :     0.874693
      py      :     0.950436
      dz2     :     0.024405  d :     0.117270
      dxz     :     0.036205
      dyz     :     0.026517
      dx2y2   :     0.020258
      dxy     :     0.009886
      f0      :     0.003672  f :     0.014110
      f+1     :     0.001419
      f-1     :     0.001914
      f+2     :     0.000892
      f-2     :     0.002757
      f+3     :     0.002515
      f-3     :     0.000941
      g0      :     0.000184  g :     0.001189
      g+1     :     0.000213
      g-1     :     0.000138
      g+2     :     0.000115
      g-2     :     0.000202
      g+3     :     0.000027
      g-3     :     0.000078
      g+4     :     0.000098
      g-4     :     0.000134
 41 C s       :     3.309807  s :     3.309807
      pz      :     0.832202  p :     2.671987
      px      :     0.846197
      py      :     0.993588
      dz2     :     0.022857  d :     0.104398
      dxz     :     0.037023
      dyz     :     0.022873
      dx2y2   :     0.010537
      dxy     :     0.011107
      f0      :     0.003993  f :     0.014136
      f+1     :     0.001461
      f-1     :     0.002216
      f+2     :     0.002551
      f-2     :     0.002107
      f+3     :     0.000824
      f-3     :     0.000982
      g0      :     0.000229  g :     0.001195
      g+1     :     0.000217
      g-1     :     0.000165
      g+2     :     0.000224
      g-2     :     0.000198
      g+3     :     0.000063
      g-3     :     0.000055
      g+4     :     0.000027
      g-4     :     0.000016
 42 N s       :     3.613272  s :     3.613272
      pz      :     1.255007  p :     3.619831
      px      :     1.238594
      py      :     1.126230
      dz2     :     0.016729  d :     0.073992
      dxz     :     0.020440
      dyz     :     0.016879
      dx2y2   :     0.011328
      dxy     :     0.008615
      f0      :     0.001432  f :     0.007482
      f+1     :     0.001536
      f-1     :     0.001371
      f+2     :     0.000292
      f-2     :     0.000972
      f+3     :     0.001088
      f-3     :     0.000791
      g0      :     0.000124  g :     0.000559
      g+1     :     0.000104
      g-1     :     0.000113
      g+2     :     0.000027
      g-2     :     0.000050
      g+3     :     0.000008
      g-3     :     0.000024
      g+4     :     0.000053
      g-4     :     0.000055
 43 C s       :     3.180252  s :     3.180252
      pz      :     0.725740  p :     2.251773
      px      :     0.672390
      py      :     0.853644
      dz2     :     0.049305  d :     0.205361
      dxz     :     0.061029
      dyz     :     0.049859
      dx2y2   :     0.021284
      dxy     :     0.023885
      f0      :     0.003810  f :     0.036565
      f+1     :     0.009471
      f-1     :     0.007031
      f+2     :     0.004650
      f-2     :     0.004418
      f+3     :     0.004306
      f-3     :     0.002877
      g0      :     0.000513  g :     0.003274
      g+1     :     0.000542
      g-1     :     0.000486
      g+2     :     0.000141
      g-2     :     0.000407
      g+3     :     0.000403
      g-3     :     0.000382
      g+4     :     0.000198
      g-4     :     0.000201
 44 O s       :     3.833092  s :     3.833092
      pz      :     1.592942  p :     4.379350
      px      :     1.341271
      py      :     1.445137
      dz2     :     0.011451  d :     0.054705
      dxz     :     0.012327
      dyz     :     0.012227
      dx2y2   :     0.011587
      dxy     :     0.007112
      f0      :     0.000509  f :     0.005476
      f+1     :     0.000773
      f-1     :     0.000629
      f+2     :     0.000991
      f-2     :     0.001142
      f+3     :     0.000739
      f-3     :     0.000693
      g0      :     0.000023  g :     0.000262
      g+1     :     0.000025
      g-1     :     0.000018
      g+2     :     0.000013
      g-2     :     0.000057
      g+3     :     0.000047
      g-3     :     0.000054
      g+4     :     0.000012
      g-4     :     0.000014
 45 C s       :     3.116618  s :     3.116618
      pz      :     0.868317  p :     2.734947
      px      :     0.901457
      py      :     0.965172
      dz2     :     0.026749  d :     0.127500
      dxz     :     0.016931
      dyz     :     0.031584
      dx2y2   :     0.013431
      dxy     :     0.038805
      f0      :     0.002771  f :     0.020419
      f+1     :     0.002351
      f-1     :     0.003212
      f+2     :     0.002480
      f-2     :     0.003911
      f+3     :     0.002936
      f-3     :     0.002758
      g0      :     0.000135  g :     0.001473
      g+1     :     0.000140
      g-1     :     0.000172
      g+2     :     0.000096
      g-2     :     0.000238
      g+3     :     0.000187
      g-3     :     0.000218
      g+4     :     0.000151
      g-4     :     0.000137
 46 C s       :     3.264537  s :     3.264537
      pz      :     0.995738  p :     2.766664
      px      :     0.936899
      py      :     0.834027
      dz2     :     0.022282  d :     0.098524
      dxz     :     0.015782
      dyz     :     0.025704
      dx2y2   :     0.018999
      dxy     :     0.015756
      f0      :     0.001664  f :     0.012554
      f+1     :     0.000817
      f-1     :     0.001693
      f+2     :     0.001300
      f-2     :     0.002383
      f+3     :     0.001999
      f-3     :     0.002697
      g0      :     0.000067  g :     0.000930
      g+1     :     0.000077
      g-1     :     0.000128
      g+2     :     0.000050
      g-2     :     0.000129
      g+3     :     0.000141
      g-3     :     0.000078
      g+4     :     0.000124
      g-4     :     0.000138
 47 C s       :     3.182446  s :     3.182446
      pz      :     0.916119  p :     2.750679
      px      :     0.906533
      py      :     0.928027
      dz2     :     0.021708  d :     0.133978
      dxz     :     0.029201
      dyz     :     0.030080
      dx2y2   :     0.020345
      dxy     :     0.032643
      f0      :     0.003014  f :     0.021953
      f+1     :     0.003850
      f-1     :     0.002845
      f+2     :     0.002334
      f-2     :     0.003644
      f+3     :     0.002092
      f-3     :     0.004174
      g0      :     0.000194  g :     0.001523
      g+1     :     0.000186
      g-1     :     0.000181
      g+2     :     0.000104
      g-2     :     0.000187
      g+3     :     0.000197
      g-3     :     0.000129
      g+4     :     0.000175
      g-4     :     0.000172
 48 C s       :     3.179208  s :     3.179208
      pz      :     0.860409  p :     2.819991
      px      :     1.028135
      py      :     0.931447
      dz2     :     0.022222  d :     0.097230
      dxz     :     0.024705
      dyz     :     0.014371
      dx2y2   :     0.013630
      dxy     :     0.022302
      f0      :     0.002054  f :     0.012942
      f+1     :     0.002492
      f-1     :     0.002409
      f+2     :     0.001448
      f-2     :     0.001906
      f+3     :     0.001047
      f-3     :     0.001586
      g0      :     0.000155  g :     0.001011
      g+1     :     0.000136
      g-1     :     0.000159
      g+2     :     0.000060
      g-2     :     0.000156
      g+3     :     0.000107
      g-3     :     0.000101
      g+4     :     0.000062
      g-4     :     0.000077
 49 C s       :     3.162622  s :     3.162622
      pz      :     0.885830  p :     2.612530
      px      :     0.881469
      py      :     0.845230
      dz2     :     0.026722  d :     0.134824
      dxz     :     0.023317
      dyz     :     0.025431
      dx2y2   :     0.024517
      dxy     :     0.034837
      f0      :     0.003288  f :     0.021288
      f+1     :     0.003591
      f-1     :     0.002961
      f+2     :     0.002264
      f-2     :     0.003410
      f+3     :     0.002088
      f-3     :     0.003686
      g0      :     0.000191  g :     0.001509
      g+1     :     0.000178
      g-1     :     0.000188
      g+2     :     0.000096
      g-2     :     0.000216
      g+3     :     0.000182
      g-3     :     0.000128
      g+4     :     0.000174
      g-4     :     0.000156
 50 C s       :     3.316089  s :     3.316089
      pz      :     0.860129  p :     2.758534
      px      :     1.018879
      py      :     0.879526
      dz2     :     0.009946  d :     0.087305
      dxz     :     0.024488
      dyz     :     0.015484
      dx2y2   :     0.021405
      dxy     :     0.015982
      f0      :     0.002381  f :     0.012673
      f+1     :     0.001463
      f-1     :     0.001666
      f+2     :     0.000884
      f-2     :     0.002932
      f+3     :     0.001455
      f-3     :     0.001892
      g0      :     0.000106  g :     0.000942
      g+1     :     0.000096
      g-1     :     0.000133
      g+2     :     0.000083
      g-2     :     0.000167
      g+3     :     0.000107
      g-3     :     0.000045
      g+4     :     0.000103
      g-4     :     0.000102
 51 C s       :     3.109933  s :     3.109933
      pz      :     0.739588  p :     2.313239
      px      :     0.814082
      py      :     0.759570
      dz2     :     0.059361  d :     0.258099
      dxz     :     0.065692
      dyz     :     0.058210
      dx2y2   :     0.035230
      dxy     :     0.039606
      f0      :     0.002259  f :     0.033168
      f+1     :     0.012243
      f-1     :     0.006163
      f+2     :     0.002827
      f-2     :     0.003048
      f+3     :     0.003996
      f-3     :     0.002631
      g0      :     0.000629  g :     0.003677
      g+1     :     0.000683
      g-1     :     0.000510
      g+2     :     0.000237
      g-2     :     0.000323
      g+3     :     0.000470
      g-3     :     0.000330
      g+4     :     0.000301
      g-4     :     0.000195
 52 N s       :     3.600994  s :     3.600994
      pz      :     1.049103  p :     3.679888
      px      :     1.179616
      py      :     1.451169
      dz2     :     0.012384  d :     0.051517
      dxz     :     0.012921
      dyz     :     0.014667
      dx2y2   :     0.006513
      dxy     :     0.005032
      f0      :     0.001464  f :     0.007881
      f+1     :     0.002130
      f-1     :     0.001587
      f+2     :     0.000696
      f-2     :     0.000974
      f+3     :     0.000411
      f-3     :     0.000618
      g0      :     0.000151  g :     0.000467
      g+1     :     0.000082
      g-1     :     0.000082
      g+2     :     0.000017
      g-2     :     0.000033
      g+3     :     0.000028
      g-3     :     0.000049
      g+4     :     0.000011
      g-4     :     0.000015
 53 C s       :     3.275278  s :     3.275278
      pz      :     0.904611  p :     2.640447
      px      :     0.782257
      py      :     0.953579
      dz2     :     0.017306  d :     0.100802
      dxz     :     0.016790
      dyz     :     0.018174
      dx2y2   :     0.027670
      dxy     :     0.020862
      f0      :     0.000806  f :     0.015401
      f+1     :     0.003133
      f-1     :     0.001453
      f+2     :     0.003060
      f-2     :     0.002273
      f+3     :     0.002388
      f-3     :     0.002289
      g0      :     0.000099  g :     0.001318
      g+1     :     0.000150
      g-1     :     0.000107
      g+2     :     0.000125
      g-2     :     0.000128
      g+3     :     0.000260
      g-3     :     0.000212
      g+4     :     0.000113
      g-4     :     0.000123
 54 C s       :     3.282124  s :     3.282124
      pz      :     1.019715  p :     2.942025
      px      :     0.934542
      py      :     0.987768
      dz2     :     0.008817  d :     0.068842
      dxz     :     0.015311
      dyz     :     0.017060
      dx2y2   :     0.012788
      dxy     :     0.014867
      f0      :     0.001055  f :     0.007227
      f+1     :     0.000484
      f-1     :     0.000575
      f+2     :     0.000549
      f-2     :     0.002079
      f+3     :     0.001346
      f-3     :     0.001139
      g0      :     0.000044  g :     0.000613
      g+1     :     0.000066
      g-1     :     0.000047
      g+2     :     0.000014
      g-2     :     0.000085
      g+3     :     0.000054
      g-3     :     0.000112
      g+4     :     0.000103
      g-4     :     0.000087
 55 C s       :     3.273204  s :     3.273204
      pz      :     0.996696  p :     2.930083
      px      :     0.977537
      py      :     0.955849
      dz2     :     0.019379  d :     0.069549
      dxz     :     0.011439
      dyz     :     0.010734
      dx2y2   :     0.013042
      dxy     :     0.014955
      f0      :     0.000909  f :     0.007312
      f+1     :     0.000855
      f-1     :     0.001340
      f+2     :     0.000888
      f-2     :     0.000902
      f+3     :     0.001253
      f-3     :     0.001165
      g0      :     0.000067  g :     0.000617
      g+1     :     0.000069
      g-1     :     0.000073
      g+2     :     0.000013
      g-2     :     0.000078
      g+3     :     0.000101
      g-3     :     0.000072
      g+4     :     0.000059
      g-4     :     0.000086
 56 C s       :     3.286335  s :     3.286335
      pz      :     0.931204  p :     2.948971
      px      :     0.994723
      py      :     1.023044
      dz2     :     0.015308  d :     0.070495
      dxz     :     0.016470
      dyz     :     0.013975
      dx2y2   :     0.007372
      dxy     :     0.017370
      f0      :     0.001859  f :     0.007373
      f+1     :     0.001355
      f-1     :     0.001562
      f+2     :     0.000347
      f-2     :     0.001120
      f+3     :     0.000801
      f-3     :     0.000328
      g0      :     0.000108  g :     0.000629
      g+1     :     0.000094
      g-1     :     0.000120
      g+2     :     0.000051
      g-2     :     0.000115
      g+3     :     0.000057
      g-3     :     0.000031
      g+4     :     0.000036
      g-4     :     0.000018
 57 O s       :     3.807776  s :     3.807776
      pz      :     1.684584  p :     4.599560
      px      :     1.442073
      py      :     1.472903
      dz2     :     0.006330  d :     0.035557
      dxz     :     0.009235
      dyz     :     0.005222
      dx2y2   :     0.007793
      dxy     :     0.006977
      f0      :     0.000325  f :     0.003690
      f+1     :     0.000732
      f-1     :     0.000192
      f+2     :     0.000633
      f-2     :     0.000671
      f+3     :     0.000680
      f-3     :     0.000458
      g0      :     0.000017  g :     0.000198
      g+1     :     0.000024
      g-1     :     0.000007
      g+2     :     0.000015
      g-2     :     0.000021
      g+3     :     0.000036
      g-3     :     0.000040
      g+4     :     0.000022
      g-4     :     0.000017
 58 H s       :     0.861579  s :     0.861579
      pz      :     0.013369  p :     0.026314
      px      :     0.001374
      py      :     0.011571
      dz2     :     0.000996  d :     0.004433
      dxz     :     0.000822
      dyz     :     0.000515
      dx2y2   :     0.000839
      dxy     :     0.001261
      f0      :     0.000013  f :     0.000324
      f+1     :     0.000087
      f-1     :     0.000021
      f+2     :     0.000033
      f-2     :     0.000039
      f+3     :     0.000066
      f-3     :     0.000065
 59 H s       :     0.836901  s :     0.836901
      pz      :     0.006266  p :     0.024732
      px      :     0.005556
      py      :     0.012910
      dz2     :     0.000947  d :     0.004082
      dxz     :     0.001301
      dyz     :     0.001136
      dx2y2   :     0.000200
      dxy     :     0.000498
      f0      :     0.000069  f :     0.000289
      f+1     :     0.000088
      f-1     :     0.000054
      f+2     :     0.000021
      f-2     :     0.000051
      f+3     :     0.000004
      f-3     :     0.000002
 60 H s       :     0.853127  s :     0.853127
      pz      :     0.009434  p :     0.025842
      px      :     0.007052
      py      :     0.009356
      dz2     :     0.001102  d :     0.003876
      dxz     :     0.000576
      dyz     :     0.000409
      dx2y2   :     0.000575
      dxy     :     0.001214
      f0      :     0.000017  f :     0.000282
      f+1     :     0.000073
      f-1     :     0.000016
      f+2     :     0.000032
      f-2     :     0.000051
      f+3     :     0.000034
      f-3     :     0.000059
 61 H s       :     0.832424  s :     0.832424
      pz      :     0.012277  p :     0.026488
      px      :     0.011108
      py      :     0.003103
      dz2     :     0.000074  d :     0.003894
      dxz     :     0.000687
      dyz     :     0.001241
      dx2y2   :     0.001536
      dxy     :     0.000357
      f0      :     0.000043  f :     0.000283
      f+1     :     0.000011
      f-1     :     0.000018
      f+2     :     0.000016
      f-2     :     0.000053
      f+3     :     0.000040
      f-3     :     0.000101
 62 H s       :     0.869839  s :     0.869839
      pz      :     0.006812  p :     0.026994
      px      :     0.005862
      py      :     0.014320
      dz2     :     0.001215  d :     0.004443
      dxz     :     0.000563
      dyz     :     0.000574
      dx2y2   :     0.000677
      dxy     :     0.001413
      f0      :     0.000020  f :     0.000320
      f+1     :     0.000096
      f-1     :     0.000019
      f+2     :     0.000043
      f-2     :     0.000051
      f+3     :     0.000040
      f-3     :     0.000052
 63 H s       :     0.843746  s :     0.843746
      pz      :     0.002194  p :     0.023030
      px      :     0.015577
      py      :     0.005258
      dz2     :     0.001097  d :     0.003960
      dxz     :     0.000654
      dyz     :     0.000420
      dx2y2   :     0.001042
      dxy     :     0.000747
      f0      :     0.000016  f :     0.000278
      f+1     :     0.000036
      f-1     :     0.000069
      f+2     :     0.000047
      f-2     :     0.000035
      f+3     :     0.000019
      f-3     :     0.000055
 64 H s       :     0.851825  s :     0.851825
      pz      :     0.008741  p :     0.030346
      px      :     0.011414
      py      :     0.010191
      dz2     :     0.001078  d :     0.003802
      dxz     :     0.000557
      dyz     :     0.000491
      dx2y2   :     0.001005
      dxy     :     0.000672
      f0      :     0.000017  f :     0.000292
      f+1     :     0.000035
      f-1     :     0.000068
      f+2     :     0.000057
      f-2     :     0.000038
      f+3     :     0.000016
      f-3     :     0.000061
 65 H s       :     0.882435  s :     0.882435
      pz      :     0.010255  p :     0.030607
      px      :     0.007485
      py      :     0.012867
      dz2     :     0.000935  d :     0.003825
      dxz     :     0.000741
      dyz     :     0.000458
      dx2y2   :     0.000504
      dxy     :     0.001187
      f0      :     0.000013  f :     0.000290
      f+1     :     0.000084
      f-1     :     0.000015
      f+2     :     0.000037
      f-2     :     0.000050
      f+3     :     0.000044
      f-3     :     0.000046
 66 H s       :     0.857661  s :     0.857661
      pz      :     0.011171  p :     0.026983
      px      :     0.010552
      py      :     0.005260
      dz2     :     0.000020  d :     0.003436
      dxz     :     0.000634
      dyz     :     0.000996
      dx2y2   :     0.001522
      dxy     :     0.000264
      f0      :     0.000041  f :     0.000275
      f+1     :     0.000013
      f-1     :     0.000013
      f+2     :     0.000007
      f-2     :     0.000055
      f+3     :     0.000046
      f-3     :     0.000100
 67 H s       :     0.879892  s :     0.879892
      pz      :     0.012515  p :     0.030408
      px      :     0.010396
      py      :     0.007498
      dz2     :     0.000116  d :     0.003791
      dxz     :     0.000508
      dyz     :     0.001258
      dx2y2   :     0.001540
      dxy     :     0.000370
      f0      :     0.000043  f :     0.000289
      f+1     :     0.000007
      f-1     :     0.000019
      f+2     :     0.000022
      f-2     :     0.000061
      f+3     :     0.000035
      f-3     :     0.000103
 68 H s       :     0.879709  s :     0.879709
      pz      :     0.010759  p :     0.030025
      px      :     0.007447
      py      :     0.011820
      dz2     :     0.000936  d :     0.003738
      dxz     :     0.000584
      dyz     :     0.000344
      dx2y2   :     0.000508
      dxy     :     0.001366
      f0      :     0.000011  f :     0.000287
      f+1     :     0.000083
      f-1     :     0.000011
      f+2     :     0.000024
      f-2     :     0.000044
      f+3     :     0.000042
      f-3     :     0.000073
 69 H s       :     0.860784  s :     0.860784
      pz      :     0.005988  p :     0.030000
      px      :     0.012423
      py      :     0.011589
      dz2     :     0.000725  d :     0.003676
      dxz     :     0.001469
      dyz     :     0.001021
      dx2y2   :     0.000160
      dxy     :     0.000301
      f0      :     0.000087  f :     0.000282
      f+1     :     0.000090
      f-1     :     0.000051
      f+2     :     0.000017
      f-2     :     0.000035
      f+3     :     0.000003
      f-3     :     0.000001
 70 H s       :     0.734038  s :     0.734038
      pz      :     0.016618  p :     0.063012
      px      :     0.018657
      py      :     0.027737
      dz2     :     0.001554  d :     0.007800
      dxz     :     0.001472
      dyz     :     0.001220
      dx2y2   :     0.001749
      dxy     :     0.001805
      f0      :     0.000033  f :     0.000731
      f+1     :     0.000162
      f-1     :     0.000041
      f+2     :     0.000121
      f-2     :     0.000121
      f+3     :     0.000172
      f-3     :     0.000080
 71 H s       :     0.853721  s :     0.853721
      pz      :     0.009831  p :     0.029186
      px      :     0.010872
      py      :     0.008484
      dz2     :     0.001189  d :     0.003604
      dxz     :     0.000455
      dyz     :     0.000395
      dx2y2   :     0.000710
      dxy     :     0.000855
      f0      :     0.000022  f :     0.000280
      f+1     :     0.000021
      f-1     :     0.000086
      f+2     :     0.000042
      f-2     :     0.000031
      f+3     :     0.000036
      f-3     :     0.000041
 72 H s       :     0.849576  s :     0.849576
      pz      :     0.007655  p :     0.029276
      px      :     0.010196
      py      :     0.011424
      dz2     :     0.000809  d :     0.003690
      dxz     :     0.000948
      dyz     :     0.001045
      dx2y2   :     0.000394
      dxy     :     0.000495
      f0      :     0.000055  f :     0.000283
      f+1     :     0.000048
      f-1     :     0.000049
      f+2     :     0.000061
      f-2     :     0.000053
      f+3     :     0.000008
      f-3     :     0.000009
 73 H s       :     0.888388  s :     0.888388
      pz      :     0.011145  p :     0.028844
      px      :     0.008313
      py      :     0.009386
      dz2     :     0.000871  d :     0.003633
      dxz     :     0.000616
      dyz     :     0.000482
      dx2y2   :     0.001132
      dxy     :     0.000531
      f0      :     0.000014  f :     0.000287
      f+1     :     0.000063
      f-1     :     0.000038
      f+2     :     0.000051
      f-2     :     0.000029
      f+3     :     0.000059
      f-3     :     0.000033
 74 H s       :     0.860159  s :     0.860159
      pz      :     0.004044  p :     0.027607
      px      :     0.011370
      py      :     0.012193
      dz2     :     0.000674  d :     0.003334
      dxz     :     0.000922
      dyz     :     0.001153
      dx2y2   :     0.000315
      dxy     :     0.000269
      f0      :     0.000065  f :     0.000232
      f+1     :     0.000045
      f-1     :     0.000059
      f+2     :     0.000030
      f-2     :     0.000026
      f+3     :     0.000005
      f-3     :     0.000003
 75 H s       :     0.872204  s :     0.872204
      pz      :     0.005237  p :     0.029172
      px      :     0.009973
      py      :     0.013962
      dz2     :     0.001048  d :     0.003338
      dxz     :     0.000518
      dyz     :     0.000735
      dx2y2   :     0.000639
      dxy     :     0.000398
      f0      :     0.000055  f :     0.000221
      f+1     :     0.000031
      f-1     :     0.000034
      f+2     :     0.000052
      f-2     :     0.000024
      f+3     :     0.000014
      f-3     :     0.000011
 76 H s       :     0.853260  s :     0.853260
      pz      :     0.011260  p :     0.029540
      px      :     0.008732
      py      :     0.009548
      dz2     :     0.000265  d :     0.003382
      dxz     :     0.000991
      dyz     :     0.000572
      dx2y2   :     0.001295
      dxy     :     0.000258
      f0      :     0.000034  f :     0.000229
      f+1     :     0.000018
      f-1     :     0.000014
      f+2     :     0.000007
      f-2     :     0.000049
      f+3     :     0.000074
      f-3     :     0.000033
 77 H s       :     0.903566  s :     0.903566
      pz      :     0.011796  p :     0.034057
      px      :     0.008844
      py      :     0.013417
      dz2     :     0.000089  d :     0.003633
      dxz     :     0.001455
      dyz     :     0.000351
      dx2y2   :     0.001126
      dxy     :     0.000611
      f0      :     0.000031  f :     0.000242
      f+1     :     0.000020
      f-1     :     0.000007
      f+2     :     0.000029
      f-2     :     0.000037
      f+3     :     0.000093
      f-3     :     0.000024
 78 H s       :     0.861831  s :     0.861831
      pz      :     0.006659  p :     0.027586
      px      :     0.009994
      py      :     0.010932
      dz2     :     0.001149  d :     0.003174
      dxz     :     0.000635
      dyz     :     0.000314
      dx2y2   :     0.000635
      dxy     :     0.000441
      f0      :     0.000048  f :     0.000217
      f+1     :     0.000030
      f-1     :     0.000032
      f+2     :     0.000051
      f-2     :     0.000027
      f+3     :     0.000013
      f-3     :     0.000016
 79 H s       :     0.867806  s :     0.867806
      pz      :     0.005094  p :     0.027442
      px      :     0.009076
      py      :     0.013272
      dz2     :     0.000921  d :     0.003168
      dxz     :     0.000392
      dyz     :     0.001036
      dx2y2   :     0.000390
      dxy     :     0.000428
      f0      :     0.000063  f :     0.000215
      f+1     :     0.000029
      f-1     :     0.000034
      f+2     :     0.000031
      f-2     :     0.000044
      f+3     :     0.000007
      f-3     :     0.000008
 80 H s       :     0.856110  s :     0.856110
      pz      :     0.010187  p :     0.026660
      px      :     0.005310
      py      :     0.011163
      dz2     :     0.000121  d :     0.003039
      dxz     :     0.001189
      dyz     :     0.000299
      dx2y2   :     0.000847
      dxy     :     0.000584
      f0      :     0.000027  f :     0.000212
      f+1     :     0.000020
      f-1     :     0.000007
      f+2     :     0.000025
      f-2     :     0.000033
      f+3     :     0.000076
      f-3     :     0.000024
 81 H s       :     0.858549  s :     0.858549
      pz      :     0.007264  p :     0.026071
      px      :     0.011107
      py      :     0.007700
      dz2     :     0.001056  d :     0.003093
      dxz     :     0.000666
      dyz     :     0.000297
      dx2y2   :     0.000593
      dxy     :     0.000481
      f0      :     0.000050  f :     0.000227
      f+1     :     0.000028
      f-1     :     0.000029
      f+2     :     0.000051
      f-2     :     0.000037
      f+3     :     0.000016
      f-3     :     0.000016
 82 H s       :     0.834843  s :     0.834843
      pz      :    -0.002975  p :     0.021306
      px      :     0.010635
      py      :     0.013646
      dz2     :     0.000994  d :     0.003735
      dxz     :     0.001322
      dyz     :     0.000492
      dx2y2   :     0.000451
      dxy     :     0.000475
      f0      :     0.000075  f :     0.000281
      f+1     :     0.000055
      f-1     :     0.000060
      f+2     :     0.000034
      f-2     :     0.000039
      f+3     :     0.000012
      f-3     :     0.000006
 83 H s       :     0.877153  s :     0.877153
      pz      :     0.013171  p :     0.028499
      px      :     0.010498
      py      :     0.004830
      dz2     :     0.000453  d :     0.004404
      dxz     :     0.000624
      dyz     :     0.001551
      dx2y2   :     0.000904
      dxy     :     0.000872
      f0      :     0.000024  f :     0.000302
      f+1     :     0.000007
      f-1     :     0.000052
      f+2     :     0.000051
      f-2     :     0.000066
      f+3     :     0.000042
      f-3     :     0.000060


                     *******************************
                     * LOEWDIN POPULATION ANALYSIS *
                     *******************************

----------------------
LOEWDIN ATOMIC CHARGES
----------------------
   0 C :    0.084692
   1 C :   -0.100156
   2 C :    0.078774
   3 C :    0.063790
   4 C :    0.063065
   5 C :    0.070818
   6 C :    0.130178
   7 C :   -0.116858
   8 C :   -0.240528
   9 C :   -0.262732
  10 C :   -0.652258
  11 N :    0.622003
  12 N :    0.396954
  13 C :   -0.093369
  14 C :   -0.100541
  15 N :    0.406655
  16 O :    0.320486
  17 H :   -0.213757
  18 H :   -0.067631
  19 H :   -0.068988
  20 H :   -0.054268
  21 H :   -0.062143
  22 H :   -0.063228
  23 H :   -0.062845
  24 H :   -0.053143
  25 H :   -0.027152
  26 H :   -0.030049
  27 H :   -0.030290
  28 C :    0.089124
  29 C :   -0.097312
  30 C :    0.105352
  31 C :    0.074547
  32 C :    0.070323
  33 C :    0.064384
  34 C :   -0.464078
  35 O :    0.388122
  36 C :   -0.102189
  37 C :   -0.302678
  38 C :   -0.270104
  39 C :    0.107962
  40 C :    0.076957
  41 C :    0.103658
  42 N :    0.375797
  43 C :   -0.483439
  44 O :    0.661343
  45 C :   -0.217343
  46 C :    0.148378
  47 C :   -0.227827
  48 C :    0.135934
  49 C :   -0.217126
  50 C :    0.155451
  51 C :   -0.626821
  52 N :    0.603652
  53 C :    0.049340
  54 C :    0.265122
  55 C :    0.252458
  56 C :    0.252980
  57 O :    0.349587
  58 H :   -0.022322
  59 H :   -0.022614
  60 H :   -0.023069
  61 H :   -0.021873
  62 H :   -0.020852
  63 H :   -0.019904
  64 H :   -0.046143
  65 H :   -0.052420
  66 H :   -0.048765
  67 H :   -0.051044
  68 H :   -0.049922
  69 H :   -0.046456
  70 H :   -0.175177
  71 H :   -0.047138
  72 H :   -0.044738
  73 H :   -0.051238
  74 H :   -0.054163
  75 H :   -0.058744
  76 H :   -0.047558
  77 H :   -0.050266
  78 H :   -0.059674
  79 H :   -0.060878
  80 H :   -0.062212
  81 H :   -0.047805
  82 H :   -0.033459
  83 H :   -0.040599

-------------------------------
LOEWDIN REDUCED ORBITAL CHARGES
-------------------------------
  0 C s       :     2.579556  s :     2.579556
      pz      :     0.933736  p :     2.701578
      px      :     0.833386
      py      :     0.934456
      dz2     :     0.112801  d :     0.506579
      dxz     :     0.062378
      dyz     :     0.151075
      dx2y2   :     0.090521
      dxy     :     0.089804
      f0      :     0.023987  f :     0.115844
      f+1     :     0.013014
      f-1     :     0.015433
      f+2     :     0.019284
      f-2     :     0.016820
      f+3     :     0.012390
      f-3     :     0.014915
      g0      :     0.000865  g :     0.011752
      g+1     :     0.001377
      g-1     :     0.001764
      g+2     :     0.001335
      g-2     :     0.001315
      g+3     :     0.001866
      g-3     :     0.000585
      g+4     :     0.001619
      g-4     :     0.001026
  1 C s       :     2.568537  s :     2.568537
      pz      :     0.937997  p :     2.699453
      px      :     0.806793
      py      :     0.954663
      dz2     :     0.152062  d :     0.657595
      dxz     :     0.113779
      dyz     :     0.183360
      dx2y2   :     0.101611
      dxy     :     0.106783
      f0      :     0.038036  f :     0.160209
      f+1     :     0.021840
      f-1     :     0.020643
      f+2     :     0.026665
      f-2     :     0.023578
      f+3     :     0.011108
      f-3     :     0.018339
      g0      :     0.001787  g :     0.014362
      g+1     :     0.001429
      g-1     :     0.002295
      g+2     :     0.001897
      g-2     :     0.001881
      g+3     :     0.001624
      g-3     :     0.000815
      g+4     :     0.001634
      g-4     :     0.001000
  2 C s       :     2.578470  s :     2.578470
      pz      :     0.967120  p :     2.707310
      px      :     0.830120
      py      :     0.910069
      dz2     :     0.159354  d :     0.508052
      dxz     :     0.105511
      dyz     :     0.120855
      dx2y2   :     0.056803
      dxy     :     0.065528
      f0      :     0.027882  f :     0.115670
      f+1     :     0.018495
      f-1     :     0.016804
      f+2     :     0.021468
      f-2     :     0.018075
      f+3     :     0.008418
      f-3     :     0.004528
      g0      :     0.001701  g :     0.011724
      g+1     :     0.001689
      g-1     :     0.001605
      g+2     :     0.001805
      g-2     :     0.001943
      g+3     :     0.001159
      g-3     :     0.000911
      g+4     :     0.000268
      g-4     :     0.000644
  3 C s       :     2.586918  s :     2.586918
      pz      :     0.932762  p :     2.712281
      px      :     0.835456
      py      :     0.944063
      dz2     :     0.111722  d :     0.511187
      dxz     :     0.060533
      dyz     :     0.153424
      dx2y2   :     0.095345
      dxy     :     0.090164
      f0      :     0.023754  f :     0.114159
      f+1     :     0.012710
      f-1     :     0.015142
      f+2     :     0.019202
      f-2     :     0.016777
      f+3     :     0.011902
      f-3     :     0.014671
      g0      :     0.000859  g :     0.011666
      g+1     :     0.001374
      g-1     :     0.001748
      g+2     :     0.001355
      g-2     :     0.001279
      g+3     :     0.001872
      g-3     :     0.000590
      g+4     :     0.001596
      g-4     :     0.000994
  4 C s       :     2.587178  s :     2.587178
      pz      :     0.944441  p :     2.716186
      px      :     0.824058
      py      :     0.947687
      dz2     :     0.104873  d :     0.507798
      dxz     :     0.088979
      dyz     :     0.152173
      dx2y2   :     0.078002
      dxy     :     0.083772
      f0      :     0.027229  f :     0.114126
      f+1     :     0.015174
      f-1     :     0.014176
      f+2     :     0.015364
      f-2     :     0.016734
      f+3     :     0.009441
      f-3     :     0.016010
      g0      :     0.001627  g :     0.011646
      g+1     :     0.000812
      g-1     :     0.001920
      g+2     :     0.001319
      g-2     :     0.001671
      g+3     :     0.001298
      g-3     :     0.000505
      g+4     :     0.001524
      g-4     :     0.000970
  5 C s       :     2.586781  s :     2.586781
      pz      :     0.974187  p :     2.708124
      px      :     0.822180
      py      :     0.911757
      dz2     :     0.160351  d :     0.508494
      dxz     :     0.105820
      dyz     :     0.121420
      dx2y2   :     0.057826
      dxy     :     0.063078
      f0      :     0.027187  f :     0.114112
      f+1     :     0.017997
      f-1     :     0.016394
      f+2     :     0.021754
      f-2     :     0.017993
      f+3     :     0.008339
      f-3     :     0.004448
      g0      :     0.001630  g :     0.011672
      g+1     :     0.001626
      g-1     :     0.001615
      g+2     :     0.001852
      g-2     :     0.001915
      g+3     :     0.001179
      g-3     :     0.000937
      g+4     :     0.000267
      g-4     :     0.000650
  6 C s       :     2.530073  s :     2.530073
      pz      :     0.900019  p :     2.696310
      px      :     0.900335
      py      :     0.895956
      dz2     :     0.088393  d :     0.522080
      dxz     :     0.102419
      dyz     :     0.143463
      dx2y2   :     0.074221
      dxy     :     0.113583
      f0      :     0.017796  f :     0.114617
      f+1     :     0.015417
      f-1     :     0.018843
      f+2     :     0.020050
      f-2     :     0.014884
      f+3     :     0.013323
      f-3     :     0.014305
      g0      :     0.000839  g :     0.006742
      g+1     :     0.000814
      g-1     :     0.000629
      g+2     :     0.000771
      g-2     :     0.001003
      g+3     :     0.000856
      g-3     :     0.000792
      g+4     :     0.000377
      g-4     :     0.000661
  7 C s       :     2.528396  s :     2.528396
      pz      :     0.904540  p :     2.640466
      px      :     0.832396
      py      :     0.903530
      dz2     :     0.109539  d :     0.735167
      dxz     :     0.149887
      dyz     :     0.179822
      dx2y2   :     0.146766
      dxy     :     0.149153
      f0      :     0.025302  f :     0.198220
      f+1     :     0.032683
      f-1     :     0.024273
      f+2     :     0.033912
      f-2     :     0.025480
      f+3     :     0.033467
      f-3     :     0.023103
      g0      :     0.001941  g :     0.014609
      g+1     :     0.001389
      g-1     :     0.001059
      g+2     :     0.001485
      g-2     :     0.001737
      g+3     :     0.001925
      g-3     :     0.001877
      g+4     :     0.001865
      g-4     :     0.001331
  8 C s       :     2.564777  s :     2.564777
      pz      :     0.952743  p :     2.657332
      px      :     0.912708
      py      :     0.791881
      dz2     :     0.153896  d :     0.781103
      dxz     :     0.220021
      dyz     :     0.141389
      dx2y2   :     0.130354
      dxy     :     0.135442
      f0      :     0.049906  f :     0.214295
      f+1     :     0.026295
      f-1     :     0.018612
      f+2     :     0.028840
      f-2     :     0.043321
      f+3     :     0.025727
      f-3     :     0.021595
      g0      :     0.001814  g :     0.023021
      g+1     :     0.004068
      g-1     :     0.001632
      g+2     :     0.001925
      g-2     :     0.002626
      g+3     :     0.000909
      g-3     :     0.004435
      g+4     :     0.003015
      g-4     :     0.002597
  9 C s       :     2.572011  s :     2.572011
      pz      :     0.981887  p :     2.699978
      px      :     0.904911
      py      :     0.813180
      dz2     :     0.247189  d :     0.759905
      dxz     :     0.194598
      dyz     :     0.141124
      dx2y2   :     0.076278
      dxy     :     0.100716
      f0      :     0.059806  f :     0.207760
      f+1     :     0.035154
      f-1     :     0.024026
      f+2     :     0.027442
      f-2     :     0.037546
      f+3     :     0.012529
      f-3     :     0.011257
      g0      :     0.005339  g :     0.023078
      g+1     :     0.003442
      g-1     :     0.002761
      g+2     :     0.002646
      g-2     :     0.003664
      g+3     :     0.001531
      g-3     :     0.001992
      g+4     :     0.000882
      g-4     :     0.000821
 10 C s       :     2.593061  s :     2.593061
      pz      :     0.930526  p :     2.619885
      px      :     0.908899
      py      :     0.780460
      dz2     :     0.308894  d :     1.094800
      dxz     :     0.268630
      dyz     :     0.213662
      dx2y2   :     0.140447
      dxy     :     0.163167
      f0      :     0.041799  f :     0.300080
      f+1     :     0.091470
      f-1     :     0.044111
      f+2     :     0.036795
      f-2     :     0.034997
      f+3     :     0.026878
      f-3     :     0.024031
      g0      :     0.004986  g :     0.044433
      g+1     :     0.009869
      g-1     :     0.004946
      g+2     :     0.003875
      g-2     :     0.005260
      g+3     :     0.005249
      g-3     :     0.004023
      g+4     :     0.003482
      g-4     :     0.002742
 11 N s       :     2.688282  s :     2.688282
      pz      :     1.095257  p :     3.312557
      px      :     1.076630
      py      :     1.140671
      dz2     :     0.082325  d :     0.318038
      dxz     :     0.098679
      dyz     :     0.062998
      dx2y2   :     0.032574
      dxy     :     0.041462
      f0      :     0.008231  f :     0.055947
      f+1     :     0.016350
      f-1     :     0.010410
      f+2     :     0.004851
      f-2     :     0.005169
      f+3     :     0.005867
      f-3     :     0.005070
      g0      :     0.000522  g :     0.003173
      g+1     :     0.000548
      g-1     :     0.000519
      g+2     :     0.000167
      g-2     :     0.000310
      g+3     :     0.000346
      g-3     :     0.000312
      g+4     :     0.000221
      g-4     :     0.000229
 12 N s       :     2.872019  s :     2.872019
      pz      :     1.253080  p :     3.363202
      px      :     1.137233
      py      :     0.972889
      dz2     :     0.070131  d :     0.301937
      dxz     :     0.077588
      dyz     :     0.050096
      dx2y2   :     0.052230
      dxy     :     0.051891
      f0      :     0.016964  f :     0.061837
      f+1     :     0.009279
      f-1     :     0.007435
      f+2     :     0.004919
      f-2     :     0.010301
      f+3     :     0.007923
      f-3     :     0.005015
      g0      :     0.000648  g :     0.004051
      g+1     :     0.000632
      g-1     :     0.000483
      g+2     :     0.000277
      g-2     :     0.000503
      g+3     :     0.000064
      g-3     :     0.000548
      g+4     :     0.000491
      g-4     :     0.000405
 13 C s       :     2.606163  s :     2.606163
      pz      :     0.984007  p :     2.693059
      px      :     0.907285
      py      :     0.801767
      dz2     :     0.235917  d :     0.620164
      dxz     :     0.150581
      dyz     :     0.121492
      dx2y2   :     0.037823
      dxy     :     0.074352
      f0      :     0.050386  f :     0.155906
      f+1     :     0.025543
      f-1     :     0.019436
      f+2     :     0.023942
      f-2     :     0.026808
      f+3     :     0.002838
      f-3     :     0.006953
      g0      :     0.004573  g :     0.018077
      g+1     :     0.002723
      g-1     :     0.002269
      g+2     :     0.002318
      g-2     :     0.002875
      g+3     :     0.001129
      g-3     :     0.001341
      g+4     :     0.000413
      g-4     :     0.000435
 14 C s       :     2.605351  s :     2.605351
      pz      :     0.975451  p :     2.703676
      px      :     0.915118
      py      :     0.813106
      dz2     :     0.124330  d :     0.617765
      dxz     :     0.180078
      dyz     :     0.101433
      dx2y2   :     0.104123
      dxy     :     0.107801
      f0      :     0.037210  f :     0.155674
      f+1     :     0.019278
      f-1     :     0.012963
      f+2     :     0.014404
      f-2     :     0.032398
      f+3     :     0.021777
      f-3     :     0.017645
      g0      :     0.001275  g :     0.018075
      g+1     :     0.003427
      g-1     :     0.001364
      g+2     :     0.001108
      g-2     :     0.001931
      g+3     :     0.000415
      g-3     :     0.003494
      g+4     :     0.002649
      g-4     :     0.002410
 15 N s       :     2.874893  s :     2.874893
      pz      :     1.261439  p :     3.347937
      px      :     1.123724
      py      :     0.962774
      dz2     :     0.070175  d :     0.304045
      dxz     :     0.077745
      dyz     :     0.052476
      dx2y2   :     0.053616
      dxy     :     0.050033
      f0      :     0.017050  f :     0.062394
      f+1     :     0.010010
      f-1     :     0.007804
      f+2     :     0.004739
      f-2     :     0.010186
      f+3     :     0.007847
      f-3     :     0.004758
      g0      :     0.000716  g :     0.004076
      g+1     :     0.000629
      g-1     :     0.000486
      g+2     :     0.000296
      g-2     :     0.000548
      g+3     :     0.000069
      g-3     :     0.000495
      g+4     :     0.000451
      g-4     :     0.000386
 16 O s       :     3.248033  s :     3.248033
      pz      :     1.513843  p :     4.312657
      px      :     1.428770
      py      :     1.370044
      dz2     :     0.023340  d :     0.096025
      dxz     :     0.026313
      dyz     :     0.013127
      dx2y2   :     0.014399
      dxy     :     0.018845
      f0      :     0.002493  f :     0.021587
      f+1     :     0.005989
      f-1     :     0.001594
      f+2     :     0.003494
      f-2     :     0.003818
      f+3     :     0.001838
      f-3     :     0.002362
      g0      :     0.000092  g :     0.001212
      g+1     :     0.000250
      g-1     :     0.000054
      g+2     :     0.000146
      g-2     :     0.000174
      g+3     :     0.000172
      g-3     :     0.000172
      g+4     :     0.000073
      g-4     :     0.000079
 17 H s       :     0.684054  s :     0.684054
      pz      :     0.091431  p :     0.382173
      px      :     0.172292
      py      :     0.118451
      dz2     :     0.022069  d :     0.125606
      dxz     :     0.027091
      dyz     :     0.017538
      dx2y2   :     0.033068
      dxy     :     0.025841
      f0      :     0.001558  f :     0.021923
      f+1     :     0.004138
      f-1     :     0.001581
      f+2     :     0.004423
      f-2     :     0.003576
      f+3     :     0.004225
      f-3     :     0.002422
 18 H s       :     0.808013  s :     0.808013
      pz      :     0.039182  p :     0.185807
      px      :     0.084142
      py      :     0.062484
      dz2     :     0.005905  d :     0.064194
      dxz     :     0.016613
      dyz     :     0.006914
      dx2y2   :     0.019186
      dxy     :     0.015576
      f0      :     0.001288  f :     0.009616
      f+1     :     0.001065
      f-1     :     0.000527
      f+2     :     0.000507
      f-2     :     0.001847
      f+3     :     0.002616
      f-3     :     0.001765
 19 H s       :     0.808747  s :     0.808747
      pz      :     0.086227  p :     0.186243
      px      :     0.045539
      py      :     0.054476
      dz2     :     0.020802  d :     0.064347
      dxz     :     0.017118
      dyz     :     0.016425
      dx2y2   :     0.004879
      dxy     :     0.005124
      f0      :     0.002835  f :     0.009651
      f+1     :     0.001988
      f-1     :     0.001919
      f+2     :     0.001271
      f-2     :     0.001312
      f+3     :     0.000148
      f-3     :     0.000179
 20 H s       :     0.788922  s :     0.788922
      pz      :     0.082980  p :     0.190104
      px      :     0.050928
      py      :     0.056196
      dz2     :     0.020275  d :     0.065504
      dxz     :     0.016814
      dyz     :     0.017115
      dx2y2   :     0.005783
      dxy     :     0.005517
      f0      :     0.002718  f :     0.009739
      f+1     :     0.001540
      f-1     :     0.002148
      f+2     :     0.001472
      f-2     :     0.001453
      f+3     :     0.000196
      f-3     :     0.000212
 21 H s       :     0.797404  s :     0.797404
      pz      :     0.045656  p :     0.190160
      px      :     0.059471
      py      :     0.085033
      dz2     :     0.005649  d :     0.064852
      dxz     :     0.004693
      dyz     :     0.019972
      dx2y2   :     0.017685
      dxy     :     0.016854
      f0      :     0.001288  f :     0.009727
      f+1     :     0.000390
      f-1     :     0.001206
      f+2     :     0.001043
      f-2     :     0.001378
      f+3     :     0.001817
      f-3     :     0.002604
 22 H s       :     0.797774  s :     0.797774
      pz      :     0.072851  p :     0.190817
      px      :     0.064102
      py      :     0.053863
      dz2     :     0.019981  d :     0.064891
      dxz     :     0.013402
      dyz     :     0.013594
      dx2y2   :     0.009098
      dxy     :     0.008815
      f0      :     0.002031  f :     0.009746
      f+1     :     0.001784
      f-1     :     0.001370
      f+2     :     0.001822
      f-2     :     0.001695
      f+3     :     0.000579
      f-3     :     0.000466
 23 H s       :     0.797393  s :     0.797393
      pz      :     0.081302  p :     0.190799
      px      :     0.051405
      py      :     0.058092
      dz2     :     0.020321  d :     0.064928
      dxz     :     0.016465
      dyz     :     0.016726
      dx2y2   :     0.005841
      dxy     :     0.005575
      f0      :     0.002715  f :     0.009725
      f+1     :     0.001541
      f-1     :     0.002156
      f+2     :     0.001470
      f-2     :     0.001436
      f+3     :     0.000194
      f-3     :     0.000212
 24 H s       :     0.787327  s :     0.787327
      pz      :     0.044238  p :     0.190552
      px      :     0.060087
      py      :     0.086227
      dz2     :     0.005603  d :     0.065552
      dxz     :     0.004840
      dyz     :     0.019890
      dx2y2   :     0.018316
      dxy     :     0.016904
      f0      :     0.001292  f :     0.009712
      f+1     :     0.000399
      f-1     :     0.001192
      f+2     :     0.001026
      f-2     :     0.001382
      f+3     :     0.001780
      f-3     :     0.002641
 25 H s       :     0.760636  s :     0.760636
      pz      :     0.051669  p :     0.188441
      px      :     0.077066
      py      :     0.059706
      dz2     :     0.007583  d :     0.068427
      dxz     :     0.016650
      dyz     :     0.009176
      dx2y2   :     0.018645
      dxy     :     0.016373
      f0      :     0.000844  f :     0.009648
      f+1     :     0.001426
      f-1     :     0.000501
      f+2     :     0.001261
      f-2     :     0.001625
      f+3     :     0.002247
      f-3     :     0.001743
 26 H s       :     0.764471  s :     0.764471
      pz      :     0.067284  p :     0.186886
      px      :     0.052210
      py      :     0.067391
      dz2     :     0.017930  d :     0.069015
      dxz     :     0.012896
      dyz     :     0.014112
      dx2y2   :     0.009721
      dxy     :     0.014355
      f0      :     0.001141  f :     0.009677
      f+1     :     0.000914
      f-1     :     0.002166
      f+2     :     0.001742
      f-2     :     0.002027
      f+3     :     0.001024
      f-3     :     0.000664
 27 H s       :     0.757456  s :     0.757456
      pz      :     0.069923  p :     0.193428
      px      :     0.048169
      py      :     0.075336
      dz2     :     0.019507  d :     0.069703
      dxz     :     0.012312
      dyz     :     0.015292
      dx2y2   :     0.009509
      dxy     :     0.013082
      f0      :     0.001276  f :     0.009702
      f+1     :     0.000883
      f-1     :     0.002412
      f+2     :     0.001778
      f-2     :     0.001786
      f+3     :     0.000963
      f-3     :     0.000604
 28 C s       :     2.577082  s :     2.577082
      pz      :     0.936477  p :     2.689877
      px      :     0.939068
      py      :     0.814333
      dz2     :     0.102167  d :     0.514693
      dxz     :     0.149036
      dyz     :     0.090378
      dx2y2   :     0.083576
      dxy     :     0.089536
      f0      :     0.026945  f :     0.117365
      f+1     :     0.013901
      f-1     :     0.014567
      f+2     :     0.017208
      f-2     :     0.016745
      f+3     :     0.017695
      f-3     :     0.010302
      g0      :     0.001458  g :     0.011859
      g+1     :     0.002021
      g-1     :     0.000727
      g+2     :     0.001418
      g-2     :     0.001635
      g+3     :     0.000692
      g-3     :     0.001283
      g+4     :     0.001657
      g-4     :     0.000969
 29 C s       :     2.571022  s :     2.571022
      pz      :     0.925804  p :     2.728176
      px      :     0.959073
      py      :     0.843299
      dz2     :     0.147048  d :     0.627967
      dxz     :     0.179591
      dyz     :     0.084175
      dx2y2   :     0.110073
      dxy     :     0.107079
      f0      :     0.036262  f :     0.155460
      f+1     :     0.019737
      f-1     :     0.016788
      f+2     :     0.027214
      f-2     :     0.023456
      f+3     :     0.017083
      f-3     :     0.014920
      g0      :     0.001571  g :     0.014686
      g+1     :     0.002301
      g-1     :     0.001563
      g+2     :     0.001779
      g-2     :     0.001853
      g+3     :     0.000897
      g-3     :     0.002086
      g+4     :     0.001648
      g-4     :     0.000990
 30 C s       :     2.577896  s :     2.577896
      pz      :     0.950205  p :     2.680219
      px      :     0.917388
      py      :     0.812627
      dz2     :     0.158126  d :     0.507339
      dxz     :     0.117869
      dyz     :     0.100868
      dx2y2   :     0.065260
      dxy     :     0.065216
      f0      :     0.026178  f :     0.117304
      f+1     :     0.017029
      f-1     :     0.018388
      f+2     :     0.022498
      f-2     :     0.018351
      f+3     :     0.005640
      f-3     :     0.009219
      g0      :     0.001376  g :     0.011890
      g+1     :     0.001577
      g-1     :     0.001687
      g+2     :     0.002052
      g-2     :     0.001948
      g+3     :     0.001037
      g-3     :     0.001261
      g+4     :     0.000264
      g-4     :     0.000688
 31 C s       :     2.585356  s :     2.585356
      pz      :     0.931443  p :     2.710018
      px      :     0.954963
      py      :     0.823612
      dz2     :     0.098142  d :     0.504463
      dxz     :     0.149718
      dyz     :     0.085767
      dx2y2   :     0.083113
      dxy     :     0.087724
      f0      :     0.025608  f :     0.113938
      f+1     :     0.013688
      f-1     :     0.013986
      f+2     :     0.017100
      f-2     :     0.016321
      f+3     :     0.017154
      f-3     :     0.010082
      g0      :     0.001377  g :     0.011678
      g+1     :     0.001983
      g-1     :     0.000716
      g+2     :     0.001447
      g-2     :     0.001657
      g+3     :     0.000720
      g-3     :     0.001236
      g+4     :     0.001569
      g-4     :     0.000973
 32 C s       :     2.587713  s :     2.587713
      pz      :     0.925682  p :     2.706102
      px      :     0.947664
      py      :     0.832757
      dz2     :     0.105116  d :     0.510120
      dxz     :     0.154328
      dyz     :     0.061335
      dx2y2   :     0.095761
      dxy     :     0.093579
      f0      :     0.022902  f :     0.114117
      f+1     :     0.014323
      f-1     :     0.013342
      f+2     :     0.019323
      f-2     :     0.016029
      f+3     :     0.015324
      f-3     :     0.012873
      g0      :     0.000811  g :     0.011626
      g+1     :     0.001578
      g-1     :     0.001452
      g+2     :     0.001391
      g-2     :     0.001308
      g+3     :     0.000602
      g-3     :     0.001842
      g+4     :     0.001648
      g-4     :     0.000995
 33 C s       :     2.585850  s :     2.585850
      pz      :     0.966298  p :     2.717118
      px      :     0.914978
      py      :     0.835843
      dz2     :     0.156687  d :     0.506954
      dxz     :     0.116421
      dyz     :     0.103386
      dx2y2   :     0.062785
      dxy     :     0.067675
      f0      :     0.025246  f :     0.114007
      f+1     :     0.016324
      f-1     :     0.018249
      f+2     :     0.021554
      f-2     :     0.018193
      f+3     :     0.005479
      f-3     :     0.008962
      g0      :     0.001370  g :     0.011686
      g+1     :     0.001529
      g-1     :     0.001663
      g+2     :     0.001947
      g-2     :     0.001975
      g+3     :     0.000994
      g-3     :     0.001241
      g+4     :     0.000284
      g-4     :     0.000682
 34 C s       :     2.604700  s :     2.604700
      pz      :     0.964690  p :     2.610614
      px      :     0.969128
      py      :     0.676796
      dz2     :     0.178019  d :     0.950801
      dxz     :     0.339049
      dyz     :     0.108087
      dx2y2   :     0.165073
      dxy     :     0.160573
      f0      :     0.067897  f :     0.262459
      f+1     :     0.033084
      f-1     :     0.022240
      f+2     :     0.044413
      f-2     :     0.029139
      f+3     :     0.033499
      f-3     :     0.032187
      g0      :     0.002415  g :     0.035504
      g+1     :     0.006755
      g-1     :     0.001261
      g+2     :     0.002872
      g-2     :     0.002186
      g+3     :     0.003462
      g-3     :     0.004753
      g+4     :     0.007424
      g-4     :     0.004377
 35 O s       :     3.237980  s :     3.237980
      pz      :     1.553758  p :     4.246963
      px      :     1.467596
      py      :     1.225609
      dz2     :     0.011211  d :     0.103444
      dxz     :     0.039114
      dyz     :     0.004142
      dx2y2   :     0.026703
      dxy     :     0.022274
      f0      :     0.003806  f :     0.022232
      f+1     :     0.002894
      f-1     :     0.000615
      f+2     :     0.004495
      f-2     :     0.002099
      f+3     :     0.004195
      f-3     :     0.004127
      g0      :     0.000076  g :     0.001259
      g+1     :     0.000275
      g-1     :     0.000026
      g+2     :     0.000114
      g-2     :     0.000069
      g+3     :     0.000111
      g-3     :     0.000159
      g+4     :     0.000221
      g-4     :     0.000208
 36 C s       :     2.568707  s :     2.568707
      pz      :     0.962605  p :     2.749572
      px      :     0.915267
      py      :     0.871700
      dz2     :     0.167138  d :     0.614927
      dxz     :     0.150596
      dyz     :     0.102030
      dx2y2   :     0.105095
      dxy     :     0.090068
      f0      :     0.041320  f :     0.153890
      f+1     :     0.020987
      f-1     :     0.017079
      f+2     :     0.020432
      f-2     :     0.028178
      f+3     :     0.015053
      f-3     :     0.010842
      g0      :     0.002465  g :     0.015094
      g+1     :     0.002296
      g-1     :     0.001548
      g+2     :     0.001474
      g-2     :     0.002101
      g+3     :     0.000822
      g-3     :     0.001604
      g+4     :     0.001246
      g-4     :     0.001538
 37 C s       :     2.555535  s :     2.555535
      pz      :     0.897979  p :     2.625572
      px      :     0.888220
      py      :     0.839374
      dz2     :     0.178851  d :     0.819836
      dxz     :     0.201226
      dyz     :     0.172522
      dx2y2   :     0.141345
      dxy     :     0.125893
      f0      :     0.046096  f :     0.269771
      f+1     :     0.041329
      f-1     :     0.040379
      f+2     :     0.049388
      f-2     :     0.046477
      f+3     :     0.023897
      f-3     :     0.022205
      g0      :     0.002912  g :     0.031963
      g+1     :     0.003920
      g-1     :     0.003243
      g+2     :     0.002082
      g-2     :     0.005385
      g+3     :     0.004017
      g-3     :     0.005169
      g+4     :     0.002162
      g-4     :     0.003074
 38 C s       :     2.560105  s :     2.560105
      pz      :     0.993214  p :     2.689776
      px      :     0.860328
      py      :     0.836235
      dz2     :     0.181283  d :     0.777860
      dxz     :     0.185448
      dyz     :     0.153154
      dx2y2   :     0.130921
      dxy     :     0.127054
      f0      :     0.056184  f :     0.219335
      f+1     :     0.027555
      f-1     :     0.026865
      f+2     :     0.023195
      f-2     :     0.042215
      f+3     :     0.023114
      f-3     :     0.020206
      g0      :     0.003510  g :     0.023027
      g+1     :     0.002788
      g-1     :     0.002654
      g+2     :     0.001665
      g-2     :     0.003172
      g+3     :     0.001759
      g-3     :     0.002684
      g+4     :     0.001863
      g-4     :     0.002932
 39 C s       :     2.585899  s :     2.585899
      pz      :     0.949434  p :     2.686719
      px      :     0.898487
      py      :     0.838798
      dz2     :     0.120663  d :     0.492628
      dxz     :     0.127675
      dyz     :     0.083541
      dx2y2   :     0.087596
      dxy     :     0.073154
      f0      :     0.027891  f :     0.114796
      f+1     :     0.014967
      f-1     :     0.012458
      f+2     :     0.015168
      f-2     :     0.021842
      f+3     :     0.012973
      f-3     :     0.009499
      g0      :     0.001413  g :     0.011996
      g+1     :     0.001808
      g-1     :     0.001397
      g+2     :     0.000979
      g-2     :     0.001517
      g+3     :     0.000792
      g-3     :     0.001694
      g+4     :     0.001079
      g-4     :     0.001317
 40 C s       :     2.583667  s :     2.583667
      pz      :     0.959143  p :     2.711992
      px      :     0.904749
      py      :     0.848099
      dz2     :     0.111751  d :     0.502811
      dxz     :     0.140370
      dyz     :     0.107683
      dx2y2   :     0.070955
      dxy     :     0.072051
      f0      :     0.028611  f :     0.113031
      f+1     :     0.015771
      f-1     :     0.016096
      f+2     :     0.008494
      f-2     :     0.021827
      f+3     :     0.012931
      f-3     :     0.009301
      g0      :     0.002024  g :     0.011542
      g+1     :     0.001762
      g-1     :     0.001184
      g+2     :     0.000636
      g-2     :     0.001753
      g+3     :     0.000381
      g-3     :     0.001392
      g+4     :     0.001082
      g-4     :     0.001328
 41 C s       :     2.576866  s :     2.576866
      pz      :     0.985896  p :     2.680986
      px      :     0.872999
      py      :     0.822091
      dz2     :     0.170846  d :     0.510371
      dxz     :     0.127897
      dyz     :     0.117644
      dx2y2   :     0.028695
      dxy     :     0.065289
      f0      :     0.035239  f :     0.116479
      f+1     :     0.016495
      f-1     :     0.016517
      f+2     :     0.021774
      f-2     :     0.018306
      f+3     :     0.002412
      f-3     :     0.005736
      g0      :     0.002710  g :     0.011640
      g+1     :     0.001780
      g-1     :     0.001559
      g+2     :     0.001381
      g-2     :     0.001681
      g+3     :     0.000868
      g-3     :     0.000923
      g+4     :     0.000429
      g-4     :     0.000309
 42 N s       :     2.869372  s :     2.869372
      pz      :     1.245084  p :     3.399534
      px      :     1.107817
      py      :     1.046632
      dz2     :     0.078175  d :     0.285455
      dxz     :     0.063817
      dyz     :     0.058182
      dx2y2   :     0.045197
      dxy     :     0.040083
      f0      :     0.016376  f :     0.065611
      f+1     :     0.014517
      f-1     :     0.012530
      f+2     :     0.001389
      f-2     :     0.007707
      f+3     :     0.007417
      f-3     :     0.005674
      g0      :     0.000829  g :     0.004232
      g+1     :     0.001015
      g-1     :     0.000837
      g+2     :     0.000141
      g-2     :     0.000314
      g+3     :     0.000093
      g-3     :     0.000259
      g+4     :     0.000294
      g-4     :     0.000450
 43 C s       :     2.574360  s :     2.574360
      pz      :     0.980306  p :     2.594712
      px      :     0.817157
      py      :     0.797249
      dz2     :     0.232246  d :     0.964509
      dxz     :     0.268966
      dyz     :     0.219975
      dx2y2   :     0.115846
      dxy     :     0.127476
      f0      :     0.044042  f :     0.313659
      f+1     :     0.080788
      f-1     :     0.055911
      f+2     :     0.043517
      f-2     :     0.036386
      f+3     :     0.031263
      f-3     :     0.021753
      g0      :     0.005931  g :     0.036200
      g+1     :     0.005359
      g-1     :     0.004405
      g+2     :     0.001574
      g-2     :     0.005364
      g+3     :     0.004558
      g-3     :     0.004152
      g+4     :     0.002408
      g-4     :     0.002447
 44 O s       :     3.027077  s :     3.027077
      pz      :     1.453129  p :     4.066352
      px      :     1.290249
      py      :     1.322974
      dz2     :     0.040734  d :     0.206255
      dxz     :     0.044733
      dyz     :     0.036028
      dx2y2   :     0.046422
      dxy     :     0.038338
      f0      :     0.004592  f :     0.037721
      f+1     :     0.008277
      f-1     :     0.006164
      f+2     :     0.009032
      f-2     :     0.004713
      f+3     :     0.002341
      f-3     :     0.002602
      g0      :     0.000058  g :     0.001250
      g+1     :     0.000203
      g-1     :     0.000168
      g+2     :     0.000164
      g-2     :     0.000145
      g+3     :     0.000142
      g-3     :     0.000153
      g+4     :     0.000102
      g-4     :     0.000115
 45 C s       :     2.525565  s :     2.525565
      pz      :     0.910048  p :     2.707306
      px      :     0.899567
      py      :     0.897691
      dz2     :     0.140528  d :     0.776356
      dxz     :     0.162089
      dyz     :     0.170670
      dx2y2   :     0.126171
      dxy     :     0.176899
      f0      :     0.027553  f :     0.196191
      f+1     :     0.025584
      f-1     :     0.030154
      f+2     :     0.027877
      f-2     :     0.030708
      f+3     :     0.029320
      f-3     :     0.024995
      g0      :     0.001243  g :     0.011925
      g+1     :     0.001180
      g-1     :     0.001397
      g+2     :     0.001165
      g-2     :     0.001563
      g+3     :     0.001388
      g-3     :     0.001465
      g+4     :     0.001148
      g-4     :     0.001376
 46 C s       :     2.514909  s :     2.514909
      pz      :     0.914137  p :     2.677027
      px      :     0.885664
      py      :     0.877226
      dz2     :     0.103031  d :     0.535820
      dxz     :     0.079679
      dyz     :     0.117078
      dx2y2   :     0.114136
      dxy     :     0.121896
      f0      :     0.014705  f :     0.117147
      f+1     :     0.009018
      f-1     :     0.017665
      f+2     :     0.015584
      f-2     :     0.020260
      f+3     :     0.015868
      f-3     :     0.024047
      g0      :     0.000283  g :     0.006720
      g+1     :     0.000603
      g-1     :     0.001008
      g+2     :     0.000471
      g-2     :     0.000622
      g+3     :     0.000925
      g-3     :     0.000880
      g+4     :     0.000835
      g-4     :     0.001092
 47 C s       :     2.523932  s :     2.523932
      pz      :     0.900204  p :     2.695884
      px      :     0.898296
      py      :     0.897384
      dz2     :     0.159599  d :     0.795093
      dxz     :     0.163769
      dyz     :     0.152839
      dx2y2   :     0.146528
      dxy     :     0.172358
      f0      :     0.027032  f :     0.201119
      f+1     :     0.034305
      f-1     :     0.025239
      f+2     :     0.023551
      f-2     :     0.033263
      f+3     :     0.019981
      f-3     :     0.037749
      g0      :     0.001439  g :     0.011800
      g+1     :     0.001349
      g-1     :     0.001186
      g+2     :     0.001175
      g-2     :     0.001382
      g+3     :     0.001189
      g-3     :     0.001445
      g+4     :     0.001177
      g-4     :     0.001458
 48 C s       :     2.513903  s :     2.513903
      pz      :     0.880147  p :     2.671230
      px      :     0.905394
      py      :     0.885689
      dz2     :     0.127426  d :     0.550334
      dxz     :     0.122981
      dyz     :     0.102156
      dx2y2   :     0.076423
      dxy     :     0.121348
      f0      :     0.019146  f :     0.121709
      f+1     :     0.021204
      f-1     :     0.023837
      f+2     :     0.018411
      f-2     :     0.014583
      f+3     :     0.011609
      f-3     :     0.012919
      g0      :     0.001126  g :     0.006890
      g+1     :     0.000918
      g-1     :     0.000832
      g+2     :     0.000616
      g-2     :     0.001186
      g+3     :     0.000428
      g-3     :     0.000857
      g+4     :     0.000478
      g-4     :     0.000449
 49 C s       :     2.526770  s :     2.526770
      pz      :     0.902644  p :     2.706828
      px      :     0.907570
      py      :     0.896614
      dz2     :     0.152373  d :     0.775935
      dxz     :     0.163905
      dyz     :     0.150413
      dx2y2   :     0.145371
      dxy     :     0.163874
      f0      :     0.027104  f :     0.195774
      f+1     :     0.033478
      f-1     :     0.026839
      f+2     :     0.023819
      f-2     :     0.028793
      f+3     :     0.020495
      f-3     :     0.035246
      g0      :     0.001431  g :     0.011819
      g+1     :     0.001439
      g-1     :     0.001203
      g+2     :     0.001188
      g-2     :     0.001472
      g+3     :     0.001162
      g-3     :     0.001246
      g+4     :     0.001306
      g-4     :     0.001372
 50 C s       :     2.515408  s :     2.515408
      pz      :     0.876575  p :     2.670795
      px      :     0.899276
      py      :     0.894945
      dz2     :     0.083860  d :     0.534802
      dxz     :     0.123176
      dyz     :     0.126561
      dx2y2   :     0.085398
      dxy     :     0.115807
      f0      :     0.023117  f :     0.116915
      f+1     :     0.012249
      f-1     :     0.013793
      f+2     :     0.014680
      f-2     :     0.021566
      f+3     :     0.012785
      f-3     :     0.018726
      g0      :     0.000782  g :     0.006629
      g+1     :     0.000743
      g-1     :     0.000878
      g+2     :     0.000814
      g-2     :     0.000764
      g+3     :     0.000775
      g-3     :     0.000398
      g+4     :     0.000583
      g-4     :     0.000891
 51 C s       :     2.585906  s :     2.585906
      pz      :     0.932671  p :     2.596813
      px      :     0.934251
      py      :     0.729891
      dz2     :     0.279128  d :     1.090049
      dxz     :     0.297407
      dyz     :     0.208953
      dx2y2   :     0.148486
      dxy     :     0.156074
      f0      :     0.032837  f :     0.312263
      f+1     :     0.106976
      f-1     :     0.050595
      f+2     :     0.030742
      f-2     :     0.034666
      f+3     :     0.028769
      f-3     :     0.027677
      g0      :     0.005273  g :     0.041789
      g+1     :     0.007121
      g-1     :     0.005011
      g+2     :     0.003209
      g-2     :     0.004590
      g+3     :     0.005317
      g-3     :     0.003868
      g+4     :     0.004372
      g-4     :     0.003029
 52 N s       :     2.688967  s :     2.688967
      pz      :     1.102842  p :     3.324789
      px      :     1.081987
      py      :     1.139959
      dz2     :     0.093813  d :     0.326052
      dxz     :     0.101240
      dyz     :     0.065860
      dx2y2   :     0.034205
      dxy     :     0.030934
      f0      :     0.008314  f :     0.053329
      f+1     :     0.017647
      f-1     :     0.009627
      f+2     :     0.006062
      f-2     :     0.003970
      f+3     :     0.004149
      f-3     :     0.003559
      g0      :     0.000519  g :     0.003212
      g+1     :     0.000827
      g-1     :     0.000506
      g+2     :     0.000169
      g-2     :     0.000196
      g+3     :     0.000372
      g-3     :     0.000306
      g+4     :     0.000110
      g-4     :     0.000206
 53 C s       :     2.527565  s :     2.527565
      pz      :     0.875312  p :     2.645188
      px      :     0.853415
      py      :     0.916461
      dz2     :     0.101490  d :     0.613039
      dxz     :     0.128146
      dyz     :     0.127268
      dx2y2   :     0.127502
      dxy     :     0.128633
      f0      :     0.012614  f :     0.153728
      f+1     :     0.032588
      f-1     :     0.015566
      f+2     :     0.025877
      f-2     :     0.021234
      f+3     :     0.025036
      f-3     :     0.020813
      g0      :     0.000793  g :     0.011140
      g+1     :     0.001376
      g-1     :     0.000755
      g+2     :     0.001121
      g-2     :     0.001245
      g+3     :     0.002018
      g-3     :     0.001528
      g+4     :     0.001093
      g-4     :     0.001210
 54 C s       :     2.536008  s :     2.536008
      pz      :     0.934480  p :     2.727578
      px      :     0.884265
      py      :     0.908832
      dz2     :     0.038131  d :     0.391720
      dxz     :     0.093274
      dyz     :     0.096341
      dx2y2   :     0.071774
      dxy     :     0.092199
      f0      :     0.010742  f :     0.075828
      f+1     :     0.008020
      f-1     :     0.006362
      f+2     :     0.008099
      f-2     :     0.014511
      f+3     :     0.015984
      f-3     :     0.012110
      g0      :     0.000283  g :     0.003745
      g+1     :     0.000457
      g-1     :     0.000306
      g+2     :     0.000096
      g-2     :     0.000387
      g+3     :     0.000368
      g-3     :     0.000562
      g+4     :     0.000493
      g-4     :     0.000794
 55 C s       :     2.535094  s :     2.535094
      pz      :     0.918706  p :     2.738241
      px      :     0.918552
      py      :     0.900984
      dz2     :     0.106038  d :     0.393192
      dxz     :     0.060214
      dyz     :     0.053508
      dx2y2   :     0.082691
      dxy     :     0.090741
      f0      :     0.008051  f :     0.077097
      f+1     :     0.008782
      f-1     :     0.014754
      f+2     :     0.013393
      f-2     :     0.008344
      f+3     :     0.011760
      f-3     :     0.012014
      g0      :     0.000326  g :     0.003918
      g+1     :     0.000359
      g-1     :     0.000436
      g+2     :     0.000123
      g-2     :     0.000685
      g+3     :     0.000383
      g-3     :     0.000736
      g+4     :     0.000406
      g-4     :     0.000465
 56 C s       :     2.533521  s :     2.533521
      pz      :     0.878933  p :     2.741656
      px      :     0.932383
      py      :     0.930340
      dz2     :     0.086230  d :     0.390848
      dxz     :     0.095461
      dyz     :     0.087490
      dx2y2   :     0.031776
      dxy     :     0.089891
      f0      :     0.017226  f :     0.077012
      f+1     :     0.014615
      f-1     :     0.013416
      f+2     :     0.010411
      f-2     :     0.010209
      f+3     :     0.007562
      f-3     :     0.003573
      g0      :     0.000896  g :     0.003983
      g+1     :     0.000689
      g-1     :     0.000546
      g+2     :     0.000515
      g-2     :     0.000653
      g+3     :     0.000282
      g-3     :     0.000160
      g+4     :     0.000149
      g-4     :     0.000091
 57 O s       :     3.228509  s :     3.228509
      pz      :     1.522889  p :     4.299542
      px      :     1.425211
      py      :     1.351443
      dz2     :     0.021081  d :     0.099516
      dxz     :     0.025731
      dyz     :     0.012379
      dx2y2   :     0.019594
      dxy     :     0.020731
      f0      :     0.001865  f :     0.021701
      f+1     :     0.006094
      f-1     :     0.001574
      f+2     :     0.003259
      f-2     :     0.003645
      f+3     :     0.002462
      f-3     :     0.002802
      g0      :     0.000124  g :     0.001145
      g+1     :     0.000158
      g-1     :     0.000042
      g+2     :     0.000118
      g-2     :     0.000185
      g+3     :     0.000151
      g-3     :     0.000156
      g+4     :     0.000094
      g-4     :     0.000117
 58 H s       :     0.751969  s :     0.751969
      pz      :     0.058640  p :     0.190288
      px      :     0.080846
      py      :     0.050802
      dz2     :     0.012886  d :     0.070368
      dxz     :     0.015642
      dyz     :     0.006379
      dx2y2   :     0.015586
      dxy     :     0.019875
      f0      :     0.000595  f :     0.009698
      f+1     :     0.002240
      f-1     :     0.000451
      f+2     :     0.001295
      f-2     :     0.001304
      f+3     :     0.001876
      f-3     :     0.001937
 59 H s       :     0.754345  s :     0.754345
      pz      :     0.084921  p :     0.189587
      px      :     0.052866
      py      :     0.051800
      dz2     :     0.019752  d :     0.069040
      dxz     :     0.021801
      dyz     :     0.019509
      dx2y2   :     0.002310
      dxy     :     0.005669
      f0      :     0.002698  f :     0.009642
      f+1     :     0.002424
      f-1     :     0.002255
      f+2     :     0.000762
      f-2     :     0.001328
      f+3     :     0.000125
      f-3     :     0.000050
 60 H s       :     0.759030  s :     0.759030
      pz      :     0.056063  p :     0.185833
      px      :     0.078441
      py      :     0.051329
      dz2     :     0.014717  d :     0.068582
      dxz     :     0.015334
      dyz     :     0.006595
      dx2y2   :     0.012088
      dxy     :     0.019847
      f0      :     0.000632  f :     0.009624
      f+1     :     0.002509
      f-1     :     0.000394
      f+2     :     0.001404
      f-2     :     0.001538
      f+3     :     0.001307
      f-3     :     0.001839
 61 H s       :     0.759569  s :     0.759569
      pz      :     0.046546  p :     0.184700
      px      :     0.062853
      py      :     0.075301
      dz2     :     0.004848  d :     0.068052
      dxz     :     0.008465
      dyz     :     0.016799
      dx2y2   :     0.023209
      dxy     :     0.014731
      f0      :     0.001284  f :     0.009552
      f+1     :     0.000444
      f-1     :     0.000796
      f+2     :     0.000425
      f-2     :     0.001824
      f+3     :     0.001869
      f-3     :     0.002911
 62 H s       :     0.750066  s :     0.750066
      pz      :     0.060595  p :     0.190562
      px      :     0.076740
      py      :     0.053227
      dz2     :     0.015772  d :     0.070513
      dxz     :     0.015582
      dyz     :     0.007960
      dx2y2   :     0.012872
      dxy     :     0.018327
      f0      :     0.000704  f :     0.009711
      f+1     :     0.002414
      f-1     :     0.000563
      f+2     :     0.001626
      f-2     :     0.001608
      f+3     :     0.001316
      f-3     :     0.001480
 63 H s       :     0.752685  s :     0.752685
      pz      :     0.061057  p :     0.189023
      px      :     0.057959
      py      :     0.070008
      dz2     :     0.015458  d :     0.068585
      dxz     :     0.009451
      dyz     :     0.014050
      dx2y2   :     0.015133
      dxy     :     0.014494
      f0      :     0.000715  f :     0.009610
      f+1     :     0.001058
      f-1     :     0.001896
      f+2     :     0.001656
      f-2     :     0.001569
      f+3     :     0.001010
      f-3     :     0.001706
 64 H s       :     0.776697  s :     0.776697
      pz      :     0.058822  p :     0.192473
      px      :     0.061184
      py      :     0.072467
      dz2     :     0.015706  d :     0.067500
      dxz     :     0.009179
      dyz     :     0.012885
      dx2y2   :     0.015492
      dxy     :     0.014238
      f0      :     0.000748  f :     0.009472
      f+1     :     0.000997
      f-1     :     0.001890
      f+2     :     0.001598
      f-2     :     0.001618
      f+3     :     0.000929
      f-3     :     0.001692
 65 H s       :     0.782034  s :     0.782034
      pz      :     0.057113  p :     0.193213
      px      :     0.078309
      py      :     0.057791
      dz2     :     0.013619  d :     0.067720
      dxz     :     0.015442
      dyz     :     0.006567
      dx2y2   :     0.012626
      dxy     :     0.019466
      f0      :     0.000595  f :     0.009453
      f+1     :     0.002324
      f-1     :     0.000458
      f+2     :     0.001428
      f-2     :     0.001498
      f+3     :     0.001477
      f-3     :     0.001673
 66 H s       :     0.781838  s :     0.781838
      pz      :     0.048393  p :     0.190445
      px      :     0.067126
      py      :     0.074925
      dz2     :     0.004327  d :     0.067082
      dxz     :     0.009228
      dyz     :     0.015086
      dx2y2   :     0.024789
      dxy     :     0.013653
      f0      :     0.001199  f :     0.009401
      f+1     :     0.000532
      f-1     :     0.000705
      f+2     :     0.000219
      f-2     :     0.001883
      f+3     :     0.002041
      f-3     :     0.002822
 67 H s       :     0.782387  s :     0.782387
      pz      :     0.053164  p :     0.191943
      px      :     0.061938
      py      :     0.076841
      dz2     :     0.004476  d :     0.067306
      dxz     :     0.007302
      dyz     :     0.018212
      dx2y2   :     0.022949
      dxy     :     0.014367
      f0      :     0.001259  f :     0.009408
      f+1     :     0.000409
      f-1     :     0.000813
      f+2     :     0.000524
      f-2     :     0.001641
      f+3     :     0.001774
      f-3     :     0.002987
 68 H s       :     0.781202  s :     0.781202
      pz      :     0.058909  p :     0.191878
      px      :     0.080447
      py      :     0.052523
      dz2     :     0.013743  d :     0.067412
      dxz     :     0.015226
      dyz     :     0.005185
      dx2y2   :     0.012473
      dxy     :     0.020785
      f0      :     0.000580  f :     0.009429
      f+1     :     0.002468
      f-1     :     0.000240
      f+2     :     0.001369
      f-2     :     0.001261
      f+3     :     0.001373
      f-3     :     0.002137
 69 H s       :     0.779222  s :     0.779222
      pz      :     0.083526  p :     0.190974
      px      :     0.054057
      py      :     0.053391
      dz2     :     0.019533  d :     0.066897
      dxz     :     0.022335
      dyz     :     0.018862
      dx2y2   :     0.002052
      dxy     :     0.004116
      f0      :     0.002840  f :     0.009363
      f+1     :     0.002626
      f-1     :     0.002207
      f+2     :     0.000608
      f-2     :     0.000987
      f+3     :     0.000077
      f-3     :     0.000017
 70 H s       :     0.686344  s :     0.686344
      pz      :     0.081788  p :     0.342331
      px      :     0.150121
      py      :     0.110422
      dz2     :     0.020692  d :     0.124201
      dxz     :     0.027720
      dyz     :     0.015596
      dx2y2   :     0.030788
      dxy     :     0.029406
      f0      :     0.001365  f :     0.022300
      f+1     :     0.004829
      f-1     :     0.001041
      f+2     :     0.003760
      f-2     :     0.003819
      f+3     :     0.004782
      f-3     :     0.002705
 71 H s       :     0.780037  s :     0.780037
      pz      :     0.065397  p :     0.190857
      px      :     0.052622
      py      :     0.072839
      dz2     :     0.016611  d :     0.066874
      dxz     :     0.008454
      dyz     :     0.013944
      dx2y2   :     0.012382
      dxy     :     0.015483
      f0      :     0.000776  f :     0.009370
      f+1     :     0.000611
      f-1     :     0.002303
      f+2     :     0.001684
      f-2     :     0.001553
      f+3     :     0.001268
      f-3     :     0.001175
 72 H s       :     0.777784  s :     0.777784
      pz      :     0.079691  p :     0.190406
      px      :     0.054338
      py      :     0.056377
      dz2     :     0.018354  d :     0.067137
      dxz     :     0.017571
      dyz     :     0.018554
      dx2y2   :     0.004964
      dxy     :     0.007694
      f0      :     0.002086  f :     0.009411
      f+1     :     0.001868
      f-1     :     0.001897
      f+2     :     0.001457
      f-2     :     0.001626
      f+3     :     0.000199
      f-3     :     0.000278
 73 H s       :     0.781097  s :     0.781097
      pz      :     0.063776  p :     0.192945
      px      :     0.069770
      py      :     0.059399
      dz2     :     0.014260  d :     0.067752
      dxz     :     0.013059
      dyz     :     0.009929
      dx2y2   :     0.016512
      dxy     :     0.013992
      f0      :     0.000619  f :     0.009443
      f+1     :     0.001703
      f-1     :     0.001109
      f+2     :     0.001564
      f-2     :     0.001525
      f+3     :     0.001765
      f-3     :     0.001157
 74 H s       :     0.793357  s :     0.793357
      pz      :     0.084411  p :     0.186730
      px      :     0.053074
      py      :     0.049245
      dz2     :     0.020949  d :     0.064375
      dxz     :     0.017832
      dyz     :     0.017664
      dx2y2   :     0.003885
      dxy     :     0.004045
      f0      :     0.003152  f :     0.009701
      f+1     :     0.002228
      f-1     :     0.001971
      f+2     :     0.001036
      f-2     :     0.001120
      f+3     :     0.000090
      f-3     :     0.000105
 75 H s       :     0.793276  s :     0.793276
      pz      :     0.074445  p :     0.190340
      px      :     0.056472
      py      :     0.059422
      dz2     :     0.021085  d :     0.065331
      dxz     :     0.014333
      dyz     :     0.014058
      dx2y2   :     0.007933
      dxy     :     0.007922
      f0      :     0.002436  f :     0.009798
      f+1     :     0.001615
      f-1     :     0.001650
      f+2     :     0.001699
      f-2     :     0.001599
      f+3     :     0.000383
      f-3     :     0.000416
 76 H s       :     0.780164  s :     0.780164
      pz      :     0.044506  p :     0.191693
      px      :     0.081015
      py      :     0.066172
      dz2     :     0.006002  d :     0.065931
      dxz     :     0.016221
      dyz     :     0.008977
      dx2y2   :     0.019668
      dxy     :     0.015062
      f0      :     0.001349  f :     0.009771
      f+1     :     0.000976
      f-1     :     0.000624
      f+2     :     0.000294
      f-2     :     0.002151
      f+3     :     0.002524
      f-3     :     0.001852
 77 H s       :     0.783832  s :     0.783832
      pz      :     0.044595  p :     0.191713
      px      :     0.089422
      py      :     0.057696
      dz2     :     0.005491  d :     0.064987
      dxz     :     0.020226
      dyz     :     0.004094
      dx2y2   :     0.017579
      dxy     :     0.017598
      f0      :     0.001305  f :     0.009734
      f+1     :     0.001163
      f-1     :     0.000370
      f+2     :     0.001115
      f-2     :     0.001245
      f+3     :     0.002625
      f-3     :     0.001911
 78 H s       :     0.795175  s :     0.795175
      pz      :     0.072049  p :     0.189871
      px      :     0.052682
      py      :     0.065139
      dz2     :     0.019454  d :     0.064887
      dxz     :     0.013224
      dyz     :     0.013433
      dx2y2   :     0.009477
      dxy     :     0.009299
      f0      :     0.001862  f :     0.009741
      f+1     :     0.001239
      f-1     :     0.001889
      f+2     :     0.001845
      f-2     :     0.001755
      f+3     :     0.000506
      f-3     :     0.000646
 79 H s       :     0.796587  s :     0.796587
      pz      :     0.079639  p :     0.189819
      px      :     0.059125
      py      :     0.051056
      dz2     :     0.019951  d :     0.064750
      dxz     :     0.016098
      dyz     :     0.015569
      dx2y2   :     0.006877
      dxy     :     0.006254
      f0      :     0.002480  f :     0.009722
      f+1     :     0.002112
      f-1     :     0.001382
      f+2     :     0.001664
      f-2     :     0.001535
      f+3     :     0.000297
      f-3     :     0.000250
 80 H s       :     0.796414  s :     0.796414
      pz      :     0.045941  p :     0.190960
      px      :     0.085807
      py      :     0.059213
      dz2     :     0.005442  d :     0.065072
      dxz     :     0.020177
      dyz     :     0.004467
      dx2y2   :     0.017854
      dxy     :     0.017133
      f0      :     0.001309  f :     0.009766
      f+1     :     0.001168
      f-1     :     0.000375
      f+2     :     0.001075
      f-2     :     0.001320
      f+3     :     0.002663
      f-3     :     0.001856
 81 H s       :     0.782820  s :     0.782820
      pz      :     0.074545  p :     0.189868
      px      :     0.051445
      py      :     0.063878
      dz2     :     0.019767  d :     0.065398
      dxz     :     0.013399
      dyz     :     0.013672
      dx2y2   :     0.009287
      dxy     :     0.009272
      f0      :     0.001910  f :     0.009719
      f+1     :     0.001269
      f-1     :     0.001848
      f+2     :     0.001824
      f-2     :     0.001736
      f+3     :     0.000509
      f-3     :     0.000624
 82 H s       :     0.767002  s :     0.767002
      pz      :     0.077208  p :     0.188880
      px      :     0.046313
      py      :     0.065359
      dz2     :     0.020767  d :     0.068019
      dxz     :     0.017220
      dyz     :     0.014986
      dx2y2   :     0.007136
      dxy     :     0.007910
      f0      :     0.002062  f :     0.009557
      f+1     :     0.001556
      f-1     :     0.002224
      f+2     :     0.001389
      f-2     :     0.001711
      f+3     :     0.000387
      f-3     :     0.000227
 83 H s       :     0.774524  s :     0.774524
      pz      :     0.052977  p :     0.188797
      px      :     0.050607
      py      :     0.085213
      dz2     :     0.006663  d :     0.067823
      dxz     :     0.006954
      dyz     :     0.020076
      dx2y2   :     0.017345
      dxy     :     0.016785
      f0      :     0.000956  f :     0.009455
      f+1     :     0.000238
      f-1     :     0.001444
      f+2     :     0.001434
      f-2     :     0.001570
      f+3     :     0.001628
      f-3     :     0.002185


                      *****************************
                      * MAYER POPULATION ANALYSIS *
                      *****************************

  NA   - Mulliken gross atomic population
  ZA   - Total nuclear charge
  QA   - Mulliken gross atomic charge
  VA   - Mayer's total valence
  BVA  - Mayer's bonded valence
  FA   - Mayer's free valence

  ATOM       NA         ZA         QA         VA         BVA        FA
  0 C      6.1661     6.0000    -0.1661     3.8982     3.8982    -0.0000
  1 C      5.8376     6.0000     0.1624     3.6600     3.6600    -0.0000
  2 C      6.1811     6.0000    -0.1811     3.8734     3.8734    -0.0000
  3 C      6.1534     6.0000    -0.1534     3.9319     3.9319     0.0000
  4 C      6.0896     6.0000    -0.0896     3.8987     3.8987     0.0000
  5 C      6.1230     6.0000    -0.1230     3.9190     3.9190    -0.0000
  6 C      6.2445     6.0000    -0.2445     3.9201     3.9201     0.0000
  7 C      5.7375     6.0000     0.2625     3.8177     3.8177    -0.0000
  8 C      5.8919     6.0000     0.1081     3.8875     3.8875    -0.0000
  9 C      5.9361     6.0000     0.0639     3.8836     3.8836    -0.0000
 10 C      5.9036     6.0000     0.0964     4.3484     4.3484     0.0000
 11 N      7.1817     7.0000    -0.1817     3.0336     3.0336     0.0000
 12 N      7.2611     7.0000    -0.2611     3.1136     3.1136     0.0000
 13 C      6.0135     6.0000    -0.0135     3.9365     3.9365     0.0000
 14 C      5.9884     6.0000     0.0116     3.8490     3.8490     0.0000
 15 N      7.2238     7.0000    -0.2238     3.0876     3.0876     0.0000
 16 O      8.3817     8.0000    -0.3817     2.1350     2.1350     0.0000
 17 H      0.8039     1.0000     0.1961     1.0418     1.0418     0.0000
 18 H      0.8659     1.0000     0.1341     0.9643     0.9643     0.0000
 19 H      0.8639     1.0000     0.1361     0.9619     0.9619    -0.0000
 20 H      0.8974     1.0000     0.1026     0.9916     0.9916    -0.0000
 21 H      0.8927     1.0000     0.1073     0.9835     0.9835     0.0000
 22 H      0.8991     1.0000     0.1009     0.9892     0.9892     0.0000
 23 H      0.8858     1.0000     0.1142     0.9787     0.9787     0.0000
 24 H      0.8942     1.0000     0.1058     0.9941     0.9941    -0.0000
 25 H      0.8841     1.0000     0.1159     0.9847     0.9847     0.0000
 26 H      0.9050     1.0000     0.0950     0.9959     0.9959    -0.0000
 27 H      0.8968     1.0000     0.1032     0.9800     0.9800     0.0000
 28 C      6.0992     6.0000    -0.0992     3.7906     3.7906     0.0000
 29 C      5.7330     6.0000     0.2670     3.4567     3.4567    -0.0000
 30 C      6.0565     6.0000    -0.0565     3.7749     3.7749    -0.0000
 31 C      6.1562     6.0000    -0.1562     3.9009     3.9009    -0.0000
 32 C      6.1035     6.0000    -0.1035     3.9063     3.9063     0.0000
 33 C      6.1666     6.0000    -0.1666     3.9134     3.9134     0.0000
 34 C      5.9195     6.0000     0.0805     4.0548     4.0548    -0.0000
 35 O      8.3054     8.0000    -0.3054     2.1285     2.1285     0.0000
 36 C      6.0166     6.0000    -0.0166     3.7778     3.7778    -0.0000
 37 C      5.8647     6.0000     0.1353     3.7191     3.7191    -0.0000
 38 C      5.9837     6.0000     0.0163     3.9701     3.9701    -0.0000
 39 C      6.0679     6.0000    -0.0679     3.8445     3.8445    -0.0000
 40 C      6.1207     6.0000    -0.1207     3.8695     3.8695    -0.0000
 41 C      6.1015     6.0000    -0.1015     3.7591     3.7591     0.0000
 42 N      7.3151     7.0000    -0.3151     3.0507     3.0507    -0.0000
 43 C      5.6772     6.0000     0.3228     3.7801     3.7801    -0.0000
 44 O      8.2729     8.0000    -0.2729     2.2141     2.2141    -0.0000
 45 C      6.0010     6.0000    -0.0010     4.0785     4.0785     0.0000
 46 C      6.1432     6.0000    -0.1432     3.8341     3.8341     0.0000
 47 C      6.0906     6.0000    -0.0906     3.9556     3.9556    -0.0000
 48 C      6.1104     6.0000    -0.1104     3.7850     3.7850     0.0000
 49 C      5.9328     6.0000     0.0672     3.7544     3.7544    -0.0000
 50 C      6.1755     6.0000    -0.1755     3.8757     3.8757    -0.0000
 51 C      5.7181     6.0000     0.2819     4.1190     4.1190    -0.0000
 52 N      7.3407     7.0000    -0.3407     3.1422     3.1422    -0.0000
 53 C      6.0332     6.0000    -0.0332     3.8868     3.8868    -0.0000
 54 C      6.3008     6.0000    -0.3008     3.9524     3.9524     0.0000
 55 C      6.2808     6.0000    -0.2808     3.9963     3.9963     0.0000
 56 C      6.3138     6.0000    -0.3138     4.0019     4.0019     0.0000
 57 O      8.4468     8.0000    -0.4468     2.0768     2.0768    -0.0000
 58 H      0.8927     1.0000     0.1073     0.9913     0.9913     0.0000
 59 H      0.8660     1.0000     0.1340     0.9883     0.9883    -0.0000
 60 H      0.8831     1.0000     0.1169     0.9931     0.9931     0.0000
 61 H      0.8631     1.0000     0.1369     0.9783     0.9783     0.0000
 62 H      0.9016     1.0000     0.0984     1.0059     1.0059    -0.0000
 63 H      0.8710     1.0000     0.1290     0.9202     0.9202    -0.0000
 64 H      0.8863     1.0000     0.1137     0.9991     0.9991    -0.0000
 65 H      0.9172     1.0000     0.0828     0.9955     0.9955     0.0000
 66 H      0.8884     1.0000     0.1116     0.9929     0.9929    -0.0000
 67 H      0.9144     1.0000     0.0856     1.0022     1.0022     0.0000
 68 H      0.9138     1.0000     0.0862     1.0001     1.0001     0.0000
 69 H      0.8947     1.0000     0.1053     0.9985     0.9985     0.0000
 70 H      0.8056     1.0000     0.1944     1.0456     1.0456    -0.0000
 71 H      0.8868     1.0000     0.1132     0.9985     0.9985    -0.0000
 72 H      0.8828     1.0000     0.1172     1.0000     1.0000     0.0000
 73 H      0.9212     1.0000     0.0788     0.9980     0.9980     0.0000
 74 H      0.8913     1.0000     0.1087     0.9942     0.9942     0.0000
 75 H      0.9049     1.0000     0.0951     0.9919     0.9919     0.0000
 76 H      0.8864     1.0000     0.1136     1.0112     1.0112     0.0000
 77 H      0.9415     1.0000     0.0585     1.0301     1.0301     0.0000
 78 H      0.8928     1.0000     0.1072     0.9981     0.9981     0.0000
 79 H      0.8986     1.0000     0.1014     0.9847     0.9847     0.0000
 80 H      0.8860     1.0000     0.1140     0.9850     0.9850    -0.0000
 81 H      0.8879     1.0000     0.1121     0.9834     0.9834    -0.0000
 82 H      0.8602     1.0000     0.1398     0.9558     0.9558    -0.0000
 83 H      0.9104     1.0000     0.0896     0.9730     0.9730    -0.0000

  Mayer bond orders larger than 0.100000
B(  0-C ,  1-C ) :   1.3250 B(  0-C ,  5-C ) :   1.4143 B(  0-C , 20-H ) :   0.9574 
B(  1-C ,  2-C ) :   1.3011 B(  1-C ,  6-C ) :   0.9609 B(  2-C ,  3-C ) :   1.4272 
B(  2-C , 24-H ) :   0.9513 B(  3-C ,  4-C ) :   1.3875 B(  3-C , 23-H ) :   0.9481 
B(  4-C ,  5-C ) :   1.3912 B(  4-C , 22-H ) :   0.9549 B(  5-C , 21-H ) :   0.9490 
B(  6-C ,  7-C ) :   0.9831 B(  6-C , 25-H ) :   0.9365 B(  6-C , 26-H ) :   0.9494 
B(  7-C ,  8-C ) :   0.9738 B(  7-C , 11-N ) :   0.8608 B(  7-C , 27-H ) :   0.9158 
B(  8-C ,  9-C ) :   1.2458 B(  8-C , 12-N ) :   1.4918 B(  9-C , 10-C ) :   1.0386 
B(  9-C , 15-N ) :   1.5166 B( 10-C , 11-N ) :   1.2830 B( 10-C , 16-O ) :   1.9739 
B( 11-N , 17-H ) :   0.8420 B( 12-N , 13-C ) :   1.4867 B( 13-C , 14-C ) :   1.3357 
B( 13-C , 18-H ) :   0.9533 B( 14-C , 15-N ) :   1.4208 B( 14-C , 19-H ) :   0.9532 
B( 16-O , 70-H ) :   0.1253 B( 17-H , 57-O ) :   0.1682 B( 28-C , 29-C ) :   1.2436 
B( 28-C , 33-C ) :   1.4027 B( 28-C , 81-H ) :   0.9515 B( 29-C , 30-C ) :   1.2489 
B( 29-C , 34-C ) :   0.9447 B( 30-C , 31-C ) :   1.3732 B( 30-C , 77-H ) :   0.9873 
B( 31-C , 32-C ) :   1.3936 B( 31-C , 78-H ) :   0.9583 B( 32-C , 33-C ) :   1.3957 
B( 32-C , 79-H ) :   0.9540 B( 33-C , 80-H ) :   0.9563 B( 34-C , 35-O ) :   2.0117 
B( 34-C , 36-C ) :   1.0050 B( 36-C , 37-C ) :   1.2489 B( 36-C , 41-C ) :   1.3171 
B( 37-C , 38-C ) :   1.2310 B( 37-C , 44-O ) :   1.0450 B( 38-C , 39-C ) :   1.3277 
B( 38-C , 42-N ) :   1.2394 B( 39-C , 40-C ) :   1.3878 B( 39-C , 74-H ) :   0.9392 
B( 40-C , 41-C ) :   1.3630 B( 40-C , 75-H ) :   0.9595 B( 41-C , 76-H ) :   0.9392 
B( 42-N , 43-C ) :   1.6607 B( 43-C , 44-O ) :   1.0245 B( 43-C , 45-C ) :   1.0135 
B( 45-C , 46-C ) :   0.9477 B( 45-C , 50-C ) :   0.9121 B( 45-C , 54-C ) :   1.0337 
B( 46-C , 47-C ) :   0.9520 B( 46-C , 58-H ) :   0.9418 B( 46-C , 59-H ) :   0.9334 
B( 47-C , 48-C ) :   0.9459 B( 47-C , 53-C ) :   0.9653 B( 47-C , 55-C ) :   1.0741 
B( 48-C , 49-C ) :   0.9346 B( 48-C , 60-H ) :   0.9331 B( 48-C , 61-H ) :   0.9483 
B( 49-C , 50-C ) :   0.9197 B( 49-C , 51-C ) :   0.8851 B( 49-C , 56-C ) :   1.0795 
B( 50-C , 62-H ) :   0.9344 B( 50-C , 63-H ) :   0.9367 B( 51-C , 52-N ) :   1.2649 
B( 51-C , 57-O ) :   1.8625 B( 52-N , 53-C ) :   0.9831 B( 52-N , 70-H ) :   0.8651 
B( 53-C , 82-H ) :   0.9159 B( 53-C , 83-H ) :   0.9412 B( 54-C , 71-H ) :   0.9557 
B( 54-C , 72-H ) :   0.9601 B( 54-C , 73-H ) :   0.9533 B( 55-C , 67-H ) :   0.9563 
B( 55-C , 68-H ) :   0.9603 B( 55-C , 69-H ) :   0.9580 B( 56-C , 64-H ) :   0.9602 
B( 56-C , 65-H ) :   0.9487 B( 56-C , 66-H ) :   0.9516 

-------
TIMINGS
-------

Total SCF time: 0 days 3 hours 3 min 31 sec 

Total time                  ....   11011.713 sec
Sum of individual times     ....   10960.399 sec  ( 99.5%)

Fock matrix formation       ....   10705.561 sec  ( 97.2%)
  Split-RI-J                ....     368.588 sec  (  3.4% of F)
  Chain of spheres X        ....    9513.631 sec  ( 88.9% of F)
  XC integration            ....     810.801 sec  (  7.6% of F)
    Basis function eval.    ....      40.881 sec  (  5.0% of XC)
    Density eval.           ....     451.370 sec  ( 55.7% of XC)
    XC-Functional eval.     ....       3.061 sec  (  0.4% of XC)
    XC-Potential eval.      ....     256.754 sec  ( 31.7% of XC)
Diagonalization             ....      55.414 sec  (  0.5%)
Density matrix formation    ....       3.761 sec  (  0.0%)
Population analysis         ....      19.159 sec  (  0.2%)
Initial guess               ....      24.443 sec  (  0.2%)
Orbital Transformation      ....       0.000 sec  (  0.0%)
Orbital Orthonormalization  ....       0.000 sec  (  0.0%)
DIIS solution               ....      22.788 sec  (  0.2%)
SOSCF solution              ....      33.972 sec  (  0.3%)
Grid generation             ....      95.301 sec  (  0.9%)

Maximum memory used throughout the entire SCF-calculation: 2104.9 MB


-------------------------------------------------------------------------------
                          DFT DISPERSION CORRECTION                            
                                                                               
                                 DFTD4 V2.5                                    
-------------------------------------------------------------------------------
The PW6B95 functional is recognized
Active option DFTDOPT                   ...         5   

Starting D4
-------------------------   ----------------
Dispersion correction           -0.117378684
-------------------------   ----------------


-------------------------   --------------------
FINAL SINGLE POINT ENERGY     -2048.664157681979
-------------------------   --------------------


                            ***************************************
                            *     ORCA property calculations      *
                            ***************************************

                                    ---------------------
                                    Active property flags
                                    ---------------------
   (+) Dipole Moment


------------------------------------------------------------------------------
                       ORCA ELECTRIC PROPERTIES CALCULATION
------------------------------------------------------------------------------

Dipole Moment Calculation                       ... on
Quadrupole Moment Calculation                   ... off
Polarizability Calculation                      ... off
GBWName                                         ... orca.gbw
Electron density                                ... orca.scfp
The origin for moment calculation is the CENTER OF MASS  = ( 0.000005, -0.000008 -0.000005)

-------------
DIPOLE MOMENT
-------------
                                X             Y             Z
Electronic contribution:    -29.61759      26.33322      13.50860
Nuclear contribution   :     30.90520     -27.08098     -13.99658
                        -----------------------------------------
Total Dipole Moment    :      1.28761      -0.74776      -0.48798
                        -----------------------------------------
Magnitude (a.u.)       :      1.56691
Magnitude (Debye)      :      3.98277


--------------------
Rotational spectrum 
--------------------
 
Rotational constants in cm-1:     0.003099     0.002277     0.001969 
Rotational constants in MHz :    92.919356    68.271670    59.014675 

 Dipole components along the rotational axes: 
x,y,z [a.u.] :     1.461755    -0.562555     0.044932 
x,y,z [Debye]:     3.715486    -1.429900     0.114208 

 

Timings for individual modules:

Sum of individual times         ...    11032.948 sec (= 183.882 min)
GTO integral calculation        ...       19.513 sec (=   0.325 min)   0.2 %
SCF iterations                  ...    11013.436 sec (= 183.557 min)  99.8 %
                             ****ORCA TERMINATED NORMALLY****
TOTAL RUN TIME: 0 days 3 hours 4 minutes 5 seconds 659 msec
