# Supplementary material for: Photochemical Deracemization of 4,7-Diaza-1-isoindolinones by Unidirectional Hydrogen Atom Shuttling
Source: J Am Chem Soc. 2024 Dec 30;147(2):1434–9. doi: 10.1021/jacs.4c16053 (PMC11744763; doi:10.1021/jacs.4c16053)
Supplement: Supplementary file 3 — ja4c16053_si_003.zip [file ja4c16053_si_003.zip › to_zip/ent2b_1b/tda.out]

                                 *****************
                                 * O   R   C   A *
                                 *****************

                                            #,                                       
                                            ###                                      
                                            ####                                     
                                            #####                                    
                                            ######                                   
                                           ########,                                 
                                     ,,################,,,,,                         
                               ,,#################################,,                 
                          ,,##########################################,,             
                       ,#########################################, ''#####,          
                    ,#############################################,,   '####,        
                  ,##################################################,,,,####,       
                ,###########''''           ''''###############################       
              ,#####''   ,,,,##########,,,,          '''####'''          '####       
            ,##' ,,,,###########################,,,                        '##       
           ' ,,###''''                  '''############,,,                           
         ,,##''                                '''############,,,,        ,,,,,,###''
      ,#''                                            '''#######################'''  
     '                                                          ''''####''''         
             ,#######,   #######,   ,#######,      ##                                
            ,#'     '#,  ##    ##  ,#'     '#,    #''#        ,####,   ,####,        
            ##       ##  ##   ,#'  ##            #'  '#       #'       #'  '#        
            ##       ##  #######   ##           ,######,      #####,   #    #        
            '#,     ,#'  ##    ##  '#,     ,#' ,#      #,     #,   #   #,  ,#        
             '#######'   ##     ##  '#######'  #'      '#     '####' # '####'        


                #########################################################
                #                        -***-                          #
                #          Department of theory and spectroscopy        #
                #                                                       #
                #                      Frank Neese                      #
                #                                                       #
                #     Directorship, Architecture, Infrastructure        #
                #                    SHARK, DRIVERS                     #
                #        Core code/Algorithms in most modules           #
                #                                                       #
                #        Max Planck Institute fuer Kohlenforschung      #
                #                Kaiser Wilhelm Platz 1                 #
                #                 D-45470 Muelheim/Ruhr                 #
                #                      Germany                          #
                #                                                       #
                #                  All rights reserved                  #
                #                        -***-                          #
                #########################################################


                         Program Version 6.0.0  -   RELEASE  -


 With contributions from (in alphabetic order):
   Daniel Aravena         : Magnetic Suceptibility
   Michael Atanasov       : Ab Initio Ligand Field Theory (pilot matlab implementation)
   Alexander A. Auer      : GIAO ZORA, VPT2 properties, NMR spectrum
   Ute Becker             : All parallelization in ORCA, NUMFREQ, NUMCALC
   Giovanni Bistoni       : ED, misc. LED, open-shell LED, HFLD
   Martin Brehm           : Molecular dynamics
   Dmytro Bykov           : pre 5.0 version of the SCF Hessian
   Marcos Casanova-Páez   : Triplet and SCS-CIS(D). UHF-(DLPNO)-IP/EA/STEOM-CCSD. UHF-CVS-IP/STEOM-CCSD
   Vijay G. Chilkuri      : MRCI spin determinant printing, contributions to CSF-ICE
   Pauline Colinet        : FMM embedding
   Dipayan Datta          : RHF DLPNO-CCSD density
   Achintya Kumar Dutta   : EOM-CC, STEOM-CC
   Nicolas Foglia         : Exact transition moments, OPA infrastructure, MCD improvements
   Dmitry Ganyushin       : Spin-Orbit,Spin-Spin,Magnetic field MRCI
   Miquel Garcia          : C-PCM and meta-GGA Hessian, CCSD/C-PCM, Gaussian charge scheme
   Tiago L. C. Gouveia    : GS-ROHF, GS-ROCIS
   Yang Guo               : DLPNO-NEVPT2, F12-NEVPT2, CIM, IAO-localization
   Andreas Hansen         : Spin unrestricted coupled pair/coupled cluster methods
   Ingolf Harden          : AUTO-CI MPn and infrastructure 
   Benjamin Helmich-Paris : MC-RPA, TRAH-(SCF,CASSCF), AVAS, COSX integrals, SCF dyn. polar.
   Lee Huntington         : MR-EOM, pCC
   Robert Izsak           : Overlap fitted RIJCOSX, COSX-SCS-MP3, EOM
   Riya Kayal             : Wick's Theorem for AUTO-CI, AUTO-CI UHF-CCSDT
   Emily Kempfer          : AUTO-CI, RHF CISDT and CCSDT
   Christian Kollmar      : KDIIS, OOCD, Brueckner-CCSD(T), CCSD density, CASPT2, CASPT2-K, improved NEVPT2
   Axel Koslowski         : Symmetry handling
   Simone Kossmann        : Meta GGA functionals, TD-DFT gradient, OOMP2, (MP2 Hessian; deprecated post 5.0)
   Lucas Lang             : DCDCAS
   Marvin Lechner         : AUTO-CI (C++ implementation), FIC-MRCC
   Spencer Leger          : CASSCF response
   Dagmar Lenk            : GEPOL surface, SMD, ORCA-2-JSON
   Dimitrios Liakos       : Extrapolation schemes; Compound Job, initial MDCI parallelization
   Dimitrios Manganas     : Further ROCIS development; embedding schemes. LFT, Crystal Embedding
   Dimitrios Pantazis     : SARC Basis sets
   Anastasios Papadopoulos: AUTO-CI, single reference methods and gradients
   Taras Petrenko         : pre 6.0 DFT Hessian and TD-DFT gradient, (ASA, deprecated), ECA, 1-Electron XAS/XES, NRVS
   Peter Pinski           : DLPNO-MP2, DLPNO-MP2 Gradient
   Christoph Reimann      : Effective Core Potentials
   Marius Retegan         : Local ZFS, SOC
   Christoph Riplinger    : Optimizer, TS searches, QM/MM, DLPNO-CCSD(T), (RO)-DLPNO pert. Triples
   Michael Roemelt        : Original ROCIS implementation
   Masaaki Saitow         : Open-shell DLPNO-CCSD energy and density
   Barbara Sandhoefer     : DKH picture change effects
   Kantharuban Sivalingam : CASSCF convergence/infrastructure, NEVPT2 and variants, FIC-MRCI
   Bernardo de Souza      : ESD, SOC TD-DFT
   Georgi Stoychev        : AutoAux, RI-MP2 NMR, DLPNO-MP2 response, X2C
   Van Anh Tran           : RI-MP2 g-tensors
   Willem Van den Heuvel  : Paramagnetic NMR
   Zikuan Wang            : NOTCH, Electric field optimization 
   Frank Wennmohs         : Technical directorship and infrastructure
   Hang Xu                : AUTO-CI-Response properties 


 We gratefully acknowledge several colleagues who have allowed us to
 interface, adapt or use parts of their codes:
   Stefan Grimme, W. Hujo, H. Kruse, P. Pracht,  : VdW corrections, initial TS optimization,
                  C. Bannwarth, S. Ehlert,         DFT functionals, gCP, sTDA/sTD-DF
                  L. Wittmann, M. Mueller
   Ed Valeev, F. Pavosevic, A. Kumar             : LibInt (2-el integral package), F12 methods
   Garnet Chan, S. Sharma, J. Yang, R. Olivares  : DMRG
   Ulf Ekstrom                                   : XCFun DFT Library
   Mihaly Kallay                                 : mrcc  (arbitrary order and MRCC methods)
   Frank Weinhold                                : gennbo (NPA and NBO analysis)
   Simon Mueller                                 : openCOSMO-RS
   Christopher J. Cramer and Donald G. Truhlar   : smd solvation model
   Lars Goerigk                                  : TD-DFT with DH, B97 family of functionals
   V. Asgeirsson, H. Jonsson                     : NEB implementation
   FAccTs GmbH                                   : IRC, NEB, NEB-TS, DLPNO-Multilevel, CI-OPT
                                                   MM, QMMM, 2- and 3-layer-ONIOM, Crystal-QMMM,
                                                   LR-CPCM, SF, NACMEs, symmetry and pop. for TD-DFT,
                                                   nearIR, NL-DFT gradient (VV10), updates on ESD,
                                                   ML-optimized integration grids, MBIS, APM,
                                                   GOAT, DOCKER, SOLVATOR, interface openCOSMO-RS
   S Lehtola, MJT Oliveira, MAL Marques          : LibXC Library
   Liviu Ungur et al                             : ANISO software


 Your calculation uses the libint2 library for the computation of 2-el integrals
 For citations please refer to: http://libint.valeyev.net

 Your ORCA version has been built with support for libXC version: 6.2.2
 For citations please refer to: https://libxc.gitlab.io

 This ORCA versions uses:
   CBLAS   interface :  Fast vector & matrix operations
   LAPACKE interface :  Fast linear algebra routines
   SCALAPACK package :  Parallel linear algebra routines
   Shared memory     :  Shared parallel matrices
   BLAS/LAPACK       :  OpenBLAS 0.3.27  USE64BITINT DYNAMIC_ARCH NO_AFFINITY SkylakeX SINGLE_THREADED
        Core in use  :  SkylakeX
   Copyright (c) 2011-2014, The OpenBLAS Project


NOTE: MaxCore=1000 MB was set to SCF,MP2,MDCI,CIPSI,MRCI and CIS
      => If you want to overwrite this, your respective input block should be placed after the MaxCore statement


***************************************
The coordinates will be read from file: coord.xyz
***************************************


Your calculation utilizes the geometrical counterpoise correction gCP
Please cite in your paper:
H.Kruse, S. Grimme J.Chem.Phys., 136, (2012), 154101 
   

Your calculation utilizes the atom-pairwise dispersion correction
with the Becke-Johnson damping scheme (D3BJ)


Your calculation employs the composite approach PBEh-3c.
Please cite in your paper:
S. Grimme, J. G. Brandenburg, C. Bannwarth, A. Hansen J.Chem.Phys., 143, (2015), 054107 
   

================================================================================

----- Orbital basis set information -----
Your calculation utilizes the basis: def2-mSVP

----- AuxJ basis set information -----
Your calculation utilizes the auxiliary basis: def2/J
   F. Weigend, Phys. Chem. Chem. Phys. 8, 1057 (2006).

================================================================================
                                        WARNINGS
                       Please study these warnings very carefully!
================================================================================

WARNING: Old DensityContainer found on disk!
         Will remove this file - 
         If you want to keep old densities, please start your calculation with a different basename. 

INFO   : Checking CIS options ...

WARNING: CIS/ROCIS methods need fully converged wavefunctions
  ===> : Setting SCFConvForced true
         You can overwrite this default with %scf ConvForced false 


================================================================================
                                       INPUT FILE
================================================================================
NAME = orca.inp
|  1> ! RKS PBEh-3c CPCM(DCM) 
|  2> %tddft
|  3> nroots 5
|  4> triplets true
|  5> DoNTO True
|  6> end
|  7> %pal
|  8> nprocs 8
|  9> end
| 10> %plots
| 11> dim1 200 # resolution in x-direction
| 12> dim2 200 # resolution in y-direction
| 13> dim3 200 # resolution in z-direction
| 14> Format Gaussian_Cube
| 15> ElDens("Eldens.cube"); # Electron density
| 16> SpinDens("Sdens.cube"); # Spin density
| 17> end
| 18> %maxcore 1000
| 19> * xyzfile 0 1 coord.xyz
| 20> 
| 21>                          ****END OF INPUT****
================================================================================

                       ****************************
                       * Single Point Calculation *
                       ****************************

---------------------------------
CARTESIAN COORDINATES (ANGSTROEM)
---------------------------------
  C     -2.856510   -2.720905   -1.927648
  C     -3.449149   -1.469484   -2.061330
  C     -3.319146   -0.795162   -3.274818
  C     -2.611489   -1.356868   -4.327393
  C     -2.023562   -2.607762   -4.182491
  C     -2.151537   -3.289471   -2.980967
  C     -4.162715   -0.823089   -0.907040
  C     -3.277817    0.232496   -0.233820
  C     -3.919638    0.881704    0.950516
  C     -3.156779    0.657430    2.081909
  C     -1.968454   -0.148009    1.696280
  N     -2.084445   -0.330725    0.368252
  N     -5.047920    1.564339    0.974129
  C     -5.379666    2.031448    2.173221
  C     -4.602538    1.810018    3.312359
  N     -3.475166    1.110469    3.279202
  O     -1.086730   -0.560806    2.433015
  H     -1.339751   -0.785305   -0.169407
  H     -6.296060    2.604072    2.247178
  H     -4.914503    2.212376    4.268152
  H     -2.946917   -3.256913   -0.990225
  H     -1.697095   -4.264486   -2.859202
  H     -1.472087   -3.048390   -5.003015
  H     -2.521744   -0.819764   -5.263147
  H     -3.778327    0.179751   -3.397003
  H     -5.072635   -0.326256   -1.250979
  H     -4.456980   -1.570617   -0.167290
  H     -3.013495    0.992960   -0.973818
  C      1.587691    3.012450   -1.708467
  C      0.315382    2.461154   -1.580470
  C     -0.230146    1.733117   -2.634322
  C      0.503409    1.530544   -3.792908
  C      1.770387    2.085428   -3.918980
  C      2.306470    2.836754   -2.880599
  C     -0.489883    2.677091   -0.348183
  O     -1.649792    3.027642   -0.422024
  C      0.145603    2.447947    0.971384
  C      1.243336    1.626225    1.186373
  C      1.786892    1.372042    2.441719
  C      1.239520    1.961357    3.570570
  C      0.135441    2.784440    3.388807
  C     -0.403506    3.012261    2.125914
  N      2.844896    0.494413    2.289711
  C      2.889221    0.247579    1.029374
  O      1.961473    0.909163    0.297918
  C      3.905203   -0.564532    0.281109
  C      4.413209   -1.723804    1.149053
  C      3.509679   -2.962995    1.228369
  C      3.185938   -3.439153   -0.182580
  C      2.461746   -2.342962   -0.961384
  C      3.382693   -1.110868   -1.057792
  C      1.193869   -1.931589   -0.229608
  N      1.198901   -2.035599    1.103573
  C      2.180601   -2.705134    1.936592
  C      5.070780    0.401049   -0.006664
  C      4.257152   -4.044638    2.003476
  C      2.124127   -2.823756   -2.368436
  O      0.234743   -1.464225   -0.845070
  H      5.364605   -2.048448    0.714600
  H      4.644072   -1.362957    2.154369
  H      4.106279   -3.708135   -0.711683
  H      2.570678   -4.345158   -0.142937
  H      4.259920   -1.423105   -1.633626
  H      2.904060   -0.323745   -1.645546
  H      1.657451   -2.041646   -2.965822
  H      3.037556   -3.135668   -2.877461
  H      1.447991   -3.679921   -2.344912
  H      3.684512   -4.973259    2.036636
  H      5.218893   -4.261457    1.535797
  H      4.450488   -3.733053    3.032276
  H      0.381373   -1.667574    1.586503
  H      4.748112    1.244068   -0.620000
  H      5.492893    0.793101    0.919102
  H      5.860185   -0.124257   -0.545775
  H      1.651306    1.779583    4.554308
  H     -0.322182    3.257841    4.246860
  H     -1.268028    3.655490    2.028917
  H     -1.217827    1.299430   -2.543201
  H      0.084000    0.941082   -4.597916
  H      2.339518    1.934292   -4.827109
  H      3.287981    3.281049   -2.981602
  H      2.014984    3.593471   -0.899971
  H      2.336009   -2.104818    2.835101
  H      1.763692   -3.664184    2.262704

----------------------------
CARTESIAN COORDINATES (A.U.)
----------------------------
  NO LB      ZA    FRAG     MASS         X           Y           Z
   0 C     6.0000    0    12.011   -5.398022   -5.141765   -3.642727
   1 C     6.0000    0    12.011   -6.517947   -2.776922   -3.895349
   2 C     6.0000    0    12.011   -6.272277   -1.502638   -6.188509
   3 C     6.0000    0    12.011   -4.934998   -2.564109   -8.177588
   4 C     6.0000    0    12.011   -3.823978   -4.927957   -7.903763
   5 C     6.0000    0    12.011   -4.065815   -6.216200   -5.633211
   6 C     6.0000    0    12.011   -7.866391   -1.555414   -1.714058
   7 C     6.0000    0    12.011   -6.194176    0.439355   -0.441855
   8 C     6.0000    0    12.011   -7.407043    1.666180    1.796214
   9 C     6.0000    0    12.011   -5.965447    1.242362    3.934238
  10 C     6.0000    0    12.011   -3.719839   -0.279696    3.205505
  11 N     7.0000    0    14.007   -3.939031   -0.624980    0.695895
  12 N     7.0000    0    14.007   -9.539186    2.956172    1.840838
  13 C     6.0000    0    12.011  -10.166096    3.838880    4.106792
  14 C     6.0000    0    12.011   -8.697536    3.420438    6.259452
  15 N     7.0000    0    14.007   -6.567111    2.098483    6.196793
  16 O     8.0000    0    15.999   -2.053622   -1.059770    4.597732
  17 H     1.0000    0     1.008   -2.531763   -1.484012   -0.320134
  18 H     1.0000    0     1.008  -11.897829    4.920983    4.246551
  19 H     1.0000    0     1.008   -9.287066    4.180785    8.065639
  20 H     1.0000    0     1.008   -5.568865   -6.154673   -1.871254
  21 H     1.0000    0     1.008   -3.207045   -8.058711   -5.403108
  22 H     1.0000    0     1.008   -2.781841   -5.760622   -9.454328
  23 H     1.0000    0     1.008   -4.765405   -1.549130   -9.945905
  24 H     1.0000    0     1.008   -7.140004    0.339680   -6.419406
  25 H     1.0000    0     1.008   -9.585892   -0.616534   -2.364008
  26 H     1.0000    0     1.008   -8.422472   -2.968036   -0.316131
  27 H     1.0000    0     1.008   -5.694680    1.876422   -1.840249
  28 C     6.0000    0    12.011    3.000300    5.692705   -3.228535
  29 C     6.0000    0    12.011    0.595986    4.650906   -2.986656
  30 C     6.0000    0    12.011   -0.434913    3.275116   -4.978148
  31 C     6.0000    0    12.011    0.951304    2.892310   -7.167558
  32 C     6.0000    0    12.011    3.345546    3.940888   -7.405799
  33 C     6.0000    0    12.011    4.358597    5.360688   -5.443542
  34 C     6.0000    0    12.011   -0.925745    5.058969   -0.657970
  35 O     8.0000    0    15.999   -3.117654    5.721414   -0.797509
  36 C     6.0000    0    12.011    0.275149    4.625949    1.835650
  37 C     6.0000    0    12.011    2.349564    3.073120    2.241920
  38 C     6.0000    0    12.011    3.376737    2.592783    4.614180
  39 C     6.0000    0    12.011    2.342353    3.706428    6.747400
  40 C     6.0000    0    12.011    0.255947    5.261828    6.403917
  41 C     6.0000    0    12.011   -0.762517    5.692348    4.017395
  42 N     7.0000    0    14.007    5.376075    0.934305    4.326926
  43 C     6.0000    0    12.011    5.459837    0.467857    1.945235
  44 O     8.0000    0    15.999    3.706646    1.718069    0.562984
  45 C     6.0000    0    12.011    7.379764   -1.066811    0.531219
  46 C     6.0000    0    12.011    8.339757   -3.257518    2.171395
  47 C     6.0000    0    12.011    6.632331   -5.599249    2.321281
  48 C     6.0000    0    12.011    6.020550   -6.499057   -0.345026
  49 C     6.0000    0    12.011    4.652026   -4.427556   -1.816752
  50 C     6.0000    0    12.011    6.392364   -2.099236   -1.998937
  51 C     6.0000    0    12.011    2.256085   -3.650174   -0.433896
  52 N     7.0000    0    14.007    2.265595   -3.846725    2.085451
  53 C     6.0000    0    12.011    4.120738   -5.111962    3.659629
  54 C     6.0000    0    12.011    9.582386    0.757873   -0.012593
  55 C     6.0000    0    12.011    8.044851   -7.643258    3.786021
  56 C     6.0000    0    12.011    4.014017   -5.336125   -4.475695
  57 O     8.0000    0    15.999    0.443601   -2.766983   -1.596951
  58 H     1.0000    0     1.008   10.137634   -3.871006    1.350398
  59 H     1.0000    0     1.008    8.776024   -2.575615    4.071167
  60 H     1.0000    0     1.008    7.759743   -7.007359   -1.344886
  61 H     1.0000    0     1.008    4.857878   -8.211159   -0.270112
  62 H     1.0000    0     1.008    8.050082   -2.689279   -3.087105
  63 H     1.0000    0     1.008    5.487877   -0.611790   -3.109631
  64 H     1.0000    0     1.008    3.132129   -3.858152   -5.604591
  65 H     1.0000    0     1.008    5.740149   -5.925554   -5.437614
  66 H     1.0000    0     1.008    2.736306   -6.954042   -4.431242
  67 H     1.0000    0     1.008    6.962719   -9.398097    3.848685
  68 H     1.0000    0     1.008    9.862278   -8.052986    2.902235
  69 H     1.0000    0     1.008    8.410203   -7.054448    5.730172
  70 H     1.0000    0     1.008    0.720691   -3.151258    2.998056
  71 H     1.0000    0     1.008    8.972631    2.350947   -1.171630
  72 H     1.0000    0     1.008   10.380064    1.498744    1.736851
  73 H     1.0000    0     1.008   11.074144   -0.234812   -1.031365
  74 H     1.0000    0     1.008    3.120516    3.362925    8.606394
  75 H     1.0000    0     1.008   -0.608835    6.156427    8.025403
  76 H     1.0000    0     1.008   -2.396226    6.907876    3.834097
  77 H     1.0000    0     1.008   -2.301359    2.455567   -4.805953
  78 H     1.0000    0     1.008    0.158738    1.778388   -8.688802
  79 H     1.0000    0     1.008    4.421049    3.655281   -9.121914
  80 H     1.0000    0     1.008    6.213384    6.200284   -5.634412
  81 H     1.0000    0     1.008    3.807769    6.790676   -1.700699
  82 H     1.0000    0     1.008    4.414418   -3.977529    5.357565
  83 H     1.0000    0     1.008    3.332895   -6.924304    4.275891

--------------------------------
INTERNAL COORDINATES (ANGSTROEM)
--------------------------------
 C      0   0   0     0.000000000000     0.00000000     0.00000000
 C      1   0   0     1.391095241301     0.00000000     0.00000000
 C      2   1   0     1.394332863641   118.61825568     0.00000000
 C      3   2   1     1.387157911989   120.80487185   359.85182175
 C      4   3   2     1.389744974846   120.07785277     0.15055785
 C      5   4   3     1.387358887346   119.57444001     0.11051209
 C      2   1   3     1.503125617538   121.01762907   182.76705288
 C      7   2   1     1.533144186859   111.05651957   100.52912926
 C      8   7   2     1.495344902625   113.51371429   181.78369997
 C      9   8   7     1.382861345351   109.92572824   119.92286208
 C     10   9   8     1.486457557368   108.45963736     0.23784001
 N     11  10   9     1.345547919124   105.11252987     1.06142626
 N      9   8   7     1.318926233733   127.30486939   300.60482703
 C     13   9   8     1.328934437045   114.30696558   180.03065068
 C     14  13   9     1.396637512017   122.77276049   359.61236627
 N     10   9   8     1.319138043016   123.62378452   180.02037516
 O     11  10   9     1.220908445800   127.15672472   181.60113766
 H     12  11  10     1.024836536376   121.02363817   174.13326826
 H     14  13   9     1.083118689731   117.29965680   179.70194094
 H     15  14  13     1.082938064448   120.04433413   179.94454506
 H      1   2   3     1.083623641727   119.50952957   179.88586653
 H      6   5   4     1.082588861972   120.08169980   179.98480846
 H      5   4   3     1.082375577567   120.19359391   179.91821192
 H      4   3   2     1.082667565882   119.81733947   179.91705502
 H      3   2   1     1.084542475640   119.55797891   179.76607296
 H      7   2   1     1.092288142649   110.44216878   220.08860087
 H      7   2   1     1.092071963826   110.71604522   339.00011201
 H      8   7   2     1.093511567526   108.73388114    59.33450007
 C     18  12  11     5.036026535811   104.37293766   268.53800497
 C     29  18  12     1.392508048223    30.93287688   310.53378607
 C     30  29  18     1.392207892028   119.70094801   265.60667708
 C     31  30  29     1.386167179040   120.11551056     1.57674743
 C     32  31  30     1.388893165426   120.01509491   358.20978066
 C     29  18  12     1.386147825614   117.66296967   207.44614351
 C     30  29  18     1.487822016918   120.87656851    87.64956082
 O     35  30  29     1.213971000458   120.57498341   131.74862737
 C     35  30  29     1.482432693913   118.86867459   311.33671130
 C     37  35  30     1.387971381142   124.64054723   336.38023741
 C     38  37  35     1.391386488225   123.83972312   183.24139409
 C     39  38  37     1.386078776783   120.18855039   359.42523808
 C     40  39  38     1.389061353755   117.33863120     0.83686659
 C     41  40  39     1.391856772578   121.56670308   359.97600572
 N     39  38  37     1.383008203818   108.39804239   178.69878299
 C     43  39  38     1.285044981847   104.83736279   359.10600685
 O     38  37  35     1.348795876803   129.33141986     1.39679901
 C     44  43  39     1.500547829214   128.05254722   175.06758787
 C     46  44  43     1.534701896793   110.54358049    33.55895101
 C     47  46  44     1.535660012569   116.35915713    80.17290183
 C     48  47  46     1.523912871049   109.22673922    53.42559215
 C     49  48  47     1.527293256067   110.40143616   299.91199554
 C     46  44  43     1.537580807687   113.35597598   157.15386450
 C     50  49  48     1.520603974867   110.12894084   302.50701483
 N     52  50  49     1.337241985802   117.10348695    30.14535821
 C     53  52  50     1.451182698537   127.64127935   348.54919376
 C     46  44  43     1.540691577595   105.43708427   275.68315459
 C     48  47  46     1.526256739278   108.05649768   173.87011731
 C     50  49  48     1.524776920372   110.44013951   180.60494909
 O     52  50  49     1.231724089429   120.76068863   206.76988716
 H     47  46  44     1.095124148129   106.68650502   199.46329499
 H     47  46  44     1.092780260492   109.92431320   314.22317785
 H     49  48  47     1.095138756833   110.21452306    60.59790448
 H     49  48  47     1.095884010391   110.12666322   177.97237268
 H     51  46  44     1.094807508133   106.68156865   163.99757226
 H     51  46  44     1.092751948672   111.17812772    49.01862791
 H     57  50  49     1.089197794155   111.99769215   183.27382625
 H     57  50  49     1.091214771775   109.58740817   303.03606465
 H     57  50  49     1.091206140133   111.38956131    62.14273314
 H     56  48  47     1.091491103035   111.18808398   183.57421527
 H     56  48  47     1.091182676426   110.78125251   303.47875034
 H     56  48  47     1.092196854974   111.27750877    63.29182288
 H     53  52  50     1.018339846190   116.20995230   173.90715896
 H     55  46  44     1.091318546909   111.43332142   299.01992977
 H     55  46  44     1.090379207198   111.07737245    59.86223529
 H     55  46  44     1.090755057438   109.75553407   179.49355723
 H     40  39  38     1.081826625139   121.25319564   180.30128171
 H     41  40  39     1.081565248536   119.46229382   179.68671211
 H     42  41  40     1.081919832955   119.21367941   179.61893115
 H     31  30  29     1.082543440250   120.21781879   179.89399153
 H     32  31  30     1.082315201800   119.74832915   178.35093685
 H     33  32  31     1.082336137854   120.00346554   180.52887931
 H     34  29  18     1.082110728724   119.81653130   214.33283743
 H     29  18  12     1.083434653657   113.92980052    59.94330994
 H     54  53  52     1.091718646893   108.36302104   141.22396736
 H     54  53  52     1.095417086919   108.50348149   256.94293105

---------------------------
INTERNAL COORDINATES (A.U.)
---------------------------
 C      0   0   0     0.000000000000     0.00000000     0.00000000
 C      1   0   0     2.628789032261     0.00000000     0.00000000
 C      2   1   0     2.634907251807   118.61825568     0.00000000
 C      3   2   1     2.621348558161   120.80487185   359.85182175
 C      4   3   2     2.626237398453   120.07785277     0.15055785
 C      5   4   3     2.621728346546   119.57444001     0.11051209
 C      2   1   3     2.840495762027   121.01762907   182.76705288
 C      7   2   1     2.897222636976   111.05651957   100.52912926
 C      8   7   2     2.825792341716   113.51371429   181.78369997
 C      9   8   7     2.613229223899   109.92572824   119.92286208
 C     10   9   8     2.808997693122   108.45963736     0.23784001
 N     11  10   9     2.542717067212   105.11252987     1.06142626
 N      9   8   7     2.492409372599   127.30486939   300.60482703
 C     13   9   8     2.511322135952   114.30696558   180.03065068
 C     14  13   9     2.639262406074   122.77276049   359.61236627
 N     10   9   8     2.492809634137   123.62378452   180.02037516
 O     11  10   9     2.307182597153   127.15672472   181.60113766
 H     12  11  10     1.936660385786   121.02363817   174.13326826
 H     14  13   9     2.046797694122   117.29965680   179.70194094
 H     15  14  13     2.046456361805   120.04433413   179.94454506
 H      1   2   3     2.047751915107   119.50952957   179.88586653
 H      6   5   4     2.045796464760   120.08169980   179.98480846
 H      5   4   3     2.045393415647   120.19359391   179.91821192
 H      4   3   2     2.045945193596   119.81733947   179.91705502
 H      3   2   1     2.049488259564   119.55797891   179.76607296
 H      7   2   1     2.064125448936   110.44216878   220.08860087
 H      7   2   1     2.063716930165   110.71604522   339.00011201
 H      8   7   2     2.066437386898   108.73388114    59.33450007
 C     18  12  11     9.516710955843   104.37293766   268.53800497
 C     29  18  12     2.631458850423    30.93287688   310.53378607
 C     30  29  18     2.630891637417   119.70094801   265.60667708
 C     31  30  29     2.619476344217   120.11551056     1.57674743
 C     32  31  30     2.624627711929   120.01509491   358.20978066
 C     29  18  12     2.619439771542   117.66296967   207.44614351
 C     30  29  18     2.811576147994   120.87656851    87.64956082
 O     35  30  29     2.294072725388   120.57498341   131.74862737
 C     35  30  29     2.801391803467   118.86867459   311.33671130
 C     37  35  30     2.622885792078   124.64054723   336.38023741
 C     38  37  35     2.629339409184   123.83972312   183.24139409
 C     39  38  37     2.619309288160   120.18855039   359.42523808
 C     40  39  38     2.624945541810   117.33863120     0.83686659
 C     41  40  39     2.630228117815   121.56670308   359.97600572
 N     39  38  37     2.613506746182   108.39804239   178.69878299
 C     43  39  38     2.428383085461   104.83736279   359.10600685
 O     38  37  35     2.548854817720   129.33141986     1.39679901
 C     44  43  39     2.835624448064   128.05254722   175.06758787
 C     46  44  43     2.900166282148   110.54358049    33.55895101
 C     47  46  44     2.901976858569   116.35915713    80.17290183
 C     48  47  46     2.879777978241   109.22673922    53.42559215
 C     49  48  47     2.886165980152   110.40143616   299.91199554
 C     46  44  43     2.905606635301   113.35597598   157.15386450
 C     50  49  48     2.873525070651   110.12894084   302.50701483
 N     52  50  49     2.527021127947   117.10348695    30.14535821
 C     53  52  50     2.742337870519   127.64127935   348.54919376
 C     46  44  43     2.911485138495   105.43708427   275.68315459
 C     48  47  46     2.884207247286   108.05649768   173.87011731
 C     50  49  48     2.881410794827   110.44013951   180.60494909
 O     52  50  49     2.327621201574   120.76068863   206.76988716
 H     47  46  44     2.069484722608   106.68650502   199.46329499
 H     47  46  44     2.065055416885   109.92431320   314.22317785
 H     49  48  47     2.069512329058   110.21452306    60.59790448
 H     49  48  47     2.070920654183   110.12666322   177.97237268
 H     51  46  44     2.068886359733   106.68156865   163.99757226
 H     51  46  44     2.065001915298   111.17812772    49.01862791
 H     57  50  49     2.058285536624   111.99769215   183.27382625
 H     57  50  49     2.062097071944   109.58740817   303.03606465
 H     57  50  49     2.062080760506   111.38956131    62.14273314
 H     56  48  47     2.062619262349   111.18808398   183.57421527
 H     56  48  47     2.062036420525   110.78125251   303.47875034
 H     56  48  47     2.063952940231   111.27750877    63.29182288
 H     53  52  50     1.924383420559   116.20995230   173.90715896
 H     55  46  44     2.062293178527   111.43332142   299.01992977
 H     55  46  44     2.060518083726   111.07737245    59.86223529
 H     55  46  44     2.061228337747   109.75553407   179.49355723
 H     40  39  38     2.044356045897   121.25319564   180.30128171
 H     41  40  39     2.043862115700   119.46229382   179.68671211
 H     42  41  40     2.044532183143   119.21367941   179.61893115
 H     31  30  29     2.045710630146   120.21781879   179.89399153
 H     32  31  30     2.045279321982   119.74832915   178.35093685
 H     33  32  31     2.045318885390   120.00346554   180.52887931
 H     34  29  18     2.044892923866   119.81653130   214.33283743
 H     29  18  12     2.047394779412   113.92980052    59.94330994
 H     54  53  52     2.063049257922   108.36302104   141.22396736
 H     54  53  52     2.070038296695   108.50348149   256.94293105

---------------------
BASIS SET INFORMATION
---------------------
There are 4 groups of distinct atoms

 Group   1 Type C   : 8s4p1d contracted to 4s2p1d pattern {5111/31/1}
 Group   2 Type N   : 8s4p1d contracted to 4s2p1d pattern {5111/31/1}
 Group   3 Type O   : 8s4p1d contracted to 4s2p1d pattern {5111/31/1}
 Group   4 Type H   : 4s contracted to 2s pattern {31}

Atom   0C    basis set group =>   1
Atom   1C    basis set group =>   1
Atom   2C    basis set group =>   1
Atom   3C    basis set group =>   1
Atom   4C    basis set group =>   1
Atom   5C    basis set group =>   1
Atom   6C    basis set group =>   1
Atom   7C    basis set group =>   1
Atom   8C    basis set group =>   1
Atom   9C    basis set group =>   1
Atom  10C    basis set group =>   1
Atom  11N    basis set group =>   2
Atom  12N    basis set group =>   2
Atom  13C    basis set group =>   1
Atom  14C    basis set group =>   1
Atom  15N    basis set group =>   2
Atom  16O    basis set group =>   3
Atom  17H    basis set group =>   4
Atom  18H    basis set group =>   4
Atom  19H    basis set group =>   4
Atom  20H    basis set group =>   4
Atom  21H    basis set group =>   4
Atom  22H    basis set group =>   4
Atom  23H    basis set group =>   4
Atom  24H    basis set group =>   4
Atom  25H    basis set group =>   4
Atom  26H    basis set group =>   4
Atom  27H    basis set group =>   4
Atom  28C    basis set group =>   1
Atom  29C    basis set group =>   1
Atom  30C    basis set group =>   1
Atom  31C    basis set group =>   1
Atom  32C    basis set group =>   1
Atom  33C    basis set group =>   1
Atom  34C    basis set group =>   1
Atom  35O    basis set group =>   3
Atom  36C    basis set group =>   1
Atom  37C    basis set group =>   1
Atom  38C    basis set group =>   1
Atom  39C    basis set group =>   1
Atom  40C    basis set group =>   1
Atom  41C    basis set group =>   1
Atom  42N    basis set group =>   2
Atom  43C    basis set group =>   1
Atom  44O    basis set group =>   3
Atom  45C    basis set group =>   1
Atom  46C    basis set group =>   1
Atom  47C    basis set group =>   1
Atom  48C    basis set group =>   1
Atom  49C    basis set group =>   1
Atom  50C    basis set group =>   1
Atom  51C    basis set group =>   1
Atom  52N    basis set group =>   2
Atom  53C    basis set group =>   1
Atom  54C    basis set group =>   1
Atom  55C    basis set group =>   1
Atom  56C    basis set group =>   1
Atom  57O    basis set group =>   3
Atom  58H    basis set group =>   4
Atom  59H    basis set group =>   4
Atom  60H    basis set group =>   4
Atom  61H    basis set group =>   4
Atom  62H    basis set group =>   4
Atom  63H    basis set group =>   4
Atom  64H    basis set group =>   4
Atom  65H    basis set group =>   4
Atom  66H    basis set group =>   4
Atom  67H    basis set group =>   4
Atom  68H    basis set group =>   4
Atom  69H    basis set group =>   4
Atom  70H    basis set group =>   4
Atom  71H    basis set group =>   4
Atom  72H    basis set group =>   4
Atom  73H    basis set group =>   4
Atom  74H    basis set group =>   4
Atom  75H    basis set group =>   4
Atom  76H    basis set group =>   4
Atom  77H    basis set group =>   4
Atom  78H    basis set group =>   4
Atom  79H    basis set group =>   4
Atom  80H    basis set group =>   4
Atom  81H    basis set group =>   4
Atom  82H    basis set group =>   4
Atom  83H    basis set group =>   4
---------------------------------
AUXILIARY/J BASIS SET INFORMATION
---------------------------------
There are 4 groups of distinct atoms

 Group   1 Type C   : 12s5p4d2f1g contracted to 6s4p3d1f1g pattern {711111/2111/211/2/1}
 Group   2 Type N   : 12s5p4d2f1g contracted to 6s4p3d1f1g pattern {711111/2111/211/2/1}
 Group   3 Type O   : 12s5p4d2f1g contracted to 6s4p3d1f1g pattern {711111/2111/211/2/1}
 Group   4 Type H   : 5s2p1d contracted to 3s1p1d pattern {311/2/1}

Atom   0C    basis set group =>   1
Atom   1C    basis set group =>   1
Atom   2C    basis set group =>   1
Atom   3C    basis set group =>   1
Atom   4C    basis set group =>   1
Atom   5C    basis set group =>   1
Atom   6C    basis set group =>   1
Atom   7C    basis set group =>   1
Atom   8C    basis set group =>   1
Atom   9C    basis set group =>   1
Atom  10C    basis set group =>   1
Atom  11N    basis set group =>   2
Atom  12N    basis set group =>   2
Atom  13C    basis set group =>   1
Atom  14C    basis set group =>   1
Atom  15N    basis set group =>   2
Atom  16O    basis set group =>   3
Atom  17H    basis set group =>   4
Atom  18H    basis set group =>   4
Atom  19H    basis set group =>   4
Atom  20H    basis set group =>   4
Atom  21H    basis set group =>   4
Atom  22H    basis set group =>   4
Atom  23H    basis set group =>   4
Atom  24H    basis set group =>   4
Atom  25H    basis set group =>   4
Atom  26H    basis set group =>   4
Atom  27H    basis set group =>   4
Atom  28C    basis set group =>   1
Atom  29C    basis set group =>   1
Atom  30C    basis set group =>   1
Atom  31C    basis set group =>   1
Atom  32C    basis set group =>   1
Atom  33C    basis set group =>   1
Atom  34C    basis set group =>   1
Atom  35O    basis set group =>   3
Atom  36C    basis set group =>   1
Atom  37C    basis set group =>   1
Atom  38C    basis set group =>   1
Atom  39C    basis set group =>   1
Atom  40C    basis set group =>   1
Atom  41C    basis set group =>   1
Atom  42N    basis set group =>   2
Atom  43C    basis set group =>   1
Atom  44O    basis set group =>   3
Atom  45C    basis set group =>   1
Atom  46C    basis set group =>   1
Atom  47C    basis set group =>   1
Atom  48C    basis set group =>   1
Atom  49C    basis set group =>   1
Atom  50C    basis set group =>   1
Atom  51C    basis set group =>   1
Atom  52N    basis set group =>   2
Atom  53C    basis set group =>   1
Atom  54C    basis set group =>   1
Atom  55C    basis set group =>   1
Atom  56C    basis set group =>   1
Atom  57O    basis set group =>   3
Atom  58H    basis set group =>   4
Atom  59H    basis set group =>   4
Atom  60H    basis set group =>   4
Atom  61H    basis set group =>   4
Atom  62H    basis set group =>   4
Atom  63H    basis set group =>   4
Atom  64H    basis set group =>   4
Atom  65H    basis set group =>   4
Atom  66H    basis set group =>   4
Atom  67H    basis set group =>   4
Atom  68H    basis set group =>   4
Atom  69H    basis set group =>   4
Atom  70H    basis set group =>   4
Atom  71H    basis set group =>   4
Atom  72H    basis set group =>   4
Atom  73H    basis set group =>   4
Atom  74H    basis set group =>   4
Atom  75H    basis set group =>   4
Atom  76H    basis set group =>   4
Atom  77H    basis set group =>   4
Atom  78H    basis set group =>   4
Atom  79H    basis set group =>   4
Atom  80H    basis set group =>   4
Atom  81H    basis set group =>   4
Atom  82H    basis set group =>   4
Atom  83H    basis set group =>   4

Checking for AutoStart:
The File: orca.gbw exists
Trying to determine its content:
     ... Fine, the file contains calculation information
     ... Fine, the calculation information was read
     ... Fine, the file contains a basis set
     ... Fine, the basis set was read
     ... Fine, the file contains a geometry
     ... Fine, the geometry was read
     ... Fine, the file contains a set of orbitals
     ... Fine, the orbitals can be read
     => possible old guess file was deleted
     => GBW file was renamed to GES file
     => GES file is set as startup file
     => Guess is set to MORead
     ... now leaving AutoStart


           ************************************************************
           *        Program running with 8 parallel MPI-processes     *
           *              working on a common directory               *
           ************************************************************
------------------------------------------------------------------------------
                             ORCA STARTUP CALCULATIONS
                           -- RI-GTO INTEGRALS CHOSEN --
------------------------------------------------------------------------------
------------------------------------------------------------------------------
                   ___                                                        
                  /   \      - P O W E R E D   B Y -                         
                 /     \                                                     
                 |  |  |   _    _      __       _____    __    __             
                 |  |  |  | |  | |    /  \     |  _  \  |  |  /  |          
                  \  \/   | |  | |   /    \    | | | |  |  | /  /          
                 / \  \   | |__| |  /  /\  \   | |_| |  |  |/  /          
                |  |  |   |  __  | /  /__\  \  |    /   |      \           
                |  |  |   | |  | | |   __   |  |    \   |  |\   \          
                \     /   | |  | | |  |  |  |  | |\  \  |  | \   \       
                 \___/    |_|  |_| |__|  |__|  |_| \__\ |__|  \__/        
                                                                              
                      - O R C A' S   B I G   F R I E N D -                    
                                      &                                       
                       - I N T E G R A L  F E E D E R -                       
                                                                              
 v1 FN, 2020, v2 2021, v3 2022-2024                                           
------------------------------------------------------------------------------


----------------------
SHARK INTEGRAL PACKAGE
----------------------

Number of atoms                             ...     84
Number of basis functions                   ...    779
Number of shells                            ...    403
Maximum angular momentum                    ...      2
Integral batch strategy                     ... SHARK/LIBINT Hybrid
RI-J (if used) integral strategy            ... SPLIT-RIJ (Revised 2003 algorithm where possible)
Printlevel                                  ...      1
Contraction scheme used                     ... SEGMENTED contraction
Prescreening option                         ... SCHWARTZ
   Thresh                                   ... 1.000e-10
   Tcut                                     ... 1.000e-11
   Tpresel                                  ... 1.000e-11 
Coulomb Range Separation                    ... NOT USED
Exchange Range Separation                   ... NOT USED
Multipole approximations                    ... NOT USED
Finite Nucleus Model                        ... NOT USED
CABS basis                                  ... NOT available
Auxiliary Coulomb fitting basis             ... AVAILABLE
   # of basis functions in Aux-J            ...   2710
   # of shells in Aux-J                     ...    890
   Maximum angular momentum in Aux-J        ...      4
Auxiliary J/K fitting basis                 ... NOT available
Auxiliary Correlation fitting basis         ... NOT available
Auxiliary 'external' fitting basis          ... NOT available

Checking pre-screening integrals            ... done (  0.0 sec) Dimension = 403
Check shell pair data                       ... done (  0.0 sec)
Shell pair information
Shell pair cut-off parameter TPreSel        ...   1.0e-11
Total number of shell pairs                 ...     81406
Shell pairs after pre-screening             ...     42239
Total number of primitive shell pairs       ...    289142
Primitive shell pairs kept                  ...     85507
          la=0 lb=0:  14940 shell pairs
          la=1 lb=0:  15412 shell pairs
          la=1 lb=1:   3560 shell pairs
          la=2 lb=0:   5051 shell pairs
          la=2 lb=1:   2822 shell pairs
          la=2 lb=2:    454 shell pairs

Calculating one electron integrals          ... done (  0.1 sec)
Calculating RI/J V-Matrix + Cholesky decomp.... done (  0.4 sec)
Calculating Nuclear repulsion               ... done (  0.0 sec) ENN=   6404.826261042574 Eh

Diagonalization of the overlap matrix:
Smallest eigenvalue                        ... 3.834e-04
Time for diagonalization                   ...    0.159 sec
Threshold for overlap eigenvalues          ... 1.000e-07
Number of eigenvalues below threshold      ... 0
Time for construction of square roots      ...    0.089 sec
Total time needed                          ...    0.268 sec

-------------------
DFT GRID GENERATION
-------------------

General Integration Accuracy     IntAcc      ... 4.159
Radial Grid Type                 RadialGrid  ... OptM3 with GC (2021)
Angular Grid (max. ang.)         AngularGrid ... 3 (Lebedev-194)
Angular grid pruning method      GridPruning ... 4 (adaptive)
Weight generation scheme         WeightScheme... mBecke (2022)
Basis function cutoff            BFCut       ... 1.0000e-10
Integration weight cutoff        WCut        ... 1.0000e-14
Partially contracted basis set               ... off
Rotationally invariant grid construction     ... off
Angular grids for H and He will be reduced by one unit

Total number of grid points                  ...   199663
Total number of batches                      ...     3163
Average number of points per batch           ...       63
Average number of grid points per atom       ...     2377
Initializing property integral containers    ... done (  0.0 sec)

SHARK setup successfully completed in   3.8 seconds

Maximum memory used throughout the entire STARTUP-calculation: 87.4 MB


           ************************************************************
           *        Program running with 8 parallel MPI-processes     *
           *              working on a common directory               *
           ************************************************************
-------------------------------------------------------------------------------
                                 ORCA GUESS
                   Start orbitals & Density for SCF / CASSCF
-------------------------------------------------------------------------------

------------
SCF SETTINGS
------------
Hamiltonian:
 Density Functional     Method          .... DFT(GTOs)
 Exchange Functional    Exchange        .... PBE
   PBE kappa parameter   XKappa         ....  1.024500
   PBE mue parameter    XMuePBE         ....  0.123457
 Correlation Functional Correlation     .... PBE
   PBE beta parameter  CBetaPBE         ....  0.030000
 LDA part of GGA corr.  LDAOpt          .... PW91-LDA
 Gradients option       PostSCFGGA      .... off
 Hybrid DFT is turned on
   Fraction HF Exchange ScalHFX         ....  0.420000
   Scaling of DF-GGA-X  ScalDFX         ....  0.580000
   Scaling of DF-GGA-C  ScalDFC         ....  1.000000
   Scaling of DF-LDA-C  ScalLDAC        ....  1.000000
   Perturbative correction              ....  0.000000
 RI-approximation to the Coulomb term is turned on
   Number of AuxJ basis functions       .... 2710
   RIJ-ON(X) (HFX calculated with O(N)) .... on


General Settings:
 Integral files         IntName         .... orca
 Hartree-Fock type      HFTyp           .... RHF
 Total Charge           Charge          ....    0
 Multiplicity           Mult            ....    1
 Number of Electrons    NEL             ....  332
 Basis Dimension        Dim             ....  779
 Nuclear Repulsion      ENuc            ....   6404.8262610426 Eh

Convergence Acceleration:
 AO-DIIS                CNVDIIS         .... on
   Start iteration      DIISMaxIt       ....    12
   Startup error        DIISStart       ....  0.200000
   # of expansion vecs  DIISMaxEq       ....     5
   Bias factor          DIISBfac        ....   1.050
   Max. coefficient     DIISMaxC        ....  10.000
 MO-DIIS                CNVKDIIS        .... off
 Trust-Rad. Augm. Hess. CNVTRAH         .... auto
   Auto Start mean grad. ratio tolernc. ....  1.125000
   Auto Start start iteration           ....     1
   Auto Start num. interpolation iter.  ....    10
   Max. Number of Micro iterations      ....    24
   Max. Number of Macro iterations      .... Maxiter - #DIIS iter
   Number of Davidson start vectors     ....     2
   Converg. threshold    (grad. norm)   ....   5.000e-05
   Grad. Scal. Fac. for Micro threshold ....   0.100
   Minimum threshold for Micro iter.    ....   1.000e-02
   NR start threshold (gradient norm)   ....   1.000e-04
   Initial trust radius                 ....   0.400
   Minimum AH scaling param. (alpha)    ....   1.000
   Maximum AH scaling param. (alpha)    .... 1000.000
   Quad. conv. algorithm                .... NR
   White noise on init. David. guess    .... on
   Maximum white noise                  ....   0.010
   Pseudo random numbers                .... off
   Inactive MOs                         .... canonical
   Orbital update algorithm             .... Taylor
   Preconditioner                       .... Diag
   Full preconditioner red. dimension   ....   250
   COSX micro iterations for RIJONX calc.... off
 SOSCF                  CNVSOSCF        .... on
   Start iteration      SOSCFMaxIt      ....   150
   Startup grad/error   SOSCFStart      ....  0.003300
   Hessian update       SOSCFHessUp     .... L-BFGS
 Level Shifting         CNVShift        .... on
   Level shift para.    LevelShift      ....    0.2500
   Turn off err/grad.   ShiftErr        ....    0.0010
 Zerner damping         CNVZerner       .... off
 Static damping         CNVDamp         .... on
   Fraction old density DampFac         ....    0.7000
   Max. Damping (<1)    DampMax         ....    0.9800
   Min. Damping (>=0)   DampMin         ....    0.0000
   Turn off err/grad.   DampErr         ....    0.1000

SCF Procedure:
 Maximum # iterations   MaxIter         ....   125
 SCF integral mode      SCFMode         .... Direct
   Integral package                     .... SHARK and LIBINT hybrid scheme
 Reset frequency        DirectResetFreq ....    20
 Integral Threshold     Thresh          ....  1.000e-10 Eh
 Primitive CutOff       TCut            ....  1.000e-11 Eh

Convergence Tolerance:
 Convergence Check Mode ConvCheckMode   .... Total+1el-Energy
 Convergence forced     ConvForced      .... 1
 Energy Change          TolE            ....  1.000e-06 Eh
 1-El. energy change                    ....  1.000e-03 Eh
 Orbital Gradient       TolG            ....  5.000e-05
 Orbital Rotation angle TolX            ....  5.000e-05
 DIIS Error             TolErr          ....  1.000e-06

---------------------
INITIAL GUESS: MOREAD
---------------------
Guess MOs are being read from file: orca.ges
Input Geometry matches current geometry (good)
Input basis set matches current basis set (good)
Occupation numbers will be reassigned to an Aufbau configuration
MOs were renormalized
MOs were reorthogonalized (Cholesky)
                      ------------------
                      INITIAL GUESS DONE (   0.5 sec)
                      ------------------
             **** ENERGY FILE WAS UPDATED (orca.en.tmp) ****
Finished Guess after   1.0 sec
Maximum memory used throughout the entire GUESS-calculation: 75.7 MB


           ************************************************************
           *        Program running with 8 parallel MPI-processes     *
           *              working on a common directory               *
           ************************************************************

-------------------------------------------------------------------------------------------
                                      ORCA LEAN-SCF
                              memory conserving SCF solver
-------------------------------------------------------------------------------------------

--------------------
CPCM SOLVATION MODEL
--------------------
CPCM parameters:
  Epsilon                                         ...       8.9990
  Refrac                                          ...       1.4242
  Rsolv                                           ...       1.3000
  Surface type                                    ... GAUSSIAN VDW
  Discretization scheme                           ... Constant charge density
    Threshold for H atoms                         ...       5.0000 (charges/Ang^2)
    Threshold for non-H atoms                     ...       5.0000 (charges/Ang^2)
  Epsilon function type                           ...         CPCM
Solvent:                                          ... DICHLOROMETHANE
Radii:
  Scheme                                          ... Element-dependent radii
  Radius for C  used is    3.8550 Bohr (=   2.0400 Ang.)
  Radius for N  used is    3.5149 Bohr (=   1.8600 Ang.)
  Radius for O  used is    3.4469 Bohr (=   1.8240 Ang.)
  Radius for H  used is    2.4944 Bohr (=   1.3200 Ang.)
Calculating surface                               ...        done! (  0.0s)
Cavity surface points                             ...         6749
Cavity Volume                                     ...    4841.6992
Cavity Surface-area                               ...    2211.1550
Calculating surface distance matrix               ...        done! (  0.4s)
Performing Cholesky decomposition & store         ...        done! (  2.6s)
Overall time for CPCM initialization              ...                 3.0s

----------------------------------------D-I-I-S--------------------------------------------
Iteration    Energy (Eh)           Delta-E    RMSDP     MaxDP     DIISErr   Damp  Time(sec)
-------------------------------------------------------------------------------------------
               ***  Starting incremental Fock matrix formation  ***
                              *** Initializing SOSCF ***
---------------------------------------S-O-S-C-F--------------------------------------
Iteration    Energy (Eh)           Delta-E    RMSDP     MaxDP     MaxGrad    Time(sec)
--------------------------------------------------------------------------------------
    1    -2040.7698436670325464     0.00e+00  6.23e-07  4.74e-05  5.96e-06    49.7
               *** Restarting incremental Fock matrix formation ***
    2    -2040.7698436777991446    -1.08e-08  5.97e-07  4.86e-05  6.34e-06    50.3
                  *** Gradient check signals convergence ***

               *****************************************************
               *                     SUCCESS                       *
               *           SCF CONVERGED AFTER   2 CYCLES          *
               *****************************************************

             **** ENERGY FILE WAS UPDATED (orca.en.tmp) ****

----------------
TOTAL SCF ENERGY
----------------

Total Energy       :      -2040.76984367779914 Eh          -55532.17065 eV

Components:
Nuclear Repulsion  :       6404.82626104257361 Eh          174284.18300 eV
Electronic Energy  :      -8445.55475530897093 Eh         -229815.22847 eV
One Electron Energy:     -15536.28893492583848 Eh         -422763.91482 eV
Two Electron Energy:       7090.73417961686664 Eh          192948.68635 eV
CPCM Dielectric    :         -0.04134941140146 Eh              -1.12517 eV

Virial components:
Potential Energy   :      -4066.11587144111581 Eh         -110644.63793 eV
Kinetic Energy     :       2025.34602776331667 Eh           55112.46728 eV
Virial Ratio       :          2.00761539791377

DFT components:
N(Alpha)           :      165.999529573919 electrons
N(Beta)            :      165.999529573919 electrons
N(Total)           :      331.999059147838 electrons
E(X)               :     -154.302410194840 Eh       
E(C)               :      -14.657309447179 Eh       
E(XC)              :     -168.959719642019 Eh       

CPCM Solvation Model Properties:
Surface-charge          :         -0.03023357170580
Corrected charge        :         -0.00000000000000
Outlying charge corr.   :          0.00003529531135 Eh               0.00096 eV
Free-energy (cav+disp)  :  This term is not implemented in the current solvation scheme

---------------
SCF CONVERGENCE
---------------

  Last Energy change         ...    1.0767e-08  Tolerance :   1.0000e-06
  Last MAX-Density change    ...    4.8597e-05  Tolerance :   1.0000e-05
  Last RMS-Density change    ...    5.9749e-07  Tolerance :   1.0000e-06
  Last DIIS Error            ...    4.1107e-05  Tolerance :   1.0000e-06
  Last Orbital Gradient      ...    6.3382e-06  Tolerance :   5.0000e-05
  Last Orbital Rotation      ...    1.9417e-05  Tolerance :   5.0000e-05


----------------
ORBITAL ENERGIES
----------------

  NO   OCC          E(Eh)            E(eV) 
   0   2.0000     -19.585542      -532.9497 
   1   2.0000     -19.501440      -530.6612 
   2   2.0000     -19.475608      -529.9582 
   3   2.0000     -19.464929      -529.6676 
   4   2.0000     -14.675125      -399.3304 
   5   2.0000     -14.673000      -399.2726 
   6   2.0000     -14.662294      -398.9813 
   7   2.0000     -14.656587      -398.8260 
   8   2.0000     -14.643635      -398.4736 
   9   2.0000     -10.559348      -287.3345 
  10   2.0000     -10.554217      -287.1949 
  11   2.0000     -10.554150      -287.1930 
  12   2.0000     -10.547188      -287.0036 
  13   2.0000     -10.523284      -286.3531 
  14   2.0000     -10.506324      -285.8916 
  15   2.0000     -10.501887      -285.7709 
  16   2.0000     -10.498558      -285.6803 
  17   2.0000     -10.498321      -285.6738 
  18   2.0000     -10.497869      -285.6615 
  19   2.0000     -10.486520      -285.3527 
  20   2.0000     -10.477824      -285.1161 
  21   2.0000     -10.474717      -285.0315 
  22   2.0000     -10.469755      -284.8965 
  23   2.0000     -10.465475      -284.7801 
  24   2.0000     -10.464408      -284.7510 
  25   2.0000     -10.463649      -284.7304 
  26   2.0000     -10.460642      -284.6486 
  27   2.0000     -10.460616      -284.6478 
  28   2.0000     -10.459616      -284.6206 
  29   2.0000     -10.459379      -284.6142 
  30   2.0000     -10.457751      -284.5699 
  31   2.0000     -10.457248      -284.5562 
  32   2.0000     -10.456168      -284.5268 
  33   2.0000     -10.454721      -284.4874 
  34   2.0000     -10.454239      -284.4743 
  35   2.0000     -10.450826      -284.3814 
  36   2.0000     -10.448946      -284.3303 
  37   2.0000     -10.447999      -284.3045 
  38   2.0000     -10.447769      -284.2983 
  39   2.0000     -10.446923      -284.2752 
  40   2.0000     -10.446760      -284.2708 
  41   2.0000     -10.444666      -284.2138 
  42   2.0000     -10.438110      -284.0354 
  43   2.0000     -10.435011      -283.9511 
  44   2.0000     -10.433717      -283.9159 
  45   2.0000     -10.424320      -283.6602 
  46   2.0000     -10.422868      -283.6207 
  47   2.0000      -1.270542       -34.5732 
  48   2.0000      -1.170484       -31.8505 
  49   2.0000      -1.162160       -31.6240 
  50   2.0000      -1.149148       -31.2699 
  51   2.0000      -1.113986       -30.3131 
  52   2.0000      -1.056957       -28.7613 
  53   2.0000      -1.045404       -28.4469 
  54   2.0000      -1.033919       -28.1344 
  55   2.0000      -1.030731       -28.0476 
  56   2.0000      -0.979334       -26.6490 
  57   2.0000      -0.969848       -26.3909 
  58   2.0000      -0.963694       -26.2235 
  59   2.0000      -0.954862       -25.9831 
  60   2.0000      -0.903720       -24.5915 
  61   2.0000      -0.894559       -24.3422 
  62   2.0000      -0.892666       -24.2907 
  63   2.0000      -0.884439       -24.0668 
  64   2.0000      -0.880000       -23.9460 
  65   2.0000      -0.853638       -23.2287 
  66   2.0000      -0.847858       -23.0714 
  67   2.0000      -0.842766       -22.9328 
  68   2.0000      -0.838699       -22.8222 
  69   2.0000      -0.824870       -22.4459 
  70   2.0000      -0.784028       -21.3345 
  71   2.0000      -0.782407       -21.2904 
  72   2.0000      -0.771111       -20.9830 
  73   2.0000      -0.766304       -20.8522 
  74   2.0000      -0.765208       -20.8224 
  75   2.0000      -0.757768       -20.6199 
  76   2.0000      -0.755749       -20.5650 
  77   2.0000      -0.732340       -19.9280 
  78   2.0000      -0.714340       -19.4382 
  79   2.0000      -0.710102       -19.3228 
  80   2.0000      -0.705757       -19.2046 
  81   2.0000      -0.698746       -19.0138 
  82   2.0000      -0.687880       -18.7182 
  83   2.0000      -0.685555       -18.6549 
  84   2.0000      -0.670575       -18.2473 
  85   2.0000      -0.656607       -17.8672 
  86   2.0000      -0.649897       -17.6846 
  87   2.0000      -0.644306       -17.5325 
  88   2.0000      -0.638156       -17.3651 
  89   2.0000      -0.617385       -16.7999 
  90   2.0000      -0.611070       -16.6281 
  91   2.0000      -0.595059       -16.1924 
  92   2.0000      -0.591255       -16.0889 
  93   2.0000      -0.585229       -15.9249 
  94   2.0000      -0.581732       -15.8297 
  95   2.0000      -0.573576       -15.6078 
  96   2.0000      -0.570913       -15.5353 
  97   2.0000      -0.569540       -15.4980 
  98   2.0000      -0.565973       -15.4009 
  99   2.0000      -0.563446       -15.3322 
 100   2.0000      -0.550694       -14.9851 
 101   2.0000      -0.545282       -14.8379 
 102   2.0000      -0.541481       -14.7345 
 103   2.0000      -0.534895       -14.5552 
 104   2.0000      -0.533218       -14.5096 
 105   2.0000      -0.525632       -14.3032 
 106   2.0000      -0.523773       -14.2526 
 107   2.0000      -0.519776       -14.1438 
 108   2.0000      -0.516809       -14.0631 
 109   2.0000      -0.515251       -14.0207 
 110   2.0000      -0.512719       -13.9518 
 111   2.0000      -0.503329       -13.6963 
 112   2.0000      -0.498514       -13.5653 
 113   2.0000      -0.494976       -13.4690 
 114   2.0000      -0.494408       -13.4535 
 115   2.0000      -0.490329       -13.3425 
 116   2.0000      -0.487335       -13.2611 
 117   2.0000      -0.483995       -13.1702 
 118   2.0000      -0.480234       -13.0678 
 119   2.0000      -0.479358       -13.0440 
 120   2.0000      -0.476216       -12.9585 
 121   2.0000      -0.474901       -12.9227 
 122   2.0000      -0.468275       -12.7424 
 123   2.0000      -0.463020       -12.5994 
 124   2.0000      -0.457426       -12.4472 
 125   2.0000      -0.451150       -12.2764 
 126   2.0000      -0.450164       -12.2496 
 127   2.0000      -0.447718       -12.1830 
 128   2.0000      -0.445184       -12.1141 
 129   2.0000      -0.438071       -11.9205 
 130   2.0000      -0.436832       -11.8868 
 131   2.0000      -0.435001       -11.8370 
 132   2.0000      -0.430308       -11.7093 
 133   2.0000      -0.425581       -11.5807 
 134   2.0000      -0.423847       -11.5335 
 135   2.0000      -0.421714       -11.4754 
 136   2.0000      -0.421300       -11.4642 
 137   2.0000      -0.419432       -11.4133 
 138   2.0000      -0.418434       -11.3862 
 139   2.0000      -0.415449       -11.3049 
 140   2.0000      -0.406788       -11.0693 
 141   2.0000      -0.404609       -11.0100 
 142   2.0000      -0.402433       -10.9507 
 143   2.0000      -0.398242       -10.8367 
 144   2.0000      -0.395581       -10.7643 
 145   2.0000      -0.392246       -10.6736 
 146   2.0000      -0.387867       -10.5544 
 147   2.0000      -0.386725       -10.5233 
 148   2.0000      -0.379199       -10.3185 
 149   2.0000      -0.374527       -10.1914 
 150   2.0000      -0.364287        -9.9127 
 151   2.0000      -0.350579        -9.5397 
 152   2.0000      -0.345764        -9.4087 
 153   2.0000      -0.344677        -9.3791 
 154   2.0000      -0.329779        -8.9737 
 155   2.0000      -0.319408        -8.6915 
 156   2.0000      -0.315504        -8.5853 
 157   2.0000      -0.314381        -8.5547 
 158   2.0000      -0.305067        -8.3013 
 159   2.0000      -0.304411        -8.2834 
 160   2.0000      -0.302970        -8.2442 
 161   2.0000      -0.299751        -8.1566 
 162   2.0000      -0.297015        -8.0822 
 163   2.0000      -0.295234        -8.0337 
 164   2.0000      -0.287596        -7.8259 
 165   2.0000      -0.279196        -7.5973 
 166   0.0000      -0.054048        -1.4707 
 167   0.0000      -0.047747        -1.2993 
 168   0.0000      -0.018845        -0.5128 
 169   0.0000      -0.003753        -0.1021 
 170   0.0000       0.009487         0.2582 
 171   0.0000       0.014225         0.3871 
 172   0.0000       0.016734         0.4553 
 173   0.0000       0.019520         0.5312 
 174   0.0000       0.047228         1.2852 
 175   0.0000       0.057277         1.5586 
 176   0.0000       0.081938         2.2297 
*Only the first 10 virtual orbitals were printed.

                    ********************************
                    * MULLIKEN POPULATION ANALYSIS *
                    ********************************

-----------------------
MULLIKEN ATOMIC CHARGES
-----------------------
   0 C :   -0.300724
   1 C :    0.114379
   2 C :   -0.293560
   3 C :   -0.236358
   4 C :   -0.264074
   5 C :   -0.232058
   6 C :   -0.499383
   7 C :   -0.120238
   8 C :    0.266625
   9 C :    0.054727
  10 C :    0.534739
  11 N :   -0.701081
  12 N :   -0.362785
  13 C :   -0.108731
  14 C :   -0.120761
  15 N :   -0.346006
  16 O :   -0.473385
  17 H :    0.445519
  18 H :    0.279076
  19 H :    0.277146
  20 H :    0.244832
  21 H :    0.247631
  22 H :    0.249276
  23 H :    0.247857
  24 H :    0.248616
  25 H :    0.266113
  26 H :    0.260653
  27 H :    0.297166
  28 C :   -0.262298
  29 C :   -0.044878
  30 C :   -0.274356
  31 C :   -0.242834
  32 C :   -0.246559
  33 C :   -0.240063
  34 C :    0.380463
  35 O :   -0.377729
  36 C :   -0.106541
  37 C :    0.324157
  38 C :    0.171150
  39 C :   -0.311038
  40 C :   -0.248964
  41 C :   -0.294111
  42 N :   -0.439560
  43 C :    0.564169
  44 O :   -0.443512
  45 C :   -0.251802
  46 C :   -0.372222
  47 C :   -0.132774
  48 C :   -0.384985
  49 C :   -0.222841
  50 C :   -0.386516
  51 C :    0.594202
  52 N :   -0.655517
  53 C :   -0.240310
  54 C :   -0.636199
  55 C :   -0.643906
  56 C :   -0.637242
  57 O :   -0.506971
  58 H :    0.236271
  59 H :    0.248756
  60 H :    0.237290
  61 H :    0.241169
  62 H :    0.246776
  63 H :    0.259170
  64 H :    0.236600
  65 H :    0.225172
  66 H :    0.231148
  67 H :    0.230243
  68 H :    0.230115
  69 H :    0.231098
  70 H :    0.419400
  71 H :    0.241590
  72 H :    0.243488
  73 H :    0.240896
  74 H :    0.267319
  75 H :    0.260979
  76 H :    0.269163
  77 H :    0.270966
  78 H :    0.256305
  79 H :    0.258187
  80 H :    0.256955
  81 H :    0.261555
  82 H :    0.251664
  83 H :    0.242101
Sum of atomic charges:   -0.0000000

--------------------------------
MULLIKEN REDUCED ORBITAL CHARGES
--------------------------------
  0 C s       :     3.284203  s :     3.284203
      pz      :     1.044391  p :     2.976766
      px      :     0.965319
      py      :     0.967056
      dz2     :     0.009498  d :     0.039755
      dxz     :     0.005080
      dyz     :     0.012000
      dx2y2   :     0.006844
      dxy     :     0.006333

  1 C s       :     3.155767  s :     3.155767
      pz      :     0.872895  p :     2.683710
      px      :     0.921093
      py      :     0.889722
      dz2     :     0.011268  d :     0.046144
      dxz     :     0.007779
      dyz     :     0.012563
      dx2y2   :     0.006848
      dxy     :     0.007686

  2 C s       :     3.281742  s :     3.281742
      pz      :     0.904123  p :     2.972179
      px      :     1.004583
      py      :     1.063473
      dz2     :     0.011156  d :     0.039639
      dxz     :     0.007387
      dyz     :     0.009493
      dx2y2   :     0.005316
      dxy     :     0.006286

  3 C s       :     3.253827  s :     3.253827
      pz      :     1.028847  p :     2.942370
      px      :     0.961091
      py      :     0.952431
      dz2     :     0.009480  d :     0.040161
      dxz     :     0.005132
      dyz     :     0.012204
      dx2y2   :     0.007058
      dxy     :     0.006287

  4 C s       :     3.258660  s :     3.258660
      pz      :     1.007878  p :     2.965433
      px      :     1.013294
      py      :     0.944261
      dz2     :     0.008707  d :     0.039980
      dxz     :     0.007711
      dyz     :     0.011151
      dx2y2   :     0.005692
      dxy     :     0.006720

  5 C s       :     3.252711  s :     3.252711
      pz      :     0.910238  p :     2.939274
      px      :     0.986182
      py      :     1.042854
      dz2     :     0.011207  d :     0.040074
      dxz     :     0.007510
      dyz     :     0.009679
      dx2y2   :     0.005451
      dxy     :     0.006227

  6 C s       :     3.363556  s :     3.363556
      pz      :     1.015153  p :     3.093186
      px      :     1.032020
      py      :     1.046013
      dz2     :     0.005760  d :     0.042641
      dxz     :     0.008465
      dyz     :     0.012980
      dx2y2   :     0.005083
      dxy     :     0.010352

  7 C s       :     3.267859  s :     3.267859
      pz      :     0.948022  p :     2.787859
      px      :     0.829106
      py      :     1.010730
      dz2     :     0.007418  d :     0.064520
      dxz     :     0.014176
      dyz     :     0.016827
      dx2y2   :     0.012795
      dxy     :     0.013305

  8 C s       :     3.092307  s :     3.092307
      pz      :     0.875256  p :     2.575559
      px      :     0.825426
      py      :     0.874877
      dz2     :     0.011692  d :     0.065509
      dxz     :     0.020406
      dyz     :     0.011601
      dx2y2   :     0.010798
      dxy     :     0.011012

  9 C s       :     3.152861  s :     3.152861
      pz      :     0.842991  p :     2.728865
      px      :     0.938422
      py      :     0.947453
      dz2     :     0.019733  d :     0.063547
      dxz     :     0.018192
      dyz     :     0.012337
      dx2y2   :     0.005270
      dxy     :     0.008015

 10 C s       :     2.924218  s :     2.924218
      pz      :     0.787006  p :     2.414927
      px      :     0.823678
      py      :     0.804243
      dz2     :     0.041980  d :     0.126117
      dxz     :     0.027420
      dyz     :     0.024466
      dx2y2   :     0.014238
      dxy     :     0.018013

 11 N s       :     3.579721  s :     3.579721
      pz      :     1.201858  p :     4.087001
      px      :     1.334772
      py      :     1.550372
      dz2     :     0.008460  d :     0.034359
      dxz     :     0.009865
      dyz     :     0.006779
      dx2y2   :     0.003509
      dxy     :     0.005747

 12 N s       :     3.612147  s :     3.612147
      pz      :     1.383345  p :     3.706114
      px      :     1.231551
      py      :     1.091217
      dz2     :     0.012863  d :     0.044524
      dxz     :     0.007741
      dyz     :     0.008225
      dx2y2   :     0.007927
      dxy     :     0.007768

 13 C s       :     3.198702  s :     3.198702
      pz      :     0.849548  p :     2.851443
      px      :     1.042529
      py      :     0.959367
      dz2     :     0.019281  d :     0.058586
      dxz     :     0.015364
      dyz     :     0.011419
      dx2y2   :     0.004394
      dxy     :     0.008128

 14 C s       :     3.196707  s :     3.196707
      pz      :     1.057973  p :     2.865799
      px      :     0.874710
      py      :     0.933115
      dz2     :     0.012377  d :     0.058255
      dxz     :     0.016952
      dyz     :     0.009644
      dx2y2   :     0.009140
      dxy     :     0.010142

 15 N s       :     3.613557  s :     3.613557
      pz      :     1.405382  p :     3.687234
      px      :     1.204355
      py      :     1.077498
      dz2     :     0.013169  d :     0.045214
      dxz     :     0.008079
      dyz     :     0.008696
      dx2y2   :     0.008083
      dxy     :     0.007188

 16 O s       :     3.760252  s :     3.760252
      pz      :     1.652160  p :     4.685406
      px      :     1.487865
      py      :     1.545381
      dz2     :     0.004778  d :     0.027727
      dxz     :     0.007462
      dyz     :     0.004805
      dx2y2   :     0.005778
      dxy     :     0.004905

 17 H s       :     0.554481  s :     0.554481

 18 H s       :     0.720924  s :     0.720924

 19 H s       :     0.722854  s :     0.722854

 20 H s       :     0.755168  s :     0.755168

 21 H s       :     0.752369  s :     0.752369

 22 H s       :     0.750724  s :     0.750724

 23 H s       :     0.752143  s :     0.752143

 24 H s       :     0.751384  s :     0.751384

 25 H s       :     0.733887  s :     0.733887

 26 H s       :     0.739347  s :     0.739347

 27 H s       :     0.702834  s :     0.702834

 28 C s       :     3.283906  s :     3.283906
      pz      :     1.023524  p :     2.938124
      px      :     0.915142
      py      :     0.999458
      dz2     :     0.008447  d :     0.040269
      dxz     :     0.010552
      dyz     :     0.007874
      dx2y2   :     0.006124
      dxy     :     0.007271

 29 C s       :     3.207287  s :     3.207287
      pz      :     0.915755  p :     2.794301
      px      :     0.877267
      py      :     1.001279
      dz2     :     0.009866  d :     0.043290
      dxz     :     0.013118
      dyz     :     0.005570
      dx2y2   :     0.007766
      dxy     :     0.006969

 30 C s       :     3.282889  s :     3.282889
      pz      :     0.897598  p :     2.951392
      px      :     1.073173
      py      :     0.980621
      dz2     :     0.010996  d :     0.040075
      dxz     :     0.009484
      dyz     :     0.007304
      dx2y2   :     0.005976
      dxy     :     0.006315

 31 C s       :     3.257607  s :     3.257607
      pz      :     1.005474  p :     2.945402
      px      :     0.931233
      py      :     1.008695
      dz2     :     0.008184  d :     0.039825
      dxz     :     0.010968
      dyz     :     0.007667
      dx2y2   :     0.005988
      dxy     :     0.007018

 32 C s       :     3.265273  s :     3.265273
      pz      :     1.031323  p :     2.941100
      px      :     0.962066
      py      :     0.947712
      dz2     :     0.008844  d :     0.040186
      dxz     :     0.012318
      dyz     :     0.005279
      dx2y2   :     0.007185
      dxy     :     0.006561

 33 C s       :     3.253155  s :     3.253155
      pz      :     0.911134  p :     2.947098
      px      :     1.044554
      py      :     0.991410
      dz2     :     0.010843  d :     0.039810
      dxz     :     0.009408
      dyz     :     0.007210
      dx2y2   :     0.005828
      dxy     :     0.006521

 34 C s       :     3.123170  s :     3.123170
      pz      :     0.825711  p :     2.396151
      px      :     0.828722
      py      :     0.741719
      dz2     :     0.016542  d :     0.100216
      dxz     :     0.040770
      dyz     :     0.008589
      dx2y2   :     0.016445
      dxy     :     0.017869

 35 O s       :     3.770660  s :     3.770660
      pz      :     1.825078  p :     4.577739
      px      :     1.388578
      py      :     1.364083
      dz2     :     0.002971  d :     0.029331
      dxz     :     0.006458
      dyz     :     0.000710
      dx2y2   :     0.008839
      dxy     :     0.010353

 36 C s       :     3.247120  s :     3.247120
      pz      :     0.890497  p :     2.816653
      px      :     0.911023
      py      :     1.015133
      dz2     :     0.012108  d :     0.042768
      dxz     :     0.009939
      dyz     :     0.006566
      dx2y2   :     0.007364
      dxy     :     0.006791

 37 C s       :     3.115869  s :     3.115869
      pz      :     0.768090  p :     2.484052
      px      :     0.835678
      py      :     0.880285
      dz2     :     0.014525  d :     0.075922
      dxz     :     0.020288
      dyz     :     0.016802
      dx2y2   :     0.013120
      dxy     :     0.011188

 38 C s       :     3.104884  s :     3.104884
      pz      :     0.869033  p :     2.658827
      px      :     0.865061
      py      :     0.924733
      dz2     :     0.014237  d :     0.065139
      dxz     :     0.016266
      dyz     :     0.012546
      dx2y2   :     0.011776
      dxy     :     0.010314

 39 C s       :     3.313566  s :     3.313566
      pz      :     1.031582  p :     2.957532
      px      :     0.969129
      py      :     0.956822
      dz2     :     0.010073  d :     0.039940
      dxz     :     0.010754
      dyz     :     0.007278
      dx2y2   :     0.006533
      dxy     :     0.005302

 40 C s       :     3.253112  s :     3.253112
      pz      :     1.000234  p :     2.956226
      px      :     0.962142
      py      :     0.993851
      dz2     :     0.009667  d :     0.039626
      dxz     :     0.010314
      dyz     :     0.008428
      dx2y2   :     0.005337
      dxy     :     0.005880

 41 C s       :     3.296775  s :     3.296775
      pz      :     0.901789  p :     2.957541
      px      :     1.039855
      py      :     1.015897
      dz2     :     0.011339  d :     0.039795
      dxz     :     0.009948
      dyz     :     0.008878
      dx2y2   :     0.002841
      dxy     :     0.006789

 42 N s       :     3.607544  s :     3.607544
      pz      :     1.271657  p :     3.786305
      px      :     1.294295
      py      :     1.220353
      dz2     :     0.015059  d :     0.045711
      dxz     :     0.008072
      dyz     :     0.008436
      dx2y2   :     0.005876
      dxy     :     0.008268

 43 C s       :     3.018633  s :     3.018633
      pz      :     0.765020  p :     2.316443
      px      :     0.746254
      py      :     0.805169
      dz2     :     0.022310  d :     0.100755
      dxz     :     0.029940
      dyz     :     0.025583
      dx2y2   :     0.010945
      dxy     :     0.011977

 44 O s       :     3.804614  s :     3.804614
      pz      :     1.624360  p :     4.598044
      px      :     1.449317
      py      :     1.524367
      dz2     :     0.007481  d :     0.040854
      dxz     :     0.011838
      dyz     :     0.010428
      dx2y2   :     0.006832
      dxy     :     0.004274

 45 C s       :     3.314283  s :     3.314283
      pz      :     0.962155  p :     2.884078
      px      :     0.963187
      py      :     0.958736
      dz2     :     0.008741  d :     0.053440
      dxz     :     0.011377
      dyz     :     0.012273
      dx2y2   :     0.007295
      dxy     :     0.013754

 46 C s       :     3.314432  s :     3.314432
      pz      :     1.083201  p :     3.015249
      px      :     1.029852
      py      :     0.902196
      dz2     :     0.008891  d :     0.042541
      dxz     :     0.006793
      dyz     :     0.009291
      dx2y2   :     0.008202
      dxy     :     0.009364

 47 C s       :     3.246565  s :     3.246565
      pz      :     0.936579  p :     2.832013
      px      :     0.940417
      py      :     0.955017
      dz2     :     0.011130  d :     0.054196
      dxz     :     0.011062
      dyz     :     0.010008
      dx2y2   :     0.009754
      dxy     :     0.012241

 48 C s       :     3.320535  s :     3.320535
      pz      :     0.923762  p :     3.021239
      px      :     1.099458
      py      :     0.998019
      dz2     :     0.009448  d :     0.043211
      dxz     :     0.009458
      dyz     :     0.007247
      dx2y2   :     0.005956
      dxy     :     0.011102

 49 C s       :     3.273684  s :     3.273684
      pz      :     0.993042  p :     2.896491
      px      :     0.952149
      py      :     0.951300
      dz2     :     0.010178  d :     0.052666
      dxz     :     0.011704
      dyz     :     0.010072
      dx2y2   :     0.009124
      dxy     :     0.011588

 50 C s       :     3.324498  s :     3.324498
      pz      :     0.967314  p :     3.019448
      px      :     1.053869
      py      :     0.998265
      dz2     :     0.006020  d :     0.042571
      dxz     :     0.010365
      dyz     :     0.009930
      dx2y2   :     0.006078
      dxy     :     0.010177

 51 C s       :     2.946285  s :     2.946285
      pz      :     0.757060  p :     2.337362
      px      :     0.835405
      py      :     0.744897
      dz2     :     0.036474  d :     0.122151
      dxz     :     0.031511
      dyz     :     0.022861
      dx2y2   :     0.015970
      dxy     :     0.015335

 52 N s       :     3.557728  s :     3.557728
      pz      :     1.158512  p :     4.063073
      px      :     1.359877
      py      :     1.544684
      dz2     :     0.008971  d :     0.034716
      dxz     :     0.010463
      dyz     :     0.006968
      dx2y2   :     0.004080
      dxy     :     0.004236

 53 C s       :     3.270327  s :     3.270327
      pz      :     0.973388  p :     2.912186
      px      :     0.868941
      py      :     1.069857
      dz2     :     0.007911  d :     0.057798
      dxz     :     0.012824
      dyz     :     0.014017
      dx2y2   :     0.011590
      dxy     :     0.011456

 54 C s       :     3.389247  s :     3.389247
      pz      :     1.144504  p :     3.210058
      px      :     1.004282
      py      :     1.061272
      dz2     :     0.004268  d :     0.036894
      dxz     :     0.008660
      dyz     :     0.009961
      dx2y2   :     0.004728
      dxy     :     0.009278

 55 C s       :     3.384002  s :     3.384002
      pz      :     1.088628  p :     3.222932
      px      :     1.095139
      py      :     1.039164
      dz2     :     0.010304  d :     0.036972
      dxz     :     0.005974
      dyz     :     0.004827
      dx2y2   :     0.006929
      dxy     :     0.008938

 56 C s       :     3.379056  s :     3.379056
      pz      :     0.965232  p :     3.221391
      px      :     1.128357
      py      :     1.127803
      dz2     :     0.007281  d :     0.036795
      dxz     :     0.008022
      dyz     :     0.007666
      dx2y2   :     0.003639
      dxy     :     0.010187

 57 O s       :     3.770745  s :     3.770745
      pz      :     1.716059  p :     4.710305
      px      :     1.476648
      py      :     1.517598
      dz2     :     0.003668  d :     0.025921
      dxz     :     0.006924
      dyz     :     0.003600
      dx2y2   :     0.005943
      dxy     :     0.005787

 58 H s       :     0.763729  s :     0.763729

 59 H s       :     0.751244  s :     0.751244

 60 H s       :     0.762710  s :     0.762710

 61 H s       :     0.758831  s :     0.758831

 62 H s       :     0.753224  s :     0.753224

 63 H s       :     0.740830  s :     0.740830

 64 H s       :     0.763400  s :     0.763400

 65 H s       :     0.774828  s :     0.774828

 66 H s       :     0.768852  s :     0.768852

 67 H s       :     0.769757  s :     0.769757

 68 H s       :     0.769885  s :     0.769885

 69 H s       :     0.768902  s :     0.768902

 70 H s       :     0.580600  s :     0.580600

 71 H s       :     0.758410  s :     0.758410

 72 H s       :     0.756512  s :     0.756512

 73 H s       :     0.759104  s :     0.759104

 74 H s       :     0.732681  s :     0.732681

 75 H s       :     0.739021  s :     0.739021

 76 H s       :     0.730837  s :     0.730837

 77 H s       :     0.729034  s :     0.729034

 78 H s       :     0.743695  s :     0.743695

 79 H s       :     0.741813  s :     0.741813

 80 H s       :     0.743045  s :     0.743045

 81 H s       :     0.738445  s :     0.738445

 82 H s       :     0.748336  s :     0.748336

 83 H s       :     0.757899  s :     0.757899


                     *******************************
                     * LOEWDIN POPULATION ANALYSIS *
                     *******************************

----------------------
LOEWDIN ATOMIC CHARGES
----------------------
   0 C :   -0.139587
   1 C :   -0.059715
   2 C :   -0.142040
   3 C :   -0.142117
   4 C :   -0.148967
   5 C :   -0.139515
   6 C :   -0.216104
   7 C :   -0.049233
   8 C :    0.019835
   9 C :   -0.039364
  10 C :    0.105182
  11 N :   -0.205421
  12 N :   -0.111002
  13 C :   -0.061981
  14 C :   -0.077721
  15 N :   -0.092532
  16 O :   -0.294810
  17 H :    0.274567
  18 H :    0.153482
  19 H :    0.152539
  20 H :    0.146421
  21 H :    0.146535
  22 H :    0.146277
  23 H :    0.146689
  24 H :    0.146937
  25 H :    0.153116
  26 H :    0.146919
  27 H :    0.154552
  28 C :   -0.114396
  29 C :   -0.091948
  30 C :   -0.108914
  31 C :   -0.140407
  32 C :   -0.126754
  33 C :   -0.141664
  34 C :    0.135665
  35 O :   -0.211608
  36 C :   -0.117022
  37 C :    0.071690
  38 C :   -0.022965
  39 C :   -0.113221
  40 C :   -0.144627
  41 C :   -0.100873
  42 N :   -0.189054
  43 C :    0.137012
  44 O :   -0.055450
  45 C :   -0.100720
  46 C :   -0.199813
  47 C :   -0.101632
  48 C :   -0.205088
  49 C :   -0.114536
  50 C :   -0.196334
  51 C :    0.122196
  52 N :   -0.207231
  53 C :   -0.128538
  54 C :   -0.330431
  55 C :   -0.340370
  56 C :   -0.337177
  57 O :   -0.320555
  58 H :    0.137813
  59 H :    0.141419
  60 H :    0.134721
  61 H :    0.135532
  62 H :    0.143105
  63 H :    0.143891
  64 H :    0.136554
  65 H :    0.131828
  66 H :    0.133972
  67 H :    0.132237
  68 H :    0.133254
  69 H :    0.133724
  70 H :    0.269487
  71 H :    0.137960
  72 H :    0.139144
  73 H :    0.138282
  74 H :    0.160458
  75 H :    0.153569
  76 H :    0.159298
  77 H :    0.152707
  78 H :    0.150880
  79 H :    0.150971
  80 H :    0.150908
  81 H :    0.154497
  82 H :    0.136894
  83 H :    0.128716

-------------------------------
LOEWDIN REDUCED ORBITAL CHARGES
-------------------------------
  0 C s       :     2.891419  s :     2.891419
      pz      :     1.077592  p :     3.157715
      px      :     1.016746
      py      :     1.063377
      dz2     :     0.021288  d :     0.090453
      dxz     :     0.011520
      dyz     :     0.027213
      dx2y2   :     0.015031
      dxy     :     0.015402

  1 C s       :     2.847848  s :     2.847848
      pz      :     1.053053  p :     3.100709
      px      :     0.983892
      py      :     1.063765
      dz2     :     0.027457  d :     0.111158
      dxz     :     0.017681
      dyz     :     0.032963
      dx2y2   :     0.015672
      dxy     :     0.017385

  2 C s       :     2.890964  s :     2.890964
      pz      :     1.070538  p :     3.160838
      px      :     1.022533
      py      :     1.067767
      dz2     :     0.028036  d :     0.090238
      dxz     :     0.017577
      dyz     :     0.023535
      dx2y2   :     0.009595
      dxy     :     0.011494

  3 C s       :     2.893335  s :     2.893335
      pz      :     1.075408  p :     3.157536
      px      :     1.012432
      py      :     1.069696
      dz2     :     0.021143  d :     0.091246
      dxz     :     0.011645
      dyz     :     0.027567
      dx2y2   :     0.015520
      dxy     :     0.015372

  4 C s       :     2.893899  s :     2.893899
      pz      :     1.077359  p :     3.164412
      px      :     1.016553
      py      :     1.070500
      dz2     :     0.020575  d :     0.090656
      dxz     :     0.014868
      dyz     :     0.027641
      dx2y2   :     0.013035
      dxy     :     0.014537

  5 C s       :     2.893364  s :     2.893364
      pz      :     1.079174  p :     3.155072
      px      :     1.009571
      py      :     1.066327
      dz2     :     0.027743  d :     0.091078
      dxz     :     0.017919
      dyz     :     0.024246
      dx2y2   :     0.009881
      dxy     :     0.011289

  6 C s       :     2.904165  s :     2.904165
      pz      :     1.068022  p :     3.224161
      px      :     1.080837
      py      :     1.075302
      dz2     :     0.012248  d :     0.087778
      dxz     :     0.018004
      dyz     :     0.026423
      dx2y2   :     0.009826
      dxy     :     0.021276

  7 C s       :     2.853625  s :     2.853625
      pz      :     1.046637  p :     3.054528
      px      :     0.955540
      py      :     1.052351
      dz2     :     0.016151  d :     0.141080
      dxz     :     0.032375
      dyz     :     0.035741
      dx2y2   :     0.026273
      dxy     :     0.030540

  8 C s       :     2.831876  s :     2.831876
      pz      :     1.056540  p :     2.990490
      px      :     1.001070
      py      :     0.932880
      dz2     :     0.028313  d :     0.157800
      dxz     :     0.053390
      dyz     :     0.027554
      dx2y2   :     0.022994
      dxy     :     0.025547

  9 C s       :     2.840709  s :     2.840709
      pz      :     1.040047  p :     3.044090
      px      :     1.025565
      py      :     0.978478
      dz2     :     0.051014  d :     0.154565
      dxz     :     0.046811
      dyz     :     0.028454
      dx2y2   :     0.010243
      dxy     :     0.018044

 10 C s       :     2.808148  s :     2.808148
      pz      :     0.974506  p :     2.795887
      px      :     0.963212
      py      :     0.858169
      dz2     :     0.103400  d :     0.290782
      dxz     :     0.064227
      dyz     :     0.051447
      dx2y2   :     0.029892
      dxy     :     0.041816

 11 N s       :     3.108053  s :     3.108053
      pz      :     1.215991  p :     4.016833
      px      :     1.296230
      py      :     1.504611
      dz2     :     0.024085  d :     0.080535
      dxz     :     0.023652
      dyz     :     0.014769
      dx2y2   :     0.007622
      dxy     :     0.010407

 12 N s       :     3.196209  s :     3.196209
      pz      :     1.433026  p :     3.819413
      px      :     1.273159
      py      :     1.113228
      dz2     :     0.027070  d :     0.095380
      dxz     :     0.019197
      dyz     :     0.016136
      dx2y2   :     0.015920
      dxy     :     0.017058

 13 C s       :     2.897848  s :     2.897848
      pz      :     1.033048  p :     3.033623
      px      :     1.043154
      py      :     0.957421
      dz2     :     0.047685  d :     0.130510
      dxz     :     0.037060
      dyz     :     0.024898
      dx2y2   :     0.006860
      dxy     :     0.014007

 14 C s       :     2.895794  s :     2.895794
      pz      :     1.088147  p :     3.051719
      px      :     1.000675
      py      :     0.962897
      dz2     :     0.026530  d :     0.130208
      dxz     :     0.041862
      dyz     :     0.020183
      dx2y2   :     0.019035
      dxy     :     0.022598

 15 N s       :     3.197387  s :     3.197387
      pz      :     1.437995  p :     3.798765
      px      :     1.261241
      py      :     1.099529
      dz2     :     0.027569  d :     0.096379
      dxz     :     0.019510
      dyz     :     0.016980
      dx2y2   :     0.016126
      dxy     :     0.016195

 16 O s       :     3.509261  s :     3.509261
      pz      :     1.658793  p :     4.731624
      px      :     1.527824
      py      :     1.545007
      dz2     :     0.009753  d :     0.053925
      dxz     :     0.016751
      dyz     :     0.008043
      dx2y2   :     0.009449
      dxy     :     0.009929

 17 H s       :     0.725433  s :     0.725433

 18 H s       :     0.846518  s :     0.846518

 19 H s       :     0.847461  s :     0.847461

 20 H s       :     0.853579  s :     0.853579

 21 H s       :     0.853465  s :     0.853465

 22 H s       :     0.853723  s :     0.853723

 23 H s       :     0.853311  s :     0.853311

 24 H s       :     0.853063  s :     0.853063

 25 H s       :     0.846884  s :     0.846884

 26 H s       :     0.853081  s :     0.853081

 27 H s       :     0.845448  s :     0.845448

 28 C s       :     2.890010  s :     2.890010
      pz      :     1.077465  p :     3.132952
      px      :     1.051085
      py      :     1.004402
      dz2     :     0.019610  d :     0.091434
      dxz     :     0.026964
      dyz     :     0.014944
      dx2y2   :     0.014567
      dxy     :     0.015349

 29 C s       :     2.851415  s :     2.851415
      pz      :     1.043413  p :     3.134169
      px      :     1.063429
      py      :     1.027327
      dz2     :     0.025092  d :     0.106364
      dxz     :     0.033492
      dyz     :     0.013143
      dx2y2   :     0.017428
      dxy     :     0.017209

 30 C s       :     2.889714  s :     2.889714
      pz      :     1.054251  p :     3.128041
      px      :     1.072235
      py      :     1.001555
      dz2     :     0.027190  d :     0.091159
      dxz     :     0.023694
      dyz     :     0.017374
      dx2y2   :     0.011348
      dxy     :     0.011554

 31 C s       :     2.892701  s :     2.892701
      pz      :     1.070301  p :     3.157139
      px      :     1.072343
      py      :     1.014495
      dz2     :     0.019168  d :     0.090566
      dxz     :     0.027467
      dyz     :     0.014525
      dx2y2   :     0.014067
      dxy     :     0.015339

 32 C s       :     2.896347  s :     2.896347
      pz      :     1.069847  p :     3.139648
      px      :     1.070286
      py      :     0.999514
      dz2     :     0.019646  d :     0.090759
      dxz     :     0.027488
      dyz     :     0.011718
      dx2y2   :     0.015904
      dxy     :     0.016003

 33 C s       :     2.892596  s :     2.892596
      pz      :     1.073915  p :     3.158351
      px      :     1.068786
      py      :     1.015651
      dz2     :     0.026698  d :     0.090717
      dxz     :     0.023599
      dyz     :     0.017482
      dx2y2   :     0.010843
      dxy     :     0.012095

 34 C s       :     2.846422  s :     2.846422
      pz      :     1.030108  p :     2.788131
      px      :     1.003593
      py      :     0.754431
      dz2     :     0.036044  d :     0.229781
      dxz     :     0.101160
      dyz     :     0.018749
      dx2y2   :     0.036958
      dxy     :     0.036870

 35 O s       :     3.511506  s :     3.511506
      pz      :     1.804879  p :     4.643014
      px      :     1.473760
      py      :     1.364375
      dz2     :     0.006927  d :     0.057087
      dxz     :     0.014763
      dyz     :     0.001520
      dx2y2   :     0.017790
      dxy     :     0.016087

 36 C s       :     2.848623  s :     2.848623
      pz      :     1.062767  p :     3.161751
      px      :     1.047407
      py      :     1.051577
      dz2     :     0.031236  d :     0.106648
      dxz     :     0.026893
      dyz     :     0.016518
      dx2y2   :     0.015496
      dxy     :     0.016505

 37 C s       :     2.815764  s :     2.815764
      pz      :     0.965283  p :     2.933998
      px      :     0.993496
      py      :     0.975218
      dz2     :     0.037888  d :     0.178548
      dxz     :     0.048717
      dyz     :     0.039226
      dx2y2   :     0.027036
      dxy     :     0.025682

 38 C s       :     2.819274  s :     2.819274
      pz      :     1.071178  p :     3.049806
      px      :     0.985775
      py      :     0.992853
      dz2     :     0.036556  d :     0.153885
      dxz     :     0.040533
      dyz     :     0.029480
      dx2y2   :     0.023110
      dxy     :     0.024206

 39 C s       :     2.894353  s :     2.894353
      pz      :     1.083141  p :     3.129100
      px      :     1.040336
      py      :     1.005623
      dz2     :     0.023179  d :     0.089769
      dxz     :     0.024053
      dyz     :     0.016358
      dx2y2   :     0.013421
      dxy     :     0.012758

 40 C s       :     2.889374  s :     2.889374
      pz      :     1.084607  p :     3.165022
      px      :     1.050707
      py      :     1.029708
      dz2     :     0.023085  d :     0.090231
      dxz     :     0.024912
      dyz     :     0.018198
      dx2y2   :     0.010829
      dxy     :     0.013207

 41 C s       :     2.889043  s :     2.889043
      pz      :     1.068942  p :     3.121660
      px      :     1.042851
      py      :     1.009867
      dz2     :     0.029696  d :     0.090170
      dxz     :     0.024136
      dyz     :     0.020710
      dx2y2   :     0.004639
      dxy     :     0.010990

 42 N s       :     3.202333  s :     3.202333
      pz      :     1.358558  p :     3.892787
      px      :     1.301920
      py      :     1.232309
      dz2     :     0.034778  d :     0.093934
      dxz     :     0.015864
      dyz     :     0.015908
      dx2y2   :     0.011417
      dxy     :     0.015968

 43 C s       :     2.827957  s :     2.827957
      pz      :     1.013537  p :     2.810835
      px      :     0.897150
      py      :     0.900148
      dz2     :     0.052618  d :     0.224196
      dxz     :     0.069070
      dyz     :     0.055621
      dx2y2   :     0.021864
      dxy     :     0.025023

 44 O s       :     3.402567  s :     3.402567
      pz      :     1.619924  p :     4.565611
      px      :     1.440672
      py      :     1.505014
      dz2     :     0.014553  d :     0.087272
      dxz     :     0.023304
      dyz     :     0.019128
      dx2y2   :     0.017116
      dxy     :     0.013170

 45 C s       :     2.833729  s :     2.833729
      pz      :     1.055956  p :     3.142442
      px      :     1.043554
      py      :     1.042931
      dz2     :     0.020277  d :     0.124549
      dxz     :     0.026379
      dyz     :     0.029402
      dx2y2   :     0.015568
      dxy     :     0.032923

 46 C s       :     2.903737  s :     2.903737
      pz      :     1.096804  p :     3.207940
      px      :     1.077001
      py      :     1.034136
      dz2     :     0.016911  d :     0.088135
      dxz     :     0.012728
      dyz     :     0.019757
      dx2y2   :     0.017840
      dxy     :     0.020900

 47 C s       :     2.833869  s :     2.833869
      pz      :     1.050091  p :     3.140706
      px      :     1.040158
      py      :     1.050457
      dz2     :     0.026670  d :     0.127057
      dxz     :     0.026306
      dyz     :     0.023251
      dx2y2   :     0.021554
      dxy     :     0.029277

 48 C s       :     2.902367  s :     2.902367
      pz      :     1.048955  p :     3.212335
      px      :     1.094811
      py      :     1.068569
      dz2     :     0.021041  d :     0.090385
      dxz     :     0.019219
      dyz     :     0.017145
      dx2y2   :     0.011604
      dxy     :     0.021377

 49 C s       :     2.841807  s :     2.841807
      pz      :     1.056722  p :     3.150082
      px      :     1.041391
      py      :     1.051969
      dz2     :     0.024119  d :     0.122647
      dxz     :     0.026848
      dyz     :     0.023255
      dx2y2   :     0.020270
      dxy     :     0.028156

 50 C s       :     2.905248  s :     2.905248
      pz      :     1.054413  p :     3.202992
      px      :     1.081103
      py      :     1.067475
      dz2     :     0.014195  d :     0.088095
      dxz     :     0.020389
      dyz     :     0.020418
      dx2y2   :     0.011976
      dxy     :     0.021115

 51 C s       :     2.820492  s :     2.820492
      pz      :     0.980923  p :     2.777692
      px      :     0.995650
      py      :     0.801119
      dz2     :     0.086984  d :     0.279620
      dxz     :     0.073960
      dyz     :     0.049860
      dx2y2   :     0.035448
      dxy     :     0.033369

 52 N s       :     3.099726  s :     3.099726
      pz      :     1.208895  p :     4.024906
      px      :     1.314091
      py      :     1.501920
      dz2     :     0.025300  d :     0.082599
      dxz     :     0.026297
      dyz     :     0.015416
      dx2y2   :     0.007938
      dxy     :     0.007648

 53 C s       :     2.894677  s :     2.894677
      pz      :     1.037677  p :     3.113385
      px      :     0.996922
      py      :     1.078787
      dz2     :     0.016119  d :     0.120476
      dxz     :     0.028683
      dyz     :     0.026825
      dx2y2   :     0.025093
      dxy     :     0.023757

 54 C s       :     2.954642  s :     2.954642
      pz      :     1.135575  p :     3.306689
      px      :     1.069581
      py      :     1.101532
      dz2     :     0.007780  d :     0.069100
      dxz     :     0.015620
      dyz     :     0.017321
      dx2y2   :     0.009542
      dxy     :     0.018837

 55 C s       :     2.949316  s :     2.949316
      pz      :     1.114387  p :     3.321608
      px      :     1.115849
      py      :     1.091373
      dz2     :     0.018340  d :     0.069446
      dxz     :     0.011072
      dyz     :     0.010020
      dx2y2   :     0.013055
      dxy     :     0.016959

 56 C s       :     2.946537  s :     2.946537
      pz      :     1.061855  p :     3.321053
      px      :     1.130370
      py      :     1.128828
      dz2     :     0.016112  d :     0.069587
      dxz     :     0.015433
      dyz     :     0.015161
      dx2y2   :     0.005893
      dxy     :     0.016987

 57 O s       :     3.509010  s :     3.509010
      pz      :     1.709439  p :     4.759115
      px      :     1.530557
      py      :     1.519119
      dz2     :     0.008511  d :     0.052429
      dxz     :     0.015201
      dyz     :     0.006515
      dx2y2   :     0.010825
      dxy     :     0.011377

 58 H s       :     0.862187  s :     0.862187

 59 H s       :     0.858581  s :     0.858581

 60 H s       :     0.865279  s :     0.865279

 61 H s       :     0.864468  s :     0.864468

 62 H s       :     0.856895  s :     0.856895

 63 H s       :     0.856109  s :     0.856109

 64 H s       :     0.863446  s :     0.863446

 65 H s       :     0.868172  s :     0.868172

 66 H s       :     0.866028  s :     0.866028

 67 H s       :     0.867763  s :     0.867763

 68 H s       :     0.866746  s :     0.866746

 69 H s       :     0.866276  s :     0.866276

 70 H s       :     0.730513  s :     0.730513

 71 H s       :     0.862040  s :     0.862040

 72 H s       :     0.860856  s :     0.860856

 73 H s       :     0.861718  s :     0.861718

 74 H s       :     0.839542  s :     0.839542

 75 H s       :     0.846431  s :     0.846431

 76 H s       :     0.840702  s :     0.840702

 77 H s       :     0.847293  s :     0.847293

 78 H s       :     0.849120  s :     0.849120

 79 H s       :     0.849029  s :     0.849029

 80 H s       :     0.849092  s :     0.849092

 81 H s       :     0.845503  s :     0.845503

 82 H s       :     0.863106  s :     0.863106

 83 H s       :     0.871284  s :     0.871284


                      *****************************
                      * MAYER POPULATION ANALYSIS *
                      *****************************

  NA   - Mulliken gross atomic population
  ZA   - Total nuclear charge
  QA   - Mulliken gross atomic charge
  VA   - Mayer's total valence
  BVA  - Mayer's bonded valence
  FA   - Mayer's free valence

  ATOM       NA         ZA         QA         VA         BVA        FA
  0 C      6.3007     6.0000    -0.3007     3.8187     3.8187    -0.0000
  1 C      5.8856     6.0000     0.1144     3.7224     3.7224    -0.0000
  2 C      6.2936     6.0000    -0.2936     3.7861     3.7861    -0.0000
  3 C      6.2364     6.0000    -0.2364     3.7991     3.7991    -0.0000
  4 C      6.2641     6.0000    -0.2641     3.7987     3.7987    -0.0000
  5 C      6.2321     6.0000    -0.2321     3.7969     3.7969    -0.0000
  6 C      6.4994     6.0000    -0.4994     3.6480     3.6480     0.0000
  7 C      6.1202     6.0000    -0.1202     3.6318     3.6318    -0.0000
  8 C      5.7334     6.0000     0.2666     3.6972     3.6972    -0.0000
  9 C      5.9453     6.0000     0.0547     3.7986     3.7986    -0.0000
 10 C      5.4653     6.0000     0.5347     4.0644     4.0644     0.0000
 11 N      7.7011     7.0000    -0.7011     2.9907     2.9907    -0.0000
 12 N      7.3628     7.0000    -0.3628     3.0900     3.0900     0.0000
 13 C      6.1087     6.0000    -0.1087     3.8236     3.8236     0.0000
 14 C      6.1208     6.0000    -0.1208     3.8217     3.8217     0.0000
 15 N      7.3460     7.0000    -0.3460     3.1061     3.1061    -0.0000
 16 O      8.4734     8.0000    -0.4734     2.1748     2.1748    -0.0000
 17 H      0.5545     1.0000     0.4455     0.8298     0.8298     0.0000
 18 H      0.7209     1.0000     0.2791     0.8883     0.8883     0.0000
 19 H      0.7229     1.0000     0.2771     0.8897     0.8897    -0.0000
 20 H      0.7552     1.0000     0.2448     0.9065     0.9065    -0.0000
 21 H      0.7524     1.0000     0.2476     0.9016     0.9016     0.0000
 22 H      0.7507     1.0000     0.2493     0.9011     0.9011    -0.0000
 23 H      0.7521     1.0000     0.2479     0.9015     0.9015    -0.0000
 24 H      0.7514     1.0000     0.2486     0.9032     0.9032    -0.0000
 25 H      0.7339     1.0000     0.2661     0.8913     0.8913     0.0000
 26 H      0.7393     1.0000     0.2607     0.8964     0.8964    -0.0000
 27 H      0.7028     1.0000     0.2972     0.8726     0.8726    -0.0000
 28 C      6.2623     6.0000    -0.2623     3.7774     3.7774     0.0000
 29 C      6.0449     6.0000    -0.0449     3.6504     3.6504     0.0000
 30 C      6.2744     6.0000    -0.2744     3.8189     3.8189    -0.0000
 31 C      6.2428     6.0000    -0.2428     3.7887     3.7887    -0.0000
 32 C      6.2466     6.0000    -0.2466     3.7879     3.7879     0.0000
 33 C      6.2401     6.0000    -0.2401     3.8068     3.8068     0.0000
 34 C      5.6195     6.0000     0.3805     3.9414     3.9414     0.0000
 35 O      8.3777     8.0000    -0.3777     2.2105     2.2105    -0.0000
 36 C      6.1065     6.0000    -0.1065     3.5799     3.5799    -0.0000
 37 C      5.6758     6.0000     0.3242     3.5886     3.5886    -0.0000
 38 C      5.8288     6.0000     0.1712     3.8659     3.8659     0.0000
 39 C      6.3110     6.0000    -0.3110     3.7719     3.7719    -0.0000
 40 C      6.2490     6.0000    -0.2490     3.8023     3.8023     0.0000
 41 C      6.2941     6.0000    -0.2941     3.8276     3.8276    -0.0000
 42 N      7.4396     7.0000    -0.4396     3.0739     3.0739    -0.0000
 43 C      5.4358     6.0000     0.5642     3.6375     3.6375    -0.0000
 44 O      8.4435     8.0000    -0.4435     2.2487     2.2487    -0.0000
 45 C      6.2518     6.0000    -0.2518     3.8182     3.8182    -0.0000
 46 C      6.3722     6.0000    -0.3722     3.5980     3.5980     0.0000
 47 C      6.1328     6.0000    -0.1328     3.8059     3.8059     0.0000
 48 C      6.3850     6.0000    -0.3850     3.5762     3.5762     0.0000
 49 C      6.2228     6.0000    -0.2228     3.7618     3.7618     0.0000
 50 C      6.3865     6.0000    -0.3865     3.5893     3.5893    -0.0000
 51 C      5.4058     6.0000     0.5942     3.9172     3.9172    -0.0000
 52 N      7.6555     7.0000    -0.6555     3.0267     3.0267    -0.0000
 53 C      6.2403     6.0000    -0.2403     3.6252     3.6252     0.0000
 54 C      6.6362     6.0000    -0.6362     3.6697     3.6697    -0.0000
 55 C      6.6439     6.0000    -0.6439     3.6942     3.6942    -0.0000
 56 C      6.6372     6.0000    -0.6372     3.7127     3.7127    -0.0000
 57 O      8.5070     8.0000    -0.5070     2.1325     2.1325    -0.0000
 58 H      0.7637     1.0000     0.2363     0.9071     0.9071     0.0000
 59 H      0.7512     1.0000     0.2488     0.9105     0.9105    -0.0000
 60 H      0.7627     1.0000     0.2373     0.9111     0.9111     0.0000
 61 H      0.7588     1.0000     0.2412     0.9057     0.9057     0.0000
 62 H      0.7532     1.0000     0.2468     0.9041     0.9041     0.0000
 63 H      0.7408     1.0000     0.2592     0.9044     0.9044    -0.0000
 64 H      0.7634     1.0000     0.2366     0.9164     0.9164    -0.0000
 65 H      0.7748     1.0000     0.2252     0.9115     0.9115    -0.0000
 66 H      0.7689     1.0000     0.2311     0.9124     0.9124     0.0000
 67 H      0.7698     1.0000     0.2302     0.9131     0.9131    -0.0000
 68 H      0.7699     1.0000     0.2301     0.9125     0.9125    -0.0000
 69 H      0.7689     1.0000     0.2311     0.9100     0.9100    -0.0000
 70 H      0.5806     1.0000     0.4194     0.8377     0.8377     0.0000
 71 H      0.7584     1.0000     0.2416     0.9079     0.9079    -0.0000
 72 H      0.7565     1.0000     0.2435     0.9074     0.9074     0.0000
 73 H      0.7591     1.0000     0.2409     0.9104     0.9104    -0.0000
 74 H      0.7327     1.0000     0.2673     0.8963     0.8963    -0.0000
 75 H      0.7390     1.0000     0.2610     0.8962     0.8962     0.0000
 76 H      0.7308     1.0000     0.2692     0.9014     0.9014    -0.0000
 77 H      0.7290     1.0000     0.2710     0.8936     0.8936    -0.0000
 78 H      0.7437     1.0000     0.2563     0.9003     0.9003     0.0000
 79 H      0.7418     1.0000     0.2582     0.8973     0.8973     0.0000
 80 H      0.7430     1.0000     0.2570     0.8977     0.8977    -0.0000
 81 H      0.7384     1.0000     0.2616     0.8987     0.8987    -0.0000
 82 H      0.7483     1.0000     0.2517     0.9028     0.9028     0.0000
 83 H      0.7579     1.0000     0.2421     0.8966     0.8966     0.0000

  Mayer bond orders larger than 0.100000
B(  0-C ,  1-C ) :   1.4106 B(  0-C ,  5-C ) :   1.4146 B(  0-C , 20-H ) :   0.9117 
B(  1-C ,  2-C ) :   1.3785 B(  1-C ,  6-C ) :   0.9694 B(  2-C ,  3-C ) :   1.4330 
B(  2-C , 24-H ) :   0.9098 B(  3-C ,  4-C ) :   1.4108 B(  3-C , 23-H ) :   0.9099 
B(  4-C ,  5-C ) :   1.4262 B(  4-C , 22-H ) :   0.9092 B(  5-C , 21-H ) :   0.9099 
B(  6-C ,  7-C ) :   0.9262 B(  6-C , 25-H ) :   0.8979 B(  6-C , 26-H ) :   0.9079 
B(  7-C ,  8-C ) :   0.9489 B(  7-C , 11-N ) :   0.9557 B(  7-C , 27-H ) :   0.8478 
B(  8-C ,  9-C ) :   1.2822 B(  8-C , 12-N ) :   1.4754 B(  9-C , 10-C ) :   0.9542 
B(  9-C , 15-N ) :   1.4818 B( 10-C , 11-N ) :   1.2323 B( 10-C , 16-O ) :   1.8905 
B( 11-N , 16-O ) :   0.1052 B( 11-N , 17-H ) :   0.6571 B( 12-N , 13-C ) :   1.5194 
B( 13-C , 14-C ) :   1.3254 B( 13-C , 18-H ) :   0.8924 B( 14-C , 15-N ) :   1.5289 
B( 14-C , 19-H ) :   0.8938 B( 17-H , 57-O ) :   0.1326 B( 28-C , 29-C ) :   1.3651 
B( 28-C , 33-C ) :   1.4401 B( 28-C , 81-H ) :   0.9048 B( 29-C , 30-C ) :   1.3823 
B( 29-C , 34-C ) :   0.9482 B( 30-C , 31-C ) :   1.4282 B( 30-C , 77-H ) :   0.8940 
B( 31-C , 32-C ) :   1.4110 B( 31-C , 78-H ) :   0.9054 B( 32-C , 33-C ) :   1.4130 
B( 32-C , 79-H ) :   0.9062 B( 33-C , 80-H ) :   0.9064 B( 34-C , 35-O ) :   2.0607 
B( 34-C , 36-C ) :   0.9559 B( 36-C , 37-C ) :   1.2577 B( 36-C , 41-C ) :   1.3807 
B( 37-C , 38-C ) :   1.2766 B( 37-C , 44-O ) :   1.0300 B( 38-C , 39-C ) :   1.3237 
B( 38-C , 42-N ) :   1.2402 B( 39-C , 40-C ) :   1.4350 B( 39-C , 74-H ) :   0.9026 
B( 40-C , 41-C ) :   1.4235 B( 40-C , 75-H ) :   0.9052 B( 41-C , 76-H ) :   0.8981 
B( 42-N , 43-C ) :   1.7129 B( 43-C , 44-O ) :   1.0482 B( 43-C , 45-C ) :   0.9175 
B( 45-C , 46-C ) :   0.9712 B( 45-C , 50-C ) :   0.9651 B( 45-C , 54-C ) :   1.0005 
B( 46-C , 47-C ) :   0.9717 B( 46-C , 58-H ) :   0.9051 B( 46-C , 59-H ) :   0.9016 
B( 47-C , 48-C ) :   0.9539 B( 47-C , 53-C ) :   0.9594 B( 47-C , 55-C ) :   1.0017 
B( 48-C , 49-C ) :   0.9519 B( 48-C , 60-H ) :   0.9122 B( 48-C , 61-H ) :   0.9134 
B( 49-C , 50-C ) :   0.9629 B( 49-C , 51-C ) :   0.9042 B( 49-C , 56-C ) :   1.0055 
B( 50-C , 62-H ) :   0.9002 B( 50-C , 63-H ) :   0.8977 B( 51-C , 52-N ) :   1.2553 
B( 51-C , 57-O ) :   1.8021 B( 52-N , 53-C ) :   0.9357 B( 52-N , 70-H ) :   0.7099 
B( 53-C , 82-H ) :   0.8964 B( 53-C , 83-H ) :   0.8989 B( 54-C , 71-H ) :   0.9145 
B( 54-C , 72-H ) :   0.9156 B( 54-C , 73-H ) :   0.9124 B( 55-C , 67-H ) :   0.9203 
B( 55-C , 68-H ) :   0.9211 B( 55-C , 69-H ) :   0.9209 B( 56-C , 64-H ) :   0.9172 
B( 56-C , 65-H ) :   0.9186 B( 56-C , 66-H ) :   0.9239 

-------
TIMINGS
-------

Total SCF time: 0 days 0 hours 1 min 43 sec 

Total time                  ....     103.973 sec
Sum of individual times     ....     103.983 sec  (100.0%)

SCF preparation             ....       3.400 sec  (  3.3%)
Fock matrix formation       ....      99.135 sec  ( 95.3%)
  Startup                   ....       0.031 sec  (  0.0% of F)
  Exchange formation        ....      86.388 sec  ( 87.1% of F)
  Split-RI-J                ....       4.876 sec  (  4.9% of F)
  XC integration            ....       2.031 sec  (  2.0% of F)
    Basis function eval.    ....       0.384 sec  ( 18.9% of XC)
    Density eval.           ....       0.581 sec  ( 28.6% of XC)
    XC-Functional eval.     ....       0.034 sec  (  1.7% of XC)
    XC-Potential eval.      ....       0.810 sec  ( 39.9% of XC)
  CPCM terms                ....       5.648 sec  (  5.7% of F)
Diagonalization             ....       0.000 sec  (  0.0%)
Density matrix formation    ....       0.062 sec  (  0.1%)
Total Energy calculation    ....       0.031 sec  (  0.0%)
Population analysis         ....       0.224 sec  (  0.2%)
Orbital Transformation      ....       0.269 sec  (  0.3%)
Orbital Orthonormalization  ....       0.000 sec  (  0.0%)
DIIS solution               ....       0.288 sec  (  0.3%)
SOSCF solution              ....       0.482 sec  (  0.5%)
Finished LeanSCF after 104.9 sec

Maximum memory used throughout the entire LEANSCF-calculation: 137.4 MB


           ************************************************************
           *        Program running with 8 parallel MPI-processes     *
           *              working on a common directory               *
           ************************************************************

------------------------------------------------------------------------------
                         ORCA PROPERTY INTEGRAL CALCULATIONS
------------------------------------------------------------------------------

GBWName                                   ... orca.gbw
Number of atoms                           ...     84
Number of basis functions                 ...    779
Max core memory                           ...   1000 MB

Dipole integrals                          ... YES
Quadrupole integrals                      ...  NO
Linear momentum integrals                 ... YES
Angular momentum integrals                ... YES
Higher moments length integrals           ...  NO
Higher moments velocity integrals         ...  NO
Kinetic energy integrals                  ...  NO
GIAO right hand sides                     ...  NO
GIAO dipole derivative integrals          ...  NO
SOC integrals                             ...  NO
EPR diamagnetic integrals (GIAO)          ...  NO
EPR gauge integrals                       ...  NO
Field gradient integrals                  ...  NO (   0 nuclei)
Spin-dipole/Fermi contact integrals       ...  NO (   0 nuclei)
Contact density integrals                 ...  NO (   0 nuclei)
Nucleus-orbit integrals                   ...  NO (   0 nuclei)
Geometric perturbations                   ...  NO (  84 nuclei)

Choice of electric origin   ... Center of mass
Position of electric origin ... (  0.0000, -0.0000, -0.0000) 
Choice of magnetic origin   ... GIAO
Position of magnetic origin ... (  0.0000,  0.0000,  0.0000) 

Calculating integrals                     ... Electric Dipole (Length)     done (  0.1 sec)
Calculating integrals                     ... Linear Momentum              done (  0.1 sec)
Calculating integrals                     ... Angular Momentum  (ElOri)    done (  0.1 sec)

Property integrals calculated in   0.4 sec

Maximum memory used throughout the entire PROPINT-calculation: 78.6 MB


           ************************************************************
           *        Program running with 8 parallel MPI-processes     *
           *              working on a common directory               *
           ************************************************************
------------------------------------------------------------------------------
                        ORCA TD-DFT/TDA CALCULATION
------------------------------------------------------------------------------

Input orbitals are from        ... orca.gbw
CI-vector output               ... orca.cis
Solver                         ... FN-2001
Tamm-Dancoff approximation     ... operative
CIS-Integral strategy          ... AO-integrals
Integral handling              ... AO integral Direct
Max. core memory used          ... 1000 MB
Reference state                ... RHF
Generation of triplets         ... on
Follow IRoot                   ... off
Number of operators            ... 1
Orbital ranges used for CIS calculation:
 Operator 0:  Orbitals  47...165  to 166...778
XAS localization array:
 Operator 0:  Orbitals  -1... -1

-------------------
XC-INTEGRATION GRID
-------------------

General Integration Accuracy     IntAcc      ... 3.467
Radial Grid Type                 RadialGrid  ... OptM3 with GC (2021)
Angular Grid (max. ang.)         AngularGrid ... 1 (Lebedev-50)
Angular grid pruning method      GridPruning ... 4 (adaptive)
Weight generation scheme         WeightScheme... mBecke (2022)
Basis function cutoff            BFCut       ... 1.0000e-10
Integration weight cutoff        WCut        ... 1.0000e-14
Partially contracted basis set               ... off
Rotationally invariant grid construction     ... off
Angular grids for H and He will be reduced by one unit

Total number of grid points                  ...    56639
Total number of batches                      ...      933
Average number of points per batch           ...       60
Average number of grid points per atom       ...      674

---------------
TD-DFT XC SETUP
---------------

DFT calculation                         ... on
Name of the grid file                   ... orca.grid_cis.tmp
RI-approximation                        ... on
Aux-basis dimension                     ... 0
Exchange functional (TD-DFT)            ... PBE
   PBE kappa parameter  XKappa (TD-DFT) ...  1.024500
   PBE mue parameter   XMuePBE (TD-DFT) ...  0.123457
Correlation functional (TD-DFT)         ... PBE
   PBE beta parameter CBetaPBE (TD-DFT) ...  0.030000
 LDA part of GGA corr.  LDAOpt (TD-DFT) ... PW91-LDA
Hybrid DFT                              ... on
   Exchange mixing (TD-DFT)             ...  0.420
   GGA exch. scaling (TD-DFT)           ...  0.580
   GGA corr. scaling (TD-DFT)           ...  1.000

Building densities             ... done
Calculating rho(r) on the grid ... done
Building xc-kernel on the grid ... done
                    *** TD-DFT CALCULATION INITIALIZED ***

---------------------------------
    LR-CPCM (non-equilibrium)
---------------------------------

Setting up LR-CPCM             ... done

------------------------
DAVIDSON-DIAGONALIZATION
------------------------

Dimension of the eigenvalue problem            ...  72947
Number of roots to be determined               ...      5
Maximum size of the expansion space            ...     50
Maximum number of iterations                   ...    100
Convergence tolerance for the residual         ...    1.000e-06
Convergence tolerance for the energies         ...    1.000e-06
Orthogonality tolerance                        ...    1.000e-14
Level Shift                                    ...    0.000e+00
Constructing the preconditioner                ... o.k.
Building the initial guess                     ... o.k.
Number of trial vectors determined             ...     50


                       ****Iteration    0****
   Time for iteration     :  TOTAL=576.2 TRAFO=0.5 RIJ=5.0 ONX=549.0 XC=4.8
   Size of expansion space: 15
   Lowest Energy          :     0.178750002579
   Maximum Energy change  :     0.196716060751 (vector 4)
   Maximum residual norm  :     0.011070578878

                       ****Iteration    1****
   Time for iteration     :  TOTAL=183.2 TRAFO=0.2 RIJ=3.7 ONX=167.9 XC=1.4
   Size of expansion space: 20
   Lowest Energy          :     0.152485948405
   Maximum Energy change  :     0.026264054174 (vector 0)
   Maximum residual norm  :     0.001109964869

                       ****Iteration    2****
   Time for iteration     :  TOTAL=144.3 TRAFO=0.2 RIJ=3.3 ONX=130.1 XC=1.3
   Size of expansion space: 25
   Lowest Energy          :     0.150955567052
   Maximum Energy change  :     0.011218627583 (vector 2)
   Maximum residual norm  :     0.002753170968

                       ****Iteration    3****
   Time for iteration     :  TOTAL=180.5 TRAFO=0.3 RIJ=3.9 ONX=162.8 XC=2.0
   Size of expansion space: 30
   Lowest Energy          :     0.150423104475
   Maximum Energy change  :     0.011490941626 (vector 1)
   Maximum residual norm  :     0.001525632759

                       ****Iteration    4****
   Time for iteration     :  TOTAL=161.7 TRAFO=0.2 RIJ=4.0 ONX=144.4 XC=1.9
   Size of expansion space: 35
   Lowest Energy          :     0.150281062484
   Maximum Energy change  :     0.003593307724 (vector 1)
   Maximum residual norm  :     0.000209793052

                       ****Iteration    5****
   Time for iteration     :  TOTAL=187.0 TRAFO=0.2 RIJ=4.0 ONX=169.3 XC=2.1
   Size of expansion space: 40
   Lowest Energy          :     0.150224742887
   Maximum Energy change  :     0.000308533543 (vector 1)
   Maximum residual norm  :     0.000032294351

                       ****Iteration    6****
   Time for iteration     :  TOTAL=156.6 TRAFO=0.2 RIJ=3.8 ONX=140.6 XC=1.7
   Size of expansion space: 45
   Lowest Energy          :     0.150213336896
   Maximum Energy change  :     0.000129593119 (vector 4)
   Maximum residual norm  :     0.000104634407

                       ****Iteration    7****
   Time for iteration     :  TOTAL=191.8 TRAFO=0.1 RIJ=3.7 ONX=175.7 XC=1.5
   Size of expansion space: 50
   Lowest Energy          :     0.150211227112
   Maximum Energy change  :     0.001870935533 (vector 4)
   Maximum residual norm  :     0.000498144704
   Rebuilding the expansion space

                       ****Iteration    8****
   Time for iteration     :  TOTAL=346.7 TRAFO=0.3 RIJ=4.3 ONX=326.4 XC=2.9
   Size of expansion space: 10
   Lowest Energy          :     0.150210860277
   Maximum Energy change  :     0.001089344325 (vector 4)
   Maximum residual norm  :     0.000275833121

                       ****Iteration    9****
   Time for iteration     :  TOTAL=182.9 TRAFO=0.2 RIJ=4.0 ONX=165.2 XC=2.1
   Size of expansion space: 15
   Lowest Energy          :     0.150210686814
   Maximum Energy change  :     0.001147973856 (vector 4)
   Maximum residual norm  :     0.000233813622

                       ****Iteration   10****
   Time for iteration     :  TOTAL=164.6 TRAFO=0.2 RIJ=3.6 ONX=148.9 XC=1.7
   Size of expansion space: 20
   Lowest Energy          :     0.150210657851
   Maximum Energy change  :     0.000532454278 (vector 4)
   Maximum residual norm  :     0.000070406522

                       ****Iteration   11****
   Time for iteration     :  TOTAL=191.9 TRAFO=0.1 RIJ=3.4 ONX=176.4 XC=1.4
   Size of expansion space: 25
   Lowest Energy          :     0.150210654340
   Maximum Energy change  :     0.000101855568 (vector 4)
   Maximum residual norm  :     0.000020224825

                       ****Iteration   12****
   Time for iteration     :  TOTAL=172.7 TRAFO=0.1 RIJ=3.9 ONX=155.2 XC=2.2
   Size of expansion space: 30
   Lowest Energy          :     0.150210653939
   Maximum Energy change  :     0.000028982535 (vector 3)
   Maximum residual norm  :     0.000004111930

                       ****Iteration   13****
   Time for iteration     :  TOTAL=171.9 TRAFO=0.2 RIJ=4.7 ONX=153.6 XC=2.0
   Size of expansion space: 35
   Lowest Energy          :     0.150210653888
   Maximum Energy change  :     0.000010400237 (vector 3)
   Maximum residual norm  :     0.000002357557

                       ****Iteration   14****
   Time for iteration     :  TOTAL=196.0 TRAFO=0.2 RIJ=3.8 ONX=180.1 XC=1.5
   Size of expansion space: 40
   Lowest Energy          :     0.150210653880
   Maximum Energy change  :     0.000005089979 (vector 3)
   Maximum residual norm  :     0.000000733636

      *** CONVERGENCE OF RESIDUAL NORM REACHED ***

Storing the converged CI vectors               ... orca.cis1

                 *** DAVIDSON DONE ***

Total time for solving the CIS problem:  3210.315sec

------------------------------------
TD-DFT/TDA EXCITED STATES (SINGLETS)
------------------------------------

the weight of the individual excitations are printed if larger than 1.0e-02

STATE  1:  E=   0.150211 au      4.087 eV    32967.4 cm**-1 <S**2> =   0.000000 Mult 1
   153a -> 167a  :     0.032847 (c= -0.18123661)
   155a -> 167a  :     0.011593 (c= -0.10767147)
   156a -> 166a  :     0.011564 (c= -0.10753818)
   156a -> 167a  :     0.146286 (c=  0.38247315)
   157a -> 167a  :     0.125882 (c=  0.35479808)
   158a -> 167a  :     0.030203 (c= -0.17379147)
   159a -> 166a  :     0.021210 (c= -0.14563484)
   159a -> 167a  :     0.266408 (c=  0.51614728)
   160a -> 167a  :     0.024148 (c=  0.15539470)
   162a -> 167a  :     0.118568 (c= -0.34433719)
   163a -> 167a  :     0.022076 (c=  0.14857921)
   164a -> 167a  :     0.098982 (c=  0.31461424)
   165a -> 167a  :     0.012953 (c= -0.11381111)

STATE  2:  E=   0.151877 au      4.133 eV    33333.2 cm**-1 <S**2> =   0.000000 Mult 1
   150a -> 166a  :     0.013925 (c= -0.11800630)
   154a -> 166a  :     0.541237 (c=  0.73568787)
   154a -> 167a  :     0.024443 (c=  0.15634303)
   154a -> 174a  :     0.024615 (c=  0.15689276)
   154a -> 177a  :     0.020085 (c= -0.14172029)
   155a -> 166a  :     0.076069 (c=  0.27580579)
   156a -> 166a  :     0.014486 (c=  0.12035825)
   158a -> 166a  :     0.034616 (c= -0.18605273)
   160a -> 166a  :     0.051642 (c=  0.22724832)
   161a -> 166a  :     0.050886 (c=  0.22557966)
   162a -> 166a  :     0.028964 (c=  0.17018737)
   165a -> 166a  :     0.017478 (c= -0.13220328)

STATE  3:  E=   0.169292 au      4.607 eV    37155.2 cm**-1 <S**2> =   0.000000 Mult 1
   162a -> 166a  :     0.053006 (c= -0.23023057)
   162a -> 173a  :     0.025465 (c=  0.15957762)
   163a -> 166a  :     0.010249 (c=  0.10123752)
   164a -> 166a  :     0.013689 (c= -0.11700141)
   165a -> 166a  :     0.775878 (c= -0.88083942)
   165a -> 167a  :     0.032172 (c= -0.17936548)
   165a -> 173a  :     0.015506 (c= -0.12452428)

STATE  4:  E=   0.182597 au      4.969 eV    40075.5 cm**-1 <S**2> =   0.000000 Mult 1
   153a -> 167a  :     0.043733 (c= -0.20912525)
   156a -> 168a  :     0.093615 (c=  0.30596512)
   157a -> 168a  :     0.077920 (c=  0.27914191)
   158a -> 168a  :     0.021970 (c= -0.14822237)
   159a -> 167a  :     0.014099 (c= -0.11873976)
   159a -> 168a  :     0.196334 (c=  0.44309581)
   160a -> 166a  :     0.041472 (c=  0.20364732)
   160a -> 168a  :     0.016708 (c=  0.12925953)
   161a -> 166a  :     0.024018 (c=  0.15497883)
   162a -> 166a  :     0.132409 (c= -0.36388045)
   162a -> 168a  :     0.089113 (c= -0.29851795)
   163a -> 166a  :     0.010401 (c=  0.10198461)
   163a -> 168a  :     0.016008 (c=  0.12652084)
   164a -> 168a  :     0.077769 (c=  0.27887130)
   165a -> 166a  :     0.023772 (c=  0.15418242)

STATE  5:  E=   0.182912 au      4.977 eV    40144.6 cm**-1 <S**2> =   0.000000 Mult 1
   153a -> 167a  :     0.014423 (c= -0.12009779)
   156a -> 168a  :     0.027559 (c=  0.16600769)
   157a -> 168a  :     0.029952 (c=  0.17306596)
   159a -> 166a  :     0.112106 (c=  0.33482300)
   159a -> 168a  :     0.061136 (c=  0.24725719)
   160a -> 166a  :     0.089391 (c= -0.29898368)
   161a -> 166a  :     0.068123 (c= -0.26100342)
   162a -> 166a  :     0.237535 (c=  0.48737521)
   162a -> 168a  :     0.027180 (c= -0.16486490)
   163a -> 166a  :     0.015300 (c= -0.12369460)
   164a -> 168a  :     0.028538 (c=  0.16893088)
   165a -> 166a  :     0.073538 (c= -0.27117937)
   165a -> 167a  :     0.082423 (c=  0.28709336)
   165a -> 173a  :     0.010079 (c=  0.10039280)


                  ********************************
                  * Entering triplet calculation *
                  ********************************

------------------------
DAVIDSON-DIAGONALIZATION
------------------------

Dimension of the eigenvalue problem            ...  72947
Number of roots to be determined               ...      5
Maximum size of the expansion space            ...     50
Maximum number of iterations                   ...    100
Convergence tolerance for the residual         ...    1.000e-06
Convergence tolerance for the energies         ...    1.000e-06
Orthogonality tolerance                        ...    1.000e-14
Level Shift                                    ...    0.000e+00
Constructing the preconditioner                ... o.k.
Building the initial guess                     ... o.k.
Number of trial vectors determined             ...     50


                       ****Iteration    0****
   Time for iteration     :  TOTAL=543.2 TRAFO=0.4 ONX=537.3 XC=5.4
   Size of expansion space: 15
   Lowest Energy          :     0.144097596649
   Maximum Energy change  :     0.184598189368 (vector 4)
   Maximum residual norm  :     0.003430057535

                       ****Iteration    1****
   Time for iteration     :  TOTAL=136.3 TRAFO=0.2 ONX=134.3 XC=1.7
   Size of expansion space: 20
   Lowest Energy          :     0.125762844806
   Maximum Energy change  :     0.029928311430 (vector 2)
   Maximum residual norm  :     0.000767705807

                       ****Iteration    2****
   Time for iteration     :  TOTAL=165.6 TRAFO=0.2 RIJ=0.0 ONX=163.5 XC=2.0
   Size of expansion space: 25
   Lowest Energy          :     0.123527867867
   Maximum Energy change  :     0.005709619496 (vector 4)
   Maximum residual norm  :     0.000445021248

                       ****Iteration    3****
   Time for iteration     :  TOTAL=142.6 TRAFO=0.1 RIJ=0.0 ONX=140.9 XC=1.5
   Size of expansion space: 30
   Lowest Energy          :     0.122950184240
   Maximum Energy change  :     0.009817874072 (vector 4)
   Maximum residual norm  :     0.000906689388

                       ****Iteration    4****
   Time for iteration     :  TOTAL=176.4 TRAFO=0.1 ONX=174.9 XC=1.3
   Size of expansion space: 35
   Lowest Energy          :     0.122870378158
   Maximum Energy change  :     0.003678706516 (vector 4)
   Maximum residual norm  :     0.000158694809

                       ****Iteration    5****
   Time for iteration     :  TOTAL=161.4 TRAFO=0.2 ONX=159.2 XC=2.0
   Size of expansion space: 40
   Lowest Energy          :     0.122860939933
   Maximum Energy change  :     0.000699851728 (vector 4)
   Maximum residual norm  :     0.000027475271

                       ****Iteration    6****
   Time for iteration     :  TOTAL=164.3 TRAFO=0.2 RIJ=0.0 ONX=162.3 XC=1.8
   Size of expansion space: 45
   Lowest Energy          :     0.122859283233
   Maximum Energy change  :     0.000066818449 (vector 4)
   Maximum residual norm  :     0.000002938777

                       ****Iteration    7****
   Time for iteration     :  TOTAL=184.7 TRAFO=0.2 RIJ=0.0 ONX=182.5 XC=2.1
   Size of expansion space: 50
   Lowest Energy          :     0.122858988347
   Maximum Energy change  :     0.000016299760 (vector 4)
   Maximum residual norm  :     0.000001893475
   Rebuilding the expansion space

                       ****Iteration    8****
   Time for iteration     :  TOTAL=326.5 TRAFO=0.3 ONX=323.5 XC=2.7
   Size of expansion space: 10
   Lowest Energy          :     0.122858965163
   Maximum Energy change  :     0.000004423259 (vector 4)
   Maximum residual norm  :     0.000000313590

      *** CONVERGENCE OF RESIDUAL NORM REACHED ***

Storing the converged CI vectors               ... orca.cis3

                 *** DAVIDSON DONE ***

------------------------------------
TD-DFT/TDA EXCITED STATES (TRIPLETS)
------------------------------------

the weight of the individual excitations are printed if larger than 1.0e-02

STATE  6:  E=   0.122859 au      3.343 eV    26964.4 cm**-1 <S**2> =   2.000000 Mult 3
   154a -> 166a  :     0.046595 (c=  0.21585842)
   156a -> 166a  :     0.010884 (c=  0.10432773)
   159a -> 166a  :     0.021809 (c=  0.14767781)
   160a -> 166a  :     0.033094 (c=  0.18191658)
   161a -> 166a  :     0.010061 (c=  0.10030260)
   162a -> 166a  :     0.202622 (c=  0.45013579)
   162a -> 167a  :     0.015217 (c=  0.12335799)
   164a -> 166a  :     0.011818 (c= -0.10871008)
   165a -> 166a  :     0.404611 (c= -0.63609076)
   165a -> 167a  :     0.020156 (c= -0.14197334)
   165a -> 169a  :     0.063264 (c=  0.25152295)
   165a -> 173a  :     0.010481 (c=  0.10237775)

STATE  7:  E=   0.125214 au      3.407 eV    27481.4 cm**-1 <S**2> =   2.000000 Mult 3
   153a -> 167a  :     0.067015 (c=  0.25887244)
   153a -> 168a  :     0.010738 (c=  0.10362518)
   155a -> 167a  :     0.011957 (c=  0.10934894)
   156a -> 166a  :     0.010022 (c=  0.10011236)
   156a -> 167a  :     0.152388 (c= -0.39036875)
   157a -> 167a  :     0.129945 (c= -0.36047928)
   158a -> 167a  :     0.027444 (c=  0.16566111)
   159a -> 166a  :     0.016031 (c=  0.12661481)
   159a -> 167a  :     0.236022 (c= -0.48582062)
   160a -> 167a  :     0.021488 (c= -0.14658646)
   162a -> 167a  :     0.092444 (c=  0.30404527)
   163a -> 167a  :     0.017707 (c= -0.13306895)
   164a -> 167a  :     0.076274 (c= -0.27617728)

STATE  8:  E=   0.132932 au      3.617 eV    29175.3 cm**-1 <S**2> =   2.000000 Mult 3
   150a -> 166a  :     0.012108 (c= -0.11003595)
   154a -> 166a  :     0.346923 (c=  0.58900183)
   154a -> 167a  :     0.017613 (c=  0.13271406)
   154a -> 174a  :     0.019872 (c=  0.14096711)
   154a -> 177a  :     0.017294 (c= -0.13150662)
   155a -> 166a  :     0.033615 (c=  0.18334485)
   158a -> 166a  :     0.054001 (c= -0.23238032)
   159a -> 166a  :     0.010670 (c= -0.10329747)
   160a -> 166a  :     0.103645 (c=  0.32193870)
   160a -> 169a  :     0.023427 (c=  0.15305788)
   161a -> 166a  :     0.043577 (c=  0.20875124)
   161a -> 169a  :     0.010392 (c=  0.10193894)
   165a -> 166a  :     0.124666 (c=  0.35308043)
   165a -> 169a  :     0.035546 (c= -0.18853577)

STATE  9:  E=   0.141515 au      3.851 eV    31059.0 cm**-1 <S**2> =   2.000000 Mult 3
   154a -> 166a  :     0.065814 (c=  0.25654233)
   155a -> 166a  :     0.022895 (c=  0.15131137)
   159a -> 166a  :     0.056351 (c= -0.23738433)
   159a -> 169a  :     0.012905 (c=  0.11359962)
   160a -> 166a  :     0.027942 (c= -0.16715798)
   161a -> 166a  :     0.044657 (c=  0.21132104)
   162a -> 166a  :     0.354930 (c= -0.59575990)
   162a -> 167a  :     0.025807 (c= -0.16064618)
   162a -> 169a  :     0.020610 (c=  0.14356178)
   162a -> 173a  :     0.014898 (c= -0.12205864)
   163a -> 166a  :     0.024377 (c=  0.15613292)
   164a -> 166a  :     0.011353 (c= -0.10654970)
   165a -> 166a  :     0.173630 (c= -0.41668959)
   165a -> 167a  :     0.011264 (c= -0.10613059)
   165a -> 169a  :     0.014143 (c=  0.11892585)

STATE 10:  E=   0.144695 au      3.937 eV    31756.9 cm**-1 <S**2> =   2.000000 Mult 3
   154a -> 166a  :     0.122256 (c=  0.34965108)
   154a -> 169a  :     0.012415 (c=  0.11142425)
   155a -> 166a  :     0.027613 (c=  0.16617053)
   158a -> 170a  :     0.098595 (c=  0.31399894)
   159a -> 166a  :     0.062516 (c=  0.25003202)
   159a -> 169a  :     0.010603 (c=  0.10296851)
   160a -> 166a  :     0.157398 (c= -0.39673357)
   160a -> 169a  :     0.164437 (c= -0.40550775)
   160a -> 170a  :     0.034739 (c=  0.18638460)
   160a -> 173a  :     0.010623 (c=  0.10306959)
   160a -> 174a  :     0.019850 (c=  0.14089082)
   161a -> 166a  :     0.032782 (c= -0.18105801)
   161a -> 169a  :     0.016178 (c= -0.12719113)
   161a -> 170a  :     0.029508 (c= -0.17177810)
   162a -> 166a  :     0.027896 (c=  0.16702161)
   162a -> 169a  :     0.017501 (c= -0.13229042)
   165a -> 166a  :     0.015253 (c=  0.12350274)


------------------------------------------
NATURAL TRANSITION ORBITALS FOR STATE    1
------------------------------------------

Making the (pseudo)densities                       ... done
Solving eigenvalue problem for the occupied space  ... done
Solving eigenvalue problem for the virtual space   ... done
Natural Transition Orbitals were saved in orca.s1.nto
Threshold for printing occupation numbers 0.001000

 E=   0.150211 au      4.087 eV    32967.4 cm**-1
   165a -> 166a  : n=  0.98102517
   164a -> 167a  : n=  0.01226207
   163a -> 168a  : n=  0.00557787


------------------------------------------
NATURAL TRANSITION ORBITALS FOR STATE    2
------------------------------------------

Making the (pseudo)densities                       ... done
Solving eigenvalue problem for the occupied space  ... done
Solving eigenvalue problem for the virtual space   ... done
Natural Transition Orbitals were saved in orca.s2.nto
Threshold for printing occupation numbers 0.001000

 E=   0.151877 au      4.133 eV    33333.2 cm**-1
   165a -> 166a  : n=  0.99349945
   164a -> 167a  : n=  0.00330627
   163a -> 168a  : n=  0.00103400


------------------------------------------
NATURAL TRANSITION ORBITALS FOR STATE    3
------------------------------------------

Making the (pseudo)densities                       ... done
Solving eigenvalue problem for the occupied space  ... done
Solving eigenvalue problem for the virtual space   ... done
Natural Transition Orbitals were saved in orca.s3.nto
Threshold for printing occupation numbers 0.001000

 E=   0.169292 au      4.607 eV    37155.2 cm**-1
   165a -> 166a  : n=  0.92936808
   164a -> 167a  : n=  0.06195698
   163a -> 168a  : n=  0.00172725
   162a -> 169a  : n=  0.00106721


------------------------------------------
NATURAL TRANSITION ORBITALS FOR STATE    4
------------------------------------------

Making the (pseudo)densities                       ... done
Solving eigenvalue problem for the occupied space  ... done
Solving eigenvalue problem for the virtual space   ... done
Natural Transition Orbitals were saved in orca.s4.nto
Threshold for printing occupation numbers 0.001000

 E=   0.182597 au      4.969 eV    40075.5 cm**-1
   165a -> 166a  : n=  0.67072136
   164a -> 167a  : n=  0.22904025
   163a -> 168a  : n=  0.08436214
   162a -> 169a  : n=  0.00791518
   161a -> 170a  : n=  0.00228353
   160a -> 171a  : n=  0.00188062


------------------------------------------
NATURAL TRANSITION ORBITALS FOR STATE    5
------------------------------------------

Making the (pseudo)densities                       ... done
Solving eigenvalue problem for the occupied space  ... done
Solving eigenvalue problem for the virtual space   ... done
Natural Transition Orbitals were saved in orca.s5.nto
Threshold for printing occupation numbers 0.001000

 E=   0.182912 au      4.977 eV    40144.6 cm**-1
   165a -> 166a  : n=  0.61644328
   164a -> 167a  : n=  0.23485243
   163a -> 168a  : n=  0.12649932
   162a -> 169a  : n=  0.00840730
   161a -> 170a  : n=  0.00563720
   160a -> 171a  : n=  0.00131710


-----------------------------
TD-DFT/TDA-EXCITATION SPECTRA
-----------------------------

Center of mass = (  0.0000, -0.0000, -0.0000)
Generating CIS transition densities           ... done

----------------------------------------------------------------------------------------------------
                     ABSORPTION SPECTRUM VIA TRANSITION ELECTRIC DIPOLE MOMENTS    
----------------------------------------------------------------------------------------------------
     Transition      Energy     Energy  Wavelength fosc(D2)      D2        DX        DY        DZ   
                      (eV)      (cm-1)    (nm)                 (au**2)    (au)      (au)      (au)  
----------------------------------------------------------------------------------------------------
  0-1A  ->  1-3A    3.343162   26964.4   370.9   0.000000000   0.00000   0.00000   0.00000   0.00000
  0-1A  ->  2-3A    3.407254   27481.4   363.9   0.000000000   0.00000   0.00000   0.00000   0.00000
  0-1A  ->  3-3A    3.617277   29175.3   342.8   0.000000000   0.00000   0.00000   0.00000   0.00000
  0-1A  ->  4-3A    3.850822   31059.0   322.0   0.000000000   0.00000   0.00000   0.00000   0.00000
  0-1A  ->  5-3A    3.937354   31756.9   314.9   0.000000000   0.00000   0.00000   0.00000   0.00000
  0-1A  ->  1-1A    4.087440   32967.4   303.3   0.006538714   0.06530  -0.14512  -0.20289   0.05541
  0-1A  ->  2-1A    4.132790   33333.2   300.0   0.001036567   0.01024   0.09869  -0.01488  -0.01665
  0-1A  ->  3-1A    4.606662   37155.2   269.1   0.140717106   1.24682  -0.69184   0.66051   0.57611
  0-1A  ->  4-1A    4.968730   40075.5   249.5   0.082156394   0.67490  -0.10421  -0.04668  -0.81355
  0-1A  ->  5-1A    4.977297   40144.6   249.1   0.168691194   1.38338   0.05277  -0.20718   1.15658

----------------------------------------------------------------------------------------------------
                     ABSORPTION SPECTRUM VIA TRANSITION VELOCITY DIPOLE MOMENTS    
----------------------------------------------------------------------------------------------------
     Transition      Energy     Energy  Wavelength fosc(P2)      P2        PX        PY        PZ   
                      (eV)      (cm-1)    (nm)                 (au**2)    (au)      (au)      (au)  
----------------------------------------------------------------------------------------------------
  0-1A  ->  1-3A    3.343162   26964.4   370.9   0.000000000   0.00000   0.00000   0.00000   0.00000
  0-1A  ->  2-3A    3.407254   27481.4   363.9   0.000000000   0.00000   0.00000   0.00000   0.00000
  0-1A  ->  3-3A    3.617277   29175.3   342.8   0.000000000   0.00000   0.00000   0.00000   0.00000
  0-1A  ->  4-3A    3.850822   31059.0   322.0   0.000000000   0.00000   0.00000   0.00000   0.00000
  0-1A  ->  5-3A    3.937354   31756.9   314.9   0.000000000   0.00000   0.00000   0.00000   0.00000
  0-1A  ->  1-1A    4.087440   32967.4   303.3   0.000512373   0.00012   0.00086  -0.01067   0.00088
  0-1A  ->  2-1A    4.132790   33333.2   300.0   0.000576770   0.00013   0.00657  -0.00872   0.00349
  0-1A  ->  3-1A    4.606662   37155.2   269.1   0.020113036   0.00511   0.04368  -0.05184  -0.02263
  0-1A  ->  4-1A    4.968730   40075.5   249.5   0.021985415   0.00602   0.00807   0.01225   0.07620
  0-1A  ->  5-1A    4.977297   40144.6   249.1   0.035608037   0.00977   0.00384   0.02098  -0.09651

------------------------------------------------------------------------------------------
                     CD SPECTRUM VIA TRANSITION ELECTRIC DIPOLE MOMENTS    
------------------------------------------------------------------------------------------
     Transition      Energy     Energy  Wavelength    R        MX        MY        MZ   
                      (eV)      (cm-1)    (nm)   (1e40*cgs)   (au)      (au)      (au)  
------------------------------------------------------------------------------------------
  0-1A  ->  1-3A    3.343162   26964.4   370.9   -0.00000   0.00000   0.00000   0.00000
  0-1A  ->  2-3A    3.407254   27481.4   363.9   -0.00000   0.00000   0.00000   0.00000
  0-1A  ->  3-3A    3.617277   29175.3   342.8   -0.00000   0.00000   0.00000   0.00000
  0-1A  ->  4-3A    3.850822   31059.0   322.0   -0.00000   0.00000   0.00000   0.00000
  0-1A  ->  5-3A    3.937354   31756.9   314.9   -0.00000   0.00000   0.00000   0.00000
  0-1A  ->  1-1A    4.087440   32967.4   303.3    3.42514  -0.09534   0.08710  -0.06188
  0-1A  ->  2-1A    4.132790   33333.2   300.0  -18.80995   0.39832  -0.07081   0.02787
  0-1A  ->  3-1A    4.606662   37155.2   269.1   -5.31967   0.05273   0.33881  -0.30553
  0-1A  ->  4-1A    4.968730   40075.5   249.5   -4.44359   0.39521   0.04763  -0.06494
  0-1A  ->  5-1A    4.977297   40144.6   249.1  -10.03055  -0.45951  -0.06259   0.02815

------------------------------------------------------------------------------------------
                     CD SPECTRUM VIA TRANSITION VELOCITY DIPOLE MOMENTS    
------------------------------------------------------------------------------------------
     Transition      Energy     Energy  Wavelength    R        MX        MY        MZ   
                      (eV)      (cm-1)    (nm)   (1e40*cgs)   (au)      (au)      (au)  
------------------------------------------------------------------------------------------
  0-1A  ->  1-3A    3.343162   26964.4   370.9    0.00000   0.00000   0.00000   0.00000
  0-1A  ->  2-3A    3.407254   27481.4   363.9    0.00000   0.00000   0.00000   0.00000
  0-1A  ->  3-3A    3.617277   29175.3   342.8    0.00000   0.00000   0.00000   0.00000
  0-1A  ->  4-3A    3.850822   31059.0   322.0    0.00000   0.00000   0.00000   0.00000
  0-1A  ->  5-3A    3.937354   31756.9   314.9    0.00000   0.00000   0.00000   0.00000
  0-1A  ->  1-1A    4.087440   32967.4   303.3   -3.34502  -0.09534   0.08710  -0.06188
  0-1A  ->  2-1A    4.132790   33333.2   300.0   10.34360   0.39832  -0.07081   0.02787
  0-1A  ->  3-1A    4.606662   37155.2   269.1  -23.25056   0.05273   0.33881  -0.30553
  0-1A  ->  4-1A    4.968730   40075.5   249.5   -3.03193   0.39521   0.04763  -0.06494
  0-1A  ->  5-1A    4.977297   40144.6   249.1  -14.93565  -0.45951  -0.06259   0.02815

Total run time:     5215.324 sec

           *** ORCA-CIS/TD-DFT FINISHED WITHOUT ERROR ***
-----------------------
CIS/TD-DFT TOTAL ENERGY
-----------------------

    E(SCF)  =  -2040.769843678 Eh
    DE(CIS) =      0.150210654 Eh (Root  1)
    ----------------------------- ---------
    E(tot)  =  -2040.619633024 Eh


Maximum memory used throughout the entire CIS-calculation: 265.5 MB
=> NOW LEAVING ORCA_CIS


-------------------------------------------------------------------------------
                          DFT DISPERSION CORRECTION                            
                                                                               
                              DFTD3 V3.1  Rev 1                                
                          USING Becke-Johnson damping                          
-------------------------------------------------------------------------------
The PBEh-3c composite method is recognized
Using three-body term ABC
Active option DFTDOPT                   ...         4   

molecular C6(AA) [au] = 77869.676882 


            DFT-D V3
 parameters
 s6 scaling factor         :     1.0000 
 a1 scaling factor         :     0.4860 
 s8 scaling factor         :     0.0000 
 a2 scaling factor         :     4.5000 
 Damping factor alpha9(ATM):    16.0000 
 ad hoc parameters k1-k3   :    16.0000     1.3333    -4.0000 

 Edisp/kcal,au: -50.345169730584  -0.080230126303 
 E6   /kcal   : -51.895109070 
 E8   /kcal   :  -0.000000000 
 E6(ABC)      :   1.549939340 
 % E8         :   0.000000000 
 % E6(ABC)    :  -3.078625711 

-------------------------   ----------------
Dispersion correction           -0.080230126
-------------------------   ----------------

------------------   -----------------
gCP correction             0.153625910
------------------   -----------------

-------------------------   --------------------
FINAL SINGLE POINT ENERGY     -2040.546237240622
-------------------------   --------------------

MakePlots. Basename = [orca]

---------------
PLOT GENERATION
---------------
choosing x-range =   -18.897829 ..    18.074144
choosing y-range =   -16.398097 ..    13.907876
choosing z-range =   -16.945905 ..    15.606394


           ************************************************************
           *        Program running with 8 parallel MPI-processes     *
           *              working on a common directory               *
           ************************************************************

GBW-File       ... orca.gbw
PlotType       ... DENSITY-PLOT
ElDens File    ... orca.scfp
Output file    ... Eldens.cube
Format         ... Gaussian-Cube
Resolution     ... 200 200 200
Boundaries     ...   -18.897829    18.074144 (x direction)
                     -16.398097    13.907876 (y direction)
                     -16.945905    15.606394 (z direction)
Entering PlotGrid3d with Plottype =2
choosing x-range =   -18.897829 ..    18.074144
choosing y-range =   -16.398097 ..    13.907876
choosing z-range =   -16.945905 ..    15.606394


           ************************************************************
           *        Program running with 8 parallel MPI-processes     *
           *              working on a common directory               *
           ************************************************************
Waning (ORCA_PLOT): Did not find orca.scfr - will try to calculate it

GBW-File       ... orca.gbw
PlotType       ... SPIN-DENSITY-PLOT
SpinDens File  ... orca.scfr
Output file    ... Sdens.cube
Format         ... Gaussian-Cube
Resolution     ... 200 200 200
Boundaries     ...   -18.897829    18.074144 (x direction)
                     -16.398097    13.907876 (y direction)
                     -16.945905    15.606394 (z direction)
Entering PlotGrid3d with Plottype =3

ORCA finished by error termination in PLOT
Calling Command: mpirun -np 8  /mnt/group-bin/orca_6_0_0_shared_openmpi416/orca_plot_mpi orca.gbw orca.plot.tmp orca 
  .... trying to continue anyways


           ************************************************************
           *        Program running with 8 parallel MPI-processes     *
           *              working on a common directory               *
           ************************************************************

------------------------------------------------------------------------------
                              ORCA PROPERTY CALCULATIONS
------------------------------------------------------------------------------

GBWName                                 ... orca.gbw
Number of atoms                         ...     84
Number of basis functions               ...    779
Max core memory                         ...   1000 MB

Electric properties:
Dipole moment                           ... YES
Quadrupole moment                       ...  NO
Static polarizability (Dipole/Dipole)   ...  NO
Static polarizability (Dipole/Quad.)    ...  NO
Static polarizability (Quad./Quad.)     ...  NO
Static polarizability (Velocity)        ...  NO

Atomic electric properties:
Dipole moment                           ...  NO
Quadrupole moment                       ...  NO
Static polarizability                   ...  NO

Choice of electric origin               ... Center of mass
Position of electric origin             ...     0.000005    -0.000008    -0.000005

General magnetic properties:
Magnetizability                         ...  NO

EPR properties:
g-Tensor (aka g-matrix)                 ...  NO
Zero-Field splitting spin-orbit         ...  NO
Zero-field splitting spin-spin          ...  NO
Hyperfine couplings                     ...  NO (   0 nuclei)
Quadrupole couplings                    ...  NO (   0 nuclei)
Contact density                         ...  NO (   0 nuclei)

NMR properties:
Chemical shifts                         ...  NO (   0 nuclei)
Spin-rotation constants                 ...  NO (   0 nuclei)
Spin-spin couplings                     ...  NO (   0 nuclei,    0 pairs)

Choice of magnetic origin               ... GIAO
Position of magnetic origin             ...     0.000000     0.000000     0.000000

Properties with geometric perturbations:
SCF Hessian                             ...  NO
IR spectrum                             ...  NO
VCD spectrum                            ...  NO
X-ray spectroscopy properties:
SCF XES/XAS/RIXS spectra                ...  NO


-------------
DIPOLE MOMENT
-------------

Method             : SCF
Type of density    : Electron Density
Multiplicity       :   1
Irrep              :   0
Energy             : -2040.7698436777991446 Eh
Relativity type    : 
Basis              : AO
                                X                 Y                 Z
Electronic contribution:    -29.174440542      26.207526701      13.207543162
Nuclear contribution   :     30.905204972     -27.080979409     -13.996578422
                        -----------------------------------------
Total Dipole Moment    :      1.730764429      -0.873452708      -0.789035260
                        -----------------------------------------
Magnitude (a.u.)       :      2.093093831
Magnitude (Debye)      :      5.320221713


--------------------
Rotational spectrum 
--------------------
 
Rotational constants in cm-1:             0.003099             0.002277             0.001969 
Rotational constants in MHz :            92.919356            68.271670            59.014675 

Dipole components along the rotational axes: 
x,y,z [a.u.] :     1.928522    -0.805137    -0.116624 
x,y,z [Debye]:     4.901912    -2.046495    -0.296435 

 

Dipole moment calculation done in   0.1 sec 

Maximum memory used throughout the entire PROP-calculation: 67.9 MB

--------------------------------
SUGGESTED CITATIONS FOR THIS RUN
--------------------------------

Below you find a list of papers that are relevant to this ORCA run
We neither can nor want to force you to cite these papers, but we appreciate if you do
You receive ORCA, which is the product of decades of hard work by many enthusiastic individuals, for free
The only thing we kindly ask in return is that you cite our papers,
We deeply appreciate it, if you show your appreciation for ORCA by not just citing the generic ORCA reference.

Please note that relegating all ORCA citations to the supporting information does *not* help us.
SI sections are not indexed - citations you put there will not count into any citation statistics
But we need these citations in order to attract the funding resources that allow us to do what we are doing

Therefore, if you are a happy ORCA user, please consider citing a few of the papers listed below in the main body of your paper

In addition to the list printed below, the program has created the file orca.bibtex that contains the list in bibtex format
You can import this file easily into all common literature databanks and citation aid programs


List of essential papers. We consider these as the minimum necessary citations

  1. Neese,F.
     Software update: the ORCA program system, version 5.0
     WIRES Comput. Molec. Sci., 2022 12(1)e1606
     doi.org/10.1002/wcms.1606

List of papers to cite with high priority. The work reported in these papers was absolutely
necessary for this run to complete.
Our perspective: the developers of density functionals and basis sets usually get cited in chemistry papers
Good! But without the algorithms to do something with them, the functionals or basis sets would not do anything.
Hence, in our opinion, the algorithm design and method developments papers are equally worthy of getting cited

  1. Neese,F.; Olbrich,G.
     Efficient use of the resolution of the identity approximation in time-dependent density functional calculations with hybrid density functionals
     Chem. Phys. Lett., 2002 362 170-178
     doi.org/10.1016/s0009-2614(02)01053-9
  2. Neese,F.
     An improvement of the resolution of the identity approximation for the formation of the Coulomb matrix
     J. Comp. Chem., 2003 24(14)1740-1747
     doi.org/10.1002/jcc.10318
  3. Garcia-Rates,M.; Neese,F.
     Effect of the Solute Cavity on the Solvation Energy and its Derivatives within the Framework of the Gaussian Charge Scheme
     J. Comput. Chem., 2020 41 922-939
     doi.org/10.1002/jcc.26139
  4. Neese,F.
     The SHARK Integral Generation and Digestion System
     J. Comp. Chem., 2022  1-16
     doi.org/10.1002/jcc.26942
  5. Grimme,S.; Antony,J.; Ehrlich,S.; Krieg,H.
     A consistent and accurate ab initio parametrization of density functional dispersion correction (DFT-D) for the 94 elements H-Pu
     J. Chem. Phys., 2010 132 154104-XXXX
     doi.org/10.1063/1.3382344
  6. Grimme,S.; Ehrlich,S.; Goerigk,L.
     Effect of the damping function in dispersion corrected density functional theory
     J. Comput. Chem., 2011 32(7)1456-1465
     doi.org/10.1002/jcc.21759

List of suggested additional citations. These are papers that are important in the 'surrounding' of 
of this run, or papers that preceded the highly important papers. If you like your results we are grateful for a citation.

  1. Neese,F.
     The ORCA program system
     WIRES Comput. Molec. Sci., 2012 2(1)73-78
     doi.org/10.1002/wcms.81
  2. Neese,F.
     Software update: the ORCA program system, version 4.0
     WIRES Comput. Molec. Sci., 2018 8(1)1-6
     doi.org/10.1002/wcms.1327
  3. Neese,F.; Wennmohs,F.; Becker,U.; Riplinger,C.
     The ORCA quantum chemistry program package
     J. Chem. Phys., 2020 152 Art. No. L224108
     doi.org/10.1063/5.0004608

List of optional additional citations

  1. Neese,F.
     Approximate second-order SCF convergence for spin unrestricted wavefunctions
     Chem. Phys. Lett., 2000 325(1-3)93-98
     doi.org/10.1016/s0009-2614(00)00662-x

Timings for individual modules:

Sum of individual times          ...     5538.192 sec (=  92.303 min)
Startup calculation              ...        4.312 sec (=   0.072 min)   0.1 %
SCF iterations                   ...      106.489 sec (=   1.775 min)   1.9 %
Property integrals               ...        0.880 sec (=   0.015 min)   0.0 %
Property calculations            ...        0.848 sec (=   0.014 min)   0.0 %
CIS module                       ...     5215.677 sec (=  86.928 min)  94.2 %
Orbital/Density plot generation  ...      209.987 sec (=   3.500 min)   3.8 %
                             ****ORCA TERMINATED NORMALLY****
TOTAL RUN TIME: 0 days 1 hours 32 minutes 18 seconds 774 msec
