# Supplementary material for: Photochemical Deracemization of 4,7-Diaza-1-isoindolinones by Unidirectional Hydrogen Atom Shuttling
Source: J Am Chem Soc. 2024 Dec 30;147(2):1434–9. doi: 10.1021/jacs.4c16053 (PMC11744763; doi:10.1021/jacs.4c16053)
Supplement: Supplementary file 3 — ja4c16053_si_003.zip [file ja4c16053_si_003.zip › to_zip/ent2b_1b/t1.xyz]

  84
      -2040.57629800
 C         -1.5426674332       -1.9679170647        3.6541223494
 C         -2.5619196330       -2.0822913329        2.7141188867
 C         -2.6736429354       -3.2692973459        1.9914652033
 C         -1.7869238758       -4.3151639210        2.2012993964
 C         -0.7716737002       -4.1893794708        3.1419506360
 C         -0.6546498067       -3.0141448020        3.8701280098
 C         -3.4883421270       -0.9336960223        2.4295666671
 C         -3.0815951059       -0.2138496290        1.1391114735
 C         -3.9872360312        0.9453140937        0.8200620807
 C         -3.1891163306        2.0936431479        0.7444814503
 C         -1.7955525626        1.7470355036        1.0076161681
 N         -1.7862193999        0.4113684787        1.2215274179
 N         -5.2855885563        0.9205029735        0.6919532894
 C         -5.8761170706        2.1279702499        0.4535771644
 C         -5.1617436299        3.3009028696        0.3615953243
 N         -3.8378380177        3.2359928451        0.4964962527
 O         -0.8363224020        2.5074023879        1.0347918115
 H         -0.9047136723       -0.1042788186        1.2823020508
 H         -6.9492596301        2.1633787900        0.3229917780
 H         -5.6387076798        4.2505270866        0.1613733847
 H         -1.4404157446       -1.0516792637        4.2235594707
 H          0.1327758022       -2.9077166917        4.6053533224
 H         -0.0788762146       -5.0042579890        3.3078590747
 H         -1.8898953864       -5.2304022219        1.6321585677
 H         -3.4649266482       -3.3766932251        1.2576272766
 H         -4.5132210380       -1.2898183472        2.3059079629
 H         -3.4856513177       -0.2198832387        3.2556211400
 H         -3.1205295030       -0.9240160926        0.3076781230
 C          0.3308667072       -1.7859523302       -3.3755730764
 C         -0.6272400159       -1.6717805062       -2.3718543713
 C         -0.8271455241       -2.7262685984       -1.4840365607
 C         -0.0520409802       -3.8713695056       -1.5809469602
 C          0.8995038936       -3.9840119574       -2.5869311753
 C          1.0831938740       -2.9446458930       -3.4900014820
 C         -1.4785856676       -0.4572363398       -2.2656214861
 O         -2.6790122824       -0.5564790679       -2.1157531983
 C         -0.8382472638        0.8788915234       -2.3368540926
 C          0.4912338836        1.1369756352       -2.0317424311
 C          1.0580046043        2.4082751287       -2.0455327168
 C          0.2884689901        3.5095026739       -2.3877812642
 C         -1.0481969153        3.2843232005       -2.6925195297
 C         -1.5989747398        2.0061566676       -2.6574328097
 N          2.3840825324        2.2994533990       -1.6671003081
 C          2.5571842891        1.0479298677       -1.4325315278
 O          1.4614530096        0.2825772577       -1.6477931757
 C          3.8290174059        0.3355188693       -1.0758968417
 C          4.7368565287        1.2373941066       -0.2280385901
 C          4.3917552201        1.3440570639        1.2653276467
 C          4.3044061335       -0.0552347073        1.8600439398
 C          3.2215803895       -0.8674491181        1.1518251145
 C          3.5910388056       -0.9927109106       -0.3386820779
 C          1.8808639512       -0.1551596523        1.2587579527
 N          1.9048454545        1.1804681514        1.3345733113
 C          3.0581605561        2.0383282428        1.5374485585
 C          4.5258387389        0.0355529943       -2.4168588363
 C          5.4939197358        2.1504588420        1.9473557455
 C          3.1224906270       -2.2635033321        1.7568599059
 O          0.8245717192       -0.7865323757        1.2149617927
 H          5.7453630627        0.8160405640       -0.2928876095
 H          4.7923306037        2.2343827605       -0.6717490093
 H          5.2653685045       -0.5701775399        1.7571079765
 H          4.0937973954        0.0018374905        2.9340950619
 H          4.5342615241       -1.5470251632       -0.3778151050
 H          2.8586623949       -1.6119082315       -0.8624857986
 H          2.3857585636       -2.8791706952        1.2425795167
 H          4.0896934325       -2.7632677400        1.6834596597
 H          2.8516847359       -2.2215115665        2.8130285161
 H          5.3284108053        2.2118054918        3.0243726827
 H          6.4682893952        1.6868048662        1.7854088877
 H          5.5394734410        3.1685787949        1.5548998884
 H          0.9996147649        1.6469822814        1.3330437747
 H          3.9074697912       -0.5976914225       -3.0553078047
 H          4.7454980020        0.9557824712       -2.9589481670
 H          5.4661222348       -0.4859700145       -2.2345445630
 H          0.7112034185        4.5050105184       -2.4083233891
 H         -1.6806151529        4.1196963009       -2.9606296531
 H         -2.6454210391        1.8756087826       -2.8987225789
 H         -1.5695371876       -2.6456932985       -0.6996204930
 H         -0.1942735234       -4.6774952604       -0.8729418504
 H          1.4969444176       -4.8827933259       -2.6684691843
 H          1.8145640598       -3.0356682078       -4.2822060053
 H          0.4818059747       -0.9774461617       -4.0806030205
 H          2.9496345295        2.9184454249        0.9006793136
 H          3.0496258481        2.3905113952        2.5744347830
