# Supplementary material for: Photochemical Deracemization of 4,7-Diaza-1-isoindolinones by Unidirectional Hydrogen Atom Shuttling
Source: J Am Chem Soc. 2024 Dec 30;147(2):1434–9. doi: 10.1021/jacs.4c16053 (PMC11744763; doi:10.1021/jacs.4c16053)
Supplement: Supplementary file 3 — ja4c16053_si_003.zip [file ja4c16053_si_003.zip › to_zip/ent2b_1b/dftmrci_singlet.out]

 Compiled with: 
 Intel(R) Fortran Intel(R) 64 Compiler for applications running on Intel(R) 64, 
 Version 19.1.2.254 Build 20200623
 Options used : 
 -I/include -L /usr/lib/intel/ps-xe-2020/compilers_and_libraries_2020/linux/lib/
 intel64 -Xlinker -rpath -Xlinker /usr/lib/intel/ps-xe-2020/compilers_and_librar
 ies_2020/linux/lib/intel64 -L /usr/lib/intel/ps-xe-2020/compilers_and_libraries
 _2020/linux/mkl/lib/intel64 -Xlinker -rpath -Xlinker /usr/lib/intel/ps-xe-2020/
 compilers_and_libraries_2020/linux/mkl/lib/intel64 -O3 -march=core-avx2 -align 
 array64byte -fma -ftz -fomit-frame-pointer -assume byterecl -DOMPDOT -traceback
  -qopenmp -qopenmp-link=static -static -static-intel -c -o main.o
 Number of OpenMP Threads:            8
 
          ****************************************
          *                                      *
          *              M R - C I               *
          *        S.Grimme & M.Waletzke         *
          *        Universitaet Muenster         *
          *             1998-2000                *
          *                                      *
          *   Improved and MPI parallel Version  *
          *          Code Maintenance            *
          *          M. Kleinschmidt             *
          *       Universitaet Duesseldorf       *
          *             2000-                    *
          *                                      *
          *     Redesigned DFTCI Hamiltonian     *
          *               R2016                  *
          *             I. Lyskov                *
          *       Universitaet Duesseldorf       *
          *             2014-2016                *
          *                                      *
          *     Redesigned DFTCI Hamiltonians    *
          *          R2017 and R2018             *
          *   extension to Doublets & Quartets   *
          *               A. Heil                *
          *       Universitaet Duesseldorf       *
          *             2015-2018                *
          *                                      *
          *     Redesigned DFTCI Hamiltonian     *
          *               R2022                  *
          *      D.R. Dombrowski & T. Schulz     *
          *       Universitaet Duesseldorf       *
          *             2019-2023                *
          *                                      *
          *       OpenMP Parallel Version        *
          *             T. Schulz                *
          *       Universitaet Duesseldorf       *
          *             2019-2023                *
          ****************************************
                                                  
           cite DFT/MRCI or MRCI work as:         
             S.Grimme & M.Waletzke,               
             J. Chem. Phys., 111, (1999), 5645    
           cite MPI parallel CI as:               
             M. Kleinschmidt, C. M. Marian,       
             S.Grimme & M.Waletzke                
             J. Chem. Phys., 130, (2009), 044708  
           cite redesigned hamiltonian R2016 as:  
             I.Lyskov, M.Kleinschmidt, C.M.Marian 
             J. Chem. Phys. 144, 034104 (2016)    
           cite redesigned hamiltonian R2017 as:  
             A. Heil, C.M.Marian                  
             J. Chem. Phys. 147, 194104 (2017)    
           cite redesigned hamiltonian R2018 as:  
             A. Heil, M.Kleinschmidt, C.M.Marian  
             J. Chem. Phys.  149, 164106(2018)    
           cite redesigned hamiltonian R2022 as:  
             D.R.Dombrowski, T.Schulz,  M.Kleinschmidt, C.M.Marian
             J. Phys. Chem. A 2023, 127, 8, 2011–2025
           cite MR-MP2 work as:                   
             S.Grimme & M.Waletzke,               
             Phys. Chem. Chem. Phys.,             
             2, (2000), 2075.                     
           cite MR-MP/34 work as:                 
             S.Grimme & M. Parac & M.Waletzke,    
             Chem. Phys. Lett., 334 (2001), 99.   
           cite MR-MPn work as:                   
             S.Grimme & M. Parac & M.Waletzke     
             unpublished.                         
 
 
 current program limitations:
 maximum # open shells          10
           8 -tuple excitations rel. to HF/DFT determinant
 
         input keywords: 
 $end
         end of input file
 
 $orca
        use ORCA input instead of Turbomole-style
 $interface
        convert ORCA input to Turbomole-style and exit
 $method <string>
         <string> may be one of the following options:
         none
         srmp2
         dftci
         refgen <string2>
         mp2 <string2>
         mp3 <string2>
         mp4 <string2>
         mp=<integer> <string2>
         ci
         <string2> selects a fockoperator for mrmp.
         possible choices are:
             g0 (recommended)
             g1
             g3
 $hamiltonian <string>
       <string> selects the dftci operator
       possible choices are:
          original (default if not specified) 
            original parametrization by S. Grimme
            singlet and triplet only!
          R2016
            redesigned hamiltonian by I. Lyskov
            singlet, triplet and quintet!
          R2017
            redesigned hamiltonian by A. Heil 2017
            singlet, doublet, triplet, quartet and quintet!
          R2018
            redesigned hamiltonian by A. Heil 2018
            singlet, doublet, triplet, quartet and quintet!
          R2022
          redesigned hamiltonian by D. Dombrowski 2022
            singlet, doublet, triplet, quartet and quintet!
       see documentation for details of the hamiltonians
 $dftparam <string>
       specify parameters for dftci hamiltonian    
       possible choices are:
           standard (default) 
             parameters optimized for 
             standard selection ($esel=1.0)
           short
             parameters optimized for 
             short selection ($esel=0.8)
           manual
            explicit specification of parameters
            5 parameters c1-c5 (free-format floats)
            are required in the next line!
 $esel=<real>
       Energy cut-off in H if $selector eps.
       Selection threshold in muH if $selector mp2 ..
       MP2 amplitude threshold if $method refgen ..
       The default is $esel=1.
 $esel  <string>
       Alternative specification of energy cut-off
       possible choices are:
           standard
             (equivalent to $esel=1.0)
           short
             (equivalent to $esel=0.8)
 $selector <string>
       Configuration selector type.
    <string>=eps (default) an orbital energy gap type
       selection as described in the JCP paper is
       used. The cutoff is $esel H above the highest
       root in the reference space.
    <string>=eps ground, similar but cutoff is 
       applied above the ground state
       Full MR-SD spaces should be generated
       with <string>=eps and $esel=<big number>.
    <string>=mp2 g0, mp2 g1 or mp2 g3
       the old MRDCI type selector
       with MP2 diagonal elements instead of Epstein-
       Nesbet is used.
 $roots <integer(s)> 
       # of roots in irreps n1 n2 n3 ... n8
 $mul=<integer>
       Multiplicity (s=1, d=2, t=3, q=4...). Default=1
 $ciref <integer1> <integer3> <integer3>
       Do a CI reference space with <integer1> e- in
       in <integer2> orbitals and a maximum <integer3>
       excitations. If the next card does not
       contain a set of <integer2> mo numbers, the
       frontier orbitals are taken.
 $nref=<integer>
      # of reference configurations. The
       configurations follow on next nn cards.
       Must be the final input statement !!
       Optional statement (not needed with $ciref)
 $freeze <core energy thresh> <anticore energy thresh>
       Freezes occupied and virtual electrons, in a.u.
       Default: -3.0,  2.0
       Needs ORCA input
 $efreeze
  <orb1>,<orb2>-<orb5>,...
       Freezes orbitals explicitly. Separate orbitals
       by comma or more than one with dash
       For core and anticore orbitals. ORCA inp. req.
 $charge=<integer>
       Add or remove electrons from the base
       determinant occupation.
 $confinput <string>
       If <string>=mrdci: mrdci input (recommended).
       If <string>=occ: occupation number input style.
 $lshift=<real>
       Level shift in MR-MP2 in au.
 $startvector <string>
       Startvector for davidson.
       if <string>=previous, the converged vector
       from a previous (e.g. mp2) run is taken.
       Default (i.e. no input) is a mren2 procedure.
 $memint=<integer>
       Use memory (in Mb) for precalculated
       four-index integrals (default=256 Mb).
 $memvec=<integer>
       Use memory (in Mb) for vectors 
       (default=30000 Mb).
 $dmat
       <string>
       Calculate all densities and the t-densities
       between the reference state and all other
       states. The reference state is specified 
       by <string> (e.g. 1a1, 2b2u). The default
       (i.e. if <string> is missing) is the first 
       totally symmetric state.
 $nos 
       Calculate average natural orbitals which
       are written to file <nos>.
 $direct
       Direct calculation of H*c in CI.
       (default for #csf > 50000).
 $maxsafdisk=<integer>
       in CI: direct calculation if
       #SAF .gt. <integer>, otherwise disk
       (default:       200000 )
 $acthr=<real>
       Discard high-lying mos with eps > <real>
       (default=10.0/2.0 H).
 $sthr=<real>
       Print threshhold for important configurations.
 $rthr=<real>
       Select those reference configurations from the
       reference space which have a sum of weigths
       over all roots > <real>.
 $ncore=<integer>
       # of mos which are not specified in occ.number
       input.
 $prec=<real>
       Overall numerical precision (default=1).
       0.1 means higher, 10 lower precision.
 $print
       Print results from previous calculation.
 $mergerefsp <integer(s)> <stop>
       read the referemce spaces of calculations,
       done for other multiplicities,
       and ensure, that in all calculations,
       MO-odering and internal/external separation
       are consistent.
       if "stop" is given as last argument:
       stop after generating mosort info for merge
 $soselect <string1> [, <string2>, ...]
       additional selection of single excitations 
       <string> = off : no additional singles
                        (default)
       <string> = all : automatic selection of all
                        single excitations
       <string> = same: automatic selection of
                        single excitations with same
                        symmetry as the reference
       <string> = hso : automatic selection of
                        single excitations connected
                        by H_SO to a reference
       <string> = dipol:automatic selection of
                        single excitations connected
                        by a dipole (x,y,z-)operator
       <string> = int : single excitations into
                        internal orbitals only
                        (default)
       <string> = ext : single excitations into
                        all (internal and external)
                        orbitals
 $hfcis
        select all single excitations wrt. hf ref
        (implemented only for eps selector)
 $debugref [<int1> <int2> ...]
          reference CI vectors are printed.
          int1, int2, ... are the number of roots
          to be printed  (may be omitted -
          default: same as $roots)
 $phaser  WF phase will be adjusted: 
          largest coefficient is set positive.
          if 2 ore more coeffs. are within THRESH,
          the first one is chosen.
          THRESH may be given in the next line.
          default:   1.000000000000000E-005
 $stateshift <directory>
          energy shift of individual states in CI
          shift is given in next lines as:
          <root> <sym> <shift> <unit>
          e.g.:
          2 b1g 0.40 ev
 $shiftthresh=<real>
          threshold for discarding CI coefficients
          projection operator of state shift
          small values yield huge computation times!
          default:  1.000000000000000E-004
 $threadstat
          print more information about thread timings.
 
 
 running on xeon-05                                                         
 
  ------------- INPUT (standard io) -------------------
  the run will be performed with the following options:
  -----------------------------------------------------
 opt dmat direct pronly cfinpocc lnos auto imethod
 F F F F F F F          43
 imul imethod iorder ifockop istartvec nspref ncore
           1          43           0           0           0          64
           0
 memijkl ilowdir ilowdnr iseltype icharge
         256           1           1           0           0
 tsel acthr sthr rsel accfac lshift
   0.80   2.00   0.00  -1.00   1.00   0.00
  -----------------------------------------------------
  -----------------------------------------------------
 loading dftparams R2022 short
 c1-c5 :   4.595782   0.539010   0.458612   0.494915   0.662485
 =====================================================
 title: 
 $symmetry c1                                                                   
  
 =====================================================
 
          ******************************************
          *            integral read               *
          ******************************************

 naux              2774
 nmo                651
 loading binary eta array from file
 /mnt/group-bin/dftmrci-2023-06-13/kscihome//etafeldb.singlet                   
  
 bijk needs                   2354  Mb
 
 loading RI-integrals from file bkji
 
 read bkji  : done
 read oneint: done         651         119         532         238
 
 mrdci style configuration input !
 mergerefsp =  F
 
          ******************************************
          *         properties of MOs and          *
          *            base determinant            *
          ******************************************

  lowest external mo          :         135
  anti-core neglect threshold :   2.00000000000000     

 typ nr (CI/TM) irrep   occ            <i|KS|i> (au/eV)
 D int   1   1   a      2.0     -1.27913      -34.81
 D int   2   2   a      2.0     -1.17044      -31.85
 D int   3   3   a      2.0     -1.16220      -31.63
 D int   4   4   a      2.0     -1.15625      -31.46
 D int   5   5   a      2.0     -1.11930      -30.46
 D int   6   6   a      2.0     -1.06072      -28.86
 D int   7   7   a      2.0     -1.05260      -28.64
 D int   8   8   a      2.0     -1.04342      -28.39
 D int   9   9   a      2.0     -1.03725      -28.23
 D int  10  10   a      2.0     -0.98775      -26.88
 D int  11  11   a      2.0     -0.97797      -26.61
 D int  12  12   a      2.0     -0.97240      -26.46
 D int  13  13   a      2.0     -0.96923      -26.37
 D int  14  14   a      2.0     -0.92139      -25.07
 D int  15  15   a      2.0     -0.91163      -24.81
 D int  16  16   a      2.0     -0.89939      -24.47
 D int  17  17   a      2.0     -0.89122      -24.25
 D int  18  18   a      2.0     -0.88442      -24.07
 D int  19  19   a      2.0     -0.85856      -23.36
 D int  20  20   a      2.0     -0.85423      -23.24
 D int  21  21   a      2.0     -0.84922      -23.11
 D int  22  22   a      2.0     -0.84656      -23.04
 D int  23  23   a      2.0     -0.83027      -22.59
 D int  24  24   a      2.0     -0.79854      -21.73
 D int  25  25   a      2.0     -0.78981      -21.49
 D int  26  26   a      2.0     -0.78877      -21.46
 D int  27  27   a      2.0     -0.78596      -21.39
 D int  28  28   a      2.0     -0.78199      -21.28
 D int  29  29   a      2.0     -0.76297      -20.76
 D int  30  30   a      2.0     -0.76117      -20.71
 D int  31  31   a      2.0     -0.73881      -20.10
 D int  32  32   a      2.0     -0.72362      -19.69
 D int  33  33   a      2.0     -0.71894      -19.56
 D int  34  34   a      2.0     -0.71322      -19.41
 D int  35  35   a      2.0     -0.70477      -19.18
 D int  36  36   a      2.0     -0.69452      -18.90
 D int  37  37   a      2.0     -0.69368      -18.88
 D int  38  38   a      2.0     -0.67523      -18.37
 D int  39  39   a      2.0     -0.66317      -18.05
 D int  40  40   a      2.0     -0.66217      -18.02
 D int  41  41   a      2.0     -0.65693      -17.88
 D int  42  42   a      2.0     -0.64473      -17.54
 D int  43  43   a      2.0     -0.62321      -16.96
 D int  44  44   a      2.0     -0.61849      -16.83
 D int  45  45   a      2.0     -0.60211      -16.38
 D int  46  46   a      2.0     -0.60037      -16.34
 D int  47  47   a      2.0     -0.59644      -16.23
 D int  48  48   a      2.0     -0.58863      -16.02
 D int  49  49   a      2.0     -0.58351      -15.88
 D int  50  50   a      2.0     -0.58132      -15.82
 D int  51  51   a      2.0     -0.57718      -15.71
 D int  52  52   a      2.0     -0.57341      -15.60
 D int  53  53   a      2.0     -0.57217      -15.57
 D int  54  54   a      2.0     -0.56251      -15.31
 D int  55  55   a      2.0     -0.55706      -15.16
 D int  56  56   a      2.0     -0.54864      -14.93
 D int  57  57   a      2.0     -0.54171      -14.74
 D int  58  58   a      2.0     -0.53991      -14.69
 D int  59  59   a      2.0     -0.53813      -14.64
 D int  60  60   a      2.0     -0.53343      -14.52
 D int  61  61   a      2.0     -0.53138      -14.46
 D int  62  62   a      2.0     -0.52703      -14.34
 D int  63  63   a      2.0     -0.52426      -14.27
 D int  64  64   a      2.0     -0.51921      -14.13
 D int  65  65   a      2.0     -0.51428      -13.99
 D int  66  66   a      2.0     -0.50666      -13.79
 D int  67  67   a      2.0     -0.50516      -13.75
 D int  68  68   a      2.0     -0.50197      -13.66
 D int  69  69   a      2.0     -0.50077      -13.63
 D int  70  70   a      2.0     -0.49586      -13.49
 D int  71  71   a      2.0     -0.49259      -13.40
 D int  72  72   a      2.0     -0.49051      -13.35
 D int  73  73   a      2.0     -0.49018      -13.34
 D int  74  74   a      2.0     -0.48721      -13.26
 D int  75  75   a      2.0     -0.47905      -13.04
 D int  76  76   a      2.0     -0.47401      -12.90
 D int  77  77   a      2.0     -0.47137      -12.83
 D int  78  78   a      2.0     -0.47020      -12.79
 D int  79  79   a      2.0     -0.46599      -12.68
 D int  80  80   a      2.0     -0.46177      -12.57
 D int  81  81   a      2.0     -0.46128      -12.55
 D int  82  82   a      2.0     -0.45824      -12.47
 D int  83  83   a      2.0     -0.45619      -12.41
 D int  84  84   a      2.0     -0.44729      -12.17
 D int  85  85   a      2.0     -0.44253      -12.04
 D int  86  86   a      2.0     -0.44129      -12.01
 D int  87  87   a      2.0     -0.43979      -11.97
 D int  88  88   a      2.0     -0.43819      -11.92
 D int  89  89   a      2.0     -0.43390      -11.81
 D int  90  91   a      2.0     -0.42579      -11.59
 D int  91  92   a      2.0     -0.42441      -11.55
 D int  92  93   a      2.0     -0.42009      -11.43
 D int  93  94   a      2.0     -0.41894      -11.40
 D int  94  95   a      2.0     -0.41718      -11.35
 D int  95  96   a      2.0     -0.41373      -11.26
 D int  96  97   a      2.0     -0.40611      -11.05
 D int  97  98   a      2.0     -0.40478      -11.01
 D int  98  99   a      2.0     -0.39811      -10.83
 D int  99 101   a      2.0     -0.39268      -10.69
 D int 100 105   a      2.0     -0.36678       -9.98
 V int 101  90   a      2.0     -0.43081      -11.72
 V int 102 100   a      2.0     -0.39450      -10.73
 V int 103 102   a      2.0     -0.38732      -10.54
 V int 104 103   a      2.0     -0.38207      -10.40
 V int 105 104   a      2.0     -0.37085      -10.09
 V int 106 106   a      2.0     -0.35824       -9.75
 V int 107 107   a      2.0     -0.34358       -9.35
 V int 108 108   a      2.0     -0.33016       -8.98
 V int 109 109   a      2.0     -0.32098       -8.73
 V int 110 110   a      2.0     -0.31576       -8.59
 V int 111 111   a      2.0     -0.31337       -8.53
 V int 112 112   a      2.0     -0.30676       -8.35
 V int 113 113   a      2.0     -0.30500       -8.30
 V int 114 114   a      2.0     -0.29891       -8.13
 V int 115 115   a      2.0     -0.29699       -8.08
 V int 116 116   a      2.0     -0.29261       -7.96
 V int 117 117   a      2.0     -0.29144       -7.93
 V int 118 118   a      2.0     -0.28435       -7.74
 V int 119 119   a      2.0     -0.27458       -7.47
 V int 120 120   a      0.0     -0.02483       -0.68
 V int 121 121   a      0.0     -0.01900       -0.52
 V int 122 122   a      0.0      0.00840        0.23
 V int 123 123   a      0.0      0.02273        0.62
 V int 124 125   a      0.0      0.03845        1.05
 V int 125 126   a      0.0      0.04160        1.13
 V int 126 127   a      0.0      0.04630        1.26
 V int 127 128   a      0.0      0.07136        1.94
 V int 128 129   a      0.0      0.07558        2.06
 V int 129 133   a      0.0      0.10566        2.88
 V int 130 134   a      0.0      0.11204        3.05
 V int 131 135   a      0.0      0.11422        3.11
 V int 132 137   a      0.0      0.12119        3.30
 V int 133 138   a      0.0      0.12312        3.35
 V int 134 139   a      0.0      0.12389        3.37
   ext 135 124   a      0.0      0.03509        0.95
   ext 136 130   a      0.0      0.08126        2.21
   ext 137 131   a      0.0      0.08847        2.41
   ext 138 132   a      0.0      0.09918        2.70
   ext 139 136   a      0.0      0.11665        3.17
   ext 140 140   a      0.0      0.12941        3.52
   ext 141 141   a      0.0      0.13110        3.57
   ext 142 142   a      0.0      0.13582        3.70
   ext 143 143   a      0.0      0.14123        3.84
   ext 144 144   a      0.0      0.14466        3.94
   ext 145 145   a      0.0      0.14916        4.06
   ext 146 146   a      0.0      0.15583        4.24
   ext 147 147   a      0.0      0.15922        4.33
   ext 148 148   a      0.0      0.16091        4.38
   ext 149 149   a      0.0      0.16330        4.44
   ext 150 150   a      0.0      0.16559        4.51
   ext 151 151   a      0.0      0.16730        4.55
   ext 152 152   a      0.0      0.17163        4.67
   ext 153 153   a      0.0      0.17641        4.80
   ext 154 154   a      0.0      0.17883        4.87
   ext 155 155   a      0.0      0.18284        4.98
   ext 156 156   a      0.0      0.18978        5.16
   ext 157 157   a      0.0      0.19313        5.26
   ext 158 158   a      0.0      0.19425        5.29
   ext 159 159   a      0.0      0.19544        5.32
   ext 160 160   a      0.0      0.20194        5.50
   ext 161 161   a      0.0      0.20277        5.52
   ext 162 162   a      0.0      0.20851        5.67
   ext 163 163   a      0.0      0.21326        5.80
   ext 164 164   a      0.0      0.21748        5.92
   ext 165 165   a      0.0      0.21903        5.96
   ext 166 166   a      0.0      0.22290        6.07
   ext 167 167   a      0.0      0.22310        6.07
   ext 168 168   a      0.0      0.22893        6.23
   ext 169 169   a      0.0      0.23015        6.26
   ext 170 170   a      0.0      0.23295        6.34
   ext 171 171   a      0.0      0.23411        6.37
   ext 172 172   a      0.0      0.23887        6.50
   ext 173 173   a      0.0      0.24055        6.55
   ext 174 174   a      0.0      0.24661        6.71
   ext 175 175   a      0.0      0.25330        6.89
   ext 176 176   a      0.0      0.25614        6.97
   ext 177 177   a      0.0      0.26289        7.15
   ext 178 178   a      0.0      0.26880        7.31
   ext 179 179   a      0.0      0.27016        7.35
   ext 180 180   a      0.0      0.27345        7.44
   ext 181 181   a      0.0      0.28068        7.64
   ext 182 182   a      0.0      0.28499        7.75
   ext 183 183   a      0.0      0.29063        7.91
   ext 184 184   a      0.0      0.29721        8.09
   ext 185 185   a      0.0      0.29972        8.16
   ext 186 186   a      0.0      0.30362        8.26
   ext 187 187   a      0.0      0.30587        8.32
   ext 188 188   a      0.0      0.31089        8.46
   ext 189 189   a      0.0      0.31684        8.62
   ext 190 190   a      0.0      0.32276        8.78
   ext 191 191   a      0.0      0.32509        8.85
   ext 192 192   a      0.0      0.32737        8.91
   ext 193 193   a      0.0      0.32945        8.96
   ext 194 194   a      0.0      0.33527        9.12
   ext 195 195   a      0.0      0.33841        9.21
   ext 196 196   a      0.0      0.34139        9.29
   ext 197 197   a      0.0      0.34599        9.41
   ext 198 198   a      0.0      0.35273        9.60
   ext 199 199   a      0.0      0.35538        9.67
   ext 200 200   a      0.0      0.36074        9.82
   ext 201 201   a      0.0      0.36376        9.90
   ext 202 202   a      0.0      0.36405        9.91
   ext 203 203   a      0.0      0.36789       10.01
   ext 204 204   a      0.0      0.37212       10.13
   ext 205 205   a      0.0      0.37481       10.20
   ext 206 206   a      0.0      0.37809       10.29
   ext 207 207   a      0.0      0.38550       10.49
   ext 208 208   a      0.0      0.38653       10.52
   ext 209 209   a      0.0      0.39043       10.62
   ext 210 210   a      0.0      0.39440       10.73
   ext 211 211   a      0.0      0.39716       10.81
   ext 212 212   a      0.0      0.40292       10.96
   ext 213 213   a      0.0      0.41701       11.35
   ext 214 214   a      0.0      0.42333       11.52
   ext 215 215   a      0.0      0.42474       11.56
   ext 216 216   a      0.0      0.43309       11.78
   ext 217 217   a      0.0      0.43706       11.89
   ext 218 218   a      0.0      0.44270       12.05
   ext 219 219   a      0.0      0.44520       12.11
   ext 220 220   a      0.0      0.45638       12.42
   ext 221 221   a      0.0      0.45937       12.50
   ext 222 222   a      0.0      0.46153       12.56
   ext 223 223   a      0.0      0.46776       12.73
   ext 224 224   a      0.0      0.47124       12.82
   ext 225 225   a      0.0      0.48105       13.09
   ext 226 226   a      0.0      0.48225       13.12
   ext 227 227   a      0.0      0.48519       13.20
   ext 228 228   a      0.0      0.49086       13.36
   ext 229 229   a      0.0      0.49369       13.43
   ext 230 230   a      0.0      0.49661       13.51
   ext 231 231   a      0.0      0.49987       13.60
   ext 232 232   a      0.0      0.50148       13.65
   ext 233 233   a      0.0      0.50607       13.77
   ext 234 234   a      0.0      0.51169       13.92
   ext 235 235   a      0.0      0.51501       14.01
   ext 236 236   a      0.0      0.51838       14.11
   ext 237 237   a      0.0      0.52149       14.19
   ext 238 238   a      0.0      0.52387       14.26
   ext 239 239   a      0.0      0.52798       14.37
   ext 240 240   a      0.0      0.53788       14.64
   ext 241 241   a      0.0      0.54030       14.70
   ext 242 242   a      0.0      0.54310       14.78
   ext 243 243   a      0.0      0.54719       14.89
   ext 244 244   a      0.0      0.55104       14.99
   ext 245 245   a      0.0      0.55405       15.08
   ext 246 246   a      0.0      0.55581       15.12
   ext 247 247   a      0.0      0.55782       15.18
   ext 248 248   a      0.0      0.56181       15.29
   ext 249 249   a      0.0      0.56307       15.32
   ext 250 250   a      0.0      0.56990       15.51
   ext 251 251   a      0.0      0.57179       15.56
   ext 252 252   a      0.0      0.57562       15.66
   ext 253 253   a      0.0      0.58170       15.83
   ext 254 254   a      0.0      0.58378       15.89
   ext 255 255   a      0.0      0.59528       16.20
   ext 256 256   a      0.0      0.59770       16.26
   ext 257 257   a      0.0      0.60063       16.34
   ext 258 258   a      0.0      0.60174       16.37
   ext 259 259   a      0.0      0.60813       16.55
   ext 260 260   a      0.0      0.61131       16.63
   ext 261 261   a      0.0      0.61567       16.75
   ext 262 262   a      0.0      0.61974       16.86
   ext 263 263   a      0.0      0.62353       16.97
   ext 264 264   a      0.0      0.62866       17.11
   ext 265 265   a      0.0      0.63420       17.26
   ext 266 266   a      0.0      0.63762       17.35
   ext 267 267   a      0.0      0.63990       17.41
   ext 268 268   a      0.0      0.64567       17.57
   ext 269 269   a      0.0      0.64935       17.67
   ext 270 270   a      0.0      0.65482       17.82
   ext 271 271   a      0.0      0.66063       17.98
   ext 272 272   a      0.0      0.66281       18.04
   ext 273 273   a      0.0      0.66798       18.18
   ext 274 274   a      0.0      0.67063       18.25
   ext 275 275   a      0.0      0.67923       18.48
   ext 276 276   a      0.0      0.68035       18.51
   ext 277 277   a      0.0      0.68393       18.61
   ext 278 278   a      0.0      0.68597       18.67
   ext 279 279   a      0.0      0.68646       18.68
   ext 280 280   a      0.0      0.69464       18.90
   ext 281 281   a      0.0      0.69708       18.97
   ext 282 282   a      0.0      0.69867       19.01
   ext 283 283   a      0.0      0.70321       19.14
   ext 284 284   a      0.0      0.70673       19.23
   ext 285 285   a      0.0      0.71009       19.32
   ext 286 286   a      0.0      0.71172       19.37
   ext 287 287   a      0.0      0.71803       19.54
   ext 288 288   a      0.0      0.71961       19.58
   ext 289 289   a      0.0      0.72490       19.73
   ext 290 290   a      0.0      0.72883       19.83
   ext 291 291   a      0.0      0.73146       19.90
   ext 292 292   a      0.0      0.73389       19.97
   ext 293 293   a      0.0      0.73753       20.07
   ext 294 294   a      0.0      0.74049       20.15
   ext 295 295   a      0.0      0.74123       20.17
   ext 296 296   a      0.0      0.74289       20.21
   ext 297 297   a      0.0      0.74978       20.40
   ext 298 298   a      0.0      0.75339       20.50
   ext 299 299   a      0.0      0.75511       20.55
   ext 300 300   a      0.0      0.75683       20.59
   ext 301 301   a      0.0      0.75819       20.63
   ext 302 302   a      0.0      0.76203       20.74
   ext 303 303   a      0.0      0.76356       20.78
   ext 304 304   a      0.0      0.76438       20.80
   ext 305 305   a      0.0      0.76868       20.92
   ext 306 306   a      0.0      0.76987       20.95
   ext 307 307   a      0.0      0.77162       21.00
   ext 308 308   a      0.0      0.77348       21.05
   ext 309 309   a      0.0      0.77661       21.13
   ext 310 310   a      0.0      0.77814       21.17
   ext 311 311   a      0.0      0.78156       21.27
   ext 312 312   a      0.0      0.78197       21.28
   ext 313 313   a      0.0      0.78626       21.40
   ext 314 314   a      0.0      0.78877       21.46
   ext 315 315   a      0.0      0.78993       21.50
   ext 316 316   a      0.0      0.79365       21.60
   ext 317 317   a      0.0      0.79615       21.66
   ext 318 318   a      0.0      0.79801       21.71
   ext 319 319   a      0.0      0.80084       21.79
   ext 320 320   a      0.0      0.80229       21.83
   ext 321 321   a      0.0      0.80384       21.87
   ext 322 322   a      0.0      0.80627       21.94
   ext 323 323   a      0.0      0.80813       21.99
   ext 324 324   a      0.0      0.81076       22.06
   ext 325 325   a      0.0      0.81217       22.10
   ext 326 326   a      0.0      0.81693       22.23
   ext 327 327   a      0.0      0.81747       22.24
   ext 328 328   a      0.0      0.81895       22.28
   ext 329 329   a      0.0      0.82196       22.37
   ext 330 330   a      0.0      0.82542       22.46
   ext 331 331   a      0.0      0.82906       22.56
   ext 332 332   a      0.0      0.83247       22.65
   ext 333 333   a      0.0      0.83355       22.68
   ext 334 334   a      0.0      0.83462       22.71
   ext 335 335   a      0.0      0.83637       22.76
   ext 336 336   a      0.0      0.84230       22.92
   ext 337 337   a      0.0      0.84394       22.96
   ext 338 338   a      0.0      0.84785       23.07
   ext 339 339   a      0.0      0.84912       23.11
   ext 340 340   a      0.0      0.84936       23.11
   ext 341 341   a      0.0      0.85488       23.26
   ext 342 342   a      0.0      0.85574       23.29
   ext 343 343   a      0.0      0.86129       23.44
   ext 344 344   a      0.0      0.86617       23.57
   ext 345 345   a      0.0      0.86694       23.59
   ext 346 346   a      0.0      0.87053       23.69
   ext 347 347   a      0.0      0.87177       23.72
   ext 348 348   a      0.0      0.87711       23.87
   ext 349 349   a      0.0      0.87938       23.93
   ext 350 350   a      0.0      0.88366       24.05
   ext 351 351   a      0.0      0.88628       24.12
   ext 352 352   a      0.0      0.89412       24.33
   ext 353 353   a      0.0      0.89962       24.48
   ext 354 354   a      0.0      0.90432       24.61
   ext 355 355   a      0.0      0.90607       24.66
   ext 356 356   a      0.0      0.91167       24.81
   ext 357 357   a      0.0      0.91399       24.87
   ext 358 358   a      0.0      0.92030       25.04
   ext 359 359   a      0.0      0.92679       25.22
   ext 360 360   a      0.0      0.93612       25.47
   ext 361 361   a      0.0      0.93868       25.54
   ext 362 362   a      0.0      0.94368       25.68
   ext 363 363   a      0.0      0.94777       25.79
   ext 364 364   a      0.0      0.95106       25.88
   ext 365 365   a      0.0      0.95674       26.03
   ext 366 366   a      0.0      0.96116       26.15
   ext 367 367   a      0.0      0.96463       26.25
   ext 368 368   a      0.0      0.97446       26.52
   ext 369 369   a      0.0      0.98536       26.81
   ext 370 370   a      0.0      0.99105       26.97
   ext 371 371   a      0.0      0.99840       27.17
         .
         .
         .
frozen 641 641   a      0.0      2.89808       78.86
frozen 642 642   a      0.0      2.90548       79.06
frozen 643 643   a      0.0      2.90960       79.17
frozen 644 644   a      0.0      2.92749       79.66
frozen 645 645   a      0.0      2.93478       79.86
frozen 646 646   a      0.0      2.94317       80.09
frozen 647 647   a      0.0      2.94637       80.17
frozen 648 648   a      0.0      2.94826       80.23
frozen 649 649   a      0.0      2.97158       80.86
frozen 650 650   a      0.0      2.97925       81.07
frozen 651 651   a      0.0      2.98821       81.31
 
 sorting bijk ....
 total (read)    energy =   -2042.26676506700     


          ******************************************
          *        reference configurations        *
          ******************************************

ref   1:  0   1-119 
ref   2:  0   1-118,120 
ref   3:  2 113 121   1-112,114-119 
ref   4:  2 109 121   1-108,110-119 
ref   5:  2 118 121   1-117,119 
ref   6:  2 117 121   1-116,118-119 
ref   7:  2 107 121   1-106,108-119 
ref   8:  2 113 120   1-112,114-119 
ref   9:  2 100 103   1-99,101-102,104-119,121 
ref  10:  2 109 120   1-108,110-119 
ref  11:  2 107 122   1-106,108-119 
ref  12:  2 111 121   1-110,112-119 
ref  13:  2 119 121   1-118 
ref  14:  2 113 122   1-112,114-119 
ref  15:  2 118 120   1-117,119 
ref  16:  2 107 120   1-106,108-119 
ref  17:  2 109 122   1-108,110-119 
ref  18:  4 100 110 121 122   1-99,101-109,111-119 
ref  19:  2 112 121   1-111,113-119 
ref  20:  4 100 103 121 122   1-99,101-102,104-119 
ref  21:  2 117 120   1-116,118-119 
ref  22:  2 107 135   1-106,108-119 
ref  23:  2 118 122   1-117,119 
ref  24:  2 115 121   1-114,116-119 
ref  25:  2 113 125   1-112,114-119 
ref  26:  2 107 134   1-106,108-119 
ref  27:  2 108 120   1-107,109-119 
ref  28:  2 115 120   1-114,116-119 
ref  29:  2 110 120   1-109,111-119 
ref  30:  2 108 121   1-107,109-119 
ref  31:  2 108 129   1-107,109-119 
ref  32:  2 119 120   1-118 
ref  33:  2 111 120   1-110,112-119 
ref  34:  2 108 138   1-107,109-119 
ref  35:  2 106 120   1-105,107-119 
ref  36:  2 108 123   1-107,109-119 
ref  37:  2 90 120   1-89,91-119 
ref  38:  2 104 120   1-103,105-119 
ref  39:  2 108 128   1-107,109-119 
ref  40:  2 108 127   1-107,109-119 
ref  41:  2 108 137   1-107,109-119 
ref  42:  2 108 117   1-107,109-116,118-120 
ref  43:  2 108 139   1-107,109-119 
ref  44:  2 115 129   1-114,116-119 
ref  45:  2 116 120   1-115,117-119 
ref  46:  2 117 123   1-116,118-119 
ref  47:  2 117 127   1-116,118-119 
ref  48:  2 119 127   1-118 
ref  49:  2 119 123   1-118 
ref  50:  2 117 129   1-116,118-119 
ref  51:  2 116 127   1-115,117-119 
ref  52:  2 117 119   1-116,118,120 
ref  53:  2 102 119   1-101,103-118,120 
ref  54:  2 119 129   1-118 
ref  55:  2 113 123   1-112,114-119 
ref  56:  2 117 122   1-116,118-119 
ref  57:  2 113 126   1-112,114-119 
ref  58:  2 119 122   1-118 
ref  59:  2 111 122   1-110,112-119 
ref  60:  2 107 138   1-106,108-119 
ref  61:  2 107 133   1-106,108-119 
ref  62:  2 113 135   1-112,114-119 
ref  63:  2 114 120   1-113,115-119 
ref  64:  2 112 120   1-111,113-119 
 
          ******************************************
          *     reference space diagonalization    *
          ******************************************

 nrprint           6 nr           6
Eref  a   
 -2042.26722 -2042.12803 -2042.11430 -2042.09214 -2042.08734 -2042.07776

 highest desired eigenvalue in reference space      0.18901

  a   
     0.0000     3.7876     4.1612     4.7642     4.8949     5.1556
 # of csf in ref space for symmetry a             66
cpu for  ref space    0.0 s

          ******************************************
          *                                        *
          *         configuration generator        *
          *             for all irreps             *
          *                                        *
          ******************************************

 e-selector   0.800000000000000     
 max. excitation in ref:           2
 
# D internal mos  100 : 1-100                                                       
# V internal mos   34 : 101-134                                                     
#   external mos  377 : 135-511                                                     
 
Effective tsel:  0.98900926
 Configurations will be created from
        7408 single-annihilator configurations and
      432834 double-annihilator configurations ...
 
 The result is:
   185964 configurations with one or two internal creators,
   322020 configurations with one external or one externaland one internal creator,
    99501 configurations with two external creators,
 Sum    :      607485
 
The calculation will be performed with   607549 configurations.
 

cpu for CONF gen     1.670
 maximum allocated memory:           6 MB

          ****************************************
          *       integral memory statistics     *
          ****************************************


!!!!!!!! full direct mode !!!!!!!!!! 

          ******************************************
          *               symmetry                 *
          *                  a                     *
          *                SINGLET                 *
          ******************************************

 
 # mos            :          651
 # active mos     :          511
 # electrons      :          238
 # alpha spins    :          119
 # beta  spins    :          119
 
 # CSF (CONF) with   0-tuple excitations         1   (        1)
 # CSF (CONF) with   1-tuple excitations     10597   (    10597)
 # CSF (CONF) with   2-tuple excitations   1001014   (   524466)
 # CSF (CONF) with   3-tuple excitations    205153   (    72485)
 
 # CSF (CONF)                              1216765   (   607549)
 # reference saf                           66
 maximum # open shells                      6
cpu for      gcisp    0.1 s
 
 allocated memory in gcisp:          14 MB
cpu for cidiagzero    1.0 s
 
  # CSF >       200000
  S W I T C H I N G   T O    D I R E C T   M O D E
 
          ******************************************
          *          M R - E N 2   program         *
          ******************************************

 mode : startvec 
 
 calculating b which is <psi_0|H|full-space>
 refspace ci-matrix has dim           66
 # vectors / simultaneously / passes           6           6           1
cpu for      mrmpb    8.8 s
cpu for      mren2    9.8 s

          ******************************************
          *                                        *
          *               new davidson             *
          *                                        *
          ******************************************

 
 loop partitioning:
 
       30000  MB of Memory available
           9  MB needed per vector
           6  roots requested
        3231  vectors fit in memory
 in davidson:
           1  loops
           6  vectors in each loop
           6  vectors in last loop
 in H*c:
           1  loops
           7  vectors in each loop
           6  vectors in last loop
 in davidson:
           1  loops
           7  vectors in each loop
           7  vectors in last loop
 in H*c:
           1  loops
           7  vectors in each loop
           7  vectors in last loop
 
Min. stacksize should be : 0 gb
Set stacksize is         : 16 gb
 
 allocated memory for H*c:           6 MB
 
 calculated matrix elements:
 int0 - int0           1736        0.003s on thread    0
 int0 - int-1        736819        1.310s on thread    0
 int-1 - int-1    231750914      154.013s on thread    3
 int0 - int-2       1119392        0.905s on thread    1
 int-1 - int-2    377694409      168.305s on thread    0
 int-2 - int-2    357595305      245.071s on thread    4
 -------------------------------------
       total:          7250250603
cpu for H*c offDia    0.0 s
 
 energies of all states in iteration            1
state      e-dev              res norm        conv       energy
  1  -.194228507499D-01  0.904554744527D-01    0  -2042.286187917750
  2  0.118081021690D+00  0.925614776575D-01    0  -2042.148684045310
  3  0.129096275759D+00  0.983845384330D-01    0  -2042.137668791241
  4  0.149172671210D+00  0.103264880441D+00    0  -2042.117592395790
  5  0.158210019725D+00  0.935715908854D-01    0  -2042.108555047275
  6  0.164486365511D+00  0.978539168443D-01    0  -2042.102278701489
           0  roots converged
cpu  on   0 for            this iteration    1 h  7 m 26.0 s
wall on   0 for            this iteration    9 m 30.6 s
 
 energies of all states in iteration            2
state      e-dev              res norm        conv       energy
  1  -.140383421909D-01  0.281573858561D-01    0  -2042.300226259941
  2  -.161762775759D-01  0.240286469319D-01    0  -2042.164860322886
  3  -.211730052554D-01  0.348982395562D-01    0  -2042.158841796496
  4  -.215658133149D-01  0.313695414092D-01    0  -2042.139158209105
  5  -.178421168874D-01  0.282304945685D-01    0  -2042.126397164162
  6  -.183539456482D-01  0.291393975483D-01    0  -2042.120632647138
           0  roots converged
cpu  on   0 for            this iteration    1 h 10 m 15.7 s
wall on   0 for            this iteration    8 m 47.0 s
 
 energies of all states in iteration            3
state      e-dev              res norm        conv       energy
  1  -.119447234744D-02  0.552441650026D-02    0  -2042.301420732288
  2  -.111551341569D-02  0.891120060338D-02    0  -2042.165975836302
  3  -.242973955902D-02  0.137338202375D-01    0  -2042.161271536055
  4  -.194628083768D-02  0.108711005446D-01    0  -2042.141104489943
  5  -.172498448539D-02  0.125334830422D-01    0  -2042.128122148648
  6  -.206235701276D-02  0.141249726316D-01    0  -2042.122695004151
           0  roots converged
cpu  on   0 for            this iteration    1 h 10 m  4.4 s
wall on   0 for            this iteration    8 m 45.6 s
 
 energies of all states in iteration            4
state      e-dev              res norm        conv       energy
  1  -.460571618152D-04  0.136039746462D-02    0  -2042.301466789450
  2  -.158611365155D-03  0.343952785392D-02    0  -2042.166134447667
  3  -.392393429594D-03  0.543817308219D-02    0  -2042.161663929485
  4  -.283999636250D-03  0.444768547630D-02    0  -2042.141388489579
  5  -.396219329982D-03  0.624588237379D-02    0  -2042.128518367978
  6  -.486163412206D-03  0.655229752587D-02    0  -2042.123181167563
           0  roots converged
cpu  on   0 for            this iteration    1 h 10 m 38.4 s
wall on   0 for            this iteration    8 m 49.8 s
 
 energies of all states in iteration            5
state      e-dev              res norm        conv       energy
  1  -.288049104569D-05  0.423429073682D-03    1  -2042.301469669941
  2  -.309951693050D-04  0.173329236581D-02    0  -2042.166165442836
  3  -.599137479469D-04  0.204186739016D-02    0  -2042.161723843233
  4  -.517375637028D-04  0.221406159028D-02    0  -2042.141440227143
  5  -.164500436309D-03  0.520173488306D-02    0  -2042.128682868414
  6  -.130305898074D-03  0.382129599419D-02    0  -2042.123311473461
           1  roots converged
cpu  on   0 for            this iteration    1 h  9 m 59.1 s
wall on   0 for            this iteration    8 m 44.9 s
 
 energies of all states in iteration            6
state      e-dev              res norm        conv       energy
  1  -.147913757145D-07  0.414363454587D-03    1  -2042.301469684733
  2  -.806940259855D-05  0.781034959541D-03    0  -2042.166173512239
  3  -.103887643168D-04  0.971905932735D-03    0  -2042.161734231997
  4  -.132970000481D-04  0.106533341778D-02    0  -2042.141453524143
  5  -.125022262615D-03  0.446396570758D-02    0  -2042.128807890677
  6  -.471865583200D-04  0.238973140359D-02    0  -2042.123358660019
           1  roots converged
cpu  on   0 for            this iteration    1 h  9 m 34.5 s
wall on   0 for            this iteration    8 m 41.8 s
 
 energies of all states in iteration            7
state      e-dev              res norm        conv       energy
  1  -.304976120052D-08  0.411984602886D-03    1  -2042.301469687782
  2  -.162767638878D-05  0.376018109513D-03    1  -2042.166175139915
  3  -.253103237355D-05  0.522069934739D-03    1  -2042.161736763029
  4  -.356135565729D-05  0.586330238454D-03    1  -2042.141457085498
  5  -.549628852308D-04  0.233652892141D-02    0  -2042.128862853562
  6  -.165582664966D-04  0.132809653229D-02    0  -2042.123375218285
           4  roots converged
cpu  on   0 for            this iteration    1 h  5 m 57.8 s
wall on   0 for            this iteration    9 m 24.1 s
 
 energies of all states in iteration            8
state      e-dev              res norm        conv       energy
  1  -.491981455575D-12  0.411994300437D-03    1  -2042.301469687783
  2  -.720713392299D-07  0.320469384160D-03    1  -2042.166175211986
  3  -.978082605185D-08  0.518279551188D-03    1  -2042.161736772810
  4  -.199786583804D-06  0.544818449559D-03    1  -2042.141457285285
  5  -.125101334842D-04  0.101335379555D-02    0  -2042.128875363695
  6  -.581763093191D-05  0.788178098467D-03    0  -2042.123381035917
           4  roots converged
cpu  on   0 for            this iteration    1 h 10 m 24.1 s
wall on   0 for            this iteration    8 m 48.0 s
 
 energies of all states in iteration            9
state      e-dev              res norm        conv       energy
  1  -.243230817432D-09  0.411688535745D-03    1  -2042.301469688026
  2  -.526216466235D-08  0.316369227425D-03    1  -2042.166175217249
  3  -.691710411171D-09  0.516671464996D-03    1  -2042.161736773502
  4  -.847528277559D-07  0.526267403978D-03    1  -2042.141457370038
  5  -.287260788182D-05  0.624373028997D-03    1  -2042.128878236303
  6  -.223355254417D-05  0.584247594917D-03    1  -2042.123383269469
           6  roots converged
 
 all roots converged
 
cpu for   davidson   10 h 24 m 32.2 s
cpu for   driverci   10 h 24 m 43.1 s
 
 allocated memory in driver:          23 MB
 
          ******************************************
          *                                        *
          *              R E S U L T S             *
          *                                        *
          ******************************************

___________________________________________________________________________

  state         method            energy    delta e  eV      cm-1      nm
# 1   1a                 REFSP -2042.267219        0.0000        0.     0.0
# 1   1a                 DFTCI -2042.301470        0.0000        0.     0.0
 
correlation energy (highest level) -0.034250

  R   0.9677584  (0.936556)     [GS, 0]  csf  1
  R  -0.0317509  (0.001008)     [D , 0]  csf  1   119 119 120 120

  sum c_ref**2 =    0.93787

    % S   0.0    % D   6.3    % T   0.0    % Q   0.0
___________________________________________________________________________

  state         method            energy    delta e  eV      cm-1      nm
# 2   2a                 REFSP -2042.128027        3.7876    30549.   327.3
# 2   2a                 DFTCI -2042.166175        3.6816    29694.   336.8
 
correlation energy (highest level) -0.038148

  R   0.6792292  (0.461352)     [S , 2]  csf  1   113 121
  R  -0.3877674  (0.150364)     [S , 2]  csf  1   109 121
  R  -0.2489914  (0.061997)     [S , 2]  csf  1   118 121
  R   0.2444743  (0.059768)     [S , 2]  csf  1   117 121
  R  -0.2437137  (0.059396)     [S , 2]  csf  1   107 121
  R   0.2074458  (0.043034)     [S , 2]  csf  1   113 120
  R  -0.1130610  (0.012783)     [D , 2]  csf  1   100 103 121 121
  R  -0.1021413  (0.010433)     [S , 2]  csf  1   109 120
  R  -0.0902928  (0.008153)     [S , 2]  csf  1   107 122
  R   0.0880740  (0.007757)     [S , 2]  csf  1   111 121
  R   0.0856021  (0.007328)     [S , 2]  csf  1   119 121
  R   0.0780102  (0.006086)     [S , 2]  csf  1   113 122
  R  -0.0701286  (0.004918)     [S , 2]  csf  1   118 120
  R  -0.0638023  (0.004071)     [S , 2]  csf  1   107 120
  R  -0.0634987  (0.004032)     [S , 2]  csf  1   109 122
  R  -0.0513175  (0.002633)     [D , 4]  csf  1   100 110 121 122
  R   0.0486776  (0.002370)     [S , 2]  csf  1   112 121
  R  -0.0465139  (0.002164)     [D , 4]  csf  2   100 103 121 122
  R   0.0428815  (0.001839)     [S , 2]  csf  1   117 120
  R  -0.0401785  (0.001614)     [S , 2]  csf  1   107 135
  R  -0.0347156  (0.001205)     [S , 2]  csf  1   118 122
  R   0.0344984  (0.001190)     [S , 2]  csf  1   115 121
  R  -0.0343613  (0.001181)     [S , 2]  csf  1   113 125
  R  -0.0301877  (0.000911)     [S , 2]  csf  1   107 134
  R  -0.0120777  (0.000146)     [D , 4]  csf  2   100 110 121 122

  sum c_ref**2 =    0.92125

    % S  92.8    % D   4.0    % T   3.3    % Q   0.0
___________________________________________________________________________

  state         method            energy    delta e  eV      cm-1      nm
# 3   3a                 REFSP -2042.114299        4.1612    33562.   298.0
# 3   3a                 DFTCI -2042.161737        3.8023    30668.   326.1
 
correlation energy (highest level) -0.047438

  R   0.7127560  (0.508021)     [S , 2]  csf  1   108 120
  R   0.3265205  (0.106616)     [S , 2]  csf  1   115 120
  R   0.1989439  (0.039579)     [S , 2]  csf  1   110 120
  R  -0.1793803  (0.032177)     [S , 2]  csf  1   108 121
  R   0.1492936  (0.022289)     [S , 2]  csf  1   108 129
  R   0.1483759  (0.022015)     [S , 2]  csf  1   119 120
  R  -0.1375079  (0.018908)     [S , 2]  csf  1   111 120
  R   0.1345491  (0.018103)     [S , 2]  csf  1   108 138
  R   0.1262230  (0.015932)     [S , 2]  csf  1   106 120
  R  -0.1142214  (0.013047)     [S , 2]  csf  1   117 120
  R  -0.1035639  (0.010725)     [S , 2]  csf  1   108 123
  R   0.1005749  (0.010115)     [S , 2]  csf  1    90 120
  R   0.0853635  (0.007287)     [S , 2]  csf  1   104 120
  R  -0.0804497  (0.006472)     [S , 2]  csf  1   108 128
  R  -0.0795460  (0.006328)     [S , 2]  csf  1   108 127
  R  -0.0763730  (0.005833)     [S , 2]  csf  1   115 121
  R   0.0737362  (0.005437)     [S , 2]  csf  1   108 137
  R   0.0702532  (0.004936)     [D , 2]  csf  1   108 117 120 120
  R  -0.0647271  (0.004190)     [S , 2]  csf  1   108 139
  R   0.0581749  (0.003384)     [S , 2]  csf  1   113 120
  R   0.0556654  (0.003099)     [S , 2]  csf  1   118 120
  R   0.0526912  (0.002776)     [S , 2]  csf  1   115 129
  R   0.0503044  (0.002531)     [S , 2]  csf  1   116 120
  R  -0.0389960  (0.001521)     [S , 2]  csf  1   119 121
  R  -0.0300693  (0.000904)     [S , 2]  csf  1   113 121
  R   0.0260553  (0.000679)     [S , 2]  csf  1   117 123
  R   0.0252849  (0.000639)     [S , 2]  csf  1   117 127
  R   0.0249467  (0.000622)     [S , 2]  csf  1   111 121

  sum c_ref**2 =    0.87657

    % S  92.7    % D   4.8    % T   2.6    % Q   0.0
___________________________________________________________________________

  state         method            energy    delta e  eV      cm-1      nm
# 4   4a                 REFSP -2042.092137        4.7642    38426.   260.2
# 4   4a                 DFTCI -2042.141457        4.3542    35119.   284.7
 
correlation energy (highest level) -0.049321

  R   0.7260337  (0.527125)     [S , 2]  csf  1   119 120
  R   0.3753308  (0.140873)     [S , 2]  csf  1   117 120
  R  -0.2237312  (0.050056)     [S , 2]  csf  1   119 121
  R  -0.1964716  (0.038601)     [S , 2]  csf  1   119 127
  R   0.1478292  (0.021853)     [S , 2]  csf  1   117 127
  R   0.1436900  (0.020647)     [S , 2]  csf  1   117 123
  R   0.1247176  (0.015554)     [S , 2]  csf  1   118 120
  R  -0.0992318  (0.009847)     [S , 2]  csf  1   108 120
  R  -0.0956000  (0.009139)     [S , 2]  csf  1   116 120
  R   0.0886325  (0.007856)     [S , 2]  csf  1   119 123
  R  -0.0826066  (0.006824)     [S , 2]  csf  1   113 120
  R   0.0823169  (0.006776)     [S , 2]  csf  1   117 129
  R  -0.0643534  (0.004141)     [S , 2]  csf  1   116 127
  R  -0.0598275  (0.003579)     [S , 2]  csf  1   117 121
  R  -0.0568645  (0.003234)     [D , 2]  csf  1   117 119 120 120
  R   0.0546761  (0.002989)     [D , 2]  csf  1   102 119 120 120
  R   0.0514108  (0.002643)     [S , 2]  csf  1   111 120
  R  -0.0419737  (0.001762)     [S , 2]  csf  1   119 129
  R  -0.0400520  (0.001604)     [S , 2]  csf  1   118 121
  R   0.0396157  (0.001569)     [S , 2]  csf  1   115 120
  R   0.0376111  (0.001415)     [S , 2]  csf  1   113 121
  R  -0.0308397  (0.000951)     [S , 2]  csf  1   113 123
  R   0.0295262  (0.000872)     [S , 2]  csf  1   112 120
  R  -0.0253991  (0.000645)     [S , 2]  csf  1   117 122
  R   0.0245551  (0.000603)     [S , 2]  csf  1   108 121

  sum c_ref**2 =    0.88501

    % S  90.2    % D   6.8    % T   3.1    % Q   0.0
___________________________________________________________________________

  state         method            energy    delta e  eV      cm-1      nm
# 5   5a                 REFSP -2042.087337        4.8949    39480.   253.3
# 5   5a                 DFTCI -2042.128878        4.6965    37879.   264.0
 
correlation energy (highest level) -0.041541

  R   0.6670688  (0.444981)     [S , 2]  csf  1   113 122
  R  -0.3153454  (0.099443)     [S , 2]  csf  1   109 122
  R  -0.2782707  (0.077435)     [S , 2]  csf  1   107 121
  R   0.2499004  (0.062450)     [S , 2]  csf  1   117 122
  R  -0.2416284  (0.058384)     [S , 2]  csf  1   118 122
  R  -0.1731289  (0.029974)     [S , 2]  csf  1   113 121
  R  -0.1311262  (0.017194)     [S , 2]  csf  1   113 120
  R  -0.1075085  (0.011558)     [S , 2]  csf  1   117 121
  R  -0.0994696  (0.009894)     [S , 2]  csf  1   107 122
  R  -0.0958334  (0.009184)     [S , 2]  csf  1   113 126
  R  -0.0918210  (0.008431)     [S , 2]  csf  1   107 120
  R   0.0901380  (0.008125)     [S , 2]  csf  1   107 135
  R  -0.0890776  (0.007935)     [S , 2]  csf  1   113 125
  R   0.0853902  (0.007291)     [S , 2]  csf  1   119 122
  R   0.0802271  (0.006436)     [S , 2]  csf  1   111 122
  R   0.0726689  (0.005281)     [S , 2]  csf  1   107 134
  R   0.0713298  (0.005088)     [D , 4]  csf  1   100 103 121 122
  R   0.0712171  (0.005072)     [S , 2]  csf  1   113 123
  R  -0.0613667  (0.003766)     [D , 4]  csf  2   100 103 121 122
  R   0.0612400  (0.003750)     [S , 2]  csf  1   107 138
  R  -0.0609247  (0.003712)     [S , 2]  csf  1   107 133
  R   0.0472004  (0.002228)     [S , 2]  csf  1   113 135
  R   0.0336218  (0.001130)     [S , 2]  csf  1   118 120
  R  -0.0330435  (0.001092)     [S , 2]  csf  1   117 120
  R  -0.0319659  (0.001022)     [S , 2]  csf  1   109 121
  R   0.0259244  (0.000672)     [D , 4]  csf  2   100 110 121 122
  R  -0.0250752  (0.000629)     [S , 2]  csf  1   119 121

  sum c_ref**2 =    0.89525

    % S  92.3    % D   4.8    % T   2.8    % Q   0.0
___________________________________________________________________________

  state         method            energy    delta e  eV      cm-1      nm
# 6   6a                 REFSP -2042.077756        5.1556    41582.   240.5
# 6   6a                 DFTCI -2042.123383        4.8460    39085.   255.8
 
correlation energy (highest level) -0.045627

  R  -0.6337894  (0.401689)     [S , 2]  csf  1   117 120
  R   0.4483266  (0.200997)     [S , 2]  csf  1   119 120
  R  -0.3392990  (0.115124)     [S , 2]  csf  1   115 120
  R   0.2546235  (0.064833)     [S , 2]  csf  1   116 120
  R   0.1310010  (0.017161)     [S , 2]  csf  1   114 120
  R   0.1200167  (0.014404)     [S , 2]  csf  1   117 121
  R   0.1133995  (0.012859)     [S , 2]  csf  1   119 127
  R   0.1113887  (0.012407)     [S , 2]  csf  1   119 129
  R   0.1039626  (0.010808)     [S , 2]  csf  1   113 120
  R   0.0904156  (0.008175)     [S , 2]  csf  1   115 121
  R   0.0861394  (0.007420)     [S , 2]  csf  1   112 120
  R  -0.0733747  (0.005384)     [S , 2]  csf  1   117 123
  R   0.0626059  (0.003920)     [S , 2]  csf  1   111 121
  R  -0.0611341  (0.003737)     [S , 2]  csf  1   112 121
  R  -0.0568931  (0.003237)     [D , 2]  csf  1   117 119 120 120
  R   0.0445440  (0.001984)     [S , 2]  csf  1   117 127
  R  -0.0434209  (0.001885)     [S , 2]  csf  1   113 121
  R  -0.0379631  (0.001441)     [S , 2]  csf  1   108 120
  R   0.0346224  (0.001199)     [S , 2]  csf  1   108 121

  sum c_ref**2 =    0.89356

    % S  91.8    % D   5.0    % T   3.2    % Q   0.0

___________________________________________________________________________

approximate natural orbital occupation numbers
from diagonal of one-particle density matrix  

 number   base occ/eps      average occ   1a     2a     3a     4a     5a     6a   
 101  90 a     2   -0.4308    1.997     2.000  2.000  1.984  2.000  2.000  2.000
 102 100 a     2   -0.3945    1.991     2.000  1.966  2.000  2.000  1.982  2.000
 103 102 a     2   -0.3873    1.996     1.999  1.999  1.996  1.990  1.999  1.993
 104 103 a     2   -0.3821    1.990     1.990  1.977  1.999  1.995  1.983  1.996
 105 104 a     2   -0.3709    1.998     2.000  2.000  1.989  1.999  2.000  1.999
 106 106 a     2   -0.3582    1.996     2.000  2.000  1.977  1.998  2.000  1.999
 107 107 a     2   -0.3436    1.963     2.000  1.916  2.000  2.000  1.863  2.000
 108 108 a     2   -0.3302    1.883     1.999  1.998  1.321  1.985  1.999  1.994
 109 109 a     2   -0.3210    1.952     2.000  1.826  2.000  1.999  1.888  1.999
 110 110 a     2   -0.3158    1.979     1.985  1.987  1.945  1.988  1.981  1.988
 111 111 a     2   -0.3134    1.989     1.997  1.989  1.976  1.995  1.986  1.992
 112 112 a     2   -0.3068    1.994     1.997  1.996  1.997  1.993  1.996  1.984
 113 113 a     2   -0.3050    1.811     1.998  1.461  1.994  1.986  1.444  1.984
 114 114 a     2   -0.2989    1.985     1.985  1.989  1.990  1.989  1.991  1.967
 115 115 a     2   -0.2970    1.944     1.987  1.989  1.860  1.985  1.991  1.853
 116 116 a     2   -0.2926    1.973     1.985  1.990  1.987  1.971  1.991  1.916
 117 117 a     2   -0.2914    1.846     1.986  1.926  1.965  1.763  1.909  1.527
 118 118 a     2   -0.2843    1.962     1.985  1.917  1.988  1.969  1.925  1.987
 119 119 a     2   -0.2746    1.824     1.984  1.982  1.963  1.297  1.982  1.735
 120 120 a     0   -0.0248    0.454     0.019  0.084  0.851  0.816  0.044  0.908
 121 121 a     0   -0.0190    0.211     0.017  0.903  0.055  0.075  0.166  0.051
 122 122 a     0    0.0084    0.139     0.012  0.037  0.008  0.010  0.757  0.012
 123 123 a     0    0.0227    0.024     0.013  0.010  0.028  0.052  0.016  0.027
 124 125 a     0    0.0385    0.014     0.015  0.014  0.009  0.011  0.021  0.012
 125 126 a     0    0.0416    0.014     0.015  0.012  0.009  0.010  0.024  0.011
 126 127 a     0    0.0463    0.028     0.010  0.007  0.018  0.094  0.007  0.030
 127 128 a     0    0.0714    0.003     0.001  0.000  0.010  0.003  0.000  0.004
 128 129 a     0    0.0756    0.014     0.004  0.002  0.035  0.021  0.001  0.024
 129 133 a     0    0.1057    0.002     0.000  0.002  0.002  0.001  0.006  0.001
 130 134 a     0    0.1120    0.003     0.001  0.003  0.004  0.001  0.010  0.001
 131 135 a     0    0.1142    0.004     0.001  0.005  0.002  0.000  0.016  0.001
 132 137 a     0    0.1212    0.002     0.000  0.000  0.009  0.001  0.001  0.001
 133 138 a     0    0.1231    0.008     0.001  0.002  0.029  0.004  0.007  0.004
 134 139 a     0    0.1239    0.002     0.000  0.000  0.007  0.001  0.001  0.001
 135 124 a     0    0.0351    0.012     0.015  0.012  0.010  0.014  0.009  0.014

suggestions for active space selection:
if max.amplitude <0.10 AS should be:32/23, mos:   90 100 103 106 107 108 109 110 111 113 114 115 116 117 118 119 120 121 122 123 127 129 138

max.amplitude NOT in ref.space in ex-classes:
 0.000(S ) 0.000(D ) 0.000(T ) 0.000(Q ) 0.000(Q )

         ----------------------------------
         ! this was a dftciR2022      run  !
         ----------------------------------

 
  important configurations written to <mrci.refconf>
cpu for      print    0.6 s
cpu  on   0 for                      mrci   10 h 24 m 48.2 s
wall on   0 for                      mrci    1 h 20 m 32.1 s
