# Supplementary material for: Photochemical Deracemization of 4,7-Diaza-1-isoindolinones by Unidirectional Hydrogen Atom Shuttling
Source: J Am Chem Soc. 2024 Dec 30;147(2):1434–9. doi: 10.1021/jacs.4c16053 (PMC11744763; doi:10.1021/jacs.4c16053)
Supplement: Supplementary file 3 — ja4c16053_si_003.zip [file ja4c16053_si_003.zip › to_zip/ent2b_1b/deltascf_guess.out]

                                 *****************
                                 * O   R   C   A *
                                 *****************

                                            #,                                       
                                            ###                                      
                                            ####                                     
                                            #####                                    
                                            ######                                   
                                           ########,                                 
                                     ,,################,,,,,                         
                               ,,#################################,,                 
                          ,,##########################################,,             
                       ,#########################################, ''#####,          
                    ,#############################################,,   '####,        
                  ,##################################################,,,,####,       
                ,###########''''           ''''###############################       
              ,#####''   ,,,,##########,,,,          '''####'''          '####       
            ,##' ,,,,###########################,,,                        '##       
           ' ,,###''''                  '''############,,,                           
         ,,##''                                '''############,,,,        ,,,,,,###''
      ,#''                                            '''#######################'''  
     '                                                          ''''####''''         
             ,#######,   #######,   ,#######,      ##                                
            ,#'     '#,  ##    ##  ,#'     '#,    #''#        ,####,   ,####,        
            ##       ##  ##   ,#'  ##            #'  '#       #'       #'  '#        
            ##       ##  #######   ##           ,######,      #####,   #    #        
            '#,     ,#'  ##    ##  '#,     ,#' ,#      #,     #,   #   #,  ,#        
             '#######'   ##     ##  '#######'  #'      '#     '####' # '####'        


                #########################################################
                #                        -***-                          #
                #          Department of theory and spectroscopy        #
                #                                                       #
                #                      Frank Neese                      #
                #                                                       #
                #     Directorship, Architecture, Infrastructure        #
                #                    SHARK, DRIVERS                     #
                #        Core code/Algorithms in most modules           #
                #                                                       #
                #        Max Planck Institute fuer Kohlenforschung      #
                #                Kaiser Wilhelm Platz 1                 #
                #                 D-45470 Muelheim/Ruhr                 #
                #                      Germany                          #
                #                                                       #
                #                  All rights reserved                  #
                #                        -***-                          #
                #########################################################


                         Program Version 6.0.0  -   RELEASE  -


 With contributions from (in alphabetic order):
   Daniel Aravena         : Magnetic Suceptibility
   Michael Atanasov       : Ab Initio Ligand Field Theory (pilot matlab implementation)
   Alexander A. Auer      : GIAO ZORA, VPT2 properties, NMR spectrum
   Ute Becker             : All parallelization in ORCA, NUMFREQ, NUMCALC
   Giovanni Bistoni       : ED, misc. LED, open-shell LED, HFLD
   Martin Brehm           : Molecular dynamics
   Dmytro Bykov           : pre 5.0 version of the SCF Hessian
   Marcos Casanova-Páez   : Triplet and SCS-CIS(D). UHF-(DLPNO)-IP/EA/STEOM-CCSD. UHF-CVS-IP/STEOM-CCSD
   Vijay G. Chilkuri      : MRCI spin determinant printing, contributions to CSF-ICE
   Pauline Colinet        : FMM embedding
   Dipayan Datta          : RHF DLPNO-CCSD density
   Achintya Kumar Dutta   : EOM-CC, STEOM-CC
   Nicolas Foglia         : Exact transition moments, OPA infrastructure, MCD improvements
   Dmitry Ganyushin       : Spin-Orbit,Spin-Spin,Magnetic field MRCI
   Miquel Garcia          : C-PCM and meta-GGA Hessian, CCSD/C-PCM, Gaussian charge scheme
   Tiago L. C. Gouveia    : GS-ROHF, GS-ROCIS
   Yang Guo               : DLPNO-NEVPT2, F12-NEVPT2, CIM, IAO-localization
   Andreas Hansen         : Spin unrestricted coupled pair/coupled cluster methods
   Ingolf Harden          : AUTO-CI MPn and infrastructure 
   Benjamin Helmich-Paris : MC-RPA, TRAH-(SCF,CASSCF), AVAS, COSX integrals, SCF dyn. polar.
   Lee Huntington         : MR-EOM, pCC
   Robert Izsak           : Overlap fitted RIJCOSX, COSX-SCS-MP3, EOM
   Riya Kayal             : Wick's Theorem for AUTO-CI, AUTO-CI UHF-CCSDT
   Emily Kempfer          : AUTO-CI, RHF CISDT and CCSDT
   Christian Kollmar      : KDIIS, OOCD, Brueckner-CCSD(T), CCSD density, CASPT2, CASPT2-K, improved NEVPT2
   Axel Koslowski         : Symmetry handling
   Simone Kossmann        : Meta GGA functionals, TD-DFT gradient, OOMP2, (MP2 Hessian; deprecated post 5.0)
   Lucas Lang             : DCDCAS
   Marvin Lechner         : AUTO-CI (C++ implementation), FIC-MRCC
   Spencer Leger          : CASSCF response
   Dagmar Lenk            : GEPOL surface, SMD, ORCA-2-JSON
   Dimitrios Liakos       : Extrapolation schemes; Compound Job, initial MDCI parallelization
   Dimitrios Manganas     : Further ROCIS development; embedding schemes. LFT, Crystal Embedding
   Dimitrios Pantazis     : SARC Basis sets
   Anastasios Papadopoulos: AUTO-CI, single reference methods and gradients
   Taras Petrenko         : pre 6.0 DFT Hessian and TD-DFT gradient, (ASA, deprecated), ECA, 1-Electron XAS/XES, NRVS
   Peter Pinski           : DLPNO-MP2, DLPNO-MP2 Gradient
   Christoph Reimann      : Effective Core Potentials
   Marius Retegan         : Local ZFS, SOC
   Christoph Riplinger    : Optimizer, TS searches, QM/MM, DLPNO-CCSD(T), (RO)-DLPNO pert. Triples
   Michael Roemelt        : Original ROCIS implementation
   Masaaki Saitow         : Open-shell DLPNO-CCSD energy and density
   Barbara Sandhoefer     : DKH picture change effects
   Kantharuban Sivalingam : CASSCF convergence/infrastructure, NEVPT2 and variants, FIC-MRCI
   Bernardo de Souza      : ESD, SOC TD-DFT
   Georgi Stoychev        : AutoAux, RI-MP2 NMR, DLPNO-MP2 response, X2C
   Van Anh Tran           : RI-MP2 g-tensors
   Willem Van den Heuvel  : Paramagnetic NMR
   Zikuan Wang            : NOTCH, Electric field optimization 
   Frank Wennmohs         : Technical directorship and infrastructure
   Hang Xu                : AUTO-CI-Response properties 


 We gratefully acknowledge several colleagues who have allowed us to
 interface, adapt or use parts of their codes:
   Stefan Grimme, W. Hujo, H. Kruse, P. Pracht,  : VdW corrections, initial TS optimization,
                  C. Bannwarth, S. Ehlert,         DFT functionals, gCP, sTDA/sTD-DF
                  L. Wittmann, M. Mueller
   Ed Valeev, F. Pavosevic, A. Kumar             : LibInt (2-el integral package), F12 methods
   Garnet Chan, S. Sharma, J. Yang, R. Olivares  : DMRG
   Ulf Ekstrom                                   : XCFun DFT Library
   Mihaly Kallay                                 : mrcc  (arbitrary order and MRCC methods)
   Frank Weinhold                                : gennbo (NPA and NBO analysis)
   Simon Mueller                                 : openCOSMO-RS
   Christopher J. Cramer and Donald G. Truhlar   : smd solvation model
   Lars Goerigk                                  : TD-DFT with DH, B97 family of functionals
   V. Asgeirsson, H. Jonsson                     : NEB implementation
   FAccTs GmbH                                   : IRC, NEB, NEB-TS, DLPNO-Multilevel, CI-OPT
                                                   MM, QMMM, 2- and 3-layer-ONIOM, Crystal-QMMM,
                                                   LR-CPCM, SF, NACMEs, symmetry and pop. for TD-DFT,
                                                   nearIR, NL-DFT gradient (VV10), updates on ESD,
                                                   ML-optimized integration grids, MBIS, APM,
                                                   GOAT, DOCKER, SOLVATOR, interface openCOSMO-RS
   S Lehtola, MJT Oliveira, MAL Marques          : LibXC Library
   Liviu Ungur et al                             : ANISO software


 Your calculation uses the libint2 library for the computation of 2-el integrals
 For citations please refer to: http://libint.valeyev.net

 Your ORCA version has been built with support for libXC version: 6.2.2
 For citations please refer to: https://libxc.gitlab.io

 This ORCA versions uses:
   CBLAS   interface :  Fast vector & matrix operations
   LAPACKE interface :  Fast linear algebra routines
   SCALAPACK package :  Parallel linear algebra routines
   Shared memory     :  Shared parallel matrices
   BLAS/LAPACK       :  OpenBLAS 0.3.27  USE64BITINT DYNAMIC_ARCH NO_AFFINITY SkylakeX SINGLE_THREADED
        Core in use  :  SkylakeX
   Copyright (c) 2011-2014, The OpenBLAS Project


NOTE: MaxCore=900 MB was set to SCF,MP2,MDCI,CIPSI,MRCI and CIS
      => If you want to overwrite this, your respective input block should be placed after the MaxCore statement


***************************************
The coordinates will be read from file: coord.xyz
***************************************


Your calculation utilizes the geometrical counterpoise correction gCP
Please cite in your paper:
H.Kruse, S. Grimme J.Chem.Phys., 136, (2012), 154101 
   

Your calculation utilizes the atom-pairwise dispersion correction
with the Becke-Johnson damping scheme (D3BJ)


Your calculation employs the composite approach PBEh-3c.
Please cite in your paper:
S. Grimme, J. G. Brandenburg, C. Bannwarth, A. Hansen J.Chem.Phys., 143, (2015), 054107 
   

================================================================================

----- Orbital basis set information -----
Your calculation utilizes the basis: def2-mSVP

----- AuxJ basis set information -----
Your calculation utilizes the auxiliary basis: def2/J
   F. Weigend, Phys. Chem. Chem. Phys. 8, 1057 (2006).

================================================================================
                                        WARNINGS
                       Please study these warnings very carefully!
================================================================================

WARNING: Old DensityContainer found on disk!
         Will remove this file - 
         If you want to keep old densities, please start your calculation with a different basename. 


================================================================================
                                       INPUT FILE
================================================================================
NAME = orca.inp
|  1> ! UKS PBEh-3c CPCM(DCM) SP
|  2> %pal
|  3> 	nprocs 8
|  4> end
|  5> %maxcore 900
|  6> *xyzfile 0 3 coord.xyz
|  7> 
|  8>                          ****END OF INPUT****
================================================================================

                       ****************************
                       * Single Point Calculation *
                       ****************************

---------------------------------
CARTESIAN COORDINATES (ANGSTROEM)
---------------------------------
  C     -2.856510   -2.720905   -1.927648
  C     -3.449149   -1.469484   -2.061330
  C     -3.319146   -0.795162   -3.274818
  C     -2.611489   -1.356868   -4.327393
  C     -2.023562   -2.607762   -4.182491
  C     -2.151537   -3.289471   -2.980967
  C     -4.162715   -0.823089   -0.907040
  C     -3.277817    0.232496   -0.233820
  C     -3.919638    0.881704    0.950516
  C     -3.156779    0.657430    2.081909
  C     -1.968454   -0.148009    1.696280
  N     -2.084445   -0.330725    0.368252
  N     -5.047920    1.564339    0.974129
  C     -5.379666    2.031448    2.173221
  C     -4.602538    1.810018    3.312359
  N     -3.475166    1.110469    3.279202
  O     -1.086730   -0.560806    2.433015
  H     -1.339751   -0.785305   -0.169407
  H     -6.296060    2.604072    2.247178
  H     -4.914503    2.212376    4.268152
  H     -2.946917   -3.256913   -0.990225
  H     -1.697095   -4.264486   -2.859202
  H     -1.472087   -3.048390   -5.003015
  H     -2.521744   -0.819764   -5.263147
  H     -3.778327    0.179751   -3.397003
  H     -5.072635   -0.326256   -1.250979
  H     -4.456980   -1.570617   -0.167290
  H     -3.013495    0.992960   -0.973818
  C      1.587691    3.012450   -1.708467
  C      0.315382    2.461154   -1.580470
  C     -0.230146    1.733117   -2.634322
  C      0.503409    1.530544   -3.792908
  C      1.770387    2.085428   -3.918980
  C      2.306470    2.836754   -2.880599
  C     -0.489883    2.677091   -0.348183
  O     -1.649792    3.027642   -0.422024
  C      0.145603    2.447947    0.971384
  C      1.243336    1.626225    1.186373
  C      1.786892    1.372042    2.441719
  C      1.239520    1.961357    3.570570
  C      0.135441    2.784440    3.388807
  C     -0.403506    3.012261    2.125914
  N      2.844896    0.494413    2.289711
  C      2.889221    0.247579    1.029374
  O      1.961473    0.909163    0.297918
  C      3.905203   -0.564532    0.281109
  C      4.413209   -1.723804    1.149053
  C      3.509679   -2.962995    1.228369
  C      3.185938   -3.439153   -0.182580
  C      2.461746   -2.342962   -0.961384
  C      3.382693   -1.110868   -1.057792
  C      1.193869   -1.931589   -0.229608
  N      1.198901   -2.035599    1.103573
  C      2.180601   -2.705134    1.936592
  C      5.070780    0.401049   -0.006664
  C      4.257152   -4.044638    2.003476
  C      2.124127   -2.823756   -2.368436
  O      0.234743   -1.464225   -0.845070
  H      5.364605   -2.048448    0.714600
  H      4.644072   -1.362957    2.154369
  H      4.106279   -3.708135   -0.711683
  H      2.570678   -4.345158   -0.142937
  H      4.259920   -1.423105   -1.633626
  H      2.904060   -0.323745   -1.645546
  H      1.657451   -2.041646   -2.965822
  H      3.037556   -3.135668   -2.877461
  H      1.447991   -3.679921   -2.344912
  H      3.684512   -4.973259    2.036636
  H      5.218893   -4.261457    1.535797
  H      4.450488   -3.733053    3.032276
  H      0.381373   -1.667574    1.586503
  H      4.748112    1.244068   -0.620000
  H      5.492893    0.793101    0.919102
  H      5.860185   -0.124257   -0.545775
  H      1.651306    1.779583    4.554308
  H     -0.322182    3.257841    4.246860
  H     -1.268028    3.655490    2.028917
  H     -1.217827    1.299430   -2.543201
  H      0.084000    0.941082   -4.597916
  H      2.339518    1.934292   -4.827109
  H      3.287981    3.281049   -2.981602
  H      2.014984    3.593471   -0.899971
  H      2.336009   -2.104818    2.835101
  H      1.763692   -3.664184    2.262704

----------------------------
CARTESIAN COORDINATES (A.U.)
----------------------------
  NO LB      ZA    FRAG     MASS         X           Y           Z
   0 C     6.0000    0    12.011   -5.398022   -5.141765   -3.642727
   1 C     6.0000    0    12.011   -6.517947   -2.776922   -3.895349
   2 C     6.0000    0    12.011   -6.272277   -1.502638   -6.188509
   3 C     6.0000    0    12.011   -4.934998   -2.564109   -8.177588
   4 C     6.0000    0    12.011   -3.823978   -4.927957   -7.903763
   5 C     6.0000    0    12.011   -4.065815   -6.216200   -5.633211
   6 C     6.0000    0    12.011   -7.866391   -1.555414   -1.714058
   7 C     6.0000    0    12.011   -6.194176    0.439355   -0.441855
   8 C     6.0000    0    12.011   -7.407043    1.666180    1.796214
   9 C     6.0000    0    12.011   -5.965447    1.242362    3.934238
  10 C     6.0000    0    12.011   -3.719839   -0.279696    3.205505
  11 N     7.0000    0    14.007   -3.939031   -0.624980    0.695895
  12 N     7.0000    0    14.007   -9.539186    2.956172    1.840838
  13 C     6.0000    0    12.011  -10.166096    3.838880    4.106792
  14 C     6.0000    0    12.011   -8.697536    3.420438    6.259452
  15 N     7.0000    0    14.007   -6.567111    2.098483    6.196793
  16 O     8.0000    0    15.999   -2.053622   -1.059770    4.597732
  17 H     1.0000    0     1.008   -2.531763   -1.484012   -0.320134
  18 H     1.0000    0     1.008  -11.897829    4.920983    4.246551
  19 H     1.0000    0     1.008   -9.287066    4.180785    8.065639
  20 H     1.0000    0     1.008   -5.568865   -6.154673   -1.871254
  21 H     1.0000    0     1.008   -3.207045   -8.058711   -5.403108
  22 H     1.0000    0     1.008   -2.781841   -5.760622   -9.454328
  23 H     1.0000    0     1.008   -4.765405   -1.549130   -9.945905
  24 H     1.0000    0     1.008   -7.140004    0.339680   -6.419406
  25 H     1.0000    0     1.008   -9.585892   -0.616534   -2.364008
  26 H     1.0000    0     1.008   -8.422472   -2.968036   -0.316131
  27 H     1.0000    0     1.008   -5.694680    1.876422   -1.840249
  28 C     6.0000    0    12.011    3.000300    5.692705   -3.228535
  29 C     6.0000    0    12.011    0.595986    4.650906   -2.986656
  30 C     6.0000    0    12.011   -0.434913    3.275116   -4.978148
  31 C     6.0000    0    12.011    0.951304    2.892310   -7.167558
  32 C     6.0000    0    12.011    3.345546    3.940888   -7.405799
  33 C     6.0000    0    12.011    4.358597    5.360688   -5.443542
  34 C     6.0000    0    12.011   -0.925745    5.058969   -0.657970
  35 O     8.0000    0    15.999   -3.117654    5.721414   -0.797509
  36 C     6.0000    0    12.011    0.275149    4.625949    1.835650
  37 C     6.0000    0    12.011    2.349564    3.073120    2.241920
  38 C     6.0000    0    12.011    3.376737    2.592783    4.614180
  39 C     6.0000    0    12.011    2.342353    3.706428    6.747400
  40 C     6.0000    0    12.011    0.255947    5.261828    6.403917
  41 C     6.0000    0    12.011   -0.762517    5.692348    4.017395
  42 N     7.0000    0    14.007    5.376075    0.934305    4.326926
  43 C     6.0000    0    12.011    5.459837    0.467857    1.945235
  44 O     8.0000    0    15.999    3.706646    1.718069    0.562984
  45 C     6.0000    0    12.011    7.379764   -1.066811    0.531219
  46 C     6.0000    0    12.011    8.339757   -3.257518    2.171395
  47 C     6.0000    0    12.011    6.632331   -5.599249    2.321281
  48 C     6.0000    0    12.011    6.020550   -6.499057   -0.345026
  49 C     6.0000    0    12.011    4.652026   -4.427556   -1.816752
  50 C     6.0000    0    12.011    6.392364   -2.099236   -1.998937
  51 C     6.0000    0    12.011    2.256085   -3.650174   -0.433896
  52 N     7.0000    0    14.007    2.265595   -3.846725    2.085451
  53 C     6.0000    0    12.011    4.120738   -5.111962    3.659629
  54 C     6.0000    0    12.011    9.582386    0.757873   -0.012593
  55 C     6.0000    0    12.011    8.044851   -7.643258    3.786021
  56 C     6.0000    0    12.011    4.014017   -5.336125   -4.475695
  57 O     8.0000    0    15.999    0.443601   -2.766983   -1.596951
  58 H     1.0000    0     1.008   10.137634   -3.871006    1.350398
  59 H     1.0000    0     1.008    8.776024   -2.575615    4.071167
  60 H     1.0000    0     1.008    7.759743   -7.007359   -1.344886
  61 H     1.0000    0     1.008    4.857878   -8.211159   -0.270112
  62 H     1.0000    0     1.008    8.050082   -2.689279   -3.087105
  63 H     1.0000    0     1.008    5.487877   -0.611790   -3.109631
  64 H     1.0000    0     1.008    3.132129   -3.858152   -5.604591
  65 H     1.0000    0     1.008    5.740149   -5.925554   -5.437614
  66 H     1.0000    0     1.008    2.736306   -6.954042   -4.431242
  67 H     1.0000    0     1.008    6.962719   -9.398097    3.848685
  68 H     1.0000    0     1.008    9.862278   -8.052986    2.902235
  69 H     1.0000    0     1.008    8.410203   -7.054448    5.730172
  70 H     1.0000    0     1.008    0.720691   -3.151258    2.998056
  71 H     1.0000    0     1.008    8.972631    2.350947   -1.171630
  72 H     1.0000    0     1.008   10.380064    1.498744    1.736851
  73 H     1.0000    0     1.008   11.074144   -0.234812   -1.031365
  74 H     1.0000    0     1.008    3.120516    3.362925    8.606394
  75 H     1.0000    0     1.008   -0.608835    6.156427    8.025403
  76 H     1.0000    0     1.008   -2.396226    6.907876    3.834097
  77 H     1.0000    0     1.008   -2.301359    2.455567   -4.805953
  78 H     1.0000    0     1.008    0.158738    1.778388   -8.688802
  79 H     1.0000    0     1.008    4.421049    3.655281   -9.121914
  80 H     1.0000    0     1.008    6.213384    6.200284   -5.634412
  81 H     1.0000    0     1.008    3.807769    6.790676   -1.700699
  82 H     1.0000    0     1.008    4.414418   -3.977529    5.357565
  83 H     1.0000    0     1.008    3.332895   -6.924304    4.275891

--------------------------------
INTERNAL COORDINATES (ANGSTROEM)
--------------------------------
 C      0   0   0     0.000000000000     0.00000000     0.00000000
 C      1   0   0     1.391095241301     0.00000000     0.00000000
 C      2   1   0     1.394332863641   118.61825568     0.00000000
 C      3   2   1     1.387157911989   120.80487185   359.85182175
 C      4   3   2     1.389744974846   120.07785277     0.15055785
 C      5   4   3     1.387358887346   119.57444001     0.11051209
 C      2   1   3     1.503125617538   121.01762907   182.76705288
 C      7   2   1     1.533144186859   111.05651957   100.52912926
 C      8   7   2     1.495344902625   113.51371429   181.78369997
 C      9   8   7     1.382861345351   109.92572824   119.92286208
 C     10   9   8     1.486457557368   108.45963736     0.23784001
 N     11  10   9     1.345547919124   105.11252987     1.06142626
 N      9   8   7     1.318926233733   127.30486939   300.60482703
 C     13   9   8     1.328934437045   114.30696558   180.03065068
 C     14  13   9     1.396637512017   122.77276049   359.61236627
 N     10   9   8     1.319138043016   123.62378452   180.02037516
 O     11  10   9     1.220908445800   127.15672472   181.60113766
 H     12  11  10     1.024836536376   121.02363817   174.13326826
 H     14  13   9     1.083118689731   117.29965680   179.70194094
 H     15  14  13     1.082938064448   120.04433413   179.94454506
 H      1   2   3     1.083623641727   119.50952957   179.88586653
 H      6   5   4     1.082588861972   120.08169980   179.98480846
 H      5   4   3     1.082375577567   120.19359391   179.91821192
 H      4   3   2     1.082667565882   119.81733947   179.91705502
 H      3   2   1     1.084542475640   119.55797891   179.76607296
 H      7   2   1     1.092288142649   110.44216878   220.08860087
 H      7   2   1     1.092071963826   110.71604522   339.00011201
 H      8   7   2     1.093511567526   108.73388114    59.33450007
 C     18  12  11     5.036026535811   104.37293766   268.53800497
 C     29  18  12     1.392508048223    30.93287688   310.53378607
 C     30  29  18     1.392207892028   119.70094801   265.60667708
 C     31  30  29     1.386167179040   120.11551056     1.57674743
 C     32  31  30     1.388893165426   120.01509491   358.20978066
 C     29  18  12     1.386147825614   117.66296967   207.44614351
 C     30  29  18     1.487822016918   120.87656851    87.64956082
 O     35  30  29     1.213971000458   120.57498341   131.74862737
 C     35  30  29     1.482432693913   118.86867459   311.33671130
 C     37  35  30     1.387971381142   124.64054723   336.38023741
 C     38  37  35     1.391386488225   123.83972312   183.24139409
 C     39  38  37     1.386078776783   120.18855039   359.42523808
 C     40  39  38     1.389061353755   117.33863120     0.83686659
 C     41  40  39     1.391856772578   121.56670308   359.97600572
 N     39  38  37     1.383008203818   108.39804239   178.69878299
 C     43  39  38     1.285044981847   104.83736279   359.10600685
 O     38  37  35     1.348795876803   129.33141986     1.39679901
 C     44  43  39     1.500547829214   128.05254722   175.06758787
 C     46  44  43     1.534701896793   110.54358049    33.55895101
 C     47  46  44     1.535660012569   116.35915713    80.17290183
 C     48  47  46     1.523912871049   109.22673922    53.42559215
 C     49  48  47     1.527293256067   110.40143616   299.91199554
 C     46  44  43     1.537580807687   113.35597598   157.15386450
 C     50  49  48     1.520603974867   110.12894084   302.50701483
 N     52  50  49     1.337241985802   117.10348695    30.14535821
 C     53  52  50     1.451182698537   127.64127935   348.54919376
 C     46  44  43     1.540691577595   105.43708427   275.68315459
 C     48  47  46     1.526256739278   108.05649768   173.87011731
 C     50  49  48     1.524776920372   110.44013951   180.60494909
 O     52  50  49     1.231724089429   120.76068863   206.76988716
 H     47  46  44     1.095124148129   106.68650502   199.46329499
 H     47  46  44     1.092780260492   109.92431320   314.22317785
 H     49  48  47     1.095138756833   110.21452306    60.59790448
 H     49  48  47     1.095884010391   110.12666322   177.97237268
 H     51  46  44     1.094807508133   106.68156865   163.99757226
 H     51  46  44     1.092751948672   111.17812772    49.01862791
 H     57  50  49     1.089197794155   111.99769215   183.27382625
 H     57  50  49     1.091214771775   109.58740817   303.03606465
 H     57  50  49     1.091206140133   111.38956131    62.14273314
 H     56  48  47     1.091491103035   111.18808398   183.57421527
 H     56  48  47     1.091182676426   110.78125251   303.47875034
 H     56  48  47     1.092196854974   111.27750877    63.29182288
 H     53  52  50     1.018339846190   116.20995230   173.90715896
 H     55  46  44     1.091318546909   111.43332142   299.01992977
 H     55  46  44     1.090379207198   111.07737245    59.86223529
 H     55  46  44     1.090755057438   109.75553407   179.49355723
 H     40  39  38     1.081826625139   121.25319564   180.30128171
 H     41  40  39     1.081565248536   119.46229382   179.68671211
 H     42  41  40     1.081919832955   119.21367941   179.61893115
 H     31  30  29     1.082543440250   120.21781879   179.89399153
 H     32  31  30     1.082315201800   119.74832915   178.35093685
 H     33  32  31     1.082336137854   120.00346554   180.52887931
 H     34  29  18     1.082110728724   119.81653130   214.33283743
 H     29  18  12     1.083434653657   113.92980052    59.94330994
 H     54  53  52     1.091718646893   108.36302104   141.22396736
 H     54  53  52     1.095417086919   108.50348149   256.94293105

---------------------------
INTERNAL COORDINATES (A.U.)
---------------------------
 C      0   0   0     0.000000000000     0.00000000     0.00000000
 C      1   0   0     2.628789032261     0.00000000     0.00000000
 C      2   1   0     2.634907251807   118.61825568     0.00000000
 C      3   2   1     2.621348558161   120.80487185   359.85182175
 C      4   3   2     2.626237398453   120.07785277     0.15055785
 C      5   4   3     2.621728346546   119.57444001     0.11051209
 C      2   1   3     2.840495762027   121.01762907   182.76705288
 C      7   2   1     2.897222636976   111.05651957   100.52912926
 C      8   7   2     2.825792341716   113.51371429   181.78369997
 C      9   8   7     2.613229223899   109.92572824   119.92286208
 C     10   9   8     2.808997693122   108.45963736     0.23784001
 N     11  10   9     2.542717067212   105.11252987     1.06142626
 N      9   8   7     2.492409372599   127.30486939   300.60482703
 C     13   9   8     2.511322135952   114.30696558   180.03065068
 C     14  13   9     2.639262406074   122.77276049   359.61236627
 N     10   9   8     2.492809634137   123.62378452   180.02037516
 O     11  10   9     2.307182597153   127.15672472   181.60113766
 H     12  11  10     1.936660385786   121.02363817   174.13326826
 H     14  13   9     2.046797694122   117.29965680   179.70194094
 H     15  14  13     2.046456361805   120.04433413   179.94454506
 H      1   2   3     2.047751915107   119.50952957   179.88586653
 H      6   5   4     2.045796464760   120.08169980   179.98480846
 H      5   4   3     2.045393415647   120.19359391   179.91821192
 H      4   3   2     2.045945193596   119.81733947   179.91705502
 H      3   2   1     2.049488259564   119.55797891   179.76607296
 H      7   2   1     2.064125448936   110.44216878   220.08860087
 H      7   2   1     2.063716930165   110.71604522   339.00011201
 H      8   7   2     2.066437386898   108.73388114    59.33450007
 C     18  12  11     9.516710955843   104.37293766   268.53800497
 C     29  18  12     2.631458850423    30.93287688   310.53378607
 C     30  29  18     2.630891637417   119.70094801   265.60667708
 C     31  30  29     2.619476344217   120.11551056     1.57674743
 C     32  31  30     2.624627711929   120.01509491   358.20978066
 C     29  18  12     2.619439771542   117.66296967   207.44614351
 C     30  29  18     2.811576147994   120.87656851    87.64956082
 O     35  30  29     2.294072725388   120.57498341   131.74862737
 C     35  30  29     2.801391803467   118.86867459   311.33671130
 C     37  35  30     2.622885792078   124.64054723   336.38023741
 C     38  37  35     2.629339409184   123.83972312   183.24139409
 C     39  38  37     2.619309288160   120.18855039   359.42523808
 C     40  39  38     2.624945541810   117.33863120     0.83686659
 C     41  40  39     2.630228117815   121.56670308   359.97600572
 N     39  38  37     2.613506746182   108.39804239   178.69878299
 C     43  39  38     2.428383085461   104.83736279   359.10600685
 O     38  37  35     2.548854817720   129.33141986     1.39679901
 C     44  43  39     2.835624448064   128.05254722   175.06758787
 C     46  44  43     2.900166282148   110.54358049    33.55895101
 C     47  46  44     2.901976858569   116.35915713    80.17290183
 C     48  47  46     2.879777978241   109.22673922    53.42559215
 C     49  48  47     2.886165980152   110.40143616   299.91199554
 C     46  44  43     2.905606635301   113.35597598   157.15386450
 C     50  49  48     2.873525070651   110.12894084   302.50701483
 N     52  50  49     2.527021127947   117.10348695    30.14535821
 C     53  52  50     2.742337870519   127.64127935   348.54919376
 C     46  44  43     2.911485138495   105.43708427   275.68315459
 C     48  47  46     2.884207247286   108.05649768   173.87011731
 C     50  49  48     2.881410794827   110.44013951   180.60494909
 O     52  50  49     2.327621201574   120.76068863   206.76988716
 H     47  46  44     2.069484722608   106.68650502   199.46329499
 H     47  46  44     2.065055416885   109.92431320   314.22317785
 H     49  48  47     2.069512329058   110.21452306    60.59790448
 H     49  48  47     2.070920654183   110.12666322   177.97237268
 H     51  46  44     2.068886359733   106.68156865   163.99757226
 H     51  46  44     2.065001915298   111.17812772    49.01862791
 H     57  50  49     2.058285536624   111.99769215   183.27382625
 H     57  50  49     2.062097071944   109.58740817   303.03606465
 H     57  50  49     2.062080760506   111.38956131    62.14273314
 H     56  48  47     2.062619262349   111.18808398   183.57421527
 H     56  48  47     2.062036420525   110.78125251   303.47875034
 H     56  48  47     2.063952940231   111.27750877    63.29182288
 H     53  52  50     1.924383420559   116.20995230   173.90715896
 H     55  46  44     2.062293178527   111.43332142   299.01992977
 H     55  46  44     2.060518083726   111.07737245    59.86223529
 H     55  46  44     2.061228337747   109.75553407   179.49355723
 H     40  39  38     2.044356045897   121.25319564   180.30128171
 H     41  40  39     2.043862115700   119.46229382   179.68671211
 H     42  41  40     2.044532183143   119.21367941   179.61893115
 H     31  30  29     2.045710630146   120.21781879   179.89399153
 H     32  31  30     2.045279321982   119.74832915   178.35093685
 H     33  32  31     2.045318885390   120.00346554   180.52887931
 H     34  29  18     2.044892923866   119.81653130   214.33283743
 H     29  18  12     2.047394779412   113.92980052    59.94330994
 H     54  53  52     2.063049257922   108.36302104   141.22396736
 H     54  53  52     2.070038296695   108.50348149   256.94293105

---------------------
BASIS SET INFORMATION
---------------------
There are 4 groups of distinct atoms

 Group   1 Type C   : 8s4p1d contracted to 4s2p1d pattern {5111/31/1}
 Group   2 Type N   : 8s4p1d contracted to 4s2p1d pattern {5111/31/1}
 Group   3 Type O   : 8s4p1d contracted to 4s2p1d pattern {5111/31/1}
 Group   4 Type H   : 4s contracted to 2s pattern {31}

Atom   0C    basis set group =>   1
Atom   1C    basis set group =>   1
Atom   2C    basis set group =>   1
Atom   3C    basis set group =>   1
Atom   4C    basis set group =>   1
Atom   5C    basis set group =>   1
Atom   6C    basis set group =>   1
Atom   7C    basis set group =>   1
Atom   8C    basis set group =>   1
Atom   9C    basis set group =>   1
Atom  10C    basis set group =>   1
Atom  11N    basis set group =>   2
Atom  12N    basis set group =>   2
Atom  13C    basis set group =>   1
Atom  14C    basis set group =>   1
Atom  15N    basis set group =>   2
Atom  16O    basis set group =>   3
Atom  17H    basis set group =>   4
Atom  18H    basis set group =>   4
Atom  19H    basis set group =>   4
Atom  20H    basis set group =>   4
Atom  21H    basis set group =>   4
Atom  22H    basis set group =>   4
Atom  23H    basis set group =>   4
Atom  24H    basis set group =>   4
Atom  25H    basis set group =>   4
Atom  26H    basis set group =>   4
Atom  27H    basis set group =>   4
Atom  28C    basis set group =>   1
Atom  29C    basis set group =>   1
Atom  30C    basis set group =>   1
Atom  31C    basis set group =>   1
Atom  32C    basis set group =>   1
Atom  33C    basis set group =>   1
Atom  34C    basis set group =>   1
Atom  35O    basis set group =>   3
Atom  36C    basis set group =>   1
Atom  37C    basis set group =>   1
Atom  38C    basis set group =>   1
Atom  39C    basis set group =>   1
Atom  40C    basis set group =>   1
Atom  41C    basis set group =>   1
Atom  42N    basis set group =>   2
Atom  43C    basis set group =>   1
Atom  44O    basis set group =>   3
Atom  45C    basis set group =>   1
Atom  46C    basis set group =>   1
Atom  47C    basis set group =>   1
Atom  48C    basis set group =>   1
Atom  49C    basis set group =>   1
Atom  50C    basis set group =>   1
Atom  51C    basis set group =>   1
Atom  52N    basis set group =>   2
Atom  53C    basis set group =>   1
Atom  54C    basis set group =>   1
Atom  55C    basis set group =>   1
Atom  56C    basis set group =>   1
Atom  57O    basis set group =>   3
Atom  58H    basis set group =>   4
Atom  59H    basis set group =>   4
Atom  60H    basis set group =>   4
Atom  61H    basis set group =>   4
Atom  62H    basis set group =>   4
Atom  63H    basis set group =>   4
Atom  64H    basis set group =>   4
Atom  65H    basis set group =>   4
Atom  66H    basis set group =>   4
Atom  67H    basis set group =>   4
Atom  68H    basis set group =>   4
Atom  69H    basis set group =>   4
Atom  70H    basis set group =>   4
Atom  71H    basis set group =>   4
Atom  72H    basis set group =>   4
Atom  73H    basis set group =>   4
Atom  74H    basis set group =>   4
Atom  75H    basis set group =>   4
Atom  76H    basis set group =>   4
Atom  77H    basis set group =>   4
Atom  78H    basis set group =>   4
Atom  79H    basis set group =>   4
Atom  80H    basis set group =>   4
Atom  81H    basis set group =>   4
Atom  82H    basis set group =>   4
Atom  83H    basis set group =>   4
---------------------------------
AUXILIARY/J BASIS SET INFORMATION
---------------------------------
There are 4 groups of distinct atoms

 Group   1 Type C   : 12s5p4d2f1g contracted to 6s4p3d1f1g pattern {711111/2111/211/2/1}
 Group   2 Type N   : 12s5p4d2f1g contracted to 6s4p3d1f1g pattern {711111/2111/211/2/1}
 Group   3 Type O   : 12s5p4d2f1g contracted to 6s4p3d1f1g pattern {711111/2111/211/2/1}
 Group   4 Type H   : 5s2p1d contracted to 3s1p1d pattern {311/2/1}

Atom   0C    basis set group =>   1
Atom   1C    basis set group =>   1
Atom   2C    basis set group =>   1
Atom   3C    basis set group =>   1
Atom   4C    basis set group =>   1
Atom   5C    basis set group =>   1
Atom   6C    basis set group =>   1
Atom   7C    basis set group =>   1
Atom   8C    basis set group =>   1
Atom   9C    basis set group =>   1
Atom  10C    basis set group =>   1
Atom  11N    basis set group =>   2
Atom  12N    basis set group =>   2
Atom  13C    basis set group =>   1
Atom  14C    basis set group =>   1
Atom  15N    basis set group =>   2
Atom  16O    basis set group =>   3
Atom  17H    basis set group =>   4
Atom  18H    basis set group =>   4
Atom  19H    basis set group =>   4
Atom  20H    basis set group =>   4
Atom  21H    basis set group =>   4
Atom  22H    basis set group =>   4
Atom  23H    basis set group =>   4
Atom  24H    basis set group =>   4
Atom  25H    basis set group =>   4
Atom  26H    basis set group =>   4
Atom  27H    basis set group =>   4
Atom  28C    basis set group =>   1
Atom  29C    basis set group =>   1
Atom  30C    basis set group =>   1
Atom  31C    basis set group =>   1
Atom  32C    basis set group =>   1
Atom  33C    basis set group =>   1
Atom  34C    basis set group =>   1
Atom  35O    basis set group =>   3
Atom  36C    basis set group =>   1
Atom  37C    basis set group =>   1
Atom  38C    basis set group =>   1
Atom  39C    basis set group =>   1
Atom  40C    basis set group =>   1
Atom  41C    basis set group =>   1
Atom  42N    basis set group =>   2
Atom  43C    basis set group =>   1
Atom  44O    basis set group =>   3
Atom  45C    basis set group =>   1
Atom  46C    basis set group =>   1
Atom  47C    basis set group =>   1
Atom  48C    basis set group =>   1
Atom  49C    basis set group =>   1
Atom  50C    basis set group =>   1
Atom  51C    basis set group =>   1
Atom  52N    basis set group =>   2
Atom  53C    basis set group =>   1
Atom  54C    basis set group =>   1
Atom  55C    basis set group =>   1
Atom  56C    basis set group =>   1
Atom  57O    basis set group =>   3
Atom  58H    basis set group =>   4
Atom  59H    basis set group =>   4
Atom  60H    basis set group =>   4
Atom  61H    basis set group =>   4
Atom  62H    basis set group =>   4
Atom  63H    basis set group =>   4
Atom  64H    basis set group =>   4
Atom  65H    basis set group =>   4
Atom  66H    basis set group =>   4
Atom  67H    basis set group =>   4
Atom  68H    basis set group =>   4
Atom  69H    basis set group =>   4
Atom  70H    basis set group =>   4
Atom  71H    basis set group =>   4
Atom  72H    basis set group =>   4
Atom  73H    basis set group =>   4
Atom  74H    basis set group =>   4
Atom  75H    basis set group =>   4
Atom  76H    basis set group =>   4
Atom  77H    basis set group =>   4
Atom  78H    basis set group =>   4
Atom  79H    basis set group =>   4
Atom  80H    basis set group =>   4
Atom  81H    basis set group =>   4
Atom  82H    basis set group =>   4
Atom  83H    basis set group =>   4

Checking for AutoStart:
The File: orca.gbw exists
Trying to determine its content:
     ... Fine, the file contains calculation information
     ... Fine, the calculation information was read
     ... Fine, the file contains a basis set
     ... Fine, the basis set was read
     ... Fine, the file contains a geometry
     ... Fine, the geometry was read
     ... Fine, the file contains a set of orbitals
     ... Fine, the orbitals can be read
     => possible old guess file was deleted
     => GBW file was renamed to GES file
     => GES file is set as startup file
     => Guess is set to MORead
     ... now leaving AutoStart


           ************************************************************
           *        Program running with 8 parallel MPI-processes     *
           *              working on a common directory               *
           ************************************************************
------------------------------------------------------------------------------
                             ORCA STARTUP CALCULATIONS
                           -- RI-GTO INTEGRALS CHOSEN --
------------------------------------------------------------------------------
------------------------------------------------------------------------------
                   ___                                                        
                  /   \      - P O W E R E D   B Y -                         
                 /     \                                                     
                 |  |  |   _    _      __       _____    __    __             
                 |  |  |  | |  | |    /  \     |  _  \  |  |  /  |          
                  \  \/   | |  | |   /    \    | | | |  |  | /  /          
                 / \  \   | |__| |  /  /\  \   | |_| |  |  |/  /          
                |  |  |   |  __  | /  /__\  \  |    /   |      \           
                |  |  |   | |  | | |   __   |  |    \   |  |\   \          
                \     /   | |  | | |  |  |  |  | |\  \  |  | \   \       
                 \___/    |_|  |_| |__|  |__|  |_| \__\ |__|  \__/        
                                                                              
                      - O R C A' S   B I G   F R I E N D -                    
                                      &                                       
                       - I N T E G R A L  F E E D E R -                       
                                                                              
 v1 FN, 2020, v2 2021, v3 2022-2024                                           
------------------------------------------------------------------------------


----------------------
SHARK INTEGRAL PACKAGE
----------------------

Number of atoms                             ...     84
Number of basis functions                   ...    779
Number of shells                            ...    403
Maximum angular momentum                    ...      2
Integral batch strategy                     ... SHARK/LIBINT Hybrid
RI-J (if used) integral strategy            ... SPLIT-RIJ (Revised 2003 algorithm where possible)
Printlevel                                  ...      1
Contraction scheme used                     ... SEGMENTED contraction
Prescreening option                         ... SCHWARTZ
   Thresh                                   ... 1.000e-10
   Tcut                                     ... 1.000e-11
   Tpresel                                  ... 1.000e-11 
Coulomb Range Separation                    ... NOT USED
Exchange Range Separation                   ... NOT USED
Multipole approximations                    ... NOT USED
Finite Nucleus Model                        ... NOT USED
CABS basis                                  ... NOT available
Auxiliary Coulomb fitting basis             ... AVAILABLE
   # of basis functions in Aux-J            ...   2710
   # of shells in Aux-J                     ...    890
   Maximum angular momentum in Aux-J        ...      4
Auxiliary J/K fitting basis                 ... NOT available
Auxiliary Correlation fitting basis         ... NOT available
Auxiliary 'external' fitting basis          ... NOT available

Checking pre-screening integrals            ... done (  0.0 sec) Dimension = 403
Check shell pair data                       ... done (  0.0 sec)
Shell pair information
Shell pair cut-off parameter TPreSel        ...   1.0e-11
Total number of shell pairs                 ...     81406
Shell pairs after pre-screening             ...     42239
Total number of primitive shell pairs       ...    289142
Primitive shell pairs kept                  ...     85507
          la=0 lb=0:  14940 shell pairs
          la=1 lb=0:  15412 shell pairs
          la=1 lb=1:   3560 shell pairs
          la=2 lb=0:   5051 shell pairs
          la=2 lb=1:   2822 shell pairs
          la=2 lb=2:    454 shell pairs

Calculating one electron integrals          ... done (  0.1 sec)
Calculating RI/J V-Matrix + Cholesky decomp.... done (  1.6 sec)
Calculating Nuclear repulsion               ... done (  0.0 sec) ENN=   6404.826261042574 Eh

Diagonalization of the overlap matrix:
Smallest eigenvalue                        ... 3.834e-04
Time for diagonalization                   ...    0.071 sec
Threshold for overlap eigenvalues          ... 1.000e-07
Number of eigenvalues below threshold      ... 0
Time for construction of square roots      ...    0.132 sec
Total time needed                          ...    0.230 sec

-------------------
DFT GRID GENERATION
-------------------

General Integration Accuracy     IntAcc      ... 4.159
Radial Grid Type                 RadialGrid  ... OptM3 with GC (2021)
Angular Grid (max. ang.)         AngularGrid ... 3 (Lebedev-194)
Angular grid pruning method      GridPruning ... 4 (adaptive)
Weight generation scheme         WeightScheme... mBecke (2022)
Basis function cutoff            BFCut       ... 1.0000e-10
Integration weight cutoff        WCut        ... 1.0000e-14
Partially contracted basis set               ... off
Rotationally invariant grid construction     ... off
Angular grids for H and He will be reduced by one unit

Total number of grid points                  ...   199663
Total number of batches                      ...     3163
Average number of points per batch           ...       63
Average number of grid points per atom       ...     2377
Initializing property integral containers    ... done (  0.1 sec)

SHARK setup successfully completed in   4.9 seconds

Maximum memory used throughout the entire STARTUP-calculation: 87.4 MB


           ************************************************************
           *        Program running with 8 parallel MPI-processes     *
           *              working on a common directory               *
           ************************************************************
-------------------------------------------------------------------------------
                                 ORCA GUESS
                   Start orbitals & Density for SCF / CASSCF
-------------------------------------------------------------------------------

------------
SCF SETTINGS
------------
Hamiltonian:
 Density Functional     Method          .... DFT(GTOs)
 Exchange Functional    Exchange        .... PBE
   PBE kappa parameter   XKappa         ....  1.024500
   PBE mue parameter    XMuePBE         ....  0.123457
 Correlation Functional Correlation     .... PBE
   PBE beta parameter  CBetaPBE         ....  0.030000
 LDA part of GGA corr.  LDAOpt          .... PW91-LDA
 Gradients option       PostSCFGGA      .... off
 Hybrid DFT is turned on
   Fraction HF Exchange ScalHFX         ....  0.420000
   Scaling of DF-GGA-X  ScalDFX         ....  0.580000
   Scaling of DF-GGA-C  ScalDFC         ....  1.000000
   Scaling of DF-LDA-C  ScalLDAC        ....  1.000000
   Perturbative correction              ....  0.000000
 RI-approximation to the Coulomb term is turned on
   Number of AuxJ basis functions       .... 2710
   RIJ-ON(X) (HFX calculated with O(N)) .... on


General Settings:
 Integral files         IntName         .... orca
 Hartree-Fock type      HFTyp           .... UHF
 Total Charge           Charge          ....    0
 Multiplicity           Mult            ....    3
 Number of Electrons    NEL             ....  332
 Basis Dimension        Dim             ....  779
 Nuclear Repulsion      ENuc            ....   6404.8262610426 Eh

Convergence Acceleration:
 AO-DIIS                CNVDIIS         .... on
   Start iteration      DIISMaxIt       ....    12
   Startup error        DIISStart       ....  0.200000
   # of expansion vecs  DIISMaxEq       ....     5
   Bias factor          DIISBfac        ....   1.050
   Max. coefficient     DIISMaxC        ....  10.000
 MO-DIIS                CNVKDIIS        .... off
 Trust-Rad. Augm. Hess. CNVTRAH         .... auto
   Auto Start mean grad. ratio tolernc. ....  1.125000
   Auto Start start iteration           ....     1
   Auto Start num. interpolation iter.  ....    10
   Max. Number of Micro iterations      ....    24
   Max. Number of Macro iterations      .... Maxiter - #DIIS iter
   Number of Davidson start vectors     ....     2
   Converg. threshold    (grad. norm)   ....   5.000e-05
   Grad. Scal. Fac. for Micro threshold ....   0.100
   Minimum threshold for Micro iter.    ....   1.000e-02
   NR start threshold (gradient norm)   ....   1.000e-04
   Initial trust radius                 ....   0.400
   Minimum AH scaling param. (alpha)    ....   1.000
   Maximum AH scaling param. (alpha)    .... 1000.000
   Quad. conv. algorithm                .... NR
   White noise on init. David. guess    .... on
   Maximum white noise                  ....   0.010
   Pseudo random numbers                .... off
   Inactive MOs                         .... canonical
   Orbital update algorithm             .... Taylor
   Preconditioner                       .... Diag
   Full preconditioner red. dimension   ....   250
   COSX micro iterations for RIJONX calc.... off
 SOSCF                  CNVSOSCF        .... on
   Start iteration      SOSCFMaxIt      ....   150
   Startup grad/error   SOSCFStart      ....  0.003300
   Hessian update       SOSCFHessUp     .... L-BFGS
 Level Shifting         CNVShift        .... on
   Level shift para.    LevelShift      ....    0.2500
   Turn off err/grad.   ShiftErr        ....    0.0010
 Zerner damping         CNVZerner       .... off
 Static damping         CNVDamp         .... on
   Fraction old density DampFac         ....    0.7000
   Max. Damping (<1)    DampMax         ....    0.9800
   Min. Damping (>=0)   DampMin         ....    0.0000
   Turn off err/grad.   DampErr         ....    0.1000

SCF Procedure:
 Maximum # iterations   MaxIter         ....   125
 SCF integral mode      SCFMode         .... Direct
   Integral package                     .... SHARK and LIBINT hybrid scheme
 Reset frequency        DirectResetFreq ....    20
 Integral Threshold     Thresh          ....  1.000e-10 Eh
 Primitive CutOff       TCut            ....  1.000e-11 Eh

Convergence Tolerance:
 Convergence Check Mode ConvCheckMode   .... Total+1el-Energy
 Convergence forced     ConvForced      .... 0
 Energy Change          TolE            ....  1.000e-06 Eh
 1-El. energy change                    ....  1.000e-03 Eh
 Orbital Gradient       TolG            ....  5.000e-05
 Orbital Rotation angle TolX            ....  5.000e-05
 DIIS Error             TolErr          ....  1.000e-06

---------------------
INITIAL GUESS: MOREAD
---------------------
Guess MOs are being read from file: orca.ges
Input Geometry matches current geometry (good)
Input basis set matches current basis set (good)
MOs were renormalized
MOs were reorthogonalized (Cholesky)
                      ------------------
                      INITIAL GUESS DONE (   1.1 sec)
                      ------------------
             **** ENERGY FILE WAS UPDATED (orca.en.tmp) ****
Finished Guess after   4.8 sec
Maximum memory used throughout the entire GUESS-calculation: 80.4 MB


           ************************************************************
           *        Program running with 8 parallel MPI-processes     *
           *              working on a common directory               *
           ************************************************************

-------------------------------------------------------------------------------------------
                                      ORCA LEAN-SCF
                              memory conserving SCF solver
-------------------------------------------------------------------------------------------

--------------------
CPCM SOLVATION MODEL
--------------------
CPCM parameters:
  Epsilon                                         ...       8.9990
  Refrac                                          ...       1.4242
  Rsolv                                           ...       1.3000
  Surface type                                    ... GAUSSIAN VDW
  Discretization scheme                           ... Constant charge density
    Threshold for H atoms                         ...       5.0000 (charges/Ang^2)
    Threshold for non-H atoms                     ...       5.0000 (charges/Ang^2)
  Epsilon function type                           ...         CPCM
Solvent:                                          ... DICHLOROMETHANE
Radii:
  Scheme                                          ... Element-dependent radii
  Radius for C  used is    3.8550 Bohr (=   2.0400 Ang.)
  Radius for N  used is    3.5149 Bohr (=   1.8600 Ang.)
  Radius for O  used is    3.4469 Bohr (=   1.8240 Ang.)
  Radius for H  used is    2.4944 Bohr (=   1.3200 Ang.)
Calculating surface                               ...        done! (  0.0s)
Cavity surface points                             ...         6749
Cavity Volume                                     ...    4841.6992
Cavity Surface-area                               ...    2211.1550
Calculating surface distance matrix               ...        done! (  0.2s)
Performing Cholesky decomposition & store         ...        done! (  5.3s)
Overall time for CPCM initialization              ...                 5.5s

----------------------------------------D-I-I-S--------------------------------------------
Iteration    Energy (Eh)           Delta-E    RMSDP     MaxDP     DIISErr   Damp  Time(sec)
-------------------------------------------------------------------------------------------
               ***  Starting incremental Fock matrix formation  ***
    1    -2040.6066969004987186     0.00e+00  1.39e-04  9.77e-03  2.99e-02  0.700  32.5
    2    -2040.6219286964187631    -1.52e-02  9.77e-05  7.32e-03  1.24e-02  0.700  30.4
                               ***Turning on AO-DIIS***
    3    -2040.6275758170886547    -5.65e-03  4.51e-05  2.88e-03  4.25e-03  0.700  25.5
                              *** Initializing SOSCF ***
---------------------------------------S-O-S-C-F--------------------------------------
Iteration    Energy (Eh)           Delta-E    RMSDP     MaxDP     MaxGrad    Time(sec)
--------------------------------------------------------------------------------------
    4    -2040.6312751009099884    -3.70e-03  1.07e-04  5.98e-03  2.92e-03    24.1
               *** Restarting incremental Fock matrix formation ***
    5    -2040.6405580842856580    -9.28e-03  7.26e-05  4.39e-03  4.58e-03    33.2
    6    -2040.6414421617337212    -8.84e-04  1.66e-04  9.78e-03  2.56e-03    22.3
    7    -2040.6418938593906205    -4.52e-04  4.49e-05  3.03e-03  1.72e-03    24.0
    8    -2040.6421735145268030    -2.80e-04  1.95e-05  1.54e-03  9.49e-04    27.1
    9    -2040.6422051164881850    -3.16e-05  1.54e-05  1.41e-03  7.05e-04    20.2
   10    -2040.6422440867245314    -3.90e-05  1.60e-05  1.65e-03  3.69e-04    18.5
   11    -2040.6422557137047988    -1.16e-05  1.59e-05  1.53e-03  8.81e-04    17.7
   12    -2040.6422644610738644    -8.75e-06  6.12e-06  5.02e-04  3.32e-04    17.0
   13    -2040.6422699046033813    -5.44e-06  8.20e-06  6.91e-04  1.53e-04    16.8
   14    -2040.6422734560819663    -3.55e-06  6.65e-06  6.76e-04  3.10e-04    17.1
   15    -2040.6422759760735062    -2.52e-06  1.21e-05  1.41e-03  2.69e-04    15.8
   16    -2040.6422786132588953    -2.64e-06  5.79e-06  5.65e-04  1.36e-04    16.4
   17    -2040.6422795061225770    -8.93e-07  3.18e-06  2.58e-04  5.17e-05    15.9
                 **** Energy Check signals convergence ****

               *****************************************************
               *                     SUCCESS                       *
               *           SCF CONVERGED AFTER  17 CYCLES          *
               *****************************************************

             **** ENERGY FILE WAS UPDATED (orca.en.tmp) ****

----------------
TOTAL SCF ENERGY
----------------

Total Energy       :      -2040.64227950612258 Eh          -55528.69945 eV

Components:
Nuclear Repulsion  :       6404.82626104257361 Eh          174284.18300 eV
Electronic Energy  :      -8445.42964954832678 Eh         -229811.82417 eV
One Electron Energy:     -15536.20458151561616 Eh         -422761.61945 eV
Two Electron Energy:       7090.77493196728938 Eh          192949.79528 eV
CPCM Dielectric    :         -0.03889100036904 Eh              -1.05828 eV

Virial components:
Potential Energy   :      -4065.98568632253864 Eh         -110641.09541 eV
Kinetic Energy     :       2025.34340681641629 Eh           55112.39596 eV
Virial Ratio       :          2.00755371787235

DFT components:
N(Alpha)           :      166.999619953764 electrons
N(Beta)            :      164.999525132214 electrons
N(Total)           :      331.999145085979 electrons
E(X)               :     -154.294294454252 Eh       
E(C)               :      -14.653072979969 Eh       
E(XC)              :     -168.947367434221 Eh       

CPCM Solvation Model Properties:
Surface-charge          :         -0.03035818854893
Corrected charge        :         -0.00000000000000
Outlying charge corr.   :          0.00003558687167 Eh               0.00097 eV
Free-energy (cav+disp)  :  This term is not implemented in the current solvation scheme

---------------
SCF CONVERGENCE
---------------

  Last Energy change         ...    8.9286e-07  Tolerance :   1.0000e-06
  Last MAX-Density change    ...    2.5785e-04  Tolerance :   1.0000e-05
  Last RMS-Density change    ...    3.1763e-06  Tolerance :   1.0000e-06
  Last DIIS Error            ...    2.9155e-03  Tolerance :   1.0000e-06
  Last Orbital Gradient      ...    5.1696e-05  Tolerance :   5.0000e-05
  Last Orbital Rotation      ...    1.5698e-03  Tolerance :   5.0000e-05


----------------------
UHF SPIN CONTAMINATION
----------------------

Warning: in a DFT calculation there is little theoretical justification to 
         calculate <S**2> as in Hartree-Fock theory. We will do it anyways
         but you should keep in mind that the values have only limited relevance

Expectation value of <S**2>     :     2.026741
Ideal value S*(S+1) for S=1.0   :     2.000000
Deviation                       :     0.026741

----------------
ORBITAL ENERGIES
----------------
                 SPIN UP ORBITALS
  NO   OCC          E(Eh)            E(eV) 
   0   1.0000     -19.585399      -532.9458 
   1   1.0000     -19.501126      -530.6526 
   2   1.0000     -19.479601      -530.0669 
   3   1.0000     -19.465521      -529.6838 
   4   1.0000     -14.692147      -399.7936 
   5   1.0000     -14.672395      -399.2562 
   6   1.0000     -14.657929      -398.8625 
   7   1.0000     -14.657092      -398.8398 
   8   1.0000     -14.643636      -398.4736 
   9   1.0000     -10.563845      -287.4568 
  10   1.0000     -10.554110      -287.1919 
  11   1.0000     -10.553603      -287.1781 
  12   1.0000     -10.547386      -287.0090 
  13   1.0000     -10.523136      -286.3491 
  14   1.0000     -10.517820      -286.2044 
  15   1.0000     -10.504929      -285.8536 
  16   1.0000     -10.502393      -285.7847 
  17   1.0000     -10.498243      -285.6717 
  18   1.0000     -10.495826      -285.6059 
  19   1.0000     -10.486385      -285.3490 
  20   1.0000     -10.477872      -285.1174 
  21   1.0000     -10.474297      -285.0201 
  22   1.0000     -10.469987      -284.9028 
  23   1.0000     -10.465172      -284.7718 
  24   1.0000     -10.464381      -284.7503 
  25   1.0000     -10.463382      -284.7231 
  26   1.0000     -10.460792      -284.6526 
  27   1.0000     -10.460653      -284.6488 
  28   1.0000     -10.460447      -284.6432 
  29   1.0000     -10.459223      -284.6099 
  30   1.0000     -10.457893      -284.5737 
  31   1.0000     -10.457186      -284.5545 
  32   1.0000     -10.456116      -284.5254 
  33   1.0000     -10.454638      -284.4852 
  34   1.0000     -10.454183      -284.4728 
  35   1.0000     -10.452648      -284.4310 
  36   1.0000     -10.449449      -284.3440 
  37   1.0000     -10.448639      -284.3219 
  38   1.0000     -10.448501      -284.3182 
  39   1.0000     -10.447663      -284.2954 
  40   1.0000     -10.447470      -284.2901 
  41   1.0000     -10.444777      -284.2168 
  42   1.0000     -10.438232      -284.0387 
  43   1.0000     -10.435150      -283.9549 
  44   1.0000     -10.433752      -283.9168 
  45   1.0000     -10.424412      -283.6627 
  46   1.0000     -10.422965      -283.6233 
  47   1.0000      -1.270452       -34.5708 
  48   1.0000      -1.169969       -31.8365 
  49   1.0000      -1.166136       -31.7322 
  50   1.0000      -1.149568       -31.2813 
  51   1.0000      -1.123000       -30.5584 
  52   1.0000      -1.061060       -28.8729 
  53   1.0000      -1.046889       -28.4873 
  54   1.0000      -1.045321       -28.4446 
  55   1.0000      -1.031154       -28.0591 
  56   1.0000      -0.979170       -26.6446 
  57   1.0000      -0.969713       -26.3872 
  58   1.0000      -0.964503       -26.2455 
  59   1.0000      -0.954924       -25.9848 
  60   1.0000      -0.903789       -24.5933 
  61   1.0000      -0.897360       -24.4184 
  62   1.0000      -0.893316       -24.3084 
  63   1.0000      -0.887522       -24.1507 
  64   1.0000      -0.879790       -23.9403 
  65   1.0000      -0.853455       -23.2237 
  66   1.0000      -0.847739       -23.0681 
  67   1.0000      -0.842640       -22.9294 
  68   1.0000      -0.839316       -22.8389 
  69   1.0000      -0.827523       -22.5180 
  70   1.0000      -0.794753       -21.6263 
  71   1.0000      -0.782805       -21.3012 
  72   1.0000      -0.771189       -20.9851 
  73   1.0000      -0.766385       -20.8544 
  74   1.0000      -0.765326       -20.8256 
  75   1.0000      -0.761512       -20.7218 
  76   1.0000      -0.755582       -20.5604 
  77   1.0000      -0.732227       -19.9249 
  78   1.0000      -0.717244       -19.5172 
  79   1.0000      -0.710532       -19.3346 
  80   1.0000      -0.705821       -19.2064 
  81   1.0000      -0.698588       -19.0095 
  82   1.0000      -0.687783       -18.7155 
  83   1.0000      -0.686520       -18.6812 
  84   1.0000      -0.678991       -18.4763 
  85   1.0000      -0.659358       -17.9420 
  86   1.0000      -0.649850       -17.6833 
  87   1.0000      -0.644501       -17.5378 
  88   1.0000      -0.638035       -17.3618 
  89   1.0000      -0.624338       -16.9891 
  90   1.0000      -0.610900       -16.6234 
  91   1.0000      -0.594982       -16.1903 
  92   1.0000      -0.593965       -16.1626 
  93   1.0000      -0.586079       -15.9480 
  94   1.0000      -0.584555       -15.9065 
  95   1.0000      -0.574899       -15.6438 
  96   1.0000      -0.573383       -15.6025 
  97   1.0000      -0.571085       -15.5400 
  98   1.0000      -0.567794       -15.4505 
  99   1.0000      -0.564174       -15.3520 
 100   1.0000      -0.552789       -15.0421 
 101   1.0000      -0.545318       -14.8389 
 102   1.0000      -0.541403       -14.7323 
 103   1.0000      -0.539814       -14.6891 
 104   1.0000      -0.534038       -14.5319 
 105   1.0000      -0.527243       -14.3470 
 106   1.0000      -0.524596       -14.2750 
 107   1.0000      -0.520358       -14.1597 
 108   1.0000      -0.517554       -14.0833 
 109   1.0000      -0.515997       -14.0410 
 110   1.0000      -0.512651       -13.9499 
 111   1.0000      -0.505626       -13.7588 
 112   1.0000      -0.500651       -13.6234 
 113   1.0000      -0.500480       -13.6187 
 114   1.0000      -0.494695       -13.4613 
 115   1.0000      -0.492622       -13.4049 
 116   1.0000      -0.489900       -13.3309 
 117   1.0000      -0.485096       -13.2001 
 118   1.0000      -0.482315       -13.1245 
 119   1.0000      -0.481170       -13.0933 
 120   1.0000      -0.478485       -13.0202 
 121   1.0000      -0.475866       -12.9490 
 122   1.0000      -0.470802       -12.8112 
 123   1.0000      -0.465771       -12.6743 
 124   1.0000      -0.457669       -12.4538 
 125   1.0000      -0.453228       -12.3330 
 126   1.0000      -0.451148       -12.2764 
 127   1.0000      -0.448586       -12.2066 
 128   1.0000      -0.445434       -12.1209 
 129   1.0000      -0.444195       -12.0872 
 130   1.0000      -0.438795       -11.9402 
 131   1.0000      -0.437463       -11.9040 
 132   1.0000      -0.436000       -11.8642 
 133   1.0000      -0.434816       -11.8320 
 134   1.0000      -0.425678       -11.5833 
 135   1.0000      -0.425132       -11.5684 
 136   1.0000      -0.423416       -11.5217 
 137   1.0000      -0.421491       -11.4693 
 138   1.0000      -0.420821       -11.4511 
 139   1.0000      -0.419637       -11.4189 
 140   1.0000      -0.418514       -11.3883 
 141   1.0000      -0.414844       -11.2885 
 142   1.0000      -0.406860       -11.0712 
 143   1.0000      -0.404106       -10.9963 
 144   1.0000      -0.402573       -10.9546 
 145   1.0000      -0.395836       -10.7712 
 146   1.0000      -0.392781       -10.6881 
 147   1.0000      -0.387456       -10.5432 
 148   1.0000      -0.379302       -10.3213 
 149   1.0000      -0.375139       -10.2081 
 150   1.0000      -0.364281        -9.9126 
 151   1.0000      -0.362821        -9.8729 
 152   1.0000      -0.350580        -9.5398 
 153   1.0000      -0.345747        -9.4082 
 154   1.0000      -0.334836        -9.1114 
 155   1.0000      -0.330714        -8.9992 
 156   1.0000      -0.326822        -8.8933 
 157   1.0000      -0.318452        -8.6655 
 158   1.0000      -0.308690        -8.3999 
 159   1.0000      -0.305268        -8.3068 
 160   1.0000      -0.302989        -8.2448 
 161   1.0000      -0.300086        -8.1657 
 162   1.0000      -0.297932        -8.1071 
 163   1.0000      -0.295852        -8.0506 
 164   1.0000      -0.289493        -7.8775 
 165   1.0000      -0.279324        -7.6008 
 166   1.0000      -0.183756        -5.0003 
 167   0.0000      -0.053347        -1.4516 
 168   0.0000      -0.020060        -0.5459 
 169   0.0000      -0.003687        -0.1003 
 170   0.0000       0.009503         0.2586 
 171   0.0000       0.013407         0.3648 
 172   0.0000       0.015982         0.4349 
 173   0.0000       0.019554         0.5321 
 174   0.0000       0.047249         1.2857 
 175   0.0000       0.057029         1.5518 
 176   0.0000       0.070643         1.9223 
 177   0.0000       0.091370         2.4863 

                 SPIN DOWN ORBITALS
  NO   OCC          E(Eh)            E(eV) 
   0   1.0000     -19.585396      -532.9457 
   1   1.0000     -19.501119      -530.6524 
   2   1.0000     -19.477719      -530.0157 
   3   1.0000     -19.465488      -529.6829 
   4   1.0000     -14.670430      -399.2027 
   5   1.0000     -14.657071      -398.8392 
   6   1.0000     -14.656865      -398.8336 
   7   1.0000     -14.656506      -398.8238 
   8   1.0000     -14.643638      -398.4736 
   9   1.0000     -10.563200      -287.4393 
  10   1.0000     -10.554107      -287.1919 
  11   1.0000     -10.553597      -287.1780 
  12   1.0000     -10.547388      -287.0090 
  13   1.0000     -10.523123      -286.3487 
  14   1.0000     -10.517338      -286.1913 
  15   1.0000     -10.504325      -285.8372 
  16   1.0000     -10.501186      -285.7518 
  17   1.0000     -10.494821      -285.5786 
  18   1.0000     -10.492946      -285.5276 
  19   1.0000     -10.486379      -285.3489 
  20   1.0000     -10.477872      -285.1174 
  21   1.0000     -10.474302      -285.0202 
  22   1.0000     -10.469988      -284.9029 
  23   1.0000     -10.465175      -284.7719 
  24   1.0000     -10.464379      -284.7502 
  25   1.0000     -10.463377      -284.7230 
  26   1.0000     -10.460783      -284.6524 
  27   1.0000     -10.460639      -284.6484 
  28   1.0000     -10.460444      -284.6432 
  29   1.0000     -10.459219      -284.6098 
  30   1.0000     -10.457892      -284.5737 
  31   1.0000     -10.457183      -284.5544 
  32   1.0000     -10.456103      -284.5250 
  33   1.0000     -10.454640      -284.4852 
  34   1.0000     -10.454184      -284.4728 
  35   1.0000     -10.452679      -284.4319 
  36   1.0000     -10.449467      -284.3444 
  37   1.0000     -10.448607      -284.3210 
  38   1.0000     -10.448497      -284.3181 
  39   1.0000     -10.447618      -284.2941 
  40   1.0000     -10.447439      -284.2893 
  41   1.0000     -10.444777      -284.2168 
  42   1.0000     -10.438232      -284.0387 
  43   1.0000     -10.435150      -283.9549 
  44   1.0000     -10.433752      -283.9168 
  45   1.0000     -10.424412      -283.6627 
  46   1.0000     -10.422965      -283.6233 
  47   1.0000      -1.270442       -34.5705 
  48   1.0000      -1.169897       -31.8345 
  49   1.0000      -1.161358       -31.6022 
  50   1.0000      -1.149395       -31.2766 
  51   1.0000      -1.100476       -29.9455 
  52   1.0000      -1.052008       -28.6266 
  53   1.0000      -1.045353       -28.4455 
  54   1.0000      -1.031120       -28.0582 
  55   1.0000      -1.014480       -27.6054 
  56   1.0000      -0.979153       -26.6441 
  57   1.0000      -0.969708       -26.3871 
  58   1.0000      -0.964317       -26.2404 
  59   1.0000      -0.954911       -25.9845 
  60   1.0000      -0.903779       -24.5931 
  61   1.0000      -0.893778       -24.3209 
  62   1.0000      -0.890881       -24.2421 
  63   1.0000      -0.879824       -23.9412 
  64   1.0000      -0.879223       -23.9249 
  65   1.0000      -0.853448       -23.2235 
  66   1.0000      -0.847735       -23.0680 
  67   1.0000      -0.842614       -22.9287 
  68   1.0000      -0.839257       -22.8374 
  69   1.0000      -0.823991       -22.4219 
  70   1.0000      -0.782841       -21.3022 
  71   1.0000      -0.771212       -20.9858 
  72   1.0000      -0.767671       -20.8894 
  73   1.0000      -0.766354       -20.8536 
  74   1.0000      -0.765285       -20.8245 
  75   1.0000      -0.755753       -20.5651 
  76   1.0000      -0.755223       -20.5507 
  77   1.0000      -0.732207       -19.9244 
  78   1.0000      -0.711491       -19.3607 
  79   1.0000      -0.709988       -19.3198 
  80   1.0000      -0.705594       -19.2002 
  81   1.0000      -0.698576       -19.0092 
  82   1.0000      -0.687761       -18.7149 
  83   1.0000      -0.685965       -18.6661 
  84   1.0000      -0.664941       -18.0940 
  85   1.0000      -0.650399       -17.6983 
  86   1.0000      -0.649536       -17.6748 
  87   1.0000      -0.644339       -17.5334 
  88   1.0000      -0.638016       -17.3613 
  89   1.0000      -0.610898       -16.6234 
  90   1.0000      -0.608431       -16.5562 
  91   1.0000      -0.594917       -16.1885 
  92   1.0000      -0.589604       -16.0439 
  93   1.0000      -0.584979       -15.9181 
  94   1.0000      -0.579352       -15.7650 
  95   1.0000      -0.572769       -15.5858 
  96   1.0000      -0.570770       -15.5314 
  97   1.0000      -0.564839       -15.3701 
  98   1.0000      -0.561842       -15.2885 
  99   1.0000      -0.561196       -15.2709 
 100   1.0000      -0.547475       -14.8976 
 101   1.0000      -0.545160       -14.8346 
 102   1.0000      -0.541324       -14.7302 
 103   1.0000      -0.534240       -14.5374 
 104   1.0000      -0.530529       -14.4364 
 105   1.0000      -0.525602       -14.3024 
 106   1.0000      -0.523308       -14.2399 
 107   1.0000      -0.518936       -14.1210 
 108   1.0000      -0.516570       -14.0566 
 109   1.0000      -0.514730       -14.0065 
 110   1.0000      -0.512485       -13.9454 
 111   1.0000      -0.502788       -13.6815 
 112   1.0000      -0.496734       -13.5168 
 113   1.0000      -0.494407       -13.4535 
 114   1.0000      -0.492384       -13.3985 
 115   1.0000      -0.489968       -13.3327 
 116   1.0000      -0.485565       -13.2129 
 117   1.0000      -0.482138       -13.1196 
 118   1.0000      -0.479683       -13.0528 
 119   1.0000      -0.475991       -12.9524 
 120   1.0000      -0.475054       -12.9269 
 121   1.0000      -0.470276       -12.7969 
 122   1.0000      -0.467669       -12.7259 
 123   1.0000      -0.458629       -12.4799 
 124   1.0000      -0.457475       -12.4485 
 125   1.0000      -0.451174       -12.2771 
 126   1.0000      -0.449412       -12.2291 
 127   1.0000      -0.446113       -12.1393 
 128   1.0000      -0.445010       -12.1093 
 129   1.0000      -0.437975       -11.9179 
 130   1.0000      -0.436848       -11.8873 
 131   1.0000      -0.434791       -11.8313 
 132   1.0000      -0.430157       -11.7052 
 133   1.0000      -0.425557       -11.5800 
 134   1.0000      -0.423764       -11.5312 
 135   1.0000      -0.421648       -11.4736 
 136   1.0000      -0.421170       -11.4606 
 137   1.0000      -0.419454       -11.4139 
 138   1.0000      -0.418428       -11.3860 
 139   1.0000      -0.415353       -11.3023 
 140   1.0000      -0.406845       -11.0708 
 141   1.0000      -0.404331       -11.0024 
 142   1.0000      -0.402526       -10.9533 
 143   1.0000      -0.394729       -10.7411 
 144   1.0000      -0.392692       -10.6857 
 145   1.0000      -0.387401       -10.5417 
 146   1.0000      -0.379270       -10.3205 
 147   1.0000      -0.374475       -10.1900 
 148   1.0000      -0.364644        -9.9225 
 149   1.0000      -0.364103        -9.9077 
 150   1.0000      -0.350581        -9.5398 
 151   1.0000      -0.345746        -9.4082 
 152   1.0000      -0.334272        -9.0960 
 153   1.0000      -0.331469        -9.0197 
 154   1.0000      -0.328816        -8.9475 
 155   1.0000      -0.313495        -8.5306 
 156   1.0000      -0.309994        -8.4354 
 157   1.0000      -0.308560        -8.3963 
 158   1.0000      -0.304360        -8.2821 
 159   1.0000      -0.302711        -8.2372 
 160   1.0000      -0.299654        -8.1540 
 161   1.0000      -0.297775        -8.1029 
 162   1.0000      -0.295733        -8.0473 
 163   1.0000      -0.288674        -7.8552 
 164   1.0000      -0.279028        -7.5927 
 165   0.0000      -0.175202        -4.7675 
 166   0.0000      -0.053338        -1.4514 
 167   0.0000      -0.024628        -0.6702 
 168   0.0000      -0.012146        -0.3305 
 169   0.0000      -0.003324        -0.0905 
 170   0.0000       0.009656         0.2628 
 171   0.0000       0.014209         0.3866 
 172   0.0000       0.016618         0.4522 
 173   0.0000       0.019867         0.5406 
 174   0.0000       0.047434         1.2907 
 175   0.0000       0.057093         1.5536 
*Only the first 10 virtual orbitals were printed.

                    ********************************
                    * MULLIKEN POPULATION ANALYSIS *
                    ********************************

--------------------------------------------
MULLIKEN ATOMIC CHARGES AND SPIN POPULATIONS
--------------------------------------------
   0 C :   -0.299187    0.002518
   1 C :    0.113236   -0.000776
   2 C :   -0.292707    0.003481
   3 C :   -0.236295   -0.002307
   4 C :   -0.263048    0.003954
   5 C :   -0.232011   -0.001448
   6 C :   -0.497558    0.000933
   7 C :   -0.116600    0.031602
   8 C :    0.288580   -0.026121
   9 C :    0.019648    0.163166
  10 C :    0.545403    0.027281
  11 N :   -0.707433    0.037721
  12 N :   -0.364914    0.624434
  13 C :   -0.160284    0.159355
  14 C :   -0.143302    0.041319
  15 N :   -0.316358    0.837619
  16 O :   -0.469945    0.060224
  17 H :    0.443591   -0.001926
  18 H :    0.290638    0.014272
  19 H :    0.297701    0.021026
  20 H :    0.245713   -0.000056
  21 H :    0.248260    0.000076
  22 H :    0.250000   -0.000221
  23 H :    0.248444    0.000113
  24 H :    0.249613   -0.000125
  25 H :    0.266633   -0.000317
  26 H :    0.263329    0.000571
  27 H :    0.301511   -0.000326
  28 C :   -0.262386    0.000190
  29 C :   -0.044778   -0.000219
  30 C :   -0.274386    0.000246
  31 C :   -0.242890   -0.000101
  32 C :   -0.246751    0.000215
  33 C :   -0.240088   -0.000127
  34 C :    0.380689    0.000341
  35 O :   -0.377159    0.000069
  36 C :   -0.104770   -0.000401
  37 C :    0.323556    0.000692
  38 C :    0.170682    0.000279
  39 C :   -0.311322    0.000081
  40 C :   -0.250541    0.000475
  41 C :   -0.291511    0.000301
  42 N :   -0.439490   -0.000082
  43 C :    0.563725    0.000145
  44 O :   -0.443420    0.000061
  45 C :   -0.251708   -0.000015
  46 C :   -0.372307   -0.000001
  47 C :   -0.132817    0.000056
  48 C :   -0.385114   -0.000012
  49 C :   -0.222760    0.000318
  50 C :   -0.386605    0.000012
  51 C :    0.594536   -0.000119
  52 N :   -0.654986    0.000907
  53 C :   -0.240457   -0.000031
  54 C :   -0.636285    0.000014
  55 C :   -0.643941    0.000006
  56 C :   -0.637316   -0.000011
  57 O :   -0.506245    0.000955
  58 H :    0.236353    0.000002
  59 H :    0.248779   -0.000000
  60 H :    0.237444    0.000021
  61 H :    0.241279    0.000004
  62 H :    0.246866    0.000015
  63 H :    0.259294   -0.000000
  64 H :    0.236684   -0.000002
  65 H :    0.225279    0.000012
  66 H :    0.231207    0.000003
  67 H :    0.230300    0.000000
  68 H :    0.230219    0.000007
  69 H :    0.231126   -0.000001
  70 H :    0.419599   -0.000300
  71 H :    0.241657   -0.000001
  72 H :    0.243497    0.000000
  73 H :    0.240912    0.000003
  74 H :    0.267013   -0.000009
  75 H :    0.260636   -0.000001
  76 H :    0.268804    0.000073
  77 H :    0.270681   -0.000133
  78 H :    0.256150    0.000003
  79 H :    0.258058   -0.000013
  80 H :    0.256832    0.000005
  81 H :    0.261401   -0.000010
  82 H :    0.251803    0.000039
  83 H :    0.242316   -0.000002
Sum of atomic charges         :   -0.0000000
Sum of atomic spin populations:    2.0000000

-----------------------------------------------------
MULLIKEN REDUCED ORBITAL CHARGES AND SPIN POPULATIONS
-----------------------------------------------------
CHARGE
  0 C s       :     3.284595  s :     3.284595
      pz      :     1.044293  p :     2.974834
      px      :     0.963782
      py      :     0.966760
      dz2     :     0.009506  d :     0.039758
      dxz     :     0.005082
      dyz     :     0.011978
      dx2y2   :     0.006850
      dxy     :     0.006342

  1 C s       :     3.155860  s :     3.155860
      pz      :     0.872655  p :     2.684777
      px      :     0.921940
      py      :     0.890182
      dz2     :     0.011271  d :     0.046127
      dxz     :     0.007776
      dyz     :     0.012577
      dx2y2   :     0.006814
      dxy     :     0.007690

  2 C s       :     3.282016  s :     3.282016
      pz      :     0.903661  p :     2.971032
      px      :     1.003886
      py      :     1.063486
      dz2     :     0.011159  d :     0.039658
      dxz     :     0.007396
      dyz     :     0.009500
      dx2y2   :     0.005314
      dxy     :     0.006290

  3 C s       :     3.253946  s :     3.253946
      pz      :     1.028956  p :     2.942215
      px      :     0.960920
      py      :     0.952339
      dz2     :     0.009479  d :     0.040134
      dxz     :     0.005139
      dyz     :     0.012194
      dx2y2   :     0.007037
      dxy     :     0.006285

  4 C s       :     3.259145  s :     3.259145
      pz      :     1.007855  p :     2.963905
      px      :     1.012106
      py      :     0.943944
      dz2     :     0.008712  d :     0.039998
      dxz     :     0.007713
      dyz     :     0.011156
      dx2y2   :     0.005695
      dxy     :     0.006723

  5 C s       :     3.252899  s :     3.252899
      pz      :     0.909987  p :     2.939057
      px      :     0.985915
      py      :     1.043155
      dz2     :     0.011193  d :     0.040055
      dxz     :     0.007499
      dyz     :     0.009682
      dx2y2   :     0.005453
      dxy     :     0.006228

  6 C s       :     3.364680  s :     3.364680
      pz      :     1.014599  p :     3.090237
      px      :     1.030748
      py      :     1.044889
      dz2     :     0.005749  d :     0.042641
      dxz     :     0.008514
      dyz     :     0.012935
      dx2y2   :     0.005110
      dxy     :     0.010333

  7 C s       :     3.271414  s :     3.271414
      pz      :     0.933808  p :     2.780182
      px      :     0.833739
      py      :     1.012636
      dz2     :     0.007377  d :     0.065004
      dxz     :     0.014234
      dyz     :     0.017075
      dx2y2   :     0.013176
      dxy     :     0.013142

  8 C s       :     3.087801  s :     3.087801
      pz      :     0.847846  p :     2.553776
      px      :     0.817462
      py      :     0.888468
      dz2     :     0.011883  d :     0.069843
      dxz     :     0.018394
      dyz     :     0.012078
      dx2y2   :     0.014758
      dxy     :     0.012730

  9 C s       :     3.138788  s :     3.138788
      pz      :     0.778263  p :     2.776930
      px      :     0.966394
      py      :     1.032274
      dz2     :     0.018715  d :     0.064633
      dxz     :     0.017447
      dyz     :     0.015585
      dx2y2   :     0.005634
      dxy     :     0.007252

 10 C s       :     2.914088  s :     2.914088
      pz      :     0.788537  p :     2.412941
      px      :     0.817260
      py      :     0.807144
      dz2     :     0.041518  d :     0.127568
      dxz     :     0.026979
      dyz     :     0.024347
      dx2y2   :     0.016237
      dxy     :     0.018488

 11 N s       :     3.576093  s :     3.576093
      pz      :     1.193493  p :     4.097007
      px      :     1.335321
      py      :     1.568193
      dz2     :     0.008445  d :     0.034333
      dxz     :     0.009752
      dyz     :     0.006837
      dx2y2   :     0.003559
      dxy     :     0.005740

 12 N s       :     3.584478  s :     3.584478
      pz      :     1.256623  p :     3.738841
      px      :     1.223436
      py      :     1.258782
      dz2     :     0.011857  d :     0.041595
      dxz     :     0.007851
      dyz     :     0.007507
      dx2y2   :     0.007300
      dxy     :     0.007080

 13 C s       :     3.184534  s :     3.184534
      pz      :     0.810282  p :     2.915527
      px      :     1.062404
      py      :     1.042841
      dz2     :     0.018594  d :     0.060223
      dxz     :     0.015302
      dyz     :     0.014407
      dx2y2   :     0.004313
      dxy     :     0.007608

 14 C s       :     3.189246  s :     3.189246
      pz      :     1.054433  p :     2.893163
      px      :     0.862213
      py      :     0.976517
      dz2     :     0.012710  d :     0.060894
      dxz     :     0.013636
      dyz     :     0.009306
      dx2y2   :     0.013259
      dxy     :     0.011982

 15 N s       :     3.582632  s :     3.582632
      pz      :     1.199120  p :     3.692032
      px      :     1.199088
      py      :     1.293825
      dz2     :     0.011676  d :     0.041694
      dxz     :     0.008450
      dyz     :     0.007955
      dx2y2   :     0.007261
      dxy     :     0.006352

 16 O s       :     3.762048  s :     3.762048
      pz      :     1.641472  p :     4.680074
      px      :     1.481263
      py      :     1.557339
      dz2     :     0.004880  d :     0.027822
      dxz     :     0.007448
      dyz     :     0.004739
      dx2y2   :     0.005768
      dxy     :     0.004987

 17 H s       :     0.556409  s :     0.556409

 18 H s       :     0.709362  s :     0.709362

 19 H s       :     0.702299  s :     0.702299

 20 H s       :     0.754287  s :     0.754287

 21 H s       :     0.751740  s :     0.751740

 22 H s       :     0.750000  s :     0.750000

 23 H s       :     0.751556  s :     0.751556

 24 H s       :     0.750387  s :     0.750387

 25 H s       :     0.733367  s :     0.733367

 26 H s       :     0.736671  s :     0.736671

 27 H s       :     0.698489  s :     0.698489

 28 C s       :     3.283855  s :     3.283855
      pz      :     1.023384  p :     2.938265
      px      :     0.915289
      py      :     0.999592
      dz2     :     0.008445  d :     0.040266
      dxz     :     0.010555
      dyz     :     0.007873
      dx2y2   :     0.006123
      dxy     :     0.007269

 29 C s       :     3.207346  s :     3.207346
      pz      :     0.915895  p :     2.794139
      px      :     0.877287
      py      :     1.000957
      dz2     :     0.009867  d :     0.043292
      dxz     :     0.013114
      dyz     :     0.005577
      dx2y2   :     0.007765
      dxy     :     0.006970

 30 C s       :     3.282831  s :     3.282831
      pz      :     0.897741  p :     2.951481
      px      :     1.073002
      py      :     0.980738
      dz2     :     0.010998  d :     0.040073
      dxz     :     0.009483
      dyz     :     0.007302
      dx2y2   :     0.005975
      dxy     :     0.006315

 31 C s       :     3.257561  s :     3.257561
      pz      :     1.005448  p :     2.945500
      px      :     0.931273
      py      :     1.008779
      dz2     :     0.008184  d :     0.039829
      dxz     :     0.010968
      dyz     :     0.007669
      dx2y2   :     0.005989
      dxy     :     0.007020

 32 C s       :     3.265207  s :     3.265207
      pz      :     1.031308  p :     2.941358
      px      :     0.962117
      py      :     0.947934
      dz2     :     0.008843  d :     0.040185
      dxz     :     0.012318
      dyz     :     0.005278
      dx2y2   :     0.007185
      dxy     :     0.006561

 33 C s       :     3.253120  s :     3.253120
      pz      :     0.911189  p :     2.947154
      px      :     1.044521
      py      :     0.991445
      dz2     :     0.010845  d :     0.039814
      dxz     :     0.009408
      dyz     :     0.007212
      dx2y2   :     0.005828
      dxy     :     0.006521

 34 C s       :     3.123191  s :     3.123191
      pz      :     0.825102  p :     2.395913
      px      :     0.828272
      py      :     0.742538
      dz2     :     0.016533  d :     0.100208
      dxz     :     0.040803
      dyz     :     0.008583
      dx2y2   :     0.016437
      dxy     :     0.017851

 35 O s       :     3.770785  s :     3.770785
      pz      :     1.825217  p :     4.577031
      px      :     1.388273
      py      :     1.363540
      dz2     :     0.002970  d :     0.029344
      dxz     :     0.006465
      dyz     :     0.000708
      dx2y2   :     0.008841
      dxy     :     0.010360

 36 C s       :     3.246737  s :     3.246737
      pz      :     0.890289  p :     2.815277
      px      :     0.910630
      py      :     1.014358
      dz2     :     0.012114  d :     0.042757
      dxz     :     0.009925
      dyz     :     0.006574
      dx2y2   :     0.007349
      dxy     :     0.006795

 37 C s       :     3.116093  s :     3.116093
      pz      :     0.768108  p :     2.484418
      px      :     0.835774
      py      :     0.880535
      dz2     :     0.014522  d :     0.075934
      dxz     :     0.020293
      dyz     :     0.016807
      dx2y2   :     0.013126
      dxy     :     0.011186

 38 C s       :     3.104846  s :     3.104846
      pz      :     0.869098  p :     2.659342
      px      :     0.865225
      py      :     0.925019
      dz2     :     0.014237  d :     0.065130
      dxz     :     0.016263
      dyz     :     0.012545
      dx2y2   :     0.011770
      dxy     :     0.010315

 39 C s       :     3.313350  s :     3.313350
      pz      :     1.031539  p :     2.958030
      px      :     0.969390
      py      :     0.957101
      dz2     :     0.010074  d :     0.039942
      dxz     :     0.010752
      dyz     :     0.007277
      dx2y2   :     0.006539
      dxy     :     0.005302

 40 C s       :     3.253144  s :     3.253144
      pz      :     1.000522  p :     2.957767
      px      :     0.962948
      py      :     0.994297
      dz2     :     0.009668  d :     0.039631
      dxz     :     0.010316
      dyz     :     0.008427
      dx2y2   :     0.005341
      dxy     :     0.005879

 41 C s       :     3.296593  s :     3.296593
      pz      :     0.901616  p :     2.955119
      px      :     1.037787
      py      :     1.015717
      dz2     :     0.011337  d :     0.039799
      dxz     :     0.009953
      dyz     :     0.008864
      dx2y2   :     0.002839
      dxy     :     0.006807

 42 N s       :     3.607425  s :     3.607425
      pz      :     1.271671  p :     3.786350
      px      :     1.294299
      py      :     1.220380
      dz2     :     0.015058  d :     0.045715
      dxz     :     0.008074
      dyz     :     0.008438
      dx2y2   :     0.005879
      dxy     :     0.008267

 43 C s       :     3.018648  s :     3.018648
      pz      :     0.765097  p :     2.316870
      px      :     0.746425
      py      :     0.805348
      dz2     :     0.022311  d :     0.100757
      dxz     :     0.029941
      dyz     :     0.025585
      dx2y2   :     0.010944
      dxy     :     0.011976

 44 O s       :     3.804588  s :     3.804588
      pz      :     1.624349  p :     4.597980
      px      :     1.449293
      py      :     1.524338
      dz2     :     0.007482  d :     0.040853
      dxz     :     0.011839
      dyz     :     0.010429
      dx2y2   :     0.006831
      dxy     :     0.004273

 45 C s       :     3.314264  s :     3.314264
      pz      :     0.962089  p :     2.884003
      px      :     0.963213
      py      :     0.958701
      dz2     :     0.008740  d :     0.053440
      dxz     :     0.011377
      dyz     :     0.012274
      dx2y2   :     0.007297
      dxy     :     0.013753

 46 C s       :     3.314450  s :     3.314450
      pz      :     1.083252  p :     3.015316
      px      :     1.029863
      py      :     0.902201
      dz2     :     0.008893  d :     0.042542
      dxz     :     0.006793
      dyz     :     0.009290
      dx2y2   :     0.008201
      dxy     :     0.009365

 47 C s       :     3.246591  s :     3.246591
      pz      :     0.936608  p :     2.832027
      px      :     0.940302
      py      :     0.955118
      dz2     :     0.011130  d :     0.054199
      dxz     :     0.011063
      dyz     :     0.010009
      dx2y2   :     0.009758
      dxy     :     0.012240

 48 C s       :     3.320586  s :     3.320586
      pz      :     0.923737  p :     3.021318
      px      :     1.099572
      py      :     0.998009
      dz2     :     0.009449  d :     0.043210
      dxz     :     0.009457
      dyz     :     0.007247
      dx2y2   :     0.005956
      dxy     :     0.011102

 49 C s       :     3.273701  s :     3.273701
      pz      :     0.993089  p :     2.896390
      px      :     0.951902
      py      :     0.951398
      dz2     :     0.010176  d :     0.052669
      dxz     :     0.011708
      dyz     :     0.010073
      dx2y2   :     0.009126
      dxy     :     0.011586

 50 C s       :     3.324534  s :     3.324534
      pz      :     0.967382  p :     3.019502
      px      :     1.053866
      py      :     0.998255
      dz2     :     0.006021  d :     0.042569
      dxz     :     0.010365
      dyz     :     0.009929
      dx2y2   :     0.006076
      dxy     :     0.010179

 51 C s       :     2.946245  s :     2.946245
      pz      :     0.756880  p :     2.337098
      px      :     0.835411
      py      :     0.744808
      dz2     :     0.036484  d :     0.122120
      dxz     :     0.031481
      dyz     :     0.022849
      dx2y2   :     0.015969
      dxy     :     0.015338

 52 N s       :     3.557644  s :     3.557644
      pz      :     1.158331  p :     4.062609
      px      :     1.359304
      py      :     1.544974
      dz2     :     0.008971  d :     0.034733
      dxz     :     0.010471
      dyz     :     0.006969
      dx2y2   :     0.004083
      dxy     :     0.004240

 53 C s       :     3.270404  s :     3.270404
      pz      :     0.973401  p :     2.912257
      px      :     0.868922
      py      :     1.069935
      dz2     :     0.007906  d :     0.057797
      dxz     :     0.012825
      dyz     :     0.014019
      dx2y2   :     0.011589
      dxy     :     0.011459

 54 C s       :     3.389272  s :     3.389272
      pz      :     1.144524  p :     3.210119
      px      :     1.004293
      py      :     1.061301
      dz2     :     0.004268  d :     0.036894
      dxz     :     0.008660
      dyz     :     0.009961
      dx2y2   :     0.004728
      dxy     :     0.009278

 55 C s       :     3.384032  s :     3.384032
      pz      :     1.088628  p :     3.222938
      px      :     1.095178
      py      :     1.039132
      dz2     :     0.010304  d :     0.036971
      dxz     :     0.005974
      dyz     :     0.004827
      dx2y2   :     0.006928
      dxy     :     0.008938

 56 C s       :     3.379102  s :     3.379102
      pz      :     0.965151  p :     3.221421
      px      :     1.128436
      py      :     1.127834
      dz2     :     0.007282  d :     0.036793
      dxz     :     0.008020
      dyz     :     0.007666
      dx2y2   :     0.003639
      dxy     :     0.010187

 57 O s       :     3.770930  s :     3.770930
      pz      :     1.715744  p :     4.709369
      px      :     1.476305
      py      :     1.517320
      dz2     :     0.003671  d :     0.025946
      dxz     :     0.006926
      dyz     :     0.003601
      dx2y2   :     0.005952
      dxy     :     0.005797

 58 H s       :     0.763647  s :     0.763647

 59 H s       :     0.751221  s :     0.751221

 60 H s       :     0.762556  s :     0.762556

 61 H s       :     0.758721  s :     0.758721

 62 H s       :     0.753134  s :     0.753134

 63 H s       :     0.740706  s :     0.740706

 64 H s       :     0.763316  s :     0.763316

 65 H s       :     0.774721  s :     0.774721

 66 H s       :     0.768793  s :     0.768793

 67 H s       :     0.769700  s :     0.769700

 68 H s       :     0.769781  s :     0.769781

 69 H s       :     0.768874  s :     0.768874

 70 H s       :     0.580401  s :     0.580401

 71 H s       :     0.758343  s :     0.758343

 72 H s       :     0.756503  s :     0.756503

 73 H s       :     0.759088  s :     0.759088

 74 H s       :     0.732987  s :     0.732987

 75 H s       :     0.739364  s :     0.739364

 76 H s       :     0.731196  s :     0.731196

 77 H s       :     0.729319  s :     0.729319

 78 H s       :     0.743850  s :     0.743850

 79 H s       :     0.741942  s :     0.741942

 80 H s       :     0.743168  s :     0.743168

 81 H s       :     0.738599  s :     0.738599

 82 H s       :     0.748197  s :     0.748197

 83 H s       :     0.757684  s :     0.757684


SPIN
  0 C s       :     0.000253  s :     0.000253
      pz      :     0.000434  p :     0.002273
      px      :     0.001486
      py      :     0.000353
      dz2     :    -0.000002  d :    -0.000008
      dxz     :    -0.000001
      dyz     :     0.000008
      dx2y2   :    -0.000009
      dxy     :    -0.000004

  1 C s       :    -0.000177  s :    -0.000177
      pz      :     0.000263  p :    -0.000660
      px      :    -0.001115
      py      :     0.000192
      dz2     :     0.000011  d :     0.000061
      dxz     :     0.000019
      dyz     :     0.000002
      dx2y2   :     0.000023
      dxy     :     0.000007

  2 C s       :     0.000428  s :     0.000428
      pz      :     0.000156  p :     0.003073
      px      :     0.001763
      py      :     0.001154
      dz2     :    -0.000002  d :    -0.000021
      dxz     :    -0.000010
      dyz     :    -0.000003
      dx2y2   :    -0.000001
      dxy     :    -0.000005

  3 C s       :    -0.000312  s :    -0.000312
      pz      :    -0.000347  p :    -0.002043
      px      :    -0.001193
      py      :    -0.000502
      dz2     :     0.000003  d :     0.000048
      dxz     :     0.000003
      dyz     :     0.000012
      dx2y2   :     0.000025
      dxy     :     0.000006

  4 C s       :     0.000412  s :     0.000412
      pz      :     0.000590  p :     0.003565
      px      :     0.002174
      py      :     0.000801
      dz2     :    -0.000003  d :    -0.000022
      dxz     :    -0.000005
      dyz     :    -0.000001
      dx2y2   :    -0.000007
      dxy     :    -0.000006

  5 C s       :    -0.000208  s :    -0.000208
      pz      :    -0.000374  p :    -0.001279
      px      :    -0.000508
      py      :    -0.000398
      dz2     :     0.000013  d :     0.000038
      dxz     :     0.000016
      dyz     :     0.000005
      dx2y2   :     0.000002
      dxy     :     0.000003

  6 C s       :    -0.000529  s :    -0.000529
      pz      :     0.000739  p :     0.001374
      px      :     0.000633
      py      :     0.000002
      dz2     :     0.000030  d :     0.000088
      dxz     :    -0.000012
      dyz     :     0.000023
      dx2y2   :    -0.000019
      dxy     :     0.000066

  7 C s       :     0.002362  s :     0.002362
      pz      :     0.017161  p :     0.028824
      px      :     0.003658
      py      :     0.008005
      dz2     :    -0.000032  d :     0.000416
      dxz     :     0.000110
      dyz     :    -0.000164
      dx2y2   :     0.000241
      dxy     :     0.000261

  8 C s       :    -0.012272  s :    -0.012272
      pz      :     0.022683  p :    -0.024068
      px      :    -0.004145
      py      :    -0.042607
      dz2     :     0.000084  d :     0.010219
      dxz     :     0.002262
      dyz     :     0.002063
      dx2y2   :     0.003964
      dxy     :     0.001847

  9 C s       :     0.002233  s :     0.002233
      pz      :     0.023792  p :     0.150542
      px      :     0.044471
      py      :     0.082279
      dz2     :     0.001905  d :     0.010391
      dxz     :     0.003750
      dyz     :     0.003910
      dx2y2   :     0.000363
      dxy     :     0.000462

 10 C s       :     0.003719  s :     0.003719
      pz      :     0.001606  p :     0.020709
      px      :     0.008966
      py      :     0.010136
      dz2     :     0.000055  d :     0.002852
      dxz     :     0.000874
      dyz     :    -0.000001
      dx2y2   :     0.001641
      dxy     :     0.000284

 11 N s       :     0.001483  s :     0.001483
      pz      :     0.003930  p :     0.036098
      px      :     0.007116
      py      :     0.025052
      dz2     :     0.000012  d :     0.000140
      dxz     :     0.000118
      dyz     :     0.000048
      dx2y2   :     0.000025
      dxy     :    -0.000064

 12 N s       :     0.065274  s :     0.065274
      pz      :     0.162545  p :     0.562213
      px      :     0.160024
      py      :     0.239644
      dz2     :    -0.000506  d :    -0.003053
      dxz     :    -0.000951
      dyz     :    -0.000805
      dx2y2   :    -0.000507
      dxy     :    -0.000283

 13 C s       :     0.006869  s :     0.006869
      pz      :     0.027340  p :     0.144706
      px      :     0.039055
      py      :     0.078311
      dz2     :     0.001506  d :     0.007781
      dxz     :     0.002295
      dyz     :     0.003566
      dx2y2   :    -0.000070
      dxy     :     0.000484

 14 C s       :    -0.007123  s :    -0.007123
      pz      :     0.007365  p :     0.037901
      px      :     0.012102
      py      :     0.018433
      dz2     :     0.000090  d :     0.010541
      dxz     :     0.002523
      dyz     :     0.002157
      dx2y2   :     0.004032
      dxy     :     0.001740

 15 N s       :     0.096263  s :     0.096263
      pz      :     0.251311  p :     0.745421
      px      :     0.219185
      py      :     0.274925
      dz2     :    -0.000981  d :    -0.004064
      dxz     :    -0.001214
      dyz     :    -0.000883
      dx2y2   :    -0.000606
      dxy     :    -0.000380

 16 O s       :     0.001977  s :     0.001977
      pz      :     0.014546  p :     0.058637
      px      :     0.022111
      py      :     0.021980
      dz2     :    -0.000174  d :    -0.000391
      dxz     :    -0.000007
      dyz     :    -0.000046
      dx2y2   :    -0.000081
      dxy     :    -0.000083

 17 H s       :    -0.001926  s :    -0.001926

 18 H s       :     0.014272  s :     0.014272

 19 H s       :     0.021026  s :     0.021026

 20 H s       :    -0.000056  s :    -0.000056

 21 H s       :     0.000076  s :     0.000076

 22 H s       :    -0.000221  s :    -0.000221

 23 H s       :     0.000113  s :     0.000113

 24 H s       :    -0.000125  s :    -0.000125

 25 H s       :    -0.000317  s :    -0.000317

 26 H s       :     0.000571  s :     0.000571

 27 H s       :    -0.000326  s :    -0.000326

 28 C s       :     0.000021  s :     0.000021
      pz      :     0.000013  p :     0.000171
      px      :     0.000039
      py      :     0.000118
      dz2     :    -0.000000  d :    -0.000002
      dxz     :    -0.000000
      dyz     :    -0.000000
      dx2y2   :    -0.000000
      dxy     :    -0.000001

 29 C s       :    -0.000042  s :    -0.000042
      pz      :    -0.000089  p :    -0.000181
      px      :    -0.000012
      py      :    -0.000080
      dz2     :    -0.000000  d :     0.000004
      dxz     :     0.000000
      dyz     :     0.000003
      dx2y2   :     0.000000
      dxy     :     0.000001

 30 C s       :     0.000023  s :     0.000023
      pz      :     0.000038  p :     0.000224
      px      :     0.000094
      py      :     0.000092
      dz2     :     0.000000  d :    -0.000001
      dxz     :     0.000000
      dyz     :    -0.000001
      dx2y2   :    -0.000000
      dxy     :    -0.000000

 31 C s       :    -0.000014  s :    -0.000014
      pz      :    -0.000032  p :    -0.000090
      px      :    -0.000015
      py      :    -0.000043
      dz2     :     0.000000  d :     0.000003
      dxz     :     0.000000
      dyz     :     0.000001
      dx2y2   :     0.000000
      dxy     :     0.000001

 32 C s       :     0.000023  s :     0.000023
      pz      :     0.000026  p :     0.000193
      px      :     0.000053
      py      :     0.000114
      dz2     :    -0.000000  d :    -0.000001
      dxz     :    -0.000000
      dyz     :    -0.000000
      dx2y2   :    -0.000000
      dxy     :    -0.000000

 33 C s       :    -0.000017  s :    -0.000017
      pz      :    -0.000024  p :    -0.000113
      px      :    -0.000024
      py      :    -0.000064
      dz2     :     0.000001  d :     0.000003
      dxz     :     0.000000
      dyz     :     0.000001
      dx2y2   :     0.000000
      dxy     :     0.000000

 34 C s       :     0.000016  s :     0.000016
      pz      :    -0.000204  p :     0.000327
      px      :     0.000016
      py      :     0.000515
      dz2     :    -0.000001  d :    -0.000002
      dxz     :     0.000003
      dyz     :    -0.000001
      dx2y2   :    -0.000002
      dxy     :    -0.000000

 35 O s       :     0.000019  s :     0.000019
      pz      :     0.000119  p :     0.000044
      px      :    -0.000050
      py      :    -0.000025
      dz2     :    -0.000000  d :     0.000006
      dxz     :     0.000003
      dyz     :     0.000002
      dx2y2   :     0.000001
      dxy     :     0.000001

 36 C s       :    -0.000071  s :    -0.000071
      pz      :    -0.000236  p :    -0.000342
      px      :     0.000234
      py      :    -0.000341
      dz2     :    -0.000000  d :     0.000013
      dxz     :    -0.000001
      dyz     :     0.000006
      dx2y2   :     0.000006
      dxy     :     0.000001

 37 C s       :     0.000036  s :     0.000036
      pz      :    -0.000012  p :     0.000653
      px      :     0.000359
      py      :     0.000306
      dz2     :     0.000000  d :     0.000002
      dxz     :     0.000000
      dyz     :     0.000003
      dx2y2   :     0.000001
      dxy     :    -0.000002

 38 C s       :     0.000050  s :     0.000050
      pz      :     0.000013  p :     0.000226
      px      :     0.000085
      py      :     0.000127
      dz2     :    -0.000000  d :     0.000004
      dxz     :     0.000002
      dyz     :     0.000002
      dx2y2   :    -0.000000
      dxy     :    -0.000001

 39 C s       :     0.000001  s :     0.000001
      pz      :    -0.000003  p :     0.000073
      px      :    -0.000045
      py      :     0.000121
      dz2     :    -0.000000  d :     0.000007
      dxz     :     0.000001
      dyz     :     0.000000
      dx2y2   :     0.000006
      dxy     :     0.000000

 40 C s       :     0.000089  s :     0.000089
      pz      :    -0.000027  p :     0.000387
      px      :     0.000023
      py      :     0.000391
      dz2     :    -0.000001  d :    -0.000001
      dxz     :     0.000001
      dyz     :     0.000001
      dx2y2   :     0.000000
      dxy     :    -0.000002

 41 C s       :     0.000124  s :     0.000124
      pz      :     0.000055  p :     0.000171
      px      :    -0.000291
      py      :     0.000407
      dz2     :     0.000000  d :     0.000006
      dxz     :     0.000001
      dyz     :     0.000001
      dx2y2   :    -0.000001
      dxy     :     0.000004

 42 N s       :    -0.000006  s :    -0.000006
      pz      :    -0.000007  p :    -0.000079
      px      :    -0.000027
      py      :    -0.000044
      dz2     :     0.000000  d :     0.000003
      dxz     :     0.000001
      dyz     :     0.000001
      dx2y2   :     0.000002
      dxy     :    -0.000000

 43 C s       :     0.000011  s :     0.000011
      pz      :     0.000019  p :     0.000134
      px      :     0.000050
      py      :     0.000065
      dz2     :    -0.000000  d :    -0.000000
      dxz     :     0.000000
      dyz     :     0.000000
      dx2y2   :     0.000000
      dxy     :    -0.000000

 44 O s       :     0.000001  s :     0.000001
      pz      :    -0.000008  p :     0.000056
      px      :     0.000019
      py      :     0.000045
      dz2     :    -0.000000  d :     0.000003
      dxz     :     0.000000
      dyz     :    -0.000000
      dx2y2   :     0.000003
      dxy     :     0.000000

 45 C s       :    -0.000003  s :    -0.000003
      pz      :    -0.000005  p :    -0.000012
      px      :    -0.000001
      py      :    -0.000006
      dz2     :     0.000000  d :     0.000001
      dxz     :    -0.000000
      dyz     :     0.000000
      dx2y2   :     0.000000
      dxy     :     0.000000

 46 C s       :    -0.000000  s :    -0.000000
      pz      :     0.000001  p :    -0.000001
      px      :    -0.000002
      py      :     0.000000
      dz2     :    -0.000000  d :     0.000000
      dxz     :     0.000000
      dyz     :    -0.000000
      dx2y2   :     0.000000
      dxy     :    -0.000000

 47 C s       :     0.000006  s :     0.000006
      pz      :     0.000007  p :     0.000050
      px      :     0.000039
      py      :     0.000004
      dz2     :    -0.000000  d :     0.000000
      dxz     :     0.000001
      dyz     :    -0.000000
      dx2y2   :     0.000000
      dxy     :    -0.000000

 48 C s       :    -0.000005  s :    -0.000005
      pz      :    -0.000009  p :    -0.000008
      px      :     0.000003
      py      :    -0.000002
      dz2     :     0.000000  d :     0.000001
      dxz     :     0.000000
      dyz     :     0.000000
      dx2y2   :     0.000000
      dxy     :     0.000000

 49 C s       :     0.000039  s :     0.000039
      pz      :     0.000046  p :     0.000278
      px      :     0.000212
      py      :     0.000020
      dz2     :    -0.000001  d :     0.000001
      dxz     :     0.000001
      dyz     :     0.000000
      dx2y2   :     0.000001
      dxy     :    -0.000000

 50 C s       :    -0.000002  s :    -0.000002
      pz      :    -0.000001  p :     0.000014
      px      :     0.000013
      py      :     0.000002
      dz2     :     0.000000  d :     0.000001
      dxz     :     0.000000
      dyz     :     0.000000
      dx2y2   :     0.000001
      dxy     :    -0.000000

 51 C s       :    -0.000046  s :    -0.000046
      pz      :    -0.000062  p :    -0.000114
      px      :    -0.000007
      py      :    -0.000045
      dz2     :     0.000006  d :     0.000041
      dxz     :     0.000021
      dyz     :     0.000010
      dx2y2   :     0.000003
      dxy     :     0.000001

 52 N s       :     0.000077  s :     0.000077
      pz      :     0.000302  p :     0.000828
      px      :     0.000322
      py      :     0.000204
      dz2     :    -0.000000  d :     0.000001
      dxz     :     0.000001
      dyz     :    -0.000000
      dx2y2   :     0.000001
      dxy     :     0.000000

 53 C s       :    -0.000013  s :    -0.000013
      pz      :    -0.000030  p :    -0.000023
      px      :     0.000007
      py      :     0.000000
      dz2     :     0.000002  d :     0.000004
      dxz     :     0.000001
      dyz     :     0.000000
      dx2y2   :     0.000000
      dxy     :     0.000000

 54 C s       :     0.000002  s :     0.000002
      pz      :     0.000001  p :     0.000011
      px      :     0.000006
      py      :     0.000004
      dz2     :     0.000000  d :     0.000000
      dxz     :    -0.000000
      dyz     :     0.000000
      dx2y2   :    -0.000000
      dxy     :     0.000000

 55 C s       :     0.000000  s :     0.000000
      pz      :     0.000001  p :     0.000005
      px      :     0.000003
      py      :     0.000002
      dz2     :    -0.000000  d :     0.000000
      dxz     :     0.000000
      dyz     :     0.000000
      dx2y2   :     0.000000
      dxy     :     0.000000

 56 C s       :    -0.000002  s :    -0.000002
      pz      :    -0.000000  p :    -0.000010
      px      :    -0.000007
      py      :    -0.000002
      dz2     :     0.000000  d :     0.000001
      dxz     :     0.000001
      dyz     :     0.000000
      dx2y2   :    -0.000000
      dxy     :     0.000000

 57 O s       :     0.000054  s :     0.000054
      pz      :     0.000347  p :     0.000902
      px      :     0.000495
      py      :     0.000060
      dz2     :     0.000000  d :    -0.000001
      dxz     :    -0.000001
      dyz     :    -0.000000
      dx2y2   :    -0.000000
      dxy     :    -0.000000

 58 H s       :     0.000002  s :     0.000002

 59 H s       :    -0.000000  s :    -0.000000

 60 H s       :     0.000021  s :     0.000021

 61 H s       :     0.000004  s :     0.000004

 62 H s       :     0.000015  s :     0.000015

 63 H s       :    -0.000000  s :    -0.000000

 64 H s       :    -0.000002  s :    -0.000002

 65 H s       :     0.000012  s :     0.000012

 66 H s       :     0.000003  s :     0.000003

 67 H s       :     0.000000  s :     0.000000

 68 H s       :     0.000007  s :     0.000007

 69 H s       :    -0.000001  s :    -0.000001

 70 H s       :    -0.000300  s :    -0.000300

 71 H s       :    -0.000001  s :    -0.000001

 72 H s       :     0.000000  s :     0.000000

 73 H s       :     0.000003  s :     0.000003

 74 H s       :    -0.000009  s :    -0.000009

 75 H s       :    -0.000001  s :    -0.000001

 76 H s       :     0.000073  s :     0.000073

 77 H s       :    -0.000133  s :    -0.000133

 78 H s       :     0.000003  s :     0.000003

 79 H s       :    -0.000013  s :    -0.000013

 80 H s       :     0.000005  s :     0.000005

 81 H s       :    -0.000010  s :    -0.000010

 82 H s       :     0.000039  s :     0.000039

 83 H s       :    -0.000002  s :    -0.000002


                     *******************************
                     * LOEWDIN POPULATION ANALYSIS *
                     *******************************

-------------------------------------------
LOEWDIN ATOMIC CHARGES AND SPIN POPULATIONS
-------------------------------------------
   0 C :   -0.137999    0.002119
   1 C :   -0.059874    0.000076
   2 C :   -0.141144    0.002735
   3 C :   -0.141999   -0.001459
   4 C :   -0.147433    0.003088
   5 C :   -0.139246   -0.000845
   6 C :   -0.213956    0.000325
   7 C :   -0.038833    0.020610
   8 C :    0.040564    0.035091
   9 C :   -0.073981    0.181721
  10 C :    0.110761    0.032852
  11 N :   -0.217470    0.037738
  12 N :   -0.122745    0.572162
  13 C :   -0.112854    0.165322
  14 C :   -0.091461    0.082809
  15 N :   -0.051491    0.778031
  16 O :   -0.291058    0.055718
  17 H :    0.274082   -0.000677
  18 H :    0.164493    0.012572
  19 H :    0.168238    0.016113
  20 H :    0.146915   -0.000039
  21 H :    0.146867    0.000040
  22 H :    0.146648   -0.000102
  23 H :    0.147006    0.000063
  24 H :    0.147356   -0.000087
  25 H :    0.153169   -0.000124
  26 H :    0.148671    0.000335
  27 H :    0.157888   -0.000615
  28 C :   -0.114557    0.000154
  29 C :   -0.091703   -0.000111
  30 C :   -0.109038    0.000154
  31 C :   -0.140511   -0.000066
  32 C :   -0.127013    0.000162
  33 C :   -0.141734   -0.000081
  34 C :    0.135550    0.000396
  35 O :   -0.211017    0.000143
  36 C :   -0.116028   -0.000185
  37 C :    0.071699    0.000582
  38 C :   -0.023403    0.000241
  39 C :   -0.113725    0.000110
  40 C :   -0.145570    0.000571
  41 C :   -0.099489    0.000382
  42 N :   -0.189056   -0.000055
  43 C :    0.136633    0.000116
  44 O :   -0.055419    0.000096
  45 C :   -0.100653   -0.000002
  46 C :   -0.199891    0.000001
  47 C :   -0.101570    0.000049
  48 C :   -0.205155   -0.000007
  49 C :   -0.114295    0.000285
  50 C :   -0.196388    0.000009
  51 C :    0.122385    0.000023
  52 N :   -0.206577    0.000694
  53 C :   -0.128621   -0.000005
  54 C :   -0.330501    0.000015
  55 C :   -0.340386    0.000007
  56 C :   -0.337213   -0.000006
  57 O :   -0.319770    0.000861
  58 H :    0.137858    0.000001
  59 H :    0.141436   -0.000000
  60 H :    0.134807    0.000017
  61 H :    0.135582    0.000003
  62 H :    0.143157    0.000012
  63 H :    0.143953    0.000000
  64 H :    0.136598   -0.000001
  65 H :    0.131892    0.000009
  66 H :    0.134005    0.000003
  67 H :    0.132269    0.000000
  68 H :    0.133316    0.000005
  69 H :    0.133744   -0.000001
  70 H :    0.269485   -0.000143
  71 H :    0.137999   -0.000000
  72 H :    0.139157   -0.000000
  73 H :    0.138292    0.000002
  74 H :    0.160274   -0.000005
  75 H :    0.153340   -0.000010
  76 H :    0.159400   -0.000009
  77 H :    0.152555   -0.000005
  78 H :    0.150800    0.000002
  79 H :    0.150908   -0.000006
  80 H :    0.150847    0.000002
  81 H :    0.154434   -0.000006
  82 H :    0.136976    0.000025
  83 H :    0.128817   -0.000001

----------------------------------------------------
LOEWDIN REDUCED ORBITAL CHARGES AND SPIN POPULATIONS
----------------------------------------------------
CHARGE
  0 C s       :     2.891527  s :     2.891527
      pz      :     1.077739  p :     3.156033
      px      :     1.015191
      py      :     1.063103
      dz2     :     0.021300  d :     0.090440
      dxz     :     0.011516
      dyz     :     0.027159
      dx2y2   :     0.015043
      dxy     :     0.015420

  1 C s       :     2.847731  s :     2.847731
      pz      :     1.052333  p :     3.101034
      px      :     0.984973
      py      :     1.063728
      dz2     :     0.027469  d :     0.111109
      dxz     :     0.017662
      dyz     :     0.032995
      dx2y2   :     0.015588
      dxy     :     0.017395

  2 C s       :     2.891120  s :     2.891120
      pz      :     1.070507  p :     3.159765
      px      :     1.021595
      py      :     1.067663
      dz2     :     0.028043  d :     0.090259
      dxz     :     0.017591
      dyz     :     0.023542
      dx2y2   :     0.009585
      dxy     :     0.011497

  3 C s       :     2.893340  s :     2.893340
      pz      :     1.075467  p :     3.157468
      px      :     1.012366
      py      :     1.069635
      dz2     :     0.021143  d :     0.091191
      dxz     :     0.011656
      dyz     :     0.027550
      dx2y2   :     0.015474
      dxy     :     0.015368

  4 C s       :     2.894067  s :     2.894067
      pz      :     1.077295  p :     3.162696
      px      :     1.015174
      py      :     1.070227
      dz2     :     0.020581  d :     0.090670
      dxz     :     0.014868
      dyz     :     0.027645
      dx2y2   :     0.013037
      dxy     :     0.014538

  5 C s       :     2.893393  s :     2.893393
      pz      :     1.079041  p :     3.154822
      px      :     1.009326
      py      :     1.066455
      dz2     :     0.027718  d :     0.091031
      dxz     :     0.017892
      dyz     :     0.024254
      dx2y2   :     0.009878
      dxy     :     0.011289

  6 C s       :     2.904622  s :     2.904622
      pz      :     1.067437  p :     3.221555
      px      :     1.079489
      py      :     1.074629
      dz2     :     0.012224  d :     0.087780
      dxz     :     0.018057
      dyz     :     0.026300
      dx2y2   :     0.009890
      dxy     :     0.021309

  7 C s       :     2.854436  s :     2.854436
      pz      :     1.035058  p :     3.043230
      px      :     0.957227
      py      :     1.050945
      dz2     :     0.015705  d :     0.141167
      dxz     :     0.032388
      dyz     :     0.036129
      dx2y2   :     0.026875
      dxy     :     0.030070

  8 C s       :     2.833680  s :     2.833680
      pz      :     1.021686  p :     2.961699
      px      :     0.989005
      py      :     0.951008
      dz2     :     0.028536  d :     0.164057
      dxz     :     0.047694
      dyz     :     0.027302
      dx2y2   :     0.031734
      dxy     :     0.028792

  9 C s       :     2.837600  s :     2.837600
      pz      :     0.989915  p :     3.081792
      px      :     1.038463
      py      :     1.053414
      dz2     :     0.048172  d :     0.154589
      dxz     :     0.044114
      dyz     :     0.035053
      dx2y2   :     0.011337
      dxy     :     0.015913

 10 C s       :     2.805378  s :     2.805378
      pz      :     0.973281  p :     2.791207
      px      :     0.956536
      py      :     0.861391
      dz2     :     0.101873  d :     0.292654
      dxz     :     0.062889
      dyz     :     0.051222
      dx2y2   :     0.033877
      dxy     :     0.042794

 11 N s       :     3.105383  s :     3.105383
      pz      :     1.209196  p :     4.031350
      px      :     1.298121
      py      :     1.524034
      dz2     :     0.024196  d :     0.080737
      dxz     :     0.023441
      dyz     :     0.014874
      dx2y2   :     0.007859
      dxy     :     0.010366

 12 N s       :     3.166394  s :     3.166394
      pz      :     1.314747  p :     3.864789
      px      :     1.270725
      py      :     1.279316
      dz2     :     0.026286  d :     0.091562
      dxz     :     0.017931
      dyz     :     0.015964
      dx2y2   :     0.015294
      dxy     :     0.016086

 13 C s       :     2.892429  s :     2.892429
      pz      :     0.991635  p :     3.086477
      px      :     1.059852
      py      :     1.034990
      dz2     :     0.045682  d :     0.133947
      dxz     :     0.037363
      dyz     :     0.031320
      dx2y2   :     0.007111
      dxy     :     0.012471

 14 C s       :     2.894830  s :     2.894830
      pz      :     1.074349  p :     3.061981
      px      :     0.987163
      py      :     1.000469
      dz2     :     0.026920  d :     0.134650
      dxz     :     0.033866
      dyz     :     0.018627
      dx2y2   :     0.028736
      dxy     :     0.026501

 15 N s       :     3.155195  s :     3.155195
      pz      :     1.240785  p :     3.804118
      px      :     1.251452
      py      :     1.311881
      dz2     :     0.026215  d :     0.092178
      dxz     :     0.018861
      dyz     :     0.017002
      dx2y2   :     0.015504
      dxy     :     0.014596

 16 O s       :     3.509888  s :     3.509888
      pz      :     1.648048  p :     4.727350
      px      :     1.522338
      py      :     1.556963
      dz2     :     0.009564  d :     0.053820
      dxz     :     0.016738
      dyz     :     0.008001
      dx2y2   :     0.009557
      dxy     :     0.009960

 17 H s       :     0.725918  s :     0.725918

 18 H s       :     0.835507  s :     0.835507

 19 H s       :     0.831762  s :     0.831762

 20 H s       :     0.853085  s :     0.853085

 21 H s       :     0.853133  s :     0.853133

 22 H s       :     0.853352  s :     0.853352

 23 H s       :     0.852994  s :     0.852994

 24 H s       :     0.852644  s :     0.852644

 25 H s       :     0.846831  s :     0.846831

 26 H s       :     0.851329  s :     0.851329

 27 H s       :     0.842112  s :     0.842112

 28 C s       :     2.890000  s :     2.890000
      pz      :     1.077438  p :     3.133125
      px      :     1.051157
      py      :     1.004531
      dz2     :     0.019609  d :     0.091431
      dxz     :     0.026971
      dyz     :     0.014943
      dx2y2   :     0.014562
      dxy     :     0.015346

 29 C s       :     2.851437  s :     2.851437
      pz      :     1.043482  p :     3.133894
      px      :     1.063367
      py      :     1.027045
      dz2     :     0.025091  d :     0.106372
      dxz     :     0.033480
      dyz     :     0.013162
      dx2y2   :     0.017427
      dxy     :     0.017212

 30 C s       :     2.889710  s :     2.889710
      pz      :     1.054334  p :     3.128168
      px      :     1.072155
      py      :     1.001679
      dz2     :     0.027193  d :     0.091161
      dxz     :     0.023694
      dyz     :     0.017369
      dx2y2   :     0.011347
      dxy     :     0.011557

 31 C s       :     2.892700  s :     2.892700
      pz      :     1.070306  p :     3.157237
      px      :     1.072374
      py      :     1.014556
      dz2     :     0.019168  d :     0.090575
      dxz     :     0.027466
      dyz     :     0.014529
      dx2y2   :     0.014068
      dxy     :     0.015344

 32 C s       :     2.896328  s :     2.896328
      pz      :     1.069867  p :     3.139924
      px      :     1.070330
      py      :     0.999727
      dz2     :     0.019646  d :     0.090761
      dxz     :     0.027488
      dyz     :     0.011717
      dx2y2   :     0.015906
      dxy     :     0.016004

 33 C s       :     2.892593  s :     2.892593
      pz      :     1.073950  p :     3.158415
      px      :     1.068776
      py      :     1.015690
      dz2     :     0.026702  d :     0.090726
      dxz     :     0.023598
      dyz     :     0.017487
      dx2y2   :     0.010844
      dxy     :     0.012095

 34 C s       :     2.846349  s :     2.846349
      pz      :     1.029897  p :     2.788351
      px      :     1.003487
      py      :     0.754967
      dz2     :     0.036027  d :     0.229750
      dxz     :     0.101214
      dyz     :     0.018739
      dx2y2   :     0.036947
      dxy     :     0.036823

 35 O s       :     3.511545  s :     3.511545
      pz      :     1.805038  p :     4.642364
      px      :     1.473533
      py      :     1.363793
      dz2     :     0.006926  d :     0.057108
      dxz     :     0.014761
      dyz     :     0.001521
      dx2y2   :     0.017797
      dxy     :     0.016103

 36 C s       :     2.848568  s :     2.848568
      pz      :     1.062840  p :     3.160847
      px      :     1.046958
      py      :     1.051050
      dz2     :     0.031252  d :     0.106613
      dxz     :     0.026859
      dyz     :     0.016528
      dx2y2   :     0.015461
      dxy     :     0.016512

 37 C s       :     2.815818  s :     2.815818
      pz      :     0.965235  p :     2.933922
      px      :     0.993479
      py      :     0.975208
      dz2     :     0.037882  d :     0.178560
      dxz     :     0.048723
      dyz     :     0.039238
      dx2y2   :     0.027041
      dxy     :     0.025677

 38 C s       :     2.819262  s :     2.819262
      pz      :     1.071192  p :     3.050259
      px      :     0.985941
      py      :     0.993126
      dz2     :     0.036558  d :     0.153882
      dxz     :     0.040531
      dyz     :     0.029483
      dx2y2   :     0.023102
      dxy     :     0.024208

 39 C s       :     2.894316  s :     2.894316
      pz      :     1.083080  p :     3.129618
      px      :     1.040547
      py      :     1.005991
      dz2     :     0.023181  d :     0.089791
      dxz     :     0.024051
      dyz     :     0.016355
      dx2y2   :     0.013445
      dxy     :     0.012759

 40 C s       :     2.889377  s :     2.889377
      pz      :     1.084652  p :     3.165954
      px      :     1.051093
      py      :     1.030209
      dz2     :     0.023085  d :     0.090239
      dxz     :     0.024908
      dyz     :     0.018195
      dx2y2   :     0.010841
      dxy     :     0.013209

 41 C s       :     2.889034  s :     2.889034
      pz      :     1.068905  p :     3.120288
      px      :     1.042122
      py      :     1.009261
      dz2     :     0.029689  d :     0.090168
      dxz     :     0.024144
      dyz     :     0.020682
      dx2y2   :     0.004637
      dxy     :     0.011015

 42 N s       :     3.202300  s :     3.202300
      pz      :     1.358564  p :     3.892805
      px      :     1.301930
      py      :     1.232312
      dz2     :     0.034777  d :     0.093951
      dxz     :     0.015869
      dyz     :     0.015913
      dx2y2   :     0.011428
      dxy     :     0.015964

 43 C s       :     2.827964  s :     2.827964
      pz      :     1.013574  p :     2.811201
      px      :     0.897283
      py      :     0.900343
      dz2     :     0.052618  d :     0.224202
      dxz     :     0.069073
      dyz     :     0.055626
      dx2y2   :     0.021864
      dxy     :     0.025021

 44 O s       :     3.402556  s :     3.402556
      pz      :     1.619918  p :     4.565588
      px      :     1.440663
      py      :     1.505006
      dz2     :     0.014555  d :     0.087275
      dxz     :     0.023305
      dyz     :     0.019130
      dx2y2   :     0.017114
      dxy     :     0.013171

 45 C s       :     2.833713  s :     2.833713
      pz      :     1.055914  p :     3.142385
      px      :     1.043562
      py      :     1.042910
      dz2     :     0.020276  d :     0.124555
      dxz     :     0.026380
      dyz     :     0.029405
      dx2y2   :     0.015572
      dxy     :     0.032921

 46 C s       :     2.903751  s :     2.903751
      pz      :     1.096841  p :     3.208006
      px      :     1.077020
      py      :     1.034146
      dz2     :     0.016913  d :     0.088133
      dxz     :     0.012726
      dyz     :     0.019754
      dx2y2   :     0.017837
      dxy     :     0.020903

 47 C s       :     2.833867  s :     2.833867
      pz      :     1.050083  p :     3.140640
      px      :     1.040054
      py      :     1.050503
      dz2     :     0.026668  d :     0.127064
      dxz     :     0.026309
      dyz     :     0.023251
      dx2y2   :     0.021561
      dxy     :     0.029274

 48 C s       :     2.902384  s :     2.902384
      pz      :     1.048949  p :     3.212389
      px      :     1.094859
      py      :     1.068581
      dz2     :     0.021042  d :     0.090382
      dxz     :     0.019217
      dyz     :     0.017145
      dx2y2   :     0.011603
      dxy     :     0.021376

 49 C s       :     2.841784  s :     2.841784
      pz      :     1.056699  p :     3.149856
      px      :     1.041159
      py      :     1.051998
      dz2     :     0.024115  d :     0.122655
      dxz     :     0.026856
      dyz     :     0.023257
      dx2y2   :     0.020275
      dxy     :     0.028153

 50 C s       :     2.905261  s :     2.905261
      pz      :     1.054470  p :     3.203037
      px      :     1.081101
      py      :     1.067466
      dz2     :     0.014196  d :     0.088089
      dxz     :     0.020387
      dyz     :     0.020416
      dx2y2   :     0.011972
      dxy     :     0.021118

 51 C s       :     2.820497  s :     2.820497
      pz      :     0.980841  p :     2.777581
      px      :     0.995667
      py      :     0.801073
      dz2     :     0.087011  d :     0.279536
      dxz     :     0.073883
      dyz     :     0.049834
      dx2y2   :     0.035436
      dxy     :     0.033371

 52 N s       :     3.099611  s :     3.099611
      pz      :     1.208615  p :     4.024320
      px      :     1.313591
      py      :     1.502114
      dz2     :     0.025301  d :     0.082645
      dxz     :     0.026320
      dyz     :     0.015422
      dx2y2   :     0.007947
      dxy     :     0.007655

 53 C s       :     2.894719  s :     2.894719
      pz      :     1.037692  p :     3.113445
      px      :     0.996923
      py      :     1.078830
      dz2     :     0.016099  d :     0.120457
      dxz     :     0.028684
      dyz     :     0.026828
      dx2y2   :     0.025088
      dxy     :     0.023759

 54 C s       :     2.954658  s :     2.954658
      pz      :     1.135595  p :     3.306745
      px      :     1.069595
      py      :     1.101555
      dz2     :     0.007780  d :     0.069099
      dxz     :     0.015620
      dyz     :     0.017320
      dx2y2   :     0.009542
      dxy     :     0.018837

 55 C s       :     2.949320  s :     2.949320
      pz      :     1.114391  p :     3.321623
      px      :     1.115872
      py      :     1.091359
      dz2     :     0.018338  d :     0.069442
      dxz     :     0.011072
      dyz     :     0.010020
      dx2y2   :     0.013053
      dxy     :     0.016959

 56 C s       :     2.946550  s :     2.946550
      pz      :     1.061815  p :     3.321082
      px      :     1.130414
      py      :     1.128852
      dz2     :     0.016113  d :     0.069582
      dxz     :     0.015429
      dyz     :     0.015161
      dx2y2   :     0.005893
      dxy     :     0.016986

 57 O s       :     3.509141  s :     3.509141
      pz      :     1.709146  p :     4.758173
      px      :     1.530162
      py      :     1.518864
      dz2     :     0.008514  d :     0.052457
      dxz     :     0.015202
      dyz     :     0.006515
      dx2y2   :     0.010835
      dxy     :     0.011391

 58 H s       :     0.862142  s :     0.862142

 59 H s       :     0.858564  s :     0.858564

 60 H s       :     0.865193  s :     0.865193

 61 H s       :     0.864418  s :     0.864418

 62 H s       :     0.856843  s :     0.856843

 63 H s       :     0.856047  s :     0.856047

 64 H s       :     0.863402  s :     0.863402

 65 H s       :     0.868108  s :     0.868108

 66 H s       :     0.865995  s :     0.865995

 67 H s       :     0.867731  s :     0.867731

 68 H s       :     0.866684  s :     0.866684

 69 H s       :     0.866256  s :     0.866256

 70 H s       :     0.730515  s :     0.730515

 71 H s       :     0.862001  s :     0.862001

 72 H s       :     0.860843  s :     0.860843

 73 H s       :     0.861708  s :     0.861708

 74 H s       :     0.839726  s :     0.839726

 75 H s       :     0.846660  s :     0.846660

 76 H s       :     0.840600  s :     0.840600

 77 H s       :     0.847445  s :     0.847445

 78 H s       :     0.849200  s :     0.849200

 79 H s       :     0.849092  s :     0.849092

 80 H s       :     0.849153  s :     0.849153

 81 H s       :     0.845566  s :     0.845566

 82 H s       :     0.863024  s :     0.863024

 83 H s       :     0.871183  s :     0.871183


SPIN
  0 C s       :     0.000087  s :     0.000087
      pz      :     0.000252  p :     0.002051
      px      :     0.001513
      py      :     0.000286
      dz2     :    -0.000003  d :    -0.000019
      dxz     :    -0.000003
      dyz     :     0.000016
      dx2y2   :    -0.000018
      dxy     :    -0.000012

  1 C s       :     0.000055  s :     0.000055
      pz      :     0.000676  p :    -0.000150
      px      :    -0.001137
      py      :     0.000311
      dz2     :     0.000044  d :     0.000171
      dxz     :     0.000050
      dyz     :     0.000005
      dx2y2   :     0.000057
      dxy     :     0.000015

  2 C s       :     0.000113  s :     0.000113
      pz      :     0.000170  p :     0.002667
      px      :     0.001823
      py      :     0.000674
      dz2     :     0.000001  d :    -0.000046
      dxz     :    -0.000025
      dyz     :    -0.000011
      dx2y2   :    -0.000004
      dxy     :    -0.000006

  3 C s       :    -0.000083  s :    -0.000083
      pz      :    -0.000199  p :    -0.001491
      px      :    -0.000964
      py      :    -0.000328
      dz2     :     0.000007  d :     0.000115
      dxz     :     0.000010
      dyz     :     0.000027
      dx2y2   :     0.000058
      dxy     :     0.000014

  4 C s       :     0.000121  s :     0.000121
      pz      :     0.000393  p :     0.003018
      px      :     0.002033
      py      :     0.000591
      dz2     :    -0.000009  d :    -0.000050
      dxz     :    -0.000009
      dyz     :    -0.000005
      dx2y2   :    -0.000014
      dxy     :    -0.000013

  5 C s       :    -0.000050  s :    -0.000050
      pz      :    -0.000214  p :    -0.000887
      px      :    -0.000446
      py      :    -0.000226
      dz2     :     0.000032  d :     0.000092
      dxz     :     0.000035
      dyz     :     0.000013
      dx2y2   :     0.000006
      dxy     :     0.000006

  6 C s       :    -0.000777  s :    -0.000777
      pz      :     0.000815  p :     0.000911
      px      :     0.000440
      py      :    -0.000344
      dz2     :     0.000076  d :     0.000192
      dxz     :    -0.000047
      dyz     :     0.000092
      dx2y2   :    -0.000038
      dxy     :     0.000109

  7 C s       :     0.001054  s :     0.001054
      pz      :     0.012358  p :     0.018691
      px      :     0.002286
      py      :     0.004046
      dz2     :     0.000262  d :     0.000865
      dxz     :     0.000080
      dyz     :    -0.000451
      dx2y2   :     0.000468
      dxy     :     0.000505

  8 C s       :    -0.004895  s :    -0.004895
      pz      :     0.034080  p :     0.017068
      px      :     0.007659
      py      :    -0.024672
      dz2     :    -0.000053  d :     0.022918
      dxz     :     0.005122
      dyz     :     0.004221
      dx2y2   :     0.009339
      dxy     :     0.004288

  9 C s       :    -0.001154  s :    -0.001154
      pz      :     0.041163  p :     0.158507
      px      :     0.043285
      py      :     0.074059
      dz2     :     0.005064  d :     0.024368
      dxz     :     0.008425
      dyz     :     0.008477
      dx2y2   :     0.001159
      dxy     :     0.001242

 10 C s       :     0.001602  s :     0.001602
      pz      :     0.002498  p :     0.024334
      px      :     0.009839
      py      :     0.011997
      dz2     :     0.000628  d :     0.006916
      dxz     :     0.002173
      dyz     :     0.000169
      dx2y2   :     0.003462
      dxy     :     0.000483

 11 N s       :     0.000757  s :     0.000757
      pz      :     0.004268  p :     0.036356
      px      :     0.006920
      py      :     0.025168
      dz2     :    -0.000094  d :     0.000624
      dxz     :     0.000328
      dyz     :     0.000216
      dx2y2   :     0.000206
      dxy     :    -0.000032

 12 N s       :     0.044982  s :     0.044982
      pz      :     0.148303  p :     0.525685
      px      :     0.149512
      py      :     0.227870
      dz2     :    -0.000681  d :     0.001495
      dxz     :     0.001639
      dyz     :     0.001402
      dx2y2   :    -0.001104
      dxy     :     0.000240

 13 C s       :     0.000281  s :     0.000281
      pz      :     0.037506  p :     0.146924
      px      :     0.035704
      py      :     0.073713
      dz2     :     0.004046  d :     0.018117
      dxz     :     0.004810
      dyz     :     0.007661
      dx2y2   :     0.000364
      dxy     :     0.001237

 14 C s       :    -0.004384  s :    -0.004384
      pz      :     0.016283  p :     0.062445
      px      :     0.024837
      py      :     0.021326
      dz2     :     0.000201  d :     0.024748
      dxz     :     0.005726
      dyz     :     0.004248
      dx2y2   :     0.010428
      dxy     :     0.004146

 15 N s       :     0.067771  s :     0.067771
      pz      :     0.238009  p :     0.708050
      px      :     0.204951
      py      :     0.265090
      dz2     :    -0.001184  d :     0.002210
      dxz     :     0.001563
      dyz     :     0.001635
      dx2y2   :    -0.000615
      dxy     :     0.000812

 16 O s       :     0.001060  s :     0.001060
      pz      :     0.013860  p :     0.054484
      px      :     0.019811
      py      :     0.020814
      dz2     :     0.000099  d :     0.000174
      dxz     :    -0.000010
      dyz     :    -0.000048
      dx2y2   :     0.000062
      dxy     :     0.000071

 17 H s       :    -0.000677  s :    -0.000677

 18 H s       :     0.012572  s :     0.012572

 19 H s       :     0.016113  s :     0.016113

 20 H s       :    -0.000039  s :    -0.000039

 21 H s       :     0.000040  s :     0.000040

 22 H s       :    -0.000102  s :    -0.000102

 23 H s       :     0.000063  s :     0.000063

 24 H s       :    -0.000087  s :    -0.000087

 25 H s       :    -0.000124  s :    -0.000124

 26 H s       :     0.000335  s :     0.000335

 27 H s       :    -0.000615  s :    -0.000615

 28 C s       :     0.000006  s :     0.000006
      pz      :     0.000023  p :     0.000153
      px      :     0.000023
      py      :     0.000106
      dz2     :    -0.000000  d :    -0.000005
      dxz     :    -0.000001
      dyz     :    -0.000001
      dx2y2   :    -0.000001
      dxy     :    -0.000001

 29 C s       :    -0.000010  s :    -0.000010
      pz      :    -0.000021  p :    -0.000114
      px      :    -0.000023
      py      :    -0.000069
      dz2     :     0.000000  d :     0.000014
      dxz     :     0.000002
      dyz     :     0.000008
      dx2y2   :     0.000000
      dxy     :     0.000003

 30 C s       :     0.000021  s :     0.000021
      pz      :     0.000044  p :     0.000135
      px      :     0.000010
      py      :     0.000080
      dz2     :     0.000000  d :    -0.000002
      dxz     :     0.000001
      dyz     :    -0.000001
      dx2y2   :    -0.000001
      dxy     :    -0.000000

 31 C s       :    -0.000000  s :    -0.000000
      pz      :    -0.000016  p :    -0.000071
      px      :    -0.000010
      py      :    -0.000045
      dz2     :     0.000001  d :     0.000006
      dxz     :     0.000001
      dyz     :     0.000001
      dx2y2   :     0.000001
      dxy     :     0.000002

 32 C s       :     0.000006  s :     0.000006
      pz      :     0.000027  p :     0.000158
      px      :     0.000033
      py      :     0.000098
      dz2     :    -0.000001  d :    -0.000003
      dxz     :    -0.000001
      dyz     :    -0.000000
      dx2y2   :    -0.000001
      dxy     :    -0.000001

 33 C s       :    -0.000005  s :    -0.000005
      pz      :    -0.000017  p :    -0.000082
      px      :    -0.000014
      py      :    -0.000051
      dz2     :     0.000002  d :     0.000007
      dxz     :     0.000001
      dyz     :     0.000003
      dx2y2   :     0.000001
      dxy     :     0.000001

 34 C s       :     0.000018  s :     0.000018
      pz      :     0.000010  p :     0.000375
      px      :    -0.000002
      py      :     0.000367
      dz2     :    -0.000002  d :     0.000004
      dxz     :     0.000011
      dyz     :    -0.000002
      dx2y2   :     0.000000
      dxy     :    -0.000003

 35 O s       :     0.000025  s :     0.000025
      pz      :     0.000157  p :     0.000095
      px      :    -0.000034
      py      :    -0.000027
      dz2     :     0.000001  d :     0.000023
      dxz     :     0.000006
      dyz     :     0.000005
      dx2y2   :     0.000001
      dxy     :     0.000010

 36 C s       :    -0.000023  s :    -0.000023
      pz      :     0.000030  p :    -0.000186
      px      :    -0.000044
      py      :    -0.000172
      dz2     :     0.000001  d :     0.000024
      dxz     :     0.000001
      dyz     :     0.000008
      dx2y2   :     0.000011
      dxy     :     0.000003

 37 C s       :     0.000024  s :     0.000024
      pz      :     0.000010  p :     0.000554
      px      :     0.000228
      py      :     0.000316
      dz2     :     0.000000  d :     0.000004
      dxz     :     0.000001
      dyz     :     0.000004
      dx2y2   :     0.000000
      dxy     :    -0.000002

 38 C s       :     0.000011  s :     0.000011
      pz      :    -0.000001  p :     0.000219
      px      :     0.000096
      py      :     0.000124
      dz2     :     0.000001  d :     0.000011
      dxz     :     0.000005
      dyz     :     0.000006
      dx2y2   :    -0.000000
      dxy     :    -0.000001

 39 C s       :     0.000001  s :     0.000001
      pz      :     0.000001  p :     0.000095
      px      :     0.000004
      py      :     0.000090
      dz2     :    -0.000000  d :     0.000015
      dxz     :     0.000002
      dyz     :     0.000001
      dx2y2   :     0.000011
      dxy     :     0.000001

 40 C s       :     0.000035  s :     0.000035
      pz      :     0.000022  p :     0.000533
      px      :     0.000211
      py      :     0.000300
      dz2     :    -0.000000  d :     0.000002
      dxz     :     0.000001
      dyz     :     0.000001
      dx2y2   :     0.000002
      dxy     :    -0.000002

 41 C s       :     0.000010  s :     0.000010
      pz      :     0.000091  p :     0.000359
      px      :     0.000063
      py      :     0.000205
      dz2     :    -0.000000  d :     0.000013
      dxz     :     0.000002
      dyz     :     0.000003
      dx2y2   :    -0.000002
      dxy     :     0.000008

 42 N s       :    -0.000002  s :    -0.000002
      pz      :    -0.000003  p :    -0.000062
      px      :    -0.000023
      py      :    -0.000035
      dz2     :     0.000000  d :     0.000009
      dxz     :     0.000002
      dyz     :     0.000001
      dx2y2   :     0.000005
      dxy     :     0.000000

 43 C s       :     0.000004  s :     0.000004
      pz      :     0.000006  p :     0.000111
      px      :     0.000052
      py      :     0.000054
      dz2     :    -0.000001  d :     0.000000
      dxz     :     0.000000
      dyz     :     0.000000
      dx2y2   :     0.000001
      dxy     :    -0.000000

 44 O s       :     0.000003  s :     0.000003
      pz      :    -0.000004  p :     0.000082
      px      :     0.000030
      py      :     0.000056
      dz2     :     0.000000  d :     0.000011
      dxz     :     0.000001
      dyz     :     0.000001
      dx2y2   :     0.000008
      dxy     :     0.000000

 45 C s       :    -0.000001  s :    -0.000001
      pz      :    -0.000001  p :    -0.000004
      px      :    -0.000001
      py      :    -0.000002
      dz2     :     0.000000  d :     0.000003
      dxz     :     0.000000
      dyz     :     0.000000
      dx2y2   :     0.000001
      dxy     :     0.000001

 46 C s       :    -0.000000  s :    -0.000000
      pz      :     0.000001  p :     0.000001
      px      :    -0.000001
      py      :     0.000001
      dz2     :    -0.000000  d :     0.000000
      dxz     :     0.000000
      dyz     :    -0.000000
      dx2y2   :     0.000000
      dxy     :    -0.000000

 47 C s       :     0.000003  s :     0.000003
      pz      :     0.000007  p :     0.000045
      px      :     0.000034
      py      :     0.000004
      dz2     :    -0.000001  d :     0.000000
      dxz     :     0.000001
      dyz     :    -0.000000
      dx2y2   :    -0.000000
      dxy     :    -0.000000

 48 C s       :    -0.000004  s :    -0.000004
      pz      :    -0.000006  p :    -0.000006
      px      :     0.000002
      py      :    -0.000002
      dz2     :     0.000000  d :     0.000003
      dxz     :     0.000000
      dyz     :     0.000001
      dx2y2   :     0.000000
      dxy     :     0.000001

 49 C s       :     0.000031  s :     0.000031
      pz      :     0.000047  p :     0.000258
      px      :     0.000194
      py      :     0.000017
      dz2     :    -0.000001  d :    -0.000003
      dxz     :    -0.000000
      dyz     :     0.000000
      dx2y2   :    -0.000000
      dxy     :    -0.000002

 50 C s       :    -0.000002  s :    -0.000002
      pz      :    -0.000001  p :     0.000007
      px      :     0.000006
      py      :     0.000002
      dz2     :    -0.000000  d :     0.000003
      dxz     :     0.000001
      dyz     :     0.000000
      dx2y2   :     0.000002
      dxy     :    -0.000000

 51 C s       :    -0.000021  s :    -0.000021
      pz      :    -0.000022  p :    -0.000047
      px      :     0.000010
      py      :    -0.000036
      dz2     :     0.000011  d :     0.000091
      dxz     :     0.000047
      dyz     :     0.000021
      dx2y2   :     0.000010
      dxy     :     0.000002

 52 N s       :     0.000008  s :     0.000008
      pz      :     0.000279  p :     0.000695
      px      :     0.000245
      py      :     0.000172
      dz2     :    -0.000002  d :    -0.000009
      dxz     :    -0.000002
      dyz     :    -0.000001
      dx2y2   :    -0.000001
      dxy     :    -0.000003

 53 C s       :    -0.000005  s :    -0.000005
      pz      :    -0.000022  p :    -0.000014
      px      :     0.000005
      py      :     0.000003
      dz2     :     0.000008  d :     0.000015
      dxz     :     0.000003
      dyz     :     0.000000
      dx2y2   :     0.000001
      dxy     :     0.000002

 54 C s       :     0.000005  s :     0.000005
      pz      :     0.000001  p :     0.000010
      px      :     0.000006
      py      :     0.000003
      dz2     :     0.000000  d :     0.000000
      dxz     :    -0.000000
      dyz     :     0.000000
      dx2y2   :    -0.000000
      dxy     :     0.000000

 55 C s       :     0.000001  s :     0.000001
      pz      :     0.000001  p :     0.000006
      px      :     0.000003
      py      :     0.000002
      dz2     :    -0.000000  d :     0.000001
      dxz     :     0.000000
      dyz     :     0.000000
      dx2y2   :     0.000000
      dxy     :     0.000000

 56 C s       :    -0.000003  s :    -0.000003
      pz      :    -0.000000  p :    -0.000006
      px      :    -0.000004
      py      :    -0.000002
      dz2     :     0.000001  d :     0.000003
      dxz     :     0.000002
      dyz     :     0.000000
      dx2y2   :    -0.000000
      dxy     :     0.000000

 57 O s       :     0.000028  s :     0.000028
      pz      :     0.000319  p :     0.000838
      px      :     0.000464
      py      :     0.000055
      dz2     :    -0.000001  d :    -0.000005
      dxz     :    -0.000001
      dyz     :    -0.000000
      dx2y2   :    -0.000002
      dxy     :    -0.000000

 58 H s       :     0.000001  s :     0.000001

 59 H s       :    -0.000000  s :    -0.000000

 60 H s       :     0.000017  s :     0.000017

 61 H s       :     0.000003  s :     0.000003

 62 H s       :     0.000012  s :     0.000012

 63 H s       :     0.000000  s :     0.000000

 64 H s       :    -0.000001  s :    -0.000001

 65 H s       :     0.000009  s :     0.000009

 66 H s       :     0.000003  s :     0.000003

 67 H s       :     0.000000  s :     0.000000

 68 H s       :     0.000005  s :     0.000005

 69 H s       :    -0.000001  s :    -0.000001

 70 H s       :    -0.000143  s :    -0.000143

 71 H s       :    -0.000000  s :    -0.000000

 72 H s       :    -0.000000  s :    -0.000000

 73 H s       :     0.000002  s :     0.000002

 74 H s       :    -0.000005  s :    -0.000005

 75 H s       :    -0.000010  s :    -0.000010

 76 H s       :    -0.000009  s :    -0.000009

 77 H s       :    -0.000005  s :    -0.000005

 78 H s       :     0.000002  s :     0.000002

 79 H s       :    -0.000006  s :    -0.000006

 80 H s       :     0.000002  s :     0.000002

 81 H s       :    -0.000006  s :    -0.000006

 82 H s       :     0.000025  s :     0.000025

 83 H s       :    -0.000001  s :    -0.000001


                      *****************************
                      * MAYER POPULATION ANALYSIS *
                      *****************************

  NA   - Mulliken gross atomic population
  ZA   - Total nuclear charge
  QA   - Mulliken gross atomic charge
  VA   - Mayer's total valence
  BVA  - Mayer's bonded valence
  FA   - Mayer's free valence

  ATOM       NA         ZA         QA         VA         BVA        FA
  0 C      6.2992     6.0000    -0.2992     3.8185     3.8185     0.0000
  1 C      5.8868     6.0000     0.1132     3.7211     3.7211     0.0000
  2 C      6.2927     6.0000    -0.2927     3.7851     3.7851     0.0000
  3 C      6.2363     6.0000    -0.2363     3.7989     3.7989     0.0000
  4 C      6.2630     6.0000    -0.2630     3.7981     3.7981     0.0000
  5 C      6.2320     6.0000    -0.2320     3.7963     3.7963     0.0000
  6 C      6.4976     6.0000    -0.4976     3.6429     3.6429     0.0000
  7 C      6.1166     6.0000    -0.1166     3.6453     3.6445     0.0008
  8 C      5.7114     6.0000     0.2886     3.7163     3.7067     0.0096
  9 C      5.9804     6.0000     0.0196     3.7184     3.6922     0.0263
 10 C      5.4546     6.0000     0.5454     4.0824     4.0816     0.0008
 11 N      7.7074     7.0000    -0.7074     2.9691     2.9679     0.0013
 12 N      7.3649     7.0000    -0.3649     3.2633     3.0742     0.1891
 13 C      6.1603     6.0000    -0.1603     3.8318     3.8109     0.0209
 14 C      6.1433     6.0000    -0.1433     3.8150     3.8070     0.0080
 15 N      7.3164     7.0000    -0.3164     3.3292     2.9894     0.3398
 16 O      8.4699     8.0000    -0.4699     2.1918     2.1898     0.0020
 17 H      0.5564     1.0000     0.4436     0.8308     0.8308     0.0000
 18 H      0.7094     1.0000     0.2906     0.8848     0.8846     0.0002
 19 H      0.7023     1.0000     0.2977     0.8815     0.8811     0.0004
 20 H      0.7543     1.0000     0.2457     0.9063     0.9063     0.0000
 21 H      0.7517     1.0000     0.2483     0.9014     0.9014     0.0000
 22 H      0.7500     1.0000     0.2500     0.9008     0.9008     0.0000
 23 H      0.7516     1.0000     0.2484     0.9013     0.9013     0.0000
 24 H      0.7504     1.0000     0.2496     0.9027     0.9027     0.0000
 25 H      0.7334     1.0000     0.2666     0.8907     0.8907     0.0000
 26 H      0.7367     1.0000     0.2633     0.8958     0.8958     0.0000
 27 H      0.6985     1.0000     0.3015     0.8699     0.8699     0.0000
 28 C      6.2624     6.0000    -0.2624     3.7773     3.7773     0.0000
 29 C      6.0448     6.0000    -0.0448     3.6508     3.6508     0.0000
 30 C      6.2744     6.0000    -0.2744     3.8195     3.8195     0.0000
 31 C      6.2429     6.0000    -0.2429     3.7886     3.7886     0.0000
 32 C      6.2468     6.0000    -0.2468     3.7880     3.7880     0.0000
 33 C      6.2401     6.0000    -0.2401     3.8068     3.8068     0.0000
 34 C      5.6193     6.0000     0.3807     3.9411     3.9411     0.0000
 35 O      8.3772     8.0000    -0.3772     2.2110     2.2110     0.0000
 36 C      6.1048     6.0000    -0.1048     3.5802     3.5802     0.0000
 37 C      5.6764     6.0000     0.3236     3.5886     3.5886     0.0000
 38 C      5.8293     6.0000     0.1707     3.8661     3.8661     0.0000
 39 C      6.3113     6.0000    -0.3113     3.7720     3.7720     0.0000
 40 C      6.2505     6.0000    -0.2505     3.8020     3.8020     0.0000
 41 C      6.2915     6.0000    -0.2915     3.8281     3.8281     0.0000
 42 N      7.4395     7.0000    -0.4395     3.0740     3.0740     0.0000
 43 C      5.4363     6.0000     0.5637     3.6376     3.6376     0.0000
 44 O      8.4434     8.0000    -0.4434     2.2487     2.2487     0.0000
 45 C      6.2517     6.0000    -0.2517     3.8183     3.8183     0.0000
 46 C      6.3723     6.0000    -0.3723     3.5979     3.5979     0.0000
 47 C      6.1328     6.0000    -0.1328     3.8060     3.8060     0.0000
 48 C      6.3851     6.0000    -0.3851     3.5760     3.5760     0.0000
 49 C      6.2228     6.0000    -0.2228     3.7619     3.7619     0.0000
 50 C      6.3866     6.0000    -0.3866     3.5892     3.5892     0.0000
 51 C      5.4055     6.0000     0.5945     3.9167     3.9167     0.0000
 52 N      7.6550     7.0000    -0.6550     3.0281     3.0281     0.0000
 53 C      6.2405     6.0000    -0.2405     3.6247     3.6247     0.0000
 54 C      6.6363     6.0000    -0.6363     3.6697     3.6697     0.0000
 55 C      6.6439     6.0000    -0.6439     3.6941     3.6941     0.0000
 56 C      6.6373     6.0000    -0.6373     3.7126     3.7126     0.0000
 57 O      8.5062     8.0000    -0.5062     2.1333     2.1333     0.0000
 58 H      0.7636     1.0000     0.2364     0.9071     0.9071     0.0000
 59 H      0.7512     1.0000     0.2488     0.9105     0.9105     0.0000
 60 H      0.7626     1.0000     0.2374     0.9110     0.9110     0.0000
 61 H      0.7587     1.0000     0.2413     0.9057     0.9057     0.0000
 62 H      0.7531     1.0000     0.2469     0.9040     0.9040     0.0000
 63 H      0.7407     1.0000     0.2593     0.9044     0.9044     0.0000
 64 H      0.7633     1.0000     0.2367     0.9163     0.9163     0.0000
 65 H      0.7747     1.0000     0.2253     0.9115     0.9115     0.0000
 66 H      0.7688     1.0000     0.2312     0.9124     0.9124     0.0000
 67 H      0.7697     1.0000     0.2303     0.9131     0.9131     0.0000
 68 H      0.7698     1.0000     0.2302     0.9125     0.9125     0.0000
 69 H      0.7689     1.0000     0.2311     0.9099     0.9099     0.0000
 70 H      0.5804     1.0000     0.4196     0.8361     0.8361     0.0000
 71 H      0.7583     1.0000     0.2417     0.9079     0.9079     0.0000
 72 H      0.7565     1.0000     0.2435     0.9074     0.9074     0.0000
 73 H      0.7591     1.0000     0.2409     0.9104     0.9104     0.0000
 74 H      0.7330     1.0000     0.2670     0.8965     0.8965     0.0000
 75 H      0.7394     1.0000     0.2606     0.8964     0.8964     0.0000
 76 H      0.7312     1.0000     0.2688     0.9019     0.9019     0.0000
 77 H      0.7293     1.0000     0.2707     0.8936     0.8936     0.0000
 78 H      0.7438     1.0000     0.2562     0.9003     0.9003     0.0000
 79 H      0.7419     1.0000     0.2581     0.8974     0.8974     0.0000
 80 H      0.7432     1.0000     0.2568     0.8977     0.8977     0.0000
 81 H      0.7386     1.0000     0.2614     0.8988     0.8988     0.0000
 82 H      0.7482     1.0000     0.2518     0.9027     0.9027     0.0000
 83 H      0.7577     1.0000     0.2423     0.8965     0.8965     0.0000

  Mayer bond orders larger than 0.100000
B(  0-C ,  1-C ) :   1.4089 B(  0-C ,  5-C ) :   1.4158 B(  0-C , 20-H ) :   0.9115 
B(  1-C ,  2-C ) :   1.3769 B(  1-C ,  6-C ) :   0.9682 B(  2-C ,  3-C ) :   1.4326 
B(  2-C , 24-H ) :   0.9095 B(  3-C ,  4-C ) :   1.4111 B(  3-C , 23-H ) :   0.9097 
B(  4-C ,  5-C ) :   1.4246 B(  4-C , 22-H ) :   0.9090 B(  5-C , 21-H ) :   0.9097 
B(  6-C ,  7-C ) :   0.9205 B(  6-C , 25-H ) :   0.8969 B(  6-C , 26-H ) :   0.9066 
B(  7-C ,  8-C ) :   0.9431 B(  7-C , 11-N ) :   0.9582 B(  7-C , 27-H ) :   0.8417 
B(  8-C ,  9-C ) :   1.3247 B(  8-C , 12-N ) :   1.3968 B(  9-C , 10-C ) :   0.9705 
B(  9-C , 15-N ) :   1.2755 B( 10-C , 11-N ) :   1.2134 B( 10-C , 16-O ) :   1.8667 
B( 11-N , 17-H ) :   0.6584 B( 12-N , 13-C ) :   1.3481 B( 12-N , 15-N ) :   0.2033 
B( 13-C , 14-C ) :   1.4763 B( 13-C , 18-H ) :   0.8813 B( 14-C , 15-N ) :   1.3634 
B( 14-C , 19-H ) :   0.8768 B( 17-H , 57-O ) :   0.1316 B( 28-C , 29-C ) :   1.3653 
B( 28-C , 33-C ) :   1.4400 B( 28-C , 81-H ) :   0.9049 B( 29-C , 30-C ) :   1.3825 
B( 29-C , 34-C ) :   0.9480 B( 30-C , 31-C ) :   1.4281 B( 30-C , 77-H ) :   0.8943 
B( 31-C , 32-C ) :   1.4110 B( 31-C , 78-H ) :   0.9055 B( 32-C , 33-C ) :   1.4131 
B( 32-C , 79-H ) :   0.9062 B( 33-C , 80-H ) :   0.9064 B( 34-C , 35-O ) :   2.0612 
B( 34-C , 36-C ) :   0.9552 B( 36-C , 37-C ) :   1.2579 B( 36-C , 41-C ) :   1.3814 
B( 37-C , 38-C ) :   1.2762 B( 37-C , 44-O ) :   1.0299 B( 38-C , 39-C ) :   1.3245 
B( 38-C , 42-N ) :   1.2401 B( 39-C , 40-C ) :   1.4344 B( 39-C , 74-H ) :   0.9027 
B( 40-C , 41-C ) :   1.4231 B( 40-C , 75-H ) :   0.9053 B( 41-C , 76-H ) :   0.8981 
B( 42-N , 43-C ) :   1.7131 B( 43-C , 44-O ) :   1.0483 B( 43-C , 45-C ) :   0.9175 
B( 45-C , 46-C ) :   0.9712 B( 45-C , 50-C ) :   0.9651 B( 45-C , 54-C ) :   1.0005 
B( 46-C , 47-C ) :   0.9717 B( 46-C , 58-H ) :   0.9050 B( 46-C , 59-H ) :   0.9016 
B( 47-C , 48-C ) :   0.9538 B( 47-C , 53-C ) :   0.9594 B( 47-C , 55-C ) :   1.0017 
B( 48-C , 49-C ) :   0.9518 B( 48-C , 60-H ) :   0.9122 B( 48-C , 61-H ) :   0.9134 
B( 49-C , 50-C ) :   0.9628 B( 49-C , 51-C ) :   0.9040 B( 49-C , 56-C ) :   1.0055 
B( 50-C , 62-H ) :   0.9001 B( 50-C , 63-H ) :   0.8976 B( 51-C , 52-N ) :   1.2544 
B( 51-C , 57-O ) :   1.8028 B( 52-N , 53-C ) :   0.9353 B( 52-N , 70-H ) :   0.7120 
B( 53-C , 82-H ) :   0.8964 B( 53-C , 83-H ) :   0.8989 B( 54-C , 71-H ) :   0.9145 
B( 54-C , 72-H ) :   0.9156 B( 54-C , 73-H ) :   0.9124 B( 55-C , 67-H ) :   0.9203 
B( 55-C , 68-H ) :   0.9211 B( 55-C , 69-H ) :   0.9209 B( 56-C , 64-H ) :   0.9171 
B( 56-C , 65-H ) :   0.9186 B( 56-C , 66-H ) :   0.9238 

-------
TIMINGS
-------

Total SCF time: 0 days 0 hours 6 min 28 sec 

Total time                  ....     388.219 sec
Sum of individual times     ....     385.494 sec  ( 99.3%)

SCF preparation             ....       7.316 sec  (  1.9%)
Fock matrix formation       ....     337.737 sec  ( 87.0%)
  Startup                   ....       0.999 sec  (  0.3% of F)
  Exchange formation        ....     263.593 sec  ( 78.0% of F)
  Split-RI-J                ....      22.649 sec  (  6.7% of F)
  XC integration            ....      16.086 sec  (  4.8% of F)
    XC Preparation          ....       0.000 sec  (  0.0% of XC)
    Basis function eval.    ....       1.861 sec  ( 11.6% of XC)
    Density eval.           ....       4.490 sec  ( 27.9% of XC)
    XC-Functional eval.     ....       0.175 sec  (  1.1% of XC)
    XC-Potential eval.      ....       3.216 sec  ( 20.0% of XC)
  CPCM terms                ....      24.043 sec  (  7.1% of F)
Diagonalization             ....       0.000 sec  (  0.0%)
Density matrix formation    ....       6.196 sec  (  1.6%)
Total Energy calculation    ....       0.663 sec  (  0.2%)
Population analysis         ....       0.626 sec  (  0.2%)
Orbital Transformation      ....       6.627 sec  (  1.7%)
Orbital Orthonormalization  ....       0.000 sec  (  0.0%)
DIIS solution               ....      16.003 sec  (  4.1%)
SOSCF solution              ....      10.327 sec  (  2.7%)
Finished LeanSCF after 388.9 sec

Maximum memory used throughout the entire LEANSCF-calculation: 137.4 MB


-------------------------------------------------------------------------------
                          DFT DISPERSION CORRECTION                            
                                                                               
                              DFTD3 V3.1  Rev 1                                
                          USING Becke-Johnson damping                          
-------------------------------------------------------------------------------
The PBEh-3c composite method is recognized
Using three-body term ABC
Active option DFTDOPT                   ...         4   

molecular C6(AA) [au] = 77869.676882 


            DFT-D V3
 parameters
 s6 scaling factor         :     1.0000 
 a1 scaling factor         :     0.4860 
 s8 scaling factor         :     0.0000 
 a2 scaling factor         :     4.5000 
 Damping factor alpha9(ATM):    16.0000 
 ad hoc parameters k1-k3   :    16.0000     1.3333    -4.0000 

 Edisp/kcal,au: -50.345169730584  -0.080230126303 
 E6   /kcal   : -51.895109070 
 E8   /kcal   :  -0.000000000 
 E6(ABC)      :   1.549939340 
 % E8         :   0.000000000 
 % E6(ABC)    :  -3.078625711 

-------------------------   ----------------
Dispersion correction           -0.080230126
-------------------------   ----------------

------------------   -----------------
gCP correction             0.153625910
------------------   -----------------

-------------------------   --------------------
FINAL SINGLE POINT ENERGY     -2040.568883722825
-------------------------   --------------------


           ************************************************************
           *        Program running with 8 parallel MPI-processes     *
           *              working on a common directory               *
           ************************************************************

------------------------------------------------------------------------------
                              ORCA PROPERTY CALCULATIONS
------------------------------------------------------------------------------

GBWName                                 ... orca.gbw
Number of atoms                         ...     84
Number of basis functions               ...    779
Max core memory                         ...    900 MB

Electric properties:
Dipole moment                           ... YES
Quadrupole moment                       ...  NO
Static polarizability (Dipole/Dipole)   ...  NO
Static polarizability (Dipole/Quad.)    ...  NO
Static polarizability (Quad./Quad.)     ...  NO
Static polarizability (Velocity)        ...  NO

Atomic electric properties:
Dipole moment                           ...  NO
Quadrupole moment                       ...  NO
Static polarizability                   ...  NO

Choice of electric origin               ... Center of mass
Position of electric origin             ...     0.000005    -0.000008    -0.000005

General magnetic properties:
Magnetizability                         ...  NO

EPR properties:
g-Tensor (aka g-matrix)                 ...  NO
Zero-Field splitting spin-orbit         ...  NO
Zero-field splitting spin-spin          ...  NO
Hyperfine couplings                     ...  NO (   0 nuclei)
Quadrupole couplings                    ...  NO (   0 nuclei)
Contact density                         ...  NO (   0 nuclei)

NMR properties:
Chemical shifts                         ...  NO (   0 nuclei)
Spin-rotation constants                 ...  NO (   0 nuclei)
Spin-spin couplings                     ...  NO (   0 nuclei,    0 pairs)

Choice of magnetic origin               ... GIAO
Position of magnetic origin             ...     0.000000     0.000000     0.000000

Properties with geometric perturbations:
SCF Hessian                             ...  NO
IR spectrum                             ...  NO
VCD spectrum                            ...  NO
X-ray spectroscopy properties:
SCF XES/XAS/RIXS spectra                ...  NO


-------------
DIPOLE MOMENT
-------------

Method             : SCF
Type of density    : Electron Density
Multiplicity       :   3
Irrep              :   0
Energy             : -2040.6422795061225770 Eh
Relativity type    : 
Basis              : AO
                                X                 Y                 Z
Electronic contribution:    -28.988123495      26.085253807      13.290949111
Nuclear contribution   :     30.905204972     -27.080979409     -13.996578422
                        -----------------------------------------
Total Dipole Moment    :      1.917081476      -0.995725602      -0.705629312
                        -----------------------------------------
Magnitude (a.u.)       :      2.272572020
Magnitude (Debye)      :      5.776419015


--------------------
Rotational spectrum 
--------------------
 
Rotational constants in cm-1:             0.003099             0.002277             0.001969 
Rotational constants in MHz :            92.919356            68.271670            59.014675 

Dipole components along the rotational axes: 
x,y,z [a.u.] :     2.140952    -0.761950    -0.018493 
x,y,z [Debye]:     5.441866    -1.936723    -0.047006 

 

Dipole moment calculation done in   0.1 sec 

Maximum memory used throughout the entire PROP-calculation: 72.6 MB

--------------------------------
SUGGESTED CITATIONS FOR THIS RUN
--------------------------------

Below you find a list of papers that are relevant to this ORCA run
We neither can nor want to force you to cite these papers, but we appreciate if you do
You receive ORCA, which is the product of decades of hard work by many enthusiastic individuals, for free
The only thing we kindly ask in return is that you cite our papers,
We deeply appreciate it, if you show your appreciation for ORCA by not just citing the generic ORCA reference.

Please note that relegating all ORCA citations to the supporting information does *not* help us.
SI sections are not indexed - citations you put there will not count into any citation statistics
But we need these citations in order to attract the funding resources that allow us to do what we are doing

Therefore, if you are a happy ORCA user, please consider citing a few of the papers listed below in the main body of your paper

In addition to the list printed below, the program has created the file orca.bibtex that contains the list in bibtex format
You can import this file easily into all common literature databanks and citation aid programs


List of essential papers. We consider these as the minimum necessary citations

  1. Neese,F.
     Software update: the ORCA program system, version 5.0
     WIRES Comput. Molec. Sci., 2022 12(1)e1606
     doi.org/10.1002/wcms.1606

List of papers to cite with high priority. The work reported in these papers was absolutely
necessary for this run to complete.
Our perspective: the developers of density functionals and basis sets usually get cited in chemistry papers
Good! But without the algorithms to do something with them, the functionals or basis sets would not do anything.
Hence, in our opinion, the algorithm design and method developments papers are equally worthy of getting cited

  1. Neese,F.
     An improvement of the resolution of the identity approximation for the formation of the Coulomb matrix
     J. Comp. Chem., 2003 24(14)1740-1747
     doi.org/10.1002/jcc.10318
  2. Garcia-Rates,M.; Neese,F.
     Effect of the Solute Cavity on the Solvation Energy and its Derivatives within the Framework of the Gaussian Charge Scheme
     J. Comput. Chem., 2020 41 922-939
     doi.org/10.1002/jcc.26139
  3. Neese,F.
     The SHARK Integral Generation and Digestion System
     J. Comp. Chem., 2022  1-16
     doi.org/10.1002/jcc.26942
  4. Grimme,S.; Antony,J.; Ehrlich,S.; Krieg,H.
     A consistent and accurate ab initio parametrization of density functional dispersion correction (DFT-D) for the 94 elements H-Pu
     J. Chem. Phys., 2010 132 154104-XXXX
     doi.org/10.1063/1.3382344
  5. Grimme,S.; Ehrlich,S.; Goerigk,L.
     Effect of the damping function in dispersion corrected density functional theory
     J. Comput. Chem., 2011 32(7)1456-1465
     doi.org/10.1002/jcc.21759

List of suggested additional citations. These are papers that are important in the 'surrounding' of 
of this run, or papers that preceded the highly important papers. If you like your results we are grateful for a citation.

  1. Neese,F.
     The ORCA program system
     WIRES Comput. Molec. Sci., 2012 2(1)73-78
     doi.org/10.1002/wcms.81
  2. Neese,F.
     Software update: the ORCA program system, version 4.0
     WIRES Comput. Molec. Sci., 2018 8(1)1-6
     doi.org/10.1002/wcms.1327
  3. Neese,F.; Wennmohs,F.; Becker,U.; Riplinger,C.
     The ORCA quantum chemistry program package
     J. Chem. Phys., 2020 152 Art. No. L224108
     doi.org/10.1063/5.0004608

List of optional additional citations

  1. Neese,F.
     Approximate second-order SCF convergence for spin unrestricted wavefunctions
     Chem. Phys. Lett., 2000 325(1-3)93-98
     doi.org/10.1016/s0009-2614(00)00662-x

Timings for individual modules:

Sum of individual times          ...      400.815 sec (=   6.680 min)
Startup calculation              ...        5.537 sec (=   0.092 min)   1.4 %
SCF iterations                   ...      394.426 sec (=   6.574 min)  98.4 %
Property calculations            ...        0.853 sec (=   0.014 min)   0.2 %
                             ****ORCA TERMINATED NORMALLY****
TOTAL RUN TIME: 0 days 0 hours 6 minutes 43 seconds 175 msec
