# Supplementary material for: Photochemical Deracemization of 4,7-Diaza-1-isoindolinones by Unidirectional Hydrogen Atom Shuttling
Source: J Am Chem Soc. 2024 Dec 30;147(2):1434–9. doi: 10.1021/jacs.4c16053 (PMC11744763; doi:10.1021/jacs.4c16053)
Supplement: Supplementary file 3 — ja4c16053_si_003.zip [file ja4c16053_si_003.zip › to_zip/2b/thermodynamics/s0/spe.out]

                                 *****************
                                 * O   R   C   A *
                                 *****************

                                            #,                                       
                                            ###                                      
                                            ####                                     
                                            #####                                    
                                            ######                                   
                                           ########,                                 
                                     ,,################,,,,,                         
                               ,,#################################,,                 
                          ,,##########################################,,             
                       ,#########################################, ''#####,          
                    ,#############################################,,   '####,        
                  ,##################################################,,,,####,       
                ,###########''''           ''''###############################       
              ,#####''   ,,,,##########,,,,          '''####'''          '####       
            ,##' ,,,,###########################,,,                        '##       
           ' ,,###''''                  '''############,,,                           
         ,,##''                                '''############,,,,        ,,,,,,###''
      ,#''                                            '''#######################'''  
     '                                                          ''''####''''         
             ,#######,   #######,   ,#######,      ##                                
            ,#'     '#,  ##    ##  ,#'     '#,    #''#        ######   ,####,        
            ##       ##  ##   ,#'  ##            #'  '#       #        #'  '#        
            ##       ##  #######   ##           ,######,      #####,   #    #        
            '#,     ,#'  ##    ##  '#,     ,#' ,#      #,         ##   #,  ,#        
             '#######'   ##     ##  '#######'  #'      '#     #####' # '####'        


                  #######################################################
                  #                        -***-                        #
                  #          Department of theory and spectroscopy      #
                  #    Directorship and core code : Frank Neese         #
                  #        Max Planck Institute fuer Kohlenforschung    #
                  #                Kaiser Wilhelm Platz 1               #
                  #                 D-45470 Muelheim/Ruhr               #
                  #                      Germany                        #
                  #                                                     #
                  #                  All rights reserved                #
                  #                        -***-                        #
                  #######################################################


                         Program Version 5.0.3 -  RELEASE  -


 With contributions from (in alphabetic order):
   Daniel Aravena         : Magnetic Suceptibility
   Michael Atanasov       : Ab Initio Ligand Field Theory (pilot matlab implementation)
   Alexander A. Auer      : GIAO ZORA, VPT2 properties, NMR spectrum
   Ute Becker             : Parallelization
   Giovanni Bistoni       : ED, misc. LED, open-shell LED, HFLD
   Martin Brehm           : Molecular dynamics
   Dmytro Bykov           : SCF Hessian
   Vijay G. Chilkuri      : MRCI spin determinant printing, contributions to CSF-ICE
   Dipayan Datta          : RHF DLPNO-CCSD density
   Achintya Kumar Dutta   : EOM-CC, STEOM-CC
   Dmitry Ganyushin       : Spin-Orbit,Spin-Spin,Magnetic field MRCI
   Miquel Garcia          : C-PCM and meta-GGA Hessian, CC/C-PCM, Gaussian charge scheme
   Yang Guo               : DLPNO-NEVPT2, F12-NEVPT2, CIM, IAO-localization
   Andreas Hansen         : Spin unrestricted coupled pair/coupled cluster methods
   Benjamin Helmich-Paris : MC-RPA, TRAH-SCF, COSX integrals
   Lee Huntington         : MR-EOM, pCC
   Robert Izsak           : Overlap fitted RIJCOSX, COSX-SCS-MP3, EOM
   Marcus Kettner         : VPT2
   Christian Kollmar      : KDIIS, OOCD, Brueckner-CCSD(T), CCSD density, CASPT2, CASPT2-K
   Simone Kossmann        : Meta GGA functionals, TD-DFT gradient, OOMP2, MP2 Hessian
   Martin Krupicka        : Initial AUTO-CI
   Lucas Lang             : DCDCAS
   Marvin Lechner         : AUTO-CI (C++ implementation), FIC-MRCC
   Dagmar Lenk            : GEPOL surface, SMD
   Dimitrios Liakos       : Extrapolation schemes; Compound Job, initial MDCI parallelization
   Dimitrios Manganas     : Further ROCIS development; embedding schemes
   Dimitrios Pantazis     : SARC Basis sets
   Anastasios Papadopoulos: AUTO-CI, single reference methods and gradients
   Taras Petrenko         : DFT Hessian,TD-DFT gradient, ASA, ECA, R-Raman, ABS, FL, XAS/XES, NRVS
   Peter Pinski           : DLPNO-MP2, DLPNO-MP2 Gradient
   Christoph Reimann      : Effective Core Potentials
   Marius Retegan         : Local ZFS, SOC
   Christoph Riplinger    : Optimizer, TS searches, QM/MM, DLPNO-CCSD(T), (RO)-DLPNO pert. Triples
   Tobias Risthaus        : Range-separated hybrids, TD-DFT gradient, RPA, STAB
   Michael Roemelt        : Original ROCIS implementation
   Masaaki Saitow         : Open-shell DLPNO-CCSD energy and density
   Barbara Sandhoefer     : DKH picture change effects
   Avijit Sen             : IP-ROCIS
   Kantharuban Sivalingam : CASSCF convergence, NEVPT2, FIC-MRCI
   Bernardo de Souza      : ESD, SOC TD-DFT
   Georgi Stoychev        : AutoAux, RI-MP2 NMR, DLPNO-MP2 response
   Willem Van den Heuvel  : Paramagnetic NMR
   Boris Wezisla          : Elementary symmetry handling
   Frank Wennmohs         : Technical directorship


 We gratefully acknowledge several colleagues who have allowed us to
 interface, adapt or use parts of their codes:
   Stefan Grimme, W. Hujo, H. Kruse, P. Pracht,  : VdW corrections, initial TS optimization,
                  C. Bannwarth, S. Ehlert          DFT functionals, gCP, sTDA/sTD-DF
   Ed Valeev, F. Pavosevic, A. Kumar             : LibInt (2-el integral package), F12 methods
   Garnet Chan, S. Sharma, J. Yang, R. Olivares  : DMRG
   Ulf Ekstrom                                   : XCFun DFT Library
   Mihaly Kallay                                 : mrcc  (arbitrary order and MRCC methods)
   Jiri Pittner, Ondrej Demel                    : Mk-CCSD
   Frank Weinhold                                : gennbo (NPA and NBO analysis)
   Christopher J. Cramer and Donald G. Truhlar   : smd solvation model
   Lars Goerigk                                  : TD-DFT with DH, B97 family of functionals
   V. Asgeirsson, H. Jonsson                     : NEB implementation
   FAccTs GmbH                                   : IRC, NEB, NEB-TS, DLPNO-Multilevel, CI-OPT
                                                   MM, QMMM, 2- and 3-layer-ONIOM, Crystal-QMMM,
                                                   LR-CPCM, SF, NACMEs, symmetry and pop. for TD-DFT,
                                                   nearIR, NL-DFT gradient (VV10), updates on ESD,
                                                   ML-optimized integration grids
   S Lehtola, MJT Oliveira, MAL Marques          : LibXC Library
   Liviu Ungur et al                             : ANISO software


 Your calculation uses the libint2 library for the computation of 2-el integrals
 For citations please refer to: http://libint.valeyev.net

 Your ORCA version has been built with support for libXC version: 5.1.0
 For citations please refer to: https://tddft.org/programs/libxc/

 This ORCA versions uses:
   CBLAS   interface :  Fast vector & matrix operations
   LAPACKE interface :  Fast linear algebra routines
   SCALAPACK package :  Parallel linear algebra routines
   Shared memory     :  Shared parallel matrices
   BLAS/LAPACK       :  OpenBLAS 0.3.15  USE64BITINT DYNAMIC_ARCH NO_AFFINITY SkylakeX SINGLE_THREADED
        Core in use  :  SkylakeX
   Copyright (c) 2011-2014, The OpenBLAS Project


***************************************
The coordinates will be read from file: coord.xyz
***************************************


Your calculation utilizes the atom-pairwise dispersion correction
based on tight binding partial charges (D4)
Cite in your paper:
E.Caldeweyher, C.Bannwarth, S.Grimme, J.Chem.Phys., (2017), 147, 034112.
E.Caldeweyher, S.Ehlert, A.Hansen, H.Neugebauer, S.Grimme, J.Chem.Phys., (2018), in progress.
   

================================================================================

----- Orbital basis set information -----
Your calculation utilizes the basis: def2-QZVPP
   F. Weigend and R. Ahlrichs, Phys. Chem. Chem. Phys. 7, 3297 (2005).

----- AuxJ basis set information -----
Your calculation utilizes the auxiliary basis: def2/J
   F. Weigend, Phys. Chem. Chem. Phys. 8, 1057 (2006).

================================================================================
                                        WARNINGS
                       Please study these warnings very carefully!
================================================================================


INFO   : the flag for use of the SHARK integral package has been found!

================================================================================
                                       INPUT FILE
================================================================================
NAME = orca.inp
|  1> ! RKS PW6B95 D4 def2-QZVPP RIJCOSX def2/J defgrid3 SP
|  2> %maxcore 2500
|  3> %scf
|  4> autotrah false
|  5> end
|  6> %pal
|  7>   nprocs 8
|  8> end
|  9> *xyzfile 0 1 coord.xyz
| 10> 
| 11>                          ****END OF INPUT****
================================================================================

                       ****************************
                       * Single Point Calculation *
                       ****************************

---------------------------------
CARTESIAN COORDINATES (ANGSTROEM)
---------------------------------
  C      2.744496    0.374211    1.048895
  C      2.172014    0.589827   -0.201922
  C      2.934289    0.331363   -1.339533
  C      4.238112   -0.129822   -1.230275
  C      4.799836   -0.341670    0.022643
  C      4.049768   -0.087547    1.162197
  C      0.746299    1.047668   -0.327190
  C     -0.209036   -0.126412   -0.573898
  C     -1.643971    0.297108   -0.613024
  C     -2.359028   -0.353866    0.373780
  C     -1.440427   -1.263223    1.113386
  N     -0.237573   -1.080940    0.518591
  N     -2.190538    1.175781   -1.431653
  C     -3.488603    1.374214   -1.232278
  C     -4.210386    0.711151   -0.236202
  N     -3.648005   -0.165309    0.585008
  O     -1.708438   -2.002754    2.036509
  H      0.583229   -1.595069    0.800648
  H     -3.988632    2.084980   -1.878756
  H     -5.268180    0.907633   -0.112696
  H      2.166440    0.576088    1.943253
  H      4.480461   -0.246212    2.142591
  H      5.817733   -0.699301    0.109225
  H      4.818010   -0.320969   -2.124176
  H      2.504474    0.498358   -2.320859
  H      0.641239    1.742467   -1.163096
  H      0.432256    1.574585    0.576501
  H      0.066179   -0.625668   -1.509637

----------------------------
CARTESIAN COORDINATES (A.U.)
----------------------------
  NO LB      ZA    FRAG     MASS         X           Y           Z
   0 C     6.0000    0    12.011    5.186345    0.707157    1.982125
   1 C     6.0000    0    12.011    4.104511    1.114612   -0.381578
   2 C     6.0000    0    12.011    5.545003    0.626186   -2.531350
   3 C     6.0000    0    12.011    8.008871   -0.245327   -2.324883
   4 C     6.0000    0    12.011    9.070375   -0.645663    0.042788
   5 C     6.0000    0    12.011    7.652953   -0.165439    2.196234
   6 C     6.0000    0    12.011    1.410301    1.979806   -0.618300
   7 C     6.0000    0    12.011   -0.395020   -0.238885   -1.084510
   8 C     6.0000    0    12.011   -3.106655    0.561452   -1.158448
   9 C     6.0000    0    12.011   -4.457916   -0.668709    0.706342
  10 C     6.0000    0    12.011   -2.722013   -2.387145    2.103994
  11 N     7.0000    0    14.007   -0.448948   -2.042681    0.979995
  12 N     7.0000    0    14.007   -4.139516    2.221905   -2.705432
  13 C     6.0000    0    12.011   -6.592504    2.596888   -2.328668
  14 C     6.0000    0    12.011   -7.956477    1.343881   -0.446358
  15 N     7.0000    0    14.007   -6.893730   -0.312389    1.105506
  16 O     8.0000    0    15.999   -3.228481   -3.784656    3.848445
  17 H     1.0000    0     1.008    1.102144   -3.014244    1.513006
  18 H     1.0000    0     1.008   -7.537422    3.940041   -3.550334
  19 H     1.0000    0     1.008   -9.955417    1.715178   -0.212964
  20 H     1.0000    0     1.008    4.093977    1.088648    3.672216
  21 H     1.0000    0     1.008    8.466844   -0.465274    4.048911
  22 H     1.0000    0     1.008   10.993922   -1.321488    0.206405
  23 H     1.0000    0     1.008    9.104720   -0.606543   -4.014111
  24 H     1.0000    0     1.008    4.732769    0.941761   -4.385789
  25 H     1.0000    0     1.008    1.211767    3.292785   -2.197932
  26 H     1.0000    0     1.008    0.816846    2.975534    1.089429
  27 H     1.0000    0     1.008    0.125061   -1.182341   -2.852800

--------------------------------
INTERNAL COORDINATES (ANGSTROEM)
--------------------------------
 C      0   0   0     0.000000000000     0.00000000     0.00000000
 C      1   0   0     1.392397287058     0.00000000     0.00000000
 C      2   1   0     1.393565726627   118.66636017     0.00000000
 C      3   2   1     1.387293217115   120.76051798   359.91421657
 C      4   3   2     1.389322377552   120.11268848     0.08764477
 C      5   4   3     1.387718922432   119.60982821   359.91355911
 C      2   1   3     1.502654767647   120.80822408   177.96641562
 C      7   2   1     1.533621293537   111.78873497   263.37816486
 C      8   7   2     1.496642654111   112.63201948   176.27134744
 C      9   8   7     1.381613188132   110.13354201   239.81228839
 C     10   9   8     1.489219340535   108.85567349   359.20996207
 N     11  10   9     1.354203110215   104.33355273     0.43643019
 N      9   8   7     1.319452882797   127.00072204    58.64485382
 C     13   9   8     1.328193762576   114.28019625   180.86004090
 C     14  13   9     1.397422765684   122.74511336     0.22968839
 N     10   9   8     1.319709354541   123.53866085   179.25743419
 O     11  10   9     1.212803983181   127.88273885   180.63556684
 H     12  11  10     1.008762364921   122.09481157   181.69012570
 H     14  13   9     1.083120860614   117.36310484   180.12412831
 H     15  14  13     1.082952593907   119.98115301   179.96687401
 H      1   2   3     1.083872053053   119.54657609   179.64496102
 H      6   5   4     1.082517320483   120.12024822   180.22880550
 H      5   4   3     1.082363842555   120.18252519   180.14037489
 H      4   3   2     1.082533230908   119.80979038   180.29989348
 H      3   2   1     1.084265288501   119.56615608   180.26802439
 H      7   2   1     1.092025667886   110.42309608   143.49601126
 H      7   2   1     1.092210149140   110.53767288    24.81687766
 H      8   7   2     1.095722358951   109.25281530   299.25012807

---------------------------
INTERNAL COORDINATES (A.U.)
---------------------------
 C      0   0   0     0.000000000000     0.00000000     0.00000000
 C      1   0   0     2.631249542155     0.00000000     0.00000000
 C      2   1   0     2.633457572943   118.66636017     0.00000000
 C      3   2   1     2.621604247793   120.76051798   359.91421657
 C      4   3   2     2.625438805302   120.11268848     0.08764477
 C      5   4   3     2.622408714258   119.60982821   359.91355911
 C      2   1   3     2.839605984684   120.80822408   177.96641562
 C      7   2   1     2.898124237936   111.78873497   263.37816486
 C      8   7   2     2.828244736615   112.63201948   176.27134744
 C      9   8   7     2.610870548583   110.13354201   239.81228839
 C     10   9   8     2.814216706951   108.85567349   359.20996207
 N     11  10   9     2.559073008010   104.33355273     0.43643019
 N      9   8   7     2.493404595100   127.00072204    58.64485382
 C     13   9   8     2.509922464051   114.28019625   180.86004090
 C     14  13   9     2.640746320450   122.74511336     0.22968839
 N     10   9   8     2.493889256456   123.53866085   179.25743419
 O     11  10   9     2.291867382341   127.88273885   180.63556684
 H     12  11  10     1.906284603908   122.09481157   181.69012570
 H     14  13   9     2.046801796498   117.36310484   180.12412831
 H     15  14  13     2.046483818503   119.98115301   179.96687401
 H      1   2   3     2.048221344481   119.54657609   179.64496102
 H      6   5   4     2.045661270940   120.12024822   180.22880550
 H      5   4   3     2.045371239687   120.18252519   180.14037489
 H      4   3   2     2.045691337285   119.80979038   180.29989348
 H      3   2   1     2.048964451783   119.56615608   180.26802439
 H      7   2   1     2.063629443517   110.42309608   143.49601126
 H      7   2   1     2.063978062565   110.53767288    24.81687766
 H      8   7   2     2.070615177232   109.25281530   299.25012807

---------------------
BASIS SET INFORMATION
---------------------
There are 4 groups of distinct atoms

 Group   1 Type C   : 15s8p3d2f1g contracted to 7s4p3d2f1g pattern {8211111/5111/111/11/1}
 Group   2 Type N   : 15s8p3d2f1g contracted to 7s4p3d2f1g pattern {8211111/5111/111/11/1}
 Group   3 Type O   : 15s8p3d2f1g contracted to 7s4p3d2f1g pattern {8211111/5111/111/11/1}
 Group   4 Type H   : 7s3p2d1f contracted to 4s3p2d1f pattern {4111/111/11/1}

Atom   0C    basis set group =>   1
Atom   1C    basis set group =>   1
Atom   2C    basis set group =>   1
Atom   3C    basis set group =>   1
Atom   4C    basis set group =>   1
Atom   5C    basis set group =>   1
Atom   6C    basis set group =>   1
Atom   7C    basis set group =>   1
Atom   8C    basis set group =>   1
Atom   9C    basis set group =>   1
Atom  10C    basis set group =>   1
Atom  11N    basis set group =>   2
Atom  12N    basis set group =>   2
Atom  13C    basis set group =>   1
Atom  14C    basis set group =>   1
Atom  15N    basis set group =>   2
Atom  16O    basis set group =>   3
Atom  17H    basis set group =>   4
Atom  18H    basis set group =>   4
Atom  19H    basis set group =>   4
Atom  20H    basis set group =>   4
Atom  21H    basis set group =>   4
Atom  22H    basis set group =>   4
Atom  23H    basis set group =>   4
Atom  24H    basis set group =>   4
Atom  25H    basis set group =>   4
Atom  26H    basis set group =>   4
Atom  27H    basis set group =>   4
---------------------------------
AUXILIARY/J BASIS SET INFORMATION
---------------------------------
There are 4 groups of distinct atoms

 Group   1 Type C   : 12s5p4d2f1g contracted to 6s4p3d1f1g pattern {711111/2111/211/2/1}
 Group   2 Type N   : 12s5p4d2f1g contracted to 6s4p3d1f1g pattern {711111/2111/211/2/1}
 Group   3 Type O   : 12s5p4d2f1g contracted to 6s4p3d1f1g pattern {711111/2111/211/2/1}
 Group   4 Type H   : 5s2p1d contracted to 3s1p1d pattern {311/2/1}

Atom   0C    basis set group =>   1
Atom   1C    basis set group =>   1
Atom   2C    basis set group =>   1
Atom   3C    basis set group =>   1
Atom   4C    basis set group =>   1
Atom   5C    basis set group =>   1
Atom   6C    basis set group =>   1
Atom   7C    basis set group =>   1
Atom   8C    basis set group =>   1
Atom   9C    basis set group =>   1
Atom  10C    basis set group =>   1
Atom  11N    basis set group =>   2
Atom  12N    basis set group =>   2
Atom  13C    basis set group =>   1
Atom  14C    basis set group =>   1
Atom  15N    basis set group =>   2
Atom  16O    basis set group =>   3
Atom  17H    basis set group =>   4
Atom  18H    basis set group =>   4
Atom  19H    basis set group =>   4
Atom  20H    basis set group =>   4
Atom  21H    basis set group =>   4
Atom  22H    basis set group =>   4
Atom  23H    basis set group =>   4
Atom  24H    basis set group =>   4
Atom  25H    basis set group =>   4
Atom  26H    basis set group =>   4
Atom  27H    basis set group =>   4


           ************************************************************
           *        Program running with 8 parallel MPI-processes     *
           *              working on a common directory               *
           ************************************************************
------------------------------------------------------------------------------
                           ORCA GTO INTEGRAL CALCULATION
                           -- RI-GTO INTEGRALS CHOSEN --
------------------------------------------------------------------------------
------------------------------------------------------------------------------
                   ___                                                        
                  /   \      - P O W E R E D   B Y -                         
                 /     \                                                     
                 |  |  |   _    _      __       _____    __    __             
                 |  |  |  | |  | |    /  \     |  _  \  |  |  /  |          
                  \  \/   | |  | |   /    \    | | | |  |  | /  /          
                 / \  \   | |__| |  /  /\  \   | |_| |  |  |/  /          
                |  |  |   |  __  | /  /__\  \  |    /   |      \           
                |  |  |   | |  | | |   __   |  |    \   |  |\   \          
                \     /   | |  | | |  |  |  |  | |\  \  |  | \   \       
                 \___/    |_|  |_| |__|  |__|  |_| \__\ |__|  \__/        
                                                                              
                      - O R C A' S   B I G   F R I E N D -                    
                                      &                                       
                       - I N T E G R A L  F E E D E R -                       
                                                                              
 v1 FN, 2020, v2 2021                                                         
------------------------------------------------------------------------------


Reading SHARK input file orca.SHARKINP.tmp ... ok
----------------------
SHARK INTEGRAL PACKAGE
----------------------

Number of atoms                             ...     28
Number of basis functions                   ...   1299
Number of shells                            ...    399
Maximum angular momentum                    ...      4
Integral batch strategy                     ... SHARK/LIBINT Hybrid
RI-J (if used) integral strategy            ... SPLIT-RIJ (Revised 2003 algorithm where possible)
Printlevel                                  ...      1
Contraction scheme used                     ... SEGMENTED contraction
Coulomb Range Separation                    ... NOT USED
Exchange Range Separation                   ... NOT USED
Finite Nucleus Model                        ... NOT USED
Auxiliary Coulomb fitting basis             ... AVAILABLE
   # of basis functions in Aux-J            ...    954
   # of shells in Aux-J                     ...    310
   Maximum angular momentum in Aux-J        ...      4
Auxiliary J/K fitting basis                 ... NOT available
Auxiliary Correlation fitting basis         ... NOT available
Auxiliary 'external' fitting basis          ... NOT available
Integral threshold                          ...     1.000000e-10
Primitive cut-off                           ...     1.000000e-11
Primitive pair pre-selection threshold      ...     1.000000e-11

Calculating pre-screening integrals         ... done (  0.4 sec) Dimension = 399
Organizing shell pair data                  ... done (  1.1 sec)
Shell pair information
Total number of shell pairs                 ...     79800
Shell pairs after pre-screening             ...     52843
Total number of primitive shell pairs       ...    203295
Primitive shell pairs kept                  ...     95291
          la=0 lb=0:   8133 shell pairs
          la=1 lb=0:  11697 shell pairs
          la=1 lb=1:   4087 shell pairs
          la=2 lb=0:   7370 shell pairs
          la=2 lb=1:   5371 shell pairs
          la=2 lb=2:   1731 shell pairs
          la=3 lb=0:   4380 shell pairs
          la=3 lb=1:   3219 shell pairs
          la=3 lb=2:   2014 shell pairs
          la=3 lb=3:    620 shell pairs
          la=4 lb=0:   1677 shell pairs
          la=4 lb=1:   1221 shell pairs
          la=4 lb=2:    775 shell pairs
          la=4 lb=3:    453 shell pairs
          la=4 lb=4:     95 shell pairs

Calculating one electron integrals          ... done (  0.1 sec)
Calculating RI/J V-Matrix + Cholesky decomp.... done (  0.0 sec)
Calculating Nuclear repulsion               ... done (  0.0 sec) ENN=   1105.508290590156 Eh

SHARK setup successfully completed in   2.9 seconds

Maximum memory used throughout the entire GTOINT-calculation: 91.0 MB


           ************************************************************
           *        Program running with 8 parallel MPI-processes     *
           *              working on a common directory               *
           ************************************************************
-------------------------------------------------------------------------------
                                 ORCA SCF
-------------------------------------------------------------------------------

------------
SCF SETTINGS
------------
Hamiltonian:
 Density Functional     Method          .... DFT(GTOs)
 Exchange Functional    Exchange        .... PW6
 Correlation Functional Correlation     .... B95
 Gradients option       PostSCFGGA      .... off
 Hybrid DFT is turned on
   Fraction HF Exchange ScalHFX         ....  0.280000
   Scaling of DF-GGA-X  ScalDFX         ....  0.720000
   Scaling of DF-GGA-C  ScalDFC         ....  1.000000
   Scaling of DF-LDA-C  ScalLDAC        ....  1.000000
   Perturbative correction              ....  0.000000
   Density functional embedding theory  .... OFF
   NL short-range parameter             ....  9.000000
 RI-approximation to the Coulomb term is turned on
   Number of AuxJ basis functions       .... 954
   RIJ-COSX (HFX calculated with COS-X)).... on


General Settings:
 Integral files         IntName         .... orca
 Hartree-Fock type      HFTyp           .... RHF
 Total Charge           Charge          ....    0
 Multiplicity           Mult            ....    1
 Number of Electrons    NEL             ....  118
 Basis Dimension        Dim             .... 1299
 Nuclear Repulsion      ENuc            ....   1105.5082905902 Eh

Convergence Acceleration:
 DIIS                   CNVDIIS         .... on
   Start iteration      DIISMaxIt       ....    12
   Startup error        DIISStart       ....  0.200000
   # of expansion vecs  DIISMaxEq       ....     5
   Bias factor          DIISBfac        ....   1.050
   Max. coefficient     DIISMaxC        ....  10.000
 Trust-Rad. Augm. Hess. CNVTRAH         .... off
 SOSCF                  CNVSOSCF        .... on
   Start iteration      SOSCFMaxIt      ....   150
   Startup grad/error   SOSCFStart      ....  0.003300
 Level Shifting         CNVShift        .... on
   Level shift para.    LevelShift      ....    0.2500
   Turn off err/grad.   ShiftErr        ....    0.0010
 Zerner damping         CNVZerner       .... off
 Static damping         CNVDamp         .... on
   Fraction old density DampFac         ....    0.7000
   Max. Damping (<1)    DampMax         ....    0.9800
   Min. Damping (>=0)   DampMin         ....    0.0000
   Turn off err/grad.   DampErr         ....    0.1000
 Fernandez-Rico         CNVRico         .... off

SCF Procedure:
 Maximum # iterations   MaxIter         ....   125
 SCF integral mode      SCFMode         .... Direct
   Integral package                     .... SHARK and LIBINT hybrid scheme
 Reset frequency        DirectResetFreq ....    20
 Integral Threshold     Thresh          ....  1.000e-10 Eh
 Primitive CutOff       TCut            ....  1.000e-11 Eh

Convergence Tolerance:
 Convergence Check Mode ConvCheckMode   .... Total+1el-Energy
 Convergence forced     ConvForced      .... 0
 Energy Change          TolE            ....  1.000e-06 Eh
 1-El. energy change                    ....  1.000e-03 Eh
 Orbital Gradient       TolG            ....  5.000e-05
 Orbital Rotation angle TolX            ....  5.000e-05
 DIIS Error             TolErr          ....  1.000e-06


Diagonalization of the overlap matrix:
Smallest eigenvalue                        ... 5.791e-06
Time for diagonalization                   ...    0.275 sec
Threshold for overlap eigenvalues          ... 1.000e-08
Number of eigenvalues below threshold      ... 0
Time for construction of square roots      ...    0.165 sec
Total time needed                          ...    0.446 sec

Time for model grid setup =    0.348 sec

------------------------------
INITIAL GUESS: MODEL POTENTIAL
------------------------------
Loading Hartree-Fock densities                     ... done
Calculating cut-offs                               ... done
Initializing the effective Hamiltonian             ... done
Setting up the integral package (SHARK)            ... done
Starting the Coulomb interaction                   ... done (   1.9 sec)
Reading the grid                                   ... done
Mapping shells                                     ... done
Starting the XC term evaluation                    ... done (   1.0 sec)
  promolecular density results
     # of electrons  =    117.996280473
     EX              =    -99.709570637
     EC              =     -7.610594982
     EX+EC           =   -107.320165619
Transforming the Hamiltonian                       ... done (   0.1 sec)
Diagonalizing the Hamiltonian                      ... done (   0.3 sec)
Back transforming the eigenvectors                 ... done (   0.1 sec)
Now organizing SCF variables                       ... done
                      ------------------
                      INITIAL GUESS DONE (   3.9 sec)
                      ------------------
-------------------
DFT GRID GENERATION
-------------------

General Integration Accuracy     IntAcc      ... 4.959
Radial Grid Type                 RadialGrid  ... OptM3 with GC (2021)
Angular Grid (max. ang.)         AngularGrid ... 6 (Lebedev-590)
Angular grid pruning method      GridPruning ... 4 (adaptive)
Weight generation scheme         WeightScheme... Becke
Basis function cutoff            BFCut       ... 1.0000e-10
Integration weight cutoff        WCut        ... 1.0000e-14
Angular grids for H and He will be reduced by one unit
Partially contracted basis set               ... off
Rotationally invariant grid construction     ... off

Total number of grid points                  ...   343954
Total number of batches                      ...     5390
Average number of points per batch           ...       63
Average number of grid points per atom       ...    12284
Time for grid setup =    5.184 sec

--------------------
COSX GRID GENERATION
--------------------

GRIDX 1
-------
General Integration Accuracy     IntAcc      ... 4.020
Radial Grid Type                 RadialGrid  ... OptM3 with GC (2021)
Angular Grid (max. ang.)         AngularGrid ... 2 (Lebedev-110)
Angular grid pruning method      GridPruning ... 4 (adaptive)
Weight generation scheme         WeightScheme... Becke
Basis function cutoff            BFCut       ... 1.0000e-10
Integration weight cutoff        WCut        ... 1.0000e-14
Angular grids for H and He will be reduced by one unit
Partially contracted basis set               ... on
Rotationally invariant grid construction     ... off

Total number of grid points                  ...    42995
Total number of batches                      ...      687
Average number of points per batch           ...       62
Average number of grid points per atom       ...     1536
UseSFitting                                  ... on

GRIDX 2
-------
General Integration Accuracy     IntAcc      ... 4.338
Radial Grid Type                 RadialGrid  ... OptM3 with GC (2021)
Angular Grid (max. ang.)         AngularGrid ... 3 (Lebedev-194)
Angular grid pruning method      GridPruning ... 4 (adaptive)
Weight generation scheme         WeightScheme... Becke
Basis function cutoff            BFCut       ... 1.0000e-10
Integration weight cutoff        WCut        ... 1.0000e-14
Angular grids for H and He will be reduced by one unit
Partially contracted basis set               ... on
Rotationally invariant grid construction     ... off

Total number of grid points                  ...    92690
Total number of batches                      ...     1461
Average number of points per batch           ...       63
Average number of grid points per atom       ...     3310
UseSFitting                                  ... on

GRIDX 3
-------
General Integration Accuracy     IntAcc      ... 4.871
Radial Grid Type                 RadialGrid  ... OptM3 with GC (2021)
Angular Grid (max. ang.)         AngularGrid ... 4 (Lebedev-302)
Angular grid pruning method      GridPruning ... 4 (adaptive)
Weight generation scheme         WeightScheme... Becke
Basis function cutoff            BFCut       ... 1.0000e-10
Integration weight cutoff        WCut        ... 1.0000e-14
Angular grids for H and He will be reduced by one unit
Partially contracted basis set               ... on
Rotationally invariant grid construction     ... off

Total number of grid points                  ...   169832
Total number of batches                      ...     2666
Average number of points per batch           ...       63
Average number of grid points per atom       ...     6065
UseSFitting                                  ... on

Time for X-Grid setup             =    4.503 sec

--------------
SCF ITERATIONS
--------------
ITER       Energy         Delta-E        Max-DP      RMS-DP      [F,P]     Damp
               ***  Starting incremental Fock matrix formation  ***
  0   -742.2027982413   0.000000000000 0.08122523  0.00034693  0.3886981 0.7000
  1   -742.4505195759  -0.247721334579 0.07421438  0.00028739  0.1449834 0.7000
                               ***Turning on DIIS***
  2   -742.5555141893  -0.104994613441 0.07243950  0.00051256  0.0583305 0.0000
  3   -742.7295916014  -0.174077412111 0.08962941  0.00025739  0.0729598 0.0000
  4   -742.7595221604  -0.029930558970 0.02130215  0.00008119  0.0271323 0.0000
  5   -742.7612514284  -0.001729268031 0.01117347  0.00003917  0.0124651 0.0000
                      *** Initiating the SOSCF procedure ***
                           *** Shutting down DIIS ***
                      *** Re-Reading the Fockian *** 
                      *** Removing any level shift *** 
ITER      Energy       Delta-E        Grad      Rot      Max-DP    RMS-DP
  6   -742.76150375  -0.0002523244  0.000281  0.000281  0.003408  0.000016
               *** Restarting incremental Fock matrix formation ***
  7   -742.76152133  -0.0000175815  0.000119  0.000463  0.002342  0.000017
  8   -742.76152009   0.0000012407  0.000269  0.000468  0.000542  0.000004
  9   -742.76152389  -0.0000037985  0.000045  0.000095  0.001240  0.000006
 10   -742.76152351   0.0000003849  0.000082  0.000058  0.000617  0.000004
                 **** Energy Check signals convergence ****
              ***Rediagonalizing the Fockian in SOSCF/NRSCF***

               *****************************************************
               *                     SUCCESS                       *
               *           SCF CONVERGED AFTER  11 CYCLES          *
               *****************************************************

Old exchange energy                            =    -27.883333885 Eh
New exchange energy                            =    -27.883333738 Eh
Exchange energy change after final integration =      0.000000148 Eh
Total energy after final integration           =   -742.761523727 Eh
Final COS-X integration done in                =   184.933 sec

----------------
TOTAL SCF ENERGY
----------------

Total Energy       :         -742.76152373 Eh          -20211.56860 eV

Components:
Nuclear Repulsion  :         1105.50829059 Eh           30082.40995 eV
Electronic Energy  :        -1848.26981432 Eh          -50293.97854 eV
One Electron Energy:        -3198.81918103 Eh          -87044.29516 eV
Two Electron Energy:         1350.54936671 Eh           36750.31662 eV
Max COSX asymmetry :            0.00000028 Eh               0.00001 eV

Virial components:
Potential Energy   :        -1482.53065097 Eh          -40341.70995 eV
Kinetic Energy     :          739.76912724 Eh           20130.14135 eV
Virial Ratio       :            2.00404504


DFT components:
N(Alpha)           :       59.000012713481 electrons
N(Beta)            :       59.000012713481 electrons
N(Total)           :      118.000025426962 electrons
E(X)               :      -73.132432843489 Eh       
E(C)               :       -4.218128195715 Eh       
E(XC)              :      -77.350561039203 Eh       
DFET-embed. en.    :        0.000000000000 Eh       

---------------
SCF CONVERGENCE
---------------

  Last Energy change         ...   -3.6732e-07  Tolerance :   1.0000e-06
  Last MAX-Density change    ...    6.6613e-16  Tolerance :   1.0000e-05
  Last RMS-Density change    ...    4.2647e-18  Tolerance :   1.0000e-06
  Last Orbital Gradient      ...    5.3995e-06  Tolerance :   5.0000e-05
  Last Orbital Rotation      ...    1.8802e-05  Tolerance :   5.0000e-05

             **** THE GBW FILE WAS UPDATED (orca.gbw) ****
             **** DENSITY orca.scfp WAS UPDATED ****
             **** ENERGY FILE WAS UPDATED (orca.en.tmp) ****
             **** THE GBW FILE WAS UPDATED (orca.gbw) ****
             **** DENSITY orca.scfp WAS UPDATED ****
----------------
ORBITAL ENERGIES
----------------

  NO   OCC          E(Eh)            E(eV) 
   0   2.0000     -19.263335      -524.1820 
   1   2.0000     -14.501129      -394.5958 
   2   2.0000     -14.499532      -394.5523 
   3   2.0000     -14.496278      -394.4638 
   4   2.0000     -10.402968      -283.0791 
   5   2.0000     -10.369595      -282.1710 
   6   2.0000     -10.363021      -281.9921 
   7   2.0000     -10.360913      -281.9348 
   8   2.0000     -10.356878      -281.8250 
   9   2.0000     -10.353112      -281.7225 
  10   2.0000     -10.322845      -280.8989 
  11   2.0000     -10.321464      -280.8613 
  12   2.0000     -10.312596      -280.6200 
  13   2.0000     -10.312112      -280.6068 
  14   2.0000     -10.311792      -280.5981 
  15   2.0000     -10.311196      -280.5819 
  16   2.0000     -10.310246      -280.5561 
  17   2.0000      -1.078383       -29.3443 
  18   2.0000      -1.037880       -28.2421 
  19   2.0000      -0.989618       -26.9289 
  20   2.0000      -0.962264       -26.1845 
  21   2.0000      -0.902384       -24.5551 
  22   2.0000      -0.836983       -22.7755 
  23   2.0000      -0.826401       -22.4875 
  24   2.0000      -0.785138       -21.3647 
  25   2.0000      -0.771171       -20.9846 
  26   2.0000      -0.732383       -19.9291 
  27   2.0000      -0.707186       -19.2435 
  28   2.0000      -0.667595       -18.1662 
  29   2.0000      -0.643287       -17.5047 
  30   2.0000      -0.626702       -17.0534 
  31   2.0000      -0.615363       -16.7449 
  32   2.0000      -0.572603       -15.5813 
  33   2.0000      -0.552124       -15.0241 
  34   2.0000      -0.543402       -14.7867 
  35   2.0000      -0.531121       -14.4525 
  36   2.0000      -0.523487       -14.2448 
  37   2.0000      -0.498373       -13.5614 
  38   2.0000      -0.489209       -13.3121 
  39   2.0000      -0.484589       -13.1863 
  40   2.0000      -0.463333       -12.6079 
  41   2.0000      -0.456884       -12.4324 
  42   2.0000      -0.450382       -12.2555 
  43   2.0000      -0.448802       -12.2125 
  44   2.0000      -0.437438       -11.9033 
  45   2.0000      -0.427964       -11.6455 
  46   2.0000      -0.420335       -11.4379 
  47   2.0000      -0.406178       -11.0527 
  48   2.0000      -0.394977       -10.7479 
  49   2.0000      -0.371039       -10.0965 
  50   2.0000      -0.368357       -10.0235 
  51   2.0000      -0.361019        -9.8238 
  52   2.0000      -0.355199        -9.6655 
  53   2.0000      -0.303247        -8.2518 
  54   2.0000      -0.301399        -8.2015 
  55   2.0000      -0.291154        -7.9227 
  56   2.0000      -0.284370        -7.7381 
  57   2.0000      -0.275975        -7.5097 
  58   2.0000      -0.267121        -7.2687 
  59   0.0000      -0.073880        -2.0104 
  60   0.0000      -0.046493        -1.2652 
  61   0.0000      -0.020884        -0.5683 
  62   0.0000      -0.018406        -0.5008 
  63   0.0000       0.014854         0.4042 
  64   0.0000       0.028402         0.7729 
  65   0.0000       0.030746         0.8367 
  66   0.0000       0.037436         1.0187 
  67   0.0000       0.039702         1.0803 
  68   0.0000       0.049032         1.3342 
  69   0.0000       0.052830         1.4376 
  70   0.0000       0.062125         1.6905 
  71   0.0000       0.063715         1.7338 
  72   0.0000       0.071278         1.9396 
  73   0.0000       0.085159         2.3173 
  74   0.0000       0.088365         2.4045 
  75   0.0000       0.096992         2.6393 
  76   0.0000       0.106187         2.8895 
  77   0.0000       0.113775         3.0960 
  78   0.0000       0.118237         3.2174 
  79   0.0000       0.125899         3.4259 
  80   0.0000       0.128680         3.5016 
  81   0.0000       0.131133         3.5683 
  82   0.0000       0.135982         3.7003 
  83   0.0000       0.140304         3.8179 
  84   0.0000       0.144050         3.9198 
  85   0.0000       0.148660         4.0453 
  86   0.0000       0.160303         4.3621 
  87   0.0000       0.163976         4.4620 
  88   0.0000       0.168506         4.5853 
  89   0.0000       0.170177         4.6308 
  90   0.0000       0.176878         4.8131 
  91   0.0000       0.178144         4.8475 
  92   0.0000       0.188099         5.1184 
  93   0.0000       0.194050         5.2804 
  94   0.0000       0.198820         5.4102 
  95   0.0000       0.204972         5.5776 
  96   0.0000       0.212615         5.7856 
  97   0.0000       0.217376         5.9151 
  98   0.0000       0.223599         6.0844 
  99   0.0000       0.229937         6.2569 
 100   0.0000       0.238981         6.5030 
 101   0.0000       0.243211         6.6181 
 102   0.0000       0.249056         6.7772 
 103   0.0000       0.249573         6.7912 
 104   0.0000       0.256501         6.9797 
 105   0.0000       0.258644         7.0381 
 106   0.0000       0.262230         7.1356 
 107   0.0000       0.263711         7.1760 
 108   0.0000       0.265923         7.2361 
 109   0.0000       0.270952         7.3730 
 110   0.0000       0.274026         7.4566 
 111   0.0000       0.281300         7.6546 
 112   0.0000       0.282422         7.6851 
 113   0.0000       0.287016         7.8101 
 114   0.0000       0.289874         7.8879 
 115   0.0000       0.294059         8.0018 
 116   0.0000       0.298820         8.1313 
 117   0.0000       0.299862         8.1597 
 118   0.0000       0.303969         8.2714 
 119   0.0000       0.309845         8.4313 
 120   0.0000       0.314999         8.5716 
 121   0.0000       0.315919         8.5966 
 122   0.0000       0.322090         8.7645 
 123   0.0000       0.326009         8.8711 
 124   0.0000       0.332170         9.0388 
 125   0.0000       0.338838         9.2202 
 126   0.0000       0.341953         9.3050 
 127   0.0000       0.349525         9.5111 
 128   0.0000       0.350592         9.5401 
 129   0.0000       0.354268         9.6401 
 130   0.0000       0.355566         9.6755 
 131   0.0000       0.362901         9.8750 
 132   0.0000       0.371623        10.1124 
 133   0.0000       0.378207        10.2915 
 134   0.0000       0.384651        10.4669 
 135   0.0000       0.389857        10.6086 
 136   0.0000       0.403270        10.9735 
 137   0.0000       0.407983        11.1018 
 138   0.0000       0.413052        11.2397 
 139   0.0000       0.415549        11.3077 
 140   0.0000       0.418447        11.3865 
 141   0.0000       0.421635        11.4733 
 142   0.0000       0.424583        11.5535 
 143   0.0000       0.429156        11.6779 
 144   0.0000       0.438432        11.9303 
 145   0.0000       0.440494        11.9864 
 146   0.0000       0.443875        12.0785 
 147   0.0000       0.448948        12.2165 
 148   0.0000       0.457870        12.4593 
 149   0.0000       0.461105        12.5473 
 150   0.0000       0.466658        12.6984 
 151   0.0000       0.472250        12.8506 
 152   0.0000       0.481081        13.0909 
 153   0.0000       0.487167        13.2565 
 154   0.0000       0.489191        13.3116 
 155   0.0000       0.496769        13.5178 
 156   0.0000       0.507279        13.8038 
 157   0.0000       0.510482        13.8909 
 158   0.0000       0.515395        14.0246 
 159   0.0000       0.524208        14.2644 
 160   0.0000       0.531786        14.4706 
 161   0.0000       0.535571        14.5736 
 162   0.0000       0.541518        14.7354 
 163   0.0000       0.545578        14.8459 
 164   0.0000       0.547502        14.8983 
 165   0.0000       0.558393        15.1947 
 166   0.0000       0.564610        15.3638 
 167   0.0000       0.574512        15.6333 
 168   0.0000       0.577662        15.7190 
 169   0.0000       0.586720        15.9655 
 170   0.0000       0.589473        16.0404 
 171   0.0000       0.600768        16.3477 
 172   0.0000       0.601823        16.3764 
 173   0.0000       0.605795        16.4845 
 174   0.0000       0.611345        16.6355 
 175   0.0000       0.618281        16.8243 
 176   0.0000       0.623524        16.9670 
 177   0.0000       0.633252        17.2317 
 178   0.0000       0.634496        17.2655 
 179   0.0000       0.642327        17.4786 
 180   0.0000       0.645294        17.5593 
 181   0.0000       0.648574        17.6486 
 182   0.0000       0.665594        18.1117 
 183   0.0000       0.674120        18.3437 
 184   0.0000       0.678573        18.4649 
 185   0.0000       0.681208        18.5366 
 186   0.0000       0.687782        18.7155 
 187   0.0000       0.693463        18.8701 
 188   0.0000       0.701882        19.0992 
 189   0.0000       0.709284        19.3006 
 190   0.0000       0.710412        19.3313 
 191   0.0000       0.716443        19.4954 
 192   0.0000       0.717572        19.5261 
 193   0.0000       0.727728        19.8025 
 194   0.0000       0.732969        19.9451 
 195   0.0000       0.737454        20.0672 
 196   0.0000       0.745638        20.2898 
 197   0.0000       0.747885        20.3510 
 198   0.0000       0.753365        20.5001 
 199   0.0000       0.756415        20.5831 
 200   0.0000       0.759150        20.6575 
 201   0.0000       0.761746        20.7282 
 202   0.0000       0.768173        20.9030 
 203   0.0000       0.773897        21.0588 
 204   0.0000       0.775560        21.1041 
 205   0.0000       0.778774        21.1915 
 206   0.0000       0.790082        21.4992 
 207   0.0000       0.792455        21.5638 
 208   0.0000       0.801107        21.7992 
 209   0.0000       0.805321        21.9139 
 210   0.0000       0.808115        21.9899 
 211   0.0000       0.817149        22.2358 
 212   0.0000       0.819811        22.3082 
 213   0.0000       0.830492        22.5988 
 214   0.0000       0.835390        22.7321 
 215   0.0000       0.837048        22.7772 
 216   0.0000       0.839323        22.8392 
 217   0.0000       0.843000        22.9392 
 218   0.0000       0.861422        23.4405 
 219   0.0000       0.865466        23.5505 
 220   0.0000       0.868463        23.6321 
 221   0.0000       0.874446        23.7949 
 222   0.0000       0.881031        23.9741 
 223   0.0000       0.886979        24.1359 
 224   0.0000       0.894782        24.3482 
 225   0.0000       0.897560        24.4239 
 226   0.0000       0.901668        24.5356 
 227   0.0000       0.906003        24.6536 
 228   0.0000       0.909360        24.7450 
 229   0.0000       0.913648        24.8616 
 230   0.0000       0.918272        24.9875 
 231   0.0000       0.926698        25.2167 
 232   0.0000       0.927668        25.2431 
 233   0.0000       0.933554        25.4033 
 234   0.0000       0.934433        25.4272 
 235   0.0000       0.937215        25.5029 
 236   0.0000       0.951486        25.8912 
 237   0.0000       0.954918        25.9846 
 238   0.0000       0.958790        26.0900 
 239   0.0000       0.960643        26.1404 
 240   0.0000       0.968864        26.3641 
 241   0.0000       0.972670        26.4677 
 242   0.0000       0.975852        26.5543 
 243   0.0000       0.984931        26.8013 
 244   0.0000       0.999584        27.2001 
 245   0.0000       1.004305        27.3285 
 246   0.0000       1.010852        27.5067 
 247   0.0000       1.014461        27.6049 
 248   0.0000       1.018432        27.7130 
 249   0.0000       1.022856        27.8333 
 250   0.0000       1.027184        27.9511 
 251   0.0000       1.032769        28.1031 
 252   0.0000       1.040769        28.3208 
 253   0.0000       1.045522        28.4501 
 254   0.0000       1.061823        28.8937 
 255   0.0000       1.062099        28.9012 
 256   0.0000       1.069144        29.0929 
 257   0.0000       1.075739        29.2723 
 258   0.0000       1.083811        29.4920 
 259   0.0000       1.091597        29.7039 
 260   0.0000       1.095379        29.8068 
 261   0.0000       1.100685        29.9512 
 262   0.0000       1.120034        30.4777 
 263   0.0000       1.124846        30.6086 
 264   0.0000       1.128634        30.7117 
 265   0.0000       1.134694        30.8766 
 266   0.0000       1.138443        30.9786 
 267   0.0000       1.144863        31.1533 
 268   0.0000       1.146469        31.1970 
 269   0.0000       1.156163        31.4608 
 270   0.0000       1.159926        31.5632 
 271   0.0000       1.163812        31.6689 
 272   0.0000       1.167746        31.7760 
 273   0.0000       1.178899        32.0795 
 274   0.0000       1.180184        32.1144 
 275   0.0000       1.186604        32.2891 
 276   0.0000       1.198395        32.6100 
 277   0.0000       1.202197        32.7134 
 278   0.0000       1.204496        32.7760 
 279   0.0000       1.217423        33.1278 
 280   0.0000       1.227430        33.4001 
 281   0.0000       1.233825        33.5741 
 282   0.0000       1.237410        33.6716 
 283   0.0000       1.246637        33.9227 
 284   0.0000       1.254499        34.1366 
 285   0.0000       1.265268        34.4297 
 286   0.0000       1.272217        34.6188 
 287   0.0000       1.277308        34.7573 
 288   0.0000       1.289799        35.0972 
 289   0.0000       1.291114        35.1330 
 290   0.0000       1.298222        35.3264 
 291   0.0000       1.298675        35.3387 
 292   0.0000       1.310534        35.6614 
 293   0.0000       1.323063        36.0024 
 294   0.0000       1.332778        36.2667 
 295   0.0000       1.336842        36.3773 
 296   0.0000       1.344913        36.5969 
 297   0.0000       1.354283        36.8519 
 298   0.0000       1.367016        37.1984 
 299   0.0000       1.375574        37.4313 
 300   0.0000       1.383080        37.6355 
 301   0.0000       1.392574        37.8939 
 302   0.0000       1.404725        38.2245 
 303   0.0000       1.407245        38.2931 
 304   0.0000       1.419123        38.6163 
 305   0.0000       1.441040        39.2127 
 306   0.0000       1.447667        39.3930 
 307   0.0000       1.453484        39.5513 
 308   0.0000       1.465654        39.8825 
 309   0.0000       1.474211        40.1153 
 310   0.0000       1.488969        40.5169 
 311   0.0000       1.490596        40.5612 
 312   0.0000       1.496714        40.7276 
 313   0.0000       1.503506        40.9125 
 314   0.0000       1.515981        41.2519 
 315   0.0000       1.522583        41.4316 
 316   0.0000       1.535522        41.7837 
 317   0.0000       1.540983        41.9323 
 318   0.0000       1.547714        42.1154 
 319   0.0000       1.553475        42.2722 
 320   0.0000       1.568182        42.6724 
 321   0.0000       1.569251        42.7015 
 322   0.0000       1.583172        43.0803 
 323   0.0000       1.586447        43.1694 
 324   0.0000       1.591597        43.3096 
 325   0.0000       1.599565        43.5264 
 326   0.0000       1.611000        43.8375 
 327   0.0000       1.618302        44.0362 
 328   0.0000       1.624033        44.1922 
 329   0.0000       1.633843        44.4591 
 330   0.0000       1.641987        44.6807 
 331   0.0000       1.647721        44.8368 
 332   0.0000       1.654084        45.0099 
 333   0.0000       1.657630        45.1064 
 334   0.0000       1.664520        45.2939 
 335   0.0000       1.673579        45.5404 
 336   0.0000       1.678235        45.6671 
 337   0.0000       1.690953        46.0132 
 338   0.0000       1.695180        46.1282 
 339   0.0000       1.700700        46.2784 
 340   0.0000       1.706369        46.4327 
 341   0.0000       1.713914        46.6380 
 342   0.0000       1.719474        46.7893 
 343   0.0000       1.723312        46.8937 
 344   0.0000       1.730406        47.0867 
 345   0.0000       1.744723        47.4763 
 346   0.0000       1.754908        47.7535 
 347   0.0000       1.758474        47.8505 
 348   0.0000       1.767539        48.0972 
 349   0.0000       1.775736        48.3202 
 350   0.0000       1.781607        48.4800 
 351   0.0000       1.784079        48.5473 
 352   0.0000       1.797334        48.9079 
 353   0.0000       1.799273        48.9607 
 354   0.0000       1.812875        49.3308 
 355   0.0000       1.818057        49.4718 
 356   0.0000       1.823275        49.6138 
 357   0.0000       1.832250        49.8581 
 358   0.0000       1.836852        49.9833 
 359   0.0000       1.843683        50.1692 
 360   0.0000       1.857775        50.5526 
 361   0.0000       1.860331        50.6222 
 362   0.0000       1.863876        50.7186 
 363   0.0000       1.873988        50.9938 
 364   0.0000       1.882441        51.2238 
 365   0.0000       1.888381        51.3855 
 366   0.0000       1.893349        51.5206 
 367   0.0000       1.898420        51.6586 
 368   0.0000       1.906594        51.8811 
 369   0.0000       1.913514        52.0694 
 370   0.0000       1.916696        52.1559 
 371   0.0000       1.921834        52.2958 
 372   0.0000       1.931813        52.5673 
 373   0.0000       1.936757        52.7018 
 374   0.0000       1.942555        52.8596 
 375   0.0000       1.950885        53.0863 
 376   0.0000       1.958034        53.2808 
 377   0.0000       1.966208        53.5032 
 378   0.0000       1.970529        53.6208 
 379   0.0000       1.974475        53.7282 
 380   0.0000       1.980477        53.8915 
 381   0.0000       1.985880        54.0385 
 382   0.0000       1.991633        54.1951 
 383   0.0000       1.993848        54.2554 
 384   0.0000       2.000399        54.4336 
 385   0.0000       2.010472        54.7077 
 386   0.0000       2.016335        54.8673 
 387   0.0000       2.019541        54.9545 
 388   0.0000       2.024922        55.1009 
 389   0.0000       2.031246        55.2730 
 390   0.0000       2.036713        55.4218 
 391   0.0000       2.041804        55.5603 
 392   0.0000       2.046548        55.6894 
 393   0.0000       2.056128        55.9501 
 394   0.0000       2.066720        56.2383 
 395   0.0000       2.072022        56.3826 
 396   0.0000       2.075999        56.4908 
 397   0.0000       2.083934        56.7067 
 398   0.0000       2.090458        56.8843 
 399   0.0000       2.095372        57.0180 
 400   0.0000       2.103243        57.2322 
 401   0.0000       2.106825        57.3296 
 402   0.0000       2.111077        57.4453 
 403   0.0000       2.120858        57.7115 
 404   0.0000       2.124857        57.8203 
 405   0.0000       2.135230        58.1026 
 406   0.0000       2.136633        58.1407 
 407   0.0000       2.138482        58.1910 
 408   0.0000       2.144421        58.3527 
 409   0.0000       2.148940        58.4756 
 410   0.0000       2.154592        58.6294 
 411   0.0000       2.159395        58.7601 
 412   0.0000       2.172283        59.1108 
 413   0.0000       2.177540        59.2539 
 414   0.0000       2.182141        59.3791 
 415   0.0000       2.186720        59.5037 
 416   0.0000       2.194653        59.7195 
 417   0.0000       2.204913        59.9987 
 418   0.0000       2.211608        60.1809 
 419   0.0000       2.216199        60.3059 
 420   0.0000       2.223771        60.5119 
 421   0.0000       2.228425        60.6385 
 422   0.0000       2.230258        60.6884 
 423   0.0000       2.246145        61.1207 
 424   0.0000       2.253777        61.3284 
 425   0.0000       2.254883        61.3585 
 426   0.0000       2.256612        61.4055 
 427   0.0000       2.259154        61.4747 
 428   0.0000       2.265286        61.6416 
 429   0.0000       2.269429        61.7543 
 430   0.0000       2.274352        61.8883 
 431   0.0000       2.289526        62.3012 
 432   0.0000       2.293505        62.4094 
 433   0.0000       2.303296        62.6759 
 434   0.0000       2.309714        62.8505 
 435   0.0000       2.311708        62.9048 
 436   0.0000       2.325319        63.2751 
 437   0.0000       2.334118        63.5146 
 438   0.0000       2.337760        63.6137 
 439   0.0000       2.343962        63.7825 
 440   0.0000       2.348876        63.9162 
 441   0.0000       2.356789        64.1315 
 442   0.0000       2.367802        64.4312 
 443   0.0000       2.375140        64.6309 
 444   0.0000       2.379794        64.7575 
 445   0.0000       2.386225        64.9325 
 446   0.0000       2.395295        65.1793 
 447   0.0000       2.396742        65.2187 
 448   0.0000       2.403184        65.3940 
 449   0.0000       2.407243        65.5044 
 450   0.0000       2.413554        65.6761 
 451   0.0000       2.418040        65.7982 
 452   0.0000       2.432916        66.2030 
 453   0.0000       2.442145        66.4542 
 454   0.0000       2.446603        66.5755 
 455   0.0000       2.452740        66.7425 
 456   0.0000       2.456753        66.8516 
 457   0.0000       2.463100        67.0244 
 458   0.0000       2.473682        67.3123 
 459   0.0000       2.478561        67.4451 
 460   0.0000       2.484340        67.6023 
 461   0.0000       2.492840        67.8336 
 462   0.0000       2.494792        67.8867 
 463   0.0000       2.496492        67.9330 
 464   0.0000       2.501661        68.0737 
 465   0.0000       2.510245        68.3072 
 466   0.0000       2.517218        68.4970 
 467   0.0000       2.525881        68.7327 
 468   0.0000       2.531160        68.8764 
 469   0.0000       2.536011        69.0084 
 470   0.0000       2.545605        69.2694 
 471   0.0000       2.550321        69.3978 
 472   0.0000       2.556962        69.5785 
 473   0.0000       2.560231        69.6674 
 474   0.0000       2.562649        69.7332 
 475   0.0000       2.570150        69.9373 
 476   0.0000       2.575395        70.0800 
 477   0.0000       2.579378        70.1884 
 478   0.0000       2.587266        70.4031 
 479   0.0000       2.595794        70.6351 
 480   0.0000       2.610024        71.0224 
 481   0.0000       2.613358        71.1131 
 482   0.0000       2.617718        71.2317 
 483   0.0000       2.622529        71.3626 
 484   0.0000       2.629012        71.5391 
 485   0.0000       2.630423        71.5774 
 486   0.0000       2.641792        71.8868 
 487   0.0000       2.643855        71.9429 
 488   0.0000       2.652016        72.1650 
 489   0.0000       2.654559        72.2342 
 490   0.0000       2.663801        72.4857 
 491   0.0000       2.674792        72.7848 
 492   0.0000       2.680338        72.9357 
 493   0.0000       2.683316        73.0167 
 494   0.0000       2.688553        73.1592 
 495   0.0000       2.699165        73.4480 
 496   0.0000       2.705593        73.6229 
 497   0.0000       2.711151        73.7742 
 498   0.0000       2.716327        73.9150 
 499   0.0000       2.730348        74.2965 
 500   0.0000       2.731741        74.3344 
 501   0.0000       2.735895        74.4475 
 502   0.0000       2.750065        74.8331 
 503   0.0000       2.754065        74.9419 
 504   0.0000       2.755276        74.9749 
 505   0.0000       2.760352        75.1130 
 506   0.0000       2.774412        75.4956 
 507   0.0000       2.780383        75.6581 
 508   0.0000       2.792194        75.9795 
 509   0.0000       2.792821        75.9965 
 510   0.0000       2.800059        76.1935 
 511   0.0000       2.803128        76.2770 
 512   0.0000       2.811191        76.4964 
 513   0.0000       2.816432        76.6390 
 514   0.0000       2.827351        76.9361 
 515   0.0000       2.831548        77.0503 
 516   0.0000       2.837716        77.2182 
 517   0.0000       2.840091        77.2828 
 518   0.0000       2.846792        77.4651 
 519   0.0000       2.861261        77.8589 
 520   0.0000       2.865836        77.9834 
 521   0.0000       2.880584        78.3847 
 522   0.0000       2.890882        78.6649 
 523   0.0000       2.903157        78.9989 
 524   0.0000       2.906075        79.0783 
 525   0.0000       2.912937        79.2650 
 526   0.0000       2.917694        79.3945 
 527   0.0000       2.925965        79.6196 
 528   0.0000       2.943454        80.0955 
 529   0.0000       2.954107        80.3853 
 530   0.0000       2.954214        80.3882 
 531   0.0000       2.963519        80.6414 
 532   0.0000       2.971548        80.8599 
 533   0.0000       2.983077        81.1736 
 534   0.0000       2.992389        81.4270 
 535   0.0000       2.998558        81.5949 
 536   0.0000       3.001796        81.6830 
 537   0.0000       3.009014        81.8794 
 538   0.0000       3.025804        82.3363 
 539   0.0000       3.028393        82.4068 
 540   0.0000       3.045889        82.8829 
 541   0.0000       3.049726        82.9873 
 542   0.0000       3.059437        83.2515 
 543   0.0000       3.069035        83.5127 
 544   0.0000       3.075643        83.6925 
 545   0.0000       3.083268        83.9000 
 546   0.0000       3.088248        84.0355 
 547   0.0000       3.109592        84.6163 
 548   0.0000       3.113949        84.7349 
 549   0.0000       3.120429        84.9112 
 550   0.0000       3.133375        85.2635 
 551   0.0000       3.144441        85.5646 
 552   0.0000       3.148162        85.6658 
 553   0.0000       3.157789        85.9278 
 554   0.0000       3.169467        86.2456 
 555   0.0000       3.174714        86.3884 
 556   0.0000       3.181608        86.5759 
 557   0.0000       3.193998        86.9131 
 558   0.0000       3.204120        87.1885 
 559   0.0000       3.207216        87.2728 
 560   0.0000       3.220440        87.6326 
 561   0.0000       3.238000        88.1105 
 562   0.0000       3.240023        88.1655 
 563   0.0000       3.246268        88.3354 
 564   0.0000       3.252075        88.4934 
 565   0.0000       3.264669        88.8361 
 566   0.0000       3.268812        88.9489 
 567   0.0000       3.286006        89.4168 
 568   0.0000       3.294143        89.6382 
 569   0.0000       3.302568        89.8674 
 570   0.0000       3.309909        90.0672 
 571   0.0000       3.321031        90.3698 
 572   0.0000       3.330673        90.6322 
 573   0.0000       3.336263        90.7843 
 574   0.0000       3.344674        91.0132 
 575   0.0000       3.354602        91.2834 
 576   0.0000       3.366484        91.6067 
 577   0.0000       3.375685        91.8571 
 578   0.0000       3.377326        91.9017 
 579   0.0000       3.380650        91.9922 
 580   0.0000       3.398821        92.4866 
 581   0.0000       3.408114        92.7395 
 582   0.0000       3.417660        92.9993 
 583   0.0000       3.425051        93.2004 
 584   0.0000       3.432883        93.4135 
 585   0.0000       3.435005        93.4712 
 586   0.0000       3.452982        93.9604 
 587   0.0000       3.458486        94.1102 
 588   0.0000       3.470319        94.4322 
 589   0.0000       3.473450        94.5174 
 590   0.0000       3.484692        94.8233 
 591   0.0000       3.491743        95.0152 
 592   0.0000       3.499349        95.2221 
 593   0.0000       3.503455        95.3339 
 594   0.0000       3.510636        95.5293 
 595   0.0000       3.519253        95.7637 
 596   0.0000       3.523768        95.8866 
 597   0.0000       3.542111        96.3857 
 598   0.0000       3.551192        96.6328 
 599   0.0000       3.554943        96.7349 
 600   0.0000       3.571204        97.1774 
 601   0.0000       3.580017        97.4172 
 602   0.0000       3.587628        97.6243 
 603   0.0000       3.598260        97.9136 
 604   0.0000       3.599672        97.9520 
 605   0.0000       3.611242        98.2669 
 606   0.0000       3.622623        98.5766 
 607   0.0000       3.633140        98.8628 
 608   0.0000       3.641997        99.1038 
 609   0.0000       3.658747        99.5596 
 610   0.0000       3.666582        99.7728 
 611   0.0000       3.675917       100.0268 
 612   0.0000       3.682035       100.1933 
 613   0.0000       3.685228       100.2802 
 614   0.0000       3.706538       100.8600 
 615   0.0000       3.712133       101.0123 
 616   0.0000       3.719316       101.2077 
 617   0.0000       3.731181       101.5306 
 618   0.0000       3.740218       101.7765 
 619   0.0000       3.750037       102.0437 
 620   0.0000       3.763361       102.4063 
 621   0.0000       3.781851       102.9094 
 622   0.0000       3.785360       103.0049 
 623   0.0000       3.802781       103.4789 
 624   0.0000       3.811327       103.7115 
 625   0.0000       3.824463       104.0689 
 626   0.0000       3.836650       104.4006 
 627   0.0000       3.840405       104.5027 
 628   0.0000       3.847534       104.6967 
 629   0.0000       3.853803       104.8673 
 630   0.0000       3.875184       105.4491 
 631   0.0000       3.886975       105.7700 
 632   0.0000       3.891025       105.8802 
 633   0.0000       3.898866       106.0935 
 634   0.0000       3.927737       106.8792 
 635   0.0000       3.929836       106.9363 
 636   0.0000       3.934431       107.0613 
 637   0.0000       3.940943       107.2385 
 638   0.0000       3.964042       107.8671 
 639   0.0000       3.967724       107.9673 
 640   0.0000       3.980442       108.3133 
 641   0.0000       3.996674       108.7550 
 642   0.0000       4.005200       108.9870 
 643   0.0000       4.012517       109.1861 
 644   0.0000       4.031184       109.6941 
 645   0.0000       4.038222       109.8856 
 646   0.0000       4.058563       110.4391 
 647   0.0000       4.067626       110.6857 
 648   0.0000       4.073849       110.8551 
 649   0.0000       4.081833       111.0723 
 650   0.0000       4.090500       111.3082 
 651   0.0000       4.097913       111.5099 
 652   0.0000       4.117886       112.0534 
 653   0.0000       4.125766       112.2678 
 654   0.0000       4.136177       112.5511 
 655   0.0000       4.146348       112.8279 
 656   0.0000       4.163434       113.2928 
 657   0.0000       4.173597       113.5693 
 658   0.0000       4.198691       114.2522 
 659   0.0000       4.205809       114.4459 
 660   0.0000       4.222299       114.8946 
 661   0.0000       4.244279       115.4927 
 662   0.0000       4.253053       115.7314 
 663   0.0000       4.278707       116.4295 
 664   0.0000       4.301388       117.0467 
 665   0.0000       4.311354       117.3179 
 666   0.0000       4.331304       117.8608 
 667   0.0000       4.332162       117.8841 
 668   0.0000       4.356273       118.5402 
 669   0.0000       4.360109       118.6446 
 670   0.0000       4.373445       119.0075 
 671   0.0000       4.388262       119.4107 
 672   0.0000       4.403130       119.8153 
 673   0.0000       4.449537       121.0780 
 674   0.0000       4.454891       121.2237 
 675   0.0000       4.471693       121.6810 
 676   0.0000       4.501362       122.4883 
 677   0.0000       4.518691       122.9598 
 678   0.0000       4.534421       123.3879 
 679   0.0000       4.542553       123.6092 
 680   0.0000       4.562222       124.1444 
 681   0.0000       4.576318       124.5279 
 682   0.0000       4.598487       125.1312 
 683   0.0000       4.611908       125.4964 
 684   0.0000       4.632285       126.0509 
 685   0.0000       4.681263       127.3836 
 686   0.0000       4.689595       127.6104 
 687   0.0000       4.693295       127.7110 
 688   0.0000       4.712783       128.2414 
 689   0.0000       4.716369       128.3389 
 690   0.0000       4.742216       129.0423 
 691   0.0000       4.751384       129.2917 
 692   0.0000       4.765625       129.6792 
 693   0.0000       4.770825       129.8208 
 694   0.0000       4.791181       130.3747 
 695   0.0000       4.815305       131.0311 
 696   0.0000       4.821727       131.2059 
 697   0.0000       4.835400       131.5779 
 698   0.0000       4.846816       131.8886 
 699   0.0000       4.850584       131.9911 
 700   0.0000       4.874586       132.6442 
 701   0.0000       4.879145       132.7683 
 702   0.0000       4.893131       133.1489 
 703   0.0000       4.900187       133.3409 
 704   0.0000       4.906367       133.5090 
 705   0.0000       4.917701       133.8174 
 706   0.0000       4.952599       134.7671 
 707   0.0000       4.961909       135.0204 
 708   0.0000       4.979866       135.5091 
 709   0.0000       4.998231       136.0088 
 710   0.0000       5.007694       136.2663 
 711   0.0000       5.023781       136.7040 
 712   0.0000       5.035407       137.0204 
 713   0.0000       5.044644       137.2717 
 714   0.0000       5.046714       137.3281 
 715   0.0000       5.062435       137.7559 
 716   0.0000       5.076997       138.1521 
 717   0.0000       5.079554       138.2217 
 718   0.0000       5.082908       138.3130 
 719   0.0000       5.092233       138.5667 
 720   0.0000       5.097887       138.7205 
 721   0.0000       5.105521       138.9283 
 722   0.0000       5.118115       139.2710 
 723   0.0000       5.121931       139.3748 
 724   0.0000       5.132846       139.6718 
 725   0.0000       5.148092       140.0867 
 726   0.0000       5.155251       140.2815 
 727   0.0000       5.177629       140.8905 
 728   0.0000       5.185634       141.1083 
 729   0.0000       5.195605       141.3796 
 730   0.0000       5.209531       141.7585 
 731   0.0000       5.215896       141.9317 
 732   0.0000       5.220372       142.0535 
 733   0.0000       5.240913       142.6125 
 734   0.0000       5.242104       142.6449 
 735   0.0000       5.253492       142.9548 
 736   0.0000       5.290884       143.9723 
 737   0.0000       5.294604       144.0735 
 738   0.0000       5.301068       144.2494 
 739   0.0000       5.325160       144.9050 
 740   0.0000       5.341648       145.3536 
 741   0.0000       5.349767       145.5746 
 742   0.0000       5.355318       145.7256 
 743   0.0000       5.366900       146.0408 
 744   0.0000       5.377018       146.3161 
 745   0.0000       5.389324       146.6510 
 746   0.0000       5.402874       147.0197 
 747   0.0000       5.412775       147.2891 
 748   0.0000       5.415464       147.3623 
 749   0.0000       5.426288       147.6568 
 750   0.0000       5.432923       147.8373 
 751   0.0000       5.446463       148.2058 
 752   0.0000       5.461304       148.6096 
 753   0.0000       5.463001       148.6558 
 754   0.0000       5.475928       149.0076 
 755   0.0000       5.490529       149.4049 
 756   0.0000       5.494564       149.5147 
 757   0.0000       5.502824       149.7394 
 758   0.0000       5.510468       149.9475 
 759   0.0000       5.519678       150.1981 
 760   0.0000       5.527647       150.4149 
 761   0.0000       5.530338       150.4882 
 762   0.0000       5.534544       150.6026 
 763   0.0000       5.545794       150.9087 
 764   0.0000       5.547907       150.9662 
 765   0.0000       5.567796       151.5074 
 766   0.0000       5.576853       151.7539 
 767   0.0000       5.585723       151.9953 
 768   0.0000       5.597033       152.3030 
 769   0.0000       5.614901       152.7892 
 770   0.0000       5.628997       153.1728 
 771   0.0000       5.646465       153.6481 
 772   0.0000       5.651973       153.7980 
 773   0.0000       5.659818       154.0115 
 774   0.0000       5.683636       154.6596 
 775   0.0000       5.686056       154.7254 
 776   0.0000       5.695137       154.9726 
 777   0.0000       5.697508       155.0371 
 778   0.0000       5.713467       155.4713 
 779   0.0000       5.727952       155.8655 
 780   0.0000       5.733770       156.0238 
 781   0.0000       5.745974       156.3559 
 782   0.0000       5.757074       156.6580 
 783   0.0000       5.759079       156.7125 
 784   0.0000       5.775150       157.1498 
 785   0.0000       5.781445       157.3211 
 786   0.0000       5.791942       157.6068 
 787   0.0000       5.802400       157.8913 
 788   0.0000       5.809219       158.0769 
 789   0.0000       5.824722       158.4988 
 790   0.0000       5.829995       158.6422 
 791   0.0000       5.837255       158.8398 
 792   0.0000       5.845706       159.0697 
 793   0.0000       5.852351       159.2506 
 794   0.0000       5.860890       159.4829 
 795   0.0000       5.869113       159.7067 
 796   0.0000       5.880340       160.0122 
 797   0.0000       5.889041       160.2489 
 798   0.0000       5.898151       160.4969 
 799   0.0000       5.904191       160.6612 
 800   0.0000       5.913977       160.9275 
 801   0.0000       5.917051       161.0111 
 802   0.0000       5.922638       161.1632 
 803   0.0000       5.933050       161.4465 
 804   0.0000       5.936963       161.5530 
 805   0.0000       5.952138       161.9659 
 806   0.0000       5.955437       162.0557 
 807   0.0000       5.958371       162.1355 
 808   0.0000       5.965634       162.3332 
 809   0.0000       5.972698       162.5254 
 810   0.0000       5.981764       162.7721 
 811   0.0000       5.987456       162.9270 
 812   0.0000       6.003131       163.3535 
 813   0.0000       6.005244       163.4110 
 814   0.0000       6.020919       163.8375 
 815   0.0000       6.025503       163.9623 
 816   0.0000       6.035573       164.2363 
 817   0.0000       6.039201       164.3350 
 818   0.0000       6.043580       164.4542 
 819   0.0000       6.054451       164.7500 
 820   0.0000       6.055815       164.7871 
 821   0.0000       6.060433       164.9128 
 822   0.0000       6.065789       165.0585 
 823   0.0000       6.075310       165.3176 
 824   0.0000       6.076281       165.3440 
 825   0.0000       6.087281       165.6434 
 826   0.0000       6.090702       165.7364 
 827   0.0000       6.093720       165.8185 
 828   0.0000       6.100918       166.0144 
 829   0.0000       6.112550       166.3309 
 830   0.0000       6.115846       166.4206 
 831   0.0000       6.119360       166.5163 
 832   0.0000       6.131653       166.8508 
 833   0.0000       6.137690       167.0150 
 834   0.0000       6.139032       167.0516 
 835   0.0000       6.149615       167.3395 
 836   0.0000       6.152219       167.4104 
 837   0.0000       6.155994       167.5131 
 838   0.0000       6.167321       167.8213 
 839   0.0000       6.179847       168.1622 
 840   0.0000       6.186233       168.3360 
 841   0.0000       6.187926       168.3820 
 842   0.0000       6.198022       168.6568 
 843   0.0000       6.200850       168.7337 
 844   0.0000       6.208277       168.9358 
 845   0.0000       6.211331       169.0189 
 846   0.0000       6.223965       169.3627 
 847   0.0000       6.228188       169.4776 
 848   0.0000       6.236515       169.7042 
 849   0.0000       6.238144       169.7485 
 850   0.0000       6.246479       169.9753 
 851   0.0000       6.249785       170.0653 
 852   0.0000       6.257978       170.2882 
 853   0.0000       6.264473       170.4650 
 854   0.0000       6.266639       170.5239 
 855   0.0000       6.269509       170.6020 
 856   0.0000       6.276129       170.7821 
 857   0.0000       6.282016       170.9423 
 858   0.0000       6.290413       171.1708 
 859   0.0000       6.296660       171.3408 
 860   0.0000       6.308186       171.6545 
 861   0.0000       6.319054       171.9502 
 862   0.0000       6.325343       172.1213 
 863   0.0000       6.333162       172.3341 
 864   0.0000       6.344559       172.6442 
 865   0.0000       6.351392       172.8302 
 866   0.0000       6.364403       173.1842 
 867   0.0000       6.374369       173.4554 
 868   0.0000       6.380808       173.6306 
 869   0.0000       6.386058       173.7735 
 870   0.0000       6.394009       173.9898 
 871   0.0000       6.400489       174.1662 
 872   0.0000       6.410397       174.4358 
 873   0.0000       6.416903       174.6128 
 874   0.0000       6.424410       174.8171 
 875   0.0000       6.431059       174.9980 
 876   0.0000       6.442853       175.3189 
 877   0.0000       6.443649       175.3406 
 878   0.0000       6.468307       176.0116 
 879   0.0000       6.475701       176.2128 
 880   0.0000       6.481690       176.3757 
 881   0.0000       6.483052       176.4128 
 882   0.0000       6.493779       176.7047 
 883   0.0000       6.499645       176.8643 
 884   0.0000       6.504564       176.9982 
 885   0.0000       6.510945       177.1718 
 886   0.0000       6.518230       177.3700 
 887   0.0000       6.531968       177.7439 
 888   0.0000       6.537106       177.8837 
 889   0.0000       6.544509       178.0851 
 890   0.0000       6.549699       178.2264 
 891   0.0000       6.556744       178.4181 
 892   0.0000       6.558888       178.4764 
 893   0.0000       6.564079       178.6177 
 894   0.0000       6.574665       178.9057 
 895   0.0000       6.582429       179.1170 
 896   0.0000       6.585677       179.2054 
 897   0.0000       6.594025       179.4325 
 898   0.0000       6.603395       179.6875 
 899   0.0000       6.607874       179.8094 
 900   0.0000       6.618014       180.0853 
 901   0.0000       6.622153       180.1980 
 902   0.0000       6.624959       180.2743 
 903   0.0000       6.630837       180.4342 
 904   0.0000       6.636095       180.5773 
 905   0.0000       6.639810       180.6784 
 906   0.0000       6.649201       180.9340 
 907   0.0000       6.663605       181.3259 
 908   0.0000       6.667287       181.4261 
 909   0.0000       6.676604       181.6796 
 910   0.0000       6.692033       182.0995 
 911   0.0000       6.695774       182.2013 
 912   0.0000       6.704551       182.4401 
 913   0.0000       6.710243       182.5950 
 914   0.0000       6.718580       182.8218 
 915   0.0000       6.731788       183.1813 
 916   0.0000       6.736480       183.3089 
 917   0.0000       6.751057       183.7056 
 918   0.0000       6.784800       184.6238 
 919   0.0000       6.789965       184.7643 
 920   0.0000       6.798458       184.9954 
 921   0.0000       6.800590       185.0535 
 922   0.0000       6.819838       185.5772 
 923   0.0000       6.831292       185.8889 
 924   0.0000       6.847773       186.3374 
 925   0.0000       6.865967       186.8325 
 926   0.0000       6.868549       186.9027 
 927   0.0000       6.893762       187.5888 
 928   0.0000       6.910224       188.0368 
 929   0.0000       6.922782       188.3785 
 930   0.0000       6.927892       188.5175 
 931   0.0000       6.929018       188.5482 
 932   0.0000       6.945963       189.0093 
 933   0.0000       6.952743       189.1938 
 934   0.0000       6.964260       189.5072 
 935   0.0000       6.969568       189.6516 
 936   0.0000       6.979169       189.9129 
 937   0.0000       6.981471       189.9755 
 938   0.0000       6.995933       190.3690 
 939   0.0000       7.021148       191.0551 
 940   0.0000       7.030759       191.3167 
 941   0.0000       7.043343       191.6591 
 942   0.0000       7.047565       191.7740 
 943   0.0000       7.059066       192.0870 
 944   0.0000       7.061713       192.1590 
 945   0.0000       7.065493       192.2618 
 946   0.0000       7.083269       192.7455 
 947   0.0000       7.093666       193.0285 
 948   0.0000       7.106496       193.3776 
 949   0.0000       7.111533       193.5147 
 950   0.0000       7.124741       193.8740 
 951   0.0000       7.128274       193.9702 
 952   0.0000       7.149969       194.5605 
 953   0.0000       7.155182       194.7024 
 954   0.0000       7.169533       195.0929 
 955   0.0000       7.179945       195.3762 
 956   0.0000       7.197195       195.8456 
 957   0.0000       7.212360       196.2583 
 958   0.0000       7.225087       196.6046 
 959   0.0000       7.234948       196.8730 
 960   0.0000       7.243332       197.1011 
 961   0.0000       7.268034       197.7732 
 962   0.0000       7.274153       197.9398 
 963   0.0000       7.285202       198.2404 
 964   0.0000       7.292927       198.4506 
 965   0.0000       7.310461       198.9278 
 966   0.0000       7.326425       199.3622 
 967   0.0000       7.335564       199.6108 
 968   0.0000       7.340108       199.7345 
 969   0.0000       7.372459       200.6148 
 970   0.0000       7.378281       200.7732 
 971   0.0000       7.394019       201.2015 
 972   0.0000       7.395891       201.2524 
 973   0.0000       7.400084       201.3665 
 974   0.0000       7.411891       201.6878 
 975   0.0000       7.421318       201.9443 
 976   0.0000       7.425674       202.0629 
 977   0.0000       7.431085       202.2101 
 978   0.0000       7.441674       202.4982 
 979   0.0000       7.452331       202.7882 
 980   0.0000       7.461365       203.0341 
 981   0.0000       7.481112       203.5714 
 982   0.0000       7.486844       203.7274 
 983   0.0000       7.492282       203.8754 
 984   0.0000       7.507862       204.2993 
 985   0.0000       7.512696       204.4309 
 986   0.0000       7.518993       204.6022 
 987   0.0000       7.531809       204.9509 
 988   0.0000       7.542177       205.2331 
 989   0.0000       7.550039       205.4470 
 990   0.0000       7.568241       205.9423 
 991   0.0000       7.574274       206.1065 
 992   0.0000       7.574439       206.1110 
 993   0.0000       7.594913       206.6681 
 994   0.0000       7.604704       206.9345 
 995   0.0000       7.619574       207.3392 
 996   0.0000       7.627125       207.5446 
 997   0.0000       7.632867       207.7009 
 998   0.0000       7.647946       208.1112 
 999   0.0000       7.666747       208.6228 
 1000   0.0000       7.677626       208.9188 
 1001   0.0000       7.680248       208.9902 
 1002   0.0000       7.687964       209.2001 
 1003   0.0000       7.699109       209.5034 
 1004   0.0000       7.715724       209.9555 
 1005   0.0000       7.723663       210.1716 
 1006   0.0000       7.737112       210.5375 
 1007   0.0000       7.746386       210.7899 
 1008   0.0000       7.768626       211.3951 
 1009   0.0000       7.776305       211.6040 
 1010   0.0000       7.787836       211.9178 
 1011   0.0000       7.792335       212.0402 
 1012   0.0000       7.800673       212.2671 
 1013   0.0000       7.810163       212.5253 
 1014   0.0000       7.813846       212.6255 
 1015   0.0000       7.821095       212.8228 
 1016   0.0000       7.843740       213.4390 
 1017   0.0000       7.851964       213.6628 
 1018   0.0000       7.864122       213.9936 
 1019   0.0000       7.869327       214.1353 
 1020   0.0000       7.880449       214.4379 
 1021   0.0000       7.889837       214.6934 
 1022   0.0000       7.892078       214.7544 
 1023   0.0000       7.909924       215.2400 
 1024   0.0000       7.925264       215.6574 
 1025   0.0000       7.932708       215.8600 
 1026   0.0000       7.939361       216.0410 
 1027   0.0000       7.947237       216.2553 
 1028   0.0000       7.952590       216.4010 
 1029   0.0000       7.963589       216.7003 
 1030   0.0000       7.964662       216.7295 
 1031   0.0000       7.977537       217.0798 
 1032   0.0000       7.985734       217.3029 
 1033   0.0000       7.998241       217.6432 
 1034   0.0000       8.006488       217.8676 
 1035   0.0000       8.021599       218.2788 
 1036   0.0000       8.034180       218.6212 
 1037   0.0000       8.038883       218.7491 
 1038   0.0000       8.048207       219.0028 
 1039   0.0000       8.062910       219.4029 
 1040   0.0000       8.079421       219.8522 
 1041   0.0000       8.094635       220.2662 
 1042   0.0000       8.095213       220.2819 
 1043   0.0000       8.098419       220.3692 
 1044   0.0000       8.110831       220.7069 
 1045   0.0000       8.112732       220.7587 
 1046   0.0000       8.120514       220.9704 
 1047   0.0000       8.131749       221.2761 
 1048   0.0000       8.153793       221.8760 
 1049   0.0000       8.158898       222.0149 
 1050   0.0000       8.175338       222.4623 
 1051   0.0000       8.180679       222.6076 
 1052   0.0000       8.187215       222.7855 
 1053   0.0000       8.193715       222.9623 
 1054   0.0000       8.196523       223.0387 
 1055   0.0000       8.219614       223.6671 
 1056   0.0000       8.223798       223.7809 
 1057   0.0000       8.230802       223.9715 
 1058   0.0000       8.233867       224.0549 
 1059   0.0000       8.239040       224.1957 
 1060   0.0000       8.246733       224.4050 
 1061   0.0000       8.254646       224.6203 
 1062   0.0000       8.261555       224.8083 
 1063   0.0000       8.264189       224.8800 
 1064   0.0000       8.268926       225.0089 
 1065   0.0000       8.276083       225.2037 
 1066   0.0000       8.280577       225.3260 
 1067   0.0000       8.291540       225.6243 
 1068   0.0000       8.296377       225.7559 
 1069   0.0000       8.299671       225.8455 
 1070   0.0000       8.316115       226.2930 
 1071   0.0000       8.319583       226.3874 
 1072   0.0000       8.333926       226.7777 
 1073   0.0000       8.346592       227.1223 
 1074   0.0000       8.353539       227.3114 
 1075   0.0000       8.361111       227.5174 
 1076   0.0000       8.363017       227.5693 
 1077   0.0000       8.375176       227.9001 
 1078   0.0000       8.376797       227.9442 
 1079   0.0000       8.389420       228.2877 
 1080   0.0000       8.396177       228.4716 
 1081   0.0000       8.403144       228.6612 
 1082   0.0000       8.417446       229.0504 
 1083   0.0000       8.424453       229.2410 
 1084   0.0000       8.437884       229.6065 
 1085   0.0000       8.438290       229.6176 
 1086   0.0000       8.454658       230.0629 
 1087   0.0000       8.462101       230.2655 
 1088   0.0000       8.472993       230.5619 
 1089   0.0000       8.485450       230.9008 
 1090   0.0000       8.495974       231.1872 
 1091   0.0000       8.500259       231.3038 
 1092   0.0000       8.516870       231.7558 
 1093   0.0000       8.526375       232.0145 
 1094   0.0000       8.532523       232.1818 
 1095   0.0000       8.533262       232.2019 
 1096   0.0000       8.554693       232.7850 
 1097   0.0000       8.566738       233.1128 
 1098   0.0000       8.576322       233.3736 
 1099   0.0000       8.589836       233.7413 
 1100   0.0000       8.606009       234.1814 
 1101   0.0000       8.613848       234.3947 
 1102   0.0000       8.617063       234.4822 
 1103   0.0000       8.647282       235.3045 
 1104   0.0000       8.662063       235.7067 
 1105   0.0000       8.669601       235.9118 
 1106   0.0000       8.682622       236.2662 
 1107   0.0000       8.692267       236.5286 
 1108   0.0000       8.701579       236.7820 
 1109   0.0000       8.730375       237.5656 
 1110   0.0000       8.732515       237.6238 
 1111   0.0000       8.737522       237.7600 
 1112   0.0000       8.759084       238.3468 
 1113   0.0000       8.770292       238.6518 
 1114   0.0000       8.781079       238.9453 
 1115   0.0000       8.788838       239.1564 
 1116   0.0000       8.811681       239.7780 
 1117   0.0000       8.838631       240.5114 
 1118   0.0000       8.854117       240.9328 
 1119   0.0000       8.857936       241.0367 
 1120   0.0000       8.873446       241.4587 
 1121   0.0000       8.884660       241.7639 
 1122   0.0000       8.892396       241.9744 
 1123   0.0000       8.900156       242.1856 
 1124   0.0000       8.904223       242.2962 
 1125   0.0000       8.907165       242.3763 
 1126   0.0000       8.931965       243.0511 
 1127   0.0000       8.949121       243.5180 
 1128   0.0000       8.959037       243.7878 
 1129   0.0000       8.977669       244.2948 
 1130   0.0000       8.985946       244.5200 
 1131   0.0000       9.005528       245.0529 
 1132   0.0000       9.038224       245.9426 
 1133   0.0000       9.053080       246.3468 
 1134   0.0000       9.060898       246.5596 
 1135   0.0000       9.067328       246.7345 
 1136   0.0000       9.085891       247.2397 
 1137   0.0000       9.093987       247.4600 
 1138   0.0000       9.108194       247.8466 
 1139   0.0000       9.121353       248.2046 
 1140   0.0000       9.141587       248.7552 
 1141   0.0000       9.148115       248.9329 
 1142   0.0000       9.170151       249.5325 
 1143   0.0000       9.184845       249.9323 
 1144   0.0000       9.208254       250.5693 
 1145   0.0000       9.243793       251.5364 
 1146   0.0000       9.259087       251.9526 
 1147   0.0000       9.277820       252.4623 
 1148   0.0000       9.304684       253.1933 
 1149   0.0000       9.318997       253.5828 
 1150   0.0000       9.350940       254.4520 
 1151   0.0000       9.357725       254.6367 
 1152   0.0000       9.360963       254.7248 
 1153   0.0000       9.377294       255.1691 
 1154   0.0000       9.411580       256.1021 
 1155   0.0000       9.427986       256.5485 
 1156   0.0000       9.454331       257.2654 
 1157   0.0000       9.465724       257.5754 
 1158   0.0000       9.468669       257.6556 
 1159   0.0000       9.489895       258.2332 
 1160   0.0000       9.521633       259.0968 
 1161   0.0000       9.542268       259.6583 
 1162   0.0000       9.570403       260.4239 
 1163   0.0000       9.596023       261.1211 
 1164   0.0000       9.603587       261.3269 
 1165   0.0000       9.623710       261.8745 
 1166   0.0000       9.650907       262.6145 
 1167   0.0000       9.663749       262.9640 
 1168   0.0000       9.677831       263.3472 
 1169   0.0000       9.690116       263.6815 
 1170   0.0000       9.693335       263.7690 
 1171   0.0000       9.709736       264.2153 
 1172   0.0000       9.741021       265.0666 
 1173   0.0000       9.756501       265.4879 
 1174   0.0000       9.758170       265.5333 
 1175   0.0000       9.770705       265.8744 
 1176   0.0000       9.796566       266.5781 
 1177   0.0000       9.812508       267.0119 
 1178   0.0000       9.822901       267.2947 
 1179   0.0000       9.829527       267.4750 
 1180   0.0000       9.834026       267.5975 
 1181   0.0000       9.846167       267.9278 
 1182   0.0000       9.877520       268.7810 
 1183   0.0000       9.884636       268.9746 
 1184   0.0000       9.893787       269.2236 
 1185   0.0000       9.941988       270.5352 
 1186   0.0000       9.946833       270.6671 
 1187   0.0000       9.953349       270.8444 
 1188   0.0000       9.979899       271.5669 
 1189   0.0000       9.998380       272.0698 
 1190   0.0000      10.011893       272.4375 
 1191   0.0000      10.016871       272.5729 
 1192   0.0000      10.031406       272.9684 
 1193   0.0000      10.040826       273.2248 
 1194   0.0000      10.054157       273.5875 
 1195   0.0000      10.105857       274.9943 
 1196   0.0000      10.126598       275.5587 
 1197   0.0000      10.131233       275.6849 
 1198   0.0000      10.166602       276.6473 
 1199   0.0000      10.180561       277.0271 
 1200   0.0000      10.199978       277.5555 
 1201   0.0000      10.215277       277.9718 
 1202   0.0000      10.226585       278.2795 
 1203   0.0000      10.227470       278.3036 
 1204   0.0000      10.241931       278.6971 
 1205   0.0000      10.251967       278.9702 
 1206   0.0000      10.265842       279.3478 
 1207   0.0000      10.299762       280.2708 
 1208   0.0000      10.308914       280.5198 
 1209   0.0000      10.315674       280.7038 
 1210   0.0000      10.356131       281.8046 
 1211   0.0000      10.370337       282.1912 
 1212   0.0000      10.426623       283.7228 
 1213   0.0000      10.458287       284.5845 
 1214   0.0000      10.499513       285.7063 
 1215   0.0000      10.514782       286.1218 
 1216   0.0000      10.521751       286.3114 
 1217   0.0000      10.556714       287.2628 
 1218   0.0000      10.621319       289.0208 
 1219   0.0000      10.670206       290.3511 
 1220   0.0000      10.683217       290.7051 
 1221   0.0000      10.734433       292.0988 
 1222   0.0000      10.741099       292.2802 
 1223   0.0000      10.768265       293.0194 
 1224   0.0000      10.868055       295.7348 
 1225   0.0000      10.902636       296.6758 
 1226   0.0000      10.922314       297.2113 
 1227   0.0000      11.014740       299.7263 
 1228   0.0000      11.066553       301.1362 
 1229   0.0000      11.070785       301.2514 
 1230   0.0000      11.273136       306.7576 
 1231   0.0000      11.324551       308.1567 
 1232   0.0000      11.437202       311.2221 
 1233   0.0000      11.454218       311.6851 
 1234   0.0000      11.569517       314.8226 
 1235   0.0000      11.591735       315.4271 
 1236   0.0000      11.638911       316.7109 
 1237   0.0000      11.694262       318.2170 
 1238   0.0000      11.740644       319.4792 
 1239   0.0000      11.751462       319.7735 
 1240   0.0000      11.867308       322.9259 
 1241   0.0000      11.918537       324.3199 
 1242   0.0000      11.970462       325.7328 
 1243   0.0000      12.024293       327.1976 
 1244   0.0000      12.041731       327.6721 
 1245   0.0000      12.064027       328.2789 
 1246   0.0000      12.153255       330.7069 
 1247   0.0000      12.170940       331.1881 
 1248   0.0000      12.267087       333.8044 
 1249   0.0000      12.298783       334.6669 
 1250   0.0000      12.390474       337.1619 
 1251   0.0000      12.414615       337.8189 
 1252   0.0000      12.419485       337.9514 
 1253   0.0000      12.528070       340.9061 
 1254   0.0000      12.651472       344.2640 
 1255   0.0000      12.805185       348.4468 
 1256   0.0000      12.842048       349.4499 
 1257   0.0000      12.867620       350.1458 
 1258   0.0000      12.991396       353.5139 
 1259   0.0000      13.117045       356.9329 
 1260   0.0000      13.171189       358.4063 
 1261   0.0000      13.645156       371.3036 
 1262   0.0000      14.201208       386.4345 
 1263   0.0000      14.482188       394.0804 
 1264   0.0000      14.946601       406.7177 
 1265   0.0000      27.963639       760.9293 
 1266   0.0000      28.153082       766.0843 
 1267   0.0000      28.358000       771.6604 
 1268   0.0000      28.505188       775.6656 
 1269   0.0000      28.533212       776.4282 
 1270   0.0000      28.539300       776.5938 
 1271   0.0000      28.782149       783.2021 
 1272   0.0000      28.887645       786.0728 
 1273   0.0000      28.927396       787.1545 
 1274   0.0000      29.000980       789.1568 
 1275   0.0000      29.034474       790.0682 
 1276   0.0000      29.087179       791.5024 
 1277   0.0000      29.346872       798.5690 
 1278   0.0000      37.645192      1024.3778 
 1279   0.0000      37.901929      1031.3639 
 1280   0.0000      38.200669      1039.4930 
 1281   0.0000      48.289180      1314.0154 
 1282   0.0000     147.091766      4002.5704 
 1283   0.0000     147.258930      4007.1192 
 1284   0.0000     147.449242      4012.2979 
 1285   0.0000     147.614364      4016.7911 
 1286   0.0000     147.623205      4017.0316 
 1287   0.0000     147.631880      4017.2677 
 1288   0.0000     147.871423      4023.7860 
 1289   0.0000     147.964336      4026.3143 
 1290   0.0000     147.999185      4027.2626 
 1291   0.0000     148.090056      4029.7353 
 1292   0.0000     148.176302      4032.0822 
 1293   0.0000     148.243834      4033.9198 
 1294   0.0000     148.447754      4039.4687 
 1295   0.0000     196.991623      5360.4146 
 1296   0.0000     197.279447      5368.2467 
 1297   0.0000     197.604484      5377.0914 
 1298   0.0000     253.393263      6895.1812 

                    ********************************
                    * MULLIKEN POPULATION ANALYSIS *
                    ********************************

-----------------------
MULLIKEN ATOMIC CHARGES
-----------------------
   0 C :   -0.172104
   1 C :    0.126131
   2 C :   -0.140590
   3 C :   -0.128247
   4 C :   -0.088565
   5 C :   -0.124750
   6 C :   -0.225490
   7 C :    0.241419
   8 C :    0.123007
   9 C :    0.044869
  10 C :    0.148281
  11 N :   -0.297102
  12 N :   -0.267893
  13 C :   -0.009466
  14 C :    0.017145
  15 N :   -0.218423
  16 O :   -0.341997
  17 H :    0.202276
  18 H :    0.138814
  19 H :    0.139044
  20 H :    0.101982
  21 H :    0.107359
  22 H :    0.103371
  23 H :    0.103998
  24 H :    0.091641
  25 H :    0.111288
  26 H :    0.116171
  27 H :    0.097830
Sum of atomic charges:   -0.0000000

--------------------------------
MULLIKEN REDUCED ORBITAL CHARGES
--------------------------------
  0 C s       :     3.289992  s :     3.289992
      pz      :     0.907807  p :     2.762714
      px      :     0.890675
      py      :     0.964231
      dz2     :     0.017277  d :     0.104163
      dxz     :     0.038659
      dyz     :     0.016403
      dx2y2   :     0.015031
      dxy     :     0.016792
      f0      :     0.003637  f :     0.014066
      f+1     :     0.001593
      f-1     :     0.001786
      f+2     :     0.002261
      f-2     :     0.001633
      f+3     :     0.002051
      f-3     :     0.001105
      g0      :     0.000155  g :     0.001169
      g+1     :     0.000259
      g-1     :     0.000096
      g+2     :     0.000169
      g-2     :     0.000153
      g+3     :     0.000037
      g-3     :     0.000069
      g+4     :     0.000148
      g-4     :     0.000082
  1 C s       :     3.263622  s :     3.263622
      pz      :     0.783031  p :     2.463301
      px      :     0.791045
      py      :     0.889225
      dz2     :     0.022201  d :     0.126680
      dxz     :     0.035491
      dyz     :     0.032209
      dx2y2   :     0.018522
      dxy     :     0.018257
      f0      :     0.005115  f :     0.018795
      f+1     :     0.001893
      f-1     :     0.001748
      f+2     :     0.003163
      f-2     :     0.003298
      f+3     :     0.001906
      f-3     :     0.001672
      g0      :     0.000220  g :     0.001471
      g+1     :     0.000331
      g-1     :     0.000099
      g+2     :     0.000240
      g-2     :     0.000234
      g+3     :     0.000086
      g-3     :     0.000094
      g+4     :     0.000084
      g-4     :     0.000083
  2 C s       :     3.278851  s :     3.278851
      pz      :     0.907719  p :     2.742231
      px      :     0.881849
      py      :     0.952663
      dz2     :     0.022463  d :     0.104415
      dxz     :     0.034643
      dyz     :     0.013564
      dx2y2   :     0.015153
      dxy     :     0.018594
      f0      :     0.003630  f :     0.013940
      f+1     :     0.001627
      f-1     :     0.001282
      f+2     :     0.002168
      f-2     :     0.001973
      f+3     :     0.002045
      f-3     :     0.001215
      g0      :     0.000115  g :     0.001152
      g+1     :     0.000268
      g-1     :     0.000056
      g+2     :     0.000162
      g-2     :     0.000156
      g+3     :     0.000068
      g-3     :     0.000096
      g+4     :     0.000148
      g-4     :     0.000083
  3 C s       :     3.260911  s :     3.260911
      pz      :     0.910662  p :     2.735567
      px      :     0.895701
      py      :     0.929204
      dz2     :     0.021901  d :     0.116866
      dxz     :     0.044846
      dyz     :     0.018513
      dx2y2   :     0.014216
      dxy     :     0.017390
      f0      :     0.003564  f :     0.013723
      f+1     :     0.001555
      f-1     :     0.001899
      f+2     :     0.002065
      f-2     :     0.001563
      f+3     :     0.001919
      f-3     :     0.001159
      g0      :     0.000175  g :     0.001180
      g+1     :     0.000265
      g-1     :     0.000097
      g+2     :     0.000166
      g-2     :     0.000146
      g+3     :     0.000034
      g-3     :     0.000067
      g+4     :     0.000147
      g-4     :     0.000082
  4 C s       :     3.247459  s :     3.247459
      pz      :     0.869049  p :     2.713024
      px      :     0.908931
      py      :     0.935044
      dz2     :     0.037677  d :     0.113442
      dxz     :     0.025290
      dyz     :     0.028619
      dx2y2   :     0.011544
      dxy     :     0.010312
      f0      :     0.003959  f :     0.013475
      f+1     :     0.001394
      f-1     :     0.001810
      f+2     :     0.002292
      f-2     :     0.002333
      f+3     :     0.000792
      f-3     :     0.000895
      g0      :     0.000228  g :     0.001166
      g+1     :     0.000286
      g-1     :     0.000091
      g+2     :     0.000198
      g-2     :     0.000200
      g+3     :     0.000068
      g-3     :     0.000058
      g+4     :     0.000007
      g-4     :     0.000032
  5 C s       :     3.262719  s :     3.262719
      pz      :     0.918768  p :     2.731785
      px      :     0.881263
      py      :     0.931754
      dz2     :     0.027904  d :     0.115308
      dxz     :     0.036383
      dyz     :     0.015256
      dx2y2   :     0.015336
      dxy     :     0.020429
      f0      :     0.003724  f :     0.013758
      f+1     :     0.001453
      f-1     :     0.001417
      f+2     :     0.002166
      f-2     :     0.001934
      f+3     :     0.001865
      f-3     :     0.001198
      g0      :     0.000128  g :     0.001181
      g+1     :     0.000289
      g-1     :     0.000059
      g+2     :     0.000166
      g-2     :     0.000156
      g+3     :     0.000066
      g-3     :     0.000094
      g+4     :     0.000140
      g-4     :     0.000083
  6 C s       :     3.270099  s :     3.270099
      pz      :     1.043032  p :     2.850944
      px      :     0.870828
      py      :     0.937084
      dz2     :     0.015430  d :     0.092392
      dxz     :     0.018961
      dyz     :     0.019688
      dx2y2   :     0.022226
      dxy     :     0.016087
      f0      :     0.001172  f :     0.011135
      f+1     :     0.000752
      f-1     :     0.001789
      f+2     :     0.000822
      f-2     :     0.001464
      f+3     :     0.002428
      f-3     :     0.002709
      g0      :     0.000069  g :     0.000921
      g+1     :     0.000067
      g-1     :     0.000063
      g+2     :     0.000107
      g-2     :     0.000115
      g+3     :     0.000069
      g-3     :     0.000062
      g+4     :     0.000194
      g-4     :     0.000177
  7 C s       :     3.174220  s :     3.174220
      pz      :     0.768451  p :     2.421398
      px      :     0.839562
      py      :     0.813385
      dz2     :     0.030483  d :     0.139558
      dxz     :     0.015419
      dyz     :     0.036867
      dx2y2   :     0.033966
      dxy     :     0.022823
      f0      :     0.003978  f :     0.021778
      f+1     :     0.001474
      f-1     :     0.003547
      f+2     :     0.002878
      f-2     :     0.003524
      f+3     :     0.003079
      f-3     :     0.003300
      g0      :     0.000141  g :     0.001627
      g+1     :     0.000087
      g-1     :     0.000295
      g+2     :     0.000234
      g-2     :     0.000184
      g+3     :     0.000152
      g-3     :     0.000146
      g+4     :     0.000199
      g-4     :     0.000190
  8 C s       :     3.188792  s :     3.188792
      pz      :     0.863326  p :     2.515181
      px      :     0.815088
      py      :     0.836767
      dz2     :     0.030803  d :     0.146698
      dxz     :     0.030781
      dyz     :     0.018559
      dx2y2   :     0.039538
      dxy     :     0.027017
      f0      :     0.003202  f :     0.024202
      f+1     :     0.002338
      f-1     :     0.003303
      f+2     :     0.005356
      f-2     :     0.002686
      f+3     :     0.003197
      f-3     :     0.004121
      g0      :     0.000127  g :     0.002119
      g+1     :     0.000232
      g-1     :     0.000195
      g+2     :     0.000209
      g-2     :     0.000309
      g+3     :     0.000287
      g-3     :     0.000344
      g+4     :     0.000202
      g-4     :     0.000213
  9 C s       :     3.208842  s :     3.208842
      pz      :     0.897409  p :     2.595908
      px      :     0.821094
      py      :     0.877405
      dz2     :     0.023068  d :     0.125749
      dxz     :     0.030036
      dyz     :     0.015815
      dx2y2   :     0.031859
      dxy     :     0.024970
      f0      :     0.002811  f :     0.022475
      f+1     :     0.002350
      f-1     :     0.002266
      f+2     :     0.005329
      f-2     :     0.001756
      f+3     :     0.002970
      f-3     :     0.004994
      g0      :     0.000155  g :     0.002157
      g+1     :     0.000316
      g-1     :     0.000100
      g+2     :     0.000216
      g-2     :     0.000221
      g+3     :     0.000300
      g-3     :     0.000191
      g+4     :     0.000297
      g-4     :     0.000359
 10 C s       :     3.082492  s :     3.082492
      pz      :     0.790903  p :     2.503319
      px      :     0.887987
      py      :     0.824429
      dz2     :     0.054236  d :     0.234255
      dxz     :     0.071533
      dyz     :     0.022703
      dx2y2   :     0.027523
      dxy     :     0.058260
      f0      :     0.003576  f :     0.027862
      f+1     :     0.005295
      f-1     :     0.003058
      f+2     :     0.004483
      f-2     :     0.004836
      f+3     :     0.002540
      f-3     :     0.004074
      g0      :     0.000275  g :     0.003790
      g+1     :     0.000285
      g-1     :     0.000561
      g+2     :     0.000581
      g-2     :     0.000499
      g+3     :     0.000533
      g-3     :     0.000589
      g+4     :     0.000233
      g-4     :     0.000235
 11 N s       :     3.486353  s :     3.486353
      pz      :     1.286914  p :     3.740542
      px      :     1.116467
      py      :     1.337161
      dz2     :     0.015579  d :     0.061408
      dxz     :     0.014586
      dyz     :     0.006534
      dx2y2   :     0.010015
      dxy     :     0.014693
      f0      :     0.000863  f :     0.008307
      f+1     :     0.001245
      f-1     :     0.001079
      f+2     :     0.001277
      f-2     :     0.001666
      f+3     :     0.000980
      f-3     :     0.001196
      g0      :     0.000035  g :     0.000492
      g+1     :     0.000047
      g-1     :     0.000050
      g+2     :     0.000093
      g-2     :     0.000026
      g+3     :     0.000073
      g-3     :     0.000078
      g+4     :     0.000042
      g-4     :     0.000047
 12 N s       :     3.557294  s :     3.557294
      pz      :     1.312874  p :     3.623815
      px      :     1.145681
      py      :     1.165260
      dz2     :     0.015558  d :     0.078165
      dxz     :     0.018137
      dyz     :     0.009881
      dx2y2   :     0.016936
      dxy     :     0.017653
      f0      :     0.000901  f :     0.008023
      f+1     :     0.000900
      f-1     :     0.000919
      f+2     :     0.001574
      f-2     :     0.000907
      f+3     :     0.001115
      f-3     :     0.001707
      g0      :     0.000048  g :     0.000596
      g+1     :     0.000065
      g-1     :     0.000051
      g+2     :     0.000058
      g-2     :     0.000061
      g+3     :     0.000080
      g-3     :     0.000053
      g+4     :     0.000088
      g-4     :     0.000093
 13 C s       :     3.218263  s :     3.218263
      pz      :     0.926157  p :     2.653201
      px      :     0.805038
      py      :     0.922006
      dz2     :     0.018133  d :     0.120606
      dxz     :     0.033957
      dyz     :     0.011229
      dx2y2   :     0.025396
      dxy     :     0.031890
      f0      :     0.002263  f :     0.015642
      f+1     :     0.001612
      f-1     :     0.001476
      f+2     :     0.003391
      f-2     :     0.001457
      f+3     :     0.002225
      f-3     :     0.003219
      g0      :     0.000118  g :     0.001754
      g+1     :     0.000274
      g-1     :     0.000066
      g+2     :     0.000185
      g-2     :     0.000172
      g+3     :     0.000255
      g-3     :     0.000123
      g+4     :     0.000253
      g-4     :     0.000309
 14 C s       :     3.209871  s :     3.209871
      pz      :     0.858727  p :     2.640449
      px      :     0.930020
      py      :     0.851701
      dz2     :     0.031145  d :     0.115555
      dxz     :     0.018197
      dyz     :     0.016176
      dx2y2   :     0.030567
      dxy     :     0.019469
      f0      :     0.001857  f :     0.015217
      f+1     :     0.001989
      f-1     :     0.002280
      f+2     :     0.003310
      f-2     :     0.001678
      f+3     :     0.002095
      f-3     :     0.002009
      g0      :     0.000092  g :     0.001763
      g+1     :     0.000184
      g-1     :     0.000180
      g+2     :     0.000178
      g-2     :     0.000286
      g+3     :     0.000269
      g-3     :     0.000321
      g+4     :     0.000135
      g-4     :     0.000118
 15 N s       :     3.582525  s :     3.582525
      pz      :     1.266441  p :     3.550192
      px      :     1.166748
      py      :     1.117002
      dz2     :     0.015804  d :     0.077255
      dxz     :     0.017397
      dyz     :     0.010512
      dx2y2   :     0.017512
      dxy     :     0.016029
      f0      :     0.000841  f :     0.007853
      f+1     :     0.000971
      f-1     :     0.000946
      f+2     :     0.001545
      f-2     :     0.000777
      f+3     :     0.001063
      f-3     :     0.001710
      g0      :     0.000050  g :     0.000597
      g+1     :     0.000062
      g-1     :     0.000049
      g+2     :     0.000060
      g-2     :     0.000063
      g+3     :     0.000078
      g-3     :     0.000053
      g+4     :     0.000084
      g-4     :     0.000097
 16 O s       :     3.755292  s :     3.755292
      pz      :     1.375158  p :     4.545450
      px      :     1.747994
      py      :     1.422298
      dz2     :     0.011691  d :     0.037325
      dxz     :     0.006577
      dyz     :     0.009333
      dx2y2   :     0.005029
      dxy     :     0.004695
      f0      :     0.000811  f :     0.003718
      f+1     :     0.000379
      f-1     :     0.000750
      f+2     :     0.000618
      f-2     :     0.000657
      f+3     :     0.000260
      f-3     :     0.000242
      g0      :     0.000022  g :     0.000212
      g+1     :     0.000009
      g-1     :     0.000056
      g+2     :     0.000036
      g-2     :     0.000035
      g+3     :     0.000026
      g-3     :     0.000022
      g+4     :     0.000003
      g-4     :     0.000004
 17 H s       :     0.732029  s :     0.732029
      pz      :     0.021560  p :     0.056988
      px      :     0.012681
      py      :     0.022748
      dz2     :     0.000841  d :     0.007979
      dxz     :     0.002196
      dyz     :     0.000950
      dx2y2   :     0.002568
      dxy     :     0.001424
      f0      :     0.000060  f :     0.000728
      f+1     :     0.000105
      f-1     :     0.000050
      f+2     :     0.000080
      f-2     :     0.000116
      f+3     :     0.000250
      f-3     :     0.000067
 18 H s       :     0.833704  s :     0.833704
      pz      :     0.008899  p :     0.024352
      px      :     0.006293
      py      :     0.009160
      dz2     :     0.000923  d :     0.002927
      dxz     :     0.000418
      dyz     :     0.000305
      dx2y2   :     0.000874
      dxy     :     0.000408
      f0      :     0.000017  f :     0.000202
      f+1     :     0.000027
      f-1     :     0.000040
      f+2     :     0.000041
      f-2     :     0.000023
      f+3     :     0.000024
      f-3     :     0.000030
 19 H s       :     0.833396  s :     0.833396
      pz      :     0.009701  p :     0.024464
      px      :     0.005009
      py      :     0.009755
      dz2     :     0.000105  d :     0.002895
      dxz     :     0.001205
      dyz     :     0.000174
      dx2y2   :     0.000300
      dxy     :     0.001111
      f0      :     0.000024  f :     0.000201
      f+1     :     0.000020
      f-1     :     0.000006
      f+2     :     0.000039
      f-2     :     0.000018
      f+3     :     0.000040
      f-3     :     0.000055
 20 H s       :     0.865620  s :     0.865620
      pz      :     0.006049  p :     0.028878
      px      :     0.009723
      py      :     0.013106
      dz2     :     0.001160  d :     0.003286
      dxz     :     0.000414
      dyz     :     0.000856
      dx2y2   :     0.000439
      dxy     :     0.000417
      f0      :     0.000067  f :     0.000234
      f+1     :     0.000038
      f-1     :     0.000038
      f+2     :     0.000036
      f-2     :     0.000037
      f+3     :     0.000011
      f-3     :     0.000007
 21 H s       :     0.860815  s :     0.860815
      pz      :     0.005028  p :     0.028380
      px      :     0.009373
      py      :     0.013979
      dz2     :     0.000733  d :     0.003227
      dxz     :     0.000773
      dyz     :     0.001134
      dx2y2   :     0.000295
      dxy     :     0.000293
      f0      :     0.000061  f :     0.000219
      f+1     :     0.000039
      f-1     :     0.000055
      f+2     :     0.000027
      f-2     :     0.000028
      f+3     :     0.000005
      f-3     :     0.000004
 22 H s       :     0.863645  s :     0.863645
      pz      :     0.009962  p :     0.029418
      px      :     0.005571
      py      :     0.013885
      dz2     :     0.000123  d :     0.003342
      dxz     :     0.001372
      dyz     :     0.000218
      dx2y2   :     0.000692
      dxy     :     0.000936
      f0      :     0.000030  f :     0.000224
      f+1     :     0.000021
      f-1     :     0.000006
      f+2     :     0.000033
      f-2     :     0.000022
      f+3     :     0.000074
      f-3     :     0.000038
 23 H s       :     0.863607  s :     0.863607
      pz      :     0.005906  p :     0.028901
      px      :     0.008883
      py      :     0.014111
      dz2     :     0.001029  d :     0.003275
      dxz     :     0.000398
      dyz     :     0.000948
      dx2y2   :     0.000438
      dxy     :     0.000462
      f0      :     0.000059  f :     0.000220
      f+1     :     0.000032
      f-1     :     0.000037
      f+2     :     0.000034
      f-2     :     0.000039
      f+3     :     0.000011
      f-3     :     0.000009
 24 H s       :     0.875357  s :     0.875357
      pz      :     0.005148  p :     0.029382
      px      :     0.010475
      py      :     0.013759
      dz2     :     0.000882  d :     0.003386
      dxz     :     0.000784
      dyz     :     0.001128
      dx2y2   :     0.000294
      dxy     :     0.000299
      f0      :     0.000074  f :     0.000234
      f+1     :     0.000038
      f-1     :     0.000057
      f+2     :     0.000028
      f-2     :     0.000028
      f+3     :     0.000005
      f-3     :     0.000003
 25 H s       :     0.857646  s :     0.857646
      pz      :     0.008788  p :     0.026847
      px      :     0.011178
      py      :     0.006880
      dz2     :     0.001414  d :     0.003947
      dxz     :     0.000936
      dyz     :     0.000246
      dx2y2   :     0.000577
      dxy     :     0.000773
      f0      :     0.000083  f :     0.000272
      f+1     :     0.000015
      f-1     :     0.000039
      f+2     :     0.000038
      f-2     :     0.000055
      f+3     :     0.000023
      f-3     :     0.000020
 26 H s       :     0.854582  s :     0.854582
      pz      :     0.007187  p :     0.025207
      px      :     0.009848
      py      :     0.008172
      dz2     :     0.001142  d :     0.003776
      dxz     :     0.000787
      dyz     :     0.000824
      dx2y2   :     0.000545
      dxy     :     0.000479
      f0      :     0.000086  f :     0.000263
      f+1     :     0.000021
      f-1     :     0.000037
      f+2     :     0.000049
      f-2     :     0.000043
      f+3     :     0.000012
      f-3     :     0.000015
 27 H s       :     0.863812  s :     0.863812
      pz      :     0.008341  p :     0.033530
      px      :     0.014736
      py      :     0.010453
      dz2     :     0.001261  d :     0.004582
      dxz     :     0.001228
      dyz     :     0.000987
      dx2y2   :     0.000584
      dxy     :     0.000523
      f0      :     0.000077  f :     0.000246
      f+1     :     0.000028
      f-1     :     0.000047
      f+2     :     0.000039
      f-2     :     0.000038
      f+3     :     0.000004
      f-3     :     0.000012


                     *******************************
                     * LOEWDIN POPULATION ANALYSIS *
                     *******************************

----------------------
LOEWDIN ATOMIC CHARGES
----------------------
   0 C :    0.077457
   1 C :   -0.103044
   2 C :    0.080570
   3 C :    0.069538
   4 C :    0.066794
   5 C :    0.068835
   6 C :    0.128355
   7 C :   -0.110599
   8 C :   -0.247623
   9 C :   -0.261642
  10 C :   -0.651255
  11 N :    0.610372
  12 N :    0.390934
  13 C :   -0.091659
  14 C :   -0.093666
  15 N :    0.410307
  16 O :    0.308919
  17 H :   -0.151232
  18 H :   -0.066259
  19 H :   -0.065909
  20 H :   -0.053829
  21 H :   -0.058879
  22 H :   -0.060398
  23 H :   -0.059503
  24 H :   -0.053287
  25 H :   -0.026724
  26 H :   -0.028221
  27 H :   -0.028352

-------------------------------
LOEWDIN REDUCED ORBITAL CHARGES
-------------------------------
  0 C s       :     2.580818  s :     2.580818
      pz      :     0.953785  p :     2.706752
      px      :     0.958381
      py      :     0.794586
      dz2     :     0.118593  d :     0.507859
      dxz     :     0.182350
      dyz     :     0.062411
      dx2y2   :     0.072043
      dxy     :     0.072463
      f0      :     0.030702  f :     0.115408
      f+1     :     0.017621
      f-1     :     0.013427
      f+2     :     0.017677
      f-2     :     0.014222
      f+3     :     0.011837
      f-3     :     0.009923
      g0      :     0.001918  g :     0.011705
      g+1     :     0.002178
      g-1     :     0.000998
      g+2     :     0.001281
      g-2     :     0.001035
      g+3     :     0.000612
      g-3     :     0.001278
      g+4     :     0.001472
      g-4     :     0.000933
  1 C s       :     2.570013  s :     2.570013
      pz      :     1.015075  p :     2.699776
      px      :     0.911581
      py      :     0.773120
      dz2     :     0.175757  d :     0.658833
      dxz     :     0.189977
      dyz     :     0.114722
      dx2y2   :     0.085842
      dxy     :     0.092536
      f0      :     0.046533  f :     0.160086
      f+1     :     0.021660
      f-1     :     0.013296
      f+2     :     0.026642
      f-2     :     0.027533
      f+3     :     0.012220
      f-3     :     0.012203
      g0      :     0.002679  g :     0.014335
      g+1     :     0.002800
      g-1     :     0.000914
      g+2     :     0.001716
      g-2     :     0.001562
      g+3     :     0.001157
      g-3     :     0.001475
      g+4     :     0.001182
      g-4     :     0.000850
  2 C s       :     2.580227  s :     2.580227
      pz      :     0.947011  p :     2.704738
      px      :     0.962173
      py      :     0.795554
      dz2     :     0.128429  d :     0.507163
      dxz     :     0.165578
      dyz     :     0.051547
      dx2y2   :     0.079675
      dxy     :     0.081934
      f0      :     0.029834  f :     0.115567
      f+1     :     0.016551
      f-1     :     0.009714
      f+2     :     0.019781
      f-2     :     0.017327
      f+3     :     0.011971
      f-3     :     0.010389
      g0      :     0.001263  g :     0.011735
      g+1     :     0.002660
      g-1     :     0.000698
      g+2     :     0.001196
      g-2     :     0.001051
      g+3     :     0.000892
      g-3     :     0.001527
      g+4     :     0.001474
      g-4     :     0.000974
  3 C s       :     2.588413  s :     2.588413
      pz      :     0.963905  p :     2.706900
      px      :     0.956661
      py      :     0.786334
      dz2     :     0.119571  d :     0.509463
      dxz     :     0.182132
      dyz     :     0.062772
      dx2y2   :     0.071804
      dxy     :     0.073186
      f0      :     0.030891  f :     0.114018
      f+1     :     0.017016
      f-1     :     0.013447
      f+2     :     0.017158
      f-2     :     0.013675
      f+3     :     0.011935
      f-3     :     0.009895
      g0      :     0.001957  g :     0.011668
      g+1     :     0.002193
      g-1     :     0.001012
      g+2     :     0.001242
      g-2     :     0.000979
      g+3     :     0.000587
      g-3     :     0.001234
      g+4     :     0.001523
      g-4     :     0.000941
  4 C s       :     2.588476  s :     2.588476
      pz      :     0.998565  p :     2.712365
      px      :     0.927253
      py      :     0.786546
      dz2     :     0.174770  d :     0.506779
      dxz     :     0.139093
      dyz     :     0.100779
      dx2y2   :     0.051135
      dxy     :     0.041003
      f0      :     0.036289  f :     0.113951
      f+1     :     0.018620
      f-1     :     0.011536
      f+2     :     0.019775
      f-2     :     0.020285
      f+3     :     0.002718
      f-3     :     0.004728
      g0      :     0.002775  g :     0.011635
      g+1     :     0.002280
      g-1     :     0.000859
      g+2     :     0.001549
      g-2     :     0.001449
      g+3     :     0.000960
      g-3     :     0.000999
      g+4     :     0.000230
      g-4     :     0.000533
  5 C s       :     2.588496  s :     2.588496
      pz      :     0.957162  p :     2.707808
      px      :     0.963258
      py      :     0.787389
      dz2     :     0.130596  d :     0.509272
      dxz     :     0.163423
      dyz     :     0.051486
      dx2y2   :     0.080603
      dxy     :     0.083163
      f0      :     0.029971  f :     0.113936
      f+1     :     0.016089
      f-1     :     0.009732
      f+2     :     0.019262
      f-2     :     0.016758
      f+3     :     0.011853
      f-3     :     0.010270
      g0      :     0.001299  g :     0.011653
      g+1     :     0.002686
      g-1     :     0.000708
      g+2     :     0.001176
      g-2     :     0.001019
      g+3     :     0.000851
      g-3     :     0.001465
      g+4     :     0.001488
      g-4     :     0.000961
  6 C s       :     2.530520  s :     2.530520
      pz      :     0.927679  p :     2.698567
      px      :     0.882464
      py      :     0.888424
      dz2     :     0.071922  d :     0.521467
      dxz     :     0.077138
      dyz     :     0.127618
      dx2y2   :     0.120571
      dxy     :     0.124219
      f0      :     0.012451  f :     0.114351
      f+1     :     0.012999
      f-1     :     0.011651
      f+2     :     0.015351
      f-2     :     0.015132
      f+3     :     0.023035
      f-3     :     0.023732
      g0      :     0.000413  g :     0.006739
      g+1     :     0.000920
      g-1     :     0.000387
      g+2     :     0.000544
      g-2     :     0.000621
      g+3     :     0.000729
      g-3     :     0.000584
      g+4     :     0.001323
      g-4     :     0.001218
  7 C s       :     2.532390  s :     2.532390
      pz      :     0.858518  p :     2.627516
      px      :     0.905660
      py      :     0.863338
      dz2     :     0.166008  d :     0.738524
      dxz     :     0.100530
      dyz     :     0.172632
      dx2y2   :     0.159943
      dxy     :     0.139410
      f0      :     0.034577  f :     0.197635
      f+1     :     0.017671
      f-1     :     0.027838
      f+2     :     0.027753
      f-2     :     0.030696
      f+3     :     0.028440
      f-3     :     0.030661
      g0      :     0.000995  g :     0.014534
      g+1     :     0.001157
      g-1     :     0.002815
      g+2     :     0.001436
      g-2     :     0.001727
      g+3     :     0.001885
      g-3     :     0.001489
      g+4     :     0.001556
      g-4     :     0.001473
  8 C s       :     2.566751  s :     2.566751
      pz      :     0.892822  p :     2.661142
      px      :     0.922165
      py      :     0.846154
      dz2     :     0.153463  d :     0.782940
      dxz     :     0.153348
      dyz     :     0.150986
      dx2y2   :     0.166679
      dxy     :     0.158463
      f0      :     0.026397  f :     0.213815
      f+1     :     0.023828
      f-1     :     0.029726
      f+2     :     0.043912
      f-2     :     0.027091
      f+3     :     0.026191
      f-3     :     0.036670
      g0      :     0.001319  g :     0.022975
      g+1     :     0.002058
      g-1     :     0.003037
      g+2     :     0.002491
      g-2     :     0.003025
      g+3     :     0.002630
      g-3     :     0.004443
      g+4     :     0.002140
      g-4     :     0.001833
  9 C s       :     2.576308  s :     2.576308
      pz      :     0.890655  p :     2.695510
      px      :     0.955227
      py      :     0.849629
      dz2     :     0.108952  d :     0.759758
      dxz     :     0.219530
      dyz     :     0.081582
      dx2y2   :     0.166595
      dxy     :     0.183099
      f0      :     0.027866  f :     0.207081
      f+1     :     0.026110
      f-1     :     0.017624
      f+2     :     0.045116
      f-2     :     0.016062
      f+3     :     0.030817
      f-3     :     0.043486
      g0      :     0.001626  g :     0.022985
      g+1     :     0.003395
      g-1     :     0.001258
      g+2     :     0.002268
      g-2     :     0.002038
      g+3     :     0.003159
      g-3     :     0.001963
      g+4     :     0.003190
      g-4     :     0.004089
 10 C s       :     2.599971  s :     2.599971
      pz      :     0.879263  p :     2.620294
      px      :     0.898629
      py      :     0.842402
      dz2     :     0.223992  d :     1.092045
      dxz     :     0.280714
      dyz     :     0.186282
      dx2y2   :     0.177608
      dxy     :     0.223449
      f0      :     0.033314  f :     0.294455
      f+1     :     0.054177
      f-1     :     0.037581
      f+2     :     0.045198
      f-2     :     0.050405
      f+3     :     0.029678
      f-3     :     0.044100
      g0      :     0.002919  g :     0.044491
      g+1     :     0.002763
      g-1     :     0.008097
      g+2     :     0.007340
      g-2     :     0.007027
      g+3     :     0.005693
      g-3     :     0.006770
      g+4     :     0.001832
      g-4     :     0.002050
 11 N s       :     2.690380  s :     2.690380
      pz      :     1.108411  p :     3.318992
      px      :     1.089336
      py      :     1.121246
      dz2     :     0.067193  d :     0.321829
      dxz     :     0.073199
      dyz     :     0.045322
      dx2y2   :     0.060531
      dxy     :     0.075584
      f0      :     0.007714  f :     0.055274
      f+1     :     0.010429
      f-1     :     0.004737
      f+2     :     0.006513
      f-2     :     0.010724
      f+3     :     0.007931
      f-3     :     0.007226
      g0      :     0.000361  g :     0.003152
      g+1     :     0.000268
      g-1     :     0.000404
      g+2     :     0.000407
      g-2     :     0.000282
      g+3     :     0.000386
      g-3     :     0.000359
      g+4     :     0.000359
      g-4     :     0.000326
 12 N s       :     2.872650  s :     2.872650
      pz      :     1.145048  p :     3.367260
      px      :     1.164104
      py      :     1.058108
      dz2     :     0.042910  d :     0.303145
      dxz     :     0.074217
      dyz     :     0.036819
      dx2y2   :     0.074392
      dxy     :     0.074807
      f0      :     0.007442  f :     0.061955
      f+1     :     0.007367
      f-1     :     0.007133
      f+2     :     0.013298
      f-2     :     0.005870
      f+3     :     0.006627
      f-3     :     0.014218
      g0      :     0.000265  g :     0.004056
      g+1     :     0.000424
      g-1     :     0.000365
      g+2     :     0.000439
      g-2     :     0.000371
      g+3     :     0.000466
      g-3     :     0.000677
      g+4     :     0.000488
      g-4     :     0.000560
 13 C s       :     2.606901  s :     2.606901
      pz      :     0.893486  p :     2.691646
      px      :     0.950827
      py      :     0.847333
      dz2     :     0.079381  d :     0.619077
      dxz     :     0.191507
      dyz     :     0.064794
      dx2y2   :     0.132728
      dxy     :     0.150667
      f0      :     0.023973  f :     0.155946
      f+1     :     0.017113
      f-1     :     0.011831
      f+2     :     0.035342
      f-2     :     0.010993
      f+3     :     0.024782
      f-3     :     0.031911
      g0      :     0.001258  g :     0.018088
      g+1     :     0.002693
      g-1     :     0.000982
      g+2     :     0.002001
      g-2     :     0.001425
      g+3     :     0.002681
      g-3     :     0.001283
      g+4     :     0.002528
      g-4     :     0.003238
 14 C s       :     2.606179  s :     2.606179
      pz      :     0.898250  p :     2.697461
      px      :     0.945500
      py      :     0.853711
      dz2     :     0.138876  d :     0.616374
      dxz     :     0.098868
      dyz     :     0.137567
      dx2y2   :     0.144205
      dxy     :     0.096858
      f0      :     0.015676  f :     0.155566
      f+1     :     0.020213
      f-1     :     0.025681
      f+2     :     0.035966
      f-2     :     0.019422
      f+3     :     0.015269
      f-3     :     0.023339
      g0      :     0.001030  g :     0.018086
      g+1     :     0.001400
      g-1     :     0.002581
      g+2     :     0.002265
      g-2     :     0.002604
      g+3     :     0.002189
      g-3     :     0.003704
      g+4     :     0.001229
      g-4     :     0.001084
 15 N s       :     2.877906  s :     2.877906
      pz      :     1.134430  p :     3.342318
      px      :     1.168808
      py      :     1.039080
      dz2     :     0.043819  d :     0.303056
      dxz     :     0.073393
      dyz     :     0.036168
      dx2y2   :     0.076223
      dxy     :     0.073453
      f0      :     0.007352  f :     0.062334
      f+1     :     0.007833
      f-1     :     0.006931
      f+2     :     0.013460
      f-2     :     0.005583
      f+3     :     0.006573
      f-3     :     0.014603
      g0      :     0.000281  g :     0.004078
      g+1     :     0.000427
      g-1     :     0.000330
      g+2     :     0.000440
      g-2     :     0.000375
      g+3     :     0.000478
      g-3     :     0.000647
      g+4     :     0.000478
      g-4     :     0.000623
 16 O s       :     3.264288  s :     3.264288
      pz      :     1.397707  p :     4.307804
      px      :     1.528947
      py      :     1.381150
      dz2     :     0.021654  d :     0.096072
      dxz     :     0.020108
      dyz     :     0.029253
      dx2y2   :     0.012048
      dxy     :     0.013010
      f0      :     0.003127  f :     0.021663
      f+1     :     0.002486
      f-1     :     0.004585
      f+2     :     0.004235
      f-2     :     0.004715
      f+3     :     0.001195
      f-3     :     0.001320
      g0      :     0.000094  g :     0.001255
      g+1     :     0.000050
      g-1     :     0.000246
      g+2     :     0.000228
      g-2     :     0.000252
      g+3     :     0.000159
      g-3     :     0.000177
      g+4     :     0.000027
      g-4     :     0.000022
 17 H s       :     0.709665  s :     0.709665
      pz      :     0.082146  p :     0.297301
      px      :     0.113463
      py      :     0.101691
      dz2     :     0.014457  d :     0.121638
      dxz     :     0.029375
      dyz     :     0.011928
      dx2y2   :     0.036061
      dxy     :     0.029817
      f0      :     0.001867  f :     0.022629
      f+1     :     0.003250
      f-1     :     0.001577
      f+2     :     0.002369
      f-2     :     0.003398
      f+3     :     0.007013
      f-3     :     0.003155
 18 H s       :     0.806856  s :     0.806856
      pz      :     0.065359  p :     0.185643
      px      :     0.049975
      py      :     0.070309
      dz2     :     0.014830  d :     0.064150
      dxz     :     0.010380
      dyz     :     0.013081
      dx2y2   :     0.014122
      dxy     :     0.011737
      f0      :     0.000855  f :     0.009610
      f+1     :     0.000992
      f-1     :     0.001836
      f+2     :     0.001820
      f-2     :     0.001773
      f+3     :     0.001000
      f-3     :     0.001335
 19 H s       :     0.806546  s :     0.806546
      pz      :     0.044150  p :     0.185538
      px      :     0.095511
      py      :     0.045877
      dz2     :     0.005603  d :     0.064193
      dxz     :     0.021091
      dyz     :     0.001484
      dx2y2   :     0.015548
      dxy     :     0.020467
      f0      :     0.001160  f :     0.009632
      f+1     :     0.001316
      f-1     :     0.000210
      f+2     :     0.001759
      f-2     :     0.000432
      f+3     :     0.002114
      f-3     :     0.002641
 20 H s       :     0.787751  s :     0.787751
      pz      :     0.076412  p :     0.190769
      px      :     0.059635
      py      :     0.054723
      dz2     :     0.021612  d :     0.065589
      dxz     :     0.015572
      dyz     :     0.014368
      dx2y2   :     0.007019
      dxy     :     0.007017
      f0      :     0.002733  f :     0.009719
      f+1     :     0.002136
      f-1     :     0.001188
      f+2     :     0.001535
      f-2     :     0.001536
      f+3     :     0.000290
      f-3     :     0.000301
 21 H s       :     0.794883  s :     0.794883
      pz      :     0.084148  p :     0.189501
      px      :     0.052449
      py      :     0.052904
      dz2     :     0.021080  d :     0.064782
      dxz     :     0.018537
      dyz     :     0.016892
      dx2y2   :     0.004182
      dxy     :     0.004091
      f0      :     0.003184  f :     0.009713
      f+1     :     0.002321
      f-1     :     0.001778
      f+2     :     0.001120
      f-2     :     0.001094
      f+3     :     0.000102
      f-3     :     0.000114
 22 H s       :     0.795864  s :     0.795864
      pz      :     0.044023  p :     0.190001
      px      :     0.088129
      py      :     0.057848
      dz2     :     0.005396  d :     0.064802
      dxz     :     0.022055
      dyz     :     0.003111
      dx2y2   :     0.016433
      dxy     :     0.017806
      f0      :     0.001356  f :     0.009732
      f+1     :     0.001258
      f-1     :     0.000300
      f+2     :     0.001485
      f-2     :     0.000985
      f+3     :     0.002372
      f-3     :     0.001976
 23 H s       :     0.795426  s :     0.795426
      pz      :     0.077333  p :     0.189587
      px      :     0.058830
      py      :     0.053424
      dz2     :     0.021429  d :     0.064777
      dxz     :     0.015557
      dyz     :     0.014083
      dx2y2   :     0.006877
      dxy     :     0.006831
      f0      :     0.002734  f :     0.009714
      f+1     :     0.002163
      f-1     :     0.001160
      f+2     :     0.001525
      f-2     :     0.001533
      f+3     :     0.000292
      f-3     :     0.000307
 24 H s       :     0.788507  s :     0.788507
      pz      :     0.083306  p :     0.189678
      px      :     0.052445
      py      :     0.053927
      dz2     :     0.021247  d :     0.065385
      dxz     :     0.018411
      dyz     :     0.017119
      dx2y2   :     0.004300
      dxy     :     0.004308
      f0      :     0.003175  f :     0.009716
      f+1     :     0.002288
      f-1     :     0.001803
      f+2     :     0.001130
      f-2     :     0.001107
      f+3     :     0.000100
      f-3     :     0.000112
 25 H s       :     0.760090  s :     0.760090
      pz      :     0.075537  p :     0.188432
      px      :     0.047359
      py      :     0.065535
      dz2     :     0.021541  d :     0.068535
      dxz     :     0.013116
      dyz     :     0.014427
      dx2y2   :     0.008506
      dxy     :     0.010945
      f0      :     0.002274  f :     0.009669
      f+1     :     0.000581
      f-1     :     0.002048
      f+2     :     0.001617
      f-2     :     0.002029
      f+3     :     0.000608
      f-3     :     0.000512
 26 H s       :     0.762460  s :     0.762460
      pz      :     0.079396  p :     0.186966
      px      :     0.049291
      py      :     0.058279
      dz2     :     0.021475  d :     0.069110
      dxz     :     0.014828
      dyz     :     0.017673
      dx2y2   :     0.007427
      dxy     :     0.007707
      f0      :     0.002659  f :     0.009684
      f+1     :     0.001159
      f-1     :     0.001825
      f+2     :     0.001707
      f-2     :     0.001666
      f+3     :     0.000237
      f-3     :     0.000431
 27 H s       :     0.763972  s :     0.763972
      pz      :     0.079310  p :     0.186621
      px      :     0.051805
      py      :     0.055505
      dz2     :     0.020011  d :     0.068176
      dxz     :     0.016208
      dyz     :     0.018282
      dx2y2   :     0.006374
      dxy     :     0.007301
      f0      :     0.002556  f :     0.009583
      f+1     :     0.001407
      f-1     :     0.002039
      f+2     :     0.001487
      f-2     :     0.001588
      f+3     :     0.000158
      f-3     :     0.000348


                      *****************************
                      * MAYER POPULATION ANALYSIS *
                      *****************************

  NA   - Mulliken gross atomic population
  ZA   - Total nuclear charge
  QA   - Mulliken gross atomic charge
  VA   - Mayer's total valence
  BVA  - Mayer's bonded valence
  FA   - Mayer's free valence

  ATOM       NA         ZA         QA         VA         BVA        FA
  0 C      6.1721     6.0000    -0.1721     3.8664     3.8664     0.0000
  1 C      5.8739     6.0000     0.1261     3.6727     3.6727     0.0000
  2 C      6.1406     6.0000    -0.1406     3.8788     3.8788     0.0000
  3 C      6.1282     6.0000    -0.1282     3.9353     3.9353    -0.0000
  4 C      6.0886     6.0000    -0.0886     3.9008     3.9008    -0.0000
  5 C      6.1248     6.0000    -0.1248     3.9276     3.9276    -0.0000
  6 C      6.2255     6.0000    -0.2255     3.9002     3.9002    -0.0000
  7 C      5.7586     6.0000     0.2414     3.7734     3.7734    -0.0000
  8 C      5.8770     6.0000     0.1230     3.8704     3.8704    -0.0000
  9 C      5.9551     6.0000     0.0449     3.9102     3.9102    -0.0000
 10 C      5.8517     6.0000     0.1483     4.4005     4.4005     0.0000
 11 N      7.2971     7.0000    -0.2971     3.2132     3.2132    -0.0000
 12 N      7.2679     7.0000    -0.2679     3.1213     3.1213     0.0000
 13 C      6.0095     6.0000    -0.0095     3.9200     3.9200    -0.0000
 14 C      5.9829     6.0000     0.0171     3.8486     3.8486    -0.0000
 15 N      7.2184     7.0000    -0.2184     3.0979     3.0979    -0.0000
 16 O      8.3420     8.0000    -0.3420     2.1921     2.1921     0.0000
 17 H      0.7977     1.0000     0.2023     1.0250     1.0250    -0.0000
 18 H      0.8612     1.0000     0.1388     0.9630     0.9630    -0.0000
 19 H      0.8610     1.0000     0.1390     0.9635     0.9635     0.0000
 20 H      0.8980     1.0000     0.1020     0.9941     0.9941     0.0000
 21 H      0.8926     1.0000     0.1074     0.9878     0.9878    -0.0000
 22 H      0.8966     1.0000     0.1034     0.9891     0.9891    -0.0000
 23 H      0.8960     1.0000     0.1040     0.9892     0.9892    -0.0000
 24 H      0.9084     1.0000     0.0916     0.9970     0.9970    -0.0000
 25 H      0.8887     1.0000     0.1113     0.9995     0.9995     0.0000
 26 H      0.8838     1.0000     0.1162     0.9785     0.9785    -0.0000
 27 H      0.9022     1.0000     0.0978     0.9965     0.9965     0.0000

  Mayer bond orders larger than 0.100000
B(  0-C ,  1-C ) :   1.3121 B(  0-C ,  5-C ) :   1.4069 B(  0-C , 20-H ) :   0.9708 
B(  1-C ,  2-C ) :   1.3230 B(  1-C ,  6-C ) :   0.9436 B(  2-C ,  3-C ) :   1.4141 
B(  2-C , 24-H ) :   0.9636 B(  3-C ,  4-C ) :   1.3872 B(  3-C , 23-H ) :   0.9576 
B(  4-C ,  5-C ) :   1.3949 B(  4-C , 22-H ) :   0.9596 B(  5-C , 21-H ) :   0.9572 
B(  6-C ,  7-C ) :   0.9747 B(  6-C , 25-H ) :   0.9444 B(  6-C , 26-H ) :   0.9484 
B(  7-C ,  8-C ) :   0.9346 B(  7-C , 11-N ) :   0.9045 B(  7-C , 27-H ) :   0.9369 
B(  8-C ,  9-C ) :   1.2711 B(  8-C , 12-N ) :   1.4839 B(  9-C , 10-C ) :   0.9936 
B(  9-C , 15-N ) :   1.5145 B( 10-C , 11-N ) :   1.2790 B( 10-C , 16-O ) :   2.1081 
B( 11-N , 17-H ) :   0.9270 B( 12-N , 13-C ) :   1.4805 B( 13-C , 14-C ) :   1.3290 
B( 13-C , 18-H ) :   0.9515 B( 14-C , 15-N ) :   1.4260 B( 14-C , 19-H ) :   0.9529 


-------
TIMINGS
-------

Total SCF time: 0 days 0 hours 14 min 34 sec 

Total time                  ....     874.688 sec
Sum of individual times     ....     870.136 sec  ( 99.5%)

Fock matrix formation       ....     849.688 sec  ( 97.1%)
  Split-RI-J                ....      25.227 sec  (  3.0% of F)
  Chain of spheres X        ....     719.113 sec  ( 84.6% of F)
  XC integration            ....     104.074 sec  ( 12.2% of F)
    Basis function eval.    ....       6.962 sec  (  6.7% of XC)
    Density eval.           ....      41.275 sec  ( 39.7% of XC)
    XC-Functional eval.     ....       0.935 sec  (  0.9% of XC)
    XC-Potential eval.      ....      43.822 sec  ( 42.1% of XC)
Diagonalization             ....       2.373 sec  (  0.3%)
Density matrix formation    ....       0.232 sec  (  0.0%)
Population analysis         ....       0.920 sec  (  0.1%)
Initial guess               ....       3.516 sec  (  0.4%)
Orbital Transformation      ....       0.000 sec  (  0.0%)
Orbital Orthonormalization  ....       0.000 sec  (  0.0%)
DIIS solution               ....       1.341 sec  (  0.2%)
SOSCF solution              ....       2.029 sec  (  0.2%)
Grid generation             ....      10.035 sec  (  1.1%)

Maximum memory used throughout the entire SCF-calculation: 327.8 MB


-------------------------------------------------------------------------------
                          DFT DISPERSION CORRECTION                            
                                                                               
                                 DFTD4 V2.5                                    
-------------------------------------------------------------------------------
The PW6B95 functional is recognized
Active option DFTDOPT                   ...         5   

Starting D4
-------------------------   ----------------
Dispersion correction           -0.031723514
-------------------------   ----------------


-------------------------   --------------------
FINAL SINGLE POINT ENERGY      -742.793247241252
-------------------------   --------------------


                            ***************************************
                            *     ORCA property calculations      *
                            ***************************************

                                    ---------------------
                                    Active property flags
                                    ---------------------
   (+) Dipole Moment


------------------------------------------------------------------------------
                       ORCA ELECTRIC PROPERTIES CALCULATION
------------------------------------------------------------------------------

Dipole Moment Calculation                       ... on
Quadrupole Moment Calculation                   ... off
Polarizability Calculation                      ... off
GBWName                                         ... orca.gbw
Electron density                                ... orca.scfp
The origin for moment calculation is the CENTER OF MASS  = ( 0.000015,  0.000014 -0.000014)

-------------
DIPOLE MOMENT
-------------
                                X             Y             Z
Electronic contribution:    -10.56212      -2.62274       2.01227
Nuclear contribution   :     11.43686       3.62589      -3.28994
                        -----------------------------------------
Total Dipole Moment    :      0.87474       1.00315      -1.27767
                        -----------------------------------------
Magnitude (a.u.)       :      1.84497
Magnitude (Debye)      :      4.68955


--------------------
Rotational spectrum 
--------------------
 
Rotational constants in cm-1:     0.038992     0.008743     0.007537 
Rotational constants in MHz :  1168.948295   262.106750   225.956281 

 Dipole components along the rotational axes: 
x,y,z [a.u.] :     0.864025     1.629973    -0.023977 
x,y,z [Debye]:     2.196178     4.143061    -0.060944 

 

Timings for individual modules:

Sum of individual times         ...      879.918 sec (=  14.665 min)
GTO integral calculation        ...        3.242 sec (=   0.054 min)   0.4 %
SCF iterations                  ...      876.676 sec (=  14.611 min)  99.6 %
                             ****ORCA TERMINATED NORMALLY****
TOTAL RUN TIME: 0 days 0 hours 14 minutes 47 seconds 846 msec
