# Supplementary material for: Photochemical Deracemization of 4,7-Diaza-1-isoindolinones by Unidirectional Hydrogen Atom Shuttling
Source: J Am Chem Soc. 2024 Dec 30;147(2):1434–9. doi: 10.1021/jacs.4c16053 (PMC11744763; doi:10.1021/jacs.4c16053)
Supplement: Supplementary file 3 — ja4c16053_si_003.zip [file ja4c16053_si_003.zip › to_zip/2b/thermodynamics/s0/freq.out]

                                 *****************
                                 * O   R   C   A *
                                 *****************

                                            #,                                       
                                            ###                                      
                                            ####                                     
                                            #####                                    
                                            ######                                   
                                           ########,                                 
                                     ,,################,,,,,                         
                               ,,#################################,,                 
                          ,,##########################################,,             
                       ,#########################################, ''#####,          
                    ,#############################################,,   '####,        
                  ,##################################################,,,,####,       
                ,###########''''           ''''###############################       
              ,#####''   ,,,,##########,,,,          '''####'''          '####       
            ,##' ,,,,###########################,,,                        '##       
           ' ,,###''''                  '''############,,,                           
         ,,##''                                '''############,,,,        ,,,,,,###''
      ,#''                                            '''#######################'''  
     '                                                          ''''####''''         
             ,#######,   #######,   ,#######,      ##                                
            ,#'     '#,  ##    ##  ,#'     '#,    #''#        ######   ,####,        
            ##       ##  ##   ,#'  ##            #'  '#       #        #'  '#        
            ##       ##  #######   ##           ,######,      #####,   #    #        
            '#,     ,#'  ##    ##  '#,     ,#' ,#      #,         ##   #,  ,#        
             '#######'   ##     ##  '#######'  #'      '#     #####' # '####'        


                  #######################################################
                  #                        -***-                        #
                  #          Department of theory and spectroscopy      #
                  #    Directorship and core code : Frank Neese         #
                  #        Max Planck Institute fuer Kohlenforschung    #
                  #                Kaiser Wilhelm Platz 1               #
                  #                 D-45470 Muelheim/Ruhr               #
                  #                      Germany                        #
                  #                                                     #
                  #                  All rights reserved                #
                  #                        -***-                        #
                  #######################################################


                         Program Version 5.0.3 -  RELEASE  -


 With contributions from (in alphabetic order):
   Daniel Aravena         : Magnetic Suceptibility
   Michael Atanasov       : Ab Initio Ligand Field Theory (pilot matlab implementation)
   Alexander A. Auer      : GIAO ZORA, VPT2 properties, NMR spectrum
   Ute Becker             : Parallelization
   Giovanni Bistoni       : ED, misc. LED, open-shell LED, HFLD
   Martin Brehm           : Molecular dynamics
   Dmytro Bykov           : SCF Hessian
   Vijay G. Chilkuri      : MRCI spin determinant printing, contributions to CSF-ICE
   Dipayan Datta          : RHF DLPNO-CCSD density
   Achintya Kumar Dutta   : EOM-CC, STEOM-CC
   Dmitry Ganyushin       : Spin-Orbit,Spin-Spin,Magnetic field MRCI
   Miquel Garcia          : C-PCM and meta-GGA Hessian, CC/C-PCM, Gaussian charge scheme
   Yang Guo               : DLPNO-NEVPT2, F12-NEVPT2, CIM, IAO-localization
   Andreas Hansen         : Spin unrestricted coupled pair/coupled cluster methods
   Benjamin Helmich-Paris : MC-RPA, TRAH-SCF, COSX integrals
   Lee Huntington         : MR-EOM, pCC
   Robert Izsak           : Overlap fitted RIJCOSX, COSX-SCS-MP3, EOM
   Marcus Kettner         : VPT2
   Christian Kollmar      : KDIIS, OOCD, Brueckner-CCSD(T), CCSD density, CASPT2, CASPT2-K
   Simone Kossmann        : Meta GGA functionals, TD-DFT gradient, OOMP2, MP2 Hessian
   Martin Krupicka        : Initial AUTO-CI
   Lucas Lang             : DCDCAS
   Marvin Lechner         : AUTO-CI (C++ implementation), FIC-MRCC
   Dagmar Lenk            : GEPOL surface, SMD
   Dimitrios Liakos       : Extrapolation schemes; Compound Job, initial MDCI parallelization
   Dimitrios Manganas     : Further ROCIS development; embedding schemes
   Dimitrios Pantazis     : SARC Basis sets
   Anastasios Papadopoulos: AUTO-CI, single reference methods and gradients
   Taras Petrenko         : DFT Hessian,TD-DFT gradient, ASA, ECA, R-Raman, ABS, FL, XAS/XES, NRVS
   Peter Pinski           : DLPNO-MP2, DLPNO-MP2 Gradient
   Christoph Reimann      : Effective Core Potentials
   Marius Retegan         : Local ZFS, SOC
   Christoph Riplinger    : Optimizer, TS searches, QM/MM, DLPNO-CCSD(T), (RO)-DLPNO pert. Triples
   Tobias Risthaus        : Range-separated hybrids, TD-DFT gradient, RPA, STAB
   Michael Roemelt        : Original ROCIS implementation
   Masaaki Saitow         : Open-shell DLPNO-CCSD energy and density
   Barbara Sandhoefer     : DKH picture change effects
   Avijit Sen             : IP-ROCIS
   Kantharuban Sivalingam : CASSCF convergence, NEVPT2, FIC-MRCI
   Bernardo de Souza      : ESD, SOC TD-DFT
   Georgi Stoychev        : AutoAux, RI-MP2 NMR, DLPNO-MP2 response
   Willem Van den Heuvel  : Paramagnetic NMR
   Boris Wezisla          : Elementary symmetry handling
   Frank Wennmohs         : Technical directorship


 We gratefully acknowledge several colleagues who have allowed us to
 interface, adapt or use parts of their codes:
   Stefan Grimme, W. Hujo, H. Kruse, P. Pracht,  : VdW corrections, initial TS optimization,
                  C. Bannwarth, S. Ehlert          DFT functionals, gCP, sTDA/sTD-DF
   Ed Valeev, F. Pavosevic, A. Kumar             : LibInt (2-el integral package), F12 methods
   Garnet Chan, S. Sharma, J. Yang, R. Olivares  : DMRG
   Ulf Ekstrom                                   : XCFun DFT Library
   Mihaly Kallay                                 : mrcc  (arbitrary order and MRCC methods)
   Jiri Pittner, Ondrej Demel                    : Mk-CCSD
   Frank Weinhold                                : gennbo (NPA and NBO analysis)
   Christopher J. Cramer and Donald G. Truhlar   : smd solvation model
   Lars Goerigk                                  : TD-DFT with DH, B97 family of functionals
   V. Asgeirsson, H. Jonsson                     : NEB implementation
   FAccTs GmbH                                   : IRC, NEB, NEB-TS, DLPNO-Multilevel, CI-OPT
                                                   MM, QMMM, 2- and 3-layer-ONIOM, Crystal-QMMM,
                                                   LR-CPCM, SF, NACMEs, symmetry and pop. for TD-DFT,
                                                   nearIR, NL-DFT gradient (VV10), updates on ESD,
                                                   ML-optimized integration grids
   S Lehtola, MJT Oliveira, MAL Marques          : LibXC Library
   Liviu Ungur et al                             : ANISO software


 Your calculation uses the libint2 library for the computation of 2-el integrals
 For citations please refer to: http://libint.valeyev.net

 Your ORCA version has been built with support for libXC version: 5.1.0
 For citations please refer to: https://tddft.org/programs/libxc/

 This ORCA versions uses:
   CBLAS   interface :  Fast vector & matrix operations
   LAPACKE interface :  Fast linear algebra routines
   SCALAPACK package :  Parallel linear algebra routines
   Shared memory     :  Shared parallel matrices
   BLAS/LAPACK       :  OpenBLAS 0.3.15  USE64BITINT DYNAMIC_ARCH NO_AFFINITY SkylakeX SINGLE_THREADED
        Core in use  :  SkylakeX
   Copyright (c) 2011-2014, The OpenBLAS Project


***************************************
The coordinates will be read from file: coord.xyz
***************************************


Your calculation utilizes the geometrical counterpoise correction gCP
Please cite in your paper:
H.Kruse, S. Grimme J.Chem.Phys., 136, (2012), 154101 
   

Your calculation utilizes the atom-pairwise dispersion correction
with the Becke-Johnson damping scheme (D3BJ)
Cite in your paper:
S.Grimme, S.Ehrlich, L.Goerigk, J Comput Chem, (2011), 32, 1456–1465 
S.Grimme, J.Antony, S.Ehrlich and H.Krieg, J.Chem.Phys., 132, (2010), 154104 
   

Your calculation employs the composite approach PBEh-3c.
Please cite in your paper:
S. Grimme, J. G. Brandenburg, C. Bannwarth, A. Hansen J.Chem.Phys., 143, (2015), 054107 
   

================================================================================

----- Orbital basis set information -----
Your calculation utilizes the basis: def2-mSVP

----- AuxJ basis set information -----
Your calculation utilizes the auxiliary basis: def2/J
   F. Weigend, Phys. Chem. Chem. Phys. 8, 1057 (2006).

================================================================================
                                        WARNINGS
                       Please study these warnings very carefully!
================================================================================


INFO   : the flag for use of the SHARK integral package has been found!

================================================================================
                                       INPUT FILE
================================================================================
NAME = orca.inp
|  1> ! PBEH-3c FREQ VERYTIGHTSCF CPCM(DCM)
|  2> %pal nprocs 12 end
|  3> * XYZFILE 0 1 coord.xyz
|  4> 
|  5> 
|  6>                          ****END OF INPUT****
================================================================================

                       ****************************
                       * Single Point Calculation *
                       ****************************

---------------------------------
CARTESIAN COORDINATES (ANGSTROEM)
---------------------------------
  C      2.744496    0.374211    1.048895
  C      2.172014    0.589827   -0.201922
  C      2.934289    0.331363   -1.339533
  C      4.238112   -0.129822   -1.230275
  C      4.799836   -0.341670    0.022643
  C      4.049768   -0.087547    1.162197
  C      0.746299    1.047668   -0.327190
  C     -0.209036   -0.126412   -0.573898
  C     -1.643971    0.297108   -0.613024
  C     -2.359028   -0.353866    0.373780
  C     -1.440427   -1.263223    1.113386
  N     -0.237573   -1.080940    0.518591
  N     -2.190538    1.175781   -1.431653
  C     -3.488603    1.374214   -1.232278
  C     -4.210386    0.711151   -0.236202
  N     -3.648005   -0.165309    0.585008
  O     -1.708438   -2.002754    2.036509
  H      0.583229   -1.595069    0.800648
  H     -3.988632    2.084980   -1.878756
  H     -5.268180    0.907633   -0.112696
  H      2.166440    0.576088    1.943253
  H      4.480461   -0.246212    2.142591
  H      5.817733   -0.699301    0.109225
  H      4.818010   -0.320969   -2.124176
  H      2.504474    0.498358   -2.320859
  H      0.641239    1.742467   -1.163096
  H      0.432256    1.574585    0.576501
  H      0.066179   -0.625668   -1.509637

----------------------------
CARTESIAN COORDINATES (A.U.)
----------------------------
  NO LB      ZA    FRAG     MASS         X           Y           Z
   0 C     6.0000    0    12.011    5.186345    0.707157    1.982125
   1 C     6.0000    0    12.011    4.104511    1.114612   -0.381578
   2 C     6.0000    0    12.011    5.545003    0.626186   -2.531350
   3 C     6.0000    0    12.011    8.008871   -0.245327   -2.324883
   4 C     6.0000    0    12.011    9.070375   -0.645663    0.042788
   5 C     6.0000    0    12.011    7.652953   -0.165439    2.196234
   6 C     6.0000    0    12.011    1.410301    1.979806   -0.618300
   7 C     6.0000    0    12.011   -0.395020   -0.238885   -1.084510
   8 C     6.0000    0    12.011   -3.106655    0.561452   -1.158448
   9 C     6.0000    0    12.011   -4.457916   -0.668709    0.706342
  10 C     6.0000    0    12.011   -2.722013   -2.387145    2.103994
  11 N     7.0000    0    14.007   -0.448948   -2.042681    0.979995
  12 N     7.0000    0    14.007   -4.139516    2.221905   -2.705432
  13 C     6.0000    0    12.011   -6.592504    2.596888   -2.328668
  14 C     6.0000    0    12.011   -7.956477    1.343881   -0.446358
  15 N     7.0000    0    14.007   -6.893730   -0.312389    1.105506
  16 O     8.0000    0    15.999   -3.228481   -3.784656    3.848445
  17 H     1.0000    0     1.008    1.102144   -3.014244    1.513006
  18 H     1.0000    0     1.008   -7.537422    3.940041   -3.550334
  19 H     1.0000    0     1.008   -9.955417    1.715178   -0.212964
  20 H     1.0000    0     1.008    4.093977    1.088648    3.672216
  21 H     1.0000    0     1.008    8.466844   -0.465274    4.048911
  22 H     1.0000    0     1.008   10.993922   -1.321488    0.206405
  23 H     1.0000    0     1.008    9.104720   -0.606543   -4.014111
  24 H     1.0000    0     1.008    4.732769    0.941761   -4.385789
  25 H     1.0000    0     1.008    1.211767    3.292785   -2.197932
  26 H     1.0000    0     1.008    0.816846    2.975534    1.089429
  27 H     1.0000    0     1.008    0.125061   -1.182341   -2.852800

--------------------------------
INTERNAL COORDINATES (ANGSTROEM)
--------------------------------
 C      0   0   0     0.000000000000     0.00000000     0.00000000
 C      1   0   0     1.392397287058     0.00000000     0.00000000
 C      2   1   0     1.393565726627   118.66636017     0.00000000
 C      3   2   1     1.387293217115   120.76051798   359.91421657
 C      4   3   2     1.389322377552   120.11268848     0.08764477
 C      5   4   3     1.387718922432   119.60982821   359.91355911
 C      2   1   3     1.502654767647   120.80822408   177.96641562
 C      7   2   1     1.533621293537   111.78873497   263.37816486
 C      8   7   2     1.496642654111   112.63201948   176.27134744
 C      9   8   7     1.381613188132   110.13354201   239.81228839
 C     10   9   8     1.489219340535   108.85567349   359.20996207
 N     11  10   9     1.354203110215   104.33355273     0.43643019
 N      9   8   7     1.319452882797   127.00072204    58.64485382
 C     13   9   8     1.328193762576   114.28019625   180.86004090
 C     14  13   9     1.397422765684   122.74511336     0.22968839
 N     10   9   8     1.319709354541   123.53866085   179.25743419
 O     11  10   9     1.212803983181   127.88273885   180.63556684
 H     12  11  10     1.008762364921   122.09481157   181.69012570
 H     14  13   9     1.083120860614   117.36310484   180.12412831
 H     15  14  13     1.082952593907   119.98115301   179.96687401
 H      1   2   3     1.083872053053   119.54657609   179.64496102
 H      6   5   4     1.082517320483   120.12024822   180.22880550
 H      5   4   3     1.082363842555   120.18252519   180.14037489
 H      4   3   2     1.082533230908   119.80979038   180.29989348
 H      3   2   1     1.084265288501   119.56615608   180.26802439
 H      7   2   1     1.092025667886   110.42309608   143.49601126
 H      7   2   1     1.092210149140   110.53767288    24.81687766
 H      8   7   2     1.095722358951   109.25281530   299.25012807

---------------------------
INTERNAL COORDINATES (A.U.)
---------------------------
 C      0   0   0     0.000000000000     0.00000000     0.00000000
 C      1   0   0     2.631249542155     0.00000000     0.00000000
 C      2   1   0     2.633457572943   118.66636017     0.00000000
 C      3   2   1     2.621604247793   120.76051798   359.91421657
 C      4   3   2     2.625438805302   120.11268848     0.08764477
 C      5   4   3     2.622408714258   119.60982821   359.91355911
 C      2   1   3     2.839605984684   120.80822408   177.96641562
 C      7   2   1     2.898124237936   111.78873497   263.37816486
 C      8   7   2     2.828244736615   112.63201948   176.27134744
 C      9   8   7     2.610870548583   110.13354201   239.81228839
 C     10   9   8     2.814216706951   108.85567349   359.20996207
 N     11  10   9     2.559073008010   104.33355273     0.43643019
 N      9   8   7     2.493404595100   127.00072204    58.64485382
 C     13   9   8     2.509922464051   114.28019625   180.86004090
 C     14  13   9     2.640746320450   122.74511336     0.22968839
 N     10   9   8     2.493889256456   123.53866085   179.25743419
 O     11  10   9     2.291867382341   127.88273885   180.63556684
 H     12  11  10     1.906284603908   122.09481157   181.69012570
 H     14  13   9     2.046801796498   117.36310484   180.12412831
 H     15  14  13     2.046483818503   119.98115301   179.96687401
 H      1   2   3     2.048221344481   119.54657609   179.64496102
 H      6   5   4     2.045661270940   120.12024822   180.22880550
 H      5   4   3     2.045371239687   120.18252519   180.14037489
 H      4   3   2     2.045691337285   119.80979038   180.29989348
 H      3   2   1     2.048964451783   119.56615608   180.26802439
 H      7   2   1     2.063629443517   110.42309608   143.49601126
 H      7   2   1     2.063978062565   110.53767288    24.81687766
 H      8   7   2     2.070615177232   109.25281530   299.25012807

---------------------
BASIS SET INFORMATION
---------------------
There are 4 groups of distinct atoms

 Group   1 Type C   : 8s4p1d contracted to 4s2p1d pattern {5111/31/1}
 Group   2 Type N   : 8s4p1d contracted to 4s2p1d pattern {5111/31/1}
 Group   3 Type O   : 8s4p1d contracted to 4s2p1d pattern {5111/31/1}
 Group   4 Type H   : 4s contracted to 2s pattern {31}

Atom   0C    basis set group =>   1
Atom   1C    basis set group =>   1
Atom   2C    basis set group =>   1
Atom   3C    basis set group =>   1
Atom   4C    basis set group =>   1
Atom   5C    basis set group =>   1
Atom   6C    basis set group =>   1
Atom   7C    basis set group =>   1
Atom   8C    basis set group =>   1
Atom   9C    basis set group =>   1
Atom  10C    basis set group =>   1
Atom  11N    basis set group =>   2
Atom  12N    basis set group =>   2
Atom  13C    basis set group =>   1
Atom  14C    basis set group =>   1
Atom  15N    basis set group =>   2
Atom  16O    basis set group =>   3
Atom  17H    basis set group =>   4
Atom  18H    basis set group =>   4
Atom  19H    basis set group =>   4
Atom  20H    basis set group =>   4
Atom  21H    basis set group =>   4
Atom  22H    basis set group =>   4
Atom  23H    basis set group =>   4
Atom  24H    basis set group =>   4
Atom  25H    basis set group =>   4
Atom  26H    basis set group =>   4
Atom  27H    basis set group =>   4
---------------------------------
AUXILIARY/J BASIS SET INFORMATION
---------------------------------
There are 4 groups of distinct atoms

 Group   1 Type C   : 12s5p4d2f1g contracted to 6s4p3d1f1g pattern {711111/2111/211/2/1}
 Group   2 Type N   : 12s5p4d2f1g contracted to 6s4p3d1f1g pattern {711111/2111/211/2/1}
 Group   3 Type O   : 12s5p4d2f1g contracted to 6s4p3d1f1g pattern {711111/2111/211/2/1}
 Group   4 Type H   : 5s2p1d contracted to 3s1p1d pattern {311/2/1}

Atom   0C    basis set group =>   1
Atom   1C    basis set group =>   1
Atom   2C    basis set group =>   1
Atom   3C    basis set group =>   1
Atom   4C    basis set group =>   1
Atom   5C    basis set group =>   1
Atom   6C    basis set group =>   1
Atom   7C    basis set group =>   1
Atom   8C    basis set group =>   1
Atom   9C    basis set group =>   1
Atom  10C    basis set group =>   1
Atom  11N    basis set group =>   2
Atom  12N    basis set group =>   2
Atom  13C    basis set group =>   1
Atom  14C    basis set group =>   1
Atom  15N    basis set group =>   2
Atom  16O    basis set group =>   3
Atom  17H    basis set group =>   4
Atom  18H    basis set group =>   4
Atom  19H    basis set group =>   4
Atom  20H    basis set group =>   4
Atom  21H    basis set group =>   4
Atom  22H    basis set group =>   4
Atom  23H    basis set group =>   4
Atom  24H    basis set group =>   4
Atom  25H    basis set group =>   4
Atom  26H    basis set group =>   4
Atom  27H    basis set group =>   4


           ************************************************************
           *        Program running with 12 parallel MPI-processes    *
           *              working on a common directory               *
           ************************************************************
------------------------------------------------------------------------------
                           ORCA GTO INTEGRAL CALCULATION
                           -- RI-GTO INTEGRALS CHOSEN --
------------------------------------------------------------------------------
------------------------------------------------------------------------------
                   ___                                                        
                  /   \      - P O W E R E D   B Y -                         
                 /     \                                                     
                 |  |  |   _    _      __       _____    __    __             
                 |  |  |  | |  | |    /  \     |  _  \  |  |  /  |          
                  \  \/   | |  | |   /    \    | | | |  |  | /  /          
                 / \  \   | |__| |  /  /\  \   | |_| |  |  |/  /          
                |  |  |   |  __  | /  /__\  \  |    /   |      \           
                |  |  |   | |  | | |   __   |  |    \   |  |\   \          
                \     /   | |  | | |  |  |  |  | |\  \  |  | \   \       
                 \___/    |_|  |_| |__|  |__|  |_| \__\ |__|  \__/        
                                                                              
                      - O R C A' S   B I G   F R I E N D -                    
                                      &                                       
                       - I N T E G R A L  F E E D E R -                       
                                                                              
 v1 FN, 2020, v2 2021                                                         
------------------------------------------------------------------------------


Reading SHARK input file orca.SHARKINP.tmp ... ok
----------------------
SHARK INTEGRAL PACKAGE
----------------------

Number of atoms                             ...     28
Number of basis functions                   ...    277
Number of shells                            ...    141
Maximum angular momentum                    ...      2
Integral batch strategy                     ... SHARK/LIBINT Hybrid
RI-J (if used) integral strategy            ... SPLIT-RIJ (Revised 2003 algorithm where possible)
Printlevel                                  ...      1
Contraction scheme used                     ... SEGMENTED contraction
Coulomb Range Separation                    ... NOT USED
Exchange Range Separation                   ... NOT USED
Finite Nucleus Model                        ... NOT USED
Auxiliary Coulomb fitting basis             ... AVAILABLE
   # of basis functions in Aux-J            ...    954
   # of shells in Aux-J                     ...    310
   Maximum angular momentum in Aux-J        ...      4
Auxiliary J/K fitting basis                 ... NOT available
Auxiliary Correlation fitting basis         ... NOT available
Auxiliary 'external' fitting basis          ... NOT available
Integral threshold                          ...     1.000000e-12
Primitive cut-off                           ...     1.000000e-14
Primitive pair pre-selection threshold      ...     1.000000e-14

Calculating pre-screening integrals         ... done (  0.0 sec) Dimension = 141
Organizing shell pair data                  ... done (  0.1 sec)
Shell pair information
Total number of shell pairs                 ...     10011
Shell pairs after pre-screening             ...      7649
Total number of primitive shell pairs       ...     35499
Primitive shell pairs kept                  ...     18131
          la=0 lb=0:   2806 shell pairs
          la=1 lb=0:   2577 shell pairs
          la=1 lb=1:    561 shell pairs
          la=2 lb=0:   1086 shell pairs
          la=2 lb=1:    503 shell pairs
          la=2 lb=2:    116 shell pairs

Calculating one electron integrals          ... done (  0.0 sec)
Calculating RI/J V-Matrix + Cholesky decomp.... done (  0.0 sec)
Calculating Nuclear repulsion               ... done (  0.0 sec) ENN=   1105.508290590156 Eh

SHARK setup successfully completed in   0.3 seconds

Maximum memory used throughout the entire GTOINT-calculation: 15.9 MB


           ************************************************************
           *        Program running with 12 parallel MPI-processes    *
           *              working on a common directory               *
           ************************************************************
-------------------------------------------------------------------------------
                                 ORCA SCF
-------------------------------------------------------------------------------

------------
SCF SETTINGS
------------
Hamiltonian:
 Density Functional     Method          .... DFT(GTOs)
 Exchange Functional    Exchange        .... PBE
   PBE kappa parameter   XKappa         ....  1.024500
   PBE mue parameter    XMuePBE         ....  0.123457
 Correlation Functional Correlation     .... PBE
   PBE beta parameter  CBetaPBE         ....  0.030000
 LDA part of GGA corr.  LDAOpt          .... PW91-LDA
 Gradients option       PostSCFGGA      .... off
 Hybrid DFT is turned on
   Fraction HF Exchange ScalHFX         ....  0.420000
   Scaling of DF-GGA-X  ScalDFX         ....  0.580000
   Scaling of DF-GGA-C  ScalDFC         ....  1.000000
   Scaling of DF-LDA-C  ScalLDAC        ....  1.000000
   Perturbative correction              ....  0.000000
   Density functional embedding theory  .... OFF
 RI-approximation to the Coulomb term is turned on
   Number of AuxJ basis functions       .... 954
   RIJ-ON(X) (HFX calculated with O(N)) .... on
   Number of AuxJ basis functions       .... 954
   RIJ-COSX (HFX calculated with COS-X)).... on


General Settings:
 Integral files         IntName         .... orca
 Hartree-Fock type      HFTyp           .... RHF
 Total Charge           Charge          ....    0
 Multiplicity           Mult            ....    1
 Number of Electrons    NEL             ....  118
 Basis Dimension        Dim             ....  277
 Nuclear Repulsion      ENuc            ....   1105.5082905902 Eh

Convergence Acceleration:
 DIIS                   CNVDIIS         .... on
   Start iteration      DIISMaxIt       ....    12
   Startup error        DIISStart       ....  0.200000
   # of expansion vecs  DIISMaxEq       ....     5
   Bias factor          DIISBfac        ....   1.050
   Max. coefficient     DIISMaxC        ....  10.000
 Trust-Rad. Augm. Hess. CNVTRAH         .... auto
   Auto Start mean grad. ratio tolernc. ....  1.125000
   Auto Start start iteration           ....    20
   Auto Start num. interpolation iter.  ....    10
   Max. Number of Micro iterations      ....    16
   Max. Number of Macro iterations      .... Maxiter - #DIIS iter
   Number of Davidson start vectors     ....     2
   Converg. threshold I  (grad. norm)   ....   2.000e-06
   Converg. threshold II (energy diff.) ....   1.000e-09
   Grad. Scal. Fac. for Micro threshold ....   0.100
   Minimum threshold for Micro iter.    ....   0.010
   NR start threshold (gradient norm)   ....   0.001
   Initial trust radius                 ....   0.400
   Minimum AH scaling param. (alpha)    ....   1.000
   Maximum AH scaling param. (alpha)    .... 1000.000
   Orbital update algorithm             .... Taylor
   White noise on init. David. guess    .... on
   Maximum white noise                  ....   0.010
   Quad. conv. algorithm                .... NR
   COSX micro iterations for RIJONX calc.... off
 SOSCF                  CNVSOSCF        .... on
   Start iteration      SOSCFMaxIt      ....   150
   Startup grad/error   SOSCFStart      ....  0.003300
 Level Shifting         CNVShift        .... on
   Level shift para.    LevelShift      ....    0.2500
   Turn off err/grad.   ShiftErr        ....    0.0010
 Zerner damping         CNVZerner       .... off
 Static damping         CNVDamp         .... on
   Fraction old density DampFac         ....    0.7000
   Max. Damping (<1)    DampMax         ....    0.9800
   Min. Damping (>=0)   DampMin         ....    0.0000
   Turn off err/grad.   DampErr         ....    0.1000
 Fernandez-Rico         CNVRico         .... off

SCF Procedure:
 Maximum # iterations   MaxIter         ....   125
 SCF integral mode      SCFMode         .... Direct
   Integral package                     .... SHARK and LIBINT hybrid scheme
 Reset frequency        DirectResetFreq ....    20
 Integral Threshold     Thresh          ....  1.000e-12 Eh
 Primitive CutOff       TCut            ....  1.000e-14 Eh

Convergence Tolerance:
 Convergence Check Mode ConvCheckMode   .... Total+1el-Energy
 Convergence forced     ConvForced      .... 0
 Energy Change          TolE            ....  1.000e-09 Eh
 1-El. energy change                    ....  1.000e-06 Eh
 Orbital Gradient       TolG            ....  2.000e-06
 Orbital Rotation angle TolX            ....  2.000e-06
 DIIS Error             TolErr          ....  1.000e-08


Diagonalization of the overlap matrix:
Smallest eigenvalue                        ... 4.209e-04
Time for diagonalization                   ...    0.018 sec
Threshold for overlap eigenvalues          ... 1.000e-08
Number of eigenvalues below threshold      ... 0
Time for construction of square roots      ...    0.006 sec
Total time needed                          ...    0.025 sec

--------------------------------
INITIAL GUESS: MINIMAL BASIS EHT
--------------------------------
The minimal basis has 96 functions
EHT matrix was diagonalized
Basis set overlap was calculated now projecting the orbitals
Using GuessMode=FMatrix for the initial guess
C*T matrix was formed
Effective Fockian was calculated
Effective Fockian was diagonalized
Initial density was built
                      ------------------
                      INITIAL GUESS DONE
                      ------------------
-------------------
DFT GRID GENERATION
-------------------

General Integration Accuracy     IntAcc      ... 4.159
Radial Grid Type                 RadialGrid  ... OptM3 with GC (2021)
Angular Grid (max. ang.)         AngularGrid ... 3 (Lebedev-194)
Angular grid pruning method      GridPruning ... 4 (adaptive)
Weight generation scheme         WeightScheme... Becke
Basis function cutoff            BFCut       ... 1.0000e-12
Integration weight cutoff        WCut        ... 1.0000e-14
Angular grids for H and He will be reduced by one unit
Partially contracted basis set               ... off
Rotationally invariant grid construction     ... off

Total number of grid points                  ...    70556
Total number of batches                      ...     1116
Average number of points per batch           ...       63
Average number of grid points per atom       ...     2520
Time for grid setup =    0.299 sec

--------------------
COSX GRID GENERATION
--------------------

GRIDX 1
-------
General Integration Accuracy     IntAcc      ... 3.816
Radial Grid Type                 RadialGrid  ... OptM3 with GC (2021)
Angular Grid (max. ang.)         AngularGrid ... 1 (Lebedev-50)
Angular grid pruning method      GridPruning ... 4 (adaptive)
Weight generation scheme         WeightScheme... Becke
Basis function cutoff            BFCut       ... 1.0000e-12
Integration weight cutoff        WCut        ... 1.0000e-14
Angular grids for H and He will be reduced by one unit
Partially contracted basis set               ... on
Rotationally invariant grid construction     ... off

Total number of grid points                  ...    17398
Total number of batches                      ...      283
Average number of points per batch           ...       61
Average number of grid points per atom       ...      621
UseSFitting                                  ... on

GRIDX 2
-------
General Integration Accuracy     IntAcc      ... 4.020
Radial Grid Type                 RadialGrid  ... OptM3 with GC (2021)
Angular Grid (max. ang.)         AngularGrid ... 2 (Lebedev-110)
Angular grid pruning method      GridPruning ... 4 (adaptive)
Weight generation scheme         WeightScheme... Becke
Basis function cutoff            BFCut       ... 1.0000e-12
Integration weight cutoff        WCut        ... 1.0000e-14
Angular grids for H and He will be reduced by one unit
Partially contracted basis set               ... on
Rotationally invariant grid construction     ... off

Total number of grid points                  ...    38321
Total number of batches                      ...      615
Average number of points per batch           ...       62
Average number of grid points per atom       ...     1369
UseSFitting                                  ... on

GRIDX 3
-------
General Integration Accuracy     IntAcc      ... 4.338
Radial Grid Type                 RadialGrid  ... OptM3 with GC (2021)
Angular Grid (max. ang.)         AngularGrid ... 3 (Lebedev-194)
Angular grid pruning method      GridPruning ... 4 (adaptive)
Weight generation scheme         WeightScheme... Becke
Basis function cutoff            BFCut       ... 1.0000e-12
Integration weight cutoff        WCut        ... 1.0000e-14
Angular grids for H and He will be reduced by one unit
Partially contracted basis set               ... on
Rotationally invariant grid construction     ... off

Total number of grid points                  ...    84049
Total number of batches                      ...     1328
Average number of points per batch           ...       63
Average number of grid points per atom       ...     3002
UseSFitting                                  ... on

Time for X-Grid setup             =    0.673 sec


--------------------
CPCM SOLVATION MODEL
--------------------
CPCM parameters:
  Epsilon                                         ...       9.0800
  Refrac                                          ...       1.4240
  Rsolv                                           ...       1.3000
  Surface type                                    ... GAUSSIAN VDW
  Epsilon function type                           ...         CPCM
Radii:
 Radius for C  used is    3.8550 Bohr (=   2.0400 Ang.)
 Radius for N  used is    3.5149 Bohr (=   1.8600 Ang.)
 Radius for O  used is    3.4469 Bohr (=   1.8240 Ang.)
 Radius for H  used is    2.4944 Bohr (=   1.3200 Ang.)
Calculating surface                               ...        done! (  0.0s)
GEPOL surface points                              ...         1542
GEPOL Volume                                      ...    1759.5875
GEPOL Surface-area                                ...     920.5160
Calculating surface distance matrix               ...        done! (  0.0s)
Performing Cholesky decomposition & store         ...        done! (  0.1s)
Overall time for CPCM initialization              ...                 0.1s
--------------
SCF ITERATIONS
--------------
ITER       Energy         Delta-E        Max-DP      RMS-DP      [F,P]     Damp
               ***  Starting incremental Fock matrix formation  ***
  0   -737.5906433726   0.000000000000 0.19554223  0.00474294  0.5403200 0.7000
  1   -738.3984956008  -0.807852228200 0.12459732  0.00295158  0.2918236 0.7000
  2   -738.8492268050  -0.450731204247 0.07006755  0.00188566  0.2082026 0.7000
                               ***Turning on DIIS***
  3   -739.1629259930  -0.313699188033 0.05217943  0.00133556  0.1472652 0.7000
  4   -739.3881971209  -0.225271127874 0.04168258  0.00100372  0.1033120 0.7000
  5   -739.5479597884  -0.159762667493 0.09423548  0.00244077  0.0723507 0.0000
                      *** Initiating the SOSCF procedure ***
                           *** Shutting down DIIS ***
                      *** Re-Reading the Fockian *** 
                      *** Removing any level shift *** 
ITER      Energy       Delta-E        Grad      Rot      Max-DP    RMS-DP
  6   -739.92848659  -0.3805268048  0.002335  0.002335  0.004197  0.000114
               *** Restarting incremental Fock matrix formation ***
  7   -739.92868303  -0.0001964410  0.000780  0.002854  0.003085  0.000087
  8   -739.92873600  -0.0000529628  0.000851  0.003615  0.002050  0.000050
  9   -739.92875382  -0.0000178227  0.000378  0.001177  0.000815  0.000021
 10   -739.92875751  -0.0000036891  0.000132  0.000205  0.000421  0.000009
 11   -739.92875783  -0.0000003258  0.000063  0.000223  0.000176  0.000005
 12   -739.92875816  -0.0000003248  0.000010  0.000019  0.000038  0.000001
 13   -739.92875816  -0.0000000012  0.000007  0.000014  0.000024  0.000000
 14   -739.92875817  -0.0000000049  0.000001  0.000003  0.000003  0.000000
 15   -739.92875816   0.0000000005  0.000001  0.000001  0.000002  0.000000
                  ***Gradient check signals convergence***
              ***Rediagonalizing the Fockian in SOSCF/NRSCF***

               *****************************************************
               *                     SUCCESS                       *
               *           SCF CONVERGED AFTER  16 CYCLES          *
               *****************************************************

Old exchange energy                            =    -41.770778598 Eh
New exchange energy                            =    -41.770743663 Eh
Exchange energy change after final integration =      0.000034935 Eh
Total energy after final integration           =   -739.928723230 Eh
Final COS-X integration done in                =     4.404 sec

----------------
TOTAL SCF ENERGY
----------------

Total Energy       :         -739.92872323 Eh          -20134.48418 eV

Components:
Nuclear Repulsion  :         1105.50829059 Eh           30082.40995 eV
Electronic Energy  :        -1845.43701382 Eh          -50216.89412 eV
One Electron Energy:        -3197.61670802 Eh          -87011.57421 eV
Two Electron Energy:         1352.17969420 Eh           36794.68008 eV
Max COSX asymmetry :            0.00000348 Eh               0.00009 eV
CPCM Dielectric    :           -0.02392715 Eh              -0.65109 eV

Virial components:
Potential Energy   :        -1474.39142797 Eh          -40120.23043 eV
Kinetic Energy     :          734.46270474 Eh           19985.74625 eV
Virial Ratio       :            2.00744220


DFT components:
N(Alpha)           :       59.000023152232 electrons
N(Beta)            :       59.000023152232 electrons
N(Total)           :      118.000046304463 electrons
E(X)               :      -55.536827868721 Eh       
E(C)               :       -5.207180398186 Eh       
E(XC)              :      -60.744008266907 Eh       
DFET-embed. en.    :        0.000000000000 Eh       
CPCM Solvation Model Properties:
Surface-charge          :           -0.01842690
Charge-correction       :           -0.00007262 Eh              -0.00198 eV
Free-energy (cav+disp)  :  This term is not implemented in the current solvation scheme

---------------
SCF CONVERGENCE
---------------

  Last Energy change         ...   -2.1885e-10  Tolerance :   1.0000e-09
  Last MAX-Density change    ...    2.3315e-15  Tolerance :   1.0000e-08
  Last RMS-Density change    ...    3.3644e-17  Tolerance :   1.0000e-09
  Last Orbital Gradient      ...    1.6897e-07  Tolerance :   2.0000e-06
  Last Orbital Rotation      ...    4.7864e-07  Tolerance :   2.0000e-06

             **** THE GBW FILE WAS UPDATED (orca.gbw) ****
             **** DENSITY orca.scfp WAS UPDATED ****
             **** ENERGY FILE WAS UPDATED (orca.en.tmp) ****
             **** THE GBW FILE WAS UPDATED (orca.gbw) ****
             **** DENSITY orca.scfp WAS UPDATED ****
----------------
ORBITAL ENERGIES
----------------

  NO   OCC          E(Eh)            E(eV) 
   0   2.0000     -19.474636      -529.9318 
   1   2.0000     -14.678115      -399.4118 
   2   2.0000     -14.676802      -399.3761 
   3   2.0000     -14.673664      -399.2907 
   4   2.0000     -10.563403      -287.4448 
   5   2.0000     -10.510837      -286.0144 
   6   2.0000     -10.506388      -285.8933 
   7   2.0000     -10.505170      -285.8602 
   8   2.0000     -10.501633      -285.7640 
   9   2.0000     -10.501412      -285.7579 
  10   2.0000     -10.463080      -284.7149 
  11   2.0000     -10.454717      -284.4873 
  12   2.0000     -10.451163      -284.3906 
  13   2.0000     -10.451002      -284.3862 
  14   2.0000     -10.450275      -284.3664 
  15   2.0000     -10.450209      -284.3646 
  16   2.0000     -10.449367      -284.3417 
  17   2.0000      -1.165683       -31.7199 
  18   2.0000      -1.117853       -30.4183 
  19   2.0000      -1.063307       -28.9341 
  20   2.0000      -1.037542       -28.2330 
  21   2.0000      -0.966691       -26.3050 
  22   2.0000      -0.899014       -24.4634 
  23   2.0000      -0.888187       -24.1688 
  24   2.0000      -0.841575       -22.9004 
  25   2.0000      -0.829197       -22.5636 
  26   2.0000      -0.788809       -21.4646 
  27   2.0000      -0.761136       -20.7116 
  28   2.0000      -0.718933       -19.5632 
  29   2.0000      -0.688694       -18.7403 
  30   2.0000      -0.676666       -18.4130 
  31   2.0000      -0.660625       -17.9765 
  32   2.0000      -0.620109       -16.8740 
  33   2.0000      -0.593214       -16.1422 
  34   2.0000      -0.584761       -15.9122 
  35   2.0000      -0.572499       -15.5785 
  36   2.0000      -0.564032       -15.3481 
  37   2.0000      -0.538271       -14.6471 
  38   2.0000      -0.528137       -14.3713 
  39   2.0000      -0.519366       -14.1327 
  40   2.0000      -0.503774       -13.7084 
  41   2.0000      -0.494183       -13.4474 
  42   2.0000      -0.485342       -13.2068 
  43   2.0000      -0.482709       -13.1352 
  44   2.0000      -0.481170       -13.0933 
  45   2.0000      -0.466851       -12.7037 
  46   2.0000      -0.453543       -12.3415 
  47   2.0000      -0.433744       -11.8028 
  48   2.0000      -0.422521       -11.4974 
  49   2.0000      -0.401314       -10.9203 
  50   2.0000      -0.398835       -10.8529 
  51   2.0000      -0.395043       -10.7497 
  52   2.0000      -0.390512       -10.6264 
  53   2.0000      -0.345556        -9.4031 
  54   2.0000      -0.323721        -8.8089 
  55   2.0000      -0.319930        -8.7057 
  56   2.0000      -0.309230        -8.4146 
  57   2.0000      -0.300153        -8.1676 
  58   2.0000      -0.290989        -7.9182 
  59   0.0000      -0.050872        -1.3843 
  60   0.0000      -0.022072        -0.6006 
  61   0.0000       0.011961         0.3255 
  62   0.0000       0.013644         0.3713 
  63   0.0000       0.081185         2.2092 
  64   0.0000       0.142134         3.8677 
  65   0.0000       0.152951         4.1620 
  66   0.0000       0.169756         4.6193 
  67   0.0000       0.176805         4.8111 
  68   0.0000       0.181152         4.9294 
  69   0.0000       0.184037         5.0079 
  70   0.0000       0.192301         5.2328 
  71   0.0000       0.200846         5.4653 
  72   0.0000       0.204859         5.5745 
  73   0.0000       0.212476         5.7818 
  74   0.0000       0.219657         5.9772 
  75   0.0000       0.223507         6.0819 
  76   0.0000       0.235052         6.3961 
  77   0.0000       0.240725         6.5504 
  78   0.0000       0.250232         6.8092 
  79   0.0000       0.259866         7.0713 
  80   0.0000       0.275727         7.5029 
  81   0.0000       0.287536         7.8243 
  82   0.0000       0.294735         8.0201 
  83   0.0000       0.327663         8.9162 
  84   0.0000       0.328881         8.9493 
  85   0.0000       0.337335         9.1793 
  86   0.0000       0.348468         9.4823 
  87   0.0000       0.365736         9.9522 
  88   0.0000       0.371426        10.1070 
  89   0.0000       0.376697        10.2505 
  90   0.0000       0.400200        10.8900 
  91   0.0000       0.423417        11.5218 
  92   0.0000       0.447490        12.1768 
  93   0.0000       0.481614        13.1054 
  94   0.0000       0.492871        13.4117 
  95   0.0000       0.502325        13.6690 
  96   0.0000       0.509010        13.8509 
  97   0.0000       0.512678        13.9507 
  98   0.0000       0.522383        14.2148 
  99   0.0000       0.534852        14.5541 
 100   0.0000       0.541343        14.7307 
 101   0.0000       0.559901        15.2357 
 102   0.0000       0.567519        15.4430 
 103   0.0000       0.580385        15.7931 
 104   0.0000       0.590981        16.0814 
 105   0.0000       0.593738        16.1564 
 106   0.0000       0.600342        16.3361 
 107   0.0000       0.615086        16.7373 
 108   0.0000       0.617173        16.7941 
 109   0.0000       0.622914        16.9504 
 110   0.0000       0.624835        17.0026 
 111   0.0000       0.632959        17.2237 
 112   0.0000       0.637348        17.3431 
 113   0.0000       0.641751        17.4629 
 114   0.0000       0.650443        17.6994 
 115   0.0000       0.656750        17.8711 
 116   0.0000       0.660729        17.9793 
 117   0.0000       0.673204        18.3188 
 118   0.0000       0.688303        18.7297 
 119   0.0000       0.692720        18.8499 
 120   0.0000       0.710952        19.3460 
 121   0.0000       0.722862        19.6701 
 122   0.0000       0.734497        19.9867 
 123   0.0000       0.748284        20.3618 
 124   0.0000       0.759712        20.6728 
 125   0.0000       0.765984        20.8435 
 126   0.0000       0.783923        21.3316 
 127   0.0000       0.804991        21.9049 
 128   0.0000       0.847123        23.0514 
 129   0.0000       0.873098        23.7582 
 130   0.0000       0.877714        23.8838 
 131   0.0000       0.910584        24.7783 
 132   0.0000       0.920224        25.0406 
 133   0.0000       0.937081        25.4993 
 134   0.0000       0.941492        25.6193 
 135   0.0000       0.951662        25.8960 
 136   0.0000       0.959111        26.0987 
 137   0.0000       0.960091        26.1254 
 138   0.0000       0.962656        26.1952 
 139   0.0000       0.974192        26.5091 
 140   0.0000       0.980930        26.6925 
 141   0.0000       0.991733        26.9864 
 142   0.0000       0.998758        27.1776 
 143   0.0000       1.009809        27.4783 
 144   0.0000       1.017308        27.6823 
 145   0.0000       1.028514        27.9873 
 146   0.0000       1.052525        28.6407 
 147   0.0000       1.054699        28.6998 
 148   0.0000       1.064533        28.9674 
 149   0.0000       1.066453        29.0196 
 150   0.0000       1.075166        29.2568 
 151   0.0000       1.091341        29.6969 
 152   0.0000       1.099770        29.9263 
 153   0.0000       1.105134        30.0722 
 154   0.0000       1.129693        30.7405 
 155   0.0000       1.141771        31.0692 
 156   0.0000       1.154740        31.4221 
 157   0.0000       1.170975        31.8639 
 158   0.0000       1.181103        32.1394 
 159   0.0000       1.184183        32.2232 
 160   0.0000       1.238211        33.6934 
 161   0.0000       1.247301        33.9408 
 162   0.0000       1.263004        34.3681 
 163   0.0000       1.284223        34.9455 
 164   0.0000       1.300450        35.3870 
 165   0.0000       1.311916        35.6991 
 166   0.0000       1.317911        35.8622 
 167   0.0000       1.331920        36.2434 
 168   0.0000       1.383151        37.6374 
 169   0.0000       1.404744        38.2250 
 170   0.0000       1.416126        38.5347 
 171   0.0000       1.430339        38.9215 
 172   0.0000       1.456226        39.6259 
 173   0.0000       1.472123        40.0585 
 174   0.0000       1.476334        40.1731 
 175   0.0000       1.488642        40.5080 
 176   0.0000       1.527772        41.5728 
 177   0.0000       1.533818        41.7373 
 178   0.0000       1.539145        41.8823 
 179   0.0000       1.544602        42.0308 
 180   0.0000       1.554223        42.2926 
 181   0.0000       1.564686        42.5773 
 182   0.0000       1.585901        43.1545 
 183   0.0000       1.604652        43.6648 
 184   0.0000       1.621728        44.1295 
 185   0.0000       1.682733        45.7895 
 186   0.0000       1.710041        46.5326 
 187   0.0000       1.766407        48.0664 
 188   0.0000       1.769957        48.1630 
 189   0.0000       1.814111        49.3645 
 190   0.0000       1.828434        49.7542 
 191   0.0000       1.837525        50.0016 
 192   0.0000       1.858579        50.5745 
 193   0.0000       1.869216        50.8639 
 194   0.0000       1.873293        50.9749 
 195   0.0000       1.889502        51.4160 
 196   0.0000       1.909572        51.9621 
 197   0.0000       1.916981        52.1637 
 198   0.0000       1.938456        52.7481 
 199   0.0000       1.962191        53.3939 
 200   0.0000       1.980414        53.8898 
 201   0.0000       1.997331        54.3501 
 202   0.0000       2.021561        55.0095 
 203   0.0000       2.027661        55.1755 
 204   0.0000       2.048285        55.7367 
 205   0.0000       2.065419        56.2029 
 206   0.0000       2.081264        56.6341 
 207   0.0000       2.120593        57.7043 
 208   0.0000       2.136257        58.1305 
 209   0.0000       2.144916        58.3661 
 210   0.0000       2.168068        58.9961 
 211   0.0000       2.177646        59.2568 
 212   0.0000       2.193037        59.6756 
 213   0.0000       2.196994        59.7833 
 214   0.0000       2.206828        60.0508 
 215   0.0000       2.221776        60.4576 
 216   0.0000       2.234670        60.8085 
 217   0.0000       2.265927        61.6590 
 218   0.0000       2.289219        62.2928 
 219   0.0000       2.299473        62.5718 
 220   0.0000       2.317031        63.0496 
 221   0.0000       2.333475        63.4971 
 222   0.0000       2.339772        63.6684 
 223   0.0000       2.341835        63.7246 
 224   0.0000       2.360515        64.2329 
 225   0.0000       2.374221        64.6058 
 226   0.0000       2.384175        64.8767 
 227   0.0000       2.391291        65.0703 
 228   0.0000       2.431763        66.1716 
 229   0.0000       2.448109        66.6164 
 230   0.0000       2.464627        67.0659 
 231   0.0000       2.514978        68.4360 
 232   0.0000       2.568103        69.8816 
 233   0.0000       2.593829        70.5817 
 234   0.0000       2.619163        71.2711 
 235   0.0000       2.620908        71.3185 
 236   0.0000       2.658874        72.3516 
 237   0.0000       2.669158        72.6315 
 238   0.0000       2.697614        73.4058 
 239   0.0000       2.716476        73.9191 
 240   0.0000       2.739841        74.5549 
 241   0.0000       2.748945        74.8026 
 242   0.0000       2.773671        75.4754 
 243   0.0000       2.794435        76.0404 
 244   0.0000       2.808033        76.4105 
 245   0.0000       2.810093        76.4665 
 246   0.0000       2.831812        77.0575 
 247   0.0000       2.837211        77.2044 
 248   0.0000       2.849288        77.5331 
 249   0.0000       2.892327        78.7042 
 250   0.0000       2.912523        79.2538 
 251   0.0000       2.920025        79.4579 
 252   0.0000       2.960075        80.5477 
 253   0.0000       3.003502        81.7295 
 254   0.0000       3.107291        84.5537 
 255   0.0000       3.131694        85.2177 
 256   0.0000       3.180130        86.5357 
 257   0.0000       3.335292        90.7579 
 258   0.0000       3.477926        94.6392 
 259   0.0000       3.569452        97.1297 
 260   0.0000      13.248512       360.5103 
 261   0.0000      13.501173       367.3856 
 262   0.0000      13.560115       368.9895 
 263   0.0000      13.658317       371.6617 
 264   0.0000      13.693150       372.6096 
 265   0.0000      13.877040       377.6135 
 266   0.0000      14.066745       382.7756 
 267   0.0000      14.105017       383.8170 
 268   0.0000      14.140920       384.7940 
 269   0.0000      14.154573       385.1655 
 270   0.0000      14.167519       385.5178 
 271   0.0000      14.364062       390.8660 
 272   0.0000      14.564122       396.3099 
 273   0.0000      19.325902       525.8845 
 274   0.0000      19.381501       527.3974 
 275   0.0000      19.581355       532.8358 
 276   0.0000      25.788791       701.7487 

                    ********************************
                    * MULLIKEN POPULATION ANALYSIS *
                    ********************************

-----------------------
MULLIKEN ATOMIC CHARGES
-----------------------
   0 C :   -0.312015
   1 C :    0.120085
   2 C :   -0.294093
   3 C :   -0.233515
   4 C :   -0.262661
   5 C :   -0.233870
   6 C :   -0.511839
   7 C :   -0.098627
   8 C :    0.256695
   9 C :    0.030072
  10 C :    0.520670
  11 N :   -0.661785
  12 N :   -0.359734
  13 C :   -0.108258
  14 C :   -0.116810
  15 N :   -0.342914
  16 O :   -0.441608
  17 H :    0.409300
  18 H :    0.281696
  19 H :    0.280444
  20 H :    0.249020
  21 H :    0.251210
  22 H :    0.251096
  23 H :    0.250628
  24 H :    0.245804
  25 H :    0.269516
  26 H :    0.264719
  27 H :    0.296769
Sum of atomic charges:   -0.0000000

--------------------------------
MULLIKEN REDUCED ORBITAL CHARGES
--------------------------------
  0 C s       :     3.287572  s :     3.287572
      pz      :     1.024751  p :     2.984717
      px      :     0.963403
      py      :     0.996563
      dz2     :     0.009958  d :     0.039726
      dxz     :     0.013785
      dyz     :     0.005036
      dx2y2   :     0.005496
      dxy     :     0.005451
  1 C s       :     3.155693  s :     3.155693
      pz      :     0.852788  p :     2.678073
      px      :     0.876146
      py      :     0.949139
      dz2     :     0.011717  d :     0.046149
      dxz     :     0.014151
      dyz     :     0.008151
      dx2y2   :     0.006227
      dxy     :     0.005903
  2 C s       :     3.286926  s :     3.286926
      pz      :     1.045059  p :     2.967522
      px      :     0.932158
      py      :     0.990305
      dz2     :     0.010902  d :     0.039644
      dxz     :     0.012691
      dyz     :     0.004371
      dx2y2   :     0.005771
      dxy     :     0.005910
  3 C s       :     3.252083  s :     3.252083
      pz      :     1.007425  p :     2.941304
      px      :     0.953679
      py      :     0.980200
      dz2     :     0.010112  d :     0.040127
      dxz     :     0.013834
      dyz     :     0.005039
      dx2y2   :     0.005598
      dxy     :     0.005545
  4 C s       :     3.259903  s :     3.259903
      pz      :     0.899126  p :     2.962805
      px      :     1.062268
      py      :     1.001410
      dz2     :     0.011959  d :     0.039953
      dxz     :     0.011003
      dyz     :     0.007240
      dx2y2   :     0.005406
      dxy     :     0.004345
  5 C s       :     3.252280  s :     3.252280
      pz      :     1.028950  p :     2.941523
      px      :     0.933165
      py      :     0.979408
      dz2     :     0.011213  d :     0.040066
      dxz     :     0.012568
      dyz     :     0.004414
      dx2y2   :     0.005878
      dxy     :     0.005993
  6 C s       :     3.367111  s :     3.367111
      pz      :     1.206985  p :     3.102014
      px      :     0.902231
      py      :     0.992798
      dz2     :     0.007568  d :     0.042714
      dxz     :     0.004742
      dyz     :     0.012148
      dx2y2   :     0.008279
      dxy     :     0.009977
  7 C s       :     3.257176  s :     3.257176
      pz      :     0.969915  p :     2.776830
      px      :     0.893343
      py      :     0.913572
      dz2     :     0.016167  d :     0.064620
      dxz     :     0.006267
      dyz     :     0.018429
      dx2y2   :     0.013387
      dxy     :     0.010370
  8 C s       :     3.093618  s :     3.093618
      pz      :     0.839398  p :     2.584192
      px      :     0.882772
      py      :     0.862022
      dz2     :     0.013150  d :     0.065495
      dxz     :     0.013256
      dyz     :     0.011196
      dx2y2   :     0.013459
      dxy     :     0.014434
  9 C s       :     3.163045  s :     3.163045
      pz      :     0.933044  p :     2.743320
      px      :     0.845688
      py      :     0.964588
      dz2     :     0.008525  d :     0.063563
      dxz     :     0.019406
      dyz     :     0.005562
      dx2y2   :     0.012651
      dxy     :     0.017418
 10 C s       :     2.909148  s :     2.909148
      pz      :     0.798893  p :     2.443393
      px      :     0.824023
      py      :     0.820477
      dz2     :     0.026554  d :     0.126788
      dxz     :     0.035855
      dyz     :     0.017336
      dx2y2   :     0.020613
      dxy     :     0.026431
 11 N s       :     3.563940  s :     3.563940
      pz      :     1.362573  p :     4.063382
      px      :     1.253535
      py      :     1.447273
      dz2     :     0.006375  d :     0.034463
      dxz     :     0.007641
      dyz     :     0.005345
      dx2y2   :     0.006014
      dxy     :     0.009087
 12 N s       :     3.612627  s :     3.612627
      pz      :     1.334122  p :     3.702556
      px      :     1.173119
      py      :     1.195315
      dz2     :     0.008683  d :     0.044551
      dxz     :     0.009264
      dyz     :     0.008172
      dx2y2   :     0.010939
      dxy     :     0.007493
 13 C s       :     3.199742  s :     3.199742
      pz      :     0.983122  p :     2.849911
      px      :     0.874150
      py      :     0.992638
      dz2     :     0.007617  d :     0.058605
      dxz     :     0.016913
      dyz     :     0.006553
      dx2y2   :     0.012483
      dxy     :     0.015039
 14 C s       :     3.196545  s :     3.196545
      pz      :     0.892447  p :     2.861951
      px      :     1.075082
      py      :     0.894422
      dz2     :     0.011973  d :     0.058314
      dxz     :     0.010837
      dyz     :     0.010674
      dx2y2   :     0.013798
      dxy     :     0.011032
 15 N s       :     3.613193  s :     3.613193
      pz      :     1.317877  p :     3.684482
      px      :     1.197200
      py      :     1.169405
      dz2     :     0.008973  d :     0.045239
      dxz     :     0.009445
      dyz     :     0.007738
      dx2y2   :     0.011681
      dxy     :     0.007403
 16 O s       :     3.739660  s :     3.739660
      pz      :     1.428635  p :     4.673033
      px      :     1.768985
      py      :     1.475413
      dz2     :     0.009472  d :     0.028915
      dxz     :     0.004548
      dyz     :     0.007728
      dx2y2   :     0.003749
      dxy     :     0.003418
 17 H s       :     0.590700  s :     0.590700
 18 H s       :     0.718304  s :     0.718304
 19 H s       :     0.719556  s :     0.719556
 20 H s       :     0.750980  s :     0.750980
 21 H s       :     0.748790  s :     0.748790
 22 H s       :     0.748904  s :     0.748904
 23 H s       :     0.749372  s :     0.749372
 24 H s       :     0.754196  s :     0.754196
 25 H s       :     0.730484  s :     0.730484
 26 H s       :     0.735281  s :     0.735281
 27 H s       :     0.703231  s :     0.703231


                     *******************************
                     * LOEWDIN POPULATION ANALYSIS *
                     *******************************

----------------------
LOEWDIN ATOMIC CHARGES
----------------------
   0 C :   -0.145911
   1 C :   -0.061585
   2 C :   -0.140273
   3 C :   -0.139564
   4 C :   -0.146997
   5 C :   -0.140207
   6 C :   -0.217954
   7 C :   -0.044234
   8 C :    0.015860
   9 C :   -0.044206
  10 C :    0.101886
  11 N :   -0.204483
  12 N :   -0.109812
  13 C :   -0.060133
  14 C :   -0.074648
  15 N :   -0.090712
  16 O :   -0.287810
  17 H :    0.283978
  18 H :    0.154638
  19 H :    0.153959
  20 H :    0.147590
  21 H :    0.147858
  22 H :    0.147206
  23 H :    0.147651
  24 H :    0.147074
  25 H :    0.154624
  26 H :    0.149026
  27 H :    0.157178

-------------------------------
LOEWDIN REDUCED ORBITAL CHARGES
-------------------------------
  0 C s       :     2.892158  s :     2.892158
      pz      :     1.080145  p :     3.163407
      px      :     1.077835
      py      :     1.005427
      dz2     :     0.023202  d :     0.090346
      dxz     :     0.033218
      dyz     :     0.010257
      dx2y2   :     0.012103
      dxy     :     0.011567
  1 C s       :     2.848003  s :     2.848003
      pz      :     1.099739  p :     3.102401
      px      :     1.036275
      py      :     0.966387
      dz2     :     0.032253  d :     0.111182
      dxz     :     0.035791
      dyz     :     0.017435
      dx2y2   :     0.013367
      dxy     :     0.012336
  2 C s       :     2.891006  s :     2.891006
      pz      :     1.081475  p :     3.158980
      px      :     1.074444
      py      :     1.003060
      dz2     :     0.024118  d :     0.090287
      dxz     :     0.031229
      dyz     :     0.008724
      dx2y2   :     0.013277
      dxy     :     0.012940
  3 C s       :     2.893451  s :     2.893451
      pz      :     1.088772  p :     3.154948
      px      :     1.077283
      py      :     0.988893
      dz2     :     0.023812  d :     0.091165
      dxz     :     0.032904
      dyz     :     0.010185
      dx2y2   :     0.012323
      dxy     :     0.011940
  4 C s       :     2.894092  s :     2.894092
      pz      :     1.090698  p :     3.162260
      px      :     1.075658
      py      :     0.995903
      dz2     :     0.031029  d :     0.090645
      dxz     :     0.028173
      dyz     :     0.015808
      dx2y2   :     0.008739
      dxy     :     0.006896
  5 C s       :     2.893675  s :     2.893675
      pz      :     1.088568  p :     3.155453
      px      :     1.077343
      py      :     0.989543
      dz2     :     0.024974  d :     0.091079
      dxz     :     0.030646
      dyz     :     0.008644
      dx2y2   :     0.013518
      dxy     :     0.013295
  6 C s       :     2.904772  s :     2.904772
      pz      :     1.126944  p :     3.225474
      px      :     1.031657
      py      :     1.066874
      dz2     :     0.014443  d :     0.087708
      dxz     :     0.009684
      dyz     :     0.021672
      dx2y2   :     0.018391
      dxy     :     0.023518
  7 C s       :     2.854859  s :     2.854859
      pz      :     1.003039  p :     3.048435
      px      :     1.039144
      py      :     1.006253
      dz2     :     0.035224  d :     0.140940
      dxz     :     0.012762
      dyz     :     0.038378
      dx2y2   :     0.029582
      dxy     :     0.024993
  8 C s       :     2.832002  s :     2.832002
      pz      :     0.993215  p :     2.994452
      px      :     1.035457
      py      :     0.965780
      dz2     :     0.030420  d :     0.157686
      dxz     :     0.031937
      dyz     :     0.028579
      dx2y2   :     0.032060
      dxy     :     0.034690
  9 C s       :     2.843211  s :     2.843211
      pz      :     1.019284  p :     3.046716
      px      :     1.025761
      py      :     1.001670
      dz2     :     0.020065  d :     0.154279
      dxz     :     0.048906
      dyz     :     0.012758
      dx2y2   :     0.030743
      dxy     :     0.041807
 10 C s       :     2.808454  s :     2.808454
      pz      :     0.928124  p :     2.796088
      px      :     0.962373
      py      :     0.905590
      dz2     :     0.055297  d :     0.293572
      dxz     :     0.088189
      dyz     :     0.041459
      dx2y2   :     0.047427
      dxy     :     0.061200
 11 N s       :     3.104003  s :     3.104003
      pz      :     1.370784  p :     4.019569
      px      :     1.230508
      py      :     1.418277
      dz2     :     0.015602  d :     0.080911
      dxz     :     0.018810
      dyz     :     0.011390
      dx2y2   :     0.016925
      dxy     :     0.018185
 12 N s       :     3.196298  s :     3.196298
      pz      :     1.340445  p :     3.818046
      px      :     1.264436
      py      :     1.213165
      dz2     :     0.015278  d :     0.095469
      dxz     :     0.021015
      dyz     :     0.014999
      dx2y2   :     0.025446
      dxy     :     0.018731
 13 C s       :     2.898149  s :     2.898149
      pz      :     1.017968  p :     3.031497
      px      :     1.019853
      py      :     0.993676
      dz2     :     0.016553  d :     0.130487
      dxz     :     0.040406
      dyz     :     0.011898
      dx2y2   :     0.028717
      dxy     :     0.032912
 14 C s       :     2.896042  s :     2.896042
      pz      :     0.999861  p :     3.048317
      px      :     1.074123
      py      :     0.974333
      dz2     :     0.026044  d :     0.130289
      dxz     :     0.024632
      dyz     :     0.027379
      dx2y2   :     0.027870
      dxy     :     0.024363
 15 N s       :     3.197804  s :     3.197804
      pz      :     1.332915  p :     3.796474
      px      :     1.266486
      py      :     1.197073
      dz2     :     0.015412  d :     0.096434
      dxz     :     0.021574
      dyz     :     0.014288
      dx2y2   :     0.026164
      dxy     :     0.018996
 16 O s       :     3.508899  s :     3.508899
      pz      :     1.470958  p :     4.723612
      px      :     1.751561
      py      :     1.501093
      dz2     :     0.014326  d :     0.055299
      dxz     :     0.009349
      dyz     :     0.018402
      dx2y2   :     0.006814
      dxy     :     0.006408
 17 H s       :     0.716022  s :     0.716022
 18 H s       :     0.845362  s :     0.845362
 19 H s       :     0.846041  s :     0.846041
 20 H s       :     0.852410  s :     0.852410
 21 H s       :     0.852142  s :     0.852142
 22 H s       :     0.852794  s :     0.852794
 23 H s       :     0.852349  s :     0.852349
 24 H s       :     0.852926  s :     0.852926
 25 H s       :     0.845376  s :     0.845376
 26 H s       :     0.850974  s :     0.850974
 27 H s       :     0.842822  s :     0.842822


                      *****************************
                      * MAYER POPULATION ANALYSIS *
                      *****************************

  NA   - Mulliken gross atomic population
  ZA   - Total nuclear charge
  QA   - Mulliken gross atomic charge
  VA   - Mayer's total valence
  BVA  - Mayer's bonded valence
  FA   - Mayer's free valence

  ATOM       NA         ZA         QA         VA         BVA        FA
  0 C      6.3120     6.0000    -0.3120     3.8094     3.8094    -0.0000
  1 C      5.8799     6.0000     0.1201     3.7084     3.7084    -0.0000
  2 C      6.2941     6.0000    -0.2941     3.7873     3.7873    -0.0000
  3 C      6.2335     6.0000    -0.2335     3.7948     3.7948    -0.0000
  4 C      6.2627     6.0000    -0.2627     3.7978     3.7978    -0.0000
  5 C      6.2339     6.0000    -0.2339     3.7932     3.7932    -0.0000
  6 C      6.5118     6.0000    -0.5118     3.6451     3.6451     0.0000
  7 C      6.0986     6.0000    -0.0986     3.6338     3.6338    -0.0000
  8 C      5.7433     6.0000     0.2567     3.6888     3.6888    -0.0000
  9 C      5.9699     6.0000     0.0301     3.7694     3.7694    -0.0000
 10 C      5.4793     6.0000     0.5207     4.1160     4.1160     0.0000
 11 N      7.6618     7.0000    -0.6618     3.0352     3.0352     0.0000
 12 N      7.3597     7.0000    -0.3597     3.0882     3.0882    -0.0000
 13 C      6.1083     6.0000    -0.1083     3.8216     3.8216    -0.0000
 14 C      6.1168     6.0000    -0.1168     3.8160     3.8160     0.0000
 15 N      7.3429     7.0000    -0.3429     3.1079     3.1079    -0.0000
 16 O      8.4416     8.0000    -0.4416     2.1985     2.1985     0.0000
 17 H      0.5907     1.0000     0.4093     0.8205     0.8205     0.0000
 18 H      0.7183     1.0000     0.2817     0.8872     0.8872    -0.0000
 19 H      0.7196     1.0000     0.2804     0.8881     0.8881     0.0000
 20 H      0.7510     1.0000     0.2490     0.9049     0.9049    -0.0000
 21 H      0.7488     1.0000     0.2512     0.8998     0.8998    -0.0000
 22 H      0.7489     1.0000     0.2511     0.9005     0.9005     0.0000
 23 H      0.7494     1.0000     0.2506     0.8999     0.8999    -0.0000
 24 H      0.7542     1.0000     0.2458     0.9053     0.9053    -0.0000
 25 H      0.7305     1.0000     0.2695     0.8905     0.8905     0.0000
 26 H      0.7353     1.0000     0.2647     0.8940     0.8940    -0.0000
 27 H      0.7032     1.0000     0.2968     0.8645     0.8645    -0.0000

  Mayer bond orders larger than 0.100000
B(  0-C ,  1-C ) :   1.4017 B(  0-C ,  5-C ) :   1.4191 B(  0-C , 20-H ) :   0.9101 
B(  1-C ,  2-C ) :   1.3804 B(  1-C ,  6-C ) :   0.9672 B(  2-C ,  3-C ) :   1.4313 
B(  2-C , 24-H ) :   0.9128 B(  3-C ,  4-C ) :   1.4139 B(  3-C , 23-H ) :   0.9089 
B(  4-C ,  5-C ) :   1.4244 B(  4-C , 22-H ) :   0.9087 B(  5-C , 21-H ) :   0.9087 
B(  6-C ,  7-C ) :   0.9274 B(  6-C , 25-H ) :   0.8966 B(  6-C , 26-H ) :   0.9065 
B(  7-C ,  8-C ) :   0.9498 B(  7-C , 11-N ) :   0.9477 B(  7-C , 27-H ) :   0.8657 
B(  8-C ,  9-C ) :   1.2787 B(  8-C , 12-N ) :   1.4714 B(  9-C , 10-C ) :   0.9340 
B(  9-C , 15-N ) :   1.4831 B( 10-C , 11-N ) :   1.1771 B( 10-C , 16-O ) :   2.0254 
B( 11-N , 16-O ) :   0.1006 B( 11-N , 17-H ) :   0.7864 B( 12-N , 13-C ) :   1.5223 
B( 13-C , 14-C ) :   1.3212 B( 13-C , 18-H ) :   0.8913 B( 14-C , 15-N ) :   1.5307 
B( 14-C , 19-H ) :   0.8925 

-------
TIMINGS
-------

Total SCF time: 0 days 0 hours 0 min 40 sec 

Total time                  ....      40.723 sec
Sum of individual times     ....      40.261 sec  ( 98.9%)

Fock matrix formation       ....      38.871 sec  ( 95.5%)
  Split-RI-J                ....       3.358 sec  (  8.6% of F)
  Chain of spheres X        ....      28.094 sec  ( 72.3% of F)
  XC integration            ....       2.167 sec  (  5.6% of F)
    Basis function eval.    ....       0.447 sec  ( 20.6% of XC)
    Density eval.           ....       0.406 sec  ( 18.7% of XC)
    XC-Functional eval.     ....       0.063 sec  (  2.9% of XC)
    XC-Potential eval.      ....       0.469 sec  ( 21.7% of XC)
Diagonalization             ....       0.123 sec  (  0.3%)
Density matrix formation    ....       0.017 sec  (  0.0%)
Population analysis         ....       0.014 sec  (  0.0%)
Initial guess               ....       0.047 sec  (  0.1%)
Orbital Transformation      ....       0.000 sec  (  0.0%)
Orbital Orthonormalization  ....       0.000 sec  (  0.0%)
DIIS solution               ....       0.059 sec  (  0.1%)
SOSCF solution              ....       0.157 sec  (  0.4%)
Grid generation             ....       0.972 sec  (  2.4%)

Maximum memory used throughout the entire SCF-calculation: 66.3 MB


-------------------------------------------------------------------------------
                          DFT DISPERSION CORRECTION                            
                                                                               
                              DFTD3 V3.1  Rev 1                                
                          USING Becke-Johnson damping                          
-------------------------------------------------------------------------------
The PBEh-3c composite method is recognized
Using three-body term ABC
Active option DFTDOPT                   ...         4   

molecular C6(AA) [au] = 9720.281941 


            DFT-D V3
 parameters
 s6 scaling factor         :     1.0000 
 a1 scaling factor         :     0.4860 
 s8 scaling factor         :     0.0000 
 a2 scaling factor         :     4.5000 
 Damping factor alpha9(ATM):    16.0000 
 ad hoc parameters k1-k3   :    16.0000     1.3333    -4.0000 

 Edisp/kcal,au: -12.558909846104  -0.020013894651 
 E6   /kcal   : -12.588923036 
 E8   /kcal   :  -0.000000000 
 E6(ABC)      :   0.030013190 
 % E8         :   0.000000000 
 % E6(ABC)    :  -0.238979263 

-------------------------   ----------------
Dispersion correction           -0.020013895
-------------------------   ----------------

------------------   -----------------
gCP correction             0.046071814
------------------   -----------------

-------------------------   --------------------
FINAL SINGLE POINT ENERGY      -739.902665310693
-------------------------   --------------------


                            ***************************************
                            *     ORCA property calculations      *
                            ***************************************

                                    ---------------------
                                    Active property flags
                                    ---------------------
   (+) Dipole Moment


------------------------------------------------------------------------------
                       ORCA ELECTRIC PROPERTIES CALCULATION
------------------------------------------------------------------------------

Dipole Moment Calculation                       ... on
Quadrupole Moment Calculation                   ... off
Polarizability Calculation                      ... off
GBWName                                         ... orca.gbw
Electron density                                ... orca.scfp
The origin for moment calculation is the CENTER OF MASS  = ( 0.000015,  0.000014 -0.000014)

-------------
DIPOLE MOMENT
-------------
                                X             Y             Z
Electronic contribution:    -10.47026      -2.40781       1.65572
Nuclear contribution   :     11.43686       3.62589      -3.28994
                        -----------------------------------------
Total Dipole Moment    :      0.96661       1.21808      -1.63422
                        -----------------------------------------
Magnitude (a.u.)       :      2.25582
Magnitude (Debye)      :      5.73385


--------------------
Rotational spectrum 
--------------------
 
Rotational constants in cm-1:     0.038992     0.008743     0.007537 
Rotational constants in MHz :  1168.948295   262.106750   225.956281 

 Dipole components along the rotational axes: 
x,y,z [a.u.] :     0.954245     2.042333    -0.083831 
x,y,z [Debye]:     2.425497     5.191199    -0.213081 

 


           ************************************************************
           *        Program running with 12 parallel MPI-processes    *
           *              working on a common directory               *
           ************************************************************

-------------------------------------------------------------------------------
                               ORCA SCF HESSIAN
-------------------------------------------------------------------------------

                   --------- SHARK INITIALIZATION DONE ---------

Hessian of the Kohn-Sham DFT energy:
Kohn-Sham wavefunction type                      ... RKS
Hartree-Fock exchange scaling                    ...    0.420
Number of operators                              ...    1
Number of atoms                                  ...   28
Basis set dimensions                             ...  277
Integral neglect threshold                       ... 1.0e-12
Integral primitive cutoff                        ... 1.0e-14

Setting up DFT Hessian calculations              ... 

HESS GRID
---------

General Integration Accuracy     IntAcc      ... 4.388
Radial Grid Type                 RadialGrid  ... OptM3 with GC (2021)
Angular Grid (max. ang.)         AngularGrid ... 4 (Lebedev-302)
Angular grid pruning method      GridPruning ... 4 (adaptive)
Weight generation scheme         WeightScheme... Becke
Basis function cutoff            BFCut       ... 1.0000e-12
Integration weight cutoff        WCut        ... 1.0000e-14
Angular grids for H and He will be reduced by one unit
Partially contracted basis set               ... off
Rotationally invariant grid construction     ... off

Total number of grid points                  ...   136933
Total number of batches                      ...     2155
Average number of points per batch           ...       63
Average number of grid points per atom       ...     4890

Building densities                               ... done   (      0.0 sec)
Calculating rho(r) on the grid                   ... done   (      0.2 sec)
Building xc-kernel on the grid                   ... done   (      0.0 sec)
                                                     done   (      1.2 sec)

Nuclear repulsion Hessian  (SHARK)               ... done   (      0.0 sec)

----------------------------------------------
Forming right-hand sides of CP-SCF equations     ...
----------------------------------------------
One electron integral derivatives  (SHARK)       ... done   (      0.2 sec)
C-PCM contribution to the Fock matrix derivative ... done   (      8.2 sec)
Transforming the overlap derivative matrices     ... done   (      4.3 sec)
Adding tr(S(x)F(y) C-PCM term to the hessian     ... done   (      0.0 sec)
Making the Q(x) pseudodensities                  ... done   (      0.0 sec)
Adding the E*S(x)*S(y) terms to the Hessian      ... done   (      0.0 sec)
Calculating energy weighted overlap derivatives  ... done   (      0.0 sec)
Two electron integral derivatives (SHARK-RI)     ... done   (     19.3 sec)
Exchange-correlation integral derivatives        ... done   (     31.3 sec)
tr(F(y)Q(x)) contribution to the Hessian         ... done   (      0.0 sec)
Response fock operator R(S(x)) (SHARK-RI)        ... done   (     81.0 sec)
XC Response fock operator R(S(x))                ... done   (     11.4 sec)
tr(F(y)S(x)) contribution to the Hessian         ... done   (      0.0 sec)
Transforming and finalizing RHSs                 ... done   (      0.3 sec)

----------------------------------------------
Solving the CP-SCF equations (RI)                ...
----------------------------------------------
     CP-SCF ITERATION   0:   3.0647e-01 (  13.7 sec   0/ 84 done)
     CP-SCF ITERATION   1:   4.5460e-02 (  13.9 sec   0/ 84 done)
     CP-SCF ITERATION   2:   2.6571e-02 (  14.0 sec   0/ 84 done)
     CP-SCF ITERATION   3:   8.1366e-03 (  13.9 sec   0/ 84 done)
     CP-SCF ITERATION   4:   2.3089e-03 (  13.9 sec   0/ 84 done)
     CP-SCF ITERATION   5:   8.0255e-04 (  13.8 sec   0/ 84 done)
     CP-SCF ITERATION   6:   2.8495e-04 (  13.8 sec   7/ 84 done)
     CP-SCF ITERATION   7:   9.5097e-05 (  12.8 sec  40/ 84 done)
     CP-SCF ITERATION   8:   3.6347e-05 (   7.6 sec  79/ 84 done)
     CP-SCF ITERATION   9:   1.1786e-05 (   1.9 sec  84/ 84 done)
                    *** THE CP-SCF HAS CONVERGED ***

                                                 ... done   (    119.9 sec)
Forming perturbed density Hessian contributions  ... done   (      0.0 sec)
Calculating [Q*(d^2 A/dXdY)*Q  ] C-PCM term      ... done   (      0.0 sec)
Calculating [d^2(V_N)/(dXdY)*Q ] C-PCM term      ... done   (      0.0 sec)
Calculating [d^2(V_el)/(dXdY)*Q] C-PCM term      ... done   (      0.6 sec)
Calculating C-PCM term that depends on dQ/dX     ... done   (      0.3 sec)
2nd integral derivative contribs (SHARK-RI)      ... done   (     64.4 sec)
Exchange-correlation Hessian                     ... done   (     15.7 sec)
Dispersion correction in the Hessian             ... done   (      0.6 sec)
gCP correction in the Hessian                    ... done   (      0.4 sec)
Dipole derivatives                               ... (center of mass:  0.000015,  0.000014 -0.000014)done   (      0.1 sec)

Total SCF Hessian time: 0 days 0 hours 6 min 3 sec 

Writing the Hessian file to the disk             ... done


Maximum memory used throughout the entire SCFHESS-calculation: 335.8 MB

-----------------------
VIBRATIONAL FREQUENCIES
-----------------------

Scaling factor for frequencies =  1.000000000  (already applied!)

   0:         0.00 cm**-1
   1:         0.00 cm**-1
   2:         0.00 cm**-1
   3:         0.00 cm**-1
   4:         0.00 cm**-1
   5:         0.00 cm**-1
   6:        31.51 cm**-1
   7:        42.90 cm**-1
   8:        58.49 cm**-1
   9:       106.16 cm**-1
  10:       130.38 cm**-1
  11:       152.88 cm**-1
  12:       238.94 cm**-1
  13:       255.98 cm**-1
  14:       315.15 cm**-1
  15:       359.66 cm**-1
  16:       426.56 cm**-1
  17:       433.69 cm**-1
  18:       455.89 cm**-1
  19:       488.95 cm**-1
  20:       523.76 cm**-1
  21:       539.76 cm**-1
  22:       582.42 cm**-1
  23:       586.15 cm**-1
  24:       618.12 cm**-1
  25:       646.50 cm**-1
  26:       669.31 cm**-1
  27:       724.45 cm**-1
  28:       740.49 cm**-1
  29:       762.18 cm**-1
  30:       782.27 cm**-1
  31:       813.99 cm**-1
  32:       850.51 cm**-1
  33:       882.09 cm**-1
  34:       899.46 cm**-1
  35:       918.30 cm**-1
  36:       922.23 cm**-1
  37:       975.80 cm**-1
  38:       979.23 cm**-1
  39:      1034.60 cm**-1
  40:      1042.23 cm**-1
  41:      1044.16 cm**-1
  42:      1057.47 cm**-1
  43:      1062.37 cm**-1
  44:      1084.64 cm**-1
  45:      1116.31 cm**-1
  46:      1137.59 cm**-1
  47:      1142.72 cm**-1
  48:      1189.44 cm**-1
  49:      1204.69 cm**-1
  50:      1231.41 cm**-1
  51:      1240.76 cm**-1
  52:      1256.53 cm**-1
  53:      1269.66 cm**-1
  54:      1280.23 cm**-1
  55:      1320.46 cm**-1
  56:      1366.13 cm**-1
  57:      1371.17 cm**-1
  58:      1391.91 cm**-1
  59:      1399.30 cm**-1
  60:      1414.21 cm**-1
  61:      1424.63 cm**-1
  62:      1460.24 cm**-1
  63:      1511.48 cm**-1
  64:      1520.73 cm**-1
  65:      1535.60 cm**-1
  66:      1580.13 cm**-1
  67:      1583.03 cm**-1
  68:      1700.63 cm**-1
  69:      1701.77 cm**-1
  70:      1722.84 cm**-1
  71:      1723.66 cm**-1
  72:      1882.79 cm**-1
  73:      3107.18 cm**-1
  74:      3127.35 cm**-1
  75:      3185.54 cm**-1
  76:      3253.29 cm**-1
  77:      3257.46 cm**-1
  78:      3269.46 cm**-1
  79:      3269.65 cm**-1
  80:      3277.96 cm**-1
  81:      3283.86 cm**-1
  82:      3288.17 cm**-1
  83:      3695.63 cm**-1


------------
NORMAL MODES
------------

These modes are the Cartesian displacements weighted by the diagonal matrix
M(i,i)=1/sqrt(m[i]) where m[i] is the mass of the displaced atom
Thus, these vectors are normalized but *not* orthogonal

                  0          1          2          3          4          5    
      0       0.000000   0.000000   0.000000   0.000000   0.000000   0.000000
      1       0.000000   0.000000   0.000000   0.000000   0.000000   0.000000
      2       0.000000   0.000000   0.000000   0.000000   0.000000   0.000000
      3       0.000000   0.000000   0.000000   0.000000   0.000000   0.000000
      4       0.000000   0.000000   0.000000   0.000000   0.000000   0.000000
      5       0.000000   0.000000   0.000000   0.000000   0.000000   0.000000
      6       0.000000   0.000000   0.000000   0.000000   0.000000   0.000000
      7       0.000000   0.000000   0.000000   0.000000   0.000000   0.000000
      8       0.000000   0.000000   0.000000   0.000000   0.000000   0.000000
      9       0.000000   0.000000   0.000000   0.000000   0.000000   0.000000
     10       0.000000   0.000000   0.000000   0.000000   0.000000   0.000000
     11       0.000000   0.000000   0.000000   0.000000   0.000000   0.000000
     12       0.000000   0.000000   0.000000   0.000000   0.000000   0.000000
     13       0.000000   0.000000   0.000000   0.000000   0.000000   0.000000
     14       0.000000   0.000000   0.000000   0.000000   0.000000   0.000000
     15       0.000000   0.000000   0.000000   0.000000   0.000000   0.000000
     16       0.000000   0.000000   0.000000   0.000000   0.000000   0.000000
     17       0.000000   0.000000   0.000000   0.000000   0.000000   0.000000
     18       0.000000   0.000000   0.000000   0.000000   0.000000   0.000000
     19       0.000000   0.000000   0.000000   0.000000   0.000000   0.000000
     20       0.000000   0.000000   0.000000   0.000000   0.000000   0.000000
     21       0.000000   0.000000   0.000000   0.000000   0.000000   0.000000
     22       0.000000   0.000000   0.000000   0.000000   0.000000   0.000000
     23       0.000000   0.000000   0.000000   0.000000   0.000000   0.000000
     24       0.000000   0.000000   0.000000   0.000000   0.000000   0.000000
     25       0.000000   0.000000   0.000000   0.000000   0.000000   0.000000
     26       0.000000   0.000000   0.000000   0.000000   0.000000   0.000000
     27       0.000000   0.000000   0.000000   0.000000   0.000000   0.000000
     28       0.000000   0.000000   0.000000   0.000000   0.000000   0.000000
     29       0.000000   0.000000   0.000000   0.000000   0.000000   0.000000
     30       0.000000   0.000000   0.000000   0.000000   0.000000   0.000000
     31       0.000000   0.000000   0.000000   0.000000   0.000000   0.000000
     32       0.000000   0.000000   0.000000   0.000000   0.000000   0.000000
     33       0.000000   0.000000   0.000000   0.000000   0.000000   0.000000
     34       0.000000   0.000000   0.000000   0.000000   0.000000   0.000000
     35       0.000000   0.000000   0.000000   0.000000   0.000000   0.000000
     36       0.000000   0.000000   0.000000   0.000000   0.000000   0.000000
     37       0.000000   0.000000   0.000000   0.000000   0.000000   0.000000
     38       0.000000   0.000000   0.000000   0.000000   0.000000   0.000000
     39       0.000000   0.000000   0.000000   0.000000   0.000000   0.000000
     40       0.000000   0.000000   0.000000   0.000000   0.000000   0.000000
     41       0.000000   0.000000   0.000000   0.000000   0.000000   0.000000
     42       0.000000   0.000000   0.000000   0.000000   0.000000   0.000000
     43       0.000000   0.000000   0.000000   0.000000   0.000000   0.000000
     44       0.000000   0.000000   0.000000   0.000000   0.000000   0.000000
     45       0.000000   0.000000   0.000000   0.000000   0.000000   0.000000
     46       0.000000   0.000000   0.000000   0.000000   0.000000   0.000000
     47       0.000000   0.000000   0.000000   0.000000   0.000000   0.000000
     48       0.000000   0.000000   0.000000   0.000000   0.000000   0.000000
     49       0.000000   0.000000   0.000000   0.000000   0.000000   0.000000
     50       0.000000   0.000000   0.000000   0.000000   0.000000   0.000000
     51       0.000000   0.000000   0.000000   0.000000   0.000000   0.000000
     52       0.000000   0.000000   0.000000   0.000000   0.000000   0.000000
     53       0.000000   0.000000   0.000000   0.000000   0.000000   0.000000
     54       0.000000   0.000000   0.000000   0.000000   0.000000   0.000000
     55       0.000000   0.000000   0.000000   0.000000   0.000000   0.000000
     56       0.000000   0.000000   0.000000   0.000000   0.000000   0.000000
     57       0.000000   0.000000   0.000000   0.000000   0.000000   0.000000
     58       0.000000   0.000000   0.000000   0.000000   0.000000   0.000000
     59       0.000000   0.000000   0.000000   0.000000   0.000000   0.000000
     60       0.000000   0.000000   0.000000   0.000000   0.000000   0.000000
     61       0.000000   0.000000   0.000000   0.000000   0.000000   0.000000
     62       0.000000   0.000000   0.000000   0.000000   0.000000   0.000000
     63       0.000000   0.000000   0.000000   0.000000   0.000000   0.000000
     64       0.000000   0.000000   0.000000   0.000000   0.000000   0.000000
     65       0.000000   0.000000   0.000000   0.000000   0.000000   0.000000
     66       0.000000   0.000000   0.000000   0.000000   0.000000   0.000000
     67       0.000000   0.000000   0.000000   0.000000   0.000000   0.000000
     68       0.000000   0.000000   0.000000   0.000000   0.000000   0.000000
     69       0.000000   0.000000   0.000000   0.000000   0.000000   0.000000
     70       0.000000   0.000000   0.000000   0.000000   0.000000   0.000000
     71       0.000000   0.000000   0.000000   0.000000   0.000000   0.000000
     72       0.000000   0.000000   0.000000   0.000000   0.000000   0.000000
     73       0.000000   0.000000   0.000000   0.000000   0.000000   0.000000
     74       0.000000   0.000000   0.000000   0.000000   0.000000   0.000000
     75       0.000000   0.000000   0.000000   0.000000   0.000000   0.000000
     76       0.000000   0.000000   0.000000   0.000000   0.000000   0.000000
     77       0.000000   0.000000   0.000000   0.000000   0.000000   0.000000
     78       0.000000   0.000000   0.000000   0.000000   0.000000   0.000000
     79       0.000000   0.000000   0.000000   0.000000   0.000000   0.000000
     80       0.000000   0.000000   0.000000   0.000000   0.000000   0.000000
     81       0.000000   0.000000   0.000000   0.000000   0.000000   0.000000
     82       0.000000   0.000000   0.000000   0.000000   0.000000   0.000000
     83       0.000000   0.000000   0.000000   0.000000   0.000000   0.000000
                  6          7          8          9         10         11    
      0      -0.011464   0.163790  -0.002790  -0.032330   0.083641  -0.092307
      1       0.198452   0.122574   0.013220  -0.024713  -0.133166   0.054873
      2       0.007728   0.025959   0.013933  -0.104852   0.036554  -0.022206
      3      -0.014649   0.028207   0.011582   0.056669   0.042729  -0.068284
      4       0.008683   0.003571   0.106847  -0.042359  -0.162957   0.050316
      5      -0.022853   0.069182   0.023369  -0.150487   0.046756  -0.030006
      6      -0.030951  -0.095480  -0.027197   0.154589   0.048843  -0.071283
      7      -0.200881  -0.106134   0.047195  -0.033043  -0.125513   0.045576
      8       0.013474   0.009842   0.011029  -0.087623   0.039724  -0.027954
      9      -0.043479  -0.084034  -0.085637   0.163890   0.100715  -0.087526
     10      -0.220032  -0.094118  -0.122560   0.008454   0.012096   0.010741
     11       0.080378  -0.090359  -0.010785   0.023210   0.020650  -0.014264
     12      -0.038082   0.056077  -0.105857   0.071022   0.155846  -0.113196
     13      -0.024408   0.033335  -0.233995   0.032180   0.099724  -0.011516
     14       0.111405  -0.130936  -0.020613   0.068013   0.010903  -0.006056
     15      -0.021858   0.180331  -0.061554  -0.031936   0.137187  -0.108854
     16       0.185445   0.141150  -0.158817   0.009853   0.005848   0.019010
     17       0.074941  -0.073807  -0.008281   0.005950   0.018948  -0.010177
     18      -0.004130   0.019766   0.032300   0.067360   0.054542  -0.077420
     19       0.025980   0.006165   0.178353  -0.011210  -0.072222  -0.038380
     20      -0.080384   0.164387   0.039770  -0.212511   0.064601  -0.038690
     21      -0.009139   0.015026   0.037499  -0.025671  -0.064949   0.025023
     22       0.031850   0.022713   0.173610   0.012741   0.057103  -0.117070
     23      -0.087090   0.125006   0.046512   0.066698  -0.092472  -0.022115
     24      -0.012267   0.018421   0.012988  -0.021527  -0.069349   0.048339
     25       0.028135   0.024823   0.088875   0.046101   0.106184  -0.102419
     26      -0.019573   0.056453   0.034593   0.082975  -0.001467  -0.032430
     27       0.026707  -0.044518   0.032107  -0.053654  -0.045017  -0.002850
     28      -0.011970  -0.023519   0.000826  -0.024255   0.015011  -0.173956
     29      -0.017164  -0.021900  -0.008345   0.014768  -0.039659  -0.121685
     30       0.056623  -0.084553   0.084635  -0.059052   0.001234   0.021255
     31      -0.038584  -0.037806   0.070609  -0.004137   0.073084  -0.041559
     32      -0.086971   0.011098   0.011511   0.041033  -0.031902   0.020805
     33       0.035465  -0.040699   0.083829  -0.008024  -0.068912   0.019060
     34      -0.004374   0.009374   0.168693   0.141818  -0.071185  -0.098412
     35      -0.117973   0.112449   0.043234   0.184104  -0.207091  -0.007147
     36      -0.045104   0.067997  -0.038383  -0.004019  -0.124194   0.165929
     37       0.061810   0.051291   0.048000   0.099428   0.137404   0.126908
     38       0.038506   0.051714   0.024967   0.128242   0.065253   0.139050
     39      -0.036880   0.050684  -0.069344  -0.019004  -0.147573   0.182077
     40       0.055184   0.025459  -0.091557   0.053839   0.020286   0.206728
     41       0.099939  -0.037237  -0.035245   0.078291   0.048663   0.143507
     42       0.003015  -0.015428  -0.051455  -0.061732  -0.131179   0.080209
     43       0.015152  -0.029514  -0.191366  -0.064181  -0.136683   0.003648
     44       0.101973  -0.121461  -0.088904  -0.031476  -0.044856  -0.064781
     45       0.035540  -0.064378   0.000799  -0.077021  -0.070130  -0.010913
     46      -0.019804  -0.053903  -0.143049  -0.099186  -0.122219  -0.163541
     47       0.042557  -0.114036  -0.073186  -0.058858  -0.072189  -0.179472
     48       0.092304  -0.143939   0.121445  -0.097978   0.085055   0.064098
     49      -0.080295  -0.080796   0.043454  -0.092495   0.235889   0.167263
     50      -0.110045  -0.040469   0.000506  -0.040802   0.122923   0.200468
     51       0.048471  -0.057548   0.115059  -0.037813  -0.015991   0.061936
     52      -0.010606  -0.002108   0.225211   0.062881   0.059509   0.056053
     53      -0.167015   0.141004   0.055370   0.126469  -0.121866   0.150030
     54      -0.062159   0.089462  -0.111268   0.001411  -0.181908   0.276902
     55       0.082695   0.046875  -0.131092   0.105019   0.041463   0.433214
     56       0.149739  -0.043728  -0.046241   0.118730   0.098437   0.319098
     57       0.008407  -0.028548  -0.080764  -0.080181  -0.160958   0.078137
     58       0.011567  -0.053186  -0.313418  -0.125068  -0.268703   0.017183
     59       0.153672  -0.195979  -0.145934  -0.092427  -0.089295  -0.105089
     60      -0.002776   0.259325   0.027916  -0.104579   0.086940  -0.103242
     61       0.355374   0.201935   0.058050  -0.024517  -0.177896   0.069008
     62      -0.022302   0.069672   0.023732  -0.151500   0.049071  -0.032406
     63      -0.018819   0.288897  -0.074865  -0.108366   0.166759  -0.118898
     64       0.336274   0.237564  -0.240649   0.029163   0.058025   0.006676
     65       0.098007  -0.105894  -0.015692   0.042650   0.014421  -0.007868
     66      -0.047107   0.067115  -0.154730   0.077110   0.204173  -0.128138
     67      -0.037737   0.046117  -0.377179   0.069700   0.233504  -0.051403
     68       0.162427  -0.207927  -0.037748   0.151849  -0.004118   0.003776
     69      -0.056361  -0.183018  -0.117838   0.243426   0.103165  -0.080861
     70      -0.386884  -0.181281  -0.176274   0.025723   0.069007  -0.008406
     71       0.107687  -0.135942  -0.020177   0.071009   0.010056  -0.005768
     72      -0.033048  -0.202641  -0.017130   0.233225   0.026603  -0.067429
     73      -0.352827  -0.200302   0.117330  -0.046989  -0.163737   0.049980
     74      -0.011644   0.040484   0.018517  -0.124109   0.042899  -0.028814
     75       0.027206  -0.014066   0.042038   0.076191   0.137261  -0.136251
     76       0.013461   0.056929   0.178332  -0.186925   0.050584  -0.070241
     77      -0.094975   0.210064   0.038994  -0.358886   0.155834  -0.057238
     78      -0.021283   0.054642   0.050159   0.134534   0.086813  -0.124335
     79       0.045699  -0.048160   0.179313   0.207886  -0.155605  -0.043154
     80      -0.098056   0.207811   0.044886  -0.317164   0.124695  -0.051891
     81      -0.040381   0.044360   0.047661  -0.128156  -0.130939   0.061340
     82       0.062889   0.027157   0.182436  -0.137509   0.162074  -0.116973
     83      -0.112809   0.130318   0.043734   0.113320  -0.167959  -0.011075
                 12         13         14         15         16         17    
      0       0.154271   0.032365   0.070078  -0.058150   0.073057  -0.002968
      1       0.219212  -0.081329   0.045288  -0.010965   0.200662  -0.027046
      2      -0.020000   0.053829  -0.009636  -0.125699   0.009331   0.034873
      3       0.117635  -0.004086   0.019644   0.015617  -0.003082   0.026227
      4       0.162959  -0.042970   0.005470   0.015479  -0.007893   0.079376
      5      -0.020556   0.071223  -0.003021  -0.140759   0.008436   0.035004
      6       0.175680  -0.032520   0.070137   0.041824  -0.069917  -0.022475
      7       0.205223  -0.055847   0.044643  -0.066904  -0.188953  -0.036783
      8      -0.001320   0.055124   0.012589  -0.119196   0.005162   0.033108
      9       0.102802  -0.010728   0.062211   0.060253   0.065224  -0.021064
     10      -0.019763  -0.000018  -0.000483  -0.028472   0.198605  -0.025107
     11       0.017565  -0.000371   0.016988   0.013513   0.000859  -0.010089
     12       0.024186   0.052544   0.049187   0.004420  -0.003177   0.027454
     13      -0.231615   0.041044  -0.078473   0.047087  -0.009863   0.067729
     14       0.017019  -0.022766   0.009234   0.056920  -0.003370  -0.019324
     15       0.080631   0.061398   0.059792  -0.084475  -0.060705  -0.000540
     16       0.003953  -0.033756  -0.000308  -0.003421  -0.186811  -0.050497
     17       0.001341   0.000078  -0.001892   0.002967  -0.002032  -0.007982
     18       0.024999   0.012323  -0.024161   0.006216  -0.004186   0.060401
     19      -0.020738   0.047286  -0.004332   0.070053  -0.013764   0.149733
     20       0.007863  -0.000980   0.016653   0.188621  -0.006400  -0.110548
     21       0.000258   0.021712  -0.112046   0.020019  -0.002497   0.011943
     22      -0.053443   0.041436   0.030485   0.083211  -0.010731   0.101762
     23      -0.022715  -0.011833   0.032403   0.074010  -0.007123   0.072273
     24      -0.038471  -0.042860  -0.134015   0.008545  -0.000910   0.015710
     25      -0.052385  -0.109655  -0.064733   0.007899  -0.000196   0.037648
     26      -0.053621  -0.168794   0.078039   0.022071  -0.005270   0.100754
     27      -0.047608  -0.033297  -0.209300  -0.010199   0.002886  -0.039069
     28      -0.060062  -0.156327  -0.096945  -0.047986   0.005496  -0.081765
     29      -0.062546  -0.187770   0.045507  -0.030729   0.000987  -0.018118
     30      -0.080988  -0.001052  -0.012730  -0.012273   0.002709  -0.039298
     31      -0.032878   0.006841  -0.096927  -0.032065   0.003164  -0.085847
     32      -0.033200  -0.055243   0.062844  -0.018330   0.000312  -0.043034
     33      -0.072924   0.051203  -0.082234  -0.008576   0.001735  -0.040774
     34      -0.114568   0.202150   0.049445  -0.034946   0.002668  -0.121211
     35      -0.058232   0.130977  -0.014825  -0.020521   0.002104  -0.106534
     36      -0.086909  -0.097587  -0.017628   0.004893  -0.001269   0.039783
     37      -0.044227  -0.089111  -0.089519  -0.039135   0.008080  -0.033624
     38      -0.018028  -0.118133  -0.017056  -0.022700   0.002669   0.026782
     39      -0.073904  -0.048070   0.008803   0.010646  -0.003154   0.028598
     40      -0.005288   0.060786   0.110603  -0.021934   0.001717  -0.072390
     41       0.062245   0.088166  -0.121429  -0.010935  -0.000239  -0.044698
     42      -0.049024   0.010606  -0.085637   0.023730  -0.002612   0.031975
     43       0.014269   0.108074   0.232776   0.041433  -0.006023   0.059321
     44       0.092129   0.161618  -0.116019   0.041504  -0.005117   0.045410
     45      -0.030783   0.005417  -0.235551  -0.002232   0.003729  -0.028320
     46      -0.039602  -0.079269   0.108227  -0.022209   0.006397  -0.018733
     47       0.016845  -0.039659  -0.112281  -0.009094   0.003705   0.007346
     48      -0.143447  -0.009793   0.458449  -0.022476   0.002184  -0.046923
     49       0.080832   0.049140  -0.206311   0.018618  -0.002588   0.029910
     50       0.040593  -0.024128   0.116726   0.020072  -0.004501   0.049452
     51      -0.058709   0.114961  -0.024781   0.048310   0.011165   0.056224
     52      -0.036070   0.403296   0.202930   0.143093   0.030027   0.176672
     53       0.044970   0.312220   0.097764   0.139066   0.024859   0.156111
     54      -0.081328  -0.050453   0.140133   0.004338  -0.004005   0.018231
     55       0.024070   0.165222   0.145039  -0.049361   0.003740  -0.176221
     56       0.100231   0.204706  -0.186654  -0.036032   0.002598  -0.150139
     57      -0.030027   0.067989  -0.057171   0.044773  -0.005328   0.061074
     58       0.066996   0.284333   0.390416   0.118165  -0.016969   0.180398
     59       0.172529   0.373590  -0.116894   0.099041  -0.010864   0.100174
     60       0.188849   0.064098   0.098770  -0.135340   0.160997   0.006117
     61       0.312442  -0.114199   0.078780  -0.000331   0.438087  -0.070789
     62      -0.018401   0.082312   0.001932  -0.178289   0.012610   0.051373
     63       0.041460   0.095814   0.045964  -0.174111  -0.137035   0.002618
     64      -0.037456  -0.035338   0.008296  -0.002888  -0.420738  -0.118559
     65       0.012034  -0.015153   0.005776   0.041767  -0.006299  -0.020217
     66      -0.073804   0.081171   0.021917   0.019227  -0.009044   0.056584
     67      -0.508495   0.114078  -0.156482   0.105231  -0.027447   0.148436
     68       0.027438  -0.057447   0.009851   0.122169  -0.006943  -0.028908
     69       0.086330  -0.041026   0.055791   0.133273   0.143530  -0.058413
     70      -0.082795   0.028737   0.006400  -0.058242   0.437774  -0.059017
     71       0.020042  -0.026042   0.011070   0.066655   0.000617  -0.026779
     72       0.238078  -0.069328   0.105670   0.105446  -0.155634  -0.066807
     73       0.289124  -0.067155   0.074426  -0.141419  -0.419534  -0.088169
     74      -0.014320   0.069150   0.002121  -0.159767   0.003432   0.043735
     75      -0.066724   0.116020  -0.023233  -0.186467  -0.005659   0.141829
     76      -0.007189   0.033621   0.009689   0.310739  -0.010969  -0.163763
     77       0.028435  -0.024292   0.028569   0.413002  -0.003666  -0.381915
     78       0.002924  -0.020473   0.016888   0.188754  -0.007395   0.055543
     79      -0.060586   0.078892  -0.000402  -0.204284  -0.017275   0.512525
     80       0.024285  -0.031499   0.029261   0.412167  -0.005130  -0.325442
     81       0.025821   0.147465  -0.159248   0.078885  -0.008716  -0.037163
     82      -0.028532  -0.062188   0.054370   0.185339  -0.020011   0.211809
     83      -0.027694   0.079151   0.002541   0.037207  -0.004392  -0.002598
                 18         19         20         21         22         23    
      0      -0.002557  -0.014180  -0.009617  -0.029742  -0.020483   0.018102
      1       0.005478   0.018490   0.009672   0.016120   0.010332   0.037030
      2       0.010683   0.022440   0.014999   0.060876   0.105163   0.025114
      3       0.012099  -0.022172  -0.003329   0.133026   0.170629   0.069912
      4       0.019029  -0.162805  -0.093610   0.052122  -0.054014   0.134372
      5       0.007424   0.001853   0.001146   0.007012   0.013353   0.010495
      6      -0.010151  -0.007959  -0.006957  -0.013547  -0.002613   0.005665
      7      -0.010388   0.031426  -0.001265   0.012475   0.003895   0.041502
      8       0.002530  -0.023440  -0.017292  -0.070319  -0.110782  -0.003891
      9      -0.008010  -0.006730   0.003207  -0.054290  -0.038496  -0.039527
     10       0.001718   0.069680   0.044809  -0.026873   0.009347  -0.067030
     11      -0.005887  -0.020802  -0.017387  -0.067240  -0.106225  -0.009902
     12      -0.006074  -0.092732  -0.057245  -0.116398  -0.193015   0.011290
     13       0.018263  -0.080165  -0.042365   0.106627   0.074156   0.111242
     14      -0.004652  -0.005374  -0.004522  -0.011567  -0.015747  -0.001493
     15      -0.009964  -0.002139  -0.006679  -0.070471  -0.056463  -0.022953
     16      -0.013831   0.079316   0.042646  -0.022522   0.012953  -0.075253
     17       0.001596   0.019180   0.012411   0.053120   0.097456   0.019706
     18       0.027604   0.036049   0.048324   0.164595   0.248145  -0.012871
     19       0.028726  -0.095305  -0.001093  -0.086217  -0.012397  -0.175777
     20      -0.016375  -0.003167   0.008320   0.015789   0.024620  -0.017830
     21      -0.008769  -0.025011  -0.000709   0.139981   0.169536  -0.013000
     22       0.032613   0.017130   0.044971  -0.078734  -0.018840  -0.114659
     23       0.014517   0.009019   0.036408   0.096413  -0.000823  -0.065949
     24       0.025897   0.020908   0.005046   0.076947   0.032197   0.034625
     25       0.097049   0.098489   0.028467   0.126224  -0.197787   0.117403
     26       0.114974   0.071346   0.025491  -0.074204   0.005689   0.127850
     27       0.062780   0.017230  -0.017700   0.134075  -0.123705  -0.040831
     28       0.230092   0.010786  -0.063683   0.048161   0.016298   0.000575
     29       0.223260   0.003849  -0.052281  -0.082325   0.026215  -0.017156
     30       0.028682   0.005177  -0.005526   0.024510  -0.011317  -0.006140
     31       0.099745  -0.011747  -0.025171  -0.116625   0.120660   0.028252
     32       0.089232  -0.025559  -0.025016   0.089976  -0.086472  -0.082927
     33      -0.009174  -0.005531   0.014388   0.029725   0.040672   0.028512
     34      -0.052597  -0.008234   0.039870  -0.172064  -0.002564   0.077982
     35      -0.055522  -0.024439   0.032119   0.104155  -0.055035   0.041202
     36      -0.058738   0.013226   0.010266  -0.216825   0.019602   0.035314
     37      -0.300498   0.001650   0.012064   0.083516  -0.152344   0.017962
     38      -0.245515  -0.025932   0.005636  -0.035922   0.129364   0.033789
     39       0.080865   0.010213  -0.003344  -0.251730   0.041862   0.008081
     40       0.176539  -0.029023  -0.042662   0.102133  -0.016754  -0.094688
     41       0.163722  -0.022641  -0.035709  -0.061743   0.108101  -0.043497
     42       0.035313   0.041365   0.022899  -0.108015  -0.176279   0.012247
     43       0.064283   0.025884   0.045795   0.083138  -0.023458   0.081585
     44       0.058243   0.040159   0.043769  -0.004762  -0.057037   0.088849
     45      -0.085110   0.011881  -0.006956   0.137402  -0.163398  -0.068469
     46      -0.276121  -0.044552  -0.032258   0.077568   0.094845  -0.082935
     47      -0.221364  -0.016844  -0.019159  -0.188548   0.068106  -0.033726
     48      -0.034598  -0.004513   0.007987   0.040971   0.028346   0.038258
     49      -0.018873   0.002661   0.035063  -0.110704   0.088104   0.064541
     50      -0.025059  -0.017830   0.026256   0.127082  -0.135943  -0.060706
     51      -0.096292   0.191069  -0.197304   0.040623  -0.029641  -0.020566
     52      -0.337351   0.592024  -0.639641  -0.117451   0.001382  -0.015619
     53      -0.322861   0.499171  -0.593280   0.187318   0.150478   0.008752
     54       0.128383  -0.034171  -0.029521  -0.259498   0.228757  -0.049202
     55       0.326553  -0.118768  -0.118640   0.055343   0.164835  -0.303339
     56       0.292220  -0.086490  -0.098815  -0.113624   0.164608  -0.227327
     57       0.016287   0.051026   0.051201  -0.112298  -0.195822   0.041833
     58       0.008421   0.059510   0.146894  -0.062607  -0.025521   0.211848
     59      -0.017886   0.065851   0.124297   0.211190  -0.197883   0.136470
     60      -0.007451   0.001125  -0.009409  -0.142103  -0.143412  -0.058131
     61      -0.000970   0.155614   0.087172  -0.032443   0.074364  -0.140012
     62       0.008500   0.001724  -0.003917  -0.001584   0.010071   0.016177
     63      -0.008786   0.074451   0.042117  -0.028317   0.074165  -0.080411
     64      -0.041218   0.213897   0.118633  -0.145226  -0.027371  -0.313359
     65      -0.003306   0.006853   0.003184   0.014059   0.032865   0.006581
     66      -0.000874  -0.120240  -0.069229  -0.105379  -0.187487   0.011373
     67       0.032781  -0.158076  -0.075461   0.141052   0.092744   0.108373
     68      -0.005867  -0.008337  -0.001406  -0.006969  -0.014634  -0.014701
     69      -0.010135   0.062464   0.054660  -0.017171   0.083237  -0.111207
     70      -0.003478   0.192394   0.133800  -0.150429  -0.026933  -0.304696
     71      -0.006071  -0.001682  -0.002921  -0.016099  -0.018824  -0.005421
     72      -0.028886   0.004448  -0.004762  -0.134034  -0.138189  -0.085518
     73      -0.028846   0.180532   0.084045  -0.036870   0.069695  -0.140188
     74       0.007601  -0.002713  -0.003626  -0.025429  -0.039566   0.005351
     75       0.038167   0.099841   0.097363   0.095853   0.296841  -0.118537
     76      -0.021172  -0.094045  -0.016820  -0.224899  -0.003719  -0.010680
     77      -0.059999  -0.008917  -0.011005  -0.092704   0.027122   0.132779
     78       0.032265   0.076388   0.096671   0.160375   0.281553  -0.122278
     79       0.091002  -0.058214   0.045171   0.055057   0.003490  -0.395151
     80      -0.050927  -0.010791  -0.002921  -0.069848   0.024285   0.074543
     81      -0.100544  -0.130391  -0.027582   0.197406   0.236481  -0.243184
     82       0.088700   0.035230   0.042273  -0.145976   0.014212  -0.194917
     83      -0.040094  -0.034389   0.030427   0.152068  -0.001889  -0.093061
                 24         25         26         27         28         29    
      0      -0.009672  -0.238679  -0.022742  -0.027179   0.019360  -0.003230
      1      -0.036994   0.080339  -0.029649  -0.070764   0.067738   0.015943
      2      -0.077090   0.178142  -0.084521  -0.018415  -0.013831  -0.023981
      3      -0.138273  -0.013492  -0.091594  -0.006240  -0.046346  -0.024427
      4      -0.024377   0.002982   0.013870   0.060348  -0.090703  -0.008147
      5      -0.010625   0.130722  -0.016906   0.000860  -0.002094  -0.001403
      6      -0.023513   0.206417  -0.028139  -0.041635   0.016239  -0.008028
      7      -0.029212  -0.074169  -0.028815  -0.067207   0.063247   0.016977
      8       0.075690   0.220093   0.045573   0.027744   0.012095   0.025450
      9       0.021344   0.258521   0.007293   0.004054  -0.049713  -0.015769
     10       0.039437  -0.088083   0.031466   0.077932  -0.125208   0.001990
     11       0.077937  -0.216507   0.065743   0.031356   0.012611   0.027716
     12       0.101180   0.012916   0.074549   0.001494   0.037355   0.031722
     13      -0.102617  -0.004000  -0.074557  -0.086640   0.055289   0.004477
     14       0.010384  -0.135221   0.011822   0.001210   0.002196   0.002078
     15       0.037896  -0.219688   0.005333   0.029239  -0.048791  -0.009402
     16       0.037238   0.081609   0.034413   0.070013  -0.126130   0.000581
     17      -0.071215  -0.260995  -0.068925  -0.019867  -0.016537  -0.028698
     18      -0.132533  -0.008119  -0.070192   0.035843   0.000284   0.002271
     19       0.040112  -0.004588   0.004679   0.096544   0.004683  -0.036040
     20      -0.016829   0.040896   0.045798  -0.057547   0.001837  -0.004331
     21       0.070341   0.007105   0.121961   0.120438   0.009594  -0.001423
     22      -0.047303  -0.000106  -0.103904  -0.009168   0.002755   0.017058
     23      -0.000581   0.001367   0.206589  -0.229819  -0.013538   0.003147
     24       0.024609   0.005290   0.099620   0.180020   0.024380   0.086142
     25      -0.062195   0.002314   0.047054  -0.030561  -0.010910   0.119838
     26       0.184453   0.001678  -0.044442   0.002718  -0.000770   0.135864
     27       0.038115  -0.000523  -0.033004   0.066022   0.013663   0.044254
     28      -0.038488   0.003662   0.124282   0.052212   0.007011   0.022635
     29       0.049421  -0.001057  -0.089348  -0.003782  -0.004957  -0.007290
     30       0.218373  -0.003578  -0.094199  -0.173325  -0.020447  -0.159928
     31      -0.025522   0.003903   0.116223   0.044897   0.016309  -0.354526
     32      -0.055184  -0.000968  -0.108595   0.085042   0.009126  -0.346349
     33       0.328674  -0.002264  -0.067459  -0.214296  -0.029648  -0.039198
     34      -0.074722   0.001205  -0.115090   0.117194   0.011800   0.132576
     35       0.014453   0.003814   0.064892  -0.058779  -0.007727   0.077493
     36      -0.118096   0.000622   0.028115   0.016707   0.000378  -0.047910
     37      -0.133937  -0.000612   0.040517  -0.086845  -0.016882  -0.193049
     38       0.225935   0.002549  -0.038257   0.196181   0.033212  -0.047898
     39      -0.114191  -0.000606  -0.003866  -0.019270  -0.003636   0.031071
     40       0.033825  -0.003613  -0.072738  -0.122882  -0.017349   0.104733
     41      -0.063929   0.001459   0.061106   0.048200   0.007791   0.136152
     42      -0.161042  -0.003122  -0.077159  -0.054006  -0.007971  -0.038227
     43       0.158898   0.001936  -0.006860   0.073770   0.009544  -0.094706
     44      -0.043970   0.003001   0.076114   0.055994   0.006474  -0.086247
     45      -0.036416  -0.001646  -0.048447   0.101979   0.022957   0.112871
     46       0.097800  -0.001163  -0.027913   0.001519   0.004105   0.147685
     47      -0.178955  -0.002295  -0.000989  -0.165392  -0.028734   0.041572
     48      -0.117643   0.003870   0.170845   0.006339   0.005261   0.051715
     49       0.109959  -0.000026   0.060213  -0.086079  -0.006365   0.109643
     50      -0.080897  -0.002558  -0.117094   0.070295  -0.000005   0.081740
     51       0.375041  -0.001953  -0.217196  -0.275950  -0.043709  -0.103724
     52      -0.023173   0.018681  -0.218914   0.092732  -0.005339  -0.027504
     53      -0.011080   0.033985   0.304217   0.061218  -0.000741  -0.035016
     54       0.097475  -0.000307  -0.054487   0.090996   0.019641   0.100035
     55      -0.012911  -0.008350  -0.128733  -0.234012  -0.024553   0.128575
     56      -0.284433  -0.003892   0.041024  -0.153165  -0.017177   0.111290
     57      -0.158570  -0.002817  -0.074388  -0.044228  -0.005637  -0.147448
     58       0.121519   0.003295   0.026310   0.044056   0.003864  -0.518767
     59       0.075170   0.003980   0.059778   0.187019   0.035124  -0.352599
     60       0.102618  -0.118958   0.046949  -0.019308   0.174640   0.001199
     61       0.008996   0.030206  -0.009702  -0.121868   0.475994  -0.027334
     62      -0.014659   0.266929  -0.044820  -0.002211  -0.006256  -0.012217
     63      -0.011728  -0.085280  -0.057220   0.033206   0.034712  -0.066273
     64       0.198557   0.033229   0.162076   0.169205   0.171183  -0.052365
     65      -0.023119  -0.329758  -0.021307  -0.005689  -0.005359  -0.012803
     66       0.100997  -0.022352   0.078234  -0.015350   0.209399   0.011439
     67      -0.105098  -0.001003  -0.062659  -0.138470   0.546475  -0.053371
     68       0.007394   0.291386   0.019385  -0.016130   0.008390  -0.000124
     69      -0.020776   0.129654  -0.024295   0.000625   0.038947  -0.071169
     70       0.195501  -0.048138   0.151801   0.178938   0.178113  -0.049902
     71       0.017123  -0.310675   0.019599   0.008265   0.005469   0.003527
     72       0.098230   0.074130   0.067746  -0.036904   0.175950  -0.001895
     73       0.014484  -0.032751  -0.015781  -0.122971   0.480516  -0.022493
     74       0.029778   0.284787   0.005789   0.016758   0.013584   0.016851
     75      -0.162803  -0.016508  -0.167412   0.042225   0.029368  -0.005676
     76       0.053720   0.068447  -0.309816   0.352018   0.008698  -0.018021
     77      -0.000833   0.103950  -0.204612   0.154416   0.001047   0.012517
     78      -0.164290  -0.021646  -0.045326  -0.089448   0.007629   0.000759
     79      -0.020792  -0.089202   0.293177  -0.230095  -0.008033  -0.059116
     80       0.008714   0.086962  -0.114972   0.088764   0.011927   0.008014
     81      -0.006361   0.021198   0.291867   0.166376   0.030913  -0.121826
     82       0.045949   0.007878  -0.080249  -0.120571   0.000244   0.002408
     83      -0.070312   0.001949   0.246378  -0.156809  -0.005578  -0.025212
                 30         31         32         33         34         35    
      0      -0.022314   0.006803   0.047872   0.024883   0.024553  -0.000968
      1      -0.078827  -0.072271   0.016123  -0.005631   0.070486  -0.008582
      2       0.020111   0.079340   0.093643   0.073614  -0.001821   0.017998
      3       0.047864   0.079971  -0.048674  -0.043448   0.002074  -0.020602
      4       0.118476   0.146984  -0.131936  -0.037556   0.006034  -0.037779
      5       0.003275   0.003632  -0.000727  -0.003987   0.001469  -0.004021
      6      -0.023655   0.021318   0.064036   0.035669  -0.025189  -0.001470
      7      -0.077732  -0.074755   0.010040  -0.002061  -0.072809  -0.013282
      8      -0.003939  -0.077974  -0.104139  -0.055510  -0.003641   0.002382
      9       0.002177   0.065395   0.096311   0.066411  -0.022920   0.004161
     10       0.001351  -0.020476  -0.033473  -0.022669  -0.067964   0.000564
     11      -0.010123  -0.094772  -0.128807  -0.087783  -0.001448  -0.009007
     12      -0.043018  -0.103864  -0.062997  -0.043172  -0.000143   0.005373
     13      -0.088588  -0.063322   0.092459   0.036434  -0.001640   0.032724
     14      -0.004034  -0.006773  -0.003627  -0.006573   0.001378  -0.004181
     15       0.010534   0.042906   0.068585   0.058328   0.022732   0.016433
     16      -0.003224  -0.016425  -0.022467  -0.024932   0.067216   0.003649
     17       0.016316   0.100691   0.138416   0.103655  -0.000665   0.018342
     18       0.022774  -0.118149  -0.187660  -0.170969  -0.002754   0.004450
     19       0.065688  -0.021399   0.144056   0.038225  -0.007031   0.088267
     20      -0.039889   0.020590   0.009722  -0.052259   0.007466  -0.053660
     21       0.064319  -0.115161  -0.004403  -0.027143   0.000195   0.042602
     22      -0.064167  -0.017284  -0.026808   0.031371   0.001952  -0.045813
     23      -0.086792   0.094356  -0.019786  -0.006885  -0.002735  -0.028508
     24       0.001538  -0.049142  -0.004821   0.150185   0.001874  -0.002812
     25       0.053832  -0.028448  -0.088282   0.200252   0.001819   0.039153
     26      -0.019420   0.055933  -0.094788   0.082547  -0.000033   0.060358
     27      -0.047949   0.046442   0.039988  -0.039377  -0.000291  -0.035016
     28       0.045032  -0.045320   0.163260  -0.092009  -0.000546  -0.106397
     29       0.032473  -0.007432   0.108919  -0.248577  -0.001326  -0.058161
     30       0.007561  -0.013368  -0.031484   0.052184   0.002356  -0.016723
     31      -0.108240   0.074829  -0.121481   0.076344  -0.000974   0.089180
     32      -0.028923  -0.035670  -0.099506   0.145133   0.002352   0.038660
     33       0.079973  -0.071857   0.022940   0.053060   0.001143  -0.015640
     34      -0.019073   0.010838   0.004806  -0.041208   0.003642  -0.057230
     35       0.042510  -0.002910   0.035834  -0.015139  -0.002833   0.029898
     36       0.028054  -0.050189   0.032899   0.084160   0.001731  -0.047852
     37       0.075210  -0.063743   0.064761  -0.049872  -0.000173  -0.033038
     38      -0.094578   0.074348   0.037319  -0.127223  -0.001263  -0.012064
     39       0.012480  -0.021363   0.003065   0.078449   0.001456  -0.008548
     40       0.003396   0.039407  -0.045738  -0.111693  -0.001990   0.130500
     41       0.002122  -0.032699   0.001119   0.176629   0.002532   0.013051
     42      -0.032190   0.089494  -0.017206  -0.240009  -0.003915   0.086175
     43       0.007648  -0.018552   0.071575  -0.064938   0.000306   0.028787
     44       0.022798  -0.030737   0.070718  -0.011784   0.000310   0.017115
     45      -0.119903   0.126368  -0.032159   0.002078  -0.001257   0.005545
     46      -0.035632   0.018794  -0.058494   0.148509   0.001420  -0.008816
     47       0.065273  -0.042263  -0.064993  -0.009155  -0.000294   0.051063
     48      -0.018779   0.038646   0.010582  -0.025354  -0.002043   0.017639
     49      -0.013327   0.049714   0.023075  -0.075344  -0.001673  -0.000056
     50       0.059719  -0.079979   0.032209   0.034252   0.001908  -0.037820
     51       0.082369  -0.084461   0.027710   0.109025   0.006774  -0.108380
     52      -0.017928  -0.003486   0.019454  -0.018402   0.012680  -0.135218
     53       0.051838  -0.007503   0.051708  -0.126104  -0.003168   0.161306
     54      -0.087960   0.034902  -0.066603   0.174214   0.002358  -0.169164
     55      -0.093842   0.096153  -0.292888   0.102252  -0.002173  -0.347662
     56      -0.028499  -0.014908  -0.215163   0.349802   0.001842  -0.393567
     57      -0.053120   0.098604  -0.068948  -0.193984  -0.004096  -0.051237
     58       0.005276  -0.070133  -0.093797   0.157268   0.001506  -0.471179
     59      -0.133917   0.093965  -0.097302   0.099558  -0.001720  -0.390792
     60       0.054065  -0.000154   0.021172   0.033762  -0.172620   0.039173
     61       0.140646   0.028050   0.061588   0.052385  -0.485811   0.098484
     62       0.020493   0.056195   0.072324   0.072235  -0.003503   0.021229
     63       0.200456   0.301377   0.130090   0.159091  -0.160797   0.005926
     64       0.460438   0.343190  -0.320702  -0.103003  -0.443403  -0.105720
     65       0.008464   0.048137   0.067812   0.051149  -0.002734   0.006438
     66       0.125776   0.057999  -0.178850  -0.073760   0.002603  -0.062473
     67       0.390591   0.396480  -0.242561  -0.058938   0.006800  -0.165508
     68      -0.007608   0.004247   0.000101  -0.016677   0.004022  -0.021298
     69       0.173298   0.312795   0.168430   0.135380   0.165381  -0.012893
     70       0.460432   0.330587  -0.312030  -0.123118   0.460378  -0.056324
     71       0.002598  -0.012711  -0.028174  -0.025834   0.007616  -0.008215
     72       0.039375   0.006643   0.051827   0.028218   0.166040   0.046373
     73       0.130893   0.013902   0.075816   0.023633   0.470305   0.132591
     74       0.004064  -0.059975  -0.094307  -0.052507   0.005114   0.006262
     75      -0.056191  -0.263984  -0.161774  -0.260711   0.005924  -0.036837
     76       0.218896  -0.153212   0.072032   0.111319  -0.024144   0.246097
     77       0.096381  -0.073782  -0.056239   0.017478  -0.009482   0.082704
     78      -0.069432  -0.146411  -0.224210  -0.229863  -0.009798   0.000163
     79      -0.158036   0.096264   0.191847  -0.083919   0.015864  -0.112704
     80       0.060028  -0.053686  -0.028484   0.003356  -0.009396   0.063846
     81       0.053018  -0.171944   0.249661  -0.246749   0.007839   0.004094
     82      -0.117082   0.001665  -0.004497   0.086519   0.007902  -0.099813
     83      -0.061004   0.067981   0.046787  -0.100137  -0.003617  -0.008555
                 36         37         38         39         40         41    
      0      -0.001967   0.004169  -0.038740  -0.028427   0.201722  -0.002232
      1      -0.010289   0.033853  -0.099947  -0.082257  -0.069180   0.000418
      2       0.021938   0.026142  -0.001400  -0.001058  -0.339632   0.003566
      3      -0.020610   0.016427   0.043784  -0.001647  -0.034046   0.004945
      4      -0.035960  -0.021752   0.081015  -0.002221   0.017964  -0.000061
      5      -0.005535  -0.020632   0.000068  -0.000615  -0.004429   0.001412
      6      -0.002553   0.008342  -0.036580   0.030940   0.139283  -0.002300
      7      -0.015651   0.028191  -0.095699   0.085631  -0.057720   0.000420
      8       0.005967   0.054164   0.006384   0.003177   0.368788  -0.006287
      9       0.002482  -0.037718  -0.010524  -0.030133   0.032619  -0.002040
     10       0.000668   0.005444   0.011760  -0.086572  -0.011849   0.001465
     11      -0.008254   0.031588   0.016272  -0.001432  -0.068983   0.004172
     12       0.005913  -0.007692   0.034916  -0.003332  -0.340082   0.004152
     13       0.033827  -0.030518   0.084060  -0.004497   0.125738  -0.002289
     14      -0.005744  -0.019196  -0.000158  -0.000715  -0.030076   0.001217
     15       0.018850   0.005613  -0.004170   0.032254   0.015534  -0.002615
     16       0.003821   0.001360   0.016295   0.089665  -0.010033   0.001648
     17       0.020353  -0.003482  -0.016198   0.001495   0.073804  -0.005925
     18       0.004452   0.074406   0.034154  -0.001208  -0.007978   0.007818
     19       0.087954   0.059246  -0.031319  -0.001105  -0.003156   0.007680
     20      -0.069748  -0.145564   0.002409  -0.000992   0.002736   0.005155
     21       0.037531  -0.155398  -0.059111   0.003820   0.001694  -0.016994
     22      -0.039923   0.028766  -0.001974   0.000484  -0.002683  -0.008000
     23      -0.023540   0.090234   0.033865   0.002243  -0.002984  -0.001520
     24      -0.001234  -0.062539  -0.022015   0.001739   0.000818  -0.012093
     25       0.035050  -0.072116  -0.023710   0.000290   0.001140  -0.016110
     26       0.053259  -0.052379  -0.021787  -0.000434   0.000425  -0.011632
     27      -0.003563   0.029495   0.011415  -0.000346  -0.000073   0.005531
     28       0.003868   0.058783   0.016365  -0.000343   0.000402   0.015481
     29       0.027512  -0.009822   0.000879   0.000336   0.000777   0.014376
     30      -0.041100   0.000003   0.016626  -0.000040  -0.001085   0.002066
     31       0.004517  -0.003479  -0.010457  -0.000449  -0.000677  -0.004552
     32      -0.034830  -0.031257  -0.004289   0.000395   0.000672  -0.005320
     33      -0.008114   0.013452  -0.000485  -0.000611   0.000474  -0.000085
     34      -0.047524  -0.092190   0.009294   0.002367   0.002338  -0.002137
     35       0.047549   0.063386  -0.007930  -0.002614  -0.001739   0.004080
     36      -0.034414   0.037648   0.018420  -0.000448  -0.000411   0.000506
     37      -0.001696   0.021638   0.008419  -0.000355  -0.001062  -0.006143
     38       0.011506  -0.003799  -0.003350   0.000285  -0.000338  -0.008405
     39      -0.040616   0.038427   0.015467  -0.000966   0.001554   0.033852
     40      -0.004096  -0.067189  -0.029064   0.001619   0.007334   0.101121
     41      -0.091151   0.054488   0.023730  -0.000914   0.005336   0.098286
     42       0.048847  -0.044283  -0.025313   0.000462  -0.001811  -0.032754
     43      -0.068485   0.019752   0.010162  -0.000093  -0.007003  -0.104001
     44      -0.064145   0.045798   0.016042  -0.000655  -0.006168  -0.089789
     45       0.002430   0.049841   0.015674  -0.001024  -0.000528   0.006459
     46      -0.016998   0.033155   0.013869  -0.001010   0.000133   0.011061
     47       0.035641  -0.082818  -0.031080   0.001608   0.001355  -0.000757
     48       0.024464   0.028629  -0.001784  -0.000645  -0.000573   0.001304
     49       0.018776   0.023260   0.003842  -0.000426  -0.000614   0.003098
     50      -0.018795  -0.027008  -0.001411   0.000832   0.000874  -0.001966
     51      -0.097657   0.019550   0.048730   0.000987  -0.000178   0.006185
     52      -0.118830  -0.063909   0.050737   0.000785   0.003810   0.007667
     53       0.182796   0.104481  -0.078218  -0.010071   0.002794   0.003592
     54       0.070338   0.029861   0.017182  -0.000839  -0.008820  -0.148805
     55       0.453445  -0.117398  -0.044096   0.000516  -0.030971  -0.523345
     56       0.320882   0.013489   0.009166  -0.002403  -0.028717  -0.445762
     57       0.191327  -0.082068  -0.039013   0.000909   0.009810   0.140654
     58       0.406554  -0.122932  -0.037066   0.001594   0.033418   0.497685
     59       0.377601  -0.038405  -0.017190   0.000430   0.028900   0.438951
     60       0.042309  -0.075203   0.188815   0.157535   0.164793   0.000160
     61       0.104599  -0.187169   0.533907   0.443384  -0.050669   0.000903
     62       0.026444   0.026918   0.001173   0.000126  -0.389036   0.004925
     63       0.011586   0.033099  -0.034636  -0.169696  -0.038394  -0.005043
     64      -0.110790  -0.020070  -0.046621  -0.488650   0.038813  -0.001115
     65       0.006370  -0.018505  -0.013807  -0.003335   0.091103  -0.005484
     66      -0.064509   0.066249  -0.174479   0.009105  -0.367786   0.005361
     67      -0.173044   0.167958  -0.512260   0.030984   0.095915   0.001981
     68      -0.028004  -0.078464  -0.009568  -0.001187  -0.028166   0.004621
     69      -0.016240  -0.083678  -0.036144   0.163660  -0.017814  -0.000746
     70      -0.049998   0.074162  -0.012935   0.465132   0.018313  -0.003105
     71      -0.009740  -0.009230   0.006121   0.006381  -0.092656   0.005985
     72       0.049713  -0.068601   0.176305  -0.158812   0.095618  -0.001455
     73       0.145790  -0.142342   0.508821  -0.455881  -0.013493   0.001884
     74       0.010817   0.063820   0.018030  -0.006036   0.414128  -0.006533
     75      -0.056749  -0.036182  -0.034322  -0.007417   0.025731   0.029113
     76       0.284601   0.474026  -0.038068  -0.003707  -0.012448   0.007497
     77       0.101761   0.217334   0.005250  -0.001258  -0.008237   0.002346
     78       0.004031   0.314490   0.047244  -0.000186   0.035977   0.013369
     79      -0.160403  -0.330288  -0.029168  -0.002722   0.014858   0.018372
     80       0.076826   0.168689   0.006639   0.000939   0.006564   0.000917
     81      -0.041890  -0.416600  -0.120670   0.006805   0.019498  -0.004188
     82      -0.103790  -0.062231  -0.009066  -0.000388   0.008486  -0.015463
     83      -0.010979   0.062080   0.018340   0.003344  -0.003717   0.006366
                 42         43         44         45         46         47    
      0       0.005508   0.034785  -0.045981  -0.004792   0.086475   0.060474
      1       0.032804  -0.001893   0.013730  -0.004398  -0.036879  -0.011261
      2       0.009236  -0.050921  -0.062565   0.002936  -0.024572  -0.009698
      3      -0.002902   0.018497  -0.020137   0.001233  -0.000720  -0.007533
      4      -0.000943  -0.007550   0.014775   0.013008   0.017316  -0.024861
      5      -0.006779   0.052638   0.002913  -0.002496   0.042359   0.017727
      6       0.013441  -0.009061  -0.059179   0.001668  -0.083847  -0.051212
      7       0.035489   0.020471   0.018241  -0.005586   0.023372   0.025957
      8       0.005399  -0.056183   0.043822   0.000687  -0.043821  -0.018450
      9      -0.030683   0.008743   0.038119  -0.000349   0.051351   0.028831
     10      -0.081312  -0.024242  -0.011647   0.000577  -0.017475  -0.010419
     11      -0.000154  -0.002740  -0.180938   0.003524  -0.040135  -0.025962
     12       0.037325  -0.005136   0.143044  -0.002074  -0.007637  -0.002088
     13       0.095086   0.024315  -0.050113   0.001160   0.002983  -0.000540
     14      -0.004059   0.039288   0.018703  -0.003912   0.068386   0.042862
     15      -0.022620  -0.041849   0.006533   0.003836  -0.040301  -0.029059
     16      -0.079749  -0.003585  -0.003735  -0.000716   0.014854   0.010233
     17       0.006601  -0.059277   0.176766   0.001871  -0.052097  -0.031065
     18      -0.008800   0.053168   0.028571  -0.024216  -0.028987   0.032454
     19      -0.014089   0.118408  -0.006950  -0.052769  -0.066610   0.067587
     20      -0.021726   0.151978   0.011192  -0.009795  -0.058744  -0.031535
     21       0.018166  -0.125639  -0.008880   0.036021   0.035340  -0.011917
     22       0.020338  -0.122325  -0.002199   0.083111   0.131176  -0.130076
     23       0.016001  -0.141330  -0.008933  -0.032395  -0.004385   0.097454
     24       0.006623  -0.050495  -0.007414  -0.028198   0.008394   0.011146
     25      -0.003508   0.023609  -0.003295   0.021936  -0.027864   0.026836
     26      -0.005753   0.040496  -0.001417  -0.037994  -0.028345   0.015450
     27      -0.000244  -0.000134   0.000129  -0.048605   0.005879  -0.008400
     28       0.001783  -0.008911   0.000856   0.043479   0.018796  -0.010097
     29       0.001742  -0.013035   0.001406  -0.027080  -0.006875   0.001527
     30      -0.001423  -0.001100  -0.000716  -0.019046  -0.029822   0.042150
     31      -0.001735   0.017825   0.000496   0.002094   0.007264  -0.018132
     32       0.000415  -0.005607  -0.001025   0.003686  -0.003984   0.005243
     33      -0.001498   0.019150   0.002289   0.049299   0.017845  -0.032156
     34       0.003062  -0.047854  -0.004963  -0.041903  -0.040172   0.058217
     35      -0.008532   0.086980   0.007424   0.041229   0.038305  -0.090176
     36      -0.001905   0.009353   0.000368  -0.117677   0.011196  -0.028902
     37      -0.001569   0.009645   0.001346  -0.010581  -0.008857   0.005395
     38       0.002328  -0.013236  -0.000340   0.052161   0.010955  -0.002805
     39      -0.002600   0.021732   0.002732   0.016734   0.002633  -0.010464
     40       0.007475  -0.051890  -0.003921  -0.131043   0.029683  -0.033028
     41      -0.002779   0.024960   0.004776   0.148125  -0.026068   0.035991
     42       0.001502  -0.003158   0.000805   0.199948  -0.019488   0.041933
     43      -0.000579  -0.000294  -0.000529   0.023440  -0.004880   0.010198
     44      -0.002250   0.011196  -0.000213  -0.091520   0.013685  -0.026871
     45      -0.004719   0.032589   0.002546  -0.039552  -0.001510  -0.012565
     46      -0.004463   0.032460   0.003041   0.060793  -0.020821   0.020336
     47       0.006369  -0.045864  -0.004984  -0.057893   0.021873  -0.016629
     48      -0.001630   0.017446   0.001460   0.004672   0.007919  -0.014518
     49      -0.001505   0.011103   0.001091  -0.012102  -0.004929   0.004231
     50       0.003114  -0.024571  -0.001797   0.012555   0.005131   0.000703
     51       0.000437  -0.040508  -0.005229  -0.013338  -0.083304   0.164047
     52       0.006592  -0.104111  -0.010010  -0.109429  -0.137430   0.252555
     53      -0.008645   0.169079   0.021648   0.120739   0.168390  -0.329526
     54      -0.002662   0.008308  -0.004404  -0.384120   0.089865  -0.145782
     55      -0.004709   0.009970  -0.011104  -0.231754   0.023362  -0.041749
     56      -0.016855   0.109153   0.003169   0.372124  -0.104255   0.135612
     57       0.003271  -0.008736   0.001835   0.231457  -0.024939   0.050058
     58       0.006705  -0.024403   0.003893   0.365571  -0.057698   0.108273
     59       0.001403  -0.004267   0.000055  -0.497962   0.064573  -0.138007
     60      -0.087213   0.064704  -0.296603   0.001146   0.390873   0.240336
     61      -0.208757  -0.083058   0.117427   0.028726  -0.104091  -0.132096
     62       0.005329  -0.021618  -0.244505  -0.000376   0.178387   0.129203
     63       0.180709  -0.089598  -0.341889   0.018777  -0.220347  -0.151738
     64       0.455935   0.145730   0.119179  -0.011073   0.075295   0.056800
     65       0.004836  -0.020339   0.364173  -0.006069   0.028577   0.025298
     66      -0.188238  -0.069588   0.155674  -0.000922  -0.040778  -0.022019
     67      -0.554763  -0.115676  -0.062917   0.000358   0.006789   0.006714
     68      -0.032536   0.194704   0.042201  -0.023109   0.469800   0.307136
     69       0.156430   0.162519  -0.258311   0.000649   0.239909   0.126246
     70       0.486568   0.080452   0.100836  -0.002780  -0.086151  -0.045297
     71       0.000026   0.072103  -0.414132   0.005394   0.088170   0.039251
     72      -0.077665  -0.086147  -0.357846   0.030678  -0.375008  -0.287087
     73      -0.237554  -0.083562   0.128962   0.010195   0.155734   0.069401
     74      -0.000965  -0.044552   0.188596  -0.009347   0.097327   0.087944
     75      -0.064878   0.567072   0.095217  -0.017865   0.013964  -0.115675
     76       0.016381  -0.048914  -0.003068  -0.051131   0.042338   0.116792
     77       0.011230  -0.053624   0.006805  -0.010573   0.026747   0.029590
     78       0.024714  -0.173777   0.031109  -0.049261  -0.131613   0.105536
     79      -0.051293   0.413069   0.018269  -0.046041  -0.182011  -0.044559
     80       0.011397  -0.098524  -0.003511  -0.024006  -0.028434   0.061897
     81       0.035438  -0.272728  -0.039976   0.033651  -0.119875   0.141910
     82       0.018259  -0.094449  -0.002155   0.191966   0.219627  -0.417499
     83       0.021999  -0.197837  -0.018611  -0.090739  -0.097915   0.297625
                 48         49         50         51         52         53    
      0       0.008849  -0.003806   0.044466   0.014803   0.011125   0.045616
      1      -0.003275   0.001298  -0.015171  -0.003375  -0.006551  -0.013124
      2       0.004813  -0.012864   0.035945   0.027198   0.023266  -0.001710
      3      -0.000227  -0.003795   0.007351   0.014020   0.018973   0.261254
      4      -0.004469   0.001453  -0.004851  -0.014801   0.004032  -0.118553
      5      -0.006106   0.004074  -0.003133  -0.056069  -0.047891   0.023941
      6      -0.009829   0.006911   0.045342  -0.022407  -0.016453   0.045165
      7       0.003914  -0.001903  -0.014751   0.010264   0.004387  -0.012620
      8       0.003188  -0.011930  -0.023339   0.027259   0.020909   0.007150
      9       0.006546  -0.035581  -0.037724   0.007384   0.005438  -0.064783
     10      -0.002513   0.012552   0.013221  -0.003009  -0.002403   0.022627
     11       0.000865  -0.027495  -0.024562   0.012984   0.012240   0.058925
     12       0.000025  -0.006946  -0.008573   0.003548   0.003203   0.011482
     13      -0.000037   0.001994   0.002925  -0.001450  -0.000988  -0.004514
     14      -0.001777   0.066851  -0.001908  -0.003005  -0.005832  -0.001154
     15      -0.005532   0.040334  -0.043639  -0.010767  -0.011654  -0.056912
     16       0.002049  -0.014173   0.015128   0.004697   0.004472   0.021391
     17       0.000226  -0.020458   0.019338   0.001490   0.003794  -0.067130
     18      -0.011786   0.000230  -0.002985   0.009435  -0.008780  -0.077794
     19      -0.031730  -0.002926   0.004302   0.021066  -0.010012   0.069706
     20      -0.025724  -0.005374  -0.000075   0.012562   0.004627   0.003095
     21       0.106456   0.005857  -0.002461  -0.002474  -0.099483   0.006294
     22       0.047245   0.007055  -0.003698  -0.087109   0.031469   0.013846
     23      -0.045819   0.006606  -0.004987  -0.037028  -0.103336   0.002899
     24      -0.145215  -0.001990  -0.000433  -0.007845  -0.007956   0.007397
     25      -0.015084  -0.001627   0.000169  -0.022932   0.094328   0.001904
     26       0.101156   0.000353   0.001307   0.029100  -0.047115  -0.006452
     27      -0.006314  -0.000037  -0.000708  -0.017637   0.033440   0.006199
     28      -0.197944  -0.004284   0.001044   0.013427  -0.011991   0.000289
     29       0.222589   0.005616  -0.001522  -0.011377  -0.009489  -0.002406
     30       0.063053   0.002198  -0.002472  -0.067249   0.118647   0.014874
     31      -0.003259  -0.000788   0.001266   0.019568  -0.024163  -0.002567
     32      -0.017625  -0.000744   0.000250   0.008627  -0.006828  -0.001459
     33      -0.067492  -0.002868   0.002263   0.050700  -0.067546  -0.009004
     34       0.017037  -0.000661   0.000467   0.029850  -0.035737   0.000338
     35      -0.003495  -0.002113   0.002611  -0.001094   0.067962   0.001170
     36       0.106371   0.002406  -0.000286  -0.002001  -0.007676  -0.000418
     37       0.090838   0.001727   0.000149   0.015039  -0.039557  -0.001526
     38      -0.142281  -0.002855   0.000041  -0.013225   0.043149   0.001983
     39      -0.031633  -0.001761   0.000875   0.008117   0.005483  -0.003103
     40      -0.056373  -0.000729   0.000101   0.005562  -0.023241   0.000013
     41       0.070572   0.001843  -0.000716  -0.011862   0.019401   0.001485
     42      -0.064714  -0.001157   0.000599   0.022675  -0.053588  -0.004955
     43       0.020624   0.001164  -0.001108  -0.029160   0.056661   0.006150
     44      -0.002219  -0.000851   0.001040   0.025983  -0.049592  -0.005215
     45       0.080065   0.001300   0.000174  -0.003059   0.022622   0.000274
     46       0.084254   0.001304   0.000457   0.024557  -0.063317  -0.006774
     47      -0.122147  -0.001954  -0.000582  -0.028101   0.066684   0.007842
     48      -0.006063  -0.000187   0.000273   0.001383  -0.001075  -0.001343
     49       0.046607   0.001457  -0.000793  -0.015602   0.017831   0.000595
     50      -0.050192  -0.001190   0.000492   0.013391  -0.021200  -0.000216
     51      -0.328675  -0.004848  -0.000881   0.034943  -0.127052  -0.025738
     52      -0.211258  -0.001987  -0.004803  -0.000030  -0.090992  -0.013614
     53       0.329449   0.000687   0.002472  -0.005582   0.141767   0.021338
     54      -0.366189  -0.011445   0.002199  -0.068876   0.326166   0.006860
     55      -0.108738  -0.003273   0.000792  -0.007815   0.049922   0.001158
     56       0.275628   0.006536  -0.001023   0.030272  -0.137468  -0.005081
     57      -0.073202  -0.001423   0.000615   0.021775  -0.046546  -0.004523
     58      -0.092386  -0.000144  -0.004037  -0.113233   0.257060   0.034325
     59       0.128217  -0.000512   0.005185   0.131102  -0.266248  -0.039280
     60       0.053951  -0.118000   0.392688   0.064723   0.067739  -0.296963
     61      -0.015605   0.041371  -0.142724  -0.035683  -0.015130   0.094705
     62       0.036458  -0.095566   0.288213   0.069018   0.063840  -0.262527
     63      -0.034773   0.413623  -0.422298   0.083535   0.053525  -0.240586
     64       0.010354  -0.143257   0.147642  -0.030440  -0.018380   0.083703
     65       0.014111  -0.206390   0.206115  -0.045567  -0.028430   0.014263
     66       0.000553  -0.055800  -0.008474  -0.006476  -0.003899   0.007898
     67       0.000942   0.011665   0.003230   0.001034  -0.000047  -0.001284
     68      -0.003679   0.678629   0.001308   0.124426   0.080885  -0.000387
     69       0.035369  -0.372333  -0.386779  -0.040025  -0.048554  -0.253254
     70      -0.013765   0.134768   0.140588   0.012581   0.018120   0.088685
     71       0.021569  -0.273087  -0.276978  -0.020577  -0.026351  -0.067018
     72      -0.056931   0.151174   0.415483  -0.184600  -0.125566  -0.284410
     73       0.015372  -0.051803  -0.145952   0.055695   0.047152   0.088070
     74       0.025098  -0.083244  -0.205401   0.108092   0.077562   0.181596
     75      -0.147063   0.023860  -0.055182  -0.476527  -0.249908  -0.450571
     76      -0.040324   0.013896  -0.019927  -0.164077  -0.067951  -0.043400
     77      -0.017326   0.006115  -0.014218  -0.085418  -0.020689  -0.053821
     78      -0.013650  -0.035555   0.023855   0.504943   0.449188  -0.474344
     79      -0.079553  -0.025416   0.005317   0.177742   0.175725  -0.023025
     80      -0.001364  -0.004445   0.008246   0.089841   0.052693  -0.070299
     81       0.450274  -0.003373   0.008863  -0.012896   0.471999  -0.108680
     82      -0.004664  -0.020989   0.034522   0.426513  -0.094605  -0.023999
     83       0.087481   0.019302  -0.022353  -0.326832   0.142783  -0.010774
                 54         55         56         57         58         59    
      0       0.005014  -0.009188  -0.005121   0.024300   0.098812  -0.098820
      1      -0.004108   0.006799   0.004637  -0.012429  -0.035313   0.034388
      2      -0.000498  -0.001613   0.003643   0.029616   0.080787  -0.054884
      3       0.032840  -0.055333  -0.041530   0.040970   0.026373   0.013435
      4      -0.000453  -0.004391  -0.007120   0.008740  -0.000882  -0.000393
      5       0.005862  -0.013068  -0.042522  -0.081298  -0.220834  -0.026565
      6       0.003101  -0.009583  -0.015191  -0.016318  -0.106752   0.112023
      7      -0.002968   0.006710   0.007961   0.002062   0.034308  -0.039252
      8      -0.001772   0.005950   0.014013   0.016879   0.056696  -0.039478
      9      -0.008014   0.014811   0.023721   0.029034   0.129204  -0.028842
     10       0.002535  -0.004549  -0.007797  -0.011373  -0.046790   0.010109
     11       0.006084  -0.009413   0.003985   0.040181   0.108927  -0.001902
     12       0.001902  -0.001955   0.000239   0.002781   0.011200  -0.010427
     13      -0.000493   0.000396  -0.000245  -0.000271  -0.002417   0.002552
     14       0.000376  -0.001607  -0.010307  -0.031994  -0.135290   0.115765
     15      -0.006381   0.009004  -0.007198  -0.044742  -0.146419   0.025490
     16       0.001860  -0.002371   0.003186   0.014764   0.050524  -0.009264
     17      -0.008083   0.015573   0.023045   0.019272   0.082969  -0.003630
     18      -0.027801   0.066979   0.080518  -0.085115  -0.048203  -0.029735
     19      -0.026680   0.032516   0.020592  -0.031499  -0.008592  -0.005914
     20      -0.023980   0.038231   0.054743   0.017504   0.033369   0.015633
     21      -0.007762   0.069598   0.040500  -0.050785   0.076804   0.024685
     22       0.033835  -0.001972   0.073002   0.071734  -0.011528   0.004039
     23      -0.035282   0.012705  -0.053114  -0.047884   0.035502   0.003774
     24      -0.109275   0.021158  -0.062650   0.161528  -0.072095  -0.014603
     25       0.000874  -0.055444   0.031516  -0.079894   0.023941   0.003785
     26       0.094358   0.003579  -0.033146   0.042863  -0.012945  -0.002018
     27       0.030848   0.137729  -0.117707   0.050067  -0.001003   0.001576
     28       0.045387  -0.041127   0.068305   0.009675  -0.032523  -0.010078
     29      -0.073548   0.010991  -0.035866  -0.027905   0.039880   0.011720
     30      -0.002319   0.089100   0.060586   0.074319  -0.101492  -0.028452
     31       0.003458  -0.022712  -0.015324  -0.018646   0.025856   0.007635
     32      -0.001315  -0.006509  -0.006562  -0.005148   0.001134  -0.000238
     33       0.006215  -0.074315   0.006229  -0.053045   0.052182   0.013722
     34      -0.015416   0.042512  -0.017039  -0.017052   0.002390  -0.001743
     35      -0.001422  -0.021339  -0.000604   0.022638  -0.031868  -0.006641
     36      -0.135892  -0.115963   0.047761   0.024047  -0.024896  -0.006768
     37       0.038318   0.060421  -0.042025  -0.008080   0.022653   0.006688
     38      -0.004745  -0.026748   0.032621   0.000567  -0.017704  -0.005429
     39       0.184115   0.091723  -0.018092  -0.008320   0.004081   0.001589
     40      -0.025837  -0.008861  -0.011699   0.055646  -0.026130  -0.005624
     41      -0.034714  -0.016063   0.020947  -0.060711   0.029807   0.006261
     42       0.046619  -0.029138   0.055632   0.020946  -0.022878  -0.005242
     43      -0.116300  -0.031965   0.003415  -0.037387   0.016007   0.002533
     44       0.116395   0.047688  -0.021266   0.035958  -0.010775  -0.001166
     45      -0.074161  -0.064861   0.003972  -0.110771   0.063225   0.013101
     46       0.088247   0.018773   0.013926   0.042891  -0.023016  -0.004171
     47      -0.075523  -0.000760  -0.017543  -0.012291   0.005588   0.000436
     48       0.000795  -0.013674  -0.008454  -0.002670   0.007010   0.002300
     49      -0.014347   0.005602  -0.010696   0.010837  -0.006256  -0.001393
     50       0.016298  -0.001446   0.016226  -0.010493   0.005797   0.001205
     51       0.026389  -0.276017  -0.027456  -0.065031   0.092506   0.027078
     52       0.006538  -0.127454  -0.043685  -0.019933   0.039894   0.008705
     53      -0.019623   0.231447   0.061082   0.040770  -0.069865  -0.023891
     54       0.423180   0.180975   0.040838  -0.637907   0.336767   0.074877
     55       0.029323  -0.002245  -0.009569  -0.055067   0.032677   0.007392
     56      -0.149718  -0.080782  -0.009419   0.275257  -0.150519  -0.033577
     57       0.044044  -0.026743   0.050738   0.012646  -0.017609  -0.004067
     58      -0.240493   0.258375  -0.365714  -0.122988   0.155513   0.036742
     59       0.268749  -0.295464   0.396735   0.135717  -0.175695  -0.041525
     60      -0.033303   0.061965   0.093272   0.062835   0.077881   0.413516
     61       0.025092  -0.039839  -0.048198  -0.002150  -0.022584  -0.142646
     62      -0.033709   0.057426   0.081104   0.052932   0.064269   0.317003
     63      -0.028311   0.059677   0.100365   0.089975   0.287358   0.241371
     64       0.011058  -0.023825  -0.037455  -0.030446  -0.102186  -0.083631
     65       0.001987  -0.008196  -0.028643  -0.047136  -0.130429  -0.109070
     66       0.000912  -0.000898   0.001298   0.000174  -0.003267   0.027410
     67      -0.000516   0.000249  -0.000772   0.000880   0.000501  -0.005137
     68       0.006674  -0.003455  -0.013923  -0.004440   0.046385  -0.365191
     69      -0.026245   0.039075  -0.013194  -0.140195  -0.282576  -0.244569
     70       0.011214  -0.016830   0.002702   0.052905   0.105199   0.087907
     71      -0.006595   0.007157  -0.023179  -0.080893  -0.188827  -0.155806
     72      -0.023645   0.037460  -0.014588  -0.119387  -0.098051  -0.471412
     73       0.012215  -0.024861  -0.006225   0.057307   0.041544   0.164413
     74       0.012936  -0.020622   0.011973   0.072885   0.053335   0.251762
     75       0.122704  -0.323356  -0.411090   0.255117   0.455983   0.136049
     76       0.067917  -0.175338  -0.233781   0.096121   0.072704   0.025498
     77       0.033229  -0.084572  -0.098438   0.079249   0.040933   0.018680
     78      -0.030028  -0.087400  -0.152129   0.248500  -0.234429  -0.005531
     79      -0.043808  -0.006358   0.006002   0.226154   0.045281   0.048872
     80      -0.015346   0.005782  -0.019007  -0.016243  -0.061961  -0.009771
     81       0.641582  -0.607904  -0.264298  -0.089379  -0.167951  -0.065198
     82      -0.136174  -0.109054  -0.497057  -0.277452  -0.136074  -0.071395
     83       0.254997  -0.137026   0.164998   0.134330   0.028372   0.016623
                 60         61         62         63         64         65    
      0      -0.007554   0.004007  -0.003133  -0.002395   0.003485  -0.097991
      1       0.005871  -0.000175   0.001206   0.001429  -0.000040   0.034543
      2      -0.008221  -0.003041  -0.002599   0.005606  -0.011453   0.039255
      3      -0.039865  -0.004224  -0.004341   0.001597  -0.013677   0.012437
      4      -0.003923   0.000209  -0.000185  -0.004526  -0.006581  -0.004390
      5      -0.039425  -0.039160   0.002197  -0.010248   0.013644  -0.160626
      6      -0.015605  -0.008305  -0.001007   0.004382  -0.013943   0.083528
      7       0.007559   0.002816   0.000509  -0.001033   0.006361  -0.030103
      8       0.008714  -0.000726   0.000495   0.003220  -0.001967   0.059695
      9       0.029865   0.030772  -0.000702  -0.006215   0.016063  -0.127886
     10      -0.009777  -0.010675   0.000391   0.002107  -0.005806   0.045147
     11       0.007255   0.021128  -0.002983   0.001951  -0.003264   0.004272
     12       0.001716   0.001203   0.000648  -0.000775   0.000162   0.010305
     13      -0.000949  -0.000567  -0.000244   0.000305  -0.000236  -0.002214
     14      -0.004180  -0.004313   0.001872  -0.008449   0.012491  -0.136746
     15      -0.016879  -0.032165   0.001181   0.008053  -0.012940   0.128252
     16       0.006504   0.011411  -0.000372  -0.002803   0.004287  -0.045649
     17       0.026391   0.020671   0.001371  -0.000836   0.003715   0.028858
     18       0.137555   0.036778   0.018112  -0.041041   0.055606   0.013944
     19       0.029983   0.024124   0.000236  -0.008951  -0.072916  -0.010395
     20       0.016034  -0.023892   0.008734  -0.012266  -0.006360   0.031592
     21      -0.092847  -0.042997   0.007998   0.182417  -0.007315  -0.010798
     22       0.034365  -0.095825   0.009086  -0.014947  -0.012473  -0.006348
     23      -0.037679   0.077937  -0.006937  -0.021745   0.007054   0.009761
     24       0.048779  -0.004597  -0.156030  -0.140297   0.000792   0.005914
     25      -0.027552   0.017858  -0.041137  -0.011252  -0.000864   0.000012
     26       0.028632  -0.011749   0.106933   0.042455  -0.000136  -0.000571
     27       0.048471  -0.037254   0.021974  -0.026087  -0.000827  -0.000727
     28      -0.027649   0.058052   0.113418   0.068206   0.000336  -0.001294
     29       0.012214  -0.056531  -0.138402  -0.067601   0.000186   0.001414
     30      -0.057569   0.159510  -0.026563   0.112300  -0.000448  -0.001522
     31       0.015092  -0.045315   0.018680  -0.051687   0.000466   0.001373
     32       0.005218   0.002029  -0.014449   0.024965  -0.000383  -0.001155
     33      -0.012021  -0.055712   0.064263  -0.171747   0.003643   0.006719
     34      -0.052156   0.057621   0.036106  -0.055467   0.006238   0.005278
     35       0.069778  -0.026982  -0.070457   0.130061  -0.004866  -0.007961
     36       0.002979   0.014925   0.076368   0.023045  -0.000036  -0.000545
     37       0.003697  -0.024347  -0.047980  -0.017847   0.000590   0.001045
     38      -0.005902   0.022994   0.028939   0.014168  -0.000518  -0.001189
     39       0.010142  -0.011072   0.019902   0.032926  -0.001693  -0.003735
     40       0.021111  -0.001014   0.064295   0.010744   0.000107  -0.000414
     41      -0.028477   0.003975  -0.080592  -0.022329   0.000305   0.001723
     42      -0.024403   0.026697  -0.084839  -0.023755   0.000678   0.001767
     43      -0.010060   0.005046  -0.036161  -0.009556  -0.001012  -0.000118
     44       0.019343  -0.014744   0.069005   0.019269   0.000992  -0.000482
     45      -0.013878  -0.018657   0.098165   0.039358   0.000388  -0.000384
     46       0.002392   0.002848  -0.044569  -0.011998   0.000280   0.000358
     47       0.002078   0.002928   0.018686   0.000460  -0.000503  -0.000253
     48       0.020969  -0.024869  -0.011205   0.011806  -0.000998  -0.001203
     49       0.020064  -0.006888  -0.044428   0.036289  -0.001452  -0.001929
     50      -0.030556   0.014696   0.054571  -0.045430   0.001820   0.002595
     51       0.261927  -0.307019  -0.177262   0.347488  -0.012607  -0.024606
     52       0.185908  -0.163870  -0.175989   0.402086  -0.008497  -0.024009
     53      -0.289820   0.279703   0.256885  -0.578108   0.014302   0.030591
     54      -0.204242  -0.044903  -0.485028  -0.121809   0.004922   0.010822
     55      -0.013248  -0.007815  -0.018504  -0.019178   0.001244   0.002531
     56       0.085824   0.025904   0.183196   0.057889  -0.003464  -0.005979
     57      -0.025989   0.025486  -0.084636  -0.025953   0.001009   0.002157
     58       0.099942  -0.141768   0.420241   0.060232   0.004021   0.001122
     59      -0.103094   0.155990  -0.451712  -0.062881  -0.004641  -0.001986
     60       0.111701   0.088747   0.009120  -0.005314   0.025482   0.130780
     61      -0.056256  -0.037611  -0.003518  -0.000390  -0.007472  -0.047276
     62       0.082173   0.058593   0.006143   0.006383  -0.000462   0.226890
     63       0.139044   0.131698   0.007320  -0.027957   0.049477  -0.265510
     64      -0.050094  -0.046550  -0.002703   0.009347  -0.019113   0.091435
     65      -0.049507  -0.060273  -0.001323   0.017693  -0.028756   0.245012
     66       0.006704   0.007501   0.001174  -0.004568   0.007728  -0.048530
     67      -0.003346  -0.003005  -0.000776   0.001971   0.000687   0.010828
     68      -0.058660  -0.084389  -0.002170   0.037614  -0.062975   0.609270
     69      -0.038285  -0.100136   0.008281   0.008490  -0.013906   0.229599
     70       0.014141   0.037667  -0.002985  -0.004162   0.003043  -0.084429
     71      -0.043423  -0.074520   0.003111   0.014215  -0.027354   0.286308
     72      -0.037622  -0.085261   0.009732  -0.011978   0.039124  -0.137520
     73      -0.003762   0.022890  -0.005306   0.004554  -0.013230   0.045978
     74       0.015334   0.034010  -0.005123   0.012185  -0.028495   0.190093
     75      -0.277439   0.223801  -0.066138   0.096978  -0.296034   0.104057
     76      -0.202365   0.046454  -0.052606   0.099612   0.447389   0.071238
     77      -0.126921  -0.023924  -0.024883   0.059418   0.456334   0.083694
     78      -0.531262  -0.348787  -0.020007   0.074178  -0.193848  -0.249735
     79      -0.286059  -0.239530  -0.017619   0.080866   0.511721   0.085040
     80      -0.037099  -0.005999   0.005853  -0.024981  -0.420372  -0.116176
     81       0.321309   0.219344   0.121206  -0.202319   0.039859   0.026408
     82       0.153325   0.546295  -0.196469   0.236286   0.057474   0.021858
     83       0.024341  -0.185022   0.140738  -0.280712  -0.017840   0.007515
                 66         67         68         69         70         71    
      0      -0.002325   0.053138  -0.076802   0.045517  -0.175199   0.236816
      1       0.000670  -0.019248   0.028497  -0.016257   0.062064  -0.083958
      2      -0.005762   0.105618  -0.196968   0.093394  -0.075425   0.100497
      3       0.007762  -0.148372  -0.021767   0.001423   0.136994  -0.190361
      4      -0.000804   0.050609   0.003388  -0.003512  -0.046424   0.065036
      5       0.002092  -0.011769   0.310898  -0.142149   0.016005  -0.017309
      6      -0.005018   0.070482   0.107157  -0.035944  -0.186675   0.254507
      7       0.001576  -0.023517  -0.035446   0.011870   0.065094  -0.088745
      8       0.005034  -0.097616  -0.178163   0.077364   0.041767  -0.059400
      9      -0.004320   0.107987   0.050600  -0.033859   0.162848  -0.219326
     10       0.001554  -0.039360  -0.020208   0.013223  -0.058025   0.078142
     11      -0.006926   0.123449   0.205439  -0.095640   0.059592  -0.078389
     12       0.005187  -0.106260   0.031913  -0.008733  -0.082080   0.110847
     13      -0.001843   0.037587  -0.007582   0.001406   0.028747  -0.038774
     14       0.002720  -0.013142  -0.357640   0.159214  -0.005661   0.004655
     15      -0.006467   0.124225  -0.091243   0.029110   0.167179  -0.226189
     16       0.002159  -0.042894   0.030678  -0.009283  -0.058617   0.079229
     17       0.004275  -0.099037   0.199191  -0.086393  -0.031903   0.044682
     18      -0.000143   0.046637  -0.001997  -0.001359  -0.017385   0.037141
     19      -0.000845  -0.014357   0.002054   0.009245   0.006667  -0.013841
     20       0.000394   0.004158  -0.032311   0.011155  -0.002014   0.003780
     21      -0.023073  -0.002314   0.011723   0.045264   0.010062   0.010992
     22       0.024584   0.002932  -0.010288  -0.049171   0.009064   0.014335
     23      -0.022071  -0.001659   0.006099   0.039420  -0.018051  -0.014045
     24       0.086096   0.001927  -0.059329  -0.229440  -0.113229  -0.070334
     25      -0.085105  -0.003855   0.084287   0.319910  -0.134294  -0.100627
     26       0.070568   0.001665  -0.078281  -0.293043   0.193867   0.137145
     27      -0.133811  -0.005676   0.083229   0.325080   0.309238   0.196516
     28       0.044478   0.001981  -0.036887  -0.139377   0.058090   0.043684
     29      -0.006932  -0.000109   0.015067   0.052667  -0.169912  -0.115373
     30       0.059290   0.002466  -0.016945  -0.063454  -0.043768  -0.026705
     31      -0.021028  -0.000929   0.006670   0.026946   0.029672   0.015309
     32       0.004571   0.000069  -0.001911  -0.009527  -0.018980  -0.008874
     33      -0.020750  -0.000050   0.002909   0.011300  -0.012738  -0.010435
     34      -0.005173  -0.000114  -0.002279  -0.004451   0.005101   0.002637
     35       0.012521   0.000457   0.002475   0.003004  -0.001793  -0.000489
     36       0.081395   0.003648   0.066646   0.254426   0.094121   0.055675
     37       0.030343   0.000501  -0.056971  -0.215623   0.043543   0.035080
     38      -0.061126  -0.001728   0.043085   0.161752  -0.079939  -0.057994
     39      -0.229427  -0.008352  -0.035301  -0.138886  -0.215342  -0.139634
     40       0.028845   0.001791   0.017108   0.062493  -0.071344  -0.049082
     41       0.042425   0.000823  -0.007970  -0.025528   0.151829   0.101895
     42       0.098904   0.003545   0.019531   0.075353   0.072125   0.046056
     43      -0.151884  -0.007097  -0.049704  -0.182814   0.127779   0.089712
     44       0.141525   0.007014   0.050593   0.184863  -0.170200  -0.117922
     45       0.015066   0.000812  -0.072594  -0.278076  -0.141464  -0.086673
     46       0.065736   0.002968   0.043901   0.164821  -0.025829  -0.021614
     47      -0.080618  -0.003684  -0.026358  -0.097086   0.076670   0.053718
     48      -0.003916  -0.000253   0.001952   0.006510   0.004088   0.003019
     49       0.007130   0.000098  -0.000355  -0.003237  -0.020978  -0.012028
     50      -0.006806  -0.000015  -0.000303   0.001439   0.022373   0.012749
     51      -0.000577  -0.004175   0.014079   0.031077   0.012730   0.005204
     52       0.014291  -0.004825   0.008264   0.007362   0.030377   0.017609
     53      -0.016825   0.005687  -0.009205  -0.020258  -0.040533  -0.022770
     54       0.510533   0.017006  -0.027029  -0.094590   0.321726   0.216770
     55       0.179718   0.006806   0.020753   0.078599   0.015361   0.007705
     56      -0.372729  -0.013870  -0.015465  -0.060118  -0.121845  -0.079645
     57       0.132146   0.004800   0.021533   0.082799   0.081785   0.052283
     58       0.377632   0.017032   0.032039   0.112398  -0.220180  -0.149350
     59      -0.475603  -0.021426  -0.043584  -0.155929   0.226259   0.153674
     60       0.017715  -0.371629   0.265903  -0.129093   0.166785  -0.225026
     61      -0.005336   0.129411  -0.093567   0.042226  -0.057621   0.078727
     62       0.007379  -0.182288   0.032516  -0.023731   0.177347  -0.241295
     63       0.023142  -0.427091   0.230829  -0.093892  -0.140924   0.191686
     64      -0.007884   0.148832  -0.081412   0.032807   0.049509  -0.067421
     65      -0.010109   0.163378   0.067519  -0.038147   0.129818  -0.174503
     66       0.007044  -0.131490  -0.030724   0.019917  -0.095281   0.128041
     67      -0.002370   0.045776   0.005617  -0.005084   0.034675  -0.046741
     68      -0.005333  -0.003910   0.444907  -0.196253  -0.011410   0.019134
     69       0.020049  -0.399658  -0.224000   0.108429  -0.120576   0.159512
     70      -0.006924   0.143240   0.077617  -0.038280   0.045080  -0.059483
     71       0.009859  -0.232465   0.036328  -0.005349  -0.156969   0.211603
     72       0.023239  -0.407233  -0.261386   0.105028   0.196397  -0.270861
     73      -0.007747   0.137934   0.089702  -0.036584  -0.065225   0.088918
     74      -0.008148   0.120653  -0.012246   0.015247  -0.153715   0.207994
     75      -0.007461  -0.003695  -0.141902   0.082920  -0.016561  -0.005472
     76      -0.017432  -0.001868   0.013672   0.018374  -0.010193  -0.005428
     77      -0.011778   0.021072  -0.003156   0.004672  -0.015889   0.016107
     78       0.005573   0.000022   0.176965  -0.093322  -0.002958  -0.005939
     79      -0.011055   0.000502  -0.018425   0.007281  -0.007007  -0.000925
     80       0.006828  -0.021796   0.046517  -0.016100   0.011601  -0.021153
     81       0.034396   0.004427  -0.022176  -0.071002   0.071735   0.039454
     82      -0.010811   0.000535   0.014929   0.067709  -0.018935  -0.020615
     83       0.016750   0.002137  -0.020235  -0.059636   0.017162   0.017054
                 72         73         74         75         76         77    
      0      -0.002907   0.000069  -0.000574   0.000530   0.000909  -0.040814
      1       0.001034  -0.000036   0.000167  -0.000360  -0.000339   0.014287
      2      -0.000196   0.000115   0.000445  -0.000852  -0.002693   0.065313
      3       0.003957  -0.000362  -0.001401   0.000055   0.002267  -0.001615
      4      -0.001688   0.000188   0.000449  -0.000061  -0.000812   0.000614
      5      -0.000025  -0.000300  -0.000250   0.000750  -0.002137  -0.002721
      6      -0.001974   0.000081  -0.000473  -0.000396   0.031330   0.003825
      7       0.000637  -0.000057   0.000219   0.000323  -0.012222  -0.001443
      8       0.000191  -0.000049  -0.000341  -0.000814   0.073806   0.007247
      9       0.000844   0.000020   0.000160   0.000229   0.012571  -0.002724
     10      -0.000231  -0.000030  -0.000001  -0.000017  -0.004047   0.000908
     11       0.000373  -0.000050  -0.000128   0.000239  -0.024220   0.003272
     12      -0.001289   0.000012   0.000072   0.000026  -0.008359   0.011332
     13       0.000552   0.000003  -0.000016  -0.000005   0.002925  -0.003983
     14       0.000612  -0.000024  -0.000007  -0.000261  -0.000358   0.001520
     15       0.002419  -0.000027   0.000107  -0.000216   0.002358  -0.010839
     16      -0.000956   0.000011  -0.000016   0.000018  -0.000858   0.004000
     17      -0.000925   0.000064   0.000167   0.000146   0.005285  -0.030576
     18       0.002241   0.004035   0.023088  -0.010982  -0.000059  -0.000192
     19      -0.003212  -0.008310  -0.064884  -0.010924  -0.000397   0.000257
     20       0.006961  -0.009036  -0.005251   0.092812   0.000918   0.001076
     21      -0.004911  -0.022079   0.003527  -0.002066  -0.000098   0.000038
     22       0.015434   0.038575  -0.005243   0.003097   0.000010   0.000058
     23      -0.008727   0.069761  -0.009843   0.007346   0.000059   0.000180
     24      -0.026723   0.000429   0.000082   0.000086  -0.000017   0.000002
     25       0.008089   0.000238  -0.000547   0.000000  -0.000026   0.000027
     26      -0.000118   0.000191   0.000067  -0.000097  -0.000007  -0.000018
     27       0.022766   0.000166  -0.000185   0.000065  -0.000007   0.000009
     28       0.067600   0.000255  -0.000048  -0.000009   0.000008  -0.000006
     29      -0.084412  -0.000162   0.000146   0.000021  -0.000003   0.000012
     30      -0.182734   0.001070  -0.000049   0.000214  -0.000012   0.000096
     31      -0.464350   0.000282  -0.000034   0.000147  -0.000004   0.000043
     32       0.584001  -0.000610  -0.000090  -0.000199   0.000001  -0.000083
     33       0.070956  -0.000081  -0.000061   0.000094   0.000022  -0.000104
     34       0.061461  -0.000857   0.000296   0.000195   0.000002  -0.000036
     35      -0.095848   0.000125  -0.000037  -0.000401  -0.000024  -0.000021
     36       0.009581   0.000079  -0.000073   0.000113   0.000005   0.000002
     37      -0.007471  -0.000258   0.000206  -0.000046  -0.000003  -0.000002
     38       0.005308  -0.000012  -0.000105   0.000011  -0.000000   0.000001
     39      -0.001650  -0.000431   0.000026  -0.000058  -0.000001   0.000007
     40       0.000093   0.000086  -0.000002  -0.000006   0.000002  -0.000017
     41       0.000378   0.000153  -0.000005   0.000095   0.000004   0.000018
     42       0.009334  -0.000020  -0.000005   0.000008  -0.000002  -0.000050
     43      -0.003601   0.000191   0.000001   0.000053   0.000002   0.000013
     44       0.000895  -0.000172  -0.000016  -0.000058  -0.000002   0.000001
     45      -0.013802   0.000034   0.000021   0.000037   0.000003   0.000000
     46      -0.007566  -0.000027  -0.000019  -0.000001   0.000000   0.000001
     47       0.013292   0.000094   0.000014   0.000007   0.000002  -0.000003
     48       0.090811  -0.000134  -0.000030  -0.000026   0.000003  -0.000016
     49       0.265752  -0.000080  -0.000068  -0.000039   0.000006  -0.000026
     50      -0.329843   0.000292   0.000072   0.000070  -0.000006   0.000033
     51      -0.218070  -0.002127   0.000034   0.000139   0.000025   0.000536
     52      -0.194535  -0.003380   0.000852   0.000153   0.000210   0.000631
     53       0.295052   0.001936  -0.000272   0.000482  -0.000020   0.000476
     54       0.002048  -0.000188   0.000051  -0.000446  -0.000013  -0.000153
     55       0.000992   0.000217  -0.000018   0.000677   0.000017   0.000222
     56      -0.001018   0.000040  -0.000002  -0.000573  -0.000018  -0.000198
     57       0.008399   0.001190  -0.000179   0.000147   0.000033   0.000587
     58      -0.020272  -0.000289   0.000036  -0.000082  -0.000013  -0.000101
     59       0.020874  -0.000289  -0.000017  -0.000118  -0.000013  -0.000075
     60       0.005234   0.000185   0.004751  -0.006457  -0.016147   0.476734
     61      -0.000221  -0.000193  -0.002236   0.003102   0.005810  -0.167114
     62       0.003775   0.000017  -0.005630   0.007059   0.026768  -0.742927
     63      -0.003199  -0.000083   0.000148  -0.000706  -0.027601   0.153262
     64       0.001084   0.000055  -0.000190   0.000325   0.010168  -0.056496
     65       0.002885  -0.000429  -0.000413  -0.001562  -0.063115   0.354889
     66      -0.001311   0.000169  -0.000916  -0.000313   0.101510  -0.136826
     67       0.000132  -0.000080   0.000004   0.000065  -0.035755   0.048156
     68       0.000145   0.000008  -0.000052  -0.000198   0.008645  -0.011893
     69      -0.001615  -0.000114  -0.000010   0.001159  -0.176342   0.027259
     70       0.000696  -0.000027  -0.000152  -0.000455   0.058105  -0.008999
     71      -0.002206   0.000313   0.000597  -0.001821   0.276644  -0.041410
     72       0.003621   0.000567   0.002707   0.004805  -0.365076  -0.037891
     73      -0.001351   0.000059  -0.001918  -0.002768   0.142618   0.014623
     74      -0.002493   0.000593   0.005259   0.007226  -0.842775  -0.085186
     75      -0.036668   0.000205  -0.058700  -0.066195  -0.002881   0.000342
     76      -0.021711   0.023073   0.430028   0.462590   0.007165   0.001362
     77      -0.008162  -0.028706  -0.531817  -0.551093  -0.007261  -0.002716
     78       0.004298  -0.050404  -0.199820   0.193547  -0.000551   0.005247
     79       0.012900   0.077186   0.334528  -0.329974   0.000054  -0.006086
     80      -0.000636   0.138028   0.593093  -0.560811  -0.001786  -0.008599
     81       0.020874   0.255298  -0.036490   0.020356  -0.000535   0.000205
     82      -0.105731  -0.453593   0.066991  -0.042800  -0.000681  -0.001106
     83       0.054487  -0.832547   0.119890  -0.075556  -0.000229  -0.001643
                 78         79         80         81         82         83    
      0      -0.000702  -0.015991   0.013518  -0.000041   0.008923   0.000047
      1       0.000245   0.005600  -0.004738   0.000013  -0.003138  -0.000032
      2       0.001036   0.023584  -0.016897   0.000055  -0.010399   0.000081
      3      -0.000071  -0.001397  -0.000027  -0.000018   0.000785  -0.000117
      4       0.000030   0.000516  -0.000007   0.000018  -0.000293   0.000053
      5      -0.000011  -0.000277   0.001898   0.000005   0.000160  -0.000063
      6      -0.000459  -0.010123  -0.009233  -0.000017   0.006197   0.000003
      7       0.000178   0.003900   0.003494   0.000007  -0.002348  -0.000006
      8      -0.000948  -0.020772  -0.015276  -0.000029   0.009756   0.000004
      9       0.001060   0.023320   0.032624   0.000099  -0.021504  -0.000002
     10      -0.000354  -0.007774  -0.010792  -0.000034   0.007058   0.000001
     11      -0.001399  -0.030675  -0.048808  -0.000185   0.036958   0.000006
     12      -0.002515  -0.056109   0.003390   0.000430  -0.059137   0.000015
     13       0.000884   0.019723  -0.001237  -0.000152   0.020790  -0.000009
     14      -0.000205  -0.004526   0.005011   0.000036  -0.004873   0.000004
     15       0.000716   0.015325  -0.024614   0.000087  -0.016570   0.000030
     16      -0.000263  -0.005599   0.009054  -0.000034   0.006154   0.000002
     17       0.001299   0.027426  -0.053078   0.000240  -0.042765  -0.000006
     18       0.000017  -0.000051   0.000041   0.000026   0.000074   0.000072
     19      -0.000009   0.000227  -0.000020  -0.000017  -0.000173  -0.000013
     20      -0.000052   0.000160  -0.000320  -0.000062  -0.000046   0.000071
     21       0.000065   0.000074   0.000000   0.000014  -0.000045  -0.000441
     22      -0.000033  -0.000052  -0.000003   0.000045   0.000046   0.000971
     23      -0.000061   0.000014  -0.000034   0.000023  -0.000016  -0.000905
     24      -0.000919   0.000025   0.000003  -0.001015   0.000018  -0.000407
     25       0.000679   0.000012  -0.000003   0.000487  -0.000031   0.000698
     26      -0.000457   0.000015   0.000004  -0.000211  -0.000000  -0.000615
     27       0.001049  -0.000034  -0.000002  -0.000955  -0.000019  -0.000580
     28      -0.000358   0.000012  -0.000000   0.000631   0.000006   0.000177
     29       0.000057  -0.000002  -0.000001  -0.000413   0.000003  -0.000035
     30       0.000018   0.000014  -0.000017  -0.000094   0.000022  -0.001429
     31      -0.000043   0.000002  -0.000005   0.000101   0.000021   0.000061
     32       0.000045  -0.000003   0.000011  -0.000084  -0.000036   0.000360
     33      -0.000015  -0.000017   0.000016   0.000027  -0.000019   0.060798
     34       0.000003  -0.000009   0.000006  -0.000003  -0.000012  -0.037761
     35      -0.000003  -0.000005   0.000010  -0.000001   0.000011   0.020491
     36      -0.000433   0.000023  -0.000002  -0.000912  -0.000013   0.000065
     37       0.000353  -0.000019   0.000001   0.000582   0.000008  -0.000081
     38      -0.000261   0.000018  -0.000000  -0.000368  -0.000009   0.000077
     39       0.030129  -0.001337   0.000014   0.024379   0.000164  -0.000166
     40      -0.042099   0.001862  -0.000019  -0.040838  -0.000275  -0.000022
     41       0.038157  -0.001690   0.000017   0.038618   0.000263   0.000065
     42      -0.057229   0.002661  -0.000002   0.065229   0.000368   0.000081
     43       0.011182  -0.000519   0.000000  -0.009200  -0.000045   0.000127
     44       0.006044  -0.000283   0.000000  -0.010943  -0.000069  -0.000175
     45       0.000458  -0.000022  -0.000000  -0.001039  -0.000007   0.000101
     46      -0.000196   0.000011  -0.000000   0.000557   0.000001  -0.000037
     47       0.000075  -0.000009   0.000000  -0.000299   0.000003   0.000027
     48      -0.000015  -0.000000   0.000003   0.000024  -0.000007   0.000004
     49       0.000006   0.000000   0.000002  -0.000087  -0.000015  -0.000296
     50      -0.000005  -0.000003  -0.000004   0.000091   0.000020   0.000345
     51      -0.000320   0.000061  -0.000087   0.000686   0.000073  -0.812414
     52       0.000115   0.000135  -0.000122  -0.000405   0.000130   0.507860
     53       0.000018   0.000161  -0.000125   0.000218  -0.000073  -0.276609
     54      -0.335287   0.014857  -0.000144  -0.300045  -0.002031  -0.000207
     55       0.482442  -0.021354   0.000210   0.442736   0.002978   0.000186
     56      -0.440534   0.019498  -0.000193  -0.406773  -0.002734  -0.000162
     57       0.656186  -0.030463   0.000022  -0.718247  -0.004061  -0.000677
     58      -0.119339   0.005543  -0.000006   0.125035   0.000699   0.000151
     59      -0.079468   0.003703  -0.000001   0.093397   0.000526   0.000027
     60       0.007540   0.171585  -0.128068   0.000425  -0.079538   0.000159
     61      -0.002642  -0.060171   0.044877  -0.000155   0.027918   0.000182
     62      -0.011689  -0.266074   0.195045  -0.000669   0.119682  -0.000268
     63      -0.007003  -0.148759   0.266878  -0.001071   0.199197   0.000029
     64       0.002575   0.054712  -0.098247   0.000392  -0.073380  -0.000033
     65      -0.015639  -0.331485   0.603778  -0.002504   0.458646   0.000069
     66       0.029279   0.652122  -0.042349  -0.004706   0.649375  -0.000039
     67      -0.010285  -0.229125   0.014937   0.001653  -0.228208   0.000013
     68       0.002485   0.055315  -0.008455  -0.000398   0.055202   0.000004
     69      -0.011128  -0.244613  -0.360668  -0.001193   0.251286   0.000055
     70       0.003670   0.080674   0.118889   0.000392  -0.082754  -0.000011
     71       0.016942   0.372147   0.554175   0.001891  -0.391562  -0.000035
     72       0.004637   0.101552   0.077565   0.000150  -0.049461  -0.000014
     73      -0.001809  -0.039657  -0.030161  -0.000065   0.019256  -0.000005
     74       0.010632   0.232402   0.172751   0.000364  -0.108835   0.000080
     75      -0.000020   0.001251  -0.000027  -0.000069  -0.000862   0.000110
     76      -0.000457  -0.001538  -0.000436  -0.000305   0.001333  -0.000193
     77       0.000427   0.000873   0.000599   0.000330  -0.001338  -0.000160
     78      -0.000050   0.002352  -0.000452  -0.000101  -0.001436   0.000019
     79       0.000137  -0.002414   0.000656   0.000182   0.001342  -0.000292
     80       0.000275  -0.002685   0.001093   0.000317   0.001788  -0.000262
     81      -0.000080   0.000077   0.000070   0.000471  -0.000020   0.000264
     82       0.000270   0.000021   0.000209  -0.000332   0.000027  -0.000753
     83       0.000872  -0.000143   0.000181  -0.000642   0.000115   0.000037


-----------
IR SPECTRUM
-----------

 Mode   freq       eps      Int      T**2         TX        TY        TZ
       cm**-1   L/(mol*cm) km/mol    a.u.
----------------------------------------------------------------------------
  6:     31.51   0.000097    0.49  0.000961  (-0.018777  0.022721  0.009583)
  7:     42.90   0.000204    1.03  0.001484  ( 0.025602  0.015830  0.024034)
  8:     58.49   0.000038    0.19  0.000202  (-0.013959  0.002710 -0.000361)
  9:    106.16   0.000013    0.06  0.000037  (-0.000644 -0.002736 -0.005372)
 10:    130.38   0.000054    0.27  0.000130  ( 0.002910  0.004821 -0.009896)
 11:    152.88   0.000021    0.10  0.000042  (-0.001698 -0.005152 -0.003534)
 12:    238.94   0.000355    1.80  0.000464  ( 0.011644 -0.013001  0.012631)
 13:    255.98   0.002156   10.89  0.002628  ( 0.020512  0.037527  0.028268)
 14:    315.15   0.001873    9.47  0.001855  (-0.028668  0.032144 -0.000057)
 15:    359.66   0.002691   13.60  0.002335  ( 0.018085  0.032798  0.030526)
 16:    426.56   0.000005    0.02  0.000003  ( 0.000655  0.000260  0.001687)
 17:    433.69   0.002740   13.85  0.001972  ( 0.024422  0.033875  0.015097)
 18:    455.89   0.002300   11.62  0.001575  ( 0.008442  0.027632  0.027199)
 19:    488.95   0.020103  101.59  0.012830  ( 0.044823  0.092014  0.048524)
 20:    523.76   0.016386   82.81  0.009763  (-0.028913 -0.069343 -0.064176)
 21:    539.76   0.000545    2.76  0.000315  ( 0.008028 -0.009854  0.012402)
 22:    582.42   0.000354    1.79  0.000189  ( 0.005623  0.008585  0.009171)
 23:    586.15   0.007565   38.23  0.004027  (-0.036370 -0.051324 -0.008392)
 24:    618.12   0.000251    1.27  0.000127  ( 0.006052 -0.002764  0.009081)
 25:    646.50   0.000076    0.38  0.000037  (-0.001467  0.001110  0.005761)
 26:    669.31   0.004464   22.56  0.002081  (-0.040266  0.014696  0.015617)
 27:    724.45   0.000280    1.41  0.000120  (-0.001468  0.010297 -0.003504)
 28:    740.49   0.014116   71.33  0.005949  ( 0.023346  0.073503  0.000977)
 29:    762.18   0.005040   25.47  0.002064  (-0.018044 -0.033175 -0.025247)
 30:    782.27   0.004617   23.33  0.001842  ( 0.017364  0.038829 -0.005708)
 31:    813.99   0.002796   14.13  0.001072  ( 0.005417  0.032284  0.000539)
 32:    850.51   0.001874    9.47  0.000688  (-0.004989 -0.024135 -0.008954)
 33:    882.09   0.000822    4.15  0.000291  (-0.004307  0.000774  0.016479)
 34:    899.46   0.000012    0.06  0.000004  ( 0.001061  0.000201  0.001758)
 35:    918.30   0.002092   10.57  0.000711  (-0.018154 -0.009341 -0.017152)
 36:    922.23   0.003353   16.95  0.001135  (-0.010408  0.028435  0.014757)
 37:    975.80   0.000870    4.39  0.000278  (-0.014365 -0.005882  0.006096)
 38:    979.23   0.000319    1.61  0.000102  ( 0.008119  0.005576  0.002163)
 39:   1034.60   0.000003    0.01  0.000001  ( 0.000560 -0.000407 -0.000550)
 40:   1042.23   0.000104    0.53  0.000031  (-0.005531  0.000670  0.000439)
 41:   1044.16   0.000008    0.04  0.000002  ( 0.000720 -0.000324  0.001355)
 42:   1057.47   0.000024    0.12  0.000007  ( 0.002450 -0.000802 -0.000585)
 43:   1062.37   0.001168    5.90  0.000343  (-0.018109 -0.003739  0.001127)
 44:   1084.64   0.002090   10.56  0.000601  (-0.023486  0.007018 -0.000664)
 45:   1116.31   0.000805    4.07  0.000225  ( 0.014301 -0.004294  0.001444)
 46:   1137.59   0.002102   10.62  0.000577  (-0.012635  0.017111  0.011148)
 47:   1142.72   0.008238   41.63  0.002250  ( 0.027186 -0.021524  0.032363)
 48:   1189.44   0.005870   29.66  0.001540  (-0.004053 -0.021744  0.032417)
 49:   1204.69   0.000012    0.06  0.000003  ( 0.001461 -0.000939  0.000306)
 50:   1231.41   0.000060    0.30  0.000015  (-0.003290  0.001810 -0.001086)
 51:   1240.76   0.011178   56.49  0.002811  (-0.051032 -0.007295  0.012409)
 52:   1256.53   0.019307   97.57  0.004795  ( 0.065506  0.006691 -0.021427)
 53:   1269.66   0.000381    1.92  0.000094  ( 0.007317  0.002574 -0.005776)
 54:   1280.23   0.007455   37.67  0.001817  (-0.024421  0.030428 -0.017172)
 55:   1320.46   0.004428   22.38  0.001046  ( 0.018131  0.009399 -0.025088)
 56:   1366.13   0.003384   17.10  0.000773  ( 0.024983 -0.012190  0.000388)
 57:   1371.17   0.004599   23.24  0.001047  ( 0.022970  0.017192 -0.014950)
 58:   1391.91   0.003454   17.45  0.000774  (-0.027157  0.003557  0.004921)
 59:   1399.30   0.000574    2.90  0.000128  (-0.010545  0.003204  0.002553)
 60:   1414.21   0.002464   12.45  0.000544  (-0.004182  0.013498 -0.018547)
 61:   1424.63   0.013371   67.57  0.002929  ( 0.040208 -0.031266  0.018296)
 62:   1460.24   0.030276  153.00  0.006470  (-0.075582  0.026050 -0.008881)
 63:   1511.48   0.008558   43.25  0.001767  ( 0.035241  0.013586 -0.018449)
 64:   1520.73   0.001388    7.02  0.000285  (-0.002018  0.016596  0.002328)
 65:   1535.60   0.003034   15.33  0.000617  (-0.002865  0.001618  0.024613)
 66:   1580.13   0.003189   16.12  0.000630  ( 0.024566 -0.005138 -0.000125)
 67:   1583.03   0.005725   28.93  0.001129  (-0.032073  0.009806 -0.001929)
 68:   1700.63   0.000713    3.60  0.000131  (-0.009665  0.004808  0.003784)
 69:   1701.77   0.006856   34.65  0.001257  (-0.027008  0.015668 -0.016802)
 70:   1722.84   0.000462    2.33  0.000084  ( 0.004033  0.006071 -0.005525)
 71:   1723.66   0.002167   10.95  0.000392  (-0.018513  0.006388 -0.002963)
 72:   1882.79   0.195230  986.61  0.032358  (-0.068187 -0.103381  0.130465)
 73:   3107.18   0.001390    7.02  0.000140  (-0.001016  0.000397  0.011764)
 74:   3127.35   0.002421   12.24  0.000242  ( 0.006351 -0.013960 -0.002530)
 75:   3185.54   0.001917    9.69  0.000188  (-0.003259  0.000178  0.013311)
 76:   3253.29   0.001156    5.84  0.000111  ( 0.007791 -0.002427  0.006654)
 77:   3257.46   0.000891    4.50  0.000085  (-0.007335  0.002392  0.005086)
 78:   3269.46   0.000037    0.19  0.000004  (-0.000507 -0.001003  0.001511)
 79:   3269.65   0.000388    1.96  0.000037  (-0.005432  0.002490 -0.001170)
 80:   3277.96   0.003488   17.63  0.000332  ( 0.002195 -0.000708 -0.018075)
 81:   3283.86   0.003882   19.62  0.000369  ( 0.016373 -0.008580  0.005217)
 82:   3288.17   0.002179   11.01  0.000207  (-0.013759  0.003961 -0.001356)
 83:   3695.63   0.035617  179.99  0.003008  (-0.049257  0.022884 -0.007590)

* The epsilon (eps) is given for a Dirac delta lineshape.
** The dipole moment derivative (T) already includes vibrational overlap.

The first frequency considered to be a vibration is 6
The total number of vibrations considered is 78


--------------------------
THERMOCHEMISTRY AT 298.15K
--------------------------

Temperature         ... 298.15 K
Pressure            ... 1.00 atm
Total Mass          ... 225.25 AMU

Throughout the following assumptions are being made:
  (1) The electronic state is orbitally nondegenerate
  (2) There are no thermally accessible electronically excited states
  (3) Hindered rotations indicated by low frequency modes are not
      treated as such but are treated as vibrations and this may
      cause some error
  (4) All equations used are the standard statistical mechanics
      equations for an ideal gas
  (5) All vibrations are strictly harmonic

freq.      31.51  E(vib)   ...       0.55 
freq.      42.90  E(vib)   ...       0.53 
freq.      58.49  E(vib)   ...       0.51 
freq.     106.16  E(vib)   ...       0.45 
freq.     130.38  E(vib)   ...       0.43 
freq.     152.88  E(vib)   ...       0.40 
freq.     238.94  E(vib)   ...       0.32 
freq.     255.98  E(vib)   ...       0.30 
freq.     315.15  E(vib)   ...       0.25 
freq.     359.66  E(vib)   ...       0.22 
freq.     426.56  E(vib)   ...       0.18 
freq.     433.69  E(vib)   ...       0.17 
freq.     455.89  E(vib)   ...       0.16 
freq.     488.95  E(vib)   ...       0.15 
freq.     523.76  E(vib)   ...       0.13 
freq.     539.76  E(vib)   ...       0.12 
freq.     582.42  E(vib)   ...       0.11 
freq.     586.15  E(vib)   ...       0.11 
freq.     618.12  E(vib)   ...       0.09 
freq.     646.50  E(vib)   ...       0.09 
freq.     669.31  E(vib)   ...       0.08 
freq.     724.45  E(vib)   ...       0.06 
freq.     740.49  E(vib)   ...       0.06 
freq.     762.18  E(vib)   ...       0.06 
freq.     782.27  E(vib)   ...       0.05 
freq.     813.99  E(vib)   ...       0.05 
freq.     850.51  E(vib)   ...       0.04 
freq.     882.09  E(vib)   ...       0.04 
freq.     899.46  E(vib)   ...       0.03 
freq.     918.30  E(vib)   ...       0.03 
freq.     922.23  E(vib)   ...       0.03 
freq.     975.80  E(vib)   ...       0.03 
freq.     979.23  E(vib)   ...       0.03 
freq.    1034.60  E(vib)   ...       0.02 
freq.    1042.23  E(vib)   ...       0.02 
freq.    1044.16  E(vib)   ...       0.02 
freq.    1057.47  E(vib)   ...       0.02 
freq.    1062.37  E(vib)   ...       0.02 
freq.    1084.64  E(vib)   ...       0.02 
freq.    1116.31  E(vib)   ...       0.01 
freq.    1137.59  E(vib)   ...       0.01 
freq.    1142.72  E(vib)   ...       0.01 
freq.    1189.44  E(vib)   ...       0.01 
freq.    1204.69  E(vib)   ...       0.01 
freq.    1231.41  E(vib)   ...       0.01 
freq.    1240.76  E(vib)   ...       0.01 
freq.    1256.53  E(vib)   ...       0.01 
freq.    1269.66  E(vib)   ...       0.01 
freq.    1280.23  E(vib)   ...       0.01 
freq.    1320.46  E(vib)   ...       0.01 
freq.    1366.13  E(vib)   ...       0.01 
freq.    1371.17  E(vib)   ...       0.01 
freq.    1391.91  E(vib)   ...       0.00 
freq.    1399.30  E(vib)   ...       0.00 
freq.    1414.21  E(vib)   ...       0.00 
freq.    1424.63  E(vib)   ...       0.00 
freq.    1460.24  E(vib)   ...       0.00 
freq.    1511.48  E(vib)   ...       0.00 
freq.    1520.73  E(vib)   ...       0.00 
freq.    1535.60  E(vib)   ...       0.00 
freq.    1580.13  E(vib)   ...       0.00 
freq.    1583.03  E(vib)   ...       0.00 
freq.    1700.63  E(vib)   ...       0.00 
freq.    1701.77  E(vib)   ...       0.00 
freq.    1722.84  E(vib)   ...       0.00 
freq.    1723.66  E(vib)   ...       0.00 
freq.    1882.79  E(vib)   ...       0.00 
freq.    3107.18  E(vib)   ...       0.00 
freq.    3127.35  E(vib)   ...       0.00 
freq.    3185.54  E(vib)   ...       0.00 
freq.    3253.29  E(vib)   ...       0.00 
freq.    3257.46  E(vib)   ...       0.00 
freq.    3269.46  E(vib)   ...       0.00 
freq.    3269.65  E(vib)   ...       0.00 
freq.    3277.96  E(vib)   ...       0.00 
freq.    3283.86  E(vib)   ...       0.00 
freq.    3288.17  E(vib)   ...       0.00 
freq.    3695.63  E(vib)   ...       0.00 

------------
INNER ENERGY
------------

The inner energy is: U= E(el) + E(ZPE) + E(vib) + E(rot) + E(trans)
    E(el)   - is the total energy from the electronic structure calculation
              = E(kin-el) + E(nuc-el) + E(el-el) + E(nuc-nuc)
    E(ZPE)  - the the zero temperature vibrational energy from the frequency calculation
    E(vib)  - the the finite temperature correction to E(ZPE) due to population
              of excited vibrational states
    E(rot)  - is the rotational thermal energy
    E(trans)- is the translational thermal energy

Summary of contributions to the inner energy U:
Electronic energy                ...   -739.90266531 Eh
Zero point energy                ...      0.22766913 Eh     142.86 kcal/mol
Thermal vibrational correction   ...      0.00976422 Eh       6.13 kcal/mol
Thermal rotational correction    ...      0.00141627 Eh       0.89 kcal/mol
Thermal translational correction ...      0.00141627 Eh       0.89 kcal/mol
-----------------------------------------------------------------------
Total thermal energy                   -739.66239943 Eh


Summary of corrections to the electronic energy:
(perhaps to be used in another calculation)
Total thermal correction                  0.01259676 Eh       7.90 kcal/mol
Non-thermal (ZPE) correction              0.22766913 Eh     142.86 kcal/mol
-----------------------------------------------------------------------
Total correction                          0.24026589 Eh     150.77 kcal/mol


--------
ENTHALPY
--------

The enthalpy is H = U + kB*T
                kB is Boltzmann's constant
Total free energy                 ...   -739.66239943 Eh 
Thermal Enthalpy correction       ...      0.00094421 Eh       0.59 kcal/mol
-----------------------------------------------------------------------
Total Enthalpy                    ...   -739.66145522 Eh


Note: Only C1 symmetry has been detected, increase convergence thresholds 
      if your molecule has a higher symmetry. Symmetry factor of 1.0 is   
      used for the rotational entropy correction. 
 

Note: Rotational entropy computed according to Herzberg 
Infrared and Raman Spectra, Chapter V,1, Van Nostrand Reinhold, 1945 
Point Group:  C1, Symmetry Number:   1  
Rotational constants in cm-1:     0.038992     0.008743     0.007537 

Vibrational entropy computed according to the QRRHO of S. Grimme
Chem.Eur.J. 2012 18 9955


-------
ENTROPY
-------

The entropy contributions are T*S = T*(S(el)+S(vib)+S(rot)+S(trans))
     S(el)   - electronic entropy
     S(vib)  - vibrational entropy
     S(rot)  - rotational entropy
     S(trans)- translational entropy
The entropies will be listed as multiplied by the temperature to get
units of energy

Electronic entropy                ...      0.00000000 Eh      0.00 kcal/mol
Vibrational entropy               ...      0.01684738 Eh     10.57 kcal/mol
Rotational entropy                ...      0.01558748 Eh      9.78 kcal/mol
Translational entropy             ...      0.02002132 Eh     12.56 kcal/mol
-----------------------------------------------------------------------
Final entropy term                ...      0.05245618 Eh     32.92 kcal/mol

In case the symmetry of your molecule has not been determined correctly
or in case you have a reason to use a different symmetry number we print 
out the resulting rotational entropy values for sn=1,12 :
 --------------------------------------------------------
|  sn= 1 | S(rot)=       0.01558748 Eh      9.78 kcal/mol|
|  sn= 2 | S(rot)=       0.01493302 Eh      9.37 kcal/mol|
|  sn= 3 | S(rot)=       0.01455019 Eh      9.13 kcal/mol|
|  sn= 4 | S(rot)=       0.01427857 Eh      8.96 kcal/mol|
|  sn= 5 | S(rot)=       0.01406788 Eh      8.83 kcal/mol|
|  sn= 6 | S(rot)=       0.01389573 Eh      8.72 kcal/mol|
|  sn= 7 | S(rot)=       0.01375019 Eh      8.63 kcal/mol|
|  sn= 8 | S(rot)=       0.01362411 Eh      8.55 kcal/mol|
|  sn= 9 | S(rot)=       0.01351290 Eh      8.48 kcal/mol|
|  sn=10 | S(rot)=       0.01341342 Eh      8.42 kcal/mol|
|  sn=11 | S(rot)=       0.01332343 Eh      8.36 kcal/mol|
|  sn=12 | S(rot)=       0.01324128 Eh      8.31 kcal/mol|
 --------------------------------------------------------


-------------------
GIBBS FREE ENERGY
-------------------

The Gibbs free energy is G = H - T*S

Total enthalpy                    ...   -739.66145522 Eh 
Total entropy correction          ...     -0.05245618 Eh    -32.92 kcal/mol
-----------------------------------------------------------------------
Final Gibbs free energy         ...   -739.71391139 Eh

For completeness - the Gibbs free energy minus the electronic energy
G-E(el)                           ...      0.18875392 Eh    118.44 kcal/mol


Timings for individual modules:

Sum of individual times         ...      405.155 sec (=   6.753 min)
GTO integral calculation        ...        0.566 sec (=   0.009 min)   0.1 %
SCF iterations                  ...       41.041 sec (=   0.684 min)  10.1 %
Analytical frequency calculation...      363.548 sec (=   6.059 min)  89.7 %
                             ****ORCA TERMINATED NORMALLY****
TOTAL RUN TIME: 0 days 0 hours 6 minutes 45 seconds 742 msec
