# Supplementary material for: Photochemical Deracemization of 4,7-Diaza-1-isoindolinones by Unidirectional Hydrogen Atom Shuttling
Source: J Am Chem Soc. 2024 Dec 30;147(2):1434–9. doi: 10.1021/jacs.4c16053 (PMC11744763; doi:10.1021/jacs.4c16053)
Supplement: Supplementary file 3 — ja4c16053_si_003.zip [file ja4c16053_si_003.zip › to_zip/2b/thermodynamics/s0/gas.out]

      -----------------------------------------------------------      
     |                   =====================                   |     
     |                           x T B                           |     
     |                   =====================                   |     
     |                         S. Grimme                         |     
     |          Mulliken Center for Theoretical Chemistry        |     
     |                    University of Bonn                     |     
      -----------------------------------------------------------      

   * xtb version 6.6.1 (47b0e9d) compiled by 'pisteinbach@jtc-cluster' on 2024-02-06

   xtb is free software: you can redistribute it and/or modify it under
   the terms of the GNU Lesser General Public License as published by
   the Free Software Foundation, either version 3 of the License, or
   (at your option) any later version.
   
   xtb is distributed in the hope that it will be useful,
   but WITHOUT ANY WARRANTY; without even the implied warranty of
   MERCHANTABILITY or FITNESS FOR A PARTICULAR PURPOSE.  See the
   GNU Lesser General Public License for more details.
   
   Cite this work as:
   * C. Bannwarth, E. Caldeweyher, S. Ehlert, A. Hansen, P. Pracht,
     J. Seibert, S. Spicher, S. Grimme, WIREs Comput. Mol. Sci., 2020, 11,
     e01493. DOI: 10.1002/wcms.1493
   
   for GFN2-xTB:
   * C. Bannwarth, S. Ehlert and S. Grimme., J. Chem. Theory Comput., 2019,
     15, 1652-1671. DOI: 10.1021/acs.jctc.8b01176
   for GFN1-xTB:
   * S. Grimme, C. Bannwarth, P. Shushkov, J. Chem. Theory Comput., 2017,
     13, 1989-2009. DOI: 10.1021/acs.jctc.7b00118
   for GFN0-xTB:
   * P. Pracht, E. Caldeweyher, S. Ehlert, S. Grimme, ChemRxiv, 2019, preprint.
     DOI: 10.26434/chemrxiv.8326202.v1
   for GFN-FF:
   * S. Spicher and S. Grimme, Angew. Chem. Int. Ed., 2020, 59, 15665-15673.
     DOI: 10.1002/anie.202004239
   
   for ALPB and GBSA implicit solvation:
   * S. Ehlert, M. Stahn, S. Spicher, S. Grimme, J. Chem. Theory Comput.,
     2021, 17, 4250-4261. DOI: 10.1021/acs.jctc.1c00471
   
   for ddCOSMO and CPCM-X implicit solvation:
   * M. Stahn, S. Ehlert, S. Grimme, J. Phys. Chem. A,
     2023, XX, XXXX-XXXX. DOI: 10.1021/acs.jpca.3c04382
   
   for DFT-D4:
   * E. Caldeweyher, C. Bannwarth and S. Grimme, J. Chem. Phys., 2017,
     147, 034112. DOI: 10.1063/1.4993215
   * E. Caldeweyher, S. Ehlert, A. Hansen, H. Neugebauer, S. Spicher,
     C. Bannwarth and S. Grimme, J. Chem. Phys., 2019, 150, 154122.
     DOI: 10.1063/1.5090222
   * E. Caldeweyher, J.-M. Mewes, S. Ehlert and S. Grimme, Phys. Chem. Chem. Phys.
     2020, 22, 8499-8512. DOI: 10.1039/D0CP00502A
   
   for sTDA-xTB:
   * S. Grimme and C. Bannwarth, J. Chem. Phys., 2016, 145, 054103.
     DOI: 10.1063/1.4959605
   
   in the mass-spec context:
   * V. Asgeirsson, C. Bauer and S. Grimme, Chem. Sci., 2017, 8, 4879.
     DOI: 10.1039/c7sc00601b
   * J. Koopman and S. Grimme, ACS Omega 2019, 4, 12, 15120-15133.
     DOI: 10.1021/acsomega.9b02011
   
   for metadynamics refer to:
   * S. Grimme, J. Chem. Theory Comput., 2019, 155, 2847-2862
     DOI: 10.1021/acs.jctc.9b00143
   
   for SPH calculations refer to:
   * S. Spicher and S. Grimme, J. Chem. Theory Comput., 2021, 17, 1701-1714
     DOI: 10.1021/acs.jctc.0c01306
   
   for ONIOM refer to:
   * C. Plett, A. Katbashev, S. Ehlert, S. Grimme, M. Bursch,
     Phys. Chem. Chem. Phys., 2023, 25, 17860-17868. DOI: 10.1039/D3CP02178E
   
   for DIPRO refer to:
   * J. Kohn, N. Gildemeister, S. Grimme, D. Fazzi, A. Hansen,
     J. Chem. Phys., 2023, just accepted.
   
   with help from (in alphabetical order)
   P. Atkinson, C. Bannwarth, F. Bohle, G. Brandenburg, E. Caldeweyher
   M. Checinski, S. Dohm, S. Ehlert, S. Ehrlich, I. Gerasimov, C. Hölzer
   A. Katbashev, J. Kohn, J. Koopman, C. Lavigne, S. Lehtola, F. März, M. Müller,
   F. Musil, H. Neugebauer, J. Pisarek, C. Plett, P. Pracht, F. Pultar,
   J. Seibert, P. Shushkov, S. Spicher, M. Stahn, M. Steiner, T. Strunk,
   J. Stückrath, T. Rose, and J. Unsleber
   
 * started run on 2024/07/16 at 23:18:19.115     

           -------------------------------------------------
          |                Calculation Setup                |
           -------------------------------------------------

          program call               : xtb coord.xyz --gfn 2 --grad
          hostname                   : epyc-04
          coordinate file            : coord.xyz
          omp threads                :                     2

   ID    Z sym.   atoms
    1    6 C      1-11, 14, 15
    2    7 N      12, 13, 16
    3    8 O      17
    4    1 H      18-28

           -------------------------------------------------
          |                 G F N 2 - x T B                 |
           -------------------------------------------------

        Reference                      10.1021/acs.jctc.8b01176
      * Hamiltonian:
        H0-scaling (s, p, d)           1.850000    2.230000    2.230000
        zeta-weighting                 0.500000
      * Dispersion:
        s8                             2.700000
        a1                             0.520000
        a2                             5.000000
        s9                             5.000000
      * Repulsion:
        kExp                           1.500000    1.000000
        rExp                           1.000000
      * Coulomb:
        alpha                          2.000000
        third order                    shell-resolved
        anisotropic                    true
        a3                             3.000000
        a5                             4.000000
        cn-shift                       1.200000
        cn-exp                         4.000000
        max-rad                        5.000000


          ...................................................
          :                      SETUP                      :
          :.................................................:
          :  # basis functions                  79          :
          :  # atomic orbitals                  79          :
          :  # shells                           45          :
          :  # electrons                        84          :
          :  max. iterations                   250          :
          :  Hamiltonian                  GFN2-xTB          :
          :  restarted?                      false          :
          :  GBSA solvation                  false          :
          :  PC potential                    false          :
          :  electronic temp.          300.0000000     K    :
          :  accuracy                    1.0000000          :
          :  -> integral cutoff          0.2500000E+02      :
          :  -> integral neglect         0.1000000E-07      :
          :  -> SCF convergence          0.1000000E-05 Eh   :
          :  -> wf. convergence          0.1000000E-03 e    :
          :  Broyden damping             0.4000000          :
          :  net charge                          0          :
          :  unpaired electrons                  0          :
          ...................................................

 iter      E             dE          RMSdq      gap      omega  full diag
   1    -46.8897639 -0.468898E+02  0.444E+00    2.29       0.0  T
   2    -46.9752249 -0.854610E-01  0.260E+00    2.17       1.0  T
   3    -46.9789866 -0.376168E-02  0.127E+00    2.03       1.0  T
   4    -46.9823919 -0.340529E-02  0.358E-01    1.90       1.0  T
   5    -46.9854730 -0.308110E-02  0.101E-01    1.90       1.0  T
   6    -46.9855654 -0.924384E-04  0.380E-02    1.90       1.0  T
   7    -46.9855736 -0.816242E-05  0.189E-02    1.91       1.0  T
   8    -46.9855742 -0.671260E-06  0.604E-03    1.91       3.1  T
   9    -46.9855746 -0.355731E-06  0.261E-03    1.91       7.2  T
  10    -46.9855746 -0.449001E-07  0.113E-03    1.91      16.7  T
  11    -46.9855746 -0.975123E-08  0.518E-04    1.91      36.4  T
  12    -46.9855746 -0.215028E-08  0.190E-04    1.91      99.3  T

   *** convergence criteria satisfied after 12 iterations ***

         #    Occupation            Energy/Eh            Energy/eV
      -------------------------------------------------------------
         1        2.0000           -0.7094263             -19.3045
       ...           ...                  ...                  ...
        36        2.0000           -0.4372571             -11.8984
        37        2.0000           -0.4336762             -11.8009
        38        2.0000           -0.4214902             -11.4693
        39        2.0000           -0.4162426             -11.3265
        40        2.0000           -0.4092364             -11.1359
        41        2.0000           -0.4082813             -11.1099
        42        2.0000           -0.3700765             -10.0703 (HOMO)
        43                         -0.2999538              -8.1622 (LUMO)
        44                         -0.2759992              -7.5103
        45                         -0.2366967              -6.4408
        46                         -0.2362856              -6.4297
        47                         -0.2022374              -5.5032
       ...                                ...                  ...
        79                          0.7304030              19.8753
      -------------------------------------------------------------
                  HL-Gap            0.0701227 Eh            1.9081 eV
             Fermi-level           -0.3350152 Eh           -9.1162 eV

 SCC (total)                   0 d,  0 h,  0 min,  0.038 sec
 SCC setup                      ...        0 min,  0.000 sec (  0.549%)
 Dispersion                     ...        0 min,  0.000 sec (  0.663%)
 classical contributions        ...        0 min,  0.000 sec (  0.128%)
 integral evaluation            ...        0 min,  0.004 sec ( 11.974%)
 iterations                     ...        0 min,  0.021 sec ( 55.702%)
 molecular gradient             ...        0 min,  0.011 sec ( 30.408%)
 printout                       ...        0 min,  0.000 sec (  0.522%)

         :::::::::::::::::::::::::::::::::::::::::::::::::::::
         ::                     SUMMARY                     ::
         :::::::::::::::::::::::::::::::::::::::::::::::::::::
         :: total energy             -46.275698828969 Eh    ::
         :: gradient norm              0.031930037815 Eh/a0 ::
         :: HOMO-LUMO gap              1.908135047486 eV    ::
         ::.................................................::
         :: SCC energy               -46.985575694645 Eh    ::
         :: -> isotropic ES            0.049225858385 Eh    ::
         :: -> anisotropic ES          0.006405874056 Eh    ::
         :: -> anisotropic XC          0.032754021501 Eh    ::
         :: -> dispersion             -0.029359270133 Eh    ::
         :: repulsion energy           0.709876865675 Eh    ::
         :: add. restraining           0.000000000000 Eh    ::
         :: total charge               0.000000000000 e     ::
         :::::::::::::::::::::::::::::::::::::::::::::::::::::

           -------------------------------------------------
          |                Property Printout                |
           -------------------------------------------------

    * Orbital Energies and Occupations

         #    Occupation            Energy/Eh            Energy/eV
      -------------------------------------------------------------
         1        2.0000           -0.7094263             -19.3045
       ...           ...                  ...                  ...
        30        2.0000           -0.4872760             -13.2595
        31        2.0000           -0.4815296             -13.1031
        32        2.0000           -0.4776779             -12.9983
        33        2.0000           -0.4709572             -12.8154
        34        2.0000           -0.4435860             -12.0706
        35        2.0000           -0.4389656             -11.9449
        36        2.0000           -0.4372571             -11.8984
        37        2.0000           -0.4336762             -11.8009
        38        2.0000           -0.4214902             -11.4693
        39        2.0000           -0.4162426             -11.3265
        40        2.0000           -0.4092364             -11.1359
        41        2.0000           -0.4082813             -11.1099
        42        2.0000           -0.3700765             -10.0703 (HOMO)
        43                         -0.2999538              -8.1622 (LUMO)
        44                         -0.2759992              -7.5103
        45                         -0.2366967              -6.4408
        46                         -0.2362856              -6.4297
        47                         -0.2022374              -5.5032
        48                         -0.1231923              -3.3522
        49                         -0.1091249              -2.9694
        50                         -0.0232943              -0.6339
        51                          0.0451638               1.2290
        52                          0.0650156               1.7692
        53                          0.0860318               2.3410
       ...                                ...                  ...
        79                          0.7304030              19.8753
      -------------------------------------------------------------
                  HL-Gap            0.0701227 Eh            1.9081 eV
             Fermi-level           -0.3350152 Eh           -9.1162 eV

     #   Z          covCN         q      C6AA      α(0)
     1   6 C        2.921    -0.038    28.957     8.825
     2   6 C        2.967     0.009    27.807     8.650
     3   6 C        2.922    -0.039    28.958     8.825
     4   6 C        2.916    -0.029    28.719     8.788
     5   6 C        2.917    -0.030    28.760     8.794
     6   6 C        2.916    -0.029    28.724     8.789
     7   6 C        3.810    -0.067    21.781     6.643
     8   6 C        3.836     0.043    19.832     6.336
     9   6 C        3.066     0.082    26.103     8.378
    10   6 C        3.070     0.057    26.642     8.463
    11   6 C        2.803     0.270    22.447     7.762
    12   7 N        2.761    -0.187    25.050     7.433
    13   7 N        1.837    -0.210    26.407     7.615
    14   6 C        2.939     0.053    26.804     8.491
    15   6 C        2.941     0.049    26.889     8.505
    16   7 N        1.837    -0.177    25.632     7.503
    17   8 O        0.857    -0.403    21.742     6.252
    18   1 H        0.860     0.184     1.192     1.710
    19   1 H        0.925     0.054     2.273     2.358
    20   1 H        0.925     0.056     2.242     2.342
    21   1 H        0.925     0.034     2.530     2.487
    22   1 H        0.925     0.036     2.504     2.475
    23   1 H        0.925     0.035     2.518     2.481
    24   1 H        0.925     0.035     2.518     2.482
    25   1 H        0.925     0.032     2.559     2.501
    26   1 H        0.924     0.066     2.136     2.285
    27   1 H        0.924     0.050     2.324     2.384
    28   1 H        0.924     0.064     2.150     2.293

 Mol. C6AA /au·bohr⁶  :      10571.201973
 Mol. C8AA /au·bohr⁸  :     257258.850330
 Mol. α(0) /au        :        161.848027


Wiberg/Mayer (AO) data.
largest (>0.10) Wiberg bond orders for each atom

 ---------------------------------------------------------------------------
     #   Z sym  total        # sym  WBO       # sym  WBO       # sym  WBO
 ---------------------------------------------------------------------------
     1   6 C    3.991 --     6 C    1.441     2 C    1.415    21 H    0.969
                             4 C    0.111
     2   6 C    3.987 --     1 C    1.415     3 C    1.409     7 C    1.009
                             5 C    0.109
     3   6 C    3.991 --     4 C    1.449     2 C    1.409    25 H    0.969
                             6 C    0.112
     4   6 C    3.992 --     3 C    1.449     5 C    1.435    24 H    0.971
                             1 C    0.111
     5   6 C    3.990 --     6 C    1.442     4 C    1.435    23 H    0.971
                             2 C    0.109
     6   6 C    3.992 --     5 C    1.442     1 C    1.441    22 H    0.971
                             3 C    0.112
     7   6 C    3.990 --     2 C    1.009    27 H    0.973    26 H    0.965
                             8 C    0.952
     8   6 C    3.972 --     9 C    0.997    12 N    0.991     7 C    0.952
                            28 H    0.938
     9   6 C    3.979 --    13 N    1.427    10 C    1.331     8 C    0.997
                            15 C    0.112
    10   6 C    3.978 --    16 N    1.418     9 C    1.331    11 C    0.972
                            14 C    0.116
    11   6 C    3.957 --    17 O    1.695    12 N    1.222    10 C    0.972
    12   7 N    3.438 --    11 C    1.222     8 C    0.991    18 H    0.935
                            17 O    0.210
    13   7 N    3.059 --    14 C    1.439     9 C    1.427
    14   6 C    3.977 --    13 N    1.439    15 C    1.395    19 H    0.963
                            10 C    0.116
    15   6 C    3.977 --    16 N    1.452    14 C    1.395    20 H    0.962
                             9 C    0.112
    16   7 N    3.071 --    15 C    1.452    10 C    1.418
    17   8 O    2.037 --    11 C    1.695    12 N    0.210
    18   1 H    0.965 --    12 N    0.935
    19   1 H    0.997 --    14 C    0.963
    20   1 H    0.996 --    15 C    0.962
    21   1 H    0.999 --     1 C    0.969
    22   1 H    0.998 --     6 C    0.971
    23   1 H    0.998 --     5 C    0.971
    24   1 H    0.998 --     4 C    0.971
    25   1 H    0.999 --     3 C    0.969
    26   1 H    0.995 --     7 C    0.965
    27   1 H    0.997 --     7 C    0.973
    28   1 H    0.996 --     8 C    0.938
 ---------------------------------------------------------------------------

Topologies differ in total number of bonds
Writing topology from bond orders to xtbtopo.mol

molecular dipole:
                 x           y           z       tot (Debye)
 q only:        0.927       0.937      -1.180
   full:        1.035       0.989      -1.352       5.004
molecular quadrupole (traceless):
                xx          xy          yy          xz          yz          zz
 q only:        7.131     -10.040      -2.886       8.228       6.265      -4.245
  q+dip:        9.622     -15.435      -6.189      11.166       8.653      -3.433
   full:        7.826     -13.655      -2.963      12.124      10.687      -4.863


           -------------------------------------------------
          | TOTAL ENERGY              -46.275698828969 Eh   |
          | GRADIENT NORM               0.031930037815 Eh/α |
          | HOMO-LUMO GAP               1.908135047486 eV   |
           -------------------------------------------------

------------------------------------------------------------------------
 * finished run on 2024/07/16 at 23:18:19.175     
------------------------------------------------------------------------
 total:
 * wall-time:     0 d,  0 h,  0 min,  0.060 sec
 *  cpu-time:     0 d,  0 h,  0 min,  0.102 sec
 * ratio c/w:     1.685 speedup
 SCF:
 * wall-time:     0 d,  0 h,  0 min,  0.038 sec
 *  cpu-time:     0 d,  0 h,  0 min,  0.075 sec
 * ratio c/w:     1.992 speedup
