# Supplementary material for: Photochemical Deracemization of 4,7-Diaza-1-isoindolinones by Unidirectional Hydrogen Atom Shuttling
Source: J Am Chem Soc. 2024 Dec 30;147(2):1434–9. doi: 10.1021/jacs.4c16053 (PMC11744763; doi:10.1021/jacs.4c16053)
Supplement: Supplementary file 3 — ja4c16053_si_003.zip [file ja4c16053_si_003.zip › to_zip/2b/thermodynamics/s0/solv.out]

      -----------------------------------------------------------      
     |                   =====================                   |     
     |                           x T B                           |     
     |                   =====================                   |     
     |                         S. Grimme                         |     
     |          Mulliken Center for Theoretical Chemistry        |     
     |                    University of Bonn                     |     
      -----------------------------------------------------------      

   * xtb version 6.6.1 (47b0e9d) compiled by 'pisteinbach@jtc-cluster' on 2024-02-06

   xtb is free software: you can redistribute it and/or modify it under
   the terms of the GNU Lesser General Public License as published by
   the Free Software Foundation, either version 3 of the License, or
   (at your option) any later version.
   
   xtb is distributed in the hope that it will be useful,
   but WITHOUT ANY WARRANTY; without even the implied warranty of
   MERCHANTABILITY or FITNESS FOR A PARTICULAR PURPOSE.  See the
   GNU Lesser General Public License for more details.
   
   Cite this work as:
   * C. Bannwarth, E. Caldeweyher, S. Ehlert, A. Hansen, P. Pracht,
     J. Seibert, S. Spicher, S. Grimme, WIREs Comput. Mol. Sci., 2020, 11,
     e01493. DOI: 10.1002/wcms.1493
   
   for GFN2-xTB:
   * C. Bannwarth, S. Ehlert and S. Grimme., J. Chem. Theory Comput., 2019,
     15, 1652-1671. DOI: 10.1021/acs.jctc.8b01176
   for GFN1-xTB:
   * S. Grimme, C. Bannwarth, P. Shushkov, J. Chem. Theory Comput., 2017,
     13, 1989-2009. DOI: 10.1021/acs.jctc.7b00118
   for GFN0-xTB:
   * P. Pracht, E. Caldeweyher, S. Ehlert, S. Grimme, ChemRxiv, 2019, preprint.
     DOI: 10.26434/chemrxiv.8326202.v1
   for GFN-FF:
   * S. Spicher and S. Grimme, Angew. Chem. Int. Ed., 2020, 59, 15665-15673.
     DOI: 10.1002/anie.202004239
   
   for ALPB and GBSA implicit solvation:
   * S. Ehlert, M. Stahn, S. Spicher, S. Grimme, J. Chem. Theory Comput.,
     2021, 17, 4250-4261. DOI: 10.1021/acs.jctc.1c00471
   
   for ddCOSMO and CPCM-X implicit solvation:
   * M. Stahn, S. Ehlert, S. Grimme, J. Phys. Chem. A,
     2023, XX, XXXX-XXXX. DOI: 10.1021/acs.jpca.3c04382
   
   for DFT-D4:
   * E. Caldeweyher, C. Bannwarth and S. Grimme, J. Chem. Phys., 2017,
     147, 034112. DOI: 10.1063/1.4993215
   * E. Caldeweyher, S. Ehlert, A. Hansen, H. Neugebauer, S. Spicher,
     C. Bannwarth and S. Grimme, J. Chem. Phys., 2019, 150, 154122.
     DOI: 10.1063/1.5090222
   * E. Caldeweyher, J.-M. Mewes, S. Ehlert and S. Grimme, Phys. Chem. Chem. Phys.
     2020, 22, 8499-8512. DOI: 10.1039/D0CP00502A
   
   for sTDA-xTB:
   * S. Grimme and C. Bannwarth, J. Chem. Phys., 2016, 145, 054103.
     DOI: 10.1063/1.4959605
   
   in the mass-spec context:
   * V. Asgeirsson, C. Bauer and S. Grimme, Chem. Sci., 2017, 8, 4879.
     DOI: 10.1039/c7sc00601b
   * J. Koopman and S. Grimme, ACS Omega 2019, 4, 12, 15120-15133.
     DOI: 10.1021/acsomega.9b02011
   
   for metadynamics refer to:
   * S. Grimme, J. Chem. Theory Comput., 2019, 155, 2847-2862
     DOI: 10.1021/acs.jctc.9b00143
   
   for SPH calculations refer to:
   * S. Spicher and S. Grimme, J. Chem. Theory Comput., 2021, 17, 1701-1714
     DOI: 10.1021/acs.jctc.0c01306
   
   for ONIOM refer to:
   * C. Plett, A. Katbashev, S. Ehlert, S. Grimme, M. Bursch,
     Phys. Chem. Chem. Phys., 2023, 25, 17860-17868. DOI: 10.1039/D3CP02178E
   
   for DIPRO refer to:
   * J. Kohn, N. Gildemeister, S. Grimme, D. Fazzi, A. Hansen,
     J. Chem. Phys., 2023, just accepted.
   
   with help from (in alphabetical order)
   P. Atkinson, C. Bannwarth, F. Bohle, G. Brandenburg, E. Caldeweyher
   M. Checinski, S. Dohm, S. Ehlert, S. Ehrlich, I. Gerasimov, C. Hölzer
   A. Katbashev, J. Kohn, J. Koopman, C. Lavigne, S. Lehtola, F. März, M. Müller,
   F. Musil, H. Neugebauer, J. Pisarek, C. Plett, P. Pracht, F. Pultar,
   J. Seibert, P. Shushkov, S. Spicher, M. Stahn, M. Steiner, T. Strunk,
   J. Stückrath, T. Rose, and J. Unsleber
   
 * started run on 2024/07/16 at 23:18:19.201     

           -------------------------------------------------
          |                Calculation Setup                |
           -------------------------------------------------

          program call               : xtb coord.xyz --gfn 2 --grad --alpb ch2cl2 bar1M
          hostname                   : epyc-04
          coordinate file            : coord.xyz
          omp threads                :                     2

   ID    Z sym.   atoms
    1    6 C      1-11, 14, 15
    2    7 N      12, 13, 16
    3    8 O      17
    4    1 H      18-28

           -------------------------------------------------
          |                 G F N 2 - x T B                 |
           -------------------------------------------------

        Reference                      10.1021/acs.jctc.8b01176
      * Hamiltonian:
        H0-scaling (s, p, d)           1.850000    2.230000    2.230000
        zeta-weighting                 0.500000
      * Dispersion:
        s8                             2.700000
        a1                             0.520000
        a2                             5.000000
        s9                             5.000000
      * Repulsion:
        kExp                           1.500000    1.000000
        rExp                           1.000000
      * Coulomb:
        alpha                          2.000000
        third order                    shell-resolved
        anisotropic                    true
        a3                             3.000000
        a5                             4.000000
        cn-shift                       1.200000
        cn-exp                         4.000000
        max-rad                        5.000000

      * Solvation model:               ALPB
        Solvent                        ch2cl2
        Parameter file                 internal GFN2-xTB/ALPB
        Dielectric constant                8.9300E+00
        Reference state                gsolv [1 bar gas/1 M solution]
        Free energy shift                  7.1799E-03 Eh       4.5055E+00 kcal/mol
        Temperature                        2.9815E+02 K
        Density                            1.3300E+00 kg/L
        Solvent mass                       8.4930E+01 g/mol
        Interaction kernel             P16
        Born radius scaling (c1)           1.5691E+00
        Born radii integrator          GBOBC
        Born offset                        0.0000E+00 a0       0.0000E+00 AA
        H-bond correction              false
        Ion screening                  false
        Surface tension                    1.0000E-05 Eh       1.5569E+01 dyn/cm
        Grid points                               230 per atom
q/qsh data taken from xtbrestart
CAMM data taken from xtbrestart

          ...................................................
          :                      SETUP                      :
          :.................................................:
          :  # basis functions                  79          :
          :  # atomic orbitals                  79          :
          :  # shells                           45          :
          :  # electrons                        84          :
          :  max. iterations                   250          :
          :  Hamiltonian                  GFN2-xTB          :
          :  restarted?                       true          :
          :  GBSA solvation                   true          :
          :  PC potential                    false          :
          :  electronic temp.          300.0000000     K    :
          :  accuracy                    1.0000000          :
          :  -> integral cutoff          0.2500000E+02      :
          :  -> integral neglect         0.1000000E-07      :
          :  -> SCF convergence          0.1000000E-05 Eh   :
          :  -> wf. convergence          0.1000000E-03 e    :
          :  Broyden damping             0.4000000          :
          :  net charge                          0          :
          :  unpaired electrons                  0          :
          ...................................................

 iter      E             dE          RMSdq      gap      omega  full diag
   1    -47.0074169 -0.470074E+02  0.327E-01    1.91       0.0  T
   2    -47.0090199 -0.160301E-02  0.112E-01    1.90       1.0  T
   3    -47.0092343 -0.214438E-03  0.533E-02    1.91       1.0  T
   4    -47.0092556 -0.212550E-04  0.268E-02    1.91       1.0  T
   5    -47.0092624 -0.682644E-05  0.940E-03    1.91       2.0  T
   6    -47.0092626 -0.168479E-06  0.388E-03    1.91       4.9  T
   7    -47.0092627 -0.126160E-06  0.125E-03    1.91      15.1  T
   8    -47.0092627 -0.125496E-07  0.530E-04    1.91      35.6  T
   9    -47.0092627 -0.304959E-08  0.211E-04    1.91      89.7  T

   *** convergence criteria satisfied after 9 iterations ***

         #    Occupation            Energy/Eh            Energy/eV
      -------------------------------------------------------------
         1        2.0000           -0.7152418             -19.4627
       ...           ...                  ...                  ...
        36        2.0000           -0.4319142             -11.7530
        37        2.0000           -0.4272153             -11.6251
        38        2.0000           -0.4241517             -11.5418
        39        2.0000           -0.4174568             -11.3596
        40        2.0000           -0.4097768             -11.1506
        41        2.0000           -0.4041440             -10.9973
        42        2.0000           -0.3727066             -10.1419 (HOMO)
        43                         -0.3025604              -8.2331 (LUMO)
        44                         -0.2774447              -7.5497
        45                         -0.2306631              -6.2767
        46                         -0.2298876              -6.2556
        47                         -0.2065472              -5.6204
       ...                                ...                  ...
        79                          0.7241771              19.7059
      -------------------------------------------------------------
                  HL-Gap            0.0701462 Eh            1.9088 eV
             Fermi-level           -0.3376335 Eh           -9.1875 eV

 SCC (total)                   0 d,  0 h,  0 min,  0.033 sec
 SCC setup                      ...        0 min,  0.001 sec (  2.169%)
 Dispersion                     ...        0 min,  0.000 sec (  0.742%)
 classical contributions        ...        0 min,  0.000 sec (  0.143%)
 integral evaluation            ...        0 min,  0.004 sec ( 13.291%)
 iterations                     ...        0 min,  0.016 sec ( 50.157%)
 molecular gradient             ...        0 min,  0.011 sec ( 32.865%)
 printout                       ...        0 min,  0.000 sec (  0.572%)

         :::::::::::::::::::::::::::::::::::::::::::::::::::::
         ::                     SUMMARY                     ::
         :::::::::::::::::::::::::::::::::::::::::::::::::::::
         :: total energy             -46.299386910190 Eh    ::
         :: total w/o Gsasa/hb       -46.282288700556 Eh    ::
         :: gradient norm              0.026189791689 Eh/a0 ::
         :: HOMO-LUMO gap              1.908776527302 eV    ::
         ::.................................................::
         :: SCC energy               -47.009263775865 Eh    ::
         :: -> isotropic ES            0.058266969687 Eh    ::
         :: -> anisotropic ES          0.005632780705 Eh    ::
         :: -> anisotropic XC          0.032814118760 Eh    ::
         :: -> dispersion             -0.029272821995 Eh    ::
         :: -> Gsolv                  -0.024860564840 Eh    ::
         ::    -> Gelec               -0.007762355207 Eh    ::
         ::    -> Gsasa               -0.024278153330 Eh    ::
         ::    -> Ghb                  0.000000000000 Eh    ::
         ::    -> Gshift               0.007179943697 Eh    ::
         :: repulsion energy           0.709876865675 Eh    ::
         :: add. restraining           0.000000000000 Eh    ::
         :: total charge              -0.000000000000 e     ::
         :::::::::::::::::::::::::::::::::::::::::::::::::::::

           -------------------------------------------------
          |                Property Printout                |
           -------------------------------------------------

    * Orbital Energies and Occupations

         #    Occupation            Energy/Eh            Energy/eV
      -------------------------------------------------------------
         1        2.0000           -0.7152418             -19.4627
       ...           ...                  ...                  ...
        30        2.0000           -0.4829342             -13.1413
        31        2.0000           -0.4767422             -12.9728
        32        2.0000           -0.4740511             -12.8996
        33        2.0000           -0.4661333             -12.6841
        34        2.0000           -0.4443404             -12.0911
        35        2.0000           -0.4408794             -11.9969
        36        2.0000           -0.4319142             -11.7530
        37        2.0000           -0.4272153             -11.6251
        38        2.0000           -0.4241517             -11.5418
        39        2.0000           -0.4174568             -11.3596
        40        2.0000           -0.4097768             -11.1506
        41        2.0000           -0.4041440             -10.9973
        42        2.0000           -0.3727066             -10.1419 (HOMO)
        43                         -0.3025604              -8.2331 (LUMO)
        44                         -0.2774447              -7.5497
        45                         -0.2306631              -6.2767
        46                         -0.2298876              -6.2556
        47                         -0.2065472              -5.6204
        48                         -0.1260754              -3.4307
        49                         -0.1029682              -2.8019
        50                         -0.0237558              -0.6464
        51                          0.0468626               1.2752
        52                          0.0628434               1.7101
        53                          0.0898856               2.4459
       ...                                ...                  ...
        79                          0.7241771              19.7059
      -------------------------------------------------------------
                  HL-Gap            0.0701462 Eh            1.9088 eV
             Fermi-level           -0.3376335 Eh           -9.1875 eV

     #   Z          covCN         q      C6AA      α(0)
     1   6 C        2.921    -0.039    28.960     8.825
     2   6 C        2.967     0.010    27.783     8.646
     3   6 C        2.922    -0.039    28.959     8.825
     4   6 C        2.916    -0.029    28.732     8.790
     5   6 C        2.917    -0.031    28.778     8.797
     6   6 C        2.916    -0.030    28.745     8.792
     7   6 C        3.810    -0.067    21.772     6.642
     8   6 C        3.836     0.042    19.850     6.339
     9   6 C        3.066     0.083    26.081     8.374
    10   6 C        3.070     0.055    26.689     8.471
    11   6 C        2.803     0.271    22.426     7.758
    12   7 N        2.761    -0.179    24.863     7.406
    13   7 N        1.837    -0.207    26.322     7.603
    14   6 C        2.939     0.054    26.790     8.489
    15   6 C        2.941     0.051    26.855     8.499
    16   7 N        1.837    -0.195    26.058     7.565
    17   8 O        0.857    -0.454    22.799     6.402
    18   1 H        0.860     0.195     1.132     1.666
    19   1 H        0.925     0.065     2.140     2.288
    20   1 H        0.925     0.062     2.173     2.305
    21   1 H        0.925     0.033     2.543     2.494
    22   1 H        0.925     0.035     2.521     2.483
    23   1 H        0.925     0.035     2.520     2.482
    24   1 H        0.925     0.037     2.495     2.470
    25   1 H        0.925     0.038     2.480     2.463
    26   1 H        0.924     0.073     2.049     2.238
    27   1 H        0.924     0.052     2.296     2.370
    28   1 H        0.924     0.078     1.999     2.211

 Mol. C6AA /au·bohr⁶  :      10553.832439
 Mol. C8AA /au·bohr⁸  :     257092.461262
 Mol. α(0) /au        :        161.690693


Wiberg/Mayer (AO) data.
largest (>0.10) Wiberg bond orders for each atom

 ---------------------------------------------------------------------------
     #   Z sym  total        # sym  WBO       # sym  WBO       # sym  WBO
 ---------------------------------------------------------------------------
     1   6 C    3.991 --     6 C    1.441     2 C    1.415    21 H    0.969
                             4 C    0.111
     2   6 C    3.987 --     1 C    1.415     3 C    1.409     7 C    1.009
                             5 C    0.109
     3   6 C    3.990 --     4 C    1.449     2 C    1.409    25 H    0.969
                             6 C    0.112
     4   6 C    3.992 --     3 C    1.449     5 C    1.435    24 H    0.971
                             1 C    0.111
     5   6 C    3.990 --     6 C    1.442     4 C    1.435    23 H    0.971
                             2 C    0.109
     6   6 C    3.992 --     5 C    1.442     1 C    1.441    22 H    0.971
                             3 C    0.112
     7   6 C    3.987 --     2 C    1.009    27 H    0.973    26 H    0.964
                             8 C    0.950
     8   6 C    3.968 --     9 C    0.999    12 N    0.988     7 C    0.950
                            28 H    0.935
     9   6 C    3.979 --    13 N    1.426    10 C    1.329     8 C    0.999
                            15 C    0.111
    10   6 C    3.979 --    16 N    1.416     9 C    1.329    11 C    0.976
                            14 C    0.115
    11   6 C    3.954 --    17 O    1.661    12 N    1.246    10 C    0.976
    12   7 N    3.457 --    11 C    1.246     8 C    0.988    18 H    0.931
                            17 O    0.209
    13   7 N    3.060 --    14 C    1.441     9 C    1.426
    14   6 C    3.975 --    13 N    1.441    15 C    1.393    19 H    0.962
                            10 C    0.115
    15   6 C    3.974 --    16 N    1.451    14 C    1.393    20 H    0.962
                             9 C    0.111
    16   7 N    3.067 --    15 C    1.451    10 C    1.416
    17   8 O    1.999 --    11 C    1.661    12 N    0.209
    18   1 H    0.961 --    12 N    0.931
    19   1 H    0.995 --    14 C    0.962
    20   1 H    0.996 --    15 C    0.962
    21   1 H    0.999 --     1 C    0.969
    22   1 H    0.998 --     6 C    0.971
    23   1 H    0.998 --     5 C    0.971
    24   1 H    0.998 --     4 C    0.971
    25   1 H    0.999 --     3 C    0.969
    26   1 H    0.994 --     7 C    0.964
    27   1 H    0.997 --     7 C    0.973
    28   1 H    0.994 --     8 C    0.935
 ---------------------------------------------------------------------------

Topologies differ in total number of bonds
Writing topology from bond orders to xtbtopo.mol

molecular dipole:
                 x           y           z       tot (Debye)
 q only:        1.083       1.175      -1.522
   full:        1.157       1.161      -1.599       5.818
molecular quadrupole (traceless):
                xx          xy          yy          xz          yz          zz
 q only:        7.432     -11.733      -2.980       9.573       6.968      -4.452
  q+dip:        9.938     -16.723      -6.309      12.192       9.236      -3.628
   full:        8.113     -14.930      -3.066      13.152      11.248      -5.047


           -------------------------------------------------
          | TOTAL ENERGY              -46.299386910190 Eh   |
          | GRADIENT NORM               0.026189791689 Eh/α |
          | HOMO-LUMO GAP               1.908776527302 eV   |
           -------------------------------------------------

------------------------------------------------------------------------
 * finished run on 2024/07/16 at 23:18:19.249     
------------------------------------------------------------------------
 total:
 * wall-time:     0 d,  0 h,  0 min,  0.047 sec
 *  cpu-time:     0 d,  0 h,  0 min,  0.092 sec
 * ratio c/w:     1.941 speedup
 SCF:
 * wall-time:     0 d,  0 h,  0 min,  0.033 sec
 *  cpu-time:     0 d,  0 h,  0 min,  0.066 sec
 * ratio c/w:     1.991 speedup
