# Supplementary material for: Photochemical Deracemization of 4,7-Diaza-1-isoindolinones by Unidirectional Hydrogen Atom Shuttling
Source: J Am Chem Soc. 2024 Dec 30;147(2):1434–9. doi: 10.1021/jacs.4c16053 (PMC11744763; doi:10.1021/jacs.4c16053)
Supplement: Supplementary file 3 — ja4c16053_si_003.zip [file ja4c16053_si_003.zip › to_zip/2b/thermodynamics/t1/spe.out]

                                 *****************
                                 * O   R   C   A *
                                 *****************

                                            #,                                       
                                            ###                                      
                                            ####                                     
                                            #####                                    
                                            ######                                   
                                           ########,                                 
                                     ,,################,,,,,                         
                               ,,#################################,,                 
                          ,,##########################################,,             
                       ,#########################################, ''#####,          
                    ,#############################################,,   '####,        
                  ,##################################################,,,,####,       
                ,###########''''           ''''###############################       
              ,#####''   ,,,,##########,,,,          '''####'''          '####       
            ,##' ,,,,###########################,,,                        '##       
           ' ,,###''''                  '''############,,,                           
         ,,##''                                '''############,,,,        ,,,,,,###''
      ,#''                                            '''#######################'''  
     '                                                          ''''####''''         
             ,#######,   #######,   ,#######,      ##                                
            ,#'     '#,  ##    ##  ,#'     '#,    #''#        ######   ,####,        
            ##       ##  ##   ,#'  ##            #'  '#       #        #'  '#        
            ##       ##  #######   ##           ,######,      #####,   #    #        
            '#,     ,#'  ##    ##  '#,     ,#' ,#      #,         ##   #,  ,#        
             '#######'   ##     ##  '#######'  #'      '#     #####' # '####'        


                  #######################################################
                  #                        -***-                        #
                  #          Department of theory and spectroscopy      #
                  #    Directorship and core code : Frank Neese         #
                  #        Max Planck Institute fuer Kohlenforschung    #
                  #                Kaiser Wilhelm Platz 1               #
                  #                 D-45470 Muelheim/Ruhr               #
                  #                      Germany                        #
                  #                                                     #
                  #                  All rights reserved                #
                  #                        -***-                        #
                  #######################################################


                         Program Version 5.0.3 -  RELEASE  -


 With contributions from (in alphabetic order):
   Daniel Aravena         : Magnetic Suceptibility
   Michael Atanasov       : Ab Initio Ligand Field Theory (pilot matlab implementation)
   Alexander A. Auer      : GIAO ZORA, VPT2 properties, NMR spectrum
   Ute Becker             : Parallelization
   Giovanni Bistoni       : ED, misc. LED, open-shell LED, HFLD
   Martin Brehm           : Molecular dynamics
   Dmytro Bykov           : SCF Hessian
   Vijay G. Chilkuri      : MRCI spin determinant printing, contributions to CSF-ICE
   Dipayan Datta          : RHF DLPNO-CCSD density
   Achintya Kumar Dutta   : EOM-CC, STEOM-CC
   Dmitry Ganyushin       : Spin-Orbit,Spin-Spin,Magnetic field MRCI
   Miquel Garcia          : C-PCM and meta-GGA Hessian, CC/C-PCM, Gaussian charge scheme
   Yang Guo               : DLPNO-NEVPT2, F12-NEVPT2, CIM, IAO-localization
   Andreas Hansen         : Spin unrestricted coupled pair/coupled cluster methods
   Benjamin Helmich-Paris : MC-RPA, TRAH-SCF, COSX integrals
   Lee Huntington         : MR-EOM, pCC
   Robert Izsak           : Overlap fitted RIJCOSX, COSX-SCS-MP3, EOM
   Marcus Kettner         : VPT2
   Christian Kollmar      : KDIIS, OOCD, Brueckner-CCSD(T), CCSD density, CASPT2, CASPT2-K
   Simone Kossmann        : Meta GGA functionals, TD-DFT gradient, OOMP2, MP2 Hessian
   Martin Krupicka        : Initial AUTO-CI
   Lucas Lang             : DCDCAS
   Marvin Lechner         : AUTO-CI (C++ implementation), FIC-MRCC
   Dagmar Lenk            : GEPOL surface, SMD
   Dimitrios Liakos       : Extrapolation schemes; Compound Job, initial MDCI parallelization
   Dimitrios Manganas     : Further ROCIS development; embedding schemes
   Dimitrios Pantazis     : SARC Basis sets
   Anastasios Papadopoulos: AUTO-CI, single reference methods and gradients
   Taras Petrenko         : DFT Hessian,TD-DFT gradient, ASA, ECA, R-Raman, ABS, FL, XAS/XES, NRVS
   Peter Pinski           : DLPNO-MP2, DLPNO-MP2 Gradient
   Christoph Reimann      : Effective Core Potentials
   Marius Retegan         : Local ZFS, SOC
   Christoph Riplinger    : Optimizer, TS searches, QM/MM, DLPNO-CCSD(T), (RO)-DLPNO pert. Triples
   Tobias Risthaus        : Range-separated hybrids, TD-DFT gradient, RPA, STAB
   Michael Roemelt        : Original ROCIS implementation
   Masaaki Saitow         : Open-shell DLPNO-CCSD energy and density
   Barbara Sandhoefer     : DKH picture change effects
   Avijit Sen             : IP-ROCIS
   Kantharuban Sivalingam : CASSCF convergence, NEVPT2, FIC-MRCI
   Bernardo de Souza      : ESD, SOC TD-DFT
   Georgi Stoychev        : AutoAux, RI-MP2 NMR, DLPNO-MP2 response
   Willem Van den Heuvel  : Paramagnetic NMR
   Boris Wezisla          : Elementary symmetry handling
   Frank Wennmohs         : Technical directorship


 We gratefully acknowledge several colleagues who have allowed us to
 interface, adapt or use parts of their codes:
   Stefan Grimme, W. Hujo, H. Kruse, P. Pracht,  : VdW corrections, initial TS optimization,
                  C. Bannwarth, S. Ehlert          DFT functionals, gCP, sTDA/sTD-DF
   Ed Valeev, F. Pavosevic, A. Kumar             : LibInt (2-el integral package), F12 methods
   Garnet Chan, S. Sharma, J. Yang, R. Olivares  : DMRG
   Ulf Ekstrom                                   : XCFun DFT Library
   Mihaly Kallay                                 : mrcc  (arbitrary order and MRCC methods)
   Jiri Pittner, Ondrej Demel                    : Mk-CCSD
   Frank Weinhold                                : gennbo (NPA and NBO analysis)
   Christopher J. Cramer and Donald G. Truhlar   : smd solvation model
   Lars Goerigk                                  : TD-DFT with DH, B97 family of functionals
   V. Asgeirsson, H. Jonsson                     : NEB implementation
   FAccTs GmbH                                   : IRC, NEB, NEB-TS, DLPNO-Multilevel, CI-OPT
                                                   MM, QMMM, 2- and 3-layer-ONIOM, Crystal-QMMM,
                                                   LR-CPCM, SF, NACMEs, symmetry and pop. for TD-DFT,
                                                   nearIR, NL-DFT gradient (VV10), updates on ESD,
                                                   ML-optimized integration grids
   S Lehtola, MJT Oliveira, MAL Marques          : LibXC Library
   Liviu Ungur et al                             : ANISO software


 Your calculation uses the libint2 library for the computation of 2-el integrals
 For citations please refer to: http://libint.valeyev.net

 Your ORCA version has been built with support for libXC version: 5.1.0
 For citations please refer to: https://tddft.org/programs/libxc/

 This ORCA versions uses:
   CBLAS   interface :  Fast vector & matrix operations
   LAPACKE interface :  Fast linear algebra routines
   SCALAPACK package :  Parallel linear algebra routines
   Shared memory     :  Shared parallel matrices
   BLAS/LAPACK       :  OpenBLAS 0.3.15  USE64BITINT DYNAMIC_ARCH NO_AFFINITY Zen SINGLE_THREADED
        Core in use  :  Zen
   Copyright (c) 2011-2014, The OpenBLAS Project


***************************************
The coordinates will be read from file: coord.xyz
***************************************


Your calculation utilizes the atom-pairwise dispersion correction
based on tight binding partial charges (D4)
Cite in your paper:
E.Caldeweyher, C.Bannwarth, S.Grimme, J.Chem.Phys., (2017), 147, 034112.
E.Caldeweyher, S.Ehlert, A.Hansen, H.Neugebauer, S.Grimme, J.Chem.Phys., (2018), in progress.
   

================================================================================

----- Orbital basis set information -----
Your calculation utilizes the basis: def2-QZVPP
   F. Weigend and R. Ahlrichs, Phys. Chem. Chem. Phys. 7, 3297 (2005).

----- AuxJ basis set information -----
Your calculation utilizes the auxiliary basis: def2/J
   F. Weigend, Phys. Chem. Chem. Phys. 8, 1057 (2006).

================================================================================
                                        WARNINGS
                       Please study these warnings very carefully!
================================================================================


WARNING: your system is open-shell and RHF/RKS was chosen
  ===> : WILL SWITCH to UHF/UKS


INFO   : the flag for use of the SHARK integral package has been found!

================================================================================
                                       INPUT FILE
================================================================================
NAME = orca.inp
|  1> ! RKS PW6B95 D4 def2-QZVPP RIJCOSX def2/J defgrid3 SP
|  2> %maxcore 2500
|  3> %scf
|  4> autotrah false
|  5> end
|  6> %pal
|  7>   nprocs 8
|  8> end
|  9> *xyzfile 0 3 coord.xyz
| 10> 
| 11>                          ****END OF INPUT****
================================================================================

                       ****************************
                       * Single Point Calculation *
                       ****************************

---------------------------------
CARTESIAN COORDINATES (ANGSTROEM)
---------------------------------
  C      2.785411   -0.093307    0.969131
  C      2.145022    0.674714   -0.000288
  C      2.857234    1.040460   -1.141098
  C      4.178739    0.651973   -1.308054
  C      4.808263   -0.113216   -0.334283
  C      4.108034   -0.484360    0.805279
  C      0.702758    1.065460    0.156018
  C     -0.231093    0.071225   -0.544935
  C     -1.677785    0.450272   -0.365987
  C     -2.319513   -0.614218    0.272872
  C     -1.371784   -1.699398    0.527850
  N     -0.188714   -1.251596    0.026374
  N     -2.236518    1.584230   -0.696470
  C     -3.560786    1.695682   -0.382949
  C     -4.267728    0.694840    0.242356
  N     -3.616910   -0.430125    0.540455
  O     -1.587601   -2.768112    1.065630
  H      0.638172   -1.826657    0.013583
  H     -4.079116    2.608652   -0.643290
  H     -5.318576    0.788675    0.479211
  H      2.247057   -0.382983    1.864013
  H      4.591857   -1.078204    1.570111
  H      5.839490   -0.415757   -0.462677
  H      4.718637    0.949549   -2.197849
  H      2.373184    1.640302   -1.903457
  H      0.525238    2.053126   -0.273868
  H      0.429458    1.115171    1.212258
  H      0.001904    0.040807   -1.615179

----------------------------
CARTESIAN COORDINATES (A.U.)
----------------------------
  NO LB      ZA    FRAG     MASS         X           Y           Z
   0 C     6.0000    0    12.011    5.263664   -0.176324    1.831391
   1 C     6.0000    0    12.011    4.053505    1.275025   -0.000545
   2 C     6.0000    0    12.011    5.399390    1.966184   -2.156363
   3 C     6.0000    0    12.011    7.896673    1.232051   -2.471864
   4 C     6.0000    0    12.011    9.086299   -0.213948   -0.631704
   5 C     6.0000    0    12.011    7.763059   -0.915309    1.521757
   6 C     6.0000    0    12.011    1.328020    2.013427    0.294831
   7 C     6.0000    0    12.011   -0.436703    0.134595   -1.029778
   8 C     6.0000    0    12.011   -3.170554    0.850890   -0.691615
   9 C     6.0000    0    12.011   -4.383244   -1.160704    0.515653
  10 C     6.0000    0    12.011   -2.592297   -3.211396    0.997493
  11 N     7.0000    0    14.007   -0.356618   -2.365173    0.049840
  12 N     7.0000    0    14.007   -4.226407    2.993761   -1.316137
  13 C     6.0000    0    12.011   -6.728911    3.204375   -0.723668
  14 C     6.0000    0    12.011   -8.064837    1.313057    0.457986
  15 N     7.0000    0    14.007   -6.834970   -0.812818    1.021311
  16 O     8.0000    0    15.999   -3.000130   -5.230974    2.013748
  17 H     1.0000    0     1.008    1.205970   -3.451882    0.025669
  18 H     1.0000    0     1.008   -7.708412    4.929638   -1.215642
  19 H     1.0000    0     1.008  -10.050652    1.490379    0.905578
  20 H     1.0000    0     1.008    4.246323   -0.723732    3.522474
  21 H     1.0000    0     1.008    8.677351   -2.037510    2.967080
  22 H     1.0000    0     1.008   11.035037   -0.785667   -0.874332
  23 H     1.0000    0     1.008    8.916931    1.794388   -4.153333
  24 H     1.0000    0     1.008    4.484668    3.099722   -3.597012
  25 H     1.0000    0     1.008    0.992556    3.879845   -0.517536
  26 H     1.0000    0     1.008    0.811558    2.107368    2.290836
  27 H     1.0000    0     1.008    0.003598    0.077114   -3.052246

--------------------------------
INTERNAL COORDINATES (ANGSTROEM)
--------------------------------
 C      0   0   0     0.000000000000     0.00000000     0.00000000
 C      1   0   0     1.392740885523     0.00000000     0.00000000
 C      2   1   0     1.393722716884   118.65193130     0.00000000
 C      3   2   1     1.387505795803   120.77868363   359.80701478
 C      4   3   2     1.389260345546   120.09627313     0.14571009
 C      5   4   3     1.388045828798   119.61237787   359.92394584
 C      2   1   3     1.502411311941   120.82392325   178.04594859
 C      7   2   1     1.533596089711   111.61636017   266.27538745
 C      8   7   2     1.506192077644   111.55656090   178.95377881
 C      9   8   7     1.397531263561   107.67827186   239.26273722
 C     10   9   8     1.463153616035   110.31369977   359.71639825
 N     11  10   9     1.360757263483   104.76506777   359.73541466
 N      9   8   7     1.306623107120   126.80381224    56.89296793
 C     13   9   8     1.365431346607   115.30819571   182.29077963
 C     14  13   9     1.375666709068   122.91428757     0.28757312
 N     15  14  13     1.333406082149   117.68429789   359.56746284
 O     11  10   9     1.215703163491   127.88645314   179.87359312
 H     12  11  10     1.007273749607   122.04083648   183.94366925
 H     14  13   9     1.081645457004   118.58019999   180.69612656
 H     15  14  13     1.081289374398   122.40191510   180.53674417
 H      1   2   3     1.083767080610   119.58593111   179.76238175
 H      6   5   4     1.082451965072   120.08556084   180.16770348
 H      5   4   3     1.082333581036   120.16889973   180.08443908
 H      4   3   2     1.082485795159   119.79985316   180.33851690
 H      3   2   1     1.084115005816   119.51391125   180.15419045
 H      7   2   1     1.091695603289   110.51346401   146.17970106
 H      7   2   1     1.092157453579   110.65095801    27.35502475
 H      8   7   2     1.095734651464   109.56926229   299.87692054

---------------------------
INTERNAL COORDINATES (A.U.)
---------------------------
 C      0   0   0     0.000000000000     0.00000000     0.00000000
 C      1   0   0     2.631898849153     0.00000000     0.00000000
 C      2   1   0     2.633754241536   118.65193130     0.00000000
 C      3   2   1     2.622005963296   120.77868363   359.80701478
 C      4   3   2     2.625321581798   120.09627313     0.14571009
 C      5   4   3     2.623026477759   119.61237787   359.92394584
 C      2   1   3     2.839145920073   120.82392325   178.04594859
 C      7   2   1     2.898076609605   111.61636017   266.27538745
 C      8   7   2     2.846290531828   111.55656090   178.95377881
 C      9   8   7     2.640951351723   107.67827186   239.26273722
 C     10   9   8     2.764959626164   110.31369977   359.71639825
 N     11  10   9     2.571458562727   104.76506777   359.73541466
 N      9   8   7     2.469159832711   126.80381224    56.89296793
 C     13   9   8     2.580291299758   115.30819571   182.29077963
 C     14  13   9     2.599633331691   122.91428757     0.28757312
 N     15  14  13     2.519772320566   117.68429789   359.56746284
 O     11  10   9     2.297346039140   127.88645314   179.87359312
 H     12  11  10     1.903471528646   122.04083648   183.94366925
 H     14  13   9     2.044013687737   118.58019999   180.69612656
 H     15  14  13     2.043340789131   122.40191510   180.53674417
 H      1   2   3     2.048022975311   119.58593111   179.76238175
 H      6   5   4     2.045537767112   120.08556084   180.16770348
 H      5   4   3     2.045314053705   120.16889973   180.08443908
 H      4   3   2     2.045601696711   119.79985316   180.33851690
 H      3   2   1     2.048680458667   119.51391125   180.15419045
 H      7   2   1     2.063005711823   110.51346401   146.17970106
 H      7   2   1     2.063878482386   110.65095801    27.35502475
 H      8   7   2     2.070638406715   109.56926229   299.87692054

---------------------
BASIS SET INFORMATION
---------------------
There are 4 groups of distinct atoms

 Group   1 Type C   : 15s8p3d2f1g contracted to 7s4p3d2f1g pattern {8211111/5111/111/11/1}
 Group   2 Type N   : 15s8p3d2f1g contracted to 7s4p3d2f1g pattern {8211111/5111/111/11/1}
 Group   3 Type O   : 15s8p3d2f1g contracted to 7s4p3d2f1g pattern {8211111/5111/111/11/1}
 Group   4 Type H   : 7s3p2d1f contracted to 4s3p2d1f pattern {4111/111/11/1}

Atom   0C    basis set group =>   1
Atom   1C    basis set group =>   1
Atom   2C    basis set group =>   1
Atom   3C    basis set group =>   1
Atom   4C    basis set group =>   1
Atom   5C    basis set group =>   1
Atom   6C    basis set group =>   1
Atom   7C    basis set group =>   1
Atom   8C    basis set group =>   1
Atom   9C    basis set group =>   1
Atom  10C    basis set group =>   1
Atom  11N    basis set group =>   2
Atom  12N    basis set group =>   2
Atom  13C    basis set group =>   1
Atom  14C    basis set group =>   1
Atom  15N    basis set group =>   2
Atom  16O    basis set group =>   3
Atom  17H    basis set group =>   4
Atom  18H    basis set group =>   4
Atom  19H    basis set group =>   4
Atom  20H    basis set group =>   4
Atom  21H    basis set group =>   4
Atom  22H    basis set group =>   4
Atom  23H    basis set group =>   4
Atom  24H    basis set group =>   4
Atom  25H    basis set group =>   4
Atom  26H    basis set group =>   4
Atom  27H    basis set group =>   4
---------------------------------
AUXILIARY/J BASIS SET INFORMATION
---------------------------------
There are 4 groups of distinct atoms

 Group   1 Type C   : 12s5p4d2f1g contracted to 6s4p3d1f1g pattern {711111/2111/211/2/1}
 Group   2 Type N   : 12s5p4d2f1g contracted to 6s4p3d1f1g pattern {711111/2111/211/2/1}
 Group   3 Type O   : 12s5p4d2f1g contracted to 6s4p3d1f1g pattern {711111/2111/211/2/1}
 Group   4 Type H   : 5s2p1d contracted to 3s1p1d pattern {311/2/1}

Atom   0C    basis set group =>   1
Atom   1C    basis set group =>   1
Atom   2C    basis set group =>   1
Atom   3C    basis set group =>   1
Atom   4C    basis set group =>   1
Atom   5C    basis set group =>   1
Atom   6C    basis set group =>   1
Atom   7C    basis set group =>   1
Atom   8C    basis set group =>   1
Atom   9C    basis set group =>   1
Atom  10C    basis set group =>   1
Atom  11N    basis set group =>   2
Atom  12N    basis set group =>   2
Atom  13C    basis set group =>   1
Atom  14C    basis set group =>   1
Atom  15N    basis set group =>   2
Atom  16O    basis set group =>   3
Atom  17H    basis set group =>   4
Atom  18H    basis set group =>   4
Atom  19H    basis set group =>   4
Atom  20H    basis set group =>   4
Atom  21H    basis set group =>   4
Atom  22H    basis set group =>   4
Atom  23H    basis set group =>   4
Atom  24H    basis set group =>   4
Atom  25H    basis set group =>   4
Atom  26H    basis set group =>   4
Atom  27H    basis set group =>   4


           ************************************************************
           *        Program running with 8 parallel MPI-processes     *
           *              working on a common directory               *
           ************************************************************
------------------------------------------------------------------------------
                           ORCA GTO INTEGRAL CALCULATION
                           -- RI-GTO INTEGRALS CHOSEN --
------------------------------------------------------------------------------
------------------------------------------------------------------------------
                   ___                                                        
                  /   \      - P O W E R E D   B Y -                         
                 /     \                                                     
                 |  |  |   _    _      __       _____    __    __             
                 |  |  |  | |  | |    /  \     |  _  \  |  |  /  |          
                  \  \/   | |  | |   /    \    | | | |  |  | /  /          
                 / \  \   | |__| |  /  /\  \   | |_| |  |  |/  /          
                |  |  |   |  __  | /  /__\  \  |    /   |      \           
                |  |  |   | |  | | |   __   |  |    \   |  |\   \          
                \     /   | |  | | |  |  |  |  | |\  \  |  | \   \       
                 \___/    |_|  |_| |__|  |__|  |_| \__\ |__|  \__/        
                                                                              
                      - O R C A' S   B I G   F R I E N D -                    
                                      &                                       
                       - I N T E G R A L  F E E D E R -                       
                                                                              
 v1 FN, 2020, v2 2021                                                         
------------------------------------------------------------------------------


Reading SHARK input file orca.SHARKINP.tmp ... ok
----------------------
SHARK INTEGRAL PACKAGE
----------------------

Number of atoms                             ...     28
Number of basis functions                   ...   1299
Number of shells                            ...    399
Maximum angular momentum                    ...      4
Integral batch strategy                     ... SHARK/LIBINT Hybrid
RI-J (if used) integral strategy            ... SPLIT-RIJ (Revised 2003 algorithm where possible)
Printlevel                                  ...      1
Contraction scheme used                     ... SEGMENTED contraction
Coulomb Range Separation                    ... NOT USED
Exchange Range Separation                   ... NOT USED
Finite Nucleus Model                        ... NOT USED
Auxiliary Coulomb fitting basis             ... AVAILABLE
   # of basis functions in Aux-J            ...    954
   # of shells in Aux-J                     ...    310
   Maximum angular momentum in Aux-J        ...      4
Auxiliary J/K fitting basis                 ... NOT available
Auxiliary Correlation fitting basis         ... NOT available
Auxiliary 'external' fitting basis          ... NOT available
Integral threshold                          ...     1.000000e-10
Primitive cut-off                           ...     1.000000e-11
Primitive pair pre-selection threshold      ...     1.000000e-11

Calculating pre-screening integrals         ... done (  0.4 sec) Dimension = 399
Organizing shell pair data                  ... done (  1.3 sec)
Shell pair information
Total number of shell pairs                 ...     79800
Shell pairs after pre-screening             ...     52759
Total number of primitive shell pairs       ...    203295
Primitive shell pairs kept                  ...     95179
          la=0 lb=0:   8120 shell pairs
          la=1 lb=0:  11688 shell pairs
          la=1 lb=1:   4081 shell pairs
          la=2 lb=0:   7357 shell pairs
          la=2 lb=1:   5356 shell pairs
          la=2 lb=2:   1731 shell pairs
          la=3 lb=0:   4366 shell pairs
          la=3 lb=1:   3219 shell pairs
          la=3 lb=2:   2014 shell pairs
          la=3 lb=3:    617 shell pairs
          la=4 lb=0:   1681 shell pairs
          la=4 lb=1:   1212 shell pairs
          la=4 lb=2:    773 shell pairs
          la=4 lb=3:    450 shell pairs
          la=4 lb=4:     94 shell pairs

Calculating one electron integrals          ... done (  0.1 sec)
Calculating RI/J V-Matrix + Cholesky decomp.... done (  0.0 sec)
Calculating Nuclear repulsion               ... done (  0.0 sec) ENN=   1103.616271941498 Eh

SHARK setup successfully completed in   3.3 seconds

Maximum memory used throughout the entire GTOINT-calculation: 91.0 MB


           ************************************************************
           *        Program running with 8 parallel MPI-processes     *
           *              working on a common directory               *
           ************************************************************
-------------------------------------------------------------------------------
                                 ORCA SCF
-------------------------------------------------------------------------------

------------
SCF SETTINGS
------------
Hamiltonian:
 Density Functional     Method          .... DFT(GTOs)
 Exchange Functional    Exchange        .... PW6
 Correlation Functional Correlation     .... B95
 Gradients option       PostSCFGGA      .... off
 Hybrid DFT is turned on
   Fraction HF Exchange ScalHFX         ....  0.280000
   Scaling of DF-GGA-X  ScalDFX         ....  0.720000
   Scaling of DF-GGA-C  ScalDFC         ....  1.000000
   Scaling of DF-LDA-C  ScalLDAC        ....  1.000000
   Perturbative correction              ....  0.000000
   Density functional embedding theory  .... OFF
   NL short-range parameter             ....  9.000000
 RI-approximation to the Coulomb term is turned on
   Number of AuxJ basis functions       .... 954
   RIJ-COSX (HFX calculated with COS-X)).... on


General Settings:
 Integral files         IntName         .... orca
 Hartree-Fock type      HFTyp           .... UHF
 Total Charge           Charge          ....    0
 Multiplicity           Mult            ....    3
 Number of Electrons    NEL             ....  118
 Basis Dimension        Dim             .... 1299
 Nuclear Repulsion      ENuc            ....   1103.6162719415 Eh

Convergence Acceleration:
 DIIS                   CNVDIIS         .... on
   Start iteration      DIISMaxIt       ....    12
   Startup error        DIISStart       ....  0.200000
   # of expansion vecs  DIISMaxEq       ....     5
   Bias factor          DIISBfac        ....   1.050
   Max. coefficient     DIISMaxC        ....  10.000
 Trust-Rad. Augm. Hess. CNVTRAH         .... off
 SOSCF                  CNVSOSCF        .... off
 Level Shifting         CNVShift        .... on
   Level shift para.    LevelShift      ....    0.2500
   Turn off err/grad.   ShiftErr        ....    0.0010
 Zerner damping         CNVZerner       .... off
 Static damping         CNVDamp         .... on
   Fraction old density DampFac         ....    0.7000
   Max. Damping (<1)    DampMax         ....    0.9800
   Min. Damping (>=0)   DampMin         ....    0.0000
   Turn off err/grad.   DampErr         ....    0.1000
 Fernandez-Rico         CNVRico         .... off

SCF Procedure:
 Maximum # iterations   MaxIter         ....   125
 SCF integral mode      SCFMode         .... Direct
   Integral package                     .... SHARK and LIBINT hybrid scheme
 Reset frequency        DirectResetFreq ....    20
 Integral Threshold     Thresh          ....  1.000e-10 Eh
 Primitive CutOff       TCut            ....  1.000e-11 Eh

Convergence Tolerance:
 Convergence Check Mode ConvCheckMode   .... Total+1el-Energy
 Convergence forced     ConvForced      .... 0
 Energy Change          TolE            ....  1.000e-06 Eh
 1-El. energy change                    ....  1.000e-03 Eh
 DIIS Error             TolErr          ....  1.000e-06


Diagonalization of the overlap matrix:
Smallest eigenvalue                        ... 5.798e-06
Time for diagonalization                   ...    0.359 sec
Threshold for overlap eigenvalues          ... 1.000e-08
Number of eigenvalues below threshold      ... 0
Time for construction of square roots      ...    0.236 sec
Total time needed                          ...    0.606 sec

Time for model grid setup =    0.342 sec

------------------------------
INITIAL GUESS: MODEL POTENTIAL
------------------------------
Loading Hartree-Fock densities                     ... done
Calculating cut-offs                               ... done
Initializing the effective Hamiltonian             ... done
Setting up the integral package (SHARK)            ... done
Starting the Coulomb interaction                   ... done (   1.9 sec)
Reading the grid                                   ... done
Mapping shells                                     ... done
Starting the XC term evaluation                    ... done (   1.1 sec)
  promolecular density results
     # of electrons  =    117.984411795
     EX              =    -99.693140432
     EC              =     -7.609133634
     EX+EC           =   -107.302274066
Transforming the Hamiltonian                       ... done (   0.2 sec)
Diagonalizing the Hamiltonian                      ... done (   0.4 sec)
Back transforming the eigenvectors                 ... done (   0.1 sec)
Now organizing SCF variables                       ... done
                      ------------------
                      INITIAL GUESS DONE (   4.0 sec)
                      ------------------
-------------------
DFT GRID GENERATION
-------------------

General Integration Accuracy     IntAcc      ... 4.959
Radial Grid Type                 RadialGrid  ... OptM3 with GC (2021)
Angular Grid (max. ang.)         AngularGrid ... 6 (Lebedev-590)
Angular grid pruning method      GridPruning ... 4 (adaptive)
Weight generation scheme         WeightScheme... Becke
Basis function cutoff            BFCut       ... 1.0000e-10
Integration weight cutoff        WCut        ... 1.0000e-14
Angular grids for H and He will be reduced by one unit
Partially contracted basis set               ... off
Rotationally invariant grid construction     ... off

Total number of grid points                  ...   344034
Total number of batches                      ...     5388
Average number of points per batch           ...       63
Average number of grid points per atom       ...    12287
Time for grid setup =    6.023 sec

--------------------
COSX GRID GENERATION
--------------------

GRIDX 1
-------
General Integration Accuracy     IntAcc      ... 4.020
Radial Grid Type                 RadialGrid  ... OptM3 with GC (2021)
Angular Grid (max. ang.)         AngularGrid ... 2 (Lebedev-110)
Angular grid pruning method      GridPruning ... 4 (adaptive)
Weight generation scheme         WeightScheme... Becke
Basis function cutoff            BFCut       ... 1.0000e-10
Integration weight cutoff        WCut        ... 1.0000e-14
Angular grids for H and He will be reduced by one unit
Partially contracted basis set               ... on
Rotationally invariant grid construction     ... off

Total number of grid points                  ...    43010
Total number of batches                      ...      685
Average number of points per batch           ...       62
Average number of grid points per atom       ...     1536
UseSFitting                                  ... on

GRIDX 2
-------
General Integration Accuracy     IntAcc      ... 4.338
Radial Grid Type                 RadialGrid  ... OptM3 with GC (2021)
Angular Grid (max. ang.)         AngularGrid ... 3 (Lebedev-194)
Angular grid pruning method      GridPruning ... 4 (adaptive)
Weight generation scheme         WeightScheme... Becke
Basis function cutoff            BFCut       ... 1.0000e-10
Integration weight cutoff        WCut        ... 1.0000e-14
Angular grids for H and He will be reduced by one unit
Partially contracted basis set               ... on
Rotationally invariant grid construction     ... off

Total number of grid points                  ...    92809
Total number of batches                      ...     1462
Average number of points per batch           ...       63
Average number of grid points per atom       ...     3315
UseSFitting                                  ... on

GRIDX 3
-------
General Integration Accuracy     IntAcc      ... 4.871
Radial Grid Type                 RadialGrid  ... OptM3 with GC (2021)
Angular Grid (max. ang.)         AngularGrid ... 4 (Lebedev-302)
Angular grid pruning method      GridPruning ... 4 (adaptive)
Weight generation scheme         WeightScheme... Becke
Basis function cutoff            BFCut       ... 1.0000e-10
Integration weight cutoff        WCut        ... 1.0000e-14
Angular grids for H and He will be reduced by one unit
Partially contracted basis set               ... on
Rotationally invariant grid construction     ... off

Total number of grid points                  ...   169955
Total number of batches                      ...     2670
Average number of points per batch           ...       63
Average number of grid points per atom       ...     6070
UseSFitting                                  ... on

Time for X-Grid setup             =    6.961 sec

--------------
SCF ITERATIONS
--------------
ITER       Energy         Delta-E        Max-DP      RMS-DP      [F,P]     Damp
               ***  Starting incremental Fock matrix formation  ***
  0   -742.0925771015   0.000000000000 0.06071005  0.00019417  0.1906831 0.7000
  1   -742.3344608659  -0.241883764425 0.05514885  0.00017414  0.0733148 0.7000
                               ***Turning on DIIS***
  2   -742.4392678189  -0.104806953042 0.08782768  0.00031211  0.0297915 0.0000
  3   -742.6152152765  -0.175947457563 0.06952810  0.00017332  0.0371523 0.0000
  4   -742.6459297255  -0.030714449006 0.02458103  0.00006786  0.0142813 0.0000
  5   -742.6485449118  -0.002615186265 0.01208275  0.00003479  0.0070815 0.0000
  6   -742.6494415926  -0.000896680815 0.00684658  0.00001947  0.0019336 0.0000
  7   -742.6498896756  -0.000448082988 0.00466965  0.00001360  0.0010859 0.0000
  8   -742.6501911990  -0.000301523396 0.00388983  0.00001192  0.0011549 0.0000
  9   -742.6504166256  -0.000225426632 0.00392808  0.00002008  0.0007260 0.0000
               *** Restarting incremental Fock matrix formation ***
                                   *** Resetting DIIS ***
 10   -742.6506888310  -0.000272205373 0.00124608  0.00000867  0.0023533 0.0000
 11   -742.6506710980   0.000017732940 0.00049065  0.00000287  0.0031627 0.0000
 12   -742.6507699113  -0.000098813263 0.00062216  0.00000539  0.0007754 0.0000
 13   -742.6508046411  -0.000034729777 0.00057017  0.00000423  0.0008528 0.0000
 14   -742.6508260512  -0.000021410110 0.00038284  0.00000325  0.0004064 0.0000
 15   -742.6508342610  -0.000008209851 0.00038057  0.00000280  0.0002108 0.0000
 16   -742.6508373610  -0.000003099991 0.00024479  0.00000210  0.0001159 0.0000
 17   -742.6508384775  -0.000001116506 0.00029873  0.00000164  0.0000610 0.0000
                 **** Energy Check signals convergence ****

               *****************************************************
               *                     SUCCESS                       *
               *           SCF CONVERGED AFTER  18 CYCLES          *
               *****************************************************

Old exchange energy                            =    -27.858464454 Eh
New exchange energy                            =    -27.858460025 Eh
Exchange energy change after final integration =      0.000004430 Eh
Total energy after final integration           =   -742.650834265 Eh
Final COS-X integration done in                =   172.180 sec

----------------
TOTAL SCF ENERGY
----------------

Total Energy       :         -742.65083426 Eh          -20208.55658 eV

Components:
Nuclear Repulsion  :         1103.61627194 Eh           30030.92550 eV
Electronic Energy  :        -1846.26710621 Eh          -50239.48209 eV
One Electron Energy:        -3195.00495792 Eh          -86940.50487 eV
Two Electron Energy:         1348.73785172 Eh           36701.02279 eV
Max COSX asymmetry :            0.00000006 Eh               0.00000 eV

Virial components:
Potential Energy   :        -1482.27476022 Eh          -40334.74680 eV
Kinetic Energy     :          739.62392596 Eh           20126.19022 eV
Virial Ratio       :            2.00409250


DFT components:
N(Alpha)           :       60.000002021612 electrons
N(Beta)            :       58.000001226106 electrons
N(Total)           :      118.000003247718 electrons
E(X)               :      -73.106473943343 Eh       
E(C)               :       -4.213543090874 Eh       
E(XC)              :      -77.320017034217 Eh       
DFET-embed. en.    :        0.000000000000 Eh       

---------------
SCF CONVERGENCE
---------------

  Last Energy change         ...   -2.1665e-07  Tolerance :   1.0000e-06
  Last MAX-Density change    ...    0.0000e+00  Tolerance :   1.0000e-05
  Last RMS-Density change    ...    0.0000e+00  Tolerance :   1.0000e-06
  Last DIIS Error            ...    4.5488e-05  Tolerance :   1.0000e-06

             **** THE GBW FILE WAS UPDATED (orca.gbw) ****
             **** DENSITY orca.scfp WAS UPDATED ****
             **** ENERGY FILE WAS UPDATED (orca.en.tmp) ****
----------------------
UHF SPIN CONTAMINATION
----------------------

Warning: in a DFT calculation there is little theoretical justification to 
         calculate <S**2> as in Hartree-Fock theory. We will do it anyways
         but you should keep in mind that the values have only limited relevance

Expectation value of <S**2>     :     2.016657
Ideal value S*(S+1) for S=1.0   :     2.000000
Deviation                       :     0.016657

             **** THE GBW FILE WAS UPDATED (orca.gbw) ****
             **** DENSITY orca.scfp WAS UPDATED ****
----------------
ORBITAL ENERGIES
----------------
                 SPIN UP ORBITALS
  NO   OCC          E(Eh)            E(eV) 
   0   1.0000     -19.270814      -524.3855 
   1   1.0000     -14.526314      -395.2811 
   2   1.0000     -14.496453      -394.4685 
   3   1.0000     -14.485049      -394.1582 
   4   1.0000     -10.409755      -283.2638 
   5   1.0000     -10.374263      -282.2980 
   6   1.0000     -10.371461      -282.2218 
   7   1.0000     -10.364743      -282.0390 
   8   1.0000     -10.356738      -281.8212 
   9   1.0000     -10.351170      -281.6697 
  10   1.0000     -10.321686      -280.8673 
  11   1.0000     -10.319471      -280.8071 
  12   1.0000     -10.311523      -280.5908 
  13   1.0000     -10.311162      -280.5810 
  14   1.0000     -10.310726      -280.5691 
  15   1.0000     -10.310053      -280.5508 
  16   1.0000     -10.309460      -280.5347 
  17   1.0000      -1.083511       -29.4838 
  18   1.0000      -1.040357       -28.3096 
  19   1.0000      -0.992078       -26.9958 
  20   1.0000      -0.960228       -26.1291 
  21   1.0000      -0.901236       -24.5239 
  22   1.0000      -0.840034       -22.8585 
  23   1.0000      -0.830070       -22.5874 
  24   1.0000      -0.784074       -21.3357 
  25   1.0000      -0.772073       -21.0092 
  26   1.0000      -0.742984       -20.2176 
  27   1.0000      -0.707174       -19.2432 
  28   1.0000      -0.668947       -18.2030 
  29   1.0000      -0.642340       -17.4789 
  30   1.0000      -0.630724       -17.1629 
  31   1.0000      -0.616369       -16.7723 
  32   1.0000      -0.578426       -15.7398 
  33   1.0000      -0.555661       -15.1203 
  34   1.0000      -0.547046       -14.8859 
  35   1.0000      -0.533648       -14.5213 
  36   1.0000      -0.525592       -14.3021 
  37   1.0000      -0.502644       -13.6777 
  38   1.0000      -0.491546       -13.3756 
  39   1.0000      -0.484745       -13.1906 
  40   1.0000      -0.475788       -12.9468 
  41   1.0000      -0.462869       -12.5953 
  42   1.0000      -0.450131       -12.2487 
  43   1.0000      -0.449617       -12.2347 
  44   1.0000      -0.446480       -12.1493 
  45   1.0000      -0.430260       -11.7080 
  46   1.0000      -0.419538       -11.4162 
  47   1.0000      -0.406828       -11.0704 
  48   1.0000      -0.394856       -10.7446 
  49   1.0000      -0.382919       -10.4197 
  50   1.0000      -0.380959       -10.3664 
  51   1.0000      -0.367155        -9.9908 
  52   1.0000      -0.366438        -9.9713 
  53   1.0000      -0.317441        -8.6380 
  54   1.0000      -0.314485        -8.5576 
  55   1.0000      -0.294581        -8.0159 
  56   1.0000      -0.285210        -7.7610 
  57   1.0000      -0.282595        -7.6898 
  58   1.0000      -0.273046        -7.4299 
  59   1.0000      -0.165586        -4.5058 
  60   0.0000      -0.045899        -1.2490 
  61   0.0000      -0.019881        -0.5410 
  62   0.0000      -0.017398        -0.4734 
  63   0.0000       0.016150         0.4395 
  64   0.0000       0.029283         0.7968 
  65   0.0000       0.031708         0.8628 
  66   0.0000       0.036404         0.9906 
  67   0.0000       0.038098         1.0367 
  68   0.0000       0.043616         1.1869 
  69   0.0000       0.054876         1.4933 
  70   0.0000       0.062411         1.6983 
  71   0.0000       0.064475         1.7544 
  72   0.0000       0.069884         1.9017 
  73   0.0000       0.085473         2.3258 
  74   0.0000       0.087352         2.3770 
  75   0.0000       0.099888         2.7181 
  76   0.0000       0.106014         2.8848 
  77   0.0000       0.112643         3.0652 
  78   0.0000       0.119110         3.2411 
  79   0.0000       0.122763         3.3405 
  80   0.0000       0.126343         3.4380 
  81   0.0000       0.132658         3.6098 
  82   0.0000       0.136945         3.7265 
  83   0.0000       0.138974         3.7817 
  84   0.0000       0.140444         3.8217 
  85   0.0000       0.147892         4.0244 
  86   0.0000       0.160600         4.3702 
  87   0.0000       0.163777         4.4566 
  88   0.0000       0.168888         4.5957 
  89   0.0000       0.171555         4.6682 
  90   0.0000       0.177318         4.8251 
  91   0.0000       0.179289         4.8787 
  92   0.0000       0.185541         5.0488 
  93   0.0000       0.195584         5.3221 
  94   0.0000       0.198267         5.3951 
  95   0.0000       0.200801         5.4641 
  96   0.0000       0.209952         5.7131 
  97   0.0000       0.219877         5.9832 
  98   0.0000       0.223015         6.0685 
  99   0.0000       0.225564         6.1379 
 100   0.0000       0.236572         6.4375 
 101   0.0000       0.241770         6.5789 
 102   0.0000       0.242331         6.5942 
 103   0.0000       0.249902         6.8002 
 104   0.0000       0.252082         6.8595 
 105   0.0000       0.258265         7.0277 
 106   0.0000       0.259121         7.0510 
 107   0.0000       0.264190         7.1890 
 108   0.0000       0.266720         7.2578 
 109   0.0000       0.268491         7.3060 
 110   0.0000       0.274929         7.4812 
 111   0.0000       0.281154         7.6506 
 112   0.0000       0.282910         7.6984 
 113   0.0000       0.285940         7.7808 
 114   0.0000       0.289508         7.8779 
 115   0.0000       0.292463         7.9583 
 116   0.0000       0.297144         8.0857 
 117   0.0000       0.300332         8.1724 
 118   0.0000       0.305084         8.3017 
 119   0.0000       0.312541         8.5047 
 120   0.0000       0.315444         8.5837 
 121   0.0000       0.317554         8.6411 
 122   0.0000       0.321360         8.7447 
 123   0.0000       0.327285         8.9059 
 124   0.0000       0.330097         8.9824 
 125   0.0000       0.339402         9.2356 
 126   0.0000       0.342845         9.3293 
 127   0.0000       0.347624         9.4593 
 128   0.0000       0.350773         9.5450 
 129   0.0000       0.355813         9.6822 
 130   0.0000       0.357126         9.7179 
 131   0.0000       0.362993         9.8775 
 132   0.0000       0.370091        10.0707 
 133   0.0000       0.374817        10.1993 
 134   0.0000       0.383675        10.4403 
 135   0.0000       0.391615        10.6564 
 136   0.0000       0.397365        10.8128 
 137   0.0000       0.405778        11.0418 
 138   0.0000       0.410822        11.1790 
 139   0.0000       0.414616        11.2823 
 140   0.0000       0.417108        11.3501 
 141   0.0000       0.420941        11.4544 
 142   0.0000       0.426792        11.6136 
 143   0.0000       0.430875        11.7247 
 144   0.0000       0.436849        11.8873 
 145   0.0000       0.440332        11.9821 
 146   0.0000       0.444643        12.0994 
 147   0.0000       0.448721        12.2103 
 148   0.0000       0.457842        12.4585 
 149   0.0000       0.460796        12.5389 
 150   0.0000       0.468411        12.7461 
 151   0.0000       0.471261        12.8237 
 152   0.0000       0.480560        13.0767 
 153   0.0000       0.487631        13.2691 
 154   0.0000       0.491628        13.3779 
 155   0.0000       0.497587        13.5400 
 156   0.0000       0.508245        13.8300 
 157   0.0000       0.513214        13.9653 
 158   0.0000       0.516701        14.0602 
 159   0.0000       0.522978        14.2310 
 160   0.0000       0.530806        14.4440 
 161   0.0000       0.536758        14.6059 
 162   0.0000       0.538639        14.6571 
 163   0.0000       0.544799        14.8247 
 164   0.0000       0.547971        14.9110 
 165   0.0000       0.556539        15.1442 
 166   0.0000       0.563205        15.3256 
 167   0.0000       0.574889        15.6435 
 168   0.0000       0.578171        15.7328 
 169   0.0000       0.582167        15.8416 
 170   0.0000       0.588344        16.0097 
 171   0.0000       0.598312        16.2809 
 172   0.0000       0.602405        16.3923 
 173   0.0000       0.605886        16.4870 
 174   0.0000       0.611679        16.6446 
 175   0.0000       0.611881        16.6501 
 176   0.0000       0.621688        16.9170 
 177   0.0000       0.630577        17.1589 
 178   0.0000       0.634492        17.2654 
 179   0.0000       0.635870        17.3029 
 180   0.0000       0.644127        17.5276 
 181   0.0000       0.648057        17.6345 
 182   0.0000       0.661326        17.9956 
 183   0.0000       0.672481        18.2992 
 184   0.0000       0.678951        18.4752 
 185   0.0000       0.683422        18.5969 
 186   0.0000       0.688482        18.7345 
 187   0.0000       0.692023        18.8309 
 188   0.0000       0.699810        19.0428 
 189   0.0000       0.705160        19.1884 
 190   0.0000       0.705977        19.2106 
 191   0.0000       0.710528        19.3345 
 192   0.0000       0.719876        19.5888 
 193   0.0000       0.728969        19.8363 
 194   0.0000       0.734585        19.9891 
 195   0.0000       0.736540        20.0423 
 196   0.0000       0.742793        20.2124 
 197   0.0000       0.746267        20.3070 
 198   0.0000       0.755401        20.5555 
 199   0.0000       0.756835        20.5945 
 200   0.0000       0.760973        20.7071 
 201   0.0000       0.764867        20.8131 
 202   0.0000       0.768964        20.9246 
 203   0.0000       0.774249        21.0684 
 204   0.0000       0.777282        21.1509 
 205   0.0000       0.780913        21.2497 
 206   0.0000       0.785915        21.3858 
 207   0.0000       0.793233        21.5850 
 208   0.0000       0.795080        21.6352 
 209   0.0000       0.802194        21.8288 
 210   0.0000       0.810160        22.0456 
 211   0.0000       0.816316        22.2131 
 212   0.0000       0.819674        22.3045 
 213   0.0000       0.831068        22.6145 
 214   0.0000       0.833821        22.6894 
 215   0.0000       0.838157        22.8074 
 216   0.0000       0.839375        22.8406 
 217   0.0000       0.845778        23.0148 
 218   0.0000       0.859616        23.3913 
 219   0.0000       0.863296        23.4915 
 220   0.0000       0.870755        23.6945 
 221   0.0000       0.876091        23.8397 
 222   0.0000       0.878193        23.8968 
 223   0.0000       0.886714        24.1287 
 224   0.0000       0.890815        24.2403 
 225   0.0000       0.897182        24.4136 
 226   0.0000       0.897913        24.4335 
 227   0.0000       0.905716        24.6458 
 228   0.0000       0.909424        24.7467 
 229   0.0000       0.912117        24.8200 
 230   0.0000       0.919247        25.0140 
 231   0.0000       0.925223        25.1766 
 232   0.0000       0.929322        25.2881 
 233   0.0000       0.933313        25.3967 
 234   0.0000       0.934097        25.4181 
 235   0.0000       0.939411        25.5627 
 236   0.0000       0.950523        25.8650 
 237   0.0000       0.953540        25.9472 
 238   0.0000       0.959103        26.0985 
 239   0.0000       0.963295        26.2126 
 240   0.0000       0.964908        26.2565 
 241   0.0000       0.973162        26.4811 
 242   0.0000       0.977279        26.5931 
 243   0.0000       0.980139        26.6709 
 244   0.0000       1.000282        27.2191 
 245   0.0000       1.006180        27.3795 
 246   0.0000       1.012549        27.5529 
 247   0.0000       1.015744        27.6398 
 248   0.0000       1.016885        27.6708 
 249   0.0000       1.022650        27.8277 
 250   0.0000       1.028792        27.9948 
 251   0.0000       1.029733        28.0204 
 252   0.0000       1.039665        28.2907 
 253   0.0000       1.044573        28.4243 
 254   0.0000       1.061227        28.8775 
 255   0.0000       1.064494        28.9664 
 256   0.0000       1.068871        29.0855 
 257   0.0000       1.073015        29.1982 
 258   0.0000       1.084292        29.5051 
 259   0.0000       1.092452        29.7271 
 260   0.0000       1.094881        29.7932 
 261   0.0000       1.098026        29.8788 
 262   0.0000       1.118796        30.4440 
 263   0.0000       1.120821        30.4991 
 264   0.0000       1.125253        30.6197 
 265   0.0000       1.131321        30.7848 
 266   0.0000       1.136798        30.9338 
 267   0.0000       1.143711        31.1220 
 268   0.0000       1.148369        31.2487 
 269   0.0000       1.151710        31.3396 
 270   0.0000       1.158647        31.5284 
 271   0.0000       1.163571        31.6624 
 272   0.0000       1.168774        31.8040 
 273   0.0000       1.172937        31.9172 
 274   0.0000       1.175742        31.9936 
 275   0.0000       1.187031        32.3007 
 276   0.0000       1.194046        32.4916 
 277   0.0000       1.196931        32.5702 
 278   0.0000       1.202584        32.7240 
 279   0.0000       1.212757        33.0008 
 280   0.0000       1.220303        33.2061 
 281   0.0000       1.230986        33.4968 
 282   0.0000       1.232515        33.5384 
 283   0.0000       1.243904        33.8483 
 284   0.0000       1.251456        34.0539 
 285   0.0000       1.255024        34.1509 
 286   0.0000       1.265630        34.4396 
 287   0.0000       1.270515        34.5725 
 288   0.0000       1.286120        34.9971 
 289   0.0000       1.292151        35.1612 
 290   0.0000       1.297283        35.3009 
 291   0.0000       1.302484        35.4424 
 292   0.0000       1.306905        35.5627 
 293   0.0000       1.324263        36.0350 
 294   0.0000       1.329855        36.1872 
 295   0.0000       1.338779        36.4300 
 296   0.0000       1.343822        36.5673 
 297   0.0000       1.357419        36.9373 
 298   0.0000       1.368500        37.2388 
 299   0.0000       1.373856        37.3845 
 300   0.0000       1.384270        37.6679 
 301   0.0000       1.403208        38.1832 
 302   0.0000       1.408971        38.3400 
 303   0.0000       1.412010        38.4227 
 304   0.0000       1.416631        38.5485 
 305   0.0000       1.438165        39.1345 
 306   0.0000       1.448992        39.4291 
 307   0.0000       1.454488        39.5786 
 308   0.0000       1.463436        39.8221 
 309   0.0000       1.469809        39.9955 
 310   0.0000       1.485453        40.4212 
 311   0.0000       1.490692        40.5638 
 312   0.0000       1.500139        40.8209 
 313   0.0000       1.502172        40.8762 
 314   0.0000       1.509585        41.0779 
 315   0.0000       1.518298        41.3150 
 316   0.0000       1.529083        41.6085 
 317   0.0000       1.538420        41.8625 
 318   0.0000       1.544782        42.0357 
 319   0.0000       1.552147        42.2361 
 320   0.0000       1.559152        42.4267 
 321   0.0000       1.568210        42.6732 
 322   0.0000       1.574068        42.8326 
 323   0.0000       1.589089        43.2413 
 324   0.0000       1.595703        43.4213 
 325   0.0000       1.597205        43.4622 
 326   0.0000       1.611135        43.8412 
 327   0.0000       1.615726        43.9661 
 328   0.0000       1.624276        44.1988 
 329   0.0000       1.628567        44.3156 
 330   0.0000       1.635514        44.5046 
 331   0.0000       1.646571        44.8055 
 332   0.0000       1.650137        44.9025 
 333   0.0000       1.657875        45.1131 
 334   0.0000       1.663792        45.2741 
 335   0.0000       1.676582        45.6221 
 336   0.0000       1.684409        45.8351 
 337   0.0000       1.688437        45.9447 
 338   0.0000       1.698990        46.2319 
 339   0.0000       1.703645        46.3585 
 340   0.0000       1.710289        46.5393 
 341   0.0000       1.715118        46.6707 
 342   0.0000       1.720198        46.8090 
 343   0.0000       1.722485        46.8712 
 344   0.0000       1.731472        47.1157 
 345   0.0000       1.741717        47.3945 
 346   0.0000       1.754242        47.7353 
 347   0.0000       1.763412        47.9849 
 348   0.0000       1.766634        48.0726 
 349   0.0000       1.775636        48.3175 
 350   0.0000       1.782755        48.5112 
 351   0.0000       1.786167        48.6041 
 352   0.0000       1.794739        48.8373 
 353   0.0000       1.798012        48.9264 
 354   0.0000       1.809274        49.2328 
 355   0.0000       1.813707        49.3535 
 356   0.0000       1.823325        49.6152 
 357   0.0000       1.831900        49.8485 
 358   0.0000       1.834850        49.9288 
 359   0.0000       1.844328        50.1867 
 360   0.0000       1.858009        50.5590 
 361   0.0000       1.860341        50.6225 
 362   0.0000       1.866044        50.7776 
 363   0.0000       1.867310        50.8121 
 364   0.0000       1.883564        51.2544 
 365   0.0000       1.891831        51.4793 
 366   0.0000       1.894923        51.5635 
 367   0.0000       1.898279        51.6548 
 368   0.0000       1.903309        51.7917 
 369   0.0000       1.913940        52.0809 
 370   0.0000       1.915057        52.1114 
 371   0.0000       1.926135        52.4128 
 372   0.0000       1.931928        52.5704 
 373   0.0000       1.938811        52.7577 
 374   0.0000       1.939473        52.7757 
 375   0.0000       1.948386        53.0183 
 376   0.0000       1.953611        53.1605 
 377   0.0000       1.964437        53.4550 
 378   0.0000       1.967639        53.5422 
 379   0.0000       1.974189        53.7204 
 380   0.0000       1.976724        53.7894 
 381   0.0000       1.986149        54.0459 
 382   0.0000       1.990658        54.1686 
 383   0.0000       1.995849        54.3098 
 384   0.0000       1.999845        54.4185 
 385   0.0000       2.006437        54.5979 
 386   0.0000       2.011101        54.7248 
 387   0.0000       2.021684        55.0128 
 388   0.0000       2.029296        55.2200 
 389   0.0000       2.031292        55.2743 
 390   0.0000       2.040272        55.5186 
 391   0.0000       2.042325        55.5745 
 392   0.0000       2.050870        55.8070 
 393   0.0000       2.061168        56.0872 
 394   0.0000       2.063824        56.1595 
 395   0.0000       2.071868        56.3784 
 396   0.0000       2.073670        56.4274 
 397   0.0000       2.082980        56.6808 
 398   0.0000       2.084075        56.7106 
 399   0.0000       2.096308        57.0434 
 400   0.0000       2.102464        57.2110 
 401   0.0000       2.108801        57.3834 
 402   0.0000       2.110199        57.4214 
 403   0.0000       2.121245        57.7220 
 404   0.0000       2.125946        57.8499 
 405   0.0000       2.129615        57.9498 
 406   0.0000       2.135695        58.1152 
 407   0.0000       2.139884        58.2292 
 408   0.0000       2.143315        58.3226 
 409   0.0000       2.151677        58.5501 
 410   0.0000       2.156861        58.6912 
 411   0.0000       2.162477        58.8440 
 412   0.0000       2.171955        59.1019 
 413   0.0000       2.176795        59.2336 
 414   0.0000       2.182769        59.3962 
 415   0.0000       2.187345        59.5207 
 416   0.0000       2.190475        59.6059 
 417   0.0000       2.201060        59.8939 
 418   0.0000       2.208454        60.0951 
 419   0.0000       2.219127        60.3855 
 420   0.0000       2.221058        60.4381 
 421   0.0000       2.225874        60.5691 
 422   0.0000       2.230325        60.6902 
 423   0.0000       2.235112        60.8205 
 424   0.0000       2.250483        61.2388 
 425   0.0000       2.253260        61.3143 
 426   0.0000       2.256811        61.4110 
 427   0.0000       2.258366        61.4533 
 428   0.0000       2.264809        61.6286 
 429   0.0000       2.269526        61.7569 
 430   0.0000       2.280149        62.0460 
 431   0.0000       2.290992        62.3411 
 432   0.0000       2.293731        62.4156 
 433   0.0000       2.302920        62.6656 
 434   0.0000       2.304463        62.7076 
 435   0.0000       2.312832        62.9354 
 436   0.0000       2.325542        63.2812 
 437   0.0000       2.329038        63.3763 
 438   0.0000       2.334475        63.5243 
 439   0.0000       2.342802        63.7509 
 440   0.0000       2.353710        64.0477 
 441   0.0000       2.357428        64.1489 
 442   0.0000       2.366498        64.3957 
 443   0.0000       2.375105        64.6299 
 444   0.0000       2.377917        64.7064 
 445   0.0000       2.390650        65.0529 
 446   0.0000       2.395365        65.1812 
 447   0.0000       2.398249        65.2597 
 448   0.0000       2.402772        65.3828 
 449   0.0000       2.410927        65.6047 
 450   0.0000       2.412837        65.6566 
 451   0.0000       2.426469        66.0276 
 452   0.0000       2.442994        66.4772 
 453   0.0000       2.446109        66.5620 
 454   0.0000       2.448095        66.6160 
 455   0.0000       2.450723        66.6876 
 456   0.0000       2.458592        66.9017 
 457   0.0000       2.464594        67.0650 
 458   0.0000       2.474297        67.3291 
 459   0.0000       2.480355        67.4939 
 460   0.0000       2.480638        67.5016 
 461   0.0000       2.487102        67.6775 
 462   0.0000       2.492162        67.8152 
 463   0.0000       2.499356        68.0109 
 464   0.0000       2.502122        68.0862 
 465   0.0000       2.507890        68.2432 
 466   0.0000       2.513622        68.3991 
 467   0.0000       2.524449        68.6938 
 468   0.0000       2.531940        68.8976 
 469   0.0000       2.536806        69.0300 
 470   0.0000       2.540686        69.1356 
 471   0.0000       2.548570        69.3501 
 472   0.0000       2.553651        69.4884 
 473   0.0000       2.560977        69.6877 
 474   0.0000       2.568077        69.8809 
 475   0.0000       2.571589        69.9765 
 476   0.0000       2.580535        70.2199 
 477   0.0000       2.582278        70.2674 
 478   0.0000       2.587189        70.4010 
 479   0.0000       2.591920        70.5297 
 480   0.0000       2.605660        70.9036 
 481   0.0000       2.615037        71.1588 
 482   0.0000       2.616792        71.2065 
 483   0.0000       2.623738        71.3955 
 484   0.0000       2.625812        71.4520 
 485   0.0000       2.629038        71.5398 
 486   0.0000       2.635363        71.7119 
 487   0.0000       2.641748        71.8856 
 488   0.0000       2.646218        72.0073 
 489   0.0000       2.652551        72.1796 
 490   0.0000       2.663336        72.4730 
 491   0.0000       2.669486        72.6404 
 492   0.0000       2.676555        72.8328 
 493   0.0000       2.682724        73.0006 
 494   0.0000       2.683970        73.0345 
 495   0.0000       2.695457        73.3471 
 496   0.0000       2.699947        73.4693 
 497   0.0000       2.713496        73.8380 
 498   0.0000       2.716365        73.9161 
 499   0.0000       2.727397        74.2162 
 500   0.0000       2.735153        74.4273 
 501   0.0000       2.738690        74.5235 
 502   0.0000       2.747213        74.7555 
 503   0.0000       2.751522        74.8727 
 504   0.0000       2.755551        74.9823 
 505   0.0000       2.763852        75.2082 
 506   0.0000       2.773450        75.4694 
 507   0.0000       2.779113        75.6235 
 508   0.0000       2.785602        75.8001 
 509   0.0000       2.790570        75.9353 
 510   0.0000       2.796153        76.0872 
 511   0.0000       2.804067        76.3025 
 512   0.0000       2.812542        76.5332 
 513   0.0000       2.817860        76.6779 
 514   0.0000       2.823202        76.8232 
 515   0.0000       2.828937        76.9793 
 516   0.0000       2.836326        77.1803 
 517   0.0000       2.842964        77.3610 
 518   0.0000       2.848475        77.5109 
 519   0.0000       2.856708        77.7350 
 520   0.0000       2.862311        77.8874 
 521   0.0000       2.885002        78.5049 
 522   0.0000       2.889511        78.6276 
 523   0.0000       2.895102        78.7797 
 524   0.0000       2.902977        78.9940 
 525   0.0000       2.908470        79.1435 
 526   0.0000       2.921653        79.5022 
 527   0.0000       2.928796        79.6966 
 528   0.0000       2.935857        79.8887 
 529   0.0000       2.947806        80.2139 
 530   0.0000       2.953745        80.3755 
 531   0.0000       2.960006        80.5459 
 532   0.0000       2.963896        80.6517 
 533   0.0000       2.978666        81.0536 
 534   0.0000       2.988392        81.3183 
 535   0.0000       2.997173        81.5572 
 536   0.0000       2.999950        81.6328 
 537   0.0000       3.008563        81.8672 
 538   0.0000       3.011793        81.9551 
 539   0.0000       3.033672        82.5504 
 540   0.0000       3.038923        82.6933 
 541   0.0000       3.047106        82.9160 
 542   0.0000       3.055255        83.1377 
 543   0.0000       3.066153        83.4343 
 544   0.0000       3.071799        83.5879 
 545   0.0000       3.075323        83.6838 
 546   0.0000       3.085337        83.9563 
 547   0.0000       3.095690        84.2380 
 548   0.0000       3.109899        84.6247 
 549   0.0000       3.115853        84.7867 
 550   0.0000       3.134973        85.3069 
 551   0.0000       3.138197        85.3947 
 552   0.0000       3.140626        85.4608 
 553   0.0000       3.154571        85.8402 
 554   0.0000       3.168265        86.2129 
 555   0.0000       3.176586        86.4393 
 556   0.0000       3.185726        86.6880 
 557   0.0000       3.196520        86.9817 
 558   0.0000       3.200412        87.0876 
 559   0.0000       3.208060        87.2958 
 560   0.0000       3.220662        87.6387 
 561   0.0000       3.230822        87.9151 
 562   0.0000       3.231688        87.9387 
 563   0.0000       3.243738        88.2666 
 564   0.0000       3.245214        88.3068 
 565   0.0000       3.248418        88.3940 
 566   0.0000       3.265497        88.8587 
 567   0.0000       3.284510        89.3761 
 568   0.0000       3.295863        89.6850 
 569   0.0000       3.299334        89.7794 
 570   0.0000       3.307887        90.0122 
 571   0.0000       3.314525        90.1928 
 572   0.0000       3.323762        90.4442 
 573   0.0000       3.332759        90.6890 
 574   0.0000       3.337468        90.8171 
 575   0.0000       3.348066        91.1055 
 576   0.0000       3.357789        91.3701 
 577   0.0000       3.366643        91.6110 
 578   0.0000       3.373054        91.7855 
 579   0.0000       3.381819        92.0240 
 580   0.0000       3.399691        92.5103 
 581   0.0000       3.406449        92.6942 
 582   0.0000       3.417957        93.0074 
 583   0.0000       3.426370        93.2363 
 584   0.0000       3.432904        93.4141 
 585   0.0000       3.435341        93.4804 
 586   0.0000       3.448226        93.8310 
 587   0.0000       3.458868        94.1206 
 588   0.0000       3.466483        94.3278 
 589   0.0000       3.471436        94.4626 
 590   0.0000       3.484292        94.8124 
 591   0.0000       3.494600        95.0929 
 592   0.0000       3.498145        95.1894 
 593   0.0000       3.501960        95.2932 
 594   0.0000       3.513179        95.5985 
 595   0.0000       3.514731        95.6407 
 596   0.0000       3.517393        95.7131 
 597   0.0000       3.533107        96.1407 
 598   0.0000       3.544879        96.4611 
 599   0.0000       3.552316        96.6634 
 600   0.0000       3.564130        96.9849 
 601   0.0000       3.575419        97.2921 
 602   0.0000       3.583867        97.5220 
 603   0.0000       3.591272        97.7235 
 604   0.0000       3.594405        97.8087 
 605   0.0000       3.604617        98.0866 
 606   0.0000       3.620060        98.5068 
 607   0.0000       3.621890        98.5566 
 608   0.0000       3.635914        98.9383 
 609   0.0000       3.644939        99.1838 
 610   0.0000       3.655738        99.4777 
 611   0.0000       3.662951        99.6740 
 612   0.0000       3.676675       100.0474 
 613   0.0000       3.694136       100.5226 
 614   0.0000       3.698843       100.6506 
 615   0.0000       3.711252       100.9883 
 616   0.0000       3.719563       101.2145 
 617   0.0000       3.726330       101.3986 
 618   0.0000       3.731806       101.5476 
 619   0.0000       3.753487       102.1376 
 620   0.0000       3.764167       102.4282 
 621   0.0000       3.774143       102.6997 
 622   0.0000       3.782203       102.9190 
 623   0.0000       3.797612       103.3383 
 624   0.0000       3.816843       103.8616 
 625   0.0000       3.821516       103.9887 
 626   0.0000       3.831747       104.2671 
 627   0.0000       3.841958       104.5450 
 628   0.0000       3.849910       104.7614 
 629   0.0000       3.854513       104.8866 
 630   0.0000       3.869502       105.2945 
 631   0.0000       3.881299       105.6155 
 632   0.0000       3.888806       105.8198 
 633   0.0000       3.895133       105.9920 
 634   0.0000       3.911449       106.4359 
 635   0.0000       3.915081       106.5348 
 636   0.0000       3.931776       106.9891 
 637   0.0000       3.933974       107.0489 
 638   0.0000       3.970854       108.0524 
 639   0.0000       3.973972       108.1373 
 640   0.0000       3.980272       108.3087 
 641   0.0000       3.989761       108.5669 
 642   0.0000       4.021902       109.4415 
 643   0.0000       4.022482       109.4573 
 644   0.0000       4.034231       109.7770 
 645   0.0000       4.040109       109.9370 
 646   0.0000       4.058883       110.4478 
 647   0.0000       4.074504       110.8729 
 648   0.0000       4.077957       110.9669 
 649   0.0000       4.080530       111.0369 
 650   0.0000       4.087945       111.2386 
 651   0.0000       4.101732       111.6138 
 652   0.0000       4.112195       111.8985 
 653   0.0000       4.118423       112.0680 
 654   0.0000       4.135297       112.5272 
 655   0.0000       4.145258       112.7982 
 656   0.0000       4.155676       113.0817 
 657   0.0000       4.174919       113.6053 
 658   0.0000       4.196746       114.1993 
 659   0.0000       4.205236       114.4303 
 660   0.0000       4.209375       114.5429 
 661   0.0000       4.216642       114.7407 
 662   0.0000       4.237268       115.3019 
 663   0.0000       4.267211       116.1167 
 664   0.0000       4.295576       116.8886 
 665   0.0000       4.297259       116.9343 
 666   0.0000       4.305649       117.1627 
 667   0.0000       4.335756       117.9819 
 668   0.0000       4.351214       118.4026 
 669   0.0000       4.359581       118.6302 
 670   0.0000       4.371591       118.9570 
 671   0.0000       4.385145       119.3259 
 672   0.0000       4.396266       119.6285 
 673   0.0000       4.450937       121.1161 
 674   0.0000       4.461129       121.3935 
 675   0.0000       4.468916       121.6054 
 676   0.0000       4.502083       122.5079 
 677   0.0000       4.513153       122.8091 
 678   0.0000       4.537727       123.4778 
 679   0.0000       4.541998       123.5941 
 680   0.0000       4.565710       124.2393 
 681   0.0000       4.573148       124.4417 
 682   0.0000       4.596310       125.0719 
 683   0.0000       4.603525       125.2683 
 684   0.0000       4.634210       126.1033 
 685   0.0000       4.676432       127.2522 
 686   0.0000       4.686049       127.5139 
 687   0.0000       4.688437       127.5789 
 688   0.0000       4.710532       128.1801 
 689   0.0000       4.717793       128.3777 
 690   0.0000       4.736839       128.8959 
 691   0.0000       4.745925       129.1432 
 692   0.0000       4.766363       129.6993 
 693   0.0000       4.780873       130.0942 
 694   0.0000       4.788018       130.2886 
 695   0.0000       4.807681       130.8237 
 696   0.0000       4.821132       131.1897 
 697   0.0000       4.826810       131.3442 
 698   0.0000       4.856034       132.1394 
 699   0.0000       4.856963       132.1647 
 700   0.0000       4.876473       132.6956 
 701   0.0000       4.878512       132.7511 
 702   0.0000       4.894539       133.1872 
 703   0.0000       4.902616       133.4070 
 704   0.0000       4.912330       133.6713 
 705   0.0000       4.923122       133.9650 
 706   0.0000       4.941773       134.4725 
 707   0.0000       4.964658       135.0952 
 708   0.0000       4.978758       135.4789 
 709   0.0000       4.997807       135.9972 
 710   0.0000       5.004902       136.1903 
 711   0.0000       5.007026       136.2481 
 712   0.0000       5.028141       136.8227 
 713   0.0000       5.041116       137.1757 
 714   0.0000       5.048584       137.3790 
 715   0.0000       5.054037       137.5273 
 716   0.0000       5.075709       138.1171 
 717   0.0000       5.078682       138.1980 
 718   0.0000       5.085866       138.3935 
 719   0.0000       5.090706       138.5252 
 720   0.0000       5.099925       138.7760 
 721   0.0000       5.101601       138.8216 
 722   0.0000       5.109044       139.0241 
 723   0.0000       5.113516       139.1458 
 724   0.0000       5.126856       139.5088 
 725   0.0000       5.151886       140.1900 
 726   0.0000       5.165238       140.5533 
 727   0.0000       5.177604       140.8898 
 728   0.0000       5.192218       141.2874 
 729   0.0000       5.200052       141.5006 
 730   0.0000       5.205439       141.6472 
 731   0.0000       5.214408       141.8913 
 732   0.0000       5.220619       142.0603 
 733   0.0000       5.239418       142.5718 
 734   0.0000       5.241731       142.6348 
 735   0.0000       5.256445       143.0351 
 736   0.0000       5.283519       143.7719 
 737   0.0000       5.286814       143.8615 
 738   0.0000       5.294884       144.0811 
 739   0.0000       5.311768       144.5405 
 740   0.0000       5.329328       145.0184 
 741   0.0000       5.346897       145.4965 
 742   0.0000       5.349371       145.5638 
 743   0.0000       5.365228       145.9953 
 744   0.0000       5.367692       146.0623 
 745   0.0000       5.374028       146.2347 
 746   0.0000       5.402416       147.0072 
 747   0.0000       5.407027       147.1327 
 748   0.0000       5.417606       147.4205 
 749   0.0000       5.427895       147.7005 
 750   0.0000       5.430971       147.7842 
 751   0.0000       5.452837       148.3792 
 752   0.0000       5.461648       148.6190 
 753   0.0000       5.470755       148.8668 
 754   0.0000       5.474925       148.9803 
 755   0.0000       5.490294       149.3985 
 756   0.0000       5.493082       149.4744 
 757   0.0000       5.497872       149.6047 
 758   0.0000       5.499152       149.6395 
 759   0.0000       5.505732       149.8186 
 760   0.0000       5.517242       150.1318 
 761   0.0000       5.529343       150.4611 
 762   0.0000       5.530026       150.4797 
 763   0.0000       5.545978       150.9137 
 764   0.0000       5.557453       151.2260 
 765   0.0000       5.569139       151.5440 
 766   0.0000       5.579168       151.8169 
 767   0.0000       5.592509       152.1799 
 768   0.0000       5.604617       152.5094 
 769   0.0000       5.609844       152.6516 
 770   0.0000       5.632015       153.2549 
 771   0.0000       5.645605       153.6247 
 772   0.0000       5.657489       153.9481 
 773   0.0000       5.659351       153.9988 
 774   0.0000       5.682710       154.6344 
 775   0.0000       5.684180       154.6744 
 776   0.0000       5.692759       154.9079 
 777   0.0000       5.701184       155.1371 
 778   0.0000       5.709266       155.3570 
 779   0.0000       5.727030       155.8404 
 780   0.0000       5.738646       156.1565 
 781   0.0000       5.745182       156.3343 
 782   0.0000       5.754327       156.5832 
 783   0.0000       5.765559       156.8888 
 784   0.0000       5.780455       157.2942 
 785   0.0000       5.784372       157.4008 
 786   0.0000       5.790639       157.5713 
 787   0.0000       5.803822       157.9300 
 788   0.0000       5.814486       158.2202 
 789   0.0000       5.823009       158.4521 
 790   0.0000       5.829436       158.6270 
 791   0.0000       5.841937       158.9672 
 792   0.0000       5.851194       159.2191 
 793   0.0000       5.853862       159.2917 
 794   0.0000       5.861577       159.5016 
 795   0.0000       5.864005       159.5677 
 796   0.0000       5.886501       160.1798 
 797   0.0000       5.887461       160.2060 
 798   0.0000       5.897440       160.4775 
 799   0.0000       5.900796       160.5688 
 800   0.0000       5.914074       160.9301 
 801   0.0000       5.917084       161.0120 
 802   0.0000       5.925185       161.2325 
 803   0.0000       5.927035       161.2828 
 804   0.0000       5.929876       161.3601 
 805   0.0000       5.945660       161.7896 
 806   0.0000       5.956727       162.0908 
 807   0.0000       5.961930       162.2324 
 808   0.0000       5.967502       162.3840 
 809   0.0000       5.969364       162.4347 
 810   0.0000       5.980509       162.7379 
 811   0.0000       5.989602       162.9854 
 812   0.0000       5.997712       163.2060 
 813   0.0000       6.002922       163.3478 
 814   0.0000       6.009247       163.5199 
 815   0.0000       6.019032       163.7862 
 816   0.0000       6.031287       164.1197 
 817   0.0000       6.039364       164.3395 
 818   0.0000       6.043667       164.4565 
 819   0.0000       6.048905       164.5991 
 820   0.0000       6.056827       164.8147 
 821   0.0000       6.062531       164.9699 
 822   0.0000       6.066322       165.0730 
 823   0.0000       6.068982       165.1454 
 824   0.0000       6.073603       165.2711 
 825   0.0000       6.083802       165.5487 
 826   0.0000       6.093944       165.8246 
 827   0.0000       6.101894       166.0410 
 828   0.0000       6.103775       166.0922 
 829   0.0000       6.107441       166.1919 
 830   0.0000       6.119945       166.5322 
 831   0.0000       6.124778       166.6637 
 832   0.0000       6.130905       166.8304 
 833   0.0000       6.131803       166.8548 
 834   0.0000       6.139603       167.0671 
 835   0.0000       6.150481       167.3631 
 836   0.0000       6.156593       167.5294 
 837   0.0000       6.161542       167.6641 
 838   0.0000       6.173925       168.0010 
 839   0.0000       6.183796       168.2697 
 840   0.0000       6.186160       168.3340 
 841   0.0000       6.192891       168.5171 
 842   0.0000       6.199620       168.7002 
 843   0.0000       6.203588       168.8082 
 844   0.0000       6.207953       168.9270 
 845   0.0000       6.213718       169.0839 
 846   0.0000       6.220252       169.2617 
 847   0.0000       6.227827       169.4678 
 848   0.0000       6.232740       169.6015 
 849   0.0000       6.241551       169.8412 
 850   0.0000       6.245651       169.9528 
 851   0.0000       6.248874       170.0405 
 852   0.0000       6.253840       170.1756 
 853   0.0000       6.255831       170.2298 
 854   0.0000       6.261607       170.3870 
 855   0.0000       6.272470       170.6826 
 856   0.0000       6.280308       170.8959 
 857   0.0000       6.283420       170.9805 
 858   0.0000       6.289371       171.1425 
 859   0.0000       6.298895       171.4016 
 860   0.0000       6.307590       171.6382 
 861   0.0000       6.320299       171.9841 
 862   0.0000       6.329641       172.2383 
 863   0.0000       6.336390       172.4219 
 864   0.0000       6.343803       172.6236 
 865   0.0000       6.354612       172.9178 
 866   0.0000       6.363435       173.1579 
 867   0.0000       6.370114       173.3396 
 868   0.0000       6.377956       173.5530 
 869   0.0000       6.384781       173.7387 
 870   0.0000       6.394713       174.0090 
 871   0.0000       6.407110       174.3463 
 872   0.0000       6.415695       174.5799 
 873   0.0000       6.422742       174.7717 
 874   0.0000       6.423731       174.7986 
 875   0.0000       6.430105       174.9721 
 876   0.0000       6.435005       175.1054 
 877   0.0000       6.444620       175.3670 
 878   0.0000       6.447232       175.4381 
 879   0.0000       6.467380       175.9863 
 880   0.0000       6.473761       176.1600 
 881   0.0000       6.479964       176.3288 
 882   0.0000       6.493179       176.6884 
 883   0.0000       6.499852       176.8700 
 884   0.0000       6.504768       177.0037 
 885   0.0000       6.507770       177.0854 
 886   0.0000       6.519349       177.4005 
 887   0.0000       6.524054       177.5285 
 888   0.0000       6.526992       177.6085 
 889   0.0000       6.546166       178.1302 
 890   0.0000       6.550596       178.2508 
 891   0.0000       6.553828       178.3387 
 892   0.0000       6.561682       178.5524 
 893   0.0000       6.566117       178.6731 
 894   0.0000       6.570166       178.7833 
 895   0.0000       6.579232       179.0300 
 896   0.0000       6.588454       179.2809 
 897   0.0000       6.592427       179.3890 
 898   0.0000       6.598260       179.5478 
 899   0.0000       6.603573       179.6924 
 900   0.0000       6.611740       179.9146 
 901   0.0000       6.625119       180.2786 
 902   0.0000       6.630460       180.4240 
 903   0.0000       6.637319       180.6106 
 904   0.0000       6.646896       180.8712 
 905   0.0000       6.652392       181.0208 
 906   0.0000       6.653980       181.0640 
 907   0.0000       6.662489       181.2955 
 908   0.0000       6.669711       181.4921 
 909   0.0000       6.678355       181.7273 
 910   0.0000       6.684588       181.8969 
 911   0.0000       6.695976       182.2068 
 912   0.0000       6.702714       182.3901 
 913   0.0000       6.714198       182.7026 
 914   0.0000       6.717309       182.7873 
 915   0.0000       6.722746       182.9352 
 916   0.0000       6.741233       183.4383 
 917   0.0000       6.752294       183.7393 
 918   0.0000       6.776432       184.3961 
 919   0.0000       6.787675       184.7020 
 920   0.0000       6.794597       184.8904 
 921   0.0000       6.807163       185.2323 
 922   0.0000       6.820365       185.5916 
 923   0.0000       6.840797       186.1476 
 924   0.0000       6.852414       186.4637 
 925   0.0000       6.861854       186.7205 
 926   0.0000       6.865722       186.8258 
 927   0.0000       6.890248       187.4932 
 928   0.0000       6.900299       187.7667 
 929   0.0000       6.923218       188.3903 
 930   0.0000       6.927440       188.5052 
 931   0.0000       6.932248       188.6361 
 932   0.0000       6.942702       188.9205 
 933   0.0000       6.946357       189.0200 
 934   0.0000       6.958571       189.3523 
 935   0.0000       6.967324       189.5905 
 936   0.0000       6.970450       189.6756 
 937   0.0000       6.974771       189.7932 
 938   0.0000       6.997591       190.4141 
 939   0.0000       7.022510       191.0922 
 940   0.0000       7.027312       191.2229 
 941   0.0000       7.031096       191.3258 
 942   0.0000       7.036538       191.4739 
 943   0.0000       7.046898       191.7558 
 944   0.0000       7.055376       191.9865 
 945   0.0000       7.068522       192.3443 
 946   0.0000       7.081471       192.6966 
 947   0.0000       7.083559       192.7535 
 948   0.0000       7.098893       193.1707 
 949   0.0000       7.113324       193.5634 
 950   0.0000       7.115262       193.6161 
 951   0.0000       7.133917       194.1238 
 952   0.0000       7.139512       194.2760 
 953   0.0000       7.151183       194.5936 
 954   0.0000       7.162892       194.9122 
 955   0.0000       7.176772       195.2899 
 956   0.0000       7.194791       195.7802 
 957   0.0000       7.197375       195.8505 
 958   0.0000       7.220203       196.4717 
 959   0.0000       7.224951       196.6009 
 960   0.0000       7.236420       196.9130 
 961   0.0000       7.249959       197.2814 
 962   0.0000       7.268831       197.7950 
 963   0.0000       7.271693       197.8728 
 964   0.0000       7.278430       198.0561 
 965   0.0000       7.298583       198.6045 
 966   0.0000       7.312942       198.9953 
 967   0.0000       7.321213       199.2203 
 968   0.0000       7.329804       199.4541 
 969   0.0000       7.348078       199.9514 
 970   0.0000       7.366515       200.4531 
 971   0.0000       7.377268       200.7457 
 972   0.0000       7.391477       201.1323 
 973   0.0000       7.400798       201.3860 
 974   0.0000       7.407306       201.5631 
 975   0.0000       7.417459       201.8393 
 976   0.0000       7.425803       202.0664 
 977   0.0000       7.434412       202.3006 
 978   0.0000       7.438244       202.4049 
 979   0.0000       7.453190       202.8116 
 980   0.0000       7.467631       203.2046 
 981   0.0000       7.473337       203.3598 
 982   0.0000       7.477051       203.4609 
 983   0.0000       7.490749       203.8336 
 984   0.0000       7.495014       203.9497 
 985   0.0000       7.501068       204.1144 
 986   0.0000       7.510769       204.3784 
 987   0.0000       7.521218       204.6627 
 988   0.0000       7.530713       204.9211 
 989   0.0000       7.544509       205.2965 
 990   0.0000       7.561984       205.7720 
 991   0.0000       7.570947       206.0159 
 992   0.0000       7.579397       206.2459 
 993   0.0000       7.592521       206.6030 
 994   0.0000       7.602261       206.8681 
 995   0.0000       7.611738       207.1259 
 996   0.0000       7.614180       207.1924 
 997   0.0000       7.625570       207.5023 
 998   0.0000       7.647173       208.0902 
 999   0.0000       7.666092       208.6050 
 1000   0.0000       7.670198       208.7167 
 1001   0.0000       7.675933       208.8727 
 1002   0.0000       7.682729       209.0577 
 1003   0.0000       7.689419       209.2397 
 1004   0.0000       7.704286       209.6443 
 1005   0.0000       7.715162       209.9402 
 1006   0.0000       7.720087       210.0743 
 1007   0.0000       7.743169       210.7023 
 1008   0.0000       7.751611       210.9321 
 1009   0.0000       7.756473       211.0644 
 1010   0.0000       7.781257       211.7388 
 1011   0.0000       7.784613       211.8301 
 1012   0.0000       7.796941       212.1655 
 1013   0.0000       7.810407       212.5320 
 1014   0.0000       7.819255       212.7727 
 1015   0.0000       7.822776       212.8686 
 1016   0.0000       7.840635       213.3545 
 1017   0.0000       7.848252       213.5618 
 1018   0.0000       7.865532       214.0320 
 1019   0.0000       7.867697       214.0909 
 1020   0.0000       7.877444       214.3561 
 1021   0.0000       7.889144       214.6745 
 1022   0.0000       7.898191       214.9207 
 1023   0.0000       7.907666       215.1785 
 1024   0.0000       7.925087       215.6526 
 1025   0.0000       7.931694       215.8324 
 1026   0.0000       7.932293       215.8487 
 1027   0.0000       7.944652       216.1850 
 1028   0.0000       7.947239       216.2554 
 1029   0.0000       7.957266       216.5282 
 1030   0.0000       7.964500       216.7251 
 1031   0.0000       7.974672       217.0019 
 1032   0.0000       7.984169       217.2603 
 1033   0.0000       7.988509       217.3784 
 1034   0.0000       8.003496       217.7862 
 1035   0.0000       8.021430       218.2742 
 1036   0.0000       8.023629       218.3341 
 1037   0.0000       8.044336       218.8975 
 1038   0.0000       8.045535       218.9301 
 1039   0.0000       8.057590       219.2582 
 1040   0.0000       8.073194       219.6828 
 1041   0.0000       8.082287       219.9302 
 1042   0.0000       8.084936       220.0023 
 1043   0.0000       8.094940       220.2745 
 1044   0.0000       8.096297       220.3114 
 1045   0.0000       8.112073       220.7407 
 1046   0.0000       8.119951       220.9551 
 1047   0.0000       8.127333       221.1560 
 1048   0.0000       8.130827       221.2511 
 1049   0.0000       8.140602       221.5170 
 1050   0.0000       8.163700       222.1456 
 1051   0.0000       8.168876       222.2864 
 1052   0.0000       8.171825       222.3667 
 1053   0.0000       8.185281       222.7328 
 1054   0.0000       8.194260       222.9771 
 1055   0.0000       8.214820       223.5366 
 1056   0.0000       8.223064       223.7610 
 1057   0.0000       8.228329       223.9042 
 1058   0.0000       8.233223       224.0374 
 1059   0.0000       8.236267       224.1202 
 1060   0.0000       8.248159       224.4438 
 1061   0.0000       8.254510       224.6166 
 1062   0.0000       8.260383       224.7764 
 1063   0.0000       8.265297       224.9102 
 1064   0.0000       8.275129       225.1777 
 1065   0.0000       8.279685       225.3017 
 1066   0.0000       8.280112       225.3133 
 1067   0.0000       8.290230       225.5886 
 1068   0.0000       8.299042       225.8284 
 1069   0.0000       8.306566       226.0332 
 1070   0.0000       8.313388       226.2188 
 1071   0.0000       8.325524       226.5490 
 1072   0.0000       8.329615       226.6603 
 1073   0.0000       8.337877       226.8852 
 1074   0.0000       8.352500       227.2831 
 1075   0.0000       8.358225       227.4389 
 1076   0.0000       8.362896       227.5660 
 1077   0.0000       8.369845       227.7551 
 1078   0.0000       8.376365       227.9325 
 1079   0.0000       8.380924       228.0565 
 1080   0.0000       8.391794       228.3523 
 1081   0.0000       8.403323       228.6660 
 1082   0.0000       8.405482       228.7248 
 1083   0.0000       8.421287       229.1549 
 1084   0.0000       8.432757       229.4670 
 1085   0.0000       8.441743       229.7115 
 1086   0.0000       8.453283       230.0255 
 1087   0.0000       8.457744       230.1469 
 1088   0.0000       8.473139       230.5658 
 1089   0.0000       8.484001       230.8614 
 1090   0.0000       8.494286       231.1413 
 1091   0.0000       8.497315       231.2237 
 1092   0.0000       8.505656       231.4507 
 1093   0.0000       8.513096       231.6531 
 1094   0.0000       8.520642       231.8585 
 1095   0.0000       8.542147       232.4436 
 1096   0.0000       8.546679       232.5669 
 1097   0.0000       8.567717       233.1394 
 1098   0.0000       8.582125       233.5315 
 1099   0.0000       8.604025       234.1274 
 1100   0.0000       8.608646       234.2532 
 1101   0.0000       8.615388       234.4366 
 1102   0.0000       8.621303       234.5976 
 1103   0.0000       8.650429       235.3901 
 1104   0.0000       8.658769       235.6171 
 1105   0.0000       8.666159       235.8182 
 1106   0.0000       8.683498       236.2900 
 1107   0.0000       8.689321       236.4485 
 1108   0.0000       8.702508       236.8073 
 1109   0.0000       8.725815       237.4415 
 1110   0.0000       8.732069       237.6117 
 1111   0.0000       8.744004       237.9365 
 1112   0.0000       8.769705       238.6358 
 1113   0.0000       8.774201       238.7581 
 1114   0.0000       8.781280       238.9508 
 1115   0.0000       8.790463       239.2007 
 1116   0.0000       8.800371       239.4703 
 1117   0.0000       8.812366       239.7967 
 1118   0.0000       8.843368       240.6403 
 1119   0.0000       8.853215       240.9082 
 1120   0.0000       8.865328       241.2378 
 1121   0.0000       8.870880       241.3889 
 1122   0.0000       8.889469       241.8947 
 1123   0.0000       8.892403       241.9746 
 1124   0.0000       8.896672       242.0908 
 1125   0.0000       8.905831       242.3400 
 1126   0.0000       8.927745       242.9363 
 1127   0.0000       8.937992       243.2151 
 1128   0.0000       8.946742       243.4532 
 1129   0.0000       8.981125       244.3888 
 1130   0.0000       8.987568       244.5642 
 1131   0.0000       8.992540       244.6994 
 1132   0.0000       9.011763       245.2225 
 1133   0.0000       9.016750       245.3582 
 1134   0.0000       9.043644       246.0901 
 1135   0.0000       9.058291       246.4886 
 1136   0.0000       9.059152       246.5120 
 1137   0.0000       9.076688       246.9892 
 1138   0.0000       9.089227       247.3304 
 1139   0.0000       9.105012       247.7600 
 1140   0.0000       9.112267       247.9574 
 1141   0.0000       9.140320       248.7207 
 1142   0.0000       9.170819       249.5507 
 1143   0.0000       9.182071       249.8569 
 1144   0.0000       9.186943       249.9894 
 1145   0.0000       9.247153       251.6278 
 1146   0.0000       9.276617       252.4296 
 1147   0.0000       9.280919       252.5466 
 1148   0.0000       9.290889       252.8180 
 1149   0.0000       9.312244       253.3991 
 1150   0.0000       9.343889       254.2602 
 1151   0.0000       9.352078       254.4830 
 1152   0.0000       9.363820       254.8025 
 1153   0.0000       9.401110       255.8172 
 1154   0.0000       9.416698       256.2414 
 1155   0.0000       9.434351       256.7218 
 1156   0.0000       9.441646       256.9202 
 1157   0.0000       9.456499       257.3244 
 1158   0.0000       9.462684       257.4927 
 1159   0.0000       9.471799       257.7407 
 1160   0.0000       9.521803       259.1014 
 1161   0.0000       9.526071       259.2176 
 1162   0.0000       9.562271       260.2026 
 1163   0.0000       9.579972       260.6843 
 1164   0.0000       9.602735       261.3037 
 1165   0.0000       9.611546       261.5435 
 1166   0.0000       9.651223       262.6231 
 1167   0.0000       9.659235       262.8411 
 1168   0.0000       9.670736       263.1541 
 1169   0.0000       9.682376       263.4708 
 1170   0.0000       9.691925       263.7307 
 1171   0.0000       9.695091       263.8168 
 1172   0.0000       9.701222       263.9837 
 1173   0.0000       9.747236       265.2358 
 1174   0.0000       9.757172       265.5061 
 1175   0.0000       9.768096       265.8034 
 1176   0.0000       9.773452       265.9492 
 1177   0.0000       9.790684       266.4181 
 1178   0.0000       9.815797       267.1014 
 1179   0.0000       9.828129       267.4370 
 1180   0.0000       9.830162       267.4923 
 1181   0.0000       9.834702       267.6158 
 1182   0.0000       9.863656       268.4037 
 1183   0.0000       9.867813       268.5168 
 1184   0.0000       9.883018       268.9306 
 1185   0.0000       9.889796       269.1150 
 1186   0.0000       9.945876       270.6410 
 1187   0.0000       9.948280       270.7065 
 1188   0.0000       9.955533       270.9038 
 1189   0.0000       9.984348       271.6879 
 1190   0.0000      10.009278       272.3663 
 1191   0.0000      10.014717       272.5143 
 1192   0.0000      10.029178       272.9078 
 1193   0.0000      10.040884       273.2264 
 1194   0.0000      10.052583       273.5447 
 1195   0.0000      10.094865       274.6952 
 1196   0.0000      10.118068       275.3266 
 1197   0.0000      10.128793       275.6185 
 1198   0.0000      10.131754       275.6990 
 1199   0.0000      10.157742       276.4062 
 1200   0.0000      10.179283       276.9924 
 1201   0.0000      10.210626       277.8453 
 1202   0.0000      10.214054       277.9385 
 1203   0.0000      10.218751       278.0663 
 1204   0.0000      10.237382       278.5733 
 1205   0.0000      10.240569       278.6600 
 1206   0.0000      10.256415       279.0912 
 1207   0.0000      10.263673       279.2888 
 1208   0.0000      10.295674       280.1595 
 1209   0.0000      10.308069       280.4968 
 1210   0.0000      10.323120       280.9064 
 1211   0.0000      10.351185       281.6701 
 1212   0.0000      10.389493       282.7125 
 1213   0.0000      10.429004       283.7876 
 1214   0.0000      10.460492       284.6445 
 1215   0.0000      10.492110       285.5048 
 1216   0.0000      10.514792       286.1220 
 1217   0.0000      10.519370       286.2466 
 1218   0.0000      10.614548       288.8365 
 1219   0.0000      10.669374       290.3284 
 1220   0.0000      10.684258       290.7334 
 1221   0.0000      10.685162       290.7580 
 1222   0.0000      10.729854       291.9742 
 1223   0.0000      10.741652       292.2952 
 1224   0.0000      10.859131       295.4920 
 1225   0.0000      10.904428       296.7246 
 1226   0.0000      10.942391       297.7576 
 1227   0.0000      11.005002       299.4613 
 1228   0.0000      11.017039       299.7889 
 1229   0.0000      11.061489       300.9984 
 1230   0.0000      11.252020       306.1830 
 1231   0.0000      11.353878       308.9547 
 1232   0.0000      11.428918       310.9967 
 1233   0.0000      11.468393       312.0708 
 1234   0.0000      11.553045       314.3743 
 1235   0.0000      11.607675       315.8609 
 1236   0.0000      11.639457       316.7257 
 1237   0.0000      11.643470       316.8349 
 1238   0.0000      11.684795       317.9594 
 1239   0.0000      11.733813       319.2933 
 1240   0.0000      11.862895       322.8058 
 1241   0.0000      11.914068       324.1983 
 1242   0.0000      11.921760       324.4076 
 1243   0.0000      12.013662       326.9084 
 1244   0.0000      12.026018       327.2446 
 1245   0.0000      12.047690       327.8343 
 1246   0.0000      12.075355       328.5871 
 1247   0.0000      12.143225       330.4339 
 1248   0.0000      12.263625       333.7102 
 1249   0.0000      12.281127       334.1864 
 1250   0.0000      12.353405       336.1532 
 1251   0.0000      12.385770       337.0339 
 1252   0.0000      12.417700       337.9028 
 1253   0.0000      12.529147       340.9354 
 1254   0.0000      12.653632       344.3228 
 1255   0.0000      12.811607       348.6216 
 1256   0.0000      12.844891       349.5272 
 1257   0.0000      12.871866       350.2613 
 1258   0.0000      12.996441       353.6511 
 1259   0.0000      13.118792       356.9805 
 1260   0.0000      13.152938       357.9096 
 1261   0.0000      13.635600       371.0435 
 1262   0.0000      14.188496       386.0886 
 1263   0.0000      14.452596       393.2751 
 1264   0.0000      14.964915       407.2160 
 1265   0.0000      27.965974       760.9928 
 1266   0.0000      28.157068       766.1928 
 1267   0.0000      28.308021       770.3004 
 1268   0.0000      28.503717       775.6256 
 1269   0.0000      28.534346       776.4590 
 1270   0.0000      28.551667       776.9303 
 1271   0.0000      28.755000       782.4633 
 1272   0.0000      28.888512       786.0964 
 1273   0.0000      28.947328       787.6968 
 1274   0.0000      28.991808       788.9072 
 1275   0.0000      29.029756       789.9398 
 1276   0.0000      29.086616       791.4871 
 1277   0.0000      29.347655       798.5903 
 1278   0.0000      37.614542      1023.5437 
 1279   0.0000      37.849597      1029.9399 
 1280   0.0000      38.215451      1039.8953 
 1281   0.0000      48.274613      1313.6190 
 1282   0.0000     147.093975      4002.6306 
 1283   0.0000     147.259693      4007.1400 
 1284   0.0000     147.396620      4010.8659 
 1285   0.0000     147.618038      4016.8910 
 1286   0.0000     147.632243      4017.2776 
 1287   0.0000     147.638922      4017.4593 
 1288   0.0000     147.835215      4022.8007 
 1289   0.0000     147.965142      4026.3362 
 1290   0.0000     148.023920      4027.9356 
 1291   0.0000     148.091056      4029.7625 
 1292   0.0000     148.161077      4031.6679 
 1293   0.0000     148.239788      4033.8097 
 1294   0.0000     148.448469      4039.4882 
 1295   0.0000     196.967351      5359.7541 
 1296   0.0000     197.229499      5366.8875 
 1297   0.0000     197.621050      5377.5422 
 1298   0.0000     253.379393      6894.8038 

                 SPIN DOWN ORBITALS
  NO   OCC          E(Eh)            E(eV) 
   0   1.0000     -19.267710      -524.3010 
   1   1.0000     -14.506148      -394.7324 
   2   1.0000     -14.495301      -394.4372 
   3   1.0000     -14.475633      -393.9020 
   4   1.0000     -10.409261      -283.2504 
   5   1.0000     -10.373589      -282.2797 
   6   1.0000     -10.370853      -282.2053 
   7   1.0000     -10.364076      -282.0208 
   8   1.0000     -10.352823      -281.7146 
   9   1.0000     -10.347984      -281.5830 
  10   1.0000     -10.321665      -280.8668 
  11   1.0000     -10.319487      -280.8075 
  12   1.0000     -10.311526      -280.5909 
  13   1.0000     -10.311160      -280.5809 
  14   1.0000     -10.310699      -280.5684 
  15   1.0000     -10.310033      -280.5503 
  16   1.0000     -10.309428      -280.5338 
  17   1.0000      -1.077273       -29.3141 
  18   1.0000      -1.021213       -27.7886 
  19   1.0000      -0.983884       -26.7728 
  20   1.0000      -0.934949       -25.4413 
  21   1.0000      -0.901046       -24.5187 
  22   1.0000      -0.832851       -22.6630 
  23   1.0000      -0.824250       -22.4290 
  24   1.0000      -0.784019       -21.3343 
  25   1.0000      -0.769172       -20.9302 
  26   1.0000      -0.723371       -19.6839 
  27   1.0000      -0.702396       -19.1132 
  28   1.0000      -0.663169       -18.0458 
  29   1.0000      -0.641945       -17.4682 
  30   1.0000      -0.620790       -16.8926 
  31   1.0000      -0.606601       -16.5064 
  32   1.0000      -0.565804       -15.3963 
  33   1.0000      -0.551587       -15.0094 
  34   1.0000      -0.542966       -14.7749 
  35   1.0000      -0.522911       -14.2291 
  36   1.0000      -0.514547       -14.0015 
  37   1.0000      -0.495456       -13.4820 
  38   1.0000      -0.488568       -13.2946 
  39   1.0000      -0.481983       -13.1154 
  40   1.0000      -0.468832       -12.7576 
  41   1.0000      -0.450719       -12.2647 
  42   1.0000      -0.447767       -12.1844 
  43   1.0000      -0.443869       -12.0783 
  44   1.0000      -0.438143       -11.9225 
  45   1.0000      -0.421358       -11.4657 
  46   1.0000      -0.414464       -11.2781 
  47   1.0000      -0.403826       -10.9887 
  48   1.0000      -0.393276       -10.7016 
  49   1.0000      -0.367893       -10.0109 
  50   1.0000      -0.366665        -9.9775 
  51   1.0000      -0.337882        -9.1942 
  52   1.0000      -0.309099        -8.4110 
  53   1.0000      -0.295025        -8.0280 
  54   1.0000      -0.287548        -7.8246 
  55   1.0000      -0.285179        -7.7601 
  56   1.0000      -0.282153        -7.6778 
  57   1.0000      -0.272751        -7.4219 
  58   0.0000      -0.177808        -4.8384 
  59   0.0000      -0.059141        -1.6093 
  60   0.0000      -0.038652        -1.0518 
  61   0.0000      -0.019442        -0.5290 
  62   0.0000      -0.016430        -0.4471 
  63   0.0000       0.016670         0.4536 
  64   0.0000       0.031278         0.8511 
  65   0.0000       0.033189         0.9031 
  66   0.0000       0.038431         1.0458 
  67   0.0000       0.041997         1.1428 
  68   0.0000       0.053260         1.4493 
  69   0.0000       0.056436         1.5357 
  70   0.0000       0.064254         1.7484 
  71   0.0000       0.065272         1.7762 
  72   0.0000       0.071453         1.9443 
  73   0.0000       0.086320         2.3489 
  74   0.0000       0.089492         2.4352 
  75   0.0000       0.100771         2.7421 
  76   0.0000       0.108120         2.9421 
  77   0.0000       0.115276         3.1368 
  78   0.0000       0.120381         3.2757 
  79   0.0000       0.126840         3.4515 
  80   0.0000       0.131911         3.5895 
  81   0.0000       0.133892         3.6434 
  82   0.0000       0.138433         3.7670 
  83   0.0000       0.141252         3.8437 
  84   0.0000       0.149120         4.0578 
  85   0.0000       0.149548         4.0694 
  86   0.0000       0.162248         4.4150 
  87   0.0000       0.167230         4.5506 
  88   0.0000       0.171621         4.6701 
  89   0.0000       0.172279         4.6879 
  90   0.0000       0.179173         4.8755 
  91   0.0000       0.181757         4.9459 
  92   0.0000       0.187446         5.1007 
  93   0.0000       0.196903         5.3580 
  94   0.0000       0.200666         5.4604 
  95   0.0000       0.202987         5.5236 
  96   0.0000       0.212527         5.7832 
  97   0.0000       0.222414         6.0522 
  98   0.0000       0.224592         6.1114 
  99   0.0000       0.230123         6.2620 
 100   0.0000       0.239405         6.5146 
 101   0.0000       0.243800         6.6341 
 102   0.0000       0.245337         6.6760 
 103   0.0000       0.251988         6.8569 
 104   0.0000       0.254712         6.9311 
 105   0.0000       0.259658         7.0656 
 106   0.0000       0.260992         7.1020 
 107   0.0000       0.265106         7.2139 
 108   0.0000       0.267899         7.2899 
 109   0.0000       0.269831         7.3425 
 110   0.0000       0.277406         7.5486 
 111   0.0000       0.284271         7.7354 
 112   0.0000       0.285925         7.7804 
 113   0.0000       0.288764         7.8577 
 114   0.0000       0.292219         7.9517 
 115   0.0000       0.294999         8.0273 
 116   0.0000       0.298720         8.1286 
 117   0.0000       0.301864         8.2141 
 118   0.0000       0.307013         8.3543 
 119   0.0000       0.316029         8.5996 
 120   0.0000       0.317641         8.6435 
 121   0.0000       0.320067         8.7095 
 122   0.0000       0.325985         8.8705 
 123   0.0000       0.328839         8.9482 
 124   0.0000       0.331403         9.0179 
 125   0.0000       0.341502         9.2927 
 126   0.0000       0.344925         9.3859 
 127   0.0000       0.349980         9.5234 
 128   0.0000       0.353091         9.6081 
 129   0.0000       0.357430         9.7262 
 130   0.0000       0.359277         9.7764 
 131   0.0000       0.365099         9.9348 
 132   0.0000       0.372044        10.1238 
 133   0.0000       0.377339        10.2679 
 134   0.0000       0.387172        10.5355 
 135   0.0000       0.394154        10.7255 
 136   0.0000       0.402083        10.9412 
 137   0.0000       0.408162        11.1067 
 138   0.0000       0.413536        11.2529 
 139   0.0000       0.417112        11.3502 
 140   0.0000       0.419342        11.4109 
 141   0.0000       0.422070        11.4851 
 142   0.0000       0.428550        11.6614 
 143   0.0000       0.433451        11.7948 
 144   0.0000       0.440872        11.9967 
 145   0.0000       0.442382        12.0378 
 146   0.0000       0.447865        12.1870 
 147   0.0000       0.451271        12.2797 
 148   0.0000       0.459787        12.5114 
 149   0.0000       0.464688        12.6448 
 150   0.0000       0.471289        12.8244 
 151   0.0000       0.473700        12.8900 
 152   0.0000       0.482444        13.1280 
 153   0.0000       0.488200        13.2846 
 154   0.0000       0.493722        13.4349 
 155   0.0000       0.500276        13.6132 
 156   0.0000       0.510186        13.8829 
 157   0.0000       0.515575        14.0295 
 158   0.0000       0.517842        14.0912 
 159   0.0000       0.524466        14.2714 
 160   0.0000       0.533233        14.5100 
 161   0.0000       0.538665        14.6578 
 162   0.0000       0.541242        14.7279 
 163   0.0000       0.546562        14.8727 
 164   0.0000       0.549997        14.9662 
 165   0.0000       0.558783        15.2053 
 166   0.0000       0.565442        15.3865 
 167   0.0000       0.577819        15.7233 
 168   0.0000       0.580848        15.8057 
 169   0.0000       0.585318        15.9273 
 170   0.0000       0.591946        16.1077 
 171   0.0000       0.601543        16.3688 
 172   0.0000       0.604601        16.4520 
 173   0.0000       0.610200        16.6044 
 174   0.0000       0.615223        16.7411 
 175   0.0000       0.616043        16.7634 
 176   0.0000       0.623748        16.9730 
 177   0.0000       0.632936        17.2231 
 178   0.0000       0.638554        17.3759 
 179   0.0000       0.640942        17.4409 
 180   0.0000       0.646991        17.6055 
 181   0.0000       0.651547        17.7295 
 182   0.0000       0.665717        18.1151 
 183   0.0000       0.674246        18.3472 
 184   0.0000       0.681749        18.5513 
 185   0.0000       0.686839        18.6898 
 186   0.0000       0.690671        18.7941 
 187   0.0000       0.694320        18.8934 
 188   0.0000       0.702656        19.1202 
 189   0.0000       0.708680        19.2842 
 190   0.0000       0.709301        19.3011 
 191   0.0000       0.713263        19.4089 
 192   0.0000       0.722198        19.6520 
 193   0.0000       0.733179        19.9508 
 194   0.0000       0.737561        20.0701 
 195   0.0000       0.738282        20.0897 
 196   0.0000       0.745758        20.2931 
 197   0.0000       0.747524        20.3412 
 198   0.0000       0.757110        20.6020 
 199   0.0000       0.757771        20.6200 
 200   0.0000       0.761586        20.7238 
 201   0.0000       0.767228        20.8773 
 202   0.0000       0.771836        21.0027 
 203   0.0000       0.776526        21.1303 
 204   0.0000       0.779709        21.2170 
 205   0.0000       0.782574        21.2949 
 206   0.0000       0.788637        21.4599 
 207   0.0000       0.794513        21.6198 
 208   0.0000       0.798034        21.7156 
 209   0.0000       0.804135        21.8816 
 210   0.0000       0.813922        22.1479 
 211   0.0000       0.818245        22.2656 
 212   0.0000       0.822055        22.3693 
 213   0.0000       0.832397        22.6507 
 214   0.0000       0.835395        22.7322 
 215   0.0000       0.839866        22.8539 
 216   0.0000       0.841569        22.9003 
 217   0.0000       0.848885        23.0993 
 218   0.0000       0.860650        23.4195 
 219   0.0000       0.865136        23.5416 
 220   0.0000       0.872244        23.7350 
 221   0.0000       0.877903        23.8890 
 222   0.0000       0.879522        23.9330 
 223   0.0000       0.888444        24.1758 
 224   0.0000       0.893218        24.3057 
 225   0.0000       0.898883        24.4598 
 226   0.0000       0.899966        24.4893 
 227   0.0000       0.907024        24.6814 
 228   0.0000       0.912208        24.8224 
 229   0.0000       0.913965        24.8703 
 230   0.0000       0.920726        25.0542 
 231   0.0000       0.927152        25.2291 
 232   0.0000       0.930667        25.3247 
 233   0.0000       0.934728        25.4352 
 234   0.0000       0.936201        25.4753 
 235   0.0000       0.942076        25.6352 
 236   0.0000       0.953252        25.9393 
 237   0.0000       0.955534        26.0014 
 238   0.0000       0.961504        26.1639 
 239   0.0000       0.964950        26.2576 
 240   0.0000       0.966760        26.3069 
 241   0.0000       0.974962        26.5301 
 242   0.0000       0.978404        26.6237 
 243   0.0000       0.982943        26.7472 
 244   0.0000       1.001546        27.2535 
 245   0.0000       1.008249        27.4358 
 246   0.0000       1.013960        27.5913 
 247   0.0000       1.017390        27.6846 
 248   0.0000       1.018784        27.7225 
 249   0.0000       1.024345        27.8739 
 250   0.0000       1.031957        28.0810 
 251   0.0000       1.032887        28.1063 
 252   0.0000       1.041072        28.3290 
 253   0.0000       1.048020        28.5181 
 254   0.0000       1.063503        28.9394 
 255   0.0000       1.067946        29.0603 
 256   0.0000       1.070346        29.1256 
 257   0.0000       1.076119        29.2827 
 258   0.0000       1.085819        29.5466 
 259   0.0000       1.093992        29.7690 
 260   0.0000       1.097019        29.8514 
 261   0.0000       1.100393        29.9432 
 262   0.0000       1.121024        30.5046 
 263   0.0000       1.123333        30.5674 
 264   0.0000       1.129484        30.7348 
 265   0.0000       1.135386        30.8954 
 266   0.0000       1.143477        31.1156 
 267   0.0000       1.146391        31.1949 
 268   0.0000       1.149911        31.2907 
 269   0.0000       1.156339        31.4656 
 270   0.0000       1.162320        31.6283 
 271   0.0000       1.166258        31.7355 
 272   0.0000       1.170817        31.8595 
 273   0.0000       1.175191        31.9786 
 274   0.0000       1.177896        32.0522 
 275   0.0000       1.191011        32.4091 
 276   0.0000       1.196157        32.5491 
 277   0.0000       1.201077        32.6830 
 278   0.0000       1.204913        32.7874 
 279   0.0000       1.217282        33.1239 
 280   0.0000       1.232152        33.5286 
 281   0.0000       1.234646        33.5964 
 282   0.0000       1.239947        33.7407 
 283   0.0000       1.250961        34.0404 
 284   0.0000       1.255302        34.1585 
 285   0.0000       1.257163        34.2091 
 286   0.0000       1.268263        34.5112 
 287   0.0000       1.273817        34.6623 
 288   0.0000       1.290260        35.1098 
 289   0.0000       1.294942        35.2372 
 290   0.0000       1.298545        35.3352 
 291   0.0000       1.304166        35.4882 
 292   0.0000       1.307902        35.5898 
 293   0.0000       1.326119        36.0855 
 294   0.0000       1.332288        36.2534 
 295   0.0000       1.342270        36.5250 
 296   0.0000       1.345229        36.6055 
 297   0.0000       1.359333        36.9893 
 298   0.0000       1.371725        37.3265 
 299   0.0000       1.376566        37.4583 
 300   0.0000       1.386357        37.7247 
 301   0.0000       1.405929        38.2573 
 302   0.0000       1.411108        38.3982 
 303   0.0000       1.414036        38.4779 
 304   0.0000       1.422014        38.6950 
 305   0.0000       1.440132        39.1880 
 306   0.0000       1.451317        39.4924 
 307   0.0000       1.458558        39.6894 
 308   0.0000       1.466928        39.9171 
 309   0.0000       1.473363        40.0922 
 310   0.0000       1.488072        40.4925 
 311   0.0000       1.495151        40.6851 
 312   0.0000       1.503840        40.9216 
 313   0.0000       1.507596        41.0238 
 314   0.0000       1.512949        41.1694 
 315   0.0000       1.523502        41.4566 
 316   0.0000       1.532923        41.7129 
 317   0.0000       1.541807        41.9547 
 318   0.0000       1.547648        42.1136 
 319   0.0000       1.553947        42.2850 
 320   0.0000       1.564549        42.5735 
 321   0.0000       1.569370        42.7047 
 322   0.0000       1.578237        42.9460 
 323   0.0000       1.593274        43.3552 
 324   0.0000       1.597952        43.4825 
 325   0.0000       1.600245        43.5449 
 326   0.0000       1.613158        43.8963 
 327   0.0000       1.618127        44.0315 
 328   0.0000       1.627497        44.2864 
 329   0.0000       1.632328        44.4179 
 330   0.0000       1.637730        44.5649 
 331   0.0000       1.651338        44.9352 
 332   0.0000       1.653171        44.9851 
 333   0.0000       1.660640        45.1883 
 334   0.0000       1.667686        45.3800 
 335   0.0000       1.679071        45.6898 
 336   0.0000       1.686708        45.8977 
 337   0.0000       1.692909        46.0664 
 338   0.0000       1.700622        46.2763 
 339   0.0000       1.706511        46.4365 
 340   0.0000       1.713170        46.6177 
 341   0.0000       1.718390        46.7598 
 342   0.0000       1.722835        46.8807 
 343   0.0000       1.727117        46.9972 
 344   0.0000       1.735102        47.2145 
 345   0.0000       1.744179        47.4615 
 346   0.0000       1.755273        47.7634 
 347   0.0000       1.767710        48.1018 
 348   0.0000       1.769206        48.1425 
 349   0.0000       1.777438        48.3665 
 350   0.0000       1.785717        48.5918 
 351   0.0000       1.790415        48.7197 
 352   0.0000       1.797658        48.9167 
 353   0.0000       1.800049        48.9818 
 354   0.0000       1.811417        49.2912 
 355   0.0000       1.815718        49.4082 
 356   0.0000       1.825864        49.6843 
 357   0.0000       1.835347        49.9423 
 358   0.0000       1.837771        50.0083 
 359   0.0000       1.847613        50.2761 
 360   0.0000       1.860305        50.6215 
 361   0.0000       1.862065        50.6694 
 362   0.0000       1.868119        50.8341 
 363   0.0000       1.870223        50.8914 
 364   0.0000       1.886402        51.3316 
 365   0.0000       1.894413        51.5496 
 366   0.0000       1.897293        51.6280 
 367   0.0000       1.901313        51.7374 
 368   0.0000       1.905595        51.8539 
 369   0.0000       1.915611        52.1264 
 370   0.0000       1.918897        52.2159 
 371   0.0000       1.928081        52.4658 
 372   0.0000       1.933696        52.6185 
 373   0.0000       1.942096        52.8471 
 374   0.0000       1.942435        52.8563 
 375   0.0000       1.949959        53.0611 
 376   0.0000       1.956666        53.2436 
 377   0.0000       1.966350        53.5071 
 378   0.0000       1.969331        53.5882 
 379   0.0000       1.976806        53.7916 
 380   0.0000       1.978591        53.8402 
 381   0.0000       1.988865        54.1198 
 382   0.0000       1.993438        54.2442 
 383   0.0000       1.997298        54.3493 
 384   0.0000       2.001391        54.4606 
 385   0.0000       2.008611        54.6571 
 386   0.0000       2.013268        54.7838 
 387   0.0000       2.024394        55.0866 
 388   0.0000       2.031788        55.2878 
 389   0.0000       2.034259        55.3550 
 390   0.0000       2.042569        55.5811 
 391   0.0000       2.045357        55.6570 
 392   0.0000       2.053029        55.8658 
 393   0.0000       2.063942        56.1627 
 394   0.0000       2.067004        56.2460 
 395   0.0000       2.074173        56.4411 
 396   0.0000       2.074646        56.4540 
 397   0.0000       2.085080        56.7379 
 398   0.0000       2.086556        56.7781 
 399   0.0000       2.098285        57.0972 
 400   0.0000       2.105164        57.2844 
 401   0.0000       2.110743        57.4362 
 402   0.0000       2.111535        57.4578 
 403   0.0000       2.123079        57.7719 
 404   0.0000       2.128341        57.9151 
 405   0.0000       2.132635        58.0319 
 406   0.0000       2.137421        58.1622 
 407   0.0000       2.140483        58.2455 
 408   0.0000       2.144776        58.3623 
 409   0.0000       2.152734        58.5789 
 410   0.0000       2.158019        58.7227 
 411   0.0000       2.165438        58.9246 
 412   0.0000       2.173503        59.1440 
 413   0.0000       2.178184        59.2714 
 414   0.0000       2.184909        59.4544 
 415   0.0000       2.188645        59.5561 
 416   0.0000       2.192685        59.6660 
 417   0.0000       2.203054        59.9482 
 418   0.0000       2.210855        60.1604 
 419   0.0000       2.220448        60.4215 
 420   0.0000       2.223982        60.5176 
 421   0.0000       2.227245        60.6064 
 422   0.0000       2.232903        60.7604 
 423   0.0000       2.237580        60.8876 
 424   0.0000       2.252846        61.3031 
 425   0.0000       2.255229        61.3679 
 426   0.0000       2.258866        61.4669 
 427   0.0000       2.259367        61.4805 
 428   0.0000       2.266367        61.6710 
 429   0.0000       2.271475        61.8100 
 430   0.0000       2.282946        62.1221 
 431   0.0000       2.292463        62.3811 
 432   0.0000       2.295528        62.4645 
 433   0.0000       2.304571        62.7106 
 434   0.0000       2.305031        62.7231 
 435   0.0000       2.315712        63.0137 
 436   0.0000       2.327815        63.3431 
 437   0.0000       2.331227        63.4359 
 438   0.0000       2.337324        63.6018 
 439   0.0000       2.345466        63.8234 
 440   0.0000       2.356008        64.1102 
 441   0.0000       2.359679        64.2101 
 442   0.0000       2.368986        64.4634 
 443   0.0000       2.375941        64.6526 
 444   0.0000       2.379955        64.7619 
 445   0.0000       2.393610        65.1335 
 446   0.0000       2.398147        65.2569 
 447   0.0000       2.400055        65.3088 
 448   0.0000       2.404891        65.4404 
 449   0.0000       2.412338        65.6430 
 450   0.0000       2.415402        65.7264 
 451   0.0000       2.428478        66.0822 
 452   0.0000       2.446349        66.5685 
 453   0.0000       2.447809        66.6083 
 454   0.0000       2.451407        66.7062 
 455   0.0000       2.453478        66.7625 
 456   0.0000       2.460290        66.9479 
 457   0.0000       2.466463        67.1159 
 458   0.0000       2.477083        67.4048 
 459   0.0000       2.481898        67.5359 
 460   0.0000       2.482782        67.5599 
 461   0.0000       2.489376        67.7394 
 462   0.0000       2.494837        67.8880 
 463   0.0000       2.501667        68.0738 
 464   0.0000       2.505242        68.1711 
 465   0.0000       2.511066        68.3296 
 466   0.0000       2.515503        68.4503 
 467   0.0000       2.526968        68.7623 
 468   0.0000       2.534133        68.9573 
 469   0.0000       2.539602        69.1061 
 470   0.0000       2.542335        69.1804 
 471   0.0000       2.549667        69.3800 
 472   0.0000       2.555312        69.5336 
 473   0.0000       2.562189        69.7207 
 474   0.0000       2.570363        69.9431 
 475   0.0000       2.573440        70.0269 
 476   0.0000       2.583033        70.2879 
 477   0.0000       2.584018        70.3147 
 478   0.0000       2.589016        70.4507 
 479   0.0000       2.594483        70.5995 
 480   0.0000       2.607548        70.9550 
 481   0.0000       2.618312        71.2479 
 482   0.0000       2.618348        71.2489 
 483   0.0000       2.625811        71.4519 
 484   0.0000       2.627595        71.5005 
 485   0.0000       2.631515        71.6072 
 486   0.0000       2.637144        71.7603 
 487   0.0000       2.645157        71.9784 
 488   0.0000       2.648265        72.0630 
 489   0.0000       2.653626        72.2088 
 490   0.0000       2.664942        72.5168 
 491   0.0000       2.672345        72.7182 
 492   0.0000       2.678541        72.8868 
 493   0.0000       2.684798        73.0571 
 494   0.0000       2.689102        73.1742 
 495   0.0000       2.698608        73.4329 
 496   0.0000       2.702899        73.5496 
 497   0.0000       2.714879        73.8756 
 498   0.0000       2.718903        73.9851 
 499   0.0000       2.730206        74.2927 
 500   0.0000       2.735892        74.4474 
 501   0.0000       2.739642        74.5495 
 502   0.0000       2.748412        74.7881 
 503   0.0000       2.752959        74.9118 
 504   0.0000       2.757659        75.0397 
 505   0.0000       2.765934        75.2649 
 506   0.0000       2.775776        75.5327 
 507   0.0000       2.781859        75.6982 
 508   0.0000       2.787985        75.8649 
 509   0.0000       2.792836        75.9969 
 510   0.0000       2.798430        76.1492 
 511   0.0000       2.805290        76.3358 
 512   0.0000       2.814252        76.5797 
 513   0.0000       2.820120        76.7394 
 514   0.0000       2.826110        76.9024 
 515   0.0000       2.831754        77.0559 
 516   0.0000       2.839305        77.2614 
 517   0.0000       2.844458        77.4017 
 518   0.0000       2.850158        77.5567 
 519   0.0000       2.858782        77.7914 
 520   0.0000       2.866563        78.0031 
 521   0.0000       2.887375        78.5695 
 522   0.0000       2.892081        78.6975 
 523   0.0000       2.898373        78.8687 
 524   0.0000       2.906272        79.0837 
 525   0.0000       2.912858        79.2629 
 526   0.0000       2.926684        79.6391 
 527   0.0000       2.931674        79.7749 
 528   0.0000       2.939829        79.9968 
 529   0.0000       2.954374        80.3926 
 530   0.0000       2.955600        80.4260 
 531   0.0000       2.963054        80.6288 
 532   0.0000       2.970384        80.8283 
 533   0.0000       2.984008        81.1990 
 534   0.0000       2.990815        81.3842 
 535   0.0000       3.000539        81.6488 
 536   0.0000       3.003434        81.7276 
 537   0.0000       3.011531        81.9479 
 538   0.0000       3.013976        82.0144 
 539   0.0000       3.037603        82.6574 
 540   0.0000       3.042057        82.7786 
 541   0.0000       3.051082        83.0242 
 542   0.0000       3.061174        83.2988 
 543   0.0000       3.068876        83.5084 
 544   0.0000       3.076980        83.7289 
 545   0.0000       3.078842        83.7795 
 546   0.0000       3.087803        84.0234 
 547   0.0000       3.101232        84.3888 
 548   0.0000       3.113690        84.7278 
 549   0.0000       3.121993        84.9537 
 550   0.0000       3.136693        85.3537 
 551   0.0000       3.141422        85.4824 
 552   0.0000       3.147848        85.6573 
 553   0.0000       3.162103        86.0452 
 554   0.0000       3.176330        86.4323 
 555   0.0000       3.182278        86.5942 
 556   0.0000       3.191019        86.8320 
 557   0.0000       3.201344        87.1130 
 558   0.0000       3.204760        87.2060 
 559   0.0000       3.214767        87.4782 
 560   0.0000       3.226691        87.8027 
 561   0.0000       3.234477        88.0146 
 562   0.0000       3.235601        88.0452 
 563   0.0000       3.248132        88.3862 
 564   0.0000       3.250592        88.4531 
 565   0.0000       3.256194        88.6055 
 566   0.0000       3.271620        89.0253 
 567   0.0000       3.287418        89.4552 
 568   0.0000       3.300325        89.8064 
 569   0.0000       3.303489        89.8925 
 570   0.0000       3.311974        90.1234 
 571   0.0000       3.318430        90.2991 
 572   0.0000       3.327799        90.5540 
 573   0.0000       3.336904        90.8018 
 574   0.0000       3.342726        90.9602 
 575   0.0000       3.351365        91.1953 
 576   0.0000       3.361638        91.4748 
 577   0.0000       3.370345        91.7117 
 578   0.0000       3.374735        91.8312 
 579   0.0000       3.385557        92.1257 
 580   0.0000       3.402196        92.5784 
 581   0.0000       3.410287        92.7986 
 582   0.0000       3.421385        93.1006 
 583   0.0000       3.428790        93.3021 
 584   0.0000       3.434525        93.4582 
 585   0.0000       3.440120        93.6104 
 586   0.0000       3.451564        93.9218 
 587   0.0000       3.460306        94.1597 
 588   0.0000       3.469373        94.4064 
 589   0.0000       3.472364        94.4878 
 590   0.0000       3.485794        94.8533 
 591   0.0000       3.499291        95.2205 
 592   0.0000       3.503039        95.3225 
 593   0.0000       3.506292        95.4111 
 594   0.0000       3.517047        95.7037 
 595   0.0000       3.520033        95.7850 
 596   0.0000       3.520441        95.7961 
 597   0.0000       3.536735        96.2394 
 598   0.0000       3.551205        96.6332 
 599   0.0000       3.556791        96.7852 
 600   0.0000       3.568049        97.0915 
 601   0.0000       3.580036        97.4177 
 602   0.0000       3.585861        97.5762 
 603   0.0000       3.596214        97.8580 
 604   0.0000       3.599316        97.9424 
 605   0.0000       3.608313        98.1872 
 606   0.0000       3.623416        98.5982 
 607   0.0000       3.625404        98.6522 
 608   0.0000       3.638372        99.0051 
 609   0.0000       3.650767        99.3424 
 610   0.0000       3.659493        99.5799 
 611   0.0000       3.667656        99.8020 
 612   0.0000       3.679436       100.1226 
 613   0.0000       3.696635       100.5906 
 614   0.0000       3.703100       100.7665 
 615   0.0000       3.719118       101.2024 
 616   0.0000       3.725179       101.3673 
 617   0.0000       3.734654       101.6251 
 618   0.0000       3.737607       101.7055 
 619   0.0000       3.756918       102.2309 
 620   0.0000       3.768111       102.5355 
 621   0.0000       3.781274       102.8937 
 622   0.0000       3.785018       102.9956 
 623   0.0000       3.801928       103.4557 
 624   0.0000       3.819728       103.9401 
 625   0.0000       3.826494       104.1242 
 626   0.0000       3.834871       104.3521 
 627   0.0000       3.843358       104.5831 
 628   0.0000       3.855262       104.9070 
 629   0.0000       3.856598       104.9434 
 630   0.0000       3.874548       105.4318 
 631   0.0000       3.885222       105.7223 
 632   0.0000       3.893393       105.9446 
 633   0.0000       3.900008       106.1246 
 634   0.0000       3.916527       106.5741 
 635   0.0000       3.919550       106.6564 
 636   0.0000       3.937263       107.1384 
 637   0.0000       3.938757       107.1790 
 638   0.0000       3.977012       108.2200 
 639   0.0000       3.978559       108.2621 
 640   0.0000       3.982267       108.3630 
 641   0.0000       3.992996       108.6549 
 642   0.0000       4.025380       109.5361 
 643   0.0000       4.028090       109.6099 
 644   0.0000       4.037244       109.8590 
 645   0.0000       4.046446       110.1094 
 646   0.0000       4.064920       110.6121 
 647   0.0000       4.078794       110.9896 
 648   0.0000       4.080024       111.0231 
 649   0.0000       4.086812       111.2078 
 650   0.0000       4.090760       111.3152 
 651   0.0000       4.106818       111.7522 
 652   0.0000       4.117732       112.0492 
 653   0.0000       4.122530       112.1798 
 654   0.0000       4.140923       112.6802 
 655   0.0000       4.146037       112.8194 
 656   0.0000       4.158320       113.1536 
 657   0.0000       4.177977       113.6885 
 658   0.0000       4.199890       114.2848 
 659   0.0000       4.210600       114.5763 
 660   0.0000       4.212543       114.6291 
 661   0.0000       4.223036       114.9147 
 662   0.0000       4.242999       115.4579 
 663   0.0000       4.272103       116.2498 
 664   0.0000       4.301611       117.0528 
 665   0.0000       4.302221       117.0694 
 666   0.0000       4.311275       117.3158 
 667   0.0000       4.342131       118.1554 
 668   0.0000       4.356748       118.5531 
 669   0.0000       4.365996       118.8048 
 670   0.0000       4.374401       119.0335 
 671   0.0000       4.390906       119.4826 
 672   0.0000       4.398146       119.6796 
 673   0.0000       4.454403       121.2105 
 674   0.0000       4.464881       121.4956 
 675   0.0000       4.472404       121.7003 
 676   0.0000       4.503702       122.5520 
 677   0.0000       4.516736       122.9066 
 678   0.0000       4.539515       123.5265 
 679   0.0000       4.543185       123.6263 
 680   0.0000       4.570550       124.3710 
 681   0.0000       4.574998       124.4920 
 682   0.0000       4.599799       125.1669 
 683   0.0000       4.607167       125.3674 
 684   0.0000       4.636941       126.1776 
 685   0.0000       4.679957       127.3481 
 686   0.0000       4.689433       127.6059 
 687   0.0000       4.696466       127.7973 
 688   0.0000       4.712118       128.2232 
 689   0.0000       4.720750       128.4581 
 690   0.0000       4.744013       129.0912 
 691   0.0000       4.747984       129.1992 
 692   0.0000       4.769992       129.7981 
 693   0.0000       4.783344       130.1614 
 694   0.0000       4.794106       130.4542 
 695   0.0000       4.809723       130.8792 
 696   0.0000       4.822197       131.2187 
 697   0.0000       4.828762       131.3973 
 698   0.0000       4.860431       132.2590 
 699   0.0000       4.863619       132.3458 
 700   0.0000       4.878773       132.7582 
 701   0.0000       4.880521       132.8057 
 702   0.0000       4.896893       133.2512 
 703   0.0000       4.906713       133.5185 
 704   0.0000       4.915712       133.7633 
 705   0.0000       4.927252       134.0774 
 706   0.0000       4.946070       134.5894 
 707   0.0000       4.969465       135.2260 
 708   0.0000       4.981452       135.5522 
 709   0.0000       5.000709       136.0762 
 710   0.0000       5.006615       136.2369 
 711   0.0000       5.011200       136.3617 
 712   0.0000       5.030503       136.8869 
 713   0.0000       5.043251       137.2338 
 714   0.0000       5.051302       137.4529 
 715   0.0000       5.057093       137.6105 
 716   0.0000       5.078491       138.1928 
 717   0.0000       5.081110       138.2640 
 718   0.0000       5.089570       138.4942 
 719   0.0000       5.094665       138.6329 
 720   0.0000       5.102238       138.8390 
 721   0.0000       5.105996       138.9412 
 722   0.0000       5.112248       139.1113 
 723   0.0000       5.116555       139.2285 
 724   0.0000       5.127727       139.5326 
 725   0.0000       5.155457       140.2871 
 726   0.0000       5.167742       140.6214 
 727   0.0000       5.179073       140.9298 
 728   0.0000       5.195136       141.3668 
 729   0.0000       5.203691       141.5996 
 730   0.0000       5.208491       141.7303 
 731   0.0000       5.216455       141.9470 
 732   0.0000       5.220952       142.0693 
 733   0.0000       5.239957       142.5865 
 734   0.0000       5.242478       142.6551 
 735   0.0000       5.257284       143.0580 
 736   0.0000       5.286576       143.8551 
 737   0.0000       5.290752       143.9687 
 738   0.0000       5.297314       144.1472 
 739   0.0000       5.314644       144.6188 
 740   0.0000       5.330683       145.0553 
 741   0.0000       5.348661       145.5445 
 742   0.0000       5.350858       145.6043 
 743   0.0000       5.366574       146.0319 
 744   0.0000       5.368596       146.0869 
 745   0.0000       5.376619       146.3052 
 746   0.0000       5.405097       147.0802 
 747   0.0000       5.410339       147.2228 
 748   0.0000       5.419352       147.4681 
 749   0.0000       5.430423       147.7693 
 750   0.0000       5.433736       147.8595 
 751   0.0000       5.454725       148.4306 
 752   0.0000       5.464322       148.6918 
 753   0.0000       5.472659       148.9186 
 754   0.0000       5.477961       149.0629 
 755   0.0000       5.492538       149.4596 
 756   0.0000       5.493644       149.4897 
 757   0.0000       5.500372       149.6727 
 758   0.0000       5.502418       149.7284 
 759   0.0000       5.509475       149.9204 
 760   0.0000       5.519410       150.1908 
 761   0.0000       5.530020       150.4795 
 762   0.0000       5.532338       150.5426 
 763   0.0000       5.546575       150.9300 
 764   0.0000       5.561848       151.3456 
 765   0.0000       5.572469       151.6346 
 766   0.0000       5.580892       151.8638 
 767   0.0000       5.595056       152.2492 
 768   0.0000       5.608169       152.6060 
 769   0.0000       5.613104       152.7403 
 770   0.0000       5.634924       153.3341 
 771   0.0000       5.648231       153.6962 
 772   0.0000       5.658607       153.9785 
 773   0.0000       5.663539       154.1127 
 774   0.0000       5.684614       154.6862 
 775   0.0000       5.687116       154.7543 
 776   0.0000       5.694155       154.9458 
 777   0.0000       5.703236       155.1930 
 778   0.0000       5.711385       155.4147 
 779   0.0000       5.728554       155.8819 
 780   0.0000       5.741331       156.2296 
 781   0.0000       5.748364       156.4209 
 782   0.0000       5.756130       156.6323 
 783   0.0000       5.768015       156.9557 
 784   0.0000       5.782401       157.3471 
 785   0.0000       5.785874       157.4416 
 786   0.0000       5.794398       157.6736 
 787   0.0000       5.805440       157.9740 
 788   0.0000       5.817711       158.3080 
 789   0.0000       5.825185       158.5113 
 790   0.0000       5.830767       158.6632 
 791   0.0000       5.844427       159.0349 
 792   0.0000       5.853288       159.2761 
 793   0.0000       5.855440       159.3346 
 794   0.0000       5.864418       159.5789 
 795   0.0000       5.866276       159.6295 
 796   0.0000       5.887889       160.2176 
 797   0.0000       5.889570       160.2634 
 798   0.0000       5.899073       160.5219 
 799   0.0000       5.902215       160.6074 
 800   0.0000       5.914730       160.9480 
 801   0.0000       5.918499       161.0505 
 802   0.0000       5.926382       161.2650 
 803   0.0000       5.929275       161.3438 
 804   0.0000       5.931225       161.3968 
 805   0.0000       5.946744       161.8191 
 806   0.0000       5.957667       162.1164 
 807   0.0000       5.964303       162.2969 
 808   0.0000       5.968676       162.4159 
 809   0.0000       5.971276       162.4867 
 810   0.0000       5.982516       162.7925 
 811   0.0000       5.991919       163.0484 
 812   0.0000       5.999506       163.2549 
 813   0.0000       6.004204       163.3827 
 814   0.0000       6.011087       163.5700 
 815   0.0000       6.020862       163.8360 
 816   0.0000       6.033398       164.1771 
 817   0.0000       6.041629       164.4011 
 818   0.0000       6.045683       164.5114 
 819   0.0000       6.051101       164.6588 
 820   0.0000       6.058487       164.8598 
 821   0.0000       6.063818       165.0049 
 822   0.0000       6.067591       165.1075 
 823   0.0000       6.070299       165.1812 
 824   0.0000       6.075453       165.3215 
 825   0.0000       6.084842       165.5770 
 826   0.0000       6.094808       165.8482 
 827   0.0000       6.103908       166.0958 
 828   0.0000       6.105359       166.1353 
 829   0.0000       6.110090       166.2640 
 830   0.0000       6.122626       166.6051 
 831   0.0000       6.125874       166.6935 
 832   0.0000       6.133021       166.8880 
 833   0.0000       6.134637       166.9320 
 834   0.0000       6.140818       167.1001 
 835   0.0000       6.153117       167.4348 
 836   0.0000       6.158320       167.5764 
 837   0.0000       6.164966       167.7572 
 838   0.0000       6.174803       168.0249 
 839   0.0000       6.185486       168.3156 
 840   0.0000       6.187978       168.3834 
 841   0.0000       6.194314       168.5559 
 842   0.0000       6.200746       168.7309 
 843   0.0000       6.205138       168.8504 
 844   0.0000       6.208391       168.9389 
 845   0.0000       6.215388       169.1293 
 846   0.0000       6.221879       169.3059 
 847   0.0000       6.231830       169.5767 
 848   0.0000       6.234994       169.6628 
 849   0.0000       6.243950       169.9065 
 850   0.0000       6.247955       170.0155 
 851   0.0000       6.252585       170.1415 
 852   0.0000       6.255892       170.2315 
 853   0.0000       6.256896       170.2588 
 854   0.0000       6.263787       170.4463 
 855   0.0000       6.274135       170.7279 
 856   0.0000       6.282182       170.9469 
 857   0.0000       6.285180       171.0285 
 858   0.0000       6.291589       171.2028 
 859   0.0000       6.300902       171.4563 
 860   0.0000       6.310517       171.7179 
 861   0.0000       6.321597       172.0194 
 862   0.0000       6.332806       172.3244 
 863   0.0000       6.337705       172.4577 
 864   0.0000       6.345716       172.6757 
 865   0.0000       6.358984       173.0367 
 866   0.0000       6.366012       173.2280 
 867   0.0000       6.371769       173.3847 
 868   0.0000       6.379365       173.5913 
 869   0.0000       6.385959       173.7708 
 870   0.0000       6.396172       174.0487 
 871   0.0000       6.409868       174.4214 
 872   0.0000       6.417128       174.6189 
 873   0.0000       6.425177       174.8379 
 874   0.0000       6.425907       174.8578 
 875   0.0000       6.432872       175.0474 
 876   0.0000       6.437858       175.1830 
 877   0.0000       6.446979       175.4312 
 878   0.0000       6.449708       175.5055 
 879   0.0000       6.470225       176.0638 
 880   0.0000       6.476112       176.2240 
 881   0.0000       6.483048       176.4127 
 882   0.0000       6.494718       176.7303 
 883   0.0000       6.501589       176.9172 
 884   0.0000       6.506542       177.0520 
 885   0.0000       6.510548       177.1610 
 886   0.0000       6.520901       177.4428 
 887   0.0000       6.526778       177.6027 
 888   0.0000       6.529337       177.6723 
 889   0.0000       6.546938       178.1512 
 890   0.0000       6.552158       178.2933 
 891   0.0000       6.555547       178.3855 
 892   0.0000       6.563444       178.6004 
 893   0.0000       6.569499       178.7652 
 894   0.0000       6.571748       178.8264 
 895   0.0000       6.582490       179.1187 
 896   0.0000       6.590379       179.3333 
 897   0.0000       6.595195       179.4644 
 898   0.0000       6.599912       179.5927 
 899   0.0000       6.605746       179.7515 
 900   0.0000       6.614128       179.9796 
 901   0.0000       6.626822       180.3250 
 902   0.0000       6.634389       180.5309 
 903   0.0000       6.638160       180.6335 
 904   0.0000       6.648673       180.9196 
 905   0.0000       6.654335       181.0737 
 906   0.0000       6.659079       181.2028 
 907   0.0000       6.664241       181.3432 
 908   0.0000       6.670768       181.5208 
 909   0.0000       6.682424       181.8380 
 910   0.0000       6.689024       182.0176 
 911   0.0000       6.697745       182.2549 
 912   0.0000       6.705636       182.4696 
 913   0.0000       6.715889       182.7486 
 914   0.0000       6.719013       182.8336 
 915   0.0000       6.725137       183.0003 
 916   0.0000       6.744700       183.5326 
 917   0.0000       6.755146       183.8169 
 918   0.0000       6.779052       184.4674 
 919   0.0000       6.788983       184.7376 
 920   0.0000       6.796485       184.9418 
 921   0.0000       6.809124       185.2857 
 922   0.0000       6.822077       185.6381 
 923   0.0000       6.842353       186.1899 
 924   0.0000       6.856271       186.5686 
 925   0.0000       6.863983       186.7785 
 926   0.0000       6.867578       186.8763 
 927   0.0000       6.892054       187.5423 
 928   0.0000       6.902727       187.8328 
 929   0.0000       6.924844       188.4346 
 930   0.0000       6.927947       188.5190 
 931   0.0000       6.933359       188.6663 
 932   0.0000       6.944036       188.9568 
 933   0.0000       6.949299       189.1000 
 934   0.0000       6.961333       189.4275 
 935   0.0000       6.968938       189.6345 
 936   0.0000       6.973285       189.7527 
 937   0.0000       6.976330       189.8356 
 938   0.0000       6.998573       190.4409 
 939   0.0000       7.026472       191.2000 
 940   0.0000       7.030624       191.3130 
 941   0.0000       7.035125       191.4355 
 942   0.0000       7.041847       191.6184 
 943   0.0000       7.047861       191.7821 
 944   0.0000       7.058859       192.0813 
 945   0.0000       7.070373       192.3946 
 946   0.0000       7.086215       192.8257 
 947   0.0000       7.087978       192.8737 
 948   0.0000       7.102032       193.2561 
 949   0.0000       7.115522       193.6232 
 950   0.0000       7.116466       193.6489 
 951   0.0000       7.138273       194.2423 
 952   0.0000       7.144076       194.4002 
 953   0.0000       7.154429       194.6819 
 954   0.0000       7.165875       194.9934 
 955   0.0000       7.178028       195.3241 
 956   0.0000       7.198206       195.8731 
 957   0.0000       7.201748       195.9695 
 958   0.0000       7.222937       196.5461 
 959   0.0000       7.229320       196.7198 
 960   0.0000       7.239847       197.0063 
 961   0.0000       7.253943       197.3898 
 962   0.0000       7.271117       197.8572 
 963   0.0000       7.276354       197.9997 
 964   0.0000       7.280501       198.1125 
 965   0.0000       7.300171       198.6478 
 966   0.0000       7.315688       199.0700 
 967   0.0000       7.323578       199.2847 
 968   0.0000       7.331626       199.5037 
 969   0.0000       7.351554       200.0459 
 970   0.0000       7.368637       200.5108 
 971   0.0000       7.378769       200.7865 
 972   0.0000       7.393585       201.1897 
 973   0.0000       7.402959       201.4448 
 974   0.0000       7.409676       201.6275 
 975   0.0000       7.417908       201.8515 
 976   0.0000       7.426322       202.0805 
 977   0.0000       7.434982       202.3161 
 978   0.0000       7.443324       202.5432 
 979   0.0000       7.455339       202.8701 
 980   0.0000       7.471539       203.3109 
 981   0.0000       7.477768       203.4804 
 982   0.0000       7.478746       203.5070 
 983   0.0000       7.491457       203.8529 
 984   0.0000       7.497426       204.0153 
 985   0.0000       7.503003       204.1671 
 986   0.0000       7.511649       204.4024 
 987   0.0000       7.522617       204.7008 
 988   0.0000       7.534592       205.0267 
 989   0.0000       7.545959       205.3360 
 990   0.0000       7.562973       205.7990 
 991   0.0000       7.572713       206.0640 
 992   0.0000       7.582209       206.3224 
 993   0.0000       7.595044       206.6716 
 994   0.0000       7.604687       206.9341 
 995   0.0000       7.615382       207.2251 
 996   0.0000       7.617073       207.2711 
 997   0.0000       7.627528       207.5556 
 998   0.0000       7.649409       208.1510 
 999   0.0000       7.667984       208.6564 
 1000   0.0000       7.671501       208.7522 
 1001   0.0000       7.676912       208.8994 
 1002   0.0000       7.684252       209.0991 
 1003   0.0000       7.690728       209.2754 
 1004   0.0000       7.706937       209.7164 
 1005   0.0000       7.718212       210.0232 
 1006   0.0000       7.722591       210.1424 
 1007   0.0000       7.745728       210.7720 
 1008   0.0000       7.755152       211.0284 
 1009   0.0000       7.759165       211.1376 
 1010   0.0000       7.783656       211.8040 
 1011   0.0000       7.788424       211.9338 
 1012   0.0000       7.798189       212.1995 
 1013   0.0000       7.811609       212.5647 
 1014   0.0000       7.823254       212.8816 
 1015   0.0000       7.825845       212.9521 
 1016   0.0000       7.841757       213.3851 
 1017   0.0000       7.850361       213.6192 
 1018   0.0000       7.868276       214.1067 
 1019   0.0000       7.870813       214.1757 
 1020   0.0000       7.881889       214.4771 
 1021   0.0000       7.891454       214.7374 
 1022   0.0000       7.902304       215.0326 
 1023   0.0000       7.910351       215.2516 
 1024   0.0000       7.926380       215.6878 
 1025   0.0000       7.932363       215.8506 
 1026   0.0000       7.934041       215.8962 
 1027   0.0000       7.948873       216.2998 
 1028   0.0000       7.952070       216.3868 
 1029   0.0000       7.960430       216.6143 
 1030   0.0000       7.966607       216.7824 
 1031   0.0000       7.977406       217.0763 
 1032   0.0000       7.988466       217.3772 
 1033   0.0000       7.993249       217.5074 
 1034   0.0000       8.007018       217.8820 
 1035   0.0000       8.022970       218.3161 
 1036   0.0000       8.027759       218.4464 
 1037   0.0000       8.045852       218.9388 
 1038   0.0000       8.049854       219.0477 
 1039   0.0000       8.062553       219.3932 
 1040   0.0000       8.078782       219.8348 
 1041   0.0000       8.085462       220.0166 
 1042   0.0000       8.089375       220.1231 
 1043   0.0000       8.096530       220.3178 
 1044   0.0000       8.097695       220.3495 
 1045   0.0000       8.113524       220.7802 
 1046   0.0000       8.121865       221.0072 
 1047   0.0000       8.132251       221.2898 
 1048   0.0000       8.137274       221.4265 
 1049   0.0000       8.144365       221.6194 
 1050   0.0000       8.165358       222.1907 
 1051   0.0000       8.170486       222.3302 
 1052   0.0000       8.175190       222.4582 
 1053   0.0000       8.186111       222.7554 
 1054   0.0000       8.195392       223.0080 
 1055   0.0000       8.217839       223.6188 
 1056   0.0000       8.224534       223.8010 
 1057   0.0000       8.231633       223.9941 
 1058   0.0000       8.235042       224.0869 
 1059   0.0000       8.238923       224.1925 
 1060   0.0000       8.249651       224.4844 
 1061   0.0000       8.255900       224.6545 
 1062   0.0000       8.263437       224.8595 
 1063   0.0000       8.267970       224.9829 
 1064   0.0000       8.276329       225.2104 
 1065   0.0000       8.281484       225.3506 
 1066   0.0000       8.283508       225.4057 
 1067   0.0000       8.292944       225.6625 
 1068   0.0000       8.302101       225.9117 
 1069   0.0000       8.309891       226.1236 
 1070   0.0000       8.314275       226.2429 
 1071   0.0000       8.329592       226.6597 
 1072   0.0000       8.333220       226.7585 
 1073   0.0000       8.341557       226.9853 
 1074   0.0000       8.353553       227.3117 
 1075   0.0000       8.359887       227.4841 
 1076   0.0000       8.364665       227.6141 
 1077   0.0000       8.376173       227.9273 
 1078   0.0000       8.379329       228.0131 
 1079   0.0000       8.385092       228.1700 
 1080   0.0000       8.394258       228.4194 
 1081   0.0000       8.406368       228.7489 
 1082   0.0000       8.410227       228.8539 
 1083   0.0000       8.421713       229.1665 
 1084   0.0000       8.435528       229.5424 
 1085   0.0000       8.444802       229.7947 
 1086   0.0000       8.456675       230.1178 
 1087   0.0000       8.460604       230.2247 
 1088   0.0000       8.475230       230.6227 
 1089   0.0000       8.487943       230.9687 
 1090   0.0000       8.496488       231.2012 
 1091   0.0000       8.502216       231.3571 
 1092   0.0000       8.509163       231.5461 
 1093   0.0000       8.515584       231.7208 
 1094   0.0000       8.527003       232.0316 
 1095   0.0000       8.548841       232.6258 
 1096   0.0000       8.549675       232.6485 
 1097   0.0000       8.574319       233.3191 
 1098   0.0000       8.584307       233.5909 
 1099   0.0000       8.608096       234.2382 
 1100   0.0000       8.614193       234.4041 
 1101   0.0000       8.616166       234.4578 
 1102   0.0000       8.625487       234.7114 
 1103   0.0000       8.651457       235.4181 
 1104   0.0000       8.660932       235.6759 
 1105   0.0000       8.667067       235.8429 
 1106   0.0000       8.685638       236.3482 
 1107   0.0000       8.693096       236.5512 
 1108   0.0000       8.703897       236.8451 
 1109   0.0000       8.728218       237.5069 
 1110   0.0000       8.732702       237.6289 
 1111   0.0000       8.752236       238.1604 
 1112   0.0000       8.771144       238.6750 
 1113   0.0000       8.777774       238.8554 
 1114   0.0000       8.785663       239.0700 
 1115   0.0000       8.795154       239.3283 
 1116   0.0000       8.806873       239.6472 
 1117   0.0000       8.832570       240.3464 
 1118   0.0000       8.854134       240.9332 
 1119   0.0000       8.865099       241.2316 
 1120   0.0000       8.872585       241.4353 
 1121   0.0000       8.878716       241.6022 
 1122   0.0000       8.890795       241.9308 
 1123   0.0000       8.896842       242.0954 
 1124   0.0000       8.903336       242.2721 
 1125   0.0000       8.907168       242.3764 
 1126   0.0000       8.929734       242.9904 
 1127   0.0000       8.941290       243.3049 
 1128   0.0000       8.949548       243.5296 
 1129   0.0000       8.987664       244.5668 
 1130   0.0000       8.989398       244.6139 
 1131   0.0000       8.997167       244.8254 
 1132   0.0000       9.018133       245.3959 
 1133   0.0000       9.034717       245.8471 
 1134   0.0000       9.058966       246.5070 
 1135   0.0000       9.062448       246.6017 
 1136   0.0000       9.065203       246.6767 
 1137   0.0000       9.084903       247.2128 
 1138   0.0000       9.103716       247.7247 
 1139   0.0000       9.116628       248.0761 
 1140   0.0000       9.129060       248.4143 
 1141   0.0000       9.148363       248.9396 
 1142   0.0000       9.176939       249.7172 
 1143   0.0000       9.188945       250.0439 
 1144   0.0000       9.201183       250.3769 
 1145   0.0000       9.253758       251.8076 
 1146   0.0000       9.283365       252.6132 
 1147   0.0000       9.297934       253.0097 
 1148   0.0000       9.308041       253.2847 
 1149   0.0000       9.320856       253.6334 
 1150   0.0000       9.347669       254.3630 
 1151   0.0000       9.356920       254.6148 
 1152   0.0000       9.369771       254.9644 
 1153   0.0000       9.406177       255.9551 
 1154   0.0000       9.420682       256.3498 
 1155   0.0000       9.436947       256.7924 
 1156   0.0000       9.451418       257.1862 
 1157   0.0000       9.462935       257.4996 
 1158   0.0000       9.466329       257.5919 
 1159   0.0000       9.473523       257.7877 
 1160   0.0000       9.522694       259.1257 
 1161   0.0000       9.530821       259.3468 
 1162   0.0000       9.567689       260.3501 
 1163   0.0000       9.586459       260.8608 
 1164   0.0000       9.603580       261.3267 
 1165   0.0000       9.623151       261.8593 
 1166   0.0000       9.651437       262.6290 
 1167   0.0000       9.662381       262.9267 
 1168   0.0000       9.673365       263.2257 
 1169   0.0000       9.687787       263.6181 
 1170   0.0000       9.691958       263.7316 
 1171   0.0000       9.702406       264.0159 
 1172   0.0000       9.710582       264.2384 
 1173   0.0000       9.753315       265.4012 
 1174   0.0000       9.757675       265.5198 
 1175   0.0000       9.772852       265.9328 
 1176   0.0000       9.776707       266.0377 
 1177   0.0000       9.803211       266.7589 
 1178   0.0000       9.816306       267.1153 
 1179   0.0000       9.830012       267.4882 
 1180   0.0000       9.832960       267.5684 
 1181   0.0000       9.837664       267.6965 
 1182   0.0000       9.870481       268.5894 
 1183   0.0000       9.882144       268.9068 
 1184   0.0000       9.887572       269.0545 
 1185   0.0000       9.914497       269.7872 
 1186   0.0000       9.948167       270.7034 
 1187   0.0000       9.954274       270.8696 
 1188   0.0000       9.964886       271.1583 
 1189   0.0000       9.985170       271.7103 
 1190   0.0000      10.010315       272.3945 
 1191   0.0000      10.016354       272.5589 
 1192   0.0000      10.030091       272.9327 
 1193   0.0000      10.047900       273.4173 
 1194   0.0000      10.054738       273.6033 
 1195   0.0000      10.101873       274.8859 
 1196   0.0000      10.122271       275.4410 
 1197   0.0000      10.132560       275.7210 
 1198   0.0000      10.142945       276.0036 
 1199   0.0000      10.160763       276.4884 
 1200   0.0000      10.183526       277.1078 
 1201   0.0000      10.212573       277.8982 
 1202   0.0000      10.217167       278.0233 
 1203   0.0000      10.225034       278.2373 
 1204   0.0000      10.240255       278.6515 
 1205   0.0000      10.242907       278.7237 
 1206   0.0000      10.259707       279.1808 
 1207   0.0000      10.266340       279.3613 
 1208   0.0000      10.298397       280.2336 
 1209   0.0000      10.309222       280.5282 
 1210   0.0000      10.331042       281.1219 
 1211   0.0000      10.354545       281.7615 
 1212   0.0000      10.398018       282.9444 
 1213   0.0000      10.439417       284.0710 
 1214   0.0000      10.461038       284.6593 
 1215   0.0000      10.512785       286.0674 
 1216   0.0000      10.516687       286.1736 
 1217   0.0000      10.524205       286.3782 
 1218   0.0000      10.627038       289.1764 
 1219   0.0000      10.669545       290.3331 
 1220   0.0000      10.684594       290.7426 
 1221   0.0000      10.707026       291.3530 
 1222   0.0000      10.733899       292.0843 
 1223   0.0000      10.741701       292.2965 
 1224   0.0000      10.863892       295.6215 
 1225   0.0000      10.904474       296.7258 
 1226   0.0000      10.944818       297.8236 
 1227   0.0000      11.012638       299.6691 
 1228   0.0000      11.032185       300.2010 
 1229   0.0000      11.069062       301.2045 
 1230   0.0000      11.257581       306.3344 
 1231   0.0000      11.357064       309.0414 
 1232   0.0000      11.433828       311.1303 
 1233   0.0000      11.496005       312.8222 
 1234   0.0000      11.556101       314.4575 
 1235   0.0000      11.609812       315.9190 
 1236   0.0000      11.640140       316.7443 
 1237   0.0000      11.657624       317.2201 
 1238   0.0000      11.694769       318.2309 
 1239   0.0000      11.754904       319.8672 
 1240   0.0000      11.866259       322.8973 
 1241   0.0000      11.918156       324.3095 
 1242   0.0000      11.932979       324.7129 
 1243   0.0000      12.021119       327.1113 
 1244   0.0000      12.029531       327.3402 
 1245   0.0000      12.060563       328.1846 
 1246   0.0000      12.078563       328.6744 
 1247   0.0000      12.152510       330.6866 
 1248   0.0000      12.269170       333.8611 
 1249   0.0000      12.288579       334.3892 
 1250   0.0000      12.359262       336.3126 
 1251   0.0000      12.391932       337.2016 
 1252   0.0000      12.418232       337.9173 
 1253   0.0000      12.529147       340.9354 
 1254   0.0000      12.653841       344.3285 
 1255   0.0000      12.815742       348.7341 
 1256   0.0000      12.844946       349.5288 
 1257   0.0000      12.872363       350.2748 
 1258   0.0000      12.996604       353.6556 
 1259   0.0000      13.118884       356.9830 
 1260   0.0000      13.157598       358.0364 
 1261   0.0000      13.640716       371.1828 
 1262   0.0000      14.195133       386.2692 
 1263   0.0000      14.455123       393.3439 
 1264   0.0000      14.965649       407.2360 
 1265   0.0000      27.966145       760.9975 
 1266   0.0000      28.161543       766.3145 
 1267   0.0000      28.312520       770.4228 
 1268   0.0000      28.503867       775.6297 
 1269   0.0000      28.534406       776.4607 
 1270   0.0000      28.552777       776.9606 
 1271   0.0000      28.758566       782.5604 
 1272   0.0000      28.888590       786.0985 
 1273   0.0000      28.950734       787.7895 
 1274   0.0000      28.993196       788.9450 
 1275   0.0000      29.029969       789.9456 
 1276   0.0000      29.086681       791.4888 
 1277   0.0000      29.347697       798.5914 
 1278   0.0000      37.643057      1024.3196 
 1279   0.0000      37.870783      1030.5164 
 1280   0.0000      38.217215      1039.9433 
 1281   0.0000      48.278712      1313.7305 
 1282   0.0000     147.094042      4002.6324 
 1283   0.0000     147.260975      4007.1749 
 1284   0.0000     147.397959      4010.9024 
 1285   0.0000     147.618110      4016.8930 
 1286   0.0000     147.632262      4017.2781 
 1287   0.0000     147.639298      4017.4695 
 1288   0.0000     147.836226      4022.8282 
 1289   0.0000     147.965166      4026.3369 
 1290   0.0000     148.024990      4027.9647 
 1291   0.0000     148.091089      4029.7634 
 1292   0.0000     148.161468      4031.6785 
 1293   0.0000     148.239820      4033.8106 
 1294   0.0000     148.448481      4039.4885 
 1295   0.0000     196.978456      5360.0563 
 1296   0.0000     197.237777      5367.1128 
 1297   0.0000     197.621680      5377.5593 
 1298   0.0000     253.381037      6894.8485 

                    ********************************
                    * MULLIKEN POPULATION ANALYSIS *
                    ********************************

--------------------------------------------
MULLIKEN ATOMIC CHARGES AND SPIN POPULATIONS
--------------------------------------------
   0 C :   -0.169002    0.001064
   1 C :    0.123888    0.000082
   2 C :   -0.143617    0.002758
   3 C :   -0.131002   -0.001847
   4 C :   -0.086371    0.004108
   5 C :   -0.126881    0.000277
   6 C :   -0.216268    0.003383
   7 C :    0.234541    0.020537
   8 C :    0.175053    0.016631
   9 C :    0.016525    0.238809
  10 C :    0.180830    0.024605
  11 N :   -0.308835    0.045704
  12 N :   -0.310405    0.398590
  13 C :   -0.053449    0.208875
  14 C :    0.023962    0.033887
  15 N :   -0.196616    0.850678
  16 O :   -0.345565    0.116772
  17 H :    0.204895   -0.002357
  18 H :    0.136730    0.010666
  19 H :    0.145260    0.020391
  20 H :    0.103537    0.000198
  21 H :    0.107358   -0.000228
  22 H :    0.103234   -0.000078
  23 H :    0.103922   -0.000254
  24 H :    0.094275    0.000602
  25 H :    0.105055    0.000054
  26 H :    0.122881    0.001388
  27 H :    0.106068    0.004708
Sum of atomic charges         :   -0.0000000
Sum of atomic spin populations:    2.0000000

-----------------------------------------------------
MULLIKEN REDUCED ORBITAL CHARGES AND SPIN POPULATIONS
-----------------------------------------------------
CHARGE
  0 C s       :     3.287329  s :     3.287329
      pz      :     0.938119  p :     2.761708
      px      :     0.885769
      py      :     0.937820
      dz2     :     0.017673  d :     0.104732
      dxz     :     0.034432
      dyz     :     0.008663
      dx2y2   :     0.021204
      dxy     :     0.022759
      f0      :     0.002284  f :     0.014064
      f+1     :     0.001785
      f-1     :     0.001510
      f+2     :     0.003302
      f-2     :     0.001306
      f+3     :     0.001803
      f-3     :     0.002074
      g0      :     0.000084  g :     0.001168
      g+1     :     0.000184
      g-1     :     0.000089
      g+2     :     0.000130
      g-2     :     0.000151
      g+3     :     0.000110
      g-3     :     0.000148
      g+4     :     0.000154
      g-4     :     0.000119
  1 C s       :     3.267140  s :     3.267140
      pz      :     0.818985  p :     2.461808
      px      :     0.786314
      py      :     0.856509
      dz2     :     0.032732  d :     0.126865
      dxz     :     0.032270
      dyz     :     0.014672
      dx2y2   :     0.024496
      dxy     :     0.022696
      f0      :     0.003558  f :     0.018829
      f+1     :     0.002189
      f-1     :     0.002092
      f+2     :     0.004175
      f-2     :     0.002119
      f+3     :     0.002423
      f-3     :     0.002273
      g0      :     0.000138  g :     0.001471
      g+1     :     0.000255
      g-1     :     0.000120
      g+2     :     0.000213
      g-2     :     0.000222
      g+3     :     0.000157
      g-3     :     0.000141
      g+4     :     0.000113
      g-4     :     0.000112
  2 C s       :     3.279519  s :     3.279519
      pz      :     0.909073  p :     2.743954
      px      :     0.884743
      py      :     0.950138
      dz2     :     0.017665  d :     0.105050
      dxz     :     0.033437
      dyz     :     0.017238
      dx2y2   :     0.013195
      dxy     :     0.023515
      f0      :     0.003002  f :     0.013941
      f+1     :     0.001019
      f-1     :     0.001581
      f+2     :     0.002730
      f-2     :     0.001897
      f+3     :     0.002217
      f-3     :     0.001494
      g0      :     0.000132  g :     0.001153
      g+1     :     0.000218
      g-1     :     0.000044
      g+2     :     0.000154
      g-2     :     0.000151
      g+3     :     0.000109
      g-3     :     0.000094
      g+4     :     0.000152
      g-4     :     0.000100
  3 C s       :     3.262947  s :     3.262947
      pz      :     0.922477  p :     2.735781
      px      :     0.891549
      py      :     0.921755
      dz2     :     0.022968  d :     0.117361
      dxz     :     0.038210
      dyz     :     0.009616
      dx2y2   :     0.021518
      dxy     :     0.025049
      f0      :     0.002354  f :     0.013733
      f+1     :     0.001640
      f-1     :     0.001530
      f+2     :     0.003193
      f-2     :     0.001341
      f+3     :     0.001690
      f-3     :     0.001985
      g0      :     0.000082  g :     0.001180
      g+1     :     0.000185
      g-1     :     0.000096
      g+2     :     0.000137
      g-2     :     0.000154
      g+3     :     0.000108
      g-3     :     0.000150
      g+4     :     0.000151
      g-4     :     0.000117
  4 C s       :     3.246120  s :     3.246120
      pz      :     0.885515  p :     2.712170
      px      :     0.907825
      py      :     0.918829
      dz2     :     0.037529  d :     0.113446
      dxz     :     0.020978
      dyz     :     0.020344
      dx2y2   :     0.021190
      dxy     :     0.013406
      f0      :     0.002753  f :     0.013469
      f+1     :     0.001608
      f-1     :     0.001841
      f+2     :     0.003152
      f-2     :     0.001585
      f+3     :     0.001190
      f-3     :     0.001339
      g0      :     0.000114  g :     0.001166
      g+1     :     0.000199
      g-1     :     0.000119
      g+2     :     0.000182
      g-2     :     0.000204
      g+3     :     0.000132
      g-3     :     0.000135
      g+4     :     0.000028
      g-4     :     0.000053
  5 C s       :     3.262497  s :     3.262497
      pz      :     0.919241  p :     2.733137
      px      :     0.883097
      py      :     0.930799
      dz2     :     0.020616  d :     0.116272
      dxz     :     0.035812
      dyz     :     0.019674
      dx2y2   :     0.015278
      dxy     :     0.024892
      f0      :     0.003153  f :     0.013794
      f+1     :     0.001021
      f-1     :     0.001661
      f+2     :     0.002705
      f-2     :     0.001796
      f+3     :     0.001939
      f-3     :     0.001519
      g0      :     0.000140  g :     0.001181
      g+1     :     0.000220
      g-1     :     0.000051
      g+2     :     0.000156
      g-2     :     0.000161
      g+3     :     0.000112
      g-3     :     0.000094
      g+4     :     0.000148
      g-4     :     0.000100
  6 C s       :     3.271042  s :     3.271042
      pz      :     0.995435  p :     2.841808
      px      :     0.858559
      py      :     0.987814
      dz2     :     0.021204  d :     0.091443
      dxz     :     0.018107
      dyz     :     0.011912
      dx2y2   :     0.022580
      dxy     :     0.017641
      f0      :     0.001789  f :     0.011054
      f+1     :     0.001129
      f-1     :     0.000999
      f+2     :     0.001330
      f-2     :     0.000955
      f+3     :     0.002338
      f-3     :     0.002514
      g0      :     0.000097  g :     0.000921
      g+1     :     0.000121
      g-1     :     0.000070
      g+2     :     0.000051
      g-2     :     0.000068
      g+3     :     0.000095
      g-3     :     0.000107
      g+4     :     0.000164
      g-4     :     0.000147
  7 C s       :     3.173223  s :     3.173223
      pz      :     0.888762  p :     2.426636
      px      :     0.817342
      py      :     0.720532
      dz2     :     0.041224  d :     0.141516
      dxz     :     0.016951
      dyz     :     0.024625
      dx2y2   :     0.037413
      dxy     :     0.021302
      f0      :     0.002007  f :     0.022417
      f+1     :     0.002188
      f-1     :     0.005547
      f+2     :     0.003109
      f-2     :     0.001518
      f+3     :     0.004471
      f-3     :     0.003577
      g0      :     0.000189  g :     0.001666
      g+1     :     0.000127
      g-1     :     0.000165
      g+2     :     0.000232
      g-2     :     0.000075
      g+3     :     0.000173
      g-3     :     0.000226
      g+4     :     0.000238
      g-4     :     0.000241
  8 C s       :     3.174442  s :     3.174442
      pz      :     0.862235  p :     2.464369
      px      :     0.806656
      py      :     0.795478
      dz2     :     0.023246  d :     0.159700
      dxz     :     0.026160
      dyz     :     0.027078
      dx2y2   :     0.049478
      dxy     :     0.033737
      f0      :     0.001918  f :     0.024242
      f+1     :     0.002176
      f-1     :     0.003288
      f+2     :     0.003143
      f-2     :     0.002674
      f+3     :     0.003454
      f-3     :     0.007590
      g0      :     0.000182  g :     0.002195
      g+1     :     0.000099
      g-1     :     0.000129
      g+2     :     0.000152
      g-2     :     0.000239
      g+3     :     0.000293
      g-3     :     0.000198
      g+4     :     0.000503
      g-4     :     0.000398
  9 C s       :     3.205763  s :     3.205763
      pz      :     1.018807  p :     2.631259
      px      :     0.749733
      py      :     0.862720
      dz2     :     0.015062  d :     0.122050
      dxz     :     0.035164
      dyz     :     0.015450
      dx2y2   :     0.038519
      dxy     :     0.017855
      f0      :     0.002227  f :     0.022275
      f+1     :     0.002404
      f-1     :     0.002496
      f+2     :     0.003459
      f-2     :     0.002120
      f+3     :     0.002777
      f-3     :     0.006791
      g0      :     0.000139  g :     0.002127
      g+1     :     0.000183
      g-1     :     0.000084
      g+2     :     0.000180
      g-2     :     0.000186
      g+3     :     0.000276
      g-3     :     0.000205
      g+4     :     0.000404
      g-4     :     0.000471
 10 C s       :     3.065524  s :     3.065524
      pz      :     0.802371  p :     2.486290
      px      :     0.869404
      py      :     0.814516
      dz2     :     0.038166  d :     0.236087
      dxz     :     0.044255
      dyz     :     0.039986
      dx2y2   :     0.031626
      dxy     :     0.082054
      f0      :     0.001537  f :     0.027421
      f+1     :     0.003020
      f-1     :     0.004624
      f+2     :     0.003283
      f-2     :     0.004535
      f+3     :     0.005736
      f-3     :     0.004686
      g0      :     0.000394  g :     0.003848
      g+1     :     0.000156
      g-1     :     0.000209
      g+2     :     0.000446
      g-2     :     0.000265
      g+3     :     0.000635
      g-3     :     0.000540
      g+4     :     0.000632
      g-4     :     0.000571
 11 N s       :     3.483465  s :     3.483465
      pz      :     1.502044  p :     3.755128
      px      :     1.119166
      py      :     1.133918
      dz2     :     0.010257  d :     0.061383
      dxz     :     0.009556
      dyz     :     0.009618
      dx2y2   :     0.012218
      dxy     :     0.019734
      f0      :     0.000847  f :     0.008366
      f+1     :     0.001116
      f-1     :     0.001161
      f+2     :     0.001179
      f-2     :     0.000969
      f+3     :     0.001772
      f-3     :     0.001324
      g0      :     0.000035  g :     0.000494
      g+1     :     0.000028
      g-1     :     0.000029
      g+2     :     0.000052
      g-2     :     0.000027
      g+3     :     0.000045
      g-3     :     0.000098
      g+4     :     0.000088
      g-4     :     0.000091
 12 N s       :     3.552603  s :     3.552603
      pz      :     1.286570  p :     3.676927
      px      :     1.115449
      py      :     1.274908
      dz2     :     0.008540  d :     0.072214
      dxz     :     0.014895
      dyz     :     0.011905
      dx2y2   :     0.020377
      dxy     :     0.016497
      f0      :     0.000845  f :     0.008079
      f+1     :     0.000992
      f-1     :     0.000784
      f+2     :     0.001195
      f-2     :     0.000811
      f+3     :     0.001216
      f-3     :     0.002235
      g0      :     0.000053  g :     0.000582
      g+1     :     0.000047
      g-1     :     0.000036
      g+2     :     0.000049
      g-2     :     0.000028
      g+3     :     0.000087
      g-3     :     0.000029
      g+4     :     0.000132
      g-4     :     0.000122
 13 C s       :     3.209846  s :     3.209846
      pz      :     0.971575  p :     2.702850
      px      :     0.792061
      py      :     0.939214
      dz2     :     0.017982  d :     0.122894
      dxz     :     0.030141
      dyz     :     0.008181
      dx2y2   :     0.030912
      dxy     :     0.035677
      f0      :     0.001609  f :     0.016137
      f+1     :     0.002046
      f-1     :     0.002035
      f+2     :     0.002573
      f-2     :     0.001393
      f+3     :     0.002368
      f-3     :     0.004112
      g0      :     0.000134  g :     0.001723
      g+1     :     0.000131
      g-1     :     0.000059
      g+2     :     0.000149
      g-2     :     0.000143
      g+3     :     0.000261
      g-3     :     0.000156
      g+4     :     0.000285
      g-4     :     0.000404
 14 C s       :     3.209247  s :     3.209247
      pz      :     0.937593  p :     2.627572
      px      :     0.899745
      py      :     0.790234
      dz2     :     0.021135  d :     0.121227
      dxz     :     0.011227
      dyz     :     0.027968
      dx2y2   :     0.038632
      dxy     :     0.022266
      f0      :     0.001589  f :     0.016191
      f+1     :     0.001736
      f-1     :     0.002341
      f+2     :     0.001697
      f-2     :     0.002377
      f+3     :     0.002366
      f-3     :     0.004085
      g0      :     0.000161  g :     0.001801
      g+1     :     0.000076
      g-1     :     0.000123
      g+2     :     0.000084
      g-2     :     0.000232
      g+3     :     0.000273
      g-3     :     0.000158
      g+4     :     0.000392
      g-4     :     0.000301
 15 N s       :     3.530340  s :     3.530340
      pz      :     1.319381  p :     3.582358
      px      :     1.106491
      py      :     1.156487
      dz2     :     0.006995  d :     0.074813
      dxz     :     0.017272
      dyz     :     0.012145
      dx2y2   :     0.020253
      dxy     :     0.018149
      f0      :     0.001028  f :     0.008519
      f+1     :     0.001006
      f-1     :     0.000859
      f+2     :     0.001181
      f-2     :     0.000924
      f+3     :     0.001099
      f-3     :     0.002423
      g0      :     0.000049  g :     0.000584
      g+1     :     0.000050
      g-1     :     0.000035
      g+2     :     0.000053
      g-2     :     0.000029
      g+3     :     0.000079
      g-3     :     0.000030
      g+4     :     0.000123
      g-4     :     0.000136
 16 O s       :     3.760424  s :     3.760424
      pz      :     1.451659  p :     4.544292
      px      :     1.712689
      py      :     1.379944
      dz2     :     0.006693  d :     0.036953
      dxz     :     0.002552
      dyz     :     0.010570
      dx2y2   :     0.008637
      dxy     :     0.008502
      f0      :     0.000201  f :     0.003686
      f+1     :     0.000048
      f-1     :     0.000982
      f+2     :     0.000648
      f-2     :     0.000474
      f+3     :     0.000709
      f-3     :     0.000624
      g0      :     0.000022  g :     0.000210
      g+1     :     0.000003
      g-1     :     0.000028
      g+2     :     0.000036
      g-2     :     0.000006
      g+3     :     0.000031
      g-3     :     0.000035
      g+4     :     0.000023
      g-4     :     0.000026
 17 H s       :     0.727792  s :     0.727792
      pz      :     0.028522  p :     0.058446
      px      :     0.013214
      py      :     0.016710
      dz2     :     0.000206  d :     0.008121
      dxz     :     0.002889
      dyz     :     0.001407
      dx2y2   :     0.002772
      dxy     :     0.000848
      f0      :     0.000131  f :     0.000747
      f+1     :     0.000034
      f-1     :     0.000028
      f+2     :     0.000033
      f-2     :     0.000197
      f+3     :     0.000252
      f-3     :     0.000071
 18 H s       :     0.831386  s :     0.831386
      pz      :     0.014527  p :     0.028572
      px      :     0.007011
      py      :     0.007035
      dz2     :     0.000379  d :     0.003099
      dxz     :     0.000352
      dyz     :     0.000912
      dx2y2   :     0.001026
      dxy     :     0.000429
      f0      :     0.000020  f :     0.000212
      f+1     :     0.000011
      f-1     :     0.000039
      f+2     :     0.000015
      f-2     :     0.000036
      f+3     :     0.000029
      f-3     :     0.000061
 19 H s       :     0.823700  s :     0.823700
      pz      :     0.012995  p :     0.027809
      px      :     0.006524
      py      :     0.008291
      dz2     :     0.000346  d :     0.003017
      dxz     :     0.001135
      dyz     :     0.000123
      dx2y2   :     0.000215
      dxy     :     0.001198
      f0      :     0.000023  f :     0.000214
      f+1     :     0.000043
      f-1     :     0.000005
      f+2     :     0.000041
      f-2     :     0.000011
      f+3     :     0.000035
      f-3     :     0.000055
 20 H s       :     0.864100  s :     0.864100
      pz      :     0.006153  p :     0.028853
      px      :     0.009979
      py      :     0.012720
      dz2     :     0.001012  d :     0.003276
      dxz     :     0.000484
      dyz     :     0.000885
      dx2y2   :     0.000499
      dxy     :     0.000397
      f0      :     0.000069  f :     0.000234
      f+1     :     0.000033
      f-1     :     0.000036
      f+2     :     0.000041
      f-2     :     0.000039
      f+3     :     0.000008
      f-3     :     0.000009
 21 H s       :     0.860807  s :     0.860807
      pz      :     0.008143  p :     0.028394
      px      :     0.009010
      py      :     0.011240
      dz2     :     0.001146  d :     0.003223
      dxz     :     0.000536
      dyz     :     0.000336
      dx2y2   :     0.000770
      dxy     :     0.000435
      f0      :     0.000040  f :     0.000218
      f+1     :     0.000031
      f-1     :     0.000031
      f+2     :     0.000056
      f-2     :     0.000024
      f+3     :     0.000018
      f-3     :     0.000019
 22 H s       :     0.863771  s :     0.863771
      pz      :     0.010994  p :     0.029430
      px      :     0.005275
      py      :     0.013161
      dz2     :     0.000144  d :     0.003341
      dxz     :     0.001363
      dyz     :     0.000188
      dx2y2   :     0.000554
      dxy     :     0.001092
      f0      :     0.000027  f :     0.000224
      f+1     :     0.000023
      f-1     :     0.000006
      f+2     :     0.000038
      f-2     :     0.000022
      f+3     :     0.000061
      f-3     :     0.000047
 23 H s       :     0.863689  s :     0.863689
      pz      :     0.006717  p :     0.028892
      px      :     0.008975
      py      :     0.013200
      dz2     :     0.001026  d :     0.003277
      dxz     :     0.000469
      dyz     :     0.000849
      dx2y2   :     0.000496
      dxy     :     0.000438
      f0      :     0.000065  f :     0.000220
      f+1     :     0.000030
      f-1     :     0.000027
      f+2     :     0.000043
      f-2     :     0.000039
      f+3     :     0.000009
      f-3     :     0.000009
 24 H s       :     0.872803  s :     0.872803
      pz      :     0.008169  p :     0.029321
      px      :     0.010128
      py      :     0.011024
      dz2     :     0.001184  d :     0.003368
      dxz     :     0.000540
      dyz     :     0.000401
      dx2y2   :     0.000799
      dxy     :     0.000444
      f0      :     0.000041  f :     0.000233
      f+1     :     0.000030
      f-1     :     0.000039
      f+2     :     0.000061
      f-2     :     0.000025
      f+3     :     0.000019
      f-3     :     0.000019
 25 H s       :     0.863354  s :     0.863354
      pz      :     0.011374  p :     0.027319
      px      :     0.011146
      py      :     0.004799
      dz2     :     0.000897  d :     0.003998
      dxz     :     0.000260
      dyz     :     0.000805
      dx2y2   :     0.000692
      dxy     :     0.001343
      f0      :     0.000011  f :     0.000274
      f+1     :     0.000003
      f-1     :     0.000093
      f+2     :     0.000034
      f-2     :     0.000019
      f+3     :     0.000064
      f-3     :     0.000050
 26 H s       :     0.848570  s :     0.848570
      pz      :     0.003933  p :     0.024515
      px      :     0.009886
      py      :     0.010696
      dz2     :     0.000551  d :     0.003771
      dxz     :     0.001185
      dyz     :     0.001640
      dx2y2   :     0.000256
      dxy     :     0.000139
      f0      :     0.000060  f :     0.000263
      f+1     :     0.000057
      f-1     :     0.000106
      f+2     :     0.000021
      f-2     :     0.000016
      f+3     :     0.000001
      f-3     :     0.000001
 27 H s       :     0.856637  s :     0.856637
      pz      :     0.005427  p :     0.032565
      px      :     0.013748
      py      :     0.013390
      dz2     :     0.000469  d :     0.004490
      dxz     :     0.001592
      dyz     :     0.001906
      dx2y2   :     0.000357
      dxy     :     0.000167
      f0      :     0.000062  f :     0.000240
      f+1     :     0.000060
      f-1     :     0.000078
      f+2     :     0.000027
      f-2     :     0.000011
      f+3     :     0.000001
      f-3     :     0.000001

SPIN
  0 C s       :    -0.000334  s :    -0.000334
      pz      :     0.001065  p :     0.001659
      px      :    -0.000412
      py      :     0.001007
      dz2     :    -0.000029  d :    -0.000255
      dxz     :    -0.000073
      dyz     :     0.000020
      dx2y2   :    -0.000006
      dxy     :    -0.000167
      f0      :    -0.000001  f :    -0.000007
      f+1     :    -0.000006
      f-1     :     0.000001
      f+2     :     0.000002
      f-2     :    -0.000002
      f+3     :    -0.000003
      f-3     :     0.000002
      g0      :     0.000000  g :     0.000000
      g+1     :     0.000000
      g-1     :    -0.000000
      g+2     :     0.000000
      g-2     :    -0.000000
      g+3     :     0.000000
      g-3     :     0.000000
      g+4     :     0.000000
      g-4     :    -0.000000
  1 C s       :    -0.003051  s :    -0.003051
      pz      :     0.000449  p :     0.003134
      px      :     0.002989
      py      :    -0.000304
      dz2     :     0.000279  d :    -0.000048
      dxz     :    -0.000304
      dyz     :     0.000097
      dx2y2   :     0.000165
      dxy     :    -0.000286
      f0      :     0.000021  f :     0.000045
      f+1     :     0.000002
      f-1     :     0.000003
      f+2     :     0.000001
      f-2     :     0.000002
      f+3     :     0.000011
      f-3     :     0.000007
      g0      :     0.000000  g :     0.000001
      g+1     :    -0.000000
      g-1     :     0.000000
      g+2     :     0.000000
      g-2     :     0.000000
      g+3     :     0.000000
      g-3     :     0.000000
      g+4     :     0.000000
      g-4     :     0.000000
  2 C s       :     0.002004  s :     0.002004
      pz      :     0.000851  p :     0.000868
      px      :    -0.001305
      py      :     0.001323
      dz2     :     0.000047  d :    -0.000111
      dxz     :    -0.000169
      dyz     :     0.000046
      dx2y2   :    -0.000042
      dxy     :     0.000007
      f0      :     0.000007  f :    -0.000003
      f+1     :    -0.000002
      f-1     :    -0.000001
      f+2     :    -0.000004
      f-2     :    -0.000002
      f+3     :    -0.000002
      f-3     :     0.000000
      g0      :     0.000000  g :    -0.000000
      g+1     :     0.000000
      g-1     :     0.000000
      g+2     :    -0.000000
      g-2     :    -0.000000
      g+3     :    -0.000000
      g-3     :    -0.000000
      g+4     :    -0.000000
      g-4     :     0.000000
  3 C s       :    -0.001479  s :    -0.001479
      pz      :    -0.000139  p :    -0.000523
      px      :     0.000034
      py      :    -0.000419
      dz2     :     0.000041  d :     0.000154
      dxz     :     0.000013
      dyz     :    -0.000020
      dx2y2   :     0.000057
      dxy     :     0.000063
      f0      :     0.000002  f :     0.000001
      f+1     :     0.000002
      f-1     :    -0.000001
      f+2     :    -0.000002
      f-2     :     0.000001
      f+3     :     0.000000
      f-3     :    -0.000001
      g0      :     0.000000  g :     0.000001
      g+1     :     0.000000
      g-1     :     0.000000
      g+2     :     0.000000
      g-2     :     0.000000
      g+3     :     0.000000
      g-3     :     0.000000
      g+4     :     0.000000
      g-4     :     0.000000
  4 C s       :     0.001553  s :     0.001553
      pz      :     0.000264  p :     0.002460
      px      :     0.000695
      py      :     0.001501
      dz2     :    -0.000022  d :     0.000089
      dxz     :     0.000091
      dyz     :    -0.000034
      dx2y2   :     0.000036
      dxy     :     0.000018
      f0      :     0.000001  f :     0.000006
      f+1     :    -0.000000
      f-1     :     0.000001
      f+2     :     0.000003
      f-2     :     0.000002
      f+3     :     0.000000
      f-3     :    -0.000001
      g0      :    -0.000000  g :    -0.000000
      g+1     :     0.000000
      g-1     :    -0.000000
      g+2     :    -0.000000
      g-2     :    -0.000000
      g+3     :     0.000000
      g-3     :    -0.000000
      g+4     :     0.000000
      g-4     :    -0.000000
  5 C s       :     0.000094  s :     0.000094
      pz      :    -0.000207  p :    -0.000045
      px      :     0.000183
      py      :    -0.000021
      dz2     :     0.000067  d :     0.000212
      dxz     :     0.000049
      dyz     :    -0.000028
      dx2y2   :     0.000105
      dxy     :     0.000019
      f0      :     0.000006  f :     0.000015
      f+1     :     0.000001
      f-1     :     0.000001
      f+2     :     0.000000
      f-2     :     0.000003
      f+3     :     0.000003
      f-3     :     0.000001
      g0      :     0.000000  g :     0.000001
      g+1     :     0.000000
      g-1     :     0.000000
      g+2     :     0.000000
      g-2     :     0.000000
      g+3     :     0.000000
      g-3     :     0.000000
      g+4     :     0.000000
      g-4     :     0.000000
  6 C s       :    -0.000626  s :    -0.000626
      pz      :     0.001287  p :     0.002452
      px      :     0.002086
      py      :    -0.000921
      dz2     :     0.000311  d :     0.001373
      dxz     :    -0.000020
      dyz     :     0.000082
      dx2y2   :     0.000888
      dxy     :     0.000111
      f0      :     0.000004  f :     0.000182
      f+1     :     0.000010
      f-1     :     0.000027
      f+2     :     0.000063
      f-2     :    -0.000000
      f+3     :     0.000016
      f-3     :     0.000063
      g0      :     0.000001  g :     0.000001
      g+1     :    -0.000000
      g-1     :    -0.000000
      g+2     :    -0.000000
      g-2     :     0.000000
      g+3     :     0.000001
      g-3     :     0.000000
      g+4     :    -0.000000
      g-4     :    -0.000000
  7 C s       :    -0.001697  s :    -0.001697
      pz      :     0.004580  p :     0.021963
      px      :     0.022641
      py      :    -0.005258
      dz2     :     0.000133  d :    -0.000133
      dxz     :    -0.000222
      dyz     :     0.000115
      dx2y2   :    -0.000081
      dxy     :    -0.000079
      f0      :    -0.000036  f :     0.000382
      f+1     :     0.000142
      f-1     :     0.000033
      f+2     :     0.000116
      f-2     :    -0.000008
      f+3     :    -0.000054
      f-3     :     0.000189
      g0      :     0.000000  g :     0.000023
      g+1     :     0.000000
      g-1     :     0.000000
      g+2     :     0.000009
      g-2     :     0.000002
      g+3     :    -0.000000
      g-3     :     0.000001
      g+4     :     0.000000
      g-4     :     0.000010
  8 C s       :    -0.002305  s :    -0.002305
      pz      :    -0.035639  p :    -0.005685
      px      :     0.012812
      py      :     0.017143
      dz2     :     0.005629  d :     0.023886
      dxz     :     0.000416
      dyz     :     0.010010
      dx2y2   :     0.006899
      dxy     :     0.000933
      f0      :     0.000075  f :     0.000549
      f+1     :     0.000056
      f-1     :     0.000249
      f+2     :    -0.000071
      f-2     :     0.000224
      f+3     :     0.000169
      f-3     :    -0.000155
      g0      :     0.000046  g :     0.000186
      g+1     :     0.000007
      g-1     :     0.000006
      g+2     :     0.000043
      g-2     :     0.000009
      g+3     :     0.000050
      g-3     :     0.000001
      g+4     :     0.000006
      g-4     :     0.000019
  9 C s       :    -0.000164  s :    -0.000164
      pz      :     0.134331  p :     0.212191
      px      :     0.018592
      py      :     0.059268
      dz2     :     0.002443  d :     0.025896
      dxz     :     0.012282
      dyz     :     0.000669
      dx2y2   :    -0.001264
      dxy     :     0.011766
      f0      :    -0.000085  f :     0.000731
      f+1     :     0.000050
      f-1     :    -0.000028
      f+2     :     0.000109
      f-2     :     0.000062
      f+3     :     0.000110
      f-3     :     0.000513
      g0      :     0.000021  g :     0.000155
      g+1     :     0.000017
      g-1     :     0.000008
      g+2     :     0.000028
      g-2     :     0.000013
      g+3     :     0.000019
      g-3     :     0.000012
      g+4     :     0.000004
      g-4     :     0.000032
 10 C s       :    -0.004824  s :    -0.004824
      pz      :     0.013474  p :     0.022853
      px      :     0.005056
      py      :     0.004322
      dz2     :     0.000609  d :     0.006120
      dxz     :     0.003413
      dyz     :     0.003386
      dx2y2   :    -0.000551
      dxy     :    -0.000737
      f0      :     0.000014  f :     0.000411
      f+1     :     0.000034
      f-1     :    -0.000112
      f+2     :     0.000050
      f-2     :     0.000190
      f+3     :    -0.000028
      f-3     :     0.000262
      g0      :     0.000004  g :     0.000045
      g+1     :     0.000005
      g-1     :     0.000002
      g+2     :     0.000018
      g-2     :     0.000003
      g+3     :     0.000003
      g-3     :     0.000002
      g+4     :     0.000004
      g-4     :     0.000003
 11 N s       :     0.003358  s :     0.003358
      pz      :     0.031394  p :     0.042337
      px      :     0.004810
      py      :     0.006133
      dz2     :     0.000004  d :     0.000107
      dxz     :    -0.000072
      dyz     :     0.000113
      dx2y2   :    -0.000289
      dxy     :     0.000351
      f0      :    -0.000015  f :    -0.000100
      f+1     :    -0.000030
      f-1     :    -0.000015
      f+2     :    -0.000003
      f-2     :    -0.000007
      f+3     :    -0.000020
      f-3     :    -0.000010
      g0      :    -0.000001  g :     0.000002
      g+1     :     0.000001
      g-1     :     0.000000
      g+2     :    -0.000001
      g-2     :    -0.000000
      g+3     :     0.000001
      g-3     :     0.000002
      g+4     :     0.000001
      g-4     :    -0.000001
 12 N s       :     0.030576  s :     0.030576
      pz      :     0.224875  p :     0.368381
      px      :     0.041384
      py      :     0.102122
      dz2     :     0.000025  d :     0.000053
      dxz     :     0.001019
      dyz     :    -0.000912
      dx2y2   :    -0.000421
      dxy     :     0.000341
      f0      :    -0.000127  f :    -0.000414
      f+1     :    -0.000003
      f-1     :    -0.000090
      f+2     :    -0.000025
      f-2     :    -0.000101
      f+3     :    -0.000007
      f-3     :    -0.000060
      g0      :    -0.000001  g :    -0.000007
      g+1     :     0.000001
      g-1     :    -0.000001
      g+2     :     0.000000
      g-2     :    -0.000001
      g+3     :    -0.000001
      g-3     :    -0.000002
      g+4     :    -0.000002
      g-4     :    -0.000001
 13 C s       :     0.008802  s :     0.008802
      pz      :     0.114593  p :     0.180232
      px      :     0.025022
      py      :     0.040617
      dz2     :     0.003346  d :     0.019358
      dxz     :     0.008863
      dyz     :     0.000226
      dx2y2   :     0.001305
      dxy     :     0.005617
      f0      :     0.000073  f :     0.000360
      f+1     :    -0.000001
      f-1     :    -0.000038
      f+2     :     0.000150
      f-2     :     0.000020
      f+3     :     0.000213
      f-3     :    -0.000057
      g0      :     0.000023  g :     0.000123
      g+1     :     0.000009
      g-1     :     0.000001
      g+2     :     0.000018
      g-2     :     0.000005
      g+3     :     0.000018
      g-3     :     0.000015
      g+4     :     0.000021
      g-4     :     0.000013
 14 C s       :    -0.009196  s :    -0.009196
      pz      :     0.007757  p :     0.011727
      px      :    -0.010334
      py      :     0.014304
      dz2     :     0.006687  d :     0.029267
      dxz     :     0.000399
      dyz     :     0.010966
      dx2y2   :     0.007953
      dxy     :     0.003262
      f0      :     0.000130  f :     0.001869
      f+1     :     0.000254
      f-1     :     0.000138
      f+2     :    -0.000008
      f-2     :     0.000503
      f+3     :     0.000285
      f-3     :     0.000568
      g0      :     0.000062  g :     0.000220
      g+1     :     0.000011
      g-1     :     0.000006
      g+2     :     0.000032
      g-2     :     0.000020
      g+3     :     0.000033
      g-3     :     0.000007
      g+4     :     0.000045
      g-4     :     0.000004
 15 N s       :     0.086750  s :     0.086750
      pz      :     0.349500  p :     0.767327
      px      :     0.144995
      py      :     0.272832
      dz2     :    -0.000065  d :    -0.002724
      dxz     :     0.000067
      dyz     :    -0.000962
      dx2y2   :    -0.000793
      dxy     :    -0.000971
      f0      :    -0.000129  f :    -0.000667
      f+1     :    -0.000085
      f-1     :    -0.000057
      f+2     :    -0.000035
      f-2     :    -0.000152
      f+3     :    -0.000096
      f-3     :    -0.000112
      g0      :     0.000000  g :    -0.000008
      g+1     :     0.000001
      g-1     :     0.000001
      g+2     :     0.000001
      g-2     :    -0.000003
      g+3     :     0.000000
      g-3     :    -0.000001
      g+4     :    -0.000005
      g-4     :    -0.000003
 16 O s       :     0.004830  s :     0.004830
      pz      :     0.034438  p :     0.113008
      px      :     0.057729
      py      :     0.020841
      dz2     :    -0.000264  d :    -0.000920
      dxz     :    -0.000059
      dyz     :    -0.000166
      dx2y2   :    -0.000187
      dxy     :    -0.000243
      f0      :    -0.000002  f :    -0.000145
      f+1     :    -0.000002
      f-1     :    -0.000049
      f+2     :    -0.000016
      f-2     :    -0.000019
      f+3     :    -0.000030
      f-3     :    -0.000027
      g0      :    -0.000000  g :    -0.000002
      g+1     :    -0.000000
      g-1     :     0.000000
      g+2     :    -0.000001
      g-2     :    -0.000000
      g+3     :    -0.000000
      g-3     :    -0.000000
      g+4     :    -0.000001
      g-4     :    -0.000000
 17 H s       :    -0.003985  s :    -0.003985
      pz      :     0.000938  p :     0.001467
      px      :     0.000273
      py      :     0.000256
      dz2     :    -0.000002  d :     0.000146
      dxz     :     0.000052
      dyz     :     0.000047
      dx2y2   :     0.000045
      dxy     :     0.000004
      f0      :     0.000004  f :     0.000015
      f+1     :    -0.000000
      f-1     :    -0.000000
      f+2     :     0.000001
      f-2     :     0.000006
      f+3     :     0.000004
      f-3     :     0.000001
 18 H s       :     0.007318  s :     0.007318
      pz      :     0.003085  p :     0.002988
      px      :     0.000513
      py      :    -0.000611
      dz2     :     0.000083  d :     0.000333
      dxz     :     0.000031
      dyz     :     0.000146
      dx2y2   :    -0.000014
      dxy     :     0.000087
      f0      :     0.000001  f :     0.000027
      f+1     :     0.000001
      f-1     :     0.000008
      f+2     :     0.000002
      f-2     :     0.000006
      f+3     :     0.000004
      f-3     :     0.000004
 19 H s       :     0.019524  s :     0.019524
      pz      :     0.000863  p :     0.000738
      px      :    -0.000072
      py      :    -0.000052
      dz2     :     0.000072  d :     0.000115
      dxz     :     0.000025
      dyz     :     0.000019
      dx2y2   :     0.000007
      dxy     :    -0.000009
      f0      :    -0.000000  f :     0.000014
      f+1     :     0.000006
      f-1     :    -0.000000
      f+2     :     0.000002
      f-2     :     0.000002
      f+3     :     0.000001
      f-3     :     0.000004
 20 H s       :     0.000073  s :     0.000073
      pz      :     0.000008  p :     0.000120
      px      :     0.000082
      py      :     0.000031
      dz2     :    -0.000002  d :     0.000004
      dxz     :     0.000005
      dyz     :     0.000002
      dx2y2   :    -0.000001
      dxy     :    -0.000000
      f0      :    -0.000000  f :     0.000000
      f+1     :     0.000000
      f-1     :     0.000000
      f+2     :    -0.000000
      f-2     :     0.000000
      f+3     :     0.000000
      f-3     :    -0.000000
 21 H s       :    -0.000182  s :    -0.000182
      pz      :    -0.000009  p :    -0.000042
      px      :    -0.000014
      py      :    -0.000020
      dz2     :    -0.000000  d :    -0.000004
      dxz     :    -0.000001
      dyz     :    -0.000001
      dx2y2   :    -0.000001
      dxy     :    -0.000001
      f0      :     0.000000  f :    -0.000000
      f+1     :    -0.000000
      f-1     :    -0.000000
      f+2     :    -0.000000
      f-2     :    -0.000000
      f+3     :    -0.000000
      f-3     :    -0.000000
 22 H s       :    -0.000099  s :    -0.000099
      pz      :     0.000005  p :     0.000016
      px      :    -0.000019
      py      :     0.000030
      dz2     :     0.000000  d :     0.000004
      dxz     :     0.000000
      dyz     :     0.000000
      dx2y2   :     0.000000
      dxy     :     0.000003
      f0      :     0.000000  f :     0.000000
      f+1     :     0.000000
      f-1     :     0.000000
      f+2     :    -0.000000
      f-2     :     0.000000
      f+3     :     0.000000
      f-3     :     0.000000
 23 H s       :    -0.000261  s :    -0.000261
      pz      :     0.000018  p :     0.000009
      px      :     0.000005
      py      :    -0.000014
      dz2     :     0.000000  d :    -0.000002
      dxz     :    -0.000000
      dyz     :    -0.000001
      dx2y2   :     0.000000
      dxy     :    -0.000000
      f0      :    -0.000000  f :    -0.000000
      f+1     :    -0.000000
      f-1     :    -0.000000
      f+2     :     0.000000
      f-2     :    -0.000000
      f+3     :     0.000000
      f-3     :     0.000000
 24 H s       :     0.000606  s :     0.000606
      pz      :     0.000002  p :    -0.000007
      px      :    -0.000022
      py      :     0.000013
      dz2     :     0.000001  d :     0.000003
      dxz     :     0.000000
      dyz     :     0.000001
      dx2y2   :    -0.000000
      dxy     :     0.000001
      f0      :     0.000000  f :     0.000000
      f+1     :     0.000000
      f-1     :     0.000000
      f+2     :    -0.000000
      f-2     :     0.000000
      f+3     :     0.000000
      f-3     :     0.000000
 25 H s       :    -0.000097  s :    -0.000097
      pz      :     0.000053  p :     0.000145
      px      :    -0.000003
      py      :     0.000096
      dz2     :     0.000001  d :     0.000005
      dxz     :    -0.000001
      dyz     :     0.000003
      dx2y2   :     0.000002
      dxy     :    -0.000000
      f0      :     0.000000  f :     0.000000
      f+1     :     0.000000
      f-1     :     0.000000
      f+2     :     0.000000
      f-2     :     0.000000
      f+3     :     0.000000
      f-3     :    -0.000000
 26 H s       :     0.001574  s :     0.001574
      pz      :    -0.000049  p :    -0.000165
      px      :    -0.000093
      py      :    -0.000024
      dz2     :    -0.000003  d :    -0.000019
      dxz     :    -0.000008
      dyz     :    -0.000009
      dx2y2   :     0.000002
      dxy     :    -0.000001
      f0      :    -0.000000  f :    -0.000001
      f+1     :    -0.000000
      f-1     :    -0.000000
      f+2     :    -0.000000
      f-2     :    -0.000000
      f+3     :    -0.000000
      f-3     :     0.000000
 27 H s       :     0.003861  s :     0.003861
      pz      :     0.000235  p :     0.000781
      px      :     0.000600
      py      :    -0.000054
      dz2     :     0.000003  d :     0.000063
      dxz     :     0.000061
      dyz     :    -0.000011
      dx2y2   :     0.000005
      dxy     :     0.000005
      f0      :     0.000001  f :     0.000002
      f+1     :     0.000001
      f-1     :    -0.000001
      f+2     :     0.000000
      f-2     :     0.000000
      f+3     :    -0.000000
      f-3     :     0.000000


                     *******************************
                     * LOEWDIN POPULATION ANALYSIS *
                     *******************************

-------------------------------------------
LOEWDIN ATOMIC CHARGES AND SPIN POPULATIONS
-------------------------------------------
   0 C :    0.077768    0.001172
   1 C :   -0.101523    0.001471
   2 C :    0.081693    0.001434
   3 C :    0.069501    0.000120
   4 C :    0.066833    0.001565
   5 C :    0.068514    0.000434
   6 C :    0.130970    0.002439
   7 C :   -0.108249    0.021497
   8 C :   -0.258133    0.101503
   9 C :   -0.258201    0.246597
  10 C :   -0.662776    0.078408
  11 N :    0.606283    0.037756
  12 N :    0.370256    0.319785
  13 C :   -0.109869    0.185562
  14 C :   -0.104494    0.163291
  15 N :    0.468847    0.689090
  16 O :    0.311144    0.094227
  17 H :   -0.156331    0.007577
  18 H :   -0.070822    0.027074
  19 H :   -0.057101    0.015120
  20 H :   -0.053854    0.000286
  21 H :   -0.059143    0.000005
  22 H :   -0.060584    0.000203
  23 H :   -0.059658   -0.000052
  24 H :   -0.053141    0.000142
  25 H :   -0.026788    0.000487
  26 H :   -0.026182    0.000182
  27 H :   -0.024960    0.002624

----------------------------------------------------
LOEWDIN REDUCED ORBITAL CHARGES AND SPIN POPULATIONS
----------------------------------------------------
CHARGE
  0 C s       :     2.580744  s :     2.580744
      pz      :     0.909669  p :     2.706748
      px      :     0.964580
      py      :     0.832499
      dz2     :     0.097021  d :     0.507705
      dxz     :     0.152691
      dyz     :     0.057868
      dx2y2   :     0.096726
      dxy     :     0.103400
      f0      :     0.019478  f :     0.115332
      f+1     :     0.015760
      f-1     :     0.013338
      f+2     :     0.022605
      f-2     :     0.012908
      f+3     :     0.013245
      f-3     :     0.017999
      g0      :     0.000719  g :     0.011702
      g+1     :     0.001582
      g-1     :     0.001275
      g+2     :     0.001269
      g-2     :     0.001398
      g+3     :     0.000959
      g-3     :     0.001725
      g+4     :     0.001541
      g-4     :     0.001235
  1 C s       :     2.570238  s :     2.570238
      pz      :     0.958408  p :     2.698701
      px      :     0.913790
      py      :     0.826502
      dz2     :     0.154103  d :     0.658270
      dxz     :     0.168784
      dyz     :     0.103383
      dx2y2   :     0.116426
      dxy     :     0.115575
      f0      :     0.028777  f :     0.159992
      f+1     :     0.021779
      f-1     :     0.020777
      f+2     :     0.032503
      f-2     :     0.018466
      f+3     :     0.018315
      f-3     :     0.019375
      g0      :     0.001143  g :     0.014322
      g+1     :     0.001913
      g-1     :     0.001619
      g+2     :     0.002218
      g-2     :     0.001987
      g+3     :     0.001478
      g-3     :     0.001530
      g+4     :     0.001380
      g-4     :     0.001053
  2 C s       :     2.580501  s :     2.580501
      pz      :     0.917017  p :     2.703578
      px      :     0.964548
      py      :     0.822013
      dz2     :     0.092904  d :     0.507021
      dxz     :     0.157161
      dyz     :     0.077233
      dx2y2   :     0.083245
      dxy     :     0.096477
      f0      :     0.024289  f :     0.115484
      f+1     :     0.014686
      f-1     :     0.013041
      f+2     :     0.021915
      f-2     :     0.012128
      f+3     :     0.016076
      f-3     :     0.013348
      g0      :     0.001294  g :     0.011723
      g+1     :     0.001779
      g-1     :     0.000740
      g+2     :     0.001728
      g-2     :     0.001477
      g+3     :     0.001191
      g-3     :     0.000926
      g+4     :     0.001522
      g-4     :     0.001067
  3 C s       :     2.588468  s :     2.588468
      pz      :     0.913383  p :     2.707294
      px      :     0.963152
      py      :     0.830759
      dz2     :     0.097530  d :     0.509137
      dxz     :     0.151877
      dyz     :     0.057574
      dx2y2   :     0.097566
      dxy     :     0.104591
      f0      :     0.019245  f :     0.113939
      f+1     :     0.015328
      f-1     :     0.013613
      f+2     :     0.022403
      f-2     :     0.012247
      f+3     :     0.013196
      f-3     :     0.017907
      g0      :     0.000713  g :     0.011661
      g+1     :     0.001560
      g-1     :     0.001298
      g+2     :     0.001286
      g-2     :     0.001412
      g+3     :     0.000938
      g-3     :     0.001686
      g+4     :     0.001551
      g-4     :     0.001217
  4 C s       :     2.588554  s :     2.588554
      pz      :     0.949406  p :     2.712150
      px      :     0.930189
      py      :     0.832555
      dz2     :     0.146435  d :     0.506906
      dxz     :     0.114300
      dyz     :     0.098373
      dx2y2   :     0.085450
      dxy     :     0.062348
      f0      :     0.020952  f :     0.113929
      f+1     :     0.017357
      f-1     :     0.018003
      f+2     :     0.023942
      f-2     :     0.015666
      f+3     :     0.008059
      f-3     :     0.009950
      g0      :     0.000992  g :     0.011628
      g+1     :     0.001437
      g-1     :     0.001663
      g+2     :     0.002049
      g-2     :     0.001858
      g+3     :     0.001167
      g-3     :     0.001371
      g+4     :     0.000411
      g-4     :     0.000680
  5 C s       :     2.588524  s :     2.588524
      pz      :     0.924506  p :     2.708044
      px      :     0.965486
      py      :     0.818052
      dz2     :     0.094332  d :     0.509349
      dxz     :     0.156432
      dyz     :     0.078129
      dx2y2   :     0.083609
      dxy     :     0.096846
      f0      :     0.024370  f :     0.113918
      f+1     :     0.014090
      f-1     :     0.013228
      f+2     :     0.021488
      f-2     :     0.011852
      f+3     :     0.015761
      f-3     :     0.013129
      g0      :     0.001285  g :     0.011651
      g+1     :     0.001745
      g-1     :     0.000789
      g+2     :     0.001697
      g-2     :     0.001499
      g+3     :     0.001164
      g-3     :     0.000901
      g+4     :     0.001523
      g-4     :     0.001047
  6 C s       :     2.530248  s :     2.530248
      pz      :     0.914678  p :     2.695820
      px      :     0.880783
      py      :     0.900359
      dz2     :     0.117349  d :     0.521887
      dxz     :     0.093465
      dyz     :     0.064955
      dx2y2   :     0.139286
      dxy     :     0.106832
      f0      :     0.014596  f :     0.114327
      f+1     :     0.014927
      f-1     :     0.009834
      f+2     :     0.018547
      f-2     :     0.014612
      f+3     :     0.019850
      f-3     :     0.021961
      g0      :     0.000512  g :     0.006748
      g+1     :     0.000990
      g-1     :     0.000344
      g+2     :     0.000300
      g-2     :     0.000836
      g+3     :     0.000783
      g-3     :     0.000848
      g+4     :     0.001090
      g-4     :     0.001045
  7 C s       :     2.531614  s :     2.531614
      pz      :     0.915180  p :     2.617460
      px      :     0.885371
      py      :     0.816909
      dz2     :     0.179964  d :     0.743754
      dxz     :     0.096514
      dyz     :     0.135789
      dx2y2   :     0.191911
      dxy     :     0.139577
      f0      :     0.016269  f :     0.200685
      f+1     :     0.016007
      f-1     :     0.037963
      f+2     :     0.034356
      f-2     :     0.020738
      f+3     :     0.040114
      f-3     :     0.035237
      g0      :     0.001453  g :     0.014736
      g+1     :     0.000936
      g-1     :     0.000847
      g+2     :     0.002602
      g-2     :     0.000894
      g+3     :     0.001926
      g-3     :     0.001702
      g+4     :     0.001968
      g-4     :     0.002407
  8 C s       :     2.571484  s :     2.571484
      pz      :     0.775976  p :     2.620584
      px      :     0.902021
      py      :     0.942587
      dz2     :     0.108215  d :     0.825830
      dxz     :     0.104320
      dyz     :     0.162302
      dx2y2   :     0.249475
      dxy     :     0.201517
      f0      :     0.015647  f :     0.216514
      f+1     :     0.018064
      f-1     :     0.019292
      f+2     :     0.033141
      f-2     :     0.026765
      f+3     :     0.033857
      f-3     :     0.069749
      g0      :     0.002798  g :     0.023721
      g+1     :     0.001427
      g-1     :     0.001644
      g+2     :     0.002004
      g-2     :     0.002192
      g+3     :     0.002662
      g-3     :     0.002673
      g+4     :     0.005172
      g-4     :     0.003148
  9 C s       :     2.577023  s :     2.577023
      pz      :     0.864988  p :     2.712185
      px      :     0.918294
      py      :     0.928903
      dz2     :     0.084292  d :     0.738183
      dxz     :     0.162466
      dyz     :     0.079083
      dx2y2   :     0.203178
      dxy     :     0.209165
      f0      :     0.016843  f :     0.207341
      f+1     :     0.021743
      f-1     :     0.014451
      f+2     :     0.034369
      f-2     :     0.021651
      f+3     :     0.034766
      f-3     :     0.063517
      g0      :     0.002104  g :     0.023469
      g+1     :     0.002562
      g-1     :     0.001015
      g+2     :     0.002104
      g-2     :     0.001597
      g+3     :     0.002689
      g-3     :     0.002550
      g+4     :     0.004129
      g-4     :     0.004718
 10 C s       :     2.595839  s :     2.595839
      pz      :     0.774089  p :     2.613181
      px      :     0.886767
      py      :     0.952325
      dz2     :     0.154296  d :     1.111979
      dxz     :     0.179081
      dyz     :     0.197214
      dx2y2   :     0.257957
      dxy     :     0.323430
      f0      :     0.018766  f :     0.296680
      f+1     :     0.026413
      f-1     :     0.031604
      f+2     :     0.042686
      f-2     :     0.049383
      f+3     :     0.068055
      f-3     :     0.059773
      g0      :     0.006382  g :     0.045097
      g+1     :     0.002241
      g-1     :     0.003012
      g+2     :     0.005199
      g-2     :     0.003280
      g+3     :     0.007559
      g-3     :     0.006427
      g+4     :     0.005798
      g-4     :     0.005199
 11 N s       :     2.687088  s :     2.687088
      pz      :     1.181095  p :     3.325638
      px      :     1.082458
      py      :     1.062085
      dz2     :     0.045467  d :     0.321884
      dxz     :     0.041699
      dyz     :     0.046038
      dx2y2   :     0.083287
      dxy     :     0.105394
      f0      :     0.003430  f :     0.055932
      f+1     :     0.005961
      f-1     :     0.008495
      f+2     :     0.006926
      f-2     :     0.007153
      f+3     :     0.015907
      f-3     :     0.008060
      g0      :     0.000414  g :     0.003175
      g+1     :     0.000274
      g-1     :     0.000225
      g+2     :     0.000404
      g-2     :     0.000213
      g+3     :     0.000377
      g-3     :     0.000390
      g+4     :     0.000487
      g-4     :     0.000389
 12 N s       :     2.865726  s :     2.865726
      pz      :     1.091472  p :     3.413388
      px      :     1.126715
      py      :     1.195201
      dz2     :     0.029660  d :     0.286222
      dxz     :     0.054516
      dyz     :     0.034268
      dx2y2   :     0.086662
      dxy     :     0.081116
      f0      :     0.003950  f :     0.060488
      f+1     :     0.006570
      f-1     :     0.004719
      f+2     :     0.010977
      f-2     :     0.004859
      f+3     :     0.008862
      f-3     :     0.020551
      g0      :     0.000306  g :     0.003920
      g+1     :     0.000292
      g-1     :     0.000218
      g+2     :     0.000486
      g-2     :     0.000267
      g+3     :     0.000409
      g-3     :     0.000381
      g+4     :     0.000835
      g-4     :     0.000725
 13 C s       :     2.606538  s :     2.606538
      pz      :     0.847751  p :     2.708931
      px      :     0.917599
      py      :     0.943581
      dz2     :     0.072430  d :     0.619909
      dxz     :     0.141131
      dyz     :     0.050278
      dx2y2   :     0.160007
      dxy     :     0.196063
      f0      :     0.011977  f :     0.156816
      f+1     :     0.015954
      f-1     :     0.010539
      f+2     :     0.030939
      f-2     :     0.013726
      f+3     :     0.025724
      f-3     :     0.047957
      g0      :     0.001988  g :     0.017676
      g+1     :     0.001730
      g-1     :     0.000748
      g+2     :     0.001685
      g-2     :     0.001118
      g+3     :     0.002472
      g-3     :     0.001986
      g+4     :     0.002304
      g-4     :     0.003645
 14 C s       :     2.607103  s :     2.607103
      pz      :     0.830130  p :     2.693809
      px      :     0.945626
      py      :     0.918053
      dz2     :     0.081464  d :     0.623790
      dxz     :     0.055146
      dyz     :     0.138892
      dx2y2   :     0.208093
      dxy     :     0.140194
      f0      :     0.012549  f :     0.160493
      f+1     :     0.012931
      f-1     :     0.014586
      f+2     :     0.019169
      f-2     :     0.027466
      f+3     :     0.023944
      f-3     :     0.049847
      g0      :     0.002358  g :     0.019299
      g+1     :     0.001207
      g-1     :     0.001509
      g+2     :     0.001096
      g-2     :     0.002006
      g+3     :     0.002669
      g-3     :     0.002122
      g+4     :     0.003570
      g-4     :     0.002763
 15 N s       :     2.841617  s :     2.841617
      pz      :     1.111526  p :     3.322275
      px      :     1.115280
      py      :     1.095468
      dz2     :     0.028785  d :     0.301109
      dxz     :     0.064400
      dyz     :     0.038070
      dx2y2   :     0.092426
      dxy     :     0.077428
      f0      :     0.005093  f :     0.062097
      f+1     :     0.006716
      f-1     :     0.004454
      f+2     :     0.010942
      f-2     :     0.005518
      f+3     :     0.008186
      f-3     :     0.021187
      g0      :     0.000294  g :     0.004056
      g+1     :     0.000383
      g-1     :     0.000201
      g+2     :     0.000470
      g-2     :     0.000268
      g+3     :     0.000430
      g-3     :     0.000329
      g+4     :     0.000828
      g-4     :     0.000853
 16 O s       :     3.266045  s :     3.266045
      pz      :     1.357060  p :     4.303917
      px      :     1.496925
      py      :     1.449931
      dz2     :     0.013200  d :     0.096178
      dxz     :     0.007458
      dyz     :     0.026749
      dx2y2   :     0.024359
      dxy     :     0.024411
      f0      :     0.001343  f :     0.021483
      f+1     :     0.000289
      f-1     :     0.004431
      f+2     :     0.003732
      f-2     :     0.003451
      f+3     :     0.004413
      f-3     :     0.003825
      g0      :     0.000105  g :     0.001234
      g+1     :     0.000024
      g-1     :     0.000129
      g+2     :     0.000162
      g-2     :     0.000036
      g+3     :     0.000232
      g-3     :     0.000205
      g+4     :     0.000165
      g-4     :     0.000175
 17 H s       :     0.709634  s :     0.709634
      pz      :     0.098735  p :     0.301413
      px      :     0.114350
      py      :     0.088328
      dz2     :     0.008458  d :     0.122419
      dxz     :     0.032482
      dyz     :     0.016118
      dx2y2   :     0.037951
      dxy     :     0.027411
      f0      :     0.003568  f :     0.022865
      f+1     :     0.001517
      f-1     :     0.000945
      f+2     :     0.000770
      f-2     :     0.005255
      f+3     :     0.007110
      f-3     :     0.003699
 18 H s       :     0.801327  s :     0.801327
      pz      :     0.059297  p :     0.194158
      px      :     0.051036
      py      :     0.083826
      dz2     :     0.007700  d :     0.065629
      dxz     :     0.005828
      dyz     :     0.016493
      dx2y2   :     0.019759
      dxy     :     0.015850
      f0      :     0.000855  f :     0.009707
      f+1     :     0.000508
      f-1     :     0.001416
      f+2     :     0.000838
      f-2     :     0.001488
      f+3     :     0.001865
      f-3     :     0.002737
 19 H s       :     0.795507  s :     0.795507
      pz      :     0.054635  p :     0.187872
      px      :     0.093572
      py      :     0.039665
      dz2     :     0.007130  d :     0.064114
      dxz     :     0.020293
      dyz     :     0.001368
      dx2y2   :     0.014787
      dxy     :     0.020535
      f0      :     0.000892  f :     0.009607
      f+1     :     0.001653
      f-1     :     0.000153
      f+2     :     0.001770
      f-2     :     0.000449
      f+3     :     0.001951
      f-3     :     0.002740
 20 H s       :     0.787550  s :     0.787550
      pz      :     0.079218  p :     0.190947
      px      :     0.057622
      py      :     0.054107
      dz2     :     0.019809  d :     0.065633
      dxz     :     0.015935
      dyz     :     0.015448
      dx2y2   :     0.007870
      dxy     :     0.006571
      f0      :     0.002314  f :     0.009724
      f+1     :     0.001946
      f-1     :     0.001460
      f+2     :     0.001889
      f-2     :     0.001483
      f+3     :     0.000354
      f-3     :     0.000279
 21 H s       :     0.795032  s :     0.795032
      pz      :     0.070317  p :     0.189593
      px      :     0.054334
      py      :     0.064942
      dz2     :     0.018521  d :     0.064801
      dxz     :     0.012569
      dyz     :     0.012928
      dx2y2   :     0.010927
      dxy     :     0.009855
      f0      :     0.001548  f :     0.009717
      f+1     :     0.001279
      f-1     :     0.001793
      f+2     :     0.001946
      f-2     :     0.001722
      f+3     :     0.000620
      f-3     :     0.000810
 22 H s       :     0.795996  s :     0.795996
      pz      :     0.046515  p :     0.190050
      px      :     0.089101
      py      :     0.054434
      dz2     :     0.005626  d :     0.064805
      dxz     :     0.021768
      dyz     :     0.002334
      dx2y2   :     0.015870
      dxy     :     0.019207
      f0      :     0.001249  f :     0.009733
      f+1     :     0.001316
      f-1     :     0.000264
      f+2     :     0.001628
      f-2     :     0.000730
      f+3     :     0.002312
      f-3     :     0.002234
 23 H s       :     0.795506  s :     0.795506
      pz      :     0.078919  p :     0.189647
      px      :     0.056801
      py      :     0.053927
      dz2     :     0.019407  d :     0.064789
      dxz     :     0.015912
      dyz     :     0.015086
      dx2y2   :     0.007970
      dxy     :     0.006415
      f0      :     0.002257  f :     0.009717
      f+1     :     0.001948
      f-1     :     0.001437
      f+2     :     0.001929
      f-2     :     0.001488
      f+3     :     0.000368
      f-3     :     0.000290
 24 H s       :     0.788353  s :     0.788353
      pz      :     0.069341  p :     0.189678
      px      :     0.054457
      py      :     0.065880
      dz2     :     0.018627  d :     0.065391
      dxz     :     0.012577
      dyz     :     0.012946
      dx2y2   :     0.011276
      dxy     :     0.009965
      f0      :     0.001529  f :     0.009719
      f+1     :     0.001271
      f-1     :     0.001798
      f+2     :     0.001964
      f-2     :     0.001700
      f+3     :     0.000632
      f-3     :     0.000824
 25 H s       :     0.760017  s :     0.760017
      pz      :     0.057843  p :     0.188441
      px      :     0.047973
      py      :     0.082625
      dz2     :     0.013438  d :     0.068651
      dxz     :     0.003138
      dyz     :     0.017148
      dx2y2   :     0.014787
      dxy     :     0.020140
      f0      :     0.000595  f :     0.009679
      f+1     :     0.000099
      f-1     :     0.002681
      f+2     :     0.001527
      f-2     :     0.000896
      f+3     :     0.002086
      f-3     :     0.001794
 26 H s       :     0.760771  s :     0.760771
      pz      :     0.088764  p :     0.186636
      px      :     0.048307
      py      :     0.049565
      dz2     :     0.019162  d :     0.069094
      dxz     :     0.021282
      dyz     :     0.024622
      dx2y2   :     0.002729
      dxy     :     0.001299
      f0      :     0.002857  f :     0.009682
      f+1     :     0.002555
      f-1     :     0.003123
      f+2     :     0.000678
      f-2     :     0.000422
      f+3     :     0.000025
      f-3     :     0.000021
 27 H s       :     0.761018  s :     0.761018
      pz      :     0.093016  p :     0.186254
      px      :     0.050437
      py      :     0.042802
      dz2     :     0.020581  d :     0.068130
      dxz     :     0.022372
      dyz     :     0.021339
      dx2y2   :     0.002817
      dxy     :     0.001021
      f0      :     0.003042  f :     0.009557
      f+1     :     0.002782
      f-1     :     0.002775
      f+2     :     0.000615
      f-2     :     0.000309
      f+3     :     0.000022
      f-3     :     0.000013

SPIN
  0 C s       :     0.000041  s :     0.000041
      pz      :     0.000143  p :     0.001001
      px      :     0.000141
      py      :     0.000716
      dz2     :    -0.000007  d :     0.000106
      dxz     :     0.000074
      dyz     :    -0.000000
      dx2y2   :     0.000055
      dxy     :    -0.000017
      f0      :    -0.000009  f :     0.000024
      f+1     :     0.000001
      f-1     :     0.000001
      f+2     :     0.000009
      f-2     :    -0.000003
      f+3     :     0.000005
      f-3     :     0.000020
      g0      :     0.000001  g :     0.000001
      g+1     :    -0.000000
      g-1     :    -0.000000
      g+2     :     0.000001
      g-2     :    -0.000000
      g+3     :    -0.000001
      g-3     :     0.000002
      g+4     :    -0.000000
      g-4     :    -0.000000
  1 C s       :     0.000047  s :     0.000047
      pz      :    -0.000045  p :     0.000461
      px      :     0.000874
      py      :    -0.000368
      dz2     :     0.000047  d :     0.000772
      dxz     :     0.000145
      dyz     :     0.000022
      dx2y2   :     0.000131
      dxy     :     0.000427
      f0      :     0.000070  f :     0.000181
      f+1     :    -0.000004
      f-1     :     0.000010
      f+2     :     0.000009
      f-2     :     0.000012
      f+3     :     0.000034
      f-3     :     0.000050
      g0      :     0.000001  g :     0.000011
      g+1     :     0.000001
      g-1     :     0.000001
      g+2     :     0.000000
      g-2     :     0.000001
      g+3     :     0.000001
      g-3     :     0.000002
      g+4     :     0.000001
      g-4     :     0.000003
  2 C s       :     0.000032  s :     0.000032
      pz      :     0.000523  p :     0.001498
      px      :     0.000069
      py      :     0.000906
      dz2     :    -0.000001  d :    -0.000100
      dxz     :     0.000024
      dyz     :    -0.000040
      dx2y2   :    -0.000018
      dxy     :    -0.000065
      f0      :     0.000024  f :     0.000005
      f+1     :    -0.000007
      f-1     :    -0.000005
      f+2     :     0.000014
      f-2     :    -0.000007
      f+3     :    -0.000008
      f-3     :    -0.000006
      g0      :     0.000002  g :    -0.000001
      g+1     :    -0.000000
      g-1     :     0.000001
      g+2     :    -0.000001
      g-2     :    -0.000001
      g+3     :    -0.000000
      g-3     :    -0.000001
      g+4     :    -0.000001
      g-4     :    -0.000000
  3 C s       :    -0.000019  s :    -0.000019
      pz      :    -0.000117  p :    -0.000500
      px      :    -0.000062
      py      :    -0.000321
      dz2     :     0.000030  d :     0.000508
      dxz     :     0.000189
      dyz     :     0.000010
      dx2y2   :     0.000170
      dxy     :     0.000109
      f0      :     0.000029  f :     0.000120
      f+1     :     0.000029
      f-1     :     0.000002
      f+2     :     0.000012
      f-2     :     0.000011
      f+3     :     0.000013
      f-3     :     0.000024
      g0      :     0.000001  g :     0.000011
      g+1     :     0.000001
      g-1     :     0.000001
      g+2     :     0.000001
      g-2     :     0.000001
      g+3     :     0.000001
      g-3     :     0.000003
      g+4     :     0.000003
      g-4     :     0.000000
  4 C s       :     0.000036  s :     0.000036
      pz      :     0.000337  p :     0.001609
      px      :     0.000174
      py      :     0.001099
      dz2     :    -0.000024  d :    -0.000056
      dxz     :    -0.000012
      dyz     :    -0.000004
      dx2y2   :    -0.000002
      dxy     :    -0.000014
      f0      :    -0.000006  f :    -0.000021
      f+1     :    -0.000003
      f-1     :     0.000000
      f+2     :    -0.000007
      f-2     :    -0.000004
      f+3     :     0.000002
      f-3     :    -0.000003
      g0      :    -0.000000  g :    -0.000003
      g+1     :    -0.000001
      g-1     :    -0.000000
      g+2     :     0.000000
      g-2     :    -0.000000
      g+3     :    -0.000000
      g-3     :    -0.000001
      g+4     :     0.000000
      g-4     :    -0.000000
  5 C s       :    -0.000000  s :    -0.000000
      pz      :    -0.000014  p :    -0.000035
      px      :    -0.000067
      py      :     0.000046
      dz2     :     0.000059  d :     0.000379
      dxz     :     0.000013
      dyz     :     0.000051
      dx2y2   :     0.000032
      dxy     :     0.000223
      f0      :     0.000024  f :     0.000083
      f+1     :     0.000005
      f-1     :     0.000010
      f+2     :     0.000001
      f-2     :     0.000011
      f+3     :     0.000028
      f-3     :     0.000005
      g0      :     0.000001  g :     0.000008
      g+1     :     0.000001
      g-1     :     0.000000
      g+2     :     0.000001
      g-2     :     0.000001
      g+3     :     0.000000
      g-3     :     0.000001
      g+4     :     0.000002
      g-4     :     0.000000
  6 C s       :    -0.000294  s :    -0.000294
      pz      :    -0.000080  p :     0.001019
      px      :     0.000307
      py      :     0.000792
      dz2     :     0.000555  d :     0.000945
      dxz     :    -0.000013
      dyz     :     0.000150
      dx2y2   :     0.000243
      dxy     :     0.000011
      f0      :     0.000011  f :     0.000732
      f+1     :     0.000027
      f-1     :     0.000102
      f+2     :     0.000193
      f-2     :     0.000006
      f+3     :     0.000053
      f-3     :     0.000341
      g0      :     0.000003  g :     0.000037
      g+1     :     0.000002
      g-1     :     0.000002
      g+2     :     0.000000
      g-2     :     0.000003
      g+3     :     0.000010
      g-3     :     0.000011
      g+4     :    -0.000000
      g-4     :     0.000006
  7 C s       :     0.001030  s :     0.001030
      pz      :     0.000775  p :     0.017194
      px      :     0.016785
      py      :    -0.000367
      dz2     :    -0.000702  d :     0.000471
      dxz     :     0.000106
      dyz     :     0.000093
      dx2y2   :    -0.000005
      dxy     :     0.000978
      f0      :    -0.000054  f :     0.002571
      f+1     :     0.000553
      f-1     :     0.000635
      f+2     :     0.000629
      f-2     :    -0.000033
      f+3     :    -0.000220
      f-3     :     0.001062
      g0      :     0.000011  g :     0.000232
      g+1     :     0.000001
      g-1     :    -0.000002
      g+2     :     0.000137
      g-2     :     0.000009
      g+3     :     0.000016
      g-3     :    -0.000014
      g+4     :     0.000029
      g-4     :     0.000045
  8 C s       :    -0.001247  s :    -0.001247
      pz      :    -0.011503  p :     0.018399
      px      :     0.010194
      py      :     0.019709
      dz2     :     0.020371  d :     0.070101
      dxz     :     0.001381
      dyz     :     0.026450
      dx2y2   :     0.017405
      dxy     :     0.004493
      f0      :     0.001540  f :     0.011472
      f+1     :     0.001324
      f-1     :     0.001745
      f+2     :     0.000716
      f-2     :     0.003319
      f+3     :     0.001282
      f-3     :     0.001546
      g0      :     0.000780  g :     0.002779
      g+1     :     0.000070
      g-1     :     0.000074
      g+2     :     0.000686
      g-2     :     0.000213
      g+3     :     0.000343
      g-3     :     0.000110
      g+4     :     0.000400
      g-4     :     0.000103
  9 C s       :     0.001418  s :     0.001418
      pz      :     0.082203  p :     0.144874
      px      :     0.018228
      py      :     0.044444
      dz2     :     0.003171  d :     0.073922
      dxz     :     0.035534
      dyz     :     0.000692
      dx2y2   :     0.007075
      dxy     :     0.027450
      f0      :     0.002579  f :     0.022866
      f+1     :     0.003496
      f-1     :    -0.000489
      f+2     :     0.006198
      f-2     :     0.000747
      f+3     :     0.003137
      f-3     :     0.007198
      g0      :     0.000423  g :     0.003516
      g+1     :     0.000504
      g-1     :     0.000071
      g+2     :     0.000600
      g-2     :     0.000116
      g+3     :     0.000332
      g-3     :     0.000284
      g+4     :     0.000413
      g-4     :     0.000774
 10 C s       :     0.000254  s :     0.000254
      pz      :     0.009608  p :     0.023772
      px      :     0.008066
      py      :     0.006098
      dz2     :     0.002149  d :     0.036998
      dxz     :     0.011452
      dyz     :     0.011692
      dx2y2   :     0.005769
      dxy     :     0.005936
      f0      :     0.000337  f :     0.015928
      f+1     :     0.002950
      f-1     :     0.001119
      f+2     :     0.000768
      f-2     :     0.003603
      f+3     :     0.003278
      f-3     :     0.003874
      g0      :     0.000156  g :     0.001456
      g+1     :     0.000086
      g-1     :     0.000044
      g+2     :     0.000686
      g-2     :     0.000115
      g+3     :     0.000140
      g-3     :     0.000043
      g+4     :     0.000099
      g-4     :     0.000086
 11 N s       :     0.000555  s :     0.000555
      pz      :     0.022687  p :     0.032413
      px      :     0.004234
      py      :     0.005492
      dz2     :     0.000194  d :     0.004076
      dxz     :     0.003044
      dyz     :     0.000090
      dx2y2   :    -0.000135
      dxy     :     0.000882
      f0      :     0.000172  f :     0.000648
      f+1     :     0.000220
      f-1     :     0.000045
      f+2     :     0.000234
      f-2     :     0.000038
      f+3     :    -0.000094
      f-3     :     0.000032
      g0      :     0.000003  g :     0.000065
      g+1     :     0.000001
      g-1     :    -0.000000
      g+2     :     0.000019
      g-2     :     0.000001
      g+3     :     0.000020
      g-3     :     0.000005
      g+4     :     0.000004
      g-4     :     0.000012
 12 N s       :     0.018389  s :     0.018389
      pz      :     0.168474  p :     0.281113
      px      :     0.034023
      py      :     0.078616
      dz2     :     0.004583  d :     0.018303
      dxz     :     0.004189
      dyz     :    -0.000501
      dx2y2   :     0.000569
      dxy     :     0.009463
      f0      :     0.000454  f :     0.001701
      f+1     :     0.000529
      f-1     :    -0.000043
      f+2     :     0.000430
      f-2     :     0.000129
      f+3     :     0.000277
      f-3     :    -0.000074
      g0      :     0.000068  g :     0.000279
      g+1     :     0.000012
      g-1     :    -0.000005
      g+2     :     0.000015
      g-2     :     0.000030
      g+3     :     0.000034
      g-3     :     0.000009
      g+4     :     0.000075
      g-4     :     0.000041
 13 C s       :     0.001060  s :     0.001060
      pz      :     0.074535  p :     0.125030
      px      :     0.019673
      py      :     0.030822
      dz2     :     0.006995  d :     0.049698
      dxz     :     0.025309
      dyz     :    -0.001403
      dx2y2   :     0.005850
      dxy     :     0.012946
      f0      :     0.001874  f :     0.007981
      f+1     :     0.001316
      f-1     :    -0.000771
      f+2     :     0.002503
      f-2     :     0.001139
      f+3     :     0.001208
      f-3     :     0.000712
      g0      :     0.000456  g :     0.001793
      g+1     :     0.000140
      g-1     :    -0.000005
      g+2     :     0.000368
      g-2     :    -0.000003
      g+3     :     0.000261
      g-3     :     0.000175
      g+4     :     0.000098
      g-4     :     0.000304
 14 C s       :    -0.002051  s :    -0.002051
      pz      :     0.010006  p :     0.033699
      px      :    -0.000689
      py      :     0.024383
      dz2     :     0.019375  d :     0.101840
      dxz     :     0.003593
      dyz     :     0.036691
      dx2y2   :     0.034095
      dxy     :     0.008086
      f0      :     0.002698  f :     0.025826
      f+1     :     0.002011
      f-1     :     0.001739
      f+2     :     0.002763
      f-2     :     0.006018
      f+3     :     0.001955
      f-3     :     0.008642
      g0      :     0.000945  g :     0.003977
      g+1     :     0.000150
      g-1     :     0.000214
      g+2     :     0.000423
      g-2     :     0.000354
      g+3     :     0.000488
      g-3     :     0.000236
      g+4     :     0.000887
      g-4     :     0.000280
 15 N s       :     0.044233  s :     0.044233
      pz      :     0.272725  p :     0.608286
      px      :     0.113726
      py      :     0.221834
      dz2     :     0.006957  d :     0.032199
      dxz     :     0.004516
      dyz     :     0.001466
      dx2y2   :    -0.000195
      dxy     :     0.019455
      f0      :     0.001308  f :     0.003832
      f+1     :     0.000312
      f-1     :     0.000269
      f+2     :     0.000471
      f-2     :     0.001171
      f+3     :     0.000334
      f-3     :    -0.000033
      g0      :     0.000113  g :     0.000541
      g+1     :     0.000023
      g-1     :    -0.000003
      g+2     :     0.000023
      g-2     :     0.000066
      g+3     :     0.000078
      g-3     :     0.000017
      g+4     :     0.000109
      g-4     :     0.000115
 16 O s       :     0.001340  s :     0.001340
      pz      :     0.027490  p :     0.089187
      px      :     0.044832
      py      :     0.016865
      dz2     :     0.000597  d :     0.003066
      dxz     :     0.000300
      dyz     :     0.000721
      dx2y2   :     0.000631
      dxy     :     0.000817
      f0      :    -0.000003  f :     0.000604
      f+1     :    -0.000007
      f-1     :     0.000236
      f+2     :     0.000045
      f-2     :     0.000109
      f+3     :     0.000130
      f-3     :     0.000093
      g0      :     0.000005  g :     0.000031
      g+1     :     0.000000
      g-1     :     0.000001
      g+2     :     0.000010
      g-2     :     0.000000
      g+3     :     0.000006
      g-3     :     0.000001
      g+4     :     0.000002
      g-4     :     0.000006
 17 H s       :    -0.000874  s :    -0.000874
      pz      :     0.004372  p :     0.005937
      px      :     0.000659
      py      :     0.000906
      dz2     :     0.000003  d :     0.002062
      dxz     :     0.000950
      dyz     :     0.000539
      dx2y2   :     0.000468
      dxy     :     0.000102
      f0      :     0.000117  f :     0.000452
      f+1     :     0.000002
      f-1     :     0.000005
      f+2     :     0.000017
      f-2     :     0.000186
      f+3     :     0.000111
      f-3     :     0.000015
 18 H s       :     0.006424  s :     0.006424
      pz      :     0.009791  p :     0.014335
      px      :     0.001015
      py      :     0.003528
      dz2     :     0.001048  d :     0.005390
      dxz     :     0.000350
      dyz     :     0.002121
      dx2y2   :     0.001373
      dxy     :     0.000498
      f0      :     0.000057  f :     0.000925
      f+1     :     0.000043
      f-1     :     0.000238
      f+2     :     0.000107
      f-2     :     0.000142
      f+3     :     0.000035
      f-3     :     0.000302
 19 H s       :     0.012248  s :     0.012248
      pz      :     0.001684  p :     0.001460
      px      :     0.000235
      py      :    -0.000459
      dz2     :     0.000474  d :     0.001064
      dxz     :     0.000125
      dyz     :     0.000073
      dx2y2   :    -0.000089
      dxy     :     0.000481
      f0      :    -0.000009  f :     0.000349
      f+1     :     0.000087
      f-1     :     0.000005
      f+2     :     0.000032
      f-2     :     0.000038
      f+3     :    -0.000018
      f-3     :     0.000213
 20 H s       :     0.000077  s :     0.000077
      pz      :     0.000020  p :     0.000164
      px      :     0.000063
      py      :     0.000080
      dz2     :     0.000013  d :     0.000041
      dxz     :     0.000004
      dyz     :     0.000014
      dx2y2   :     0.000003
      dxy     :     0.000007
      f0      :     0.000001  f :     0.000005
      f+1     :     0.000000
      f-1     :     0.000001
      f+2     :     0.000001
      f-2     :     0.000001
      f+3     :     0.000000
      f-3     :     0.000000
 21 H s       :     0.000009  s :     0.000009
      pz      :    -0.000001  p :    -0.000004
      px      :    -0.000009
      py      :     0.000006
      dz2     :     0.000006  d :    -0.000000
      dxz     :    -0.000003
      dyz     :     0.000001
      dx2y2   :    -0.000004
      dxy     :    -0.000000
      f0      :     0.000001  f :    -0.000000
      f+1     :     0.000000
      f-1     :     0.000000
      f+2     :    -0.000001
      f-2     :    -0.000000
      f+3     :    -0.000000
      f-3     :    -0.000000
 22 H s       :    -0.000043  s :    -0.000043
      pz      :     0.000034  p :     0.000173
      px      :     0.000027
      py      :     0.000112
      dz2     :     0.000002  d :     0.000063
      dxz     :     0.000010
      dyz     :     0.000004
      dx2y2   :     0.000015
      dxy     :     0.000032
      f0      :     0.000001  f :     0.000009
      f+1     :     0.000000
      f-1     :     0.000000
      f+2     :     0.000000
      f-2     :     0.000001
      f+3     :     0.000004
      f-3     :     0.000003
 23 H s       :     0.000024  s :     0.000024
      pz      :    -0.000014  p :    -0.000054
      px      :    -0.000008
      py      :    -0.000032
      dz2     :    -0.000009  d :    -0.000019
      dxz     :    -0.000001
      dyz     :    -0.000006
      dx2y2   :     0.000001
      dxy     :    -0.000004
      f0      :    -0.000001  f :    -0.000003
      f+1     :    -0.000000
      f-1     :    -0.000000
      f+2     :    -0.000000
      f-2     :    -0.000001
      f+3     :    -0.000000
      f-3     :    -0.000000
 24 H s       :    -0.000037  s :    -0.000037
      pz      :     0.000018  p :     0.000107
      px      :    -0.000000
      py      :     0.000089
      dz2     :     0.000018  d :     0.000062
      dxz     :     0.000012
      dyz     :     0.000007
      dx2y2   :     0.000019
      dxy     :     0.000006
      f0      :     0.000002  f :     0.000009
      f+1     :     0.000002
      f-1     :     0.000000
      f+2     :     0.000003
      f-2     :     0.000000
      f+3     :     0.000001
      f-3     :     0.000000
 25 H s       :     0.000232  s :     0.000232
      pz      :     0.000045  p :     0.000297
      px      :     0.000317
      py      :    -0.000064
      dz2     :    -0.000010  d :    -0.000047
      dxz     :    -0.000003
      dyz     :     0.000004
      dx2y2   :    -0.000023
      dxy     :    -0.000014
      f0      :     0.000001  f :     0.000004
      f+1     :     0.000000
      f-1     :    -0.000002
      f+2     :    -0.000000
      f-2     :     0.000002
      f+3     :    -0.000001
      f-3     :     0.000002
 26 H s       :     0.000090  s :     0.000090
      pz      :    -0.000075  p :     0.000098
      px      :     0.000146
      py      :     0.000027
      dz2     :    -0.000040  d :    -0.000009
      dxz     :     0.000003
      dyz     :     0.000010
      dx2y2   :     0.000007
      dxy     :     0.000011
      f0      :    -0.000001  f :     0.000004
      f+1     :    -0.000000
      f-1     :     0.000003
      f+2     :     0.000002
      f-2     :     0.000000
      f+3     :     0.000000
      f-3     :     0.000001
 27 H s       :     0.000297  s :     0.000297
      pz      :     0.000062  p :     0.001335
      px      :     0.001371
      py      :    -0.000098
      dz2     :     0.000061  d :     0.000862
      dxz     :     0.000727
      dyz     :    -0.000018
      dx2y2   :     0.000063
      dxy     :     0.000028
      f0      :     0.000046  f :     0.000130
      f+1     :     0.000069
      f-1     :    -0.000005
      f+2     :     0.000014
      f-2     :     0.000006
      f+3     :     0.000000
      f-3     :     0.000001


                      *****************************
                      * MAYER POPULATION ANALYSIS *
                      *****************************

  NA   - Mulliken gross atomic population
  ZA   - Total nuclear charge
  QA   - Mulliken gross atomic charge
  VA   - Mayer's total valence
  BVA  - Mayer's bonded valence
  FA   - Mayer's free valence

  ATOM       NA         ZA         QA         VA         BVA        FA
  0 C      6.1690     6.0000    -0.1690     3.8670     3.8670     0.0000
  1 C      5.8761     6.0000     0.1239     3.6661     3.6661     0.0000
  2 C      6.1436     6.0000    -0.1436     3.8787     3.8787     0.0000
  3 C      6.1310     6.0000    -0.1310     3.9363     3.9363     0.0000
  4 C      6.0864     6.0000    -0.0864     3.8988     3.8988     0.0000
  5 C      6.1269     6.0000    -0.1269     3.9312     3.9312     0.0000
  6 C      6.2163     6.0000    -0.2163     3.8856     3.8856     0.0000
  7 C      5.7655     6.0000     0.2345     3.7902     3.7897     0.0005
  8 C      5.8249     6.0000     0.1751     3.9211     3.9093     0.0118
  9 C      5.9835     6.0000     0.0165     3.7547     3.7064     0.0483
 10 C      5.8192     6.0000     0.1808     4.3938     4.3919     0.0019
 11 N      7.3088     7.0000    -0.3088     3.1705     3.1686     0.0019
 12 N      7.3104     7.0000    -0.3104     3.1795     3.0934     0.0862
 13 C      6.0534     6.0000    -0.0534     3.9241     3.8936     0.0306
 14 C      5.9760     6.0000     0.0240     3.8588     3.8494     0.0094
 15 N      7.1966     7.0000    -0.1966     3.3568     2.9864     0.3704
 16 O      8.3456     8.0000    -0.3456     2.2109     2.2041     0.0067
 17 H      0.7951     1.0000     0.2049     1.0241     1.0240     0.0000
 18 H      0.8633     1.0000     0.1367     0.9774     0.9773     0.0001
 19 H      0.8547     1.0000     0.1453     0.9762     0.9758     0.0004
 20 H      0.8965     1.0000     0.1035     0.9921     0.9921     0.0000
 21 H      0.8926     1.0000     0.1074     0.9876     0.9876     0.0000
 22 H      0.8968     1.0000     0.1032     0.9889     0.9889     0.0000
 23 H      0.8961     1.0000     0.1039     0.9893     0.9893     0.0000
 24 H      0.9057     1.0000     0.0943     0.9958     0.9958     0.0000
 25 H      0.8949     1.0000     0.1051     1.0071     1.0071    -0.0000
 26 H      0.8771     1.0000     0.1229     0.9760     0.9760     0.0000
 27 H      0.8939     1.0000     0.1061     0.9941     0.9941     0.0000

  Mayer bond orders larger than 0.100000
B(  0-C ,  1-C ) :   1.3096 B(  0-C ,  5-C ) :   1.4097 B(  0-C , 20-H ) :   0.9695 
B(  1-C ,  2-C ) :   1.3224 B(  1-C ,  6-C ) :   0.9382 B(  2-C ,  3-C ) :   1.4131 
B(  2-C , 24-H ) :   0.9636 B(  3-C ,  4-C ) :   1.3878 B(  3-C , 23-H ) :   0.9578 
B(  4-C ,  5-C ) :   1.3930 B(  4-C , 22-H ) :   0.9594 B(  5-C , 21-H ) :   0.9573 
B(  6-C ,  7-C ) :   0.9690 B(  6-C , 25-H ) :   0.9438 B(  6-C , 26-H ) :   0.9474 
B(  7-C ,  8-C ) :   0.9298 B(  7-C , 11-N ) :   0.8930 B(  7-C , 27-H ) :   0.9302 
B(  8-C ,  9-C ) :   1.2483 B(  8-C , 12-N ) :   1.5017 B(  9-C , 10-C ) :   1.0442 
B(  9-C , 15-N ) :   1.2679 B( 10-C , 11-N ) :   1.2426 B( 10-C , 16-O ) :   2.0273 
B( 11-N , 17-H ) :   0.9292 B( 12-N , 13-C ) :   1.2800 B( 12-N , 15-N ) :   0.1634 
B( 13-C , 14-C ) :   1.4819 B( 13-C , 18-H ) :   0.9542 B( 14-C , 15-N ) :   1.3011 
B( 14-C , 19-H ) :   0.9392 

-------
TIMINGS
-------

Total SCF time: 0 days 0 hours 26 min 40 sec 

Total time                  ....    1600.212 sec
Sum of individual times     ....    1593.122 sec  ( 99.6%)

Fock matrix formation       ....    1547.071 sec  ( 96.7%)
  Split-RI-J                ....      38.576 sec  (  2.5% of F)
  Chain of spheres X        ....    1181.620 sec  ( 76.4% of F)
  XC integration            ....     323.581 sec  ( 20.9% of F)
    Basis function eval.    ....       9.834 sec  (  3.0% of XC)
    Density eval.           ....     153.047 sec  ( 47.3% of XC)
    XC-Functional eval.     ....       1.352 sec  (  0.4% of XC)
    XC-Potential eval.      ....     120.262 sec  ( 37.2% of XC)
Diagonalization             ....      18.122 sec  (  1.1%)
Density matrix formation    ....       0.572 sec  (  0.0%)
Population analysis         ....       2.423 sec  (  0.2%)
Initial guess               ....       3.700 sec  (  0.2%)
Orbital Transformation      ....       0.000 sec  (  0.0%)
Orbital Orthonormalization  ....       0.000 sec  (  0.0%)
DIIS solution               ....       7.908 sec  (  0.5%)
Grid generation             ....      13.326 sec  (  0.8%)

Maximum memory used throughout the entire SCF-calculation: 412.5 MB


-------------------------------------------------------------------------------
                          DFT DISPERSION CORRECTION                            
                                                                               
                                 DFTD4 V2.5                                    
-------------------------------------------------------------------------------
The PW6B95 functional is recognized
Active option DFTDOPT                   ...         5   

Starting D4
-------------------------   ----------------
Dispersion correction           -0.031672582
-------------------------   ----------------


-------------------------   --------------------
FINAL SINGLE POINT ENERGY      -742.682506846326
-------------------------   --------------------


                            ***************************************
                            *     ORCA property calculations      *
                            ***************************************

                                    ---------------------
                                    Active property flags
                                    ---------------------
   (+) Dipole Moment


------------------------------------------------------------------------------
                       ORCA ELECTRIC PROPERTIES CALCULATION
------------------------------------------------------------------------------

Dipole Moment Calculation                       ... on
Quadrupole Moment Calculation                   ... off
Polarizability Calculation                      ... off
GBWName                                         ... orca.gbw
Electron density                                ... orca.scfp
The origin for moment calculation is the CENTER OF MASS  = ( 0.000014,  0.000019 -0.000007)

-------------
DIPOLE MOMENT
-------------
                                X             Y             Z
Electronic contribution:    -10.58588      -3.95865       1.26426
Nuclear contribution   :     11.17061       5.11152      -1.82106
                        -----------------------------------------
Total Dipole Moment    :      0.58473       1.15287      -0.55679
                        -----------------------------------------
Magnitude (a.u.)       :      1.40750
Magnitude (Debye)      :      3.57757


--------------------
Rotational spectrum 
--------------------
 
Rotational constants in cm-1:     0.038477     0.008749     0.007490 
Rotational constants in MHz :  1153.503546   262.285888   224.529592 

 Dipole components along the rotational axes: 
x,y,z [a.u.] :     0.633953     1.256631    -0.004997 
x,y,z [Debye]:     1.611381     3.194103    -0.012701 

 

Timings for individual modules:

Sum of individual times         ...     1605.697 sec (=  26.762 min)
GTO integral calculation        ...        4.362 sec (=   0.073 min)   0.3 %
SCF iterations                  ...     1601.335 sec (=  26.689 min)  99.7 %
                             ****ORCA TERMINATED NORMALLY****
TOTAL RUN TIME: 0 days 0 hours 26 minutes 49 seconds 16 msec
