# Supplementary material for: Photochemical Deracemization of 4,7-Diaza-1-isoindolinones by Unidirectional Hydrogen Atom Shuttling
Source: J Am Chem Soc. 2024 Dec 30;147(2):1434–9. doi: 10.1021/jacs.4c16053 (PMC11744763; doi:10.1021/jacs.4c16053)
Supplement: Supplementary file 3 — ja4c16053_si_003.zip [file ja4c16053_si_003.zip › to_zip/2b/thermodynamics/t1/solv.out]

      -----------------------------------------------------------      
     |                   =====================                   |     
     |                           x T B                           |     
     |                   =====================                   |     
     |                         S. Grimme                         |     
     |          Mulliken Center for Theoretical Chemistry        |     
     |                    University of Bonn                     |     
      -----------------------------------------------------------      

   * xtb version 6.6.1 (47b0e9d) compiled by 'pisteinbach@jtc-cluster' on 2024-02-06

   xtb is free software: you can redistribute it and/or modify it under
   the terms of the GNU Lesser General Public License as published by
   the Free Software Foundation, either version 3 of the License, or
   (at your option) any later version.
   
   xtb is distributed in the hope that it will be useful,
   but WITHOUT ANY WARRANTY; without even the implied warranty of
   MERCHANTABILITY or FITNESS FOR A PARTICULAR PURPOSE.  See the
   GNU Lesser General Public License for more details.
   
   Cite this work as:
   * C. Bannwarth, E. Caldeweyher, S. Ehlert, A. Hansen, P. Pracht,
     J. Seibert, S. Spicher, S. Grimme, WIREs Comput. Mol. Sci., 2020, 11,
     e01493. DOI: 10.1002/wcms.1493
   
   for GFN2-xTB:
   * C. Bannwarth, S. Ehlert and S. Grimme., J. Chem. Theory Comput., 2019,
     15, 1652-1671. DOI: 10.1021/acs.jctc.8b01176
   for GFN1-xTB:
   * S. Grimme, C. Bannwarth, P. Shushkov, J. Chem. Theory Comput., 2017,
     13, 1989-2009. DOI: 10.1021/acs.jctc.7b00118
   for GFN0-xTB:
   * P. Pracht, E. Caldeweyher, S. Ehlert, S. Grimme, ChemRxiv, 2019, preprint.
     DOI: 10.26434/chemrxiv.8326202.v1
   for GFN-FF:
   * S. Spicher and S. Grimme, Angew. Chem. Int. Ed., 2020, 59, 15665-15673.
     DOI: 10.1002/anie.202004239
   
   for ALPB and GBSA implicit solvation:
   * S. Ehlert, M. Stahn, S. Spicher, S. Grimme, J. Chem. Theory Comput.,
     2021, 17, 4250-4261. DOI: 10.1021/acs.jctc.1c00471
   
   for ddCOSMO and CPCM-X implicit solvation:
   * M. Stahn, S. Ehlert, S. Grimme, J. Phys. Chem. A,
     2023, XX, XXXX-XXXX. DOI: 10.1021/acs.jpca.3c04382
   
   for DFT-D4:
   * E. Caldeweyher, C. Bannwarth and S. Grimme, J. Chem. Phys., 2017,
     147, 034112. DOI: 10.1063/1.4993215
   * E. Caldeweyher, S. Ehlert, A. Hansen, H. Neugebauer, S. Spicher,
     C. Bannwarth and S. Grimme, J. Chem. Phys., 2019, 150, 154122.
     DOI: 10.1063/1.5090222
   * E. Caldeweyher, J.-M. Mewes, S. Ehlert and S. Grimme, Phys. Chem. Chem. Phys.
     2020, 22, 8499-8512. DOI: 10.1039/D0CP00502A
   
   for sTDA-xTB:
   * S. Grimme and C. Bannwarth, J. Chem. Phys., 2016, 145, 054103.
     DOI: 10.1063/1.4959605
   
   in the mass-spec context:
   * V. Asgeirsson, C. Bauer and S. Grimme, Chem. Sci., 2017, 8, 4879.
     DOI: 10.1039/c7sc00601b
   * J. Koopman and S. Grimme, ACS Omega 2019, 4, 12, 15120-15133.
     DOI: 10.1021/acsomega.9b02011
   
   for metadynamics refer to:
   * S. Grimme, J. Chem. Theory Comput., 2019, 155, 2847-2862
     DOI: 10.1021/acs.jctc.9b00143
   
   for SPH calculations refer to:
   * S. Spicher and S. Grimme, J. Chem. Theory Comput., 2021, 17, 1701-1714
     DOI: 10.1021/acs.jctc.0c01306
   
   for ONIOM refer to:
   * C. Plett, A. Katbashev, S. Ehlert, S. Grimme, M. Bursch,
     Phys. Chem. Chem. Phys., 2023, 25, 17860-17868. DOI: 10.1039/D3CP02178E
   
   for DIPRO refer to:
   * J. Kohn, N. Gildemeister, S. Grimme, D. Fazzi, A. Hansen,
     J. Chem. Phys., 2023, just accepted.
   
   with help from (in alphabetical order)
   P. Atkinson, C. Bannwarth, F. Bohle, G. Brandenburg, E. Caldeweyher
   M. Checinski, S. Dohm, S. Ehlert, S. Ehrlich, I. Gerasimov, C. Hölzer
   A. Katbashev, J. Kohn, J. Koopman, C. Lavigne, S. Lehtola, F. März, M. Müller,
   F. Musil, H. Neugebauer, J. Pisarek, C. Plett, P. Pracht, F. Pultar,
   J. Seibert, P. Shushkov, S. Spicher, M. Stahn, M. Steiner, T. Strunk,
   J. Stückrath, T. Rose, and J. Unsleber
   
 * started run on 2024/07/17 at 00:27:25.651     

           -------------------------------------------------
          |                Calculation Setup                |
           -------------------------------------------------

          program call               : xtb coord.xyz --uhf 2 --gfn 2 --grad --alpb ch2cl2 bar1M
          hostname                   : epyc-01
          coordinate file            : coord.xyz
          omp threads                :                     2

   ID    Z sym.   atoms
    1    6 C      1-11, 14, 15
    2    7 N      12, 13, 16
    3    8 O      17
    4    1 H      18-28

           -------------------------------------------------
          |                 G F N 2 - x T B                 |
           -------------------------------------------------

        Reference                      10.1021/acs.jctc.8b01176
      * Hamiltonian:
        H0-scaling (s, p, d)           1.850000    2.230000    2.230000
        zeta-weighting                 0.500000
      * Dispersion:
        s8                             2.700000
        a1                             0.520000
        a2                             5.000000
        s9                             5.000000
      * Repulsion:
        kExp                           1.500000    1.000000
        rExp                           1.000000
      * Coulomb:
        alpha                          2.000000
        third order                    shell-resolved
        anisotropic                    true
        a3                             3.000000
        a5                             4.000000
        cn-shift                       1.200000
        cn-exp                         4.000000
        max-rad                        5.000000

      * Solvation model:               ALPB
        Solvent                        ch2cl2
        Parameter file                 internal GFN2-xTB/ALPB
        Dielectric constant                8.9300E+00
        Reference state                gsolv [1 bar gas/1 M solution]
        Free energy shift                  7.1799E-03 Eh       4.5055E+00 kcal/mol
        Temperature                        2.9815E+02 K
        Density                            1.3300E+00 kg/L
        Solvent mass                       8.4930E+01 g/mol
        Interaction kernel             P16
        Born radius scaling (c1)           1.5691E+00
        Born radii integrator          GBOBC
        Born offset                        0.0000E+00 a0       0.0000E+00 AA
        H-bond correction              false
        Ion screening                  false
        Surface tension                    1.0000E-05 Eh       1.5569E+01 dyn/cm
        Grid points                               230 per atom
q/qsh data taken from xtbrestart
CAMM data taken from xtbrestart

          ...................................................
          :                      SETUP                      :
          :.................................................:
          :  # basis functions                  79          :
          :  # atomic orbitals                  79          :
          :  # shells                           45          :
          :  # electrons                        84          :
          :  max. iterations                   250          :
          :  Hamiltonian                  GFN2-xTB          :
          :  restarted?                       true          :
          :  GBSA solvation                   true          :
          :  PC potential                    false          :
          :  electronic temp.          300.0000000     K    :
          :  accuracy                    1.0000000          :
          :  -> integral cutoff          0.2500000E+02      :
          :  -> integral neglect         0.1000000E-07      :
          :  -> SCF convergence          0.1000000E-05 Eh   :
          :  -> wf. convergence          0.1000000E-03 e    :
          :  Broyden damping             0.4000000          :
          :  net charge                          0          :
          :  unpaired electrons                  2          :
          ...................................................

 iter      E             dE          RMSdq      gap      omega  full diag
   1    -46.9230569 -0.469231E+02  0.418E-01    0.79       0.0  T
   2    -46.9241052 -0.104833E-02  0.309E-01    0.70       1.0  T
   3    -46.9273582 -0.325293E-02  0.989E-02    0.75       1.0  T
   4    -46.9276534 -0.295272E-03  0.352E-02    0.73       1.0  T
   5    -46.9276583 -0.488498E-05  0.196E-02    0.73       1.0  T
   6    -46.9276659 -0.761136E-05  0.817E-03    0.73       2.3  T
   7    -46.9276662 -0.269534E-06  0.389E-03    0.73       4.9  T
   8    -46.9276664 -0.175060E-06  0.137E-03    0.73      13.8  T
   9    -46.9276664 -0.264265E-07  0.475E-04    0.73      39.8  T
  10    -46.9276664 -0.657138E-09  0.222E-04    0.73      85.2  T

   *** convergence criteria satisfied after 10 iterations ***

         #    Occupation            Energy/Eh            Energy/eV
      -------------------------------------------------------------
         1        2.0000           -0.7098511             -19.3160
       ...           ...                  ...                  ...
        37        2.0000           -0.4270601             -11.6209
        38        2.0000           -0.4193795             -11.4119
        39        2.0000           -0.4163543             -11.3296
        40        2.0000           -0.4098587             -11.1528
        41        2.0000           -0.4034822             -10.9793
        42        1.0000           -0.3732398             -10.1564
        43        1.0000           -0.2979219              -8.1069 (HOMO)
        44        0.0000           -0.2711590              -7.3786 (LUMO)
        45                         -0.2305260              -6.2729
        46                         -0.2299475              -6.2572
        47                         -0.1994737              -5.4280
        48                         -0.1198387              -3.2610
       ...                                ...                  ...
        79                          0.7221248              19.6500
      -------------------------------------------------------------
                  HL-Gap            0.0267629 Eh            0.7283 eV
             Fermi-level           -0.3364504 Eh           -9.1553 eV
 
 transition dipole moment (au) for excitation:          42          43
     X       Y       Z   
   0.0100   0.0549   0.1151  total (au/Debye):    0.128   0.325
 dE (eV)             :    2.050
 oscillator strength :  0.11616E-02

 SCC (total)                   0 d,  0 h,  0 min,  0.042 sec
 SCC setup                      ...        0 min,  0.001 sec (  1.853%)
 Dispersion                     ...        0 min,  0.000 sec (  0.647%)
 classical contributions        ...        0 min,  0.000 sec (  0.115%)
 integral evaluation            ...        0 min,  0.004 sec ( 10.668%)
 iterations                     ...        0 min,  0.018 sec ( 44.359%)
 molecular gradient             ...        0 min,  0.012 sec ( 27.683%)
 printout                       ...        0 min,  0.006 sec ( 14.616%)

         :::::::::::::::::::::::::::::::::::::::::::::::::::::
         ::                     SUMMARY                     ::
         :::::::::::::::::::::::::::::::::::::::::::::::::::::
         :: total energy             -46.223397170494 Eh    ::
         :: total w/o Gsasa/hb       -46.206330751474 Eh    ::
         :: gradient norm              0.056720688433 Eh/a0 ::
         :: HOMO-LUMO gap              0.728254770131 eV    ::
         ::.................................................::
         :: SCC energy               -46.927673816770 Eh    ::
         :: -> isotropic ES            0.058606925587 Eh    ::
         :: -> anisotropic ES          0.003728159746 Eh    ::
         :: -> anisotropic XC          0.023381193686 Eh    ::
         :: -> dispersion             -0.029189548124 Eh    ::
         :: -> Gsolv                  -0.025139904956 Eh    ::
         ::    -> Gelec               -0.008073485936 Eh    ::
         ::    -> Gsasa               -0.024246362717 Eh    ::
         ::    -> Ghb                  0.000000000000 Eh    ::
         ::    -> Gshift               0.007179943697 Eh    ::
         :: repulsion energy           0.704276646276 Eh    ::
         :: add. restraining           0.000000000000 Eh    ::
         :: total charge               0.000000000148 e     ::
         :::::::::::::::::::::::::::::::::::::::::::::::::::::

           -------------------------------------------------
          |                Property Printout                |
           -------------------------------------------------

    * Orbital Energies and Occupations

         #    Occupation            Energy/Eh            Energy/eV
      -------------------------------------------------------------
         1        2.0000           -0.7098511             -19.3160
       ...           ...                  ...                  ...
        31        2.0000           -0.4748510             -12.9214
        32        2.0000           -0.4717149             -12.8360
        33        2.0000           -0.4650538             -12.6548
        34        2.0000           -0.4445608             -12.0971
        35        2.0000           -0.4385371             -11.9332
        36        2.0000           -0.4313433             -11.7374
        37        2.0000           -0.4270601             -11.6209
        38        2.0000           -0.4193795             -11.4119
        39        2.0000           -0.4163543             -11.3296
        40        2.0000           -0.4098587             -11.1528
        41        2.0000           -0.4034822             -10.9793
        42        1.0000           -0.3732398             -10.1564
        43        1.0000           -0.2979219              -8.1069 (HOMO)
        44        0.0000           -0.2711590              -7.3786 (LUMO)
        45                         -0.2305260              -6.2729
        46                         -0.2299475              -6.2572
        47                         -0.1994737              -5.4280
        48                         -0.1198387              -3.2610
        49                         -0.1030564              -2.8043
        50                         -0.0150870              -0.4105
        51                          0.0340708               0.9271
        52                          0.0523268               1.4239
        53                          0.0889116               2.4194
        54                          0.1050555               2.8587
       ...                                ...                  ...
        79                          0.7221248              19.6500
      -------------------------------------------------------------
                  HL-Gap            0.0267629 Eh            0.7283 eV
             Fermi-level           -0.3364504 Eh           -9.1553 eV

     #   Z          covCN         q      C6AA      α(0)
     1   6 C        2.921    -0.038    28.946     8.823
     2   6 C        2.967     0.012    27.751     8.641
     3   6 C        2.922    -0.038    28.946     8.823
     4   6 C        2.916    -0.029    28.726     8.789
     5   6 C        2.917    -0.031    28.766     8.795
     6   6 C        2.916    -0.029    28.737     8.790
     7   6 C        3.810    -0.067    21.771     6.642
     8   6 C        3.846     0.047    19.760     6.323
     9   6 C        3.033     0.096    25.845     8.339
    10   6 C        2.992     0.028    27.372     8.582
    11   6 C        2.802     0.268    22.482     7.768
    12   7 N        2.758    -0.188    25.068     7.436
    13   7 N        1.832    -0.191    25.949     7.549
    14   6 C        2.920     0.018    27.618     8.618
    15   6 C        2.854     0.047    26.943     8.508
    16   7 N        1.860    -0.169    25.467     7.480
    17   8 O        0.857    -0.464    23.001     6.430
    18   1 H        0.860     0.192     1.148     1.679
    19   1 H        0.925     0.069     2.093     2.263
    20   1 H        0.925     0.082     1.958     2.188
    21   1 H        0.925     0.035     2.517     2.481
    22   1 H        0.925     0.035     2.510     2.477
    23   1 H        0.925     0.036     2.508     2.477
    24   1 H        0.925     0.037     2.485     2.465
    25   1 H        0.925     0.038     2.475     2.460
    26   1 H        0.924     0.071     2.072     2.251
    27   1 H        0.924     0.056     2.251     2.346
    28   1 H        0.924     0.078     2.000     2.212

 Mol. C6AA /au·bohr⁶  :      10544.731962
 Mol. C8AA /au·bohr⁸  :     257093.469609
 Mol. α(0) /au        :        161.633410


Wiberg/Mayer (AO) data.
largest (>0.10) Wiberg bond orders for each atom

 ---------------------------------------------------------------------------
     #   Z sym  total        # sym  WBO       # sym  WBO       # sym  WBO
 ---------------------------------------------------------------------------
     1   6 C    3.989 --     6 C    1.442     2 C    1.413    21 H    0.969
                             4 C    0.111
     2   6 C    3.984 --     1 C    1.413     3 C    1.408     7 C    1.007
                             5 C    0.108
     3   6 C    3.988 --     4 C    1.448     2 C    1.408    25 H    0.969
                             6 C    0.111
     4   6 C    3.991 --     3 C    1.448     5 C    1.435    24 H    0.971
                             1 C    0.111
     5   6 C    3.987 --     6 C    1.440     4 C    1.435    23 H    0.971
                             2 C    0.108
     6   6 C    3.990 --     1 C    1.442     5 C    1.440    22 H    0.971
                             3 C    0.111
     7   6 C    3.987 --     2 C    1.007    27 H    0.972    26 H    0.965
                             8 C    0.946
     8   6 C    3.971 --    12 N    1.000     9 C    0.976     7 C    0.946
                            28 H    0.932
     9   6 C    3.970 --    13 N    1.486    10 C    1.254     8 C    0.976
    10   6 C    3.923 --    16 N    1.316     9 C    1.254    11 C    1.039
    11   6 C    3.957 --    17 O    1.580    12 N    1.190    10 C    1.039
    12   7 N    3.413 --    11 C    1.190     8 C    1.000    18 H    0.932
                            17 O    0.165
    13   7 N    3.221 --     9 C    1.486    14 C    1.249    16 N    0.204
    14   6 C    3.928 --    15 C    1.479    13 N    1.249    19 H    0.948
                            16 N    0.108
    15   6 C    3.965 --    14 C    1.479    16 N    1.372    20 H    0.946
    16   7 N    3.216 --    15 C    1.372    10 C    1.316    13 N    0.204
                            14 C    0.108
    17   8 O    2.030 --    11 C    1.580    12 N    0.165
    18   1 H    0.962 --    12 N    0.932
    19   1 H    0.992 --    14 C    0.948
    20   1 H    0.992 --    15 C    0.946
    21   1 H    0.999 --     1 C    0.969
    22   1 H    0.998 --     6 C    0.971
    23   1 H    0.998 --     5 C    0.971
    24   1 H    0.998 --     4 C    0.971
    25   1 H    0.998 --     3 C    0.969
    26   1 H    0.994 --     7 C    0.965
    27   1 H    0.997 --     7 C    0.972
    28   1 H    0.994 --     8 C    0.932
 ---------------------------------------------------------------------------

Topologies differ in total number of bonds
Writing topology from bond orders to xtbtopo.mol

molecular dipole:
                 x           y           z       tot (Debye)
 q only:        0.942       1.821      -0.898
   full:        0.950       1.770      -0.942       5.641
molecular quadrupole (traceless):
                xx          xy          yy          xz          yz          zz
 q only:       10.690     -14.159     -10.824       2.747       5.870       0.135
  q+dip:       13.897     -18.480     -14.920       2.099       4.955       1.024
   full:       12.351     -16.985     -13.976       3.338       7.631       1.625


           -------------------------------------------------
          | TOTAL ENERGY              -46.223397170494 Eh   |
          | GRADIENT NORM               0.056720688433 Eh/α |
          | HOMO-LUMO GAP               0.728254770131 eV   |
           -------------------------------------------------

------------------------------------------------------------------------
 * finished run on 2024/07/17 at 00:27:25.708     
------------------------------------------------------------------------
 total:
 * wall-time:     0 d,  0 h,  0 min,  0.057 sec
 *  cpu-time:     0 d,  0 h,  0 min,  0.112 sec
 * ratio c/w:     1.946 speedup
 SCF:
 * wall-time:     0 d,  0 h,  0 min,  0.042 sec
 *  cpu-time:     0 d,  0 h,  0 min,  0.084 sec
 * ratio c/w:     1.991 speedup
