# Supplementary material for: Photochemical Deracemization of 4,7-Diaza-1-isoindolinones by Unidirectional Hydrogen Atom Shuttling
Source: J Am Chem Soc. 2024 Dec 30;147(2):1434–9. doi: 10.1021/jacs.4c16053 (PMC11744763; doi:10.1021/jacs.4c16053)
Supplement: Supplementary file 3 — ja4c16053_si_003.zip [file ja4c16053_si_003.zip › to_zip/2b/thermodynamics/t1/gas.out]

      -----------------------------------------------------------      
     |                   =====================                   |     
     |                           x T B                           |     
     |                   =====================                   |     
     |                         S. Grimme                         |     
     |          Mulliken Center for Theoretical Chemistry        |     
     |                    University of Bonn                     |     
      -----------------------------------------------------------      

   * xtb version 6.6.1 (47b0e9d) compiled by 'pisteinbach@jtc-cluster' on 2024-02-06

   xtb is free software: you can redistribute it and/or modify it under
   the terms of the GNU Lesser General Public License as published by
   the Free Software Foundation, either version 3 of the License, or
   (at your option) any later version.
   
   xtb is distributed in the hope that it will be useful,
   but WITHOUT ANY WARRANTY; without even the implied warranty of
   MERCHANTABILITY or FITNESS FOR A PARTICULAR PURPOSE.  See the
   GNU Lesser General Public License for more details.
   
   Cite this work as:
   * C. Bannwarth, E. Caldeweyher, S. Ehlert, A. Hansen, P. Pracht,
     J. Seibert, S. Spicher, S. Grimme, WIREs Comput. Mol. Sci., 2020, 11,
     e01493. DOI: 10.1002/wcms.1493
   
   for GFN2-xTB:
   * C. Bannwarth, S. Ehlert and S. Grimme., J. Chem. Theory Comput., 2019,
     15, 1652-1671. DOI: 10.1021/acs.jctc.8b01176
   for GFN1-xTB:
   * S. Grimme, C. Bannwarth, P. Shushkov, J. Chem. Theory Comput., 2017,
     13, 1989-2009. DOI: 10.1021/acs.jctc.7b00118
   for GFN0-xTB:
   * P. Pracht, E. Caldeweyher, S. Ehlert, S. Grimme, ChemRxiv, 2019, preprint.
     DOI: 10.26434/chemrxiv.8326202.v1
   for GFN-FF:
   * S. Spicher and S. Grimme, Angew. Chem. Int. Ed., 2020, 59, 15665-15673.
     DOI: 10.1002/anie.202004239
   
   for ALPB and GBSA implicit solvation:
   * S. Ehlert, M. Stahn, S. Spicher, S. Grimme, J. Chem. Theory Comput.,
     2021, 17, 4250-4261. DOI: 10.1021/acs.jctc.1c00471
   
   for ddCOSMO and CPCM-X implicit solvation:
   * M. Stahn, S. Ehlert, S. Grimme, J. Phys. Chem. A,
     2023, XX, XXXX-XXXX. DOI: 10.1021/acs.jpca.3c04382
   
   for DFT-D4:
   * E. Caldeweyher, C. Bannwarth and S. Grimme, J. Chem. Phys., 2017,
     147, 034112. DOI: 10.1063/1.4993215
   * E. Caldeweyher, S. Ehlert, A. Hansen, H. Neugebauer, S. Spicher,
     C. Bannwarth and S. Grimme, J. Chem. Phys., 2019, 150, 154122.
     DOI: 10.1063/1.5090222
   * E. Caldeweyher, J.-M. Mewes, S. Ehlert and S. Grimme, Phys. Chem. Chem. Phys.
     2020, 22, 8499-8512. DOI: 10.1039/D0CP00502A
   
   for sTDA-xTB:
   * S. Grimme and C. Bannwarth, J. Chem. Phys., 2016, 145, 054103.
     DOI: 10.1063/1.4959605
   
   in the mass-spec context:
   * V. Asgeirsson, C. Bauer and S. Grimme, Chem. Sci., 2017, 8, 4879.
     DOI: 10.1039/c7sc00601b
   * J. Koopman and S. Grimme, ACS Omega 2019, 4, 12, 15120-15133.
     DOI: 10.1021/acsomega.9b02011
   
   for metadynamics refer to:
   * S. Grimme, J. Chem. Theory Comput., 2019, 155, 2847-2862
     DOI: 10.1021/acs.jctc.9b00143
   
   for SPH calculations refer to:
   * S. Spicher and S. Grimme, J. Chem. Theory Comput., 2021, 17, 1701-1714
     DOI: 10.1021/acs.jctc.0c01306
   
   for ONIOM refer to:
   * C. Plett, A. Katbashev, S. Ehlert, S. Grimme, M. Bursch,
     Phys. Chem. Chem. Phys., 2023, 25, 17860-17868. DOI: 10.1039/D3CP02178E
   
   for DIPRO refer to:
   * J. Kohn, N. Gildemeister, S. Grimme, D. Fazzi, A. Hansen,
     J. Chem. Phys., 2023, just accepted.
   
   with help from (in alphabetical order)
   P. Atkinson, C. Bannwarth, F. Bohle, G. Brandenburg, E. Caldeweyher
   M. Checinski, S. Dohm, S. Ehlert, S. Ehrlich, I. Gerasimov, C. Hölzer
   A. Katbashev, J. Kohn, J. Koopman, C. Lavigne, S. Lehtola, F. März, M. Müller,
   F. Musil, H. Neugebauer, J. Pisarek, C. Plett, P. Pracht, F. Pultar,
   J. Seibert, P. Shushkov, S. Spicher, M. Stahn, M. Steiner, T. Strunk,
   J. Stückrath, T. Rose, and J. Unsleber
   
 * started run on 2024/07/17 at 00:27:25.454     

           -------------------------------------------------
          |                Calculation Setup                |
           -------------------------------------------------

          program call               : xtb coord.xyz --uhf 2 --gfn 2 --grad
          hostname                   : epyc-01
          coordinate file            : coord.xyz
          omp threads                :                     2

   ID    Z sym.   atoms
    1    6 C      1-11, 14, 15
    2    7 N      12, 13, 16
    3    8 O      17
    4    1 H      18-28

           -------------------------------------------------
          |                 G F N 2 - x T B                 |
           -------------------------------------------------

        Reference                      10.1021/acs.jctc.8b01176
      * Hamiltonian:
        H0-scaling (s, p, d)           1.850000    2.230000    2.230000
        zeta-weighting                 0.500000
      * Dispersion:
        s8                             2.700000
        a1                             0.520000
        a2                             5.000000
        s9                             5.000000
      * Repulsion:
        kExp                           1.500000    1.000000
        rExp                           1.000000
      * Coulomb:
        alpha                          2.000000
        third order                    shell-resolved
        anisotropic                    true
        a3                             3.000000
        a5                             4.000000
        cn-shift                       1.200000
        cn-exp                         4.000000
        max-rad                        5.000000


          ...................................................
          :                      SETUP                      :
          :.................................................:
          :  # basis functions                  79          :
          :  # atomic orbitals                  79          :
          :  # shells                           45          :
          :  # electrons                        84          :
          :  max. iterations                   250          :
          :  Hamiltonian                  GFN2-xTB          :
          :  restarted?                      false          :
          :  GBSA solvation                  false          :
          :  PC potential                    false          :
          :  electronic temp.          300.0000000     K    :
          :  accuracy                    1.0000000          :
          :  -> integral cutoff          0.2500000E+02      :
          :  -> integral neglect         0.1000000E-07      :
          :  -> SCF convergence          0.1000000E-05 Eh   :
          :  -> wf. convergence          0.1000000E-03 e    :
          :  Broyden damping             0.4000000          :
          :  net charge                          0          :
          :  unpaired electrons                  2          :
          ...................................................

 iter      E             dE          RMSdq      gap      omega  full diag
   1    -46.7754076 -0.467754E+02  0.421E+00    0.75       0.0  T
   2    -46.7903103 -0.149026E-01  0.295E+00    0.89       1.0  T
   3    -46.8464876 -0.561773E-01  0.201E+00    0.93       1.0  T
   4    -46.8747681 -0.282805E-01  0.830E-01    0.66       1.0  T
   5    -46.8995341 -0.247660E-01  0.358E-01    0.73       1.0  T
   6    -46.9027755 -0.324142E-02  0.224E-01    0.69       1.0  T
   7    -46.9037831 -0.100764E-02  0.856E-02    0.70       1.0  T
   8    -46.9038474 -0.642749E-04  0.363E-02    0.69       1.0  T
   9    -46.9038656 -0.181785E-04  0.154E-02    0.69       1.2  T
  10    -46.9038686 -0.305413E-05  0.455E-03    0.69       4.2  T
  11    -46.9038689 -0.225383E-06  0.178E-03    0.69      10.6  T
  12    -46.9038689 -0.898266E-08  0.938E-04    0.69      20.1  T
  13    -46.9038689 -0.947329E-08  0.244E-04    0.69      77.4  T

   *** convergence criteria satisfied after 13 iterations ***

         #    Occupation            Energy/Eh            Energy/eV
      -------------------------------------------------------------
         1        2.0000           -0.7044894             -19.1701
       ...           ...                  ...                  ...
        37        2.0000           -0.4334082             -11.7936
        38        2.0000           -0.4189379             -11.3999
        39        2.0000           -0.4161535             -11.3241
        40        2.0000           -0.4097530             -11.1499
        41        2.0000           -0.4070051             -11.0752
        42        1.0000           -0.3700111             -10.0685
        43        1.0000           -0.2945920              -8.0163 (HOMO)
        44        0.0000           -0.2692731              -7.3273 (LUMO)
        45                         -0.2363155              -6.4305
        46                         -0.2361387              -6.4257
        47                         -0.1960579              -5.3350
        48                         -0.1168769              -3.1804
       ...                                ...                  ...
        79                          0.7271391              19.7865
      -------------------------------------------------------------
                  HL-Gap            0.0253189 Eh            0.6890 eV
             Fermi-level           -0.3352075 Eh           -9.1215 eV
 
 transition dipole moment (au) for excitation:          42          43
     X       Y       Z   
   0.0137   0.0593   0.1159  total (au/Debye):    0.131   0.333
 dE (eV)             :    2.052
 oscillator strength :  0.12191E-02

 SCC (total)                   0 d,  0 h,  0 min,  0.128 sec
 SCC setup                      ...        0 min,  0.000 sec (  0.257%)
 Dispersion                     ...        0 min,  0.000 sec (  0.358%)
 classical contributions        ...        0 min,  0.000 sec (  0.103%)
 integral evaluation            ...        0 min,  0.016 sec ( 12.523%)
 iterations                     ...        0 min,  0.077 sec ( 60.120%)
 molecular gradient             ...        0 min,  0.028 sec ( 21.868%)
 printout                       ...        0 min,  0.006 sec (  4.747%)

         :::::::::::::::::::::::::::::::::::::::::::::::::::::
         ::                     SUMMARY                     ::
         :::::::::::::::::::::::::::::::::::::::::::::::::::::
         :: total energy             -46.199599654049 Eh    ::
         :: gradient norm              0.052300543804 Eh/a0 ::
         :: HOMO-LUMO gap              0.688962124594 eV    ::
         ::.................................................::
         :: SCC energy               -46.903876300325 Eh    ::
         :: -> isotropic ES            0.048520853189 Eh    ::
         :: -> anisotropic ES          0.004721170762 Eh    ::
         :: -> anisotropic XC          0.023339507479 Eh    ::
         :: -> dispersion             -0.029276466041 Eh    ::
         :: repulsion energy           0.704276646276 Eh    ::
         :: add. restraining           0.000000000000 Eh    ::
         :: total charge               0.000000000195 e     ::
         :::::::::::::::::::::::::::::::::::::::::::::::::::::

           -------------------------------------------------
          |                Property Printout                |
           -------------------------------------------------

    * Orbital Energies and Occupations

         #    Occupation            Energy/Eh            Energy/eV
      -------------------------------------------------------------
         1        2.0000           -0.7044894             -19.1701
       ...           ...                  ...                  ...
        31        2.0000           -0.4758920             -12.9497
        32        2.0000           -0.4728390             -12.8666
        33        2.0000           -0.4684484             -12.7471
        34        2.0000           -0.4413193             -12.0089
        35        2.0000           -0.4389099             -11.9433
        36        2.0000           -0.4346448             -11.8273
        37        2.0000           -0.4334082             -11.7936
        38        2.0000           -0.4189379             -11.3999
        39        2.0000           -0.4161535             -11.3241
        40        2.0000           -0.4097530             -11.1499
        41        2.0000           -0.4070051             -11.0752
        42        1.0000           -0.3700111             -10.0685
        43        1.0000           -0.2945920              -8.0163 (HOMO)
        44        0.0000           -0.2692731              -7.3273 (LUMO)
        45                         -0.2363155              -6.4305
        46                         -0.2361387              -6.4257
        47                         -0.1960579              -5.3350
        48                         -0.1168769              -3.1804
        49                         -0.1088794              -2.9628
        50                         -0.0152577              -0.4152
        51                          0.0342536               0.9321
        52                          0.0531113               1.4452
        53                          0.0847645               2.3066
        54                          0.1009187               2.7461
       ...                                ...                  ...
        79                          0.7271391              19.7865
      -------------------------------------------------------------
                  HL-Gap            0.0253189 Eh            0.6890 eV
             Fermi-level           -0.3352075 Eh           -9.1215 eV

     #   Z          covCN         q      C6AA      α(0)
     1   6 C        2.921    -0.038    28.952     8.824
     2   6 C        2.967     0.010    27.784     8.646
     3   6 C        2.922    -0.038    28.950     8.823
     4   6 C        2.916    -0.029    28.716     8.787
     5   6 C        2.917    -0.030    28.755     8.793
     6   6 C        2.916    -0.029    28.722     8.788
     7   6 C        3.810    -0.067    21.785     6.644
     8   6 C        3.846     0.047    19.757     6.323
     9   6 C        3.033     0.094    25.879     8.344
    10   6 C        2.992     0.030    27.311     8.573
    11   6 C        2.802     0.269    22.467     7.765
    12   7 N        2.758    -0.193    25.188     7.454
    13   7 N        1.832    -0.197    26.101     7.571
    14   6 C        2.920     0.017    27.630     8.620
    15   6 C        2.854     0.045    26.978     8.513
    16   7 N        1.860    -0.155    25.151     7.433
    17   8 O        0.857    -0.404    21.766     6.255
    18   1 H        0.860     0.183     1.200     1.716
    19   1 H        0.925     0.057     2.234     2.337
    20   1 H        0.925     0.072     2.062     2.245
    21   1 H        0.925     0.036     2.507     2.476
    22   1 H        0.925     0.036     2.499     2.472
    23   1 H        0.925     0.035     2.514     2.479
    24   1 H        0.925     0.035     2.513     2.479
    25   1 H        0.925     0.032     2.553     2.499
    26   1 H        0.924     0.064     2.153     2.295
    27   1 H        0.924     0.053     2.278     2.360
    28   1 H        0.924     0.065     2.143     2.289

 Mol. C6AA /au·bohr⁶  :      10563.550059
 Mol. C8AA /au·bohr⁸  :     257282.616141
 Mol. α(0) /au        :        161.804517


Wiberg/Mayer (AO) data.
largest (>0.10) Wiberg bond orders for each atom

 ---------------------------------------------------------------------------
     #   Z sym  total        # sym  WBO       # sym  WBO       # sym  WBO
 ---------------------------------------------------------------------------
     1   6 C    3.990 --     6 C    1.442     2 C    1.413    21 H    0.969
                             4 C    0.111
     2   6 C    3.985 --     1 C    1.413     3 C    1.409     7 C    1.008
                             5 C    0.109
     3   6 C    3.989 --     4 C    1.448     2 C    1.409    25 H    0.969
                             6 C    0.111
     4   6 C    3.991 --     3 C    1.448     5 C    1.436    24 H    0.971
                             1 C    0.111
     5   6 C    3.989 --     6 C    1.440     4 C    1.436    23 H    0.971
                             2 C    0.109
     6   6 C    3.991 --     1 C    1.442     5 C    1.440    22 H    0.971
                             3 C    0.111
     7   6 C    3.989 --     2 C    1.008    27 H    0.972    26 H    0.966
                             8 C    0.949
     8   6 C    3.975 --    12 N    1.002     9 C    0.975     7 C    0.949
                            28 H    0.936
     9   6 C    3.970 --    13 N    1.481    10 C    1.261     8 C    0.975
    10   6 C    3.923 --    16 N    1.319     9 C    1.261    11 C    1.030
    11   6 C    3.959 --    17 O    1.612    12 N    1.175    10 C    1.030
    12   7 N    3.400 --    11 C    1.175     8 C    1.002    18 H    0.936
                            17 O    0.165
    13   7 N    3.214 --     9 C    1.481    14 C    1.246    16 N    0.201
    14   6 C    3.929 --    15 C    1.481    13 N    1.246    19 H    0.951
                            16 N    0.109
    15   6 C    3.969 --    14 C    1.481    16 N    1.372    20 H    0.949
    16   7 N    3.223 --    15 C    1.372    10 C    1.319    13 N    0.201
                            14 C    0.109
    17   8 O    2.088 --    11 C    1.612    12 N    0.165
    18   1 H    0.965 --    12 N    0.936
    19   1 H    0.993 --    14 C    0.951
    20   1 H    0.993 --    15 C    0.949
    21   1 H    0.999 --     1 C    0.969
    22   1 H    0.998 --     6 C    0.971
    23   1 H    0.998 --     5 C    0.971
    24   1 H    0.998 --     4 C    0.971
    25   1 H    0.999 --     3 C    0.969
    26   1 H    0.995 --     7 C    0.966
    27   1 H    0.997 --     7 C    0.972
    28   1 H    0.996 --     8 C    0.936
 ---------------------------------------------------------------------------

Topologies differ in total number of bonds
Writing topology from bond orders to xtbtopo.mol

molecular dipole:
                 x           y           z       tot (Debye)
 q only:        0.841       1.377      -0.674
   full:        0.875       1.413      -0.769       4.655
molecular quadrupole (traceless):
                xx          xy          yy          xz          yz          zz
 q only:        9.274     -11.717      -9.403       2.253       5.153       0.130
  q+dip:       12.579     -16.472     -13.627       1.677       4.353       1.048
   full:       11.074     -15.000     -12.722       2.911       7.042       1.648


           -------------------------------------------------
          | TOTAL ENERGY              -46.199599654049 Eh   |
          | GRADIENT NORM               0.052300543804 Eh/α |
          | HOMO-LUMO GAP               0.688962124594 eV   |
           -------------------------------------------------

------------------------------------------------------------------------
 * finished run on 2024/07/17 at 00:27:25.617     
------------------------------------------------------------------------
 total:
 * wall-time:     0 d,  0 h,  0 min,  0.163 sec
 *  cpu-time:     0 d,  0 h,  0 min,  0.167 sec
 * ratio c/w:     1.024 speedup
 SCF:
 * wall-time:     0 d,  0 h,  0 min,  0.128 sec
 *  cpu-time:     0 d,  0 h,  0 min,  0.136 sec
 * ratio c/w:     1.061 speedup
