# Supplementary material for: Photochemical Deracemization of 4,7-Diaza-1-isoindolinones by Unidirectional Hydrogen Atom Shuttling
Source: J Am Chem Soc. 2024 Dec 30;147(2):1434–9. doi: 10.1021/jacs.4c16053 (PMC11744763; doi:10.1021/jacs.4c16053)
Supplement: Supplementary file 3 — ja4c16053_si_003.zip [file ja4c16053_si_003.zip › to_zip/2b/thermodynamics/t1/freq.out]

                                 *****************
                                 * O   R   C   A *
                                 *****************

                                            #,                                       
                                            ###                                      
                                            ####                                     
                                            #####                                    
                                            ######                                   
                                           ########,                                 
                                     ,,################,,,,,                         
                               ,,#################################,,                 
                          ,,##########################################,,             
                       ,#########################################, ''#####,          
                    ,#############################################,,   '####,        
                  ,##################################################,,,,####,       
                ,###########''''           ''''###############################       
              ,#####''   ,,,,##########,,,,          '''####'''          '####       
            ,##' ,,,,###########################,,,                        '##       
           ' ,,###''''                  '''############,,,                           
         ,,##''                                '''############,,,,        ,,,,,,###''
      ,#''                                            '''#######################'''  
     '                                                          ''''####''''         
             ,#######,   #######,   ,#######,      ##                                
            ,#'     '#,  ##    ##  ,#'     '#,    #''#        ######   ,####,        
            ##       ##  ##   ,#'  ##            #'  '#       #        #'  '#        
            ##       ##  #######   ##           ,######,      #####,   #    #        
            '#,     ,#'  ##    ##  '#,     ,#' ,#      #,         ##   #,  ,#        
             '#######'   ##     ##  '#######'  #'      '#     #####' # '####'        


                  #######################################################
                  #                        -***-                        #
                  #          Department of theory and spectroscopy      #
                  #    Directorship and core code : Frank Neese         #
                  #        Max Planck Institute fuer Kohlenforschung    #
                  #                Kaiser Wilhelm Platz 1               #
                  #                 D-45470 Muelheim/Ruhr               #
                  #                      Germany                        #
                  #                                                     #
                  #                  All rights reserved                #
                  #                        -***-                        #
                  #######################################################


                         Program Version 5.0.3 -  RELEASE  -


 With contributions from (in alphabetic order):
   Daniel Aravena         : Magnetic Suceptibility
   Michael Atanasov       : Ab Initio Ligand Field Theory (pilot matlab implementation)
   Alexander A. Auer      : GIAO ZORA, VPT2 properties, NMR spectrum
   Ute Becker             : Parallelization
   Giovanni Bistoni       : ED, misc. LED, open-shell LED, HFLD
   Martin Brehm           : Molecular dynamics
   Dmytro Bykov           : SCF Hessian
   Vijay G. Chilkuri      : MRCI spin determinant printing, contributions to CSF-ICE
   Dipayan Datta          : RHF DLPNO-CCSD density
   Achintya Kumar Dutta   : EOM-CC, STEOM-CC
   Dmitry Ganyushin       : Spin-Orbit,Spin-Spin,Magnetic field MRCI
   Miquel Garcia          : C-PCM and meta-GGA Hessian, CC/C-PCM, Gaussian charge scheme
   Yang Guo               : DLPNO-NEVPT2, F12-NEVPT2, CIM, IAO-localization
   Andreas Hansen         : Spin unrestricted coupled pair/coupled cluster methods
   Benjamin Helmich-Paris : MC-RPA, TRAH-SCF, COSX integrals
   Lee Huntington         : MR-EOM, pCC
   Robert Izsak           : Overlap fitted RIJCOSX, COSX-SCS-MP3, EOM
   Marcus Kettner         : VPT2
   Christian Kollmar      : KDIIS, OOCD, Brueckner-CCSD(T), CCSD density, CASPT2, CASPT2-K
   Simone Kossmann        : Meta GGA functionals, TD-DFT gradient, OOMP2, MP2 Hessian
   Martin Krupicka        : Initial AUTO-CI
   Lucas Lang             : DCDCAS
   Marvin Lechner         : AUTO-CI (C++ implementation), FIC-MRCC
   Dagmar Lenk            : GEPOL surface, SMD
   Dimitrios Liakos       : Extrapolation schemes; Compound Job, initial MDCI parallelization
   Dimitrios Manganas     : Further ROCIS development; embedding schemes
   Dimitrios Pantazis     : SARC Basis sets
   Anastasios Papadopoulos: AUTO-CI, single reference methods and gradients
   Taras Petrenko         : DFT Hessian,TD-DFT gradient, ASA, ECA, R-Raman, ABS, FL, XAS/XES, NRVS
   Peter Pinski           : DLPNO-MP2, DLPNO-MP2 Gradient
   Christoph Reimann      : Effective Core Potentials
   Marius Retegan         : Local ZFS, SOC
   Christoph Riplinger    : Optimizer, TS searches, QM/MM, DLPNO-CCSD(T), (RO)-DLPNO pert. Triples
   Tobias Risthaus        : Range-separated hybrids, TD-DFT gradient, RPA, STAB
   Michael Roemelt        : Original ROCIS implementation
   Masaaki Saitow         : Open-shell DLPNO-CCSD energy and density
   Barbara Sandhoefer     : DKH picture change effects
   Avijit Sen             : IP-ROCIS
   Kantharuban Sivalingam : CASSCF convergence, NEVPT2, FIC-MRCI
   Bernardo de Souza      : ESD, SOC TD-DFT
   Georgi Stoychev        : AutoAux, RI-MP2 NMR, DLPNO-MP2 response
   Willem Van den Heuvel  : Paramagnetic NMR
   Boris Wezisla          : Elementary symmetry handling
   Frank Wennmohs         : Technical directorship


 We gratefully acknowledge several colleagues who have allowed us to
 interface, adapt or use parts of their codes:
   Stefan Grimme, W. Hujo, H. Kruse, P. Pracht,  : VdW corrections, initial TS optimization,
                  C. Bannwarth, S. Ehlert          DFT functionals, gCP, sTDA/sTD-DF
   Ed Valeev, F. Pavosevic, A. Kumar             : LibInt (2-el integral package), F12 methods
   Garnet Chan, S. Sharma, J. Yang, R. Olivares  : DMRG
   Ulf Ekstrom                                   : XCFun DFT Library
   Mihaly Kallay                                 : mrcc  (arbitrary order and MRCC methods)
   Jiri Pittner, Ondrej Demel                    : Mk-CCSD
   Frank Weinhold                                : gennbo (NPA and NBO analysis)
   Christopher J. Cramer and Donald G. Truhlar   : smd solvation model
   Lars Goerigk                                  : TD-DFT with DH, B97 family of functionals
   V. Asgeirsson, H. Jonsson                     : NEB implementation
   FAccTs GmbH                                   : IRC, NEB, NEB-TS, DLPNO-Multilevel, CI-OPT
                                                   MM, QMMM, 2- and 3-layer-ONIOM, Crystal-QMMM,
                                                   LR-CPCM, SF, NACMEs, symmetry and pop. for TD-DFT,
                                                   nearIR, NL-DFT gradient (VV10), updates on ESD,
                                                   ML-optimized integration grids
   S Lehtola, MJT Oliveira, MAL Marques          : LibXC Library
   Liviu Ungur et al                             : ANISO software


 Your calculation uses the libint2 library for the computation of 2-el integrals
 For citations please refer to: http://libint.valeyev.net

 Your ORCA version has been built with support for libXC version: 5.1.0
 For citations please refer to: https://tddft.org/programs/libxc/

 This ORCA versions uses:
   CBLAS   interface :  Fast vector & matrix operations
   LAPACKE interface :  Fast linear algebra routines
   SCALAPACK package :  Parallel linear algebra routines
   Shared memory     :  Shared parallel matrices
   BLAS/LAPACK       :  OpenBLAS 0.3.15  USE64BITINT DYNAMIC_ARCH NO_AFFINITY Zen SINGLE_THREADED
        Core in use  :  Zen
   Copyright (c) 2011-2014, The OpenBLAS Project


***************************************
The coordinates will be read from file: coord.xyz
***************************************


Your calculation utilizes the geometrical counterpoise correction gCP
Please cite in your paper:
H.Kruse, S. Grimme J.Chem.Phys., 136, (2012), 154101 
   

Your calculation utilizes the atom-pairwise dispersion correction
with the Becke-Johnson damping scheme (D3BJ)
Cite in your paper:
S.Grimme, S.Ehrlich, L.Goerigk, J Comput Chem, (2011), 32, 1456–1465 
S.Grimme, J.Antony, S.Ehrlich and H.Krieg, J.Chem.Phys., 132, (2010), 154104 
   

Your calculation employs the composite approach PBEh-3c.
Please cite in your paper:
S. Grimme, J. G. Brandenburg, C. Bannwarth, A. Hansen J.Chem.Phys., 143, (2015), 054107 
   

================================================================================

----- Orbital basis set information -----
Your calculation utilizes the basis: def2-mSVP

----- AuxJ basis set information -----
Your calculation utilizes the auxiliary basis: def2/J
   F. Weigend, Phys. Chem. Chem. Phys. 8, 1057 (2006).

================================================================================
                                        WARNINGS
                       Please study these warnings very carefully!
================================================================================


WARNING: your system is open-shell and RHF/RKS was chosen
  ===> : WILL SWITCH to UHF/UKS


INFO   : the flag for use of the SHARK integral package has been found!

================================================================================
                                       INPUT FILE
================================================================================
NAME = orca.inp
|  1> ! PBEH-3c FREQ VERYTIGHTSCF CPCM(DCM)
|  2> %pal nprocs 12 end
|  3> * XYZFILE 0 3 coord.xyz
|  4> 
|  5> 
|  6>                          ****END OF INPUT****
================================================================================

                       ****************************
                       * Single Point Calculation *
                       ****************************

---------------------------------
CARTESIAN COORDINATES (ANGSTROEM)
---------------------------------
  C      2.785411   -0.093307    0.969131
  C      2.145022    0.674714   -0.000288
  C      2.857234    1.040460   -1.141098
  C      4.178739    0.651973   -1.308054
  C      4.808263   -0.113216   -0.334283
  C      4.108034   -0.484360    0.805279
  C      0.702758    1.065460    0.156018
  C     -0.231093    0.071225   -0.544935
  C     -1.677785    0.450272   -0.365987
  C     -2.319513   -0.614218    0.272872
  C     -1.371784   -1.699398    0.527850
  N     -0.188714   -1.251596    0.026374
  N     -2.236518    1.584230   -0.696470
  C     -3.560786    1.695682   -0.382949
  C     -4.267728    0.694840    0.242356
  N     -3.616910   -0.430125    0.540455
  O     -1.587601   -2.768112    1.065630
  H      0.638172   -1.826657    0.013583
  H     -4.079116    2.608652   -0.643290
  H     -5.318576    0.788675    0.479211
  H      2.247057   -0.382983    1.864013
  H      4.591857   -1.078204    1.570111
  H      5.839490   -0.415757   -0.462677
  H      4.718637    0.949549   -2.197849
  H      2.373184    1.640302   -1.903457
  H      0.525238    2.053126   -0.273868
  H      0.429458    1.115171    1.212258
  H      0.001904    0.040807   -1.615179

----------------------------
CARTESIAN COORDINATES (A.U.)
----------------------------
  NO LB      ZA    FRAG     MASS         X           Y           Z
   0 C     6.0000    0    12.011    5.263664   -0.176324    1.831391
   1 C     6.0000    0    12.011    4.053505    1.275025   -0.000545
   2 C     6.0000    0    12.011    5.399390    1.966184   -2.156363
   3 C     6.0000    0    12.011    7.896673    1.232051   -2.471864
   4 C     6.0000    0    12.011    9.086299   -0.213948   -0.631704
   5 C     6.0000    0    12.011    7.763059   -0.915309    1.521757
   6 C     6.0000    0    12.011    1.328020    2.013427    0.294831
   7 C     6.0000    0    12.011   -0.436703    0.134595   -1.029778
   8 C     6.0000    0    12.011   -3.170554    0.850890   -0.691615
   9 C     6.0000    0    12.011   -4.383244   -1.160704    0.515653
  10 C     6.0000    0    12.011   -2.592297   -3.211396    0.997493
  11 N     7.0000    0    14.007   -0.356618   -2.365173    0.049840
  12 N     7.0000    0    14.007   -4.226407    2.993761   -1.316137
  13 C     6.0000    0    12.011   -6.728911    3.204375   -0.723668
  14 C     6.0000    0    12.011   -8.064837    1.313057    0.457986
  15 N     7.0000    0    14.007   -6.834970   -0.812818    1.021311
  16 O     8.0000    0    15.999   -3.000130   -5.230974    2.013748
  17 H     1.0000    0     1.008    1.205970   -3.451882    0.025669
  18 H     1.0000    0     1.008   -7.708412    4.929638   -1.215642
  19 H     1.0000    0     1.008  -10.050652    1.490379    0.905578
  20 H     1.0000    0     1.008    4.246323   -0.723732    3.522474
  21 H     1.0000    0     1.008    8.677351   -2.037510    2.967080
  22 H     1.0000    0     1.008   11.035037   -0.785667   -0.874332
  23 H     1.0000    0     1.008    8.916931    1.794388   -4.153333
  24 H     1.0000    0     1.008    4.484668    3.099722   -3.597012
  25 H     1.0000    0     1.008    0.992556    3.879845   -0.517536
  26 H     1.0000    0     1.008    0.811558    2.107368    2.290836
  27 H     1.0000    0     1.008    0.003598    0.077114   -3.052246

--------------------------------
INTERNAL COORDINATES (ANGSTROEM)
--------------------------------
 C      0   0   0     0.000000000000     0.00000000     0.00000000
 C      1   0   0     1.392740885523     0.00000000     0.00000000
 C      2   1   0     1.393722716884   118.65193130     0.00000000
 C      3   2   1     1.387505795803   120.77868363   359.80701478
 C      4   3   2     1.389260345546   120.09627313     0.14571009
 C      5   4   3     1.388045828798   119.61237787   359.92394584
 C      2   1   3     1.502411311941   120.82392325   178.04594859
 C      7   2   1     1.533596089711   111.61636017   266.27538745
 C      8   7   2     1.506192077644   111.55656090   178.95377881
 C      9   8   7     1.397531263561   107.67827186   239.26273722
 C     10   9   8     1.463153616035   110.31369977   359.71639825
 N     11  10   9     1.360757263483   104.76506777   359.73541466
 N      9   8   7     1.306623107120   126.80381224    56.89296793
 C     13   9   8     1.365431346607   115.30819571   182.29077963
 C     14  13   9     1.375666709068   122.91428757     0.28757312
 N     15  14  13     1.333406082149   117.68429789   359.56746284
 O     11  10   9     1.215703163491   127.88645314   179.87359312
 H     12  11  10     1.007273749607   122.04083648   183.94366925
 H     14  13   9     1.081645457004   118.58019999   180.69612656
 H     15  14  13     1.081289374398   122.40191510   180.53674417
 H      1   2   3     1.083767080610   119.58593111   179.76238175
 H      6   5   4     1.082451965072   120.08556084   180.16770348
 H      5   4   3     1.082333581036   120.16889973   180.08443908
 H      4   3   2     1.082485795159   119.79985316   180.33851690
 H      3   2   1     1.084115005816   119.51391125   180.15419045
 H      7   2   1     1.091695603289   110.51346401   146.17970106
 H      7   2   1     1.092157453579   110.65095801    27.35502475
 H      8   7   2     1.095734651464   109.56926229   299.87692054

---------------------------
INTERNAL COORDINATES (A.U.)
---------------------------
 C      0   0   0     0.000000000000     0.00000000     0.00000000
 C      1   0   0     2.631898849153     0.00000000     0.00000000
 C      2   1   0     2.633754241536   118.65193130     0.00000000
 C      3   2   1     2.622005963296   120.77868363   359.80701478
 C      4   3   2     2.625321581798   120.09627313     0.14571009
 C      5   4   3     2.623026477759   119.61237787   359.92394584
 C      2   1   3     2.839145920073   120.82392325   178.04594859
 C      7   2   1     2.898076609605   111.61636017   266.27538745
 C      8   7   2     2.846290531828   111.55656090   178.95377881
 C      9   8   7     2.640951351723   107.67827186   239.26273722
 C     10   9   8     2.764959626164   110.31369977   359.71639825
 N     11  10   9     2.571458562727   104.76506777   359.73541466
 N      9   8   7     2.469159832711   126.80381224    56.89296793
 C     13   9   8     2.580291299758   115.30819571   182.29077963
 C     14  13   9     2.599633331691   122.91428757     0.28757312
 N     15  14  13     2.519772320566   117.68429789   359.56746284
 O     11  10   9     2.297346039140   127.88645314   179.87359312
 H     12  11  10     1.903471528646   122.04083648   183.94366925
 H     14  13   9     2.044013687737   118.58019999   180.69612656
 H     15  14  13     2.043340789131   122.40191510   180.53674417
 H      1   2   3     2.048022975311   119.58593111   179.76238175
 H      6   5   4     2.045537767112   120.08556084   180.16770348
 H      5   4   3     2.045314053705   120.16889973   180.08443908
 H      4   3   2     2.045601696711   119.79985316   180.33851690
 H      3   2   1     2.048680458667   119.51391125   180.15419045
 H      7   2   1     2.063005711823   110.51346401   146.17970106
 H      7   2   1     2.063878482386   110.65095801    27.35502475
 H      8   7   2     2.070638406715   109.56926229   299.87692054

---------------------
BASIS SET INFORMATION
---------------------
There are 4 groups of distinct atoms

 Group   1 Type C   : 8s4p1d contracted to 4s2p1d pattern {5111/31/1}
 Group   2 Type N   : 8s4p1d contracted to 4s2p1d pattern {5111/31/1}
 Group   3 Type O   : 8s4p1d contracted to 4s2p1d pattern {5111/31/1}
 Group   4 Type H   : 4s contracted to 2s pattern {31}

Atom   0C    basis set group =>   1
Atom   1C    basis set group =>   1
Atom   2C    basis set group =>   1
Atom   3C    basis set group =>   1
Atom   4C    basis set group =>   1
Atom   5C    basis set group =>   1
Atom   6C    basis set group =>   1
Atom   7C    basis set group =>   1
Atom   8C    basis set group =>   1
Atom   9C    basis set group =>   1
Atom  10C    basis set group =>   1
Atom  11N    basis set group =>   2
Atom  12N    basis set group =>   2
Atom  13C    basis set group =>   1
Atom  14C    basis set group =>   1
Atom  15N    basis set group =>   2
Atom  16O    basis set group =>   3
Atom  17H    basis set group =>   4
Atom  18H    basis set group =>   4
Atom  19H    basis set group =>   4
Atom  20H    basis set group =>   4
Atom  21H    basis set group =>   4
Atom  22H    basis set group =>   4
Atom  23H    basis set group =>   4
Atom  24H    basis set group =>   4
Atom  25H    basis set group =>   4
Atom  26H    basis set group =>   4
Atom  27H    basis set group =>   4
---------------------------------
AUXILIARY/J BASIS SET INFORMATION
---------------------------------
There are 4 groups of distinct atoms

 Group   1 Type C   : 12s5p4d2f1g contracted to 6s4p3d1f1g pattern {711111/2111/211/2/1}
 Group   2 Type N   : 12s5p4d2f1g contracted to 6s4p3d1f1g pattern {711111/2111/211/2/1}
 Group   3 Type O   : 12s5p4d2f1g contracted to 6s4p3d1f1g pattern {711111/2111/211/2/1}
 Group   4 Type H   : 5s2p1d contracted to 3s1p1d pattern {311/2/1}

Atom   0C    basis set group =>   1
Atom   1C    basis set group =>   1
Atom   2C    basis set group =>   1
Atom   3C    basis set group =>   1
Atom   4C    basis set group =>   1
Atom   5C    basis set group =>   1
Atom   6C    basis set group =>   1
Atom   7C    basis set group =>   1
Atom   8C    basis set group =>   1
Atom   9C    basis set group =>   1
Atom  10C    basis set group =>   1
Atom  11N    basis set group =>   2
Atom  12N    basis set group =>   2
Atom  13C    basis set group =>   1
Atom  14C    basis set group =>   1
Atom  15N    basis set group =>   2
Atom  16O    basis set group =>   3
Atom  17H    basis set group =>   4
Atom  18H    basis set group =>   4
Atom  19H    basis set group =>   4
Atom  20H    basis set group =>   4
Atom  21H    basis set group =>   4
Atom  22H    basis set group =>   4
Atom  23H    basis set group =>   4
Atom  24H    basis set group =>   4
Atom  25H    basis set group =>   4
Atom  26H    basis set group =>   4
Atom  27H    basis set group =>   4


           ************************************************************
           *        Program running with 12 parallel MPI-processes    *
           *              working on a common directory               *
           ************************************************************
------------------------------------------------------------------------------
                           ORCA GTO INTEGRAL CALCULATION
                           -- RI-GTO INTEGRALS CHOSEN --
------------------------------------------------------------------------------
------------------------------------------------------------------------------
                   ___                                                        
                  /   \      - P O W E R E D   B Y -                         
                 /     \                                                     
                 |  |  |   _    _      __       _____    __    __             
                 |  |  |  | |  | |    /  \     |  _  \  |  |  /  |          
                  \  \/   | |  | |   /    \    | | | |  |  | /  /          
                 / \  \   | |__| |  /  /\  \   | |_| |  |  |/  /          
                |  |  |   |  __  | /  /__\  \  |    /   |      \           
                |  |  |   | |  | | |   __   |  |    \   |  |\   \          
                \     /   | |  | | |  |  |  |  | |\  \  |  | \   \       
                 \___/    |_|  |_| |__|  |__|  |_| \__\ |__|  \__/        
                                                                              
                      - O R C A' S   B I G   F R I E N D -                    
                                      &                                       
                       - I N T E G R A L  F E E D E R -                       
                                                                              
 v1 FN, 2020, v2 2021                                                         
------------------------------------------------------------------------------


Reading SHARK input file orca.SHARKINP.tmp ... ok
----------------------
SHARK INTEGRAL PACKAGE
----------------------

Number of atoms                             ...     28
Number of basis functions                   ...    277
Number of shells                            ...    141
Maximum angular momentum                    ...      2
Integral batch strategy                     ... SHARK/LIBINT Hybrid
RI-J (if used) integral strategy            ... SPLIT-RIJ (Revised 2003 algorithm where possible)
Printlevel                                  ...      1
Contraction scheme used                     ... SEGMENTED contraction
Coulomb Range Separation                    ... NOT USED
Exchange Range Separation                   ... NOT USED
Finite Nucleus Model                        ... NOT USED
Auxiliary Coulomb fitting basis             ... AVAILABLE
   # of basis functions in Aux-J            ...    954
   # of shells in Aux-J                     ...    310
   Maximum angular momentum in Aux-J        ...      4
Auxiliary J/K fitting basis                 ... NOT available
Auxiliary Correlation fitting basis         ... NOT available
Auxiliary 'external' fitting basis          ... NOT available
Integral threshold                          ...     1.000000e-12
Primitive cut-off                           ...     1.000000e-14
Primitive pair pre-selection threshold      ...     1.000000e-14

Calculating pre-screening integrals         ... done (  0.0 sec) Dimension = 141
Organizing shell pair data                  ... done (  0.1 sec)
Shell pair information
Total number of shell pairs                 ...     10011
Shell pairs after pre-screening             ...      7634
Total number of primitive shell pairs       ...     35499
Primitive shell pairs kept                  ...     18087
          la=0 lb=0:   2799 shell pairs
          la=1 lb=0:   2574 shell pairs
          la=1 lb=1:    561 shell pairs
          la=2 lb=0:   1083 shell pairs
          la=2 lb=1:    501 shell pairs
          la=2 lb=2:    116 shell pairs

Calculating one electron integrals          ... done (  0.0 sec)
Calculating RI/J V-Matrix + Cholesky decomp.... done (  0.0 sec)
Calculating Nuclear repulsion               ... done (  0.0 sec) ENN=   1103.616271941498 Eh

SHARK setup successfully completed in   0.2 seconds

Maximum memory used throughout the entire GTOINT-calculation: 15.9 MB


           ************************************************************
           *        Program running with 12 parallel MPI-processes    *
           *              working on a common directory               *
           ************************************************************
-------------------------------------------------------------------------------
                                 ORCA SCF
-------------------------------------------------------------------------------

------------
SCF SETTINGS
------------
Hamiltonian:
 Density Functional     Method          .... DFT(GTOs)
 Exchange Functional    Exchange        .... PBE
   PBE kappa parameter   XKappa         ....  1.024500
   PBE mue parameter    XMuePBE         ....  0.123457
 Correlation Functional Correlation     .... PBE
   PBE beta parameter  CBetaPBE         ....  0.030000
 LDA part of GGA corr.  LDAOpt          .... PW91-LDA
 Gradients option       PostSCFGGA      .... off
 Hybrid DFT is turned on
   Fraction HF Exchange ScalHFX         ....  0.420000
   Scaling of DF-GGA-X  ScalDFX         ....  0.580000
   Scaling of DF-GGA-C  ScalDFC         ....  1.000000
   Scaling of DF-LDA-C  ScalLDAC        ....  1.000000
   Perturbative correction              ....  0.000000
   Density functional embedding theory  .... OFF
 RI-approximation to the Coulomb term is turned on
   Number of AuxJ basis functions       .... 954
   RIJ-ON(X) (HFX calculated with O(N)) .... on
   Number of AuxJ basis functions       .... 954
   RIJ-COSX (HFX calculated with COS-X)).... on


General Settings:
 Integral files         IntName         .... orca
 Hartree-Fock type      HFTyp           .... UHF
 Total Charge           Charge          ....    0
 Multiplicity           Mult            ....    3
 Number of Electrons    NEL             ....  118
 Basis Dimension        Dim             ....  277
 Nuclear Repulsion      ENuc            ....   1103.6162719415 Eh

Convergence Acceleration:
 DIIS                   CNVDIIS         .... on
   Start iteration      DIISMaxIt       ....    12
   Startup error        DIISStart       ....  0.200000
   # of expansion vecs  DIISMaxEq       ....     5
   Bias factor          DIISBfac        ....   1.050
   Max. coefficient     DIISMaxC        ....  10.000
 Trust-Rad. Augm. Hess. CNVTRAH         .... auto
   Auto Start mean grad. ratio tolernc. ....  1.125000
   Auto Start start iteration           ....    20
   Auto Start num. interpolation iter.  ....    10
   Max. Number of Micro iterations      ....    16
   Max. Number of Macro iterations      .... Maxiter - #DIIS iter
   Number of Davidson start vectors     ....     2
   Converg. threshold I  (grad. norm)   ....   2.000e-06
   Converg. threshold II (energy diff.) ....   1.000e-09
   Grad. Scal. Fac. for Micro threshold ....   0.100
   Minimum threshold for Micro iter.    ....   0.010
   NR start threshold (gradient norm)   ....   0.001
   Initial trust radius                 ....   0.400
   Minimum AH scaling param. (alpha)    ....   1.000
   Maximum AH scaling param. (alpha)    .... 1000.000
   Orbital update algorithm             .... Taylor
   White noise on init. David. guess    .... on
   Maximum white noise                  ....   0.010
   Quad. conv. algorithm                .... NR
   COSX micro iterations for RIJONX calc.... off
 SOSCF                  CNVSOSCF        .... off
 Level Shifting         CNVShift        .... on
   Level shift para.    LevelShift      ....    0.2500
   Turn off err/grad.   ShiftErr        ....    0.0010
 Zerner damping         CNVZerner       .... off
 Static damping         CNVDamp         .... on
   Fraction old density DampFac         ....    0.7000
   Max. Damping (<1)    DampMax         ....    0.9800
   Min. Damping (>=0)   DampMin         ....    0.0000
   Turn off err/grad.   DampErr         ....    0.1000
 Fernandez-Rico         CNVRico         .... off

SCF Procedure:
 Maximum # iterations   MaxIter         ....   125
 SCF integral mode      SCFMode         .... Direct
   Integral package                     .... SHARK and LIBINT hybrid scheme
 Reset frequency        DirectResetFreq ....    20
 Integral Threshold     Thresh          ....  1.000e-12 Eh
 Primitive CutOff       TCut            ....  1.000e-14 Eh

Convergence Tolerance:
 Convergence Check Mode ConvCheckMode   .... Total+1el-Energy
 Convergence forced     ConvForced      .... 0
 Energy Change          TolE            ....  1.000e-09 Eh
 1-El. energy change                    ....  1.000e-06 Eh
 DIIS Error             TolErr          ....  1.000e-08


Diagonalization of the overlap matrix:
Smallest eigenvalue                        ... 4.204e-04
Time for diagonalization                   ...    0.011 sec
Threshold for overlap eigenvalues          ... 1.000e-08
Number of eigenvalues below threshold      ... 0
Time for construction of square roots      ...    0.006 sec
Total time needed                          ...    0.017 sec

--------------------------------
INITIAL GUESS: MINIMAL BASIS EHT
--------------------------------
The minimal basis has 96 functions
EHT matrix was diagonalized
Basis set overlap was calculated now projecting the orbitals
Using GuessMode=FMatrix for the initial guess
C*T matrix was formed
Effective Fockian was calculated
Effective Fockian was diagonalized
Initial density was built
                      ------------------
                      INITIAL GUESS DONE
                      ------------------
-------------------
DFT GRID GENERATION
-------------------

General Integration Accuracy     IntAcc      ... 4.159
Radial Grid Type                 RadialGrid  ... OptM3 with GC (2021)
Angular Grid (max. ang.)         AngularGrid ... 3 (Lebedev-194)
Angular grid pruning method      GridPruning ... 4 (adaptive)
Weight generation scheme         WeightScheme... Becke
Basis function cutoff            BFCut       ... 1.0000e-12
Integration weight cutoff        WCut        ... 1.0000e-14
Angular grids for H and He will be reduced by one unit
Partially contracted basis set               ... off
Rotationally invariant grid construction     ... off

Total number of grid points                  ...    70584
Total number of batches                      ...     1117
Average number of points per batch           ...       63
Average number of grid points per atom       ...     2521
Time for grid setup =    0.259 sec

--------------------
COSX GRID GENERATION
--------------------

GRIDX 1
-------
General Integration Accuracy     IntAcc      ... 3.816
Radial Grid Type                 RadialGrid  ... OptM3 with GC (2021)
Angular Grid (max. ang.)         AngularGrid ... 1 (Lebedev-50)
Angular grid pruning method      GridPruning ... 4 (adaptive)
Weight generation scheme         WeightScheme... Becke
Basis function cutoff            BFCut       ... 1.0000e-12
Integration weight cutoff        WCut        ... 1.0000e-14
Angular grids for H and He will be reduced by one unit
Partially contracted basis set               ... on
Rotationally invariant grid construction     ... off

Total number of grid points                  ...    17399
Total number of batches                      ...      283
Average number of points per batch           ...       61
Average number of grid points per atom       ...      621
UseSFitting                                  ... on

GRIDX 2
-------
General Integration Accuracy     IntAcc      ... 4.020
Radial Grid Type                 RadialGrid  ... OptM3 with GC (2021)
Angular Grid (max. ang.)         AngularGrid ... 2 (Lebedev-110)
Angular grid pruning method      GridPruning ... 4 (adaptive)
Weight generation scheme         WeightScheme... Becke
Basis function cutoff            BFCut       ... 1.0000e-12
Integration weight cutoff        WCut        ... 1.0000e-14
Angular grids for H and He will be reduced by one unit
Partially contracted basis set               ... on
Rotationally invariant grid construction     ... off

Total number of grid points                  ...    38346
Total number of batches                      ...      612
Average number of points per batch           ...       62
Average number of grid points per atom       ...     1370
UseSFitting                                  ... on

GRIDX 3
-------
General Integration Accuracy     IntAcc      ... 4.338
Radial Grid Type                 RadialGrid  ... OptM3 with GC (2021)
Angular Grid (max. ang.)         AngularGrid ... 3 (Lebedev-194)
Angular grid pruning method      GridPruning ... 4 (adaptive)
Weight generation scheme         WeightScheme... Becke
Basis function cutoff            BFCut       ... 1.0000e-12
Integration weight cutoff        WCut        ... 1.0000e-14
Angular grids for H and He will be reduced by one unit
Partially contracted basis set               ... on
Rotationally invariant grid construction     ... off

Total number of grid points                  ...    84109
Total number of batches                      ...     1328
Average number of points per batch           ...       63
Average number of grid points per atom       ...     3004
UseSFitting                                  ... on

Time for X-Grid setup             =    0.586 sec


--------------------
CPCM SOLVATION MODEL
--------------------
CPCM parameters:
  Epsilon                                         ...       9.0800
  Refrac                                          ...       1.4240
  Rsolv                                           ...       1.3000
  Surface type                                    ... GAUSSIAN VDW
  Epsilon function type                           ...         CPCM
Radii:
 Radius for C  used is    3.8550 Bohr (=   2.0400 Ang.)
 Radius for N  used is    3.5149 Bohr (=   1.8600 Ang.)
 Radius for O  used is    3.4469 Bohr (=   1.8240 Ang.)
 Radius for H  used is    2.4944 Bohr (=   1.3200 Ang.)
Calculating surface                               ...        done! (  0.0s)
GEPOL surface points                              ...         1525
GEPOL Volume                                      ...    1771.8566
GEPOL Surface-area                                ...     930.5352
Calculating surface distance matrix               ...        done! (  0.0s)
Performing Cholesky decomposition & store         ...        done! (  0.1s)
Overall time for CPCM initialization              ...                 0.2s
--------------
SCF ITERATIONS
--------------
ITER       Energy         Delta-E        Max-DP      RMS-DP      [F,P]     Damp
               ***  Starting incremental Fock matrix formation  ***
  0   -737.4164147553   0.000000000000 0.10191729  0.00239881  0.2748182 0.7000
  1   -738.2438887101  -0.827473954805 0.06501773  0.00148369  0.1457764 0.7000
                               ***Turning on DIIS***
  2   -738.6982520566  -0.454363346492 0.03761387  0.00094756  0.1032222 0.7000
  3   -739.0168436113  -0.318591554725 0.10989999  0.00235140  0.0728892 0.0000
  4   -739.7905816221  -0.773738010752 0.02746079  0.00041366  0.0297765 0.0000
  5   -739.7981976135  -0.007615991413 0.01288574  0.00016620  0.0201767 0.0000
  6   -739.8040184237  -0.005820810186 0.00753127  0.00009844  0.0057646 0.0000
  7   -739.8051237353  -0.001105311601 0.00482619  0.00008178  0.0033402 0.0000
  8   -739.8059531713  -0.000829435983 0.00558927  0.00009028  0.0022160 0.0000
  9   -739.8066942583  -0.000741086988 0.00380984  0.00007321  0.0022508 0.0000
 10   -739.8072415596  -0.000547301285 0.00404281  0.00007498  0.0017483 0.0000
 11   -739.8077060187  -0.000464459177 0.00315735  0.00007094  0.0019129 0.0000
 12   -739.8080921682  -0.000386149457 0.00324959  0.00007359  0.0015762 0.0000
 13   -739.8084123174  -0.000320149187 0.00214696  0.00004712  0.0014139 0.0000
 14   -739.8085985803  -0.000186262947 0.00283207  0.00006257  0.0010286 0.0000
 15   -739.8087521875  -0.000153607195 0.00177732  0.00004382  0.0012730 0.0000
 16   -739.8088498847  -0.000097697179 0.00305786  0.00007712  0.0009855 0.0000
               *** Restarting incremental Fock matrix formation ***
                                   *** Resetting DIIS ***
 17   -739.8088796517  -0.000029766975 0.00067041  0.00001292  0.0002337 0.0000
 18   -739.8088824225  -0.000002770788 0.00028835  0.00000463  0.0003010 0.0000
 19   -739.8088843747  -0.000001952269 0.00043739  0.00000579  0.0002028 0.0000
 20   -739.8088860181  -0.000001643388 0.00030910  0.00000497  0.0001119 0.0000
 21   -739.8088870093  -0.000000991204 0.00050530  0.00000647  0.0001138 0.0000
 22   -739.8088877907  -0.000000781409 0.00023070  0.00000303  0.0000365 0.0000
 23   -739.8088879438  -0.000000153045 0.00009494  0.00000135  0.0000257 0.0000
 24   -739.8088879718  -0.000000028066 0.00002250  0.00000032  0.0000166 0.0000
 25   -739.8088879768  -0.000000004939 0.00002277  0.00000027  0.0000110 0.0000
 26   -739.8088879780  -0.000000001268 0.00000827  0.00000014  0.0000049 0.0000
 27   -739.8088879789  -0.000000000886 0.00000467  0.00000008  0.0000026 0.0000
 28   -739.8088879792  -0.000000000306 0.00000264  0.00000004  0.0000018 0.0000
 29   -739.8088879795  -0.000000000256 0.00000328  0.00000005  0.0000015 0.0000
 30   -739.8088879796  -0.000000000151 0.00000195  0.00000003  0.0000008 0.0000
 31   -739.8088879797  -0.000000000055 0.00000171  0.00000003  0.0000009 0.0000
                 **** Energy Check signals convergence ****

               *****************************************************
               *                     SUCCESS                       *
               *           SCF CONVERGED AFTER  32 CYCLES          *
               *****************************************************

Old exchange energy                            =    -41.751304837 Eh
New exchange energy                            =    -41.751345573 Eh
Exchange energy change after final integration =     -0.000040736 Eh
Total energy after final integration           =   -739.808928715 Eh
Final COS-X integration done in                =     3.619 sec

----------------
TOTAL SCF ENERGY
----------------

Total Energy       :         -739.80892872 Eh          -20131.22440 eV

Components:
Nuclear Repulsion  :         1103.61627194 Eh           30030.92550 eV
Electronic Energy  :        -1843.42520066 Eh          -50162.14990 eV
One Electron Energy:        -3193.97862457 Eh          -86912.57692 eV
Two Electron Energy:         1350.55342392 Eh           36750.42702 eV
Max COSX asymmetry :            0.00000150 Eh               0.00004 eV
CPCM Dielectric    :           -0.02108399 Eh              -0.57372 eV

Virial components:
Potential Energy   :        -1474.17156842 Eh          -40114.24775 eV
Kinetic Energy     :          734.36263971 Eh           19983.02334 eV
Virial Ratio       :            2.00741635


DFT components:
N(Alpha)           :       60.000044134147 electrons
N(Beta)            :       58.000051207909 electrons
N(Total)           :      118.000095342055 electrons
E(X)               :      -55.525984440833 Eh       
E(C)               :       -5.199812414821 Eh       
E(XC)              :      -60.725796855655 Eh       
DFET-embed. en.    :        0.000000000000 Eh       
CPCM Solvation Model Properties:
Surface-charge          :           -0.01844309
Charge-correction       :           -0.00003389 Eh              -0.00092 eV
Free-energy (cav+disp)  :  This term is not implemented in the current solvation scheme

---------------
SCF CONVERGENCE
---------------

  Last Energy change         ...    1.9122e-10  Tolerance :   1.0000e-09
  Last MAX-Density change    ...    0.0000e+00  Tolerance :   1.0000e-08
  Last RMS-Density change    ...    0.0000e+00  Tolerance :   1.0000e-09
  Last DIIS Error            ...    7.1931e-07  Tolerance :   1.0000e-08

             **** THE GBW FILE WAS UPDATED (orca.gbw) ****
             **** DENSITY orca.scfp WAS UPDATED ****
             **** ENERGY FILE WAS UPDATED (orca.en.tmp) ****
----------------------
UHF SPIN CONTAMINATION
----------------------

Warning: in a DFT calculation there is little theoretical justification to 
         calculate <S**2> as in Hartree-Fock theory. We will do it anyways
         but you should keep in mind that the values have only limited relevance

Expectation value of <S**2>     :     2.026530
Ideal value S*(S+1) for S=1.0   :     2.000000
Deviation                       :     0.026530

             **** THE GBW FILE WAS UPDATED (orca.gbw) ****
             **** DENSITY orca.scfp WAS UPDATED ****
----------------
ORBITAL ENERGIES
----------------
                 SPIN UP ORBITALS
  NO   OCC          E(Eh)            E(eV) 
   0   1.0000     -19.472401      -529.8710 
   1   1.0000     -14.731423      -400.8624 
   2   1.0000     -14.666971      -399.1086 
   3   1.0000     -14.653722      -398.7480 
   4   1.0000     -10.566827      -287.5380 
   5   1.0000     -10.521204      -286.2965 
   6   1.0000     -10.512231      -286.0524 
   7   1.0000     -10.507523      -285.9242 
   8   1.0000     -10.503534      -285.8157 
   9   1.0000     -10.496871      -285.6344 
  10   1.0000     -10.462632      -284.7027 
  11   1.0000     -10.453513      -284.4546 
  12   1.0000     -10.450807      -284.3809 
  13   1.0000     -10.450677      -284.3774 
  14   1.0000     -10.449909      -284.3565 
  15   1.0000     -10.449813      -284.3539 
  16   1.0000     -10.449135      -284.3354 
  17   1.0000      -1.165827       -31.7238 
  18   1.0000      -1.128139       -30.6982 
  19   1.0000      -1.066913       -29.0322 
  20   1.0000      -1.037273       -28.2256 
  21   1.0000      -0.966223       -26.2923 
  22   1.0000      -0.907067       -24.6825 
  23   1.0000      -0.890694       -24.2370 
  24   1.0000      -0.841219       -22.8907 
  25   1.0000      -0.830507       -22.5993 
  26   1.0000      -0.804507       -21.8917 
  27   1.0000      -0.762571       -20.7506 
  28   1.0000      -0.722342       -19.6559 
  29   1.0000      -0.689534       -18.7632 
  30   1.0000      -0.684421       -18.6240 
  31   1.0000      -0.661752       -18.0072 
  32   1.0000      -0.627395       -17.0723 
  33   1.0000      -0.599710       -16.3189 
  34   1.0000      -0.587019       -15.9736 
  35   1.0000      -0.578982       -15.7549 
  36   1.0000      -0.567316       -15.4375 
  37   1.0000      -0.546637       -14.8748 
  38   1.0000      -0.531805       -14.4712 
  39   1.0000      -0.521278       -14.1847 
  40   1.0000      -0.513755       -13.9800 
  41   1.0000      -0.506664       -13.7870 
  42   1.0000      -0.491912       -13.3856 
  43   1.0000      -0.485494       -13.2110 
  44   1.0000      -0.482727       -13.1357 
  45   1.0000      -0.467894       -12.7321 
  46   1.0000      -0.456719       -12.4280 
  47   1.0000      -0.442753       -12.0479 
  48   1.0000      -0.437856       -11.9147 
  49   1.0000      -0.424586       -11.5536 
  50   1.0000      -0.418277       -11.3819 
  51   1.0000      -0.395909       -10.7732 
  52   1.0000      -0.394638       -10.7387 
  53   1.0000      -0.354487        -9.6461 
  54   1.0000      -0.343159        -9.3378 
  55   1.0000      -0.322346        -8.7715 
  56   1.0000      -0.319552        -8.6955 
  57   1.0000      -0.299945        -8.1619 
  58   1.0000      -0.290984        -7.9181 
  59   1.0000      -0.192891        -5.2488 
  60   0.0000      -0.021543        -0.5862 
  61   0.0000       0.012310         0.3350 
  62   0.0000       0.013890         0.3780 
  63   0.0000       0.066527         1.8103 
  64   0.0000       0.142351         3.8736 
  65   0.0000       0.149154         4.0587 
  66   0.0000       0.162914         4.4331 
  67   0.0000       0.170230         4.6322 
  68   0.0000       0.177761         4.8371 
  69   0.0000       0.180166         4.9026 
  70   0.0000       0.189546         5.1578 
  71   0.0000       0.195757         5.3268 
  72   0.0000       0.199352         5.4246 
  73   0.0000       0.210635         5.7317 
  74   0.0000       0.219262         5.9664 
  75   0.0000       0.222788         6.0624 
  76   0.0000       0.231427         6.2975 
  77   0.0000       0.240525         6.5450 
  78   0.0000       0.247586         6.7372 
  79   0.0000       0.258133         7.0241 
  80   0.0000       0.272598         7.4178 
  81   0.0000       0.282464         7.6862 
  82   0.0000       0.292955         7.9717 
  83   0.0000       0.325821         8.8661 
  84   0.0000       0.328525         8.9396 
  85   0.0000       0.335001         9.1158 
  86   0.0000       0.340355         9.2615 
  87   0.0000       0.362768         9.8714 
  88   0.0000       0.363121         9.8810 
  89   0.0000       0.376829        10.2540 
  90   0.0000       0.394701        10.7404 
  91   0.0000       0.424577        11.5533 
  92   0.0000       0.447819        12.1858 
  93   0.0000       0.481324        13.0975 
  94   0.0000       0.487406        13.2630 
  95   0.0000       0.495922        13.4947 
  96   0.0000       0.504299        13.7227 
  97   0.0000       0.510154        13.8820 
  98   0.0000       0.520920        14.1749 
  99   0.0000       0.534478        14.5439 
 100   0.0000       0.540298        14.7023 
 101   0.0000       0.557216        15.1626 
 102   0.0000       0.566165        15.4061 
 103   0.0000       0.579070        15.7573 
 104   0.0000       0.584932        15.9168 
 105   0.0000       0.591824        16.1044 
 106   0.0000       0.596757        16.2386 
 107   0.0000       0.601723        16.3737 
 108   0.0000       0.616662        16.7802 
 109   0.0000       0.621994        16.9253 
 110   0.0000       0.625447        17.0193 
 111   0.0000       0.631808        17.1924 
 112   0.0000       0.635864        17.3027 
 113   0.0000       0.642371        17.4798 
 114   0.0000       0.645390        17.5620 
 115   0.0000       0.652877        17.7657 
 116   0.0000       0.659858        17.9557 
 117   0.0000       0.668019        18.1777 
 118   0.0000       0.679233        18.4829 
 119   0.0000       0.691322        18.8118 
 120   0.0000       0.709619        19.3097 
 121   0.0000       0.717467        19.5233 
 122   0.0000       0.724586        19.7170 
 123   0.0000       0.745149        20.2765 
 124   0.0000       0.753489        20.5035 
 125   0.0000       0.764243        20.7961 
 126   0.0000       0.780255        21.2318 
 127   0.0000       0.801975        21.8228 
 128   0.0000       0.832703        22.6590 
 129   0.0000       0.855922        23.2908 
 130   0.0000       0.876007        23.8374 
 131   0.0000       0.893019        24.3003 
 132   0.0000       0.923188        25.1212 
 133   0.0000       0.937497        25.5106 
 134   0.0000       0.940890        25.6029 
 135   0.0000       0.947490        25.7825 
 136   0.0000       0.952157        25.9095 
 137   0.0000       0.961072        26.1521 
 138   0.0000       0.965103        26.2618 
 139   0.0000       0.969889        26.3920 
 140   0.0000       0.980042        26.6683 
 141   0.0000       0.987851        26.8808 
 142   0.0000       0.997549        27.1447 
 143   0.0000       1.007863        27.4254 
 144   0.0000       1.018929        27.7265 
 145   0.0000       1.031174        28.0597 
 146   0.0000       1.051179        28.6040 
 147   0.0000       1.053449        28.6658 
 148   0.0000       1.062698        28.9175 
 149   0.0000       1.067623        29.0515 
 150   0.0000       1.075619        29.2691 
 151   0.0000       1.089982        29.6599 
 152   0.0000       1.098191        29.8833 
 153   0.0000       1.100623        29.9495 
 154   0.0000       1.130019        30.7494 
 155   0.0000       1.140961        31.0471 
 156   0.0000       1.152679        31.3660 
 157   0.0000       1.161534        31.6069 
 158   0.0000       1.175225        31.9795 
 159   0.0000       1.183741        32.2112 
 160   0.0000       1.236382        33.6437 
 161   0.0000       1.249439        33.9990 
 162   0.0000       1.268151        34.5082 
 163   0.0000       1.278136        34.7798 
 164   0.0000       1.302619        35.4461 
 165   0.0000       1.310473        35.6598 
 166   0.0000       1.314310        35.7642 
 167   0.0000       1.332685        36.2642 
 168   0.0000       1.366861        37.1942 
 169   0.0000       1.398524        38.0558 
 170   0.0000       1.419970        38.6393 
 171   0.0000       1.431626        38.9565 
 172   0.0000       1.452621        39.5278 
 173   0.0000       1.463323        39.8190 
 174   0.0000       1.471469        40.0407 
 175   0.0000       1.475607        40.1533 
 176   0.0000       1.525161        41.5017 
 177   0.0000       1.534049        41.7436 
 178   0.0000       1.539502        41.8920 
 179   0.0000       1.542626        41.9770 
 180   0.0000       1.558353        42.4049 
 181   0.0000       1.565050        42.5872 
 182   0.0000       1.585221        43.1361 
 183   0.0000       1.603641        43.6373 
 184   0.0000       1.611767        43.8584 
 185   0.0000       1.679063        45.6896 
 186   0.0000       1.694072        46.0980 
 187   0.0000       1.763483        47.9868 
 188   0.0000       1.771553        48.2064 
 189   0.0000       1.800747        49.0008 
 190   0.0000       1.816081        49.4181 
 191   0.0000       1.836495        49.9736 
 192   0.0000       1.860238        50.6197 
 193   0.0000       1.868515        50.8449 
 194   0.0000       1.875889        51.0455 
 195   0.0000       1.880886        51.1815 
 196   0.0000       1.905293        51.8456 
 197   0.0000       1.919183        52.2236 
 198   0.0000       1.929378        52.5010 
 199   0.0000       1.957822        53.2750 
 200   0.0000       1.970599        53.6227 
 201   0.0000       1.987365        54.0789 
 202   0.0000       2.014829        54.8263 
 203   0.0000       2.030533        55.2536 
 204   0.0000       2.044618        55.6369 
 205   0.0000       2.065638        56.2089 
 206   0.0000       2.083209        56.6870 
 207   0.0000       2.099626        57.1337 
 208   0.0000       2.134703        58.0882 
 209   0.0000       2.145298        58.3765 
 210   0.0000       2.159710        58.7687 
 211   0.0000       2.177287        59.2470 
 212   0.0000       2.187031        59.5121 
 213   0.0000       2.197112        59.7865 
 214   0.0000       2.204851        59.9971 
 215   0.0000       2.213108        60.2217 
 216   0.0000       2.221683        60.4551 
 217   0.0000       2.245969        61.1159 
 218   0.0000       2.282518        62.1105 
 219   0.0000       2.285340        62.1873 
 220   0.0000       2.303843        62.6908 
 221   0.0000       2.314735        62.9871 
 222   0.0000       2.334540        63.5261 
 223   0.0000       2.337116        63.5962 
 224   0.0000       2.350701        63.9658 
 225   0.0000       2.360719        64.2384 
 226   0.0000       2.377201        64.6869 
 227   0.0000       2.400239        65.3138 
 228   0.0000       2.422611        65.9226 
 229   0.0000       2.437771        66.3351 
 230   0.0000       2.466936        67.1287 
 231   0.0000       2.520432        68.5844 
 232   0.0000       2.549260        69.3689 
 233   0.0000       2.587565        70.4112 
 234   0.0000       2.618727        71.2592 
 235   0.0000       2.622049        71.3496 
 236   0.0000       2.658596        72.3441 
 237   0.0000       2.664718        72.5107 
 238   0.0000       2.686272        73.0972 
 239   0.0000       2.690987        73.2255 
 240   0.0000       2.739460        74.5445 
 241   0.0000       2.747551        74.7647 
 242   0.0000       2.749753        74.8246 
 243   0.0000       2.772157        75.4342 
 244   0.0000       2.796226        76.0892 
 245   0.0000       2.811912        76.5160 
 246   0.0000       2.833580        77.1056 
 247   0.0000       2.837307        77.2071 
 248   0.0000       2.843519        77.3761 
 249   0.0000       2.891907        78.6928 
 250   0.0000       2.910397        79.1959 
 251   0.0000       2.944744        80.1305 
 252   0.0000       2.964271        80.6619 
 253   0.0000       2.986264        81.2604 
 254   0.0000       3.105427        84.5030 
 255   0.0000       3.124724        85.0281 
 256   0.0000       3.170708        86.2793 
 257   0.0000       3.335586        90.7659 
 258   0.0000       3.477912        94.6388 
 259   0.0000       3.548179        96.5509 
 260   0.0000      13.247851       360.4924 
 261   0.0000      13.490765       367.1024 
 262   0.0000      13.542531       368.5110 
 263   0.0000      13.658404       371.6641 
 264   0.0000      13.693253       372.6124 
 265   0.0000      13.873273       377.5110 
 266   0.0000      14.080573       383.1519 
 267   0.0000      14.108805       383.9201 
 268   0.0000      14.139933       384.7671 
 269   0.0000      14.151137       385.0720 
 270   0.0000      14.164045       385.4233 
 271   0.0000      14.340256       390.2182 
 272   0.0000      14.564161       396.3110 
 273   0.0000      19.324115       525.8359 
 274   0.0000      19.340990       526.2951 
 275   0.0000      19.565985       532.4175 
 276   0.0000      25.791957       701.8348 

                 SPIN DOWN ORBITALS
  NO   OCC          E(Eh)            E(eV) 
   0   1.0000     -19.470281      -529.8133 
   1   1.0000     -14.703749      -400.1094 
   2   1.0000     -14.665728      -399.0748 
   3   1.0000     -14.644128      -398.4870 
   4   1.0000     -10.566474      -287.5284 
   5   1.0000     -10.521455      -286.3033 
   6   1.0000     -10.511532      -286.0333 
   7   1.0000     -10.506859      -285.9062 
   8   1.0000     -10.498727      -285.6849 
   9   1.0000     -10.493578      -285.5448 
  10   1.0000     -10.462618      -284.7023 
  11   1.0000     -10.453601      -284.4569 
  12   1.0000     -10.450817      -284.3812 
  13   1.0000     -10.450682      -284.3775 
  14   1.0000     -10.449884      -284.3558 
  15   1.0000     -10.449794      -284.3534 
  16   1.0000     -10.449108      -284.3347 
  17   1.0000      -1.160012       -31.5655 
  18   1.0000      -1.100200       -29.9380 
  19   1.0000      -1.056309       -28.7436 
  20   1.0000      -1.007490       -27.4152 
  21   1.0000      -0.966061       -26.2878 
  22   1.0000      -0.895320       -24.3629 
  23   1.0000      -0.887528       -24.1509 
  24   1.0000      -0.841178       -22.8896 
  25   1.0000      -0.827395       -22.5146 
  26   1.0000      -0.778399       -21.1813 
  27   1.0000      -0.756979       -20.5985 
  28   1.0000      -0.716028       -19.4841 
  29   1.0000      -0.687872       -18.7179 
  30   1.0000      -0.667238       -18.1565 
  31   1.0000      -0.653974       -17.7955 
  32   1.0000      -0.611943       -16.6518 
  33   1.0000      -0.593056       -16.1379 
  34   1.0000      -0.582938       -15.8626 
  35   1.0000      -0.563707       -15.3392 
  36   1.0000      -0.555625       -15.1193 
  37   1.0000      -0.535736       -14.5781 
  38   1.0000      -0.526308       -14.3216 
  39   1.0000      -0.517427       -14.0799 
  40   1.0000      -0.506593       -13.7851 
  41   1.0000      -0.492112       -13.3910 
  42   1.0000      -0.482773       -13.1369 
  43   1.0000      -0.481317       -13.0973 
  44   1.0000      -0.474853       -12.9214 
  45   1.0000      -0.458363       -12.4727 
  46   1.0000      -0.447717       -12.1830 
  47   1.0000      -0.432292       -11.7633 
  48   1.0000      -0.421461       -11.4685 
  49   1.0000      -0.396358       -10.7854 
  50   1.0000      -0.394475       -10.7342 
  51   1.0000      -0.365577        -9.9479 
  52   1.0000      -0.342185        -9.3113 
  53   1.0000      -0.325040        -8.8448 
  54   1.0000      -0.317614        -8.6427 
  55   1.0000      -0.311924        -8.4879 
  56   1.0000      -0.299752        -8.1567 
  57   1.0000      -0.290359        -7.9011 
  58   0.0000      -0.154117        -4.1937 
  59   0.0000      -0.035725        -0.9721 
  60   0.0000      -0.013874        -0.3775 
  61   0.0000       0.012679         0.3450 
  62   0.0000       0.014555         0.3961 
  63   0.0000       0.088992         2.4216 
  64   0.0000       0.143488         3.9045 
  65   0.0000       0.155209         4.2234 
  66   0.0000       0.171105         4.6560 
  67   0.0000       0.179719         4.8904 
  68   0.0000       0.185586         5.0500 
  69   0.0000       0.189515         5.1570 
  70   0.0000       0.197513         5.3746 
  71   0.0000       0.201275         5.4770 
  72   0.0000       0.203320         5.5326 
  73   0.0000       0.214375         5.8334 
  74   0.0000       0.220007         5.9867 
  75   0.0000       0.225628         6.1397 
  76   0.0000       0.235620         6.4115 
  77   0.0000       0.243272         6.6198 
  78   0.0000       0.250077         6.8049 
  79   0.0000       0.260690         7.0937 
  80   0.0000       0.275117         7.4863 
  81   0.0000       0.286857         7.8058 
  82   0.0000       0.299388         8.1468 
  83   0.0000       0.327724         8.9178 
  84   0.0000       0.330179         8.9846 
  85   0.0000       0.337018         9.1707 
  86   0.0000       0.344200         9.3662 
  87   0.0000       0.364266         9.9122 
  88   0.0000       0.367776        10.0077 
  89   0.0000       0.378286        10.2937 
  90   0.0000       0.407659        11.0930 
  91   0.0000       0.430833        11.7236 
  92   0.0000       0.451594        12.2885 
  93   0.0000       0.486103        13.2275 
  94   0.0000       0.495688        13.4884 
  95   0.0000       0.506256        13.7759 
  96   0.0000       0.509614        13.8673 
  97   0.0000       0.516871        14.0648 
  98   0.0000       0.523983        14.2583 
  99   0.0000       0.536246        14.5920 
 100   0.0000       0.542812        14.7707 
 101   0.0000       0.563142        15.3239 
 102   0.0000       0.568502        15.4697 
 103   0.0000       0.585038        15.9197 
 104   0.0000       0.591787        16.1033 
 105   0.0000       0.595067        16.1926 
 106   0.0000       0.601071        16.3560 
 107   0.0000       0.608736        16.5645 
 108   0.0000       0.617923        16.8145 
 109   0.0000       0.622765        16.9463 
 110   0.0000       0.626110        17.0373 
 111   0.0000       0.634033        17.2529 
 112   0.0000       0.639139        17.3919 
 113   0.0000       0.645887        17.5755 
 114   0.0000       0.653092        17.7715 
 115   0.0000       0.657412        17.8891 
 116   0.0000       0.666235        18.1292 
 117   0.0000       0.674741        18.3606 
 118   0.0000       0.688638        18.7388 
 119   0.0000       0.698382        19.0039 
 120   0.0000       0.713227        19.4079 
 121   0.0000       0.722563        19.6619 
 122   0.0000       0.731933        19.9169 
 123   0.0000       0.749093        20.3838 
 124   0.0000       0.758315        20.6348 
 125   0.0000       0.766234        20.8503 
 126   0.0000       0.788465        21.4552 
 127   0.0000       0.804810        21.9000 
 128   0.0000       0.840732        22.8775 
 129   0.0000       0.874877        23.8066 
 130   0.0000       0.881198        23.9786 
 131   0.0000       0.919992        25.0343 
 132   0.0000       0.933034        25.3891 
 133   0.0000       0.941761        25.6266 
 134   0.0000       0.946290        25.7499 
 135   0.0000       0.952494        25.9187 
 136   0.0000       0.960768        26.1438 
 137   0.0000       0.968772        26.3616 
 138   0.0000       0.975328        26.5400 
 139   0.0000       0.978352        26.6223 
 140   0.0000       0.984283        26.7837 
 141   0.0000       0.993890        27.0451 
 142   0.0000       1.001087        27.2410 
 143   0.0000       1.020797        27.7773 
 144   0.0000       1.022403        27.8210 
 145   0.0000       1.035857        28.1871 
 146   0.0000       1.052497        28.6399 
 147   0.0000       1.054791        28.7023 
 148   0.0000       1.066706        29.0266 
 149   0.0000       1.071444        29.1555 
 150   0.0000       1.080252        29.3951 
 151   0.0000       1.091551        29.7026 
 152   0.0000       1.099065        29.9071 
 153   0.0000       1.105408        30.0797 
 154   0.0000       1.133841        30.8534 
 155   0.0000       1.146207        31.1899 
 156   0.0000       1.155343        31.4385 
 157   0.0000       1.166467        31.7412 
 158   0.0000       1.180633        32.1266 
 159   0.0000       1.185518        32.2596 
 160   0.0000       1.239047        33.7162 
 161   0.0000       1.251600        34.0578 
 162   0.0000       1.279996        34.8305 
 163   0.0000       1.289458        35.0879 
 164   0.0000       1.304234        35.4900 
 165   0.0000       1.312494        35.7148 
 166   0.0000       1.317693        35.8562 
 167   0.0000       1.339553        36.4511 
 168   0.0000       1.380428        37.5633 
 169   0.0000       1.404347        38.2142 
 170   0.0000       1.425795        38.7979 
 171   0.0000       1.438382        39.1404 
 172   0.0000       1.456044        39.6210 
 173   0.0000       1.470569        40.0162 
 174   0.0000       1.476541        40.1787 
 175   0.0000       1.487851        40.4865 
 176   0.0000       1.533170        41.7197 
 177   0.0000       1.535524        41.7837 
 178   0.0000       1.547953        42.1219 
 179   0.0000       1.560013        42.4501 
 180   0.0000       1.565093        42.5884 
 181   0.0000       1.569041        42.6958 
 182   0.0000       1.589160        43.2433 
 183   0.0000       1.608713        43.7753 
 184   0.0000       1.621400        44.1205 
 185   0.0000       1.689083        45.9623 
 186   0.0000       1.713935        46.6385 
 187   0.0000       1.770900        48.1886 
 188   0.0000       1.783616        48.5347 
 189   0.0000       1.815790        49.4102 
 190   0.0000       1.825018        49.6613 
 191   0.0000       1.838712        50.0339 
 192   0.0000       1.861620        50.6573 
 193   0.0000       1.872145        50.9436 
 194   0.0000       1.880654        51.1752 
 195   0.0000       1.902158        51.7603 
 196   0.0000       1.912937        52.0537 
 197   0.0000       1.922639        52.3177 
 198   0.0000       1.941210        52.8230 
 199   0.0000       1.966912        53.5224 
 200   0.0000       1.975319        53.7512 
 201   0.0000       1.988914        54.1211 
 202   0.0000       2.017606        54.9019 
 203   0.0000       2.036170        55.4070 
 204   0.0000       2.050312        55.7918 
 205   0.0000       2.067225        56.2520 
 206   0.0000       2.089157        56.8489 
 207   0.0000       2.108753        57.3821 
 208   0.0000       2.135219        58.1023 
 209   0.0000       2.146550        58.4106 
 210   0.0000       2.167281        58.9747 
 211   0.0000       2.185221        59.4629 
 212   0.0000       2.191470        59.6329 
 213   0.0000       2.197710        59.8027 
 214   0.0000       2.208819        60.1050 
 215   0.0000       2.219575        60.3977 
 216   0.0000       2.225158        60.5496 
 217   0.0000       2.255196        61.3670 
 218   0.0000       2.290831        62.3367 
 219   0.0000       2.296965        62.5036 
 220   0.0000       2.311720        62.9051 
 221   0.0000       2.325731        63.2864 
 222   0.0000       2.339065        63.6492 
 223   0.0000       2.342486        63.7423 
 224   0.0000       2.356469        64.1228 
 225   0.0000       2.373701        64.5917 
 226   0.0000       2.380181        64.7680 
 227   0.0000       2.412708        65.6531 
 228   0.0000       2.427301        66.0502 
 229   0.0000       2.447429        66.5979 
 230   0.0000       2.473449        67.3060 
 231   0.0000       2.527030        68.7640 
 232   0.0000       2.557893        69.6038 
 233   0.0000       2.590319        70.4862 
 234   0.0000       2.622564        71.3636 
 235   0.0000       2.623958        71.4015 
 236   0.0000       2.664983        72.5179 
 237   0.0000       2.670296        72.6624 
 238   0.0000       2.691452        73.2381 
 239   0.0000       2.704355        73.5892 
 240   0.0000       2.741768        74.6073 
 241   0.0000       2.751053        74.8600 
 242   0.0000       2.757330        75.0308 
 243   0.0000       2.775656        75.5294 
 244   0.0000       2.796739        76.1031 
 245   0.0000       2.816952        76.6532 
 246   0.0000       2.836511        77.1854 
 247   0.0000       2.838539        77.2406 
 248   0.0000       2.855990        77.7154 
 249   0.0000       2.896790        78.8257 
 250   0.0000       2.927929        79.6730 
 251   0.0000       2.952483        80.3412 
 252   0.0000       2.972206        80.8778 
 253   0.0000       2.992239        81.4230 
 254   0.0000       3.106889        84.5427 
 255   0.0000       3.129405        85.1555 
 256   0.0000       3.174146        86.3729 
 257   0.0000       3.346107        91.0522 
 258   0.0000       3.477962        94.6402 
 259   0.0000       3.561212        96.9055 
 260   0.0000      13.247920       360.4942 
 261   0.0000      13.493339       367.1724 
 262   0.0000      13.545337       368.5874 
 263   0.0000      13.658414       371.6643 
 264   0.0000      13.693908       372.6302 
 265   0.0000      13.873869       377.5272 
 266   0.0000      14.081331       383.1725 
 267   0.0000      14.110333       383.9617 
 268   0.0000      14.140654       384.7868 
 269   0.0000      14.152291       385.1034 
 270   0.0000      14.164316       385.4306 
 271   0.0000      14.343684       390.3115 
 272   0.0000      14.564180       396.3115 
 273   0.0000      19.338058       526.2153 
 274   0.0000      19.358132       526.7615 
 275   0.0000      19.585232       532.9413 
 276   0.0000      25.794692       701.9093 

                    ********************************
                    * MULLIKEN POPULATION ANALYSIS *
                    ********************************

--------------------------------------------
MULLIKEN ATOMIC CHARGES AND SPIN POPULATIONS
--------------------------------------------
   0 C :   -0.311897    0.001589
   1 C :    0.122266   -0.000533
   2 C :   -0.295811    0.001899
   3 C :   -0.233927   -0.001290
   4 C :   -0.262707    0.002126
   5 C :   -0.234253   -0.000780
   6 C :   -0.510323   -0.001260
   7 C :   -0.098509    0.032510
   8 C :    0.250802   -0.067196
   9 C :    0.022551    0.240563
  10 C :    0.536686    0.017429
  11 N :   -0.670202    0.044264
  12 N :   -0.410138    0.392119
  13 C :   -0.162720    0.172284
  14 C :   -0.106263    0.008159
  15 N :   -0.276978    1.062324
  16 O :   -0.454293    0.068045
  17 H :    0.407919   -0.002667
  18 H :    0.283265    0.006727
  19 H :    0.324971    0.025294
  20 H :    0.249334   -0.000012
  21 H :    0.251105    0.000043
  22 H :    0.250942   -0.000120
  23 H :    0.250708    0.000062
  24 H :    0.245831   -0.000045
  25 H :    0.268819    0.000169
  26 H :    0.264473    0.000431
  27 H :    0.298350   -0.002135
Sum of atomic charges         :   -0.0000000
Sum of atomic spin populations:    2.0000000

-----------------------------------------------------
MULLIKEN REDUCED ORBITAL CHARGES AND SPIN POPULATIONS
-----------------------------------------------------
CHARGE
  0 C s       :     3.287618  s :     3.287618
      pz      :     1.053969  p :     2.984570
      px      :     0.954185
      py      :     0.976416
      dz2     :     0.008002  d :     0.039709
      dxz     :     0.012081
      dyz     :     0.005190
      dx2y2   :     0.007238
      dxy     :     0.007198
  1 C s       :     3.155270  s :     3.155270
      pz      :     0.873783  p :     2.676325
      px      :     0.873521
      py      :     0.929021
      dz2     :     0.010608  d :     0.046139
      dxz     :     0.012371
      dyz     :     0.006954
      dx2y2   :     0.008364
      dxy     :     0.007842
  2 C s       :     3.287765  s :     3.287765
      pz      :     1.000840  p :     2.968399
      px      :     0.938083
      py      :     1.029476
      dz2     :     0.007455  d :     0.039647
      dxz     :     0.011417
      dyz     :     0.007026
      dx2y2   :     0.006079
      dxy     :     0.007670
  3 C s       :     3.252051  s :     3.252051
      pz      :     1.025911  p :     2.941765
      px      :     0.945972
      py      :     0.969882
      dz2     :     0.008085  d :     0.040111
      dxz     :     0.012066
      dyz     :     0.005241
      dx2y2   :     0.007388
      dxy     :     0.007332
  4 C s       :     3.259827  s :     3.259827
      pz      :     0.920690  p :     2.962927
      px      :     1.064415
      py      :     0.977822
      dz2     :     0.010424  d :     0.039953
      dxz     :     0.009295
      dyz     :     0.006749
      dx2y2   :     0.007716
      dxy     :     0.005769
  5 C s       :     3.252184  s :     3.252184
      pz      :     0.994184  p :     2.942000
      px      :     0.938449
      py      :     1.009367
      dz2     :     0.007675  d :     0.040069
      dxz     :     0.011374
      dyz     :     0.007136
      dx2y2   :     0.006192
      dxy     :     0.007692
  6 C s       :     3.367110  s :     3.367110
      pz      :     1.147745  p :     3.100474
      px      :     0.899893
      py      :     1.052835
      dz2     :     0.011137  d :     0.042739
      dxz     :     0.006474
      dyz     :     0.006242
      dx2y2   :     0.010827
      dxy     :     0.008060
  7 C s       :     3.257499  s :     3.257499
      pz      :     1.118940  p :     2.775739
      px      :     0.878203
      py      :     0.778596
      dz2     :     0.017684  d :     0.065271
      dxz     :     0.006395
      dyz     :     0.013280
      dx2y2   :     0.018400
      dxy     :     0.009512
  8 C s       :     3.098075  s :     3.098075
      pz      :     0.867608  p :     2.579897
      px      :     0.892796
      py      :     0.819492
      dz2     :     0.009439  d :     0.071226
      dxz     :     0.007598
      dyz     :     0.014427
      dx2y2   :     0.020625
      dxy     :     0.019138
  9 C s       :     3.130987  s :     3.130987
      pz      :     1.071943  p :     2.785852
      px      :     0.773455
      py      :     0.940453
      dz2     :     0.006927  d :     0.060611
      dxz     :     0.014461
      dyz     :     0.005668
      dx2y2   :     0.016427
      dxy     :     0.017128
 10 C s       :     2.892642  s :     2.892642
      pz      :     0.797401  p :     2.441469
      px      :     0.814716
      py      :     0.829352
      dz2     :     0.018193  d :     0.129203
      dxz     :     0.021163
      dyz     :     0.019941
      dx2y2   :     0.027713
      dxy     :     0.042194
 11 N s       :     3.559854  s :     3.559854
      pz      :     1.569604  p :     4.076059
      px      :     1.258731
      py      :     1.247724
      dz2     :     0.005553  d :     0.034289
      dxz     :     0.004479
      dyz     :     0.004382
      dx2y2   :     0.007833
      dxy     :     0.012043
 12 N s       :     3.593504  s :     3.593504
      pz      :     1.307588  p :     3.775823
      px      :     1.140377
      py      :     1.327858
      dz2     :     0.005610  d :     0.040812
      dxz     :     0.007031
      dyz     :     0.007150
      dx2y2   :     0.013492
      dxy     :     0.007530
 13 C s       :     3.195121  s :     3.195121
      pz      :     1.005661  p :     2.909380
      px      :     0.853255
      py      :     1.050463
      dz2     :     0.007391  d :     0.058219
      dxz     :     0.011883
      dyz     :     0.004968
      dx2y2   :     0.014580
      dxy     :     0.019396
 14 C s       :     3.176007  s :     3.176007
      pz      :     0.987882  p :     2.871065
      px      :     1.062807
      py      :     0.820376
      dz2     :     0.008365  d :     0.059191
      dxz     :     0.006384
      dyz     :     0.011621
      dx2y2   :     0.018075
      dxy     :     0.014747
 15 N s       :     3.594622  s :     3.594622
      pz      :     1.371679  p :     3.643055
      px      :     1.114771
      py      :     1.156605
      dz2     :     0.004471  d :     0.039301
      dxz     :     0.008170
      dyz     :     0.005747
      dx2y2   :     0.012009
      dxy     :     0.008903
 16 O s       :     3.740483  s :     3.740483
      pz      :     1.495934  p :     4.685073
      px      :     1.761767
      py      :     1.427373
      dz2     :     0.005389  d :     0.028737
      dxz     :     0.001641
      dyz     :     0.008881
      dx2y2   :     0.006799
      dxy     :     0.006026
 17 H s       :     0.592081  s :     0.592081
 18 H s       :     0.716735  s :     0.716735
 19 H s       :     0.675029  s :     0.675029
 20 H s       :     0.750666  s :     0.750666
 21 H s       :     0.748895  s :     0.748895
 22 H s       :     0.749058  s :     0.749058
 23 H s       :     0.749292  s :     0.749292
 24 H s       :     0.754169  s :     0.754169
 25 H s       :     0.731181  s :     0.731181
 26 H s       :     0.735527  s :     0.735527
 27 H s       :     0.701650  s :     0.701650

SPIN
  0 C s       :     0.000169  s :     0.000169
      pz      :     0.000161  p :     0.001423
      px      :     0.000294
      py      :     0.000968
      dz2     :    -0.000001  d :    -0.000003
      dxz     :     0.000002
      dyz     :    -0.000000
      dx2y2   :     0.000003
      dxy     :    -0.000006
  1 C s       :    -0.000097  s :    -0.000097
      pz      :    -0.000348  p :    -0.000468
      px      :     0.000801
      py      :    -0.000921
      dz2     :     0.000005  d :     0.000033
      dxz     :     0.000008
      dyz     :     0.000002
      dx2y2   :     0.000004
      dxy     :     0.000014
  2 C s       :     0.000264  s :     0.000264
      pz      :     0.000690  p :     0.001648
      px      :     0.000159
      py      :     0.000799
      dz2     :     0.000001  d :    -0.000014
      dxz     :     0.000000
      dyz     :    -0.000006
      dx2y2   :    -0.000003
      dxy     :    -0.000005
  3 C s       :    -0.000177  s :    -0.000177
      pz      :    -0.000305  p :    -0.001140
      px      :    -0.000168
      py      :    -0.000666
      dz2     :     0.000002  d :     0.000027
      dxz     :     0.000008
      dyz     :     0.000002
      dx2y2   :     0.000010
      dxy     :     0.000005
  4 C s       :     0.000224  s :     0.000224
      pz      :     0.000429  p :     0.001915
      px      :     0.000310
      py      :     0.001176
      dz2     :    -0.000003  d :    -0.000012
      dxz     :    -0.000002
      dyz     :    -0.000002
      dx2y2   :    -0.000003
      dxy     :    -0.000002
  5 C s       :    -0.000110  s :    -0.000110
      pz      :    -0.000168  p :    -0.000691
      px      :    -0.000197
      py      :    -0.000326
      dz2     :     0.000004  d :     0.000021
      dxz     :     0.000000
      dyz     :     0.000004
      dx2y2   :     0.000002
      dxy     :     0.000010
  6 C s       :    -0.000691  s :    -0.000691
      pz      :    -0.000079  p :    -0.000651
      px      :    -0.000070
      py      :    -0.000502
      dz2     :     0.000046  d :     0.000081
      dxz     :    -0.000015
      dyz     :     0.000028
      dx2y2   :     0.000045
      dxy     :    -0.000022
  7 C s       :     0.003331  s :     0.003331
      pz      :     0.005412  p :     0.029207
      px      :     0.023518
      py      :     0.000276
      dz2     :    -0.000058  d :    -0.000029
      dxz     :    -0.000278
      dyz     :     0.000054
      dx2y2   :    -0.000024
      dxy     :     0.000277
  8 C s       :    -0.011963  s :    -0.011963
      pz      :    -0.066815  p :    -0.064567
      px      :     0.001118
      py      :     0.001130
      dz2     :     0.002806  d :     0.009335
      dxz     :     0.000168
      dyz     :     0.003709
      dx2y2   :     0.002041
      dxy     :     0.000611
  9 C s       :     0.010202  s :     0.010202
      pz      :     0.160864  p :     0.219795
      px      :     0.016904
      py      :     0.042027
      dz2     :     0.000507  d :     0.010566
      dxz     :     0.003953
      dyz     :     0.000035
      dx2y2   :     0.000444
      dxy     :     0.005629
 10 C s       :    -0.000450  s :    -0.000450
      pz      :     0.007887  p :     0.014079
      px      :     0.003759
      py      :     0.002433
      dz2     :     0.000168  d :     0.003800
      dxz     :     0.001204
      dyz     :     0.001371
      dx2y2   :     0.000654
      dxy     :     0.000404
 11 N s       :     0.001915  s :     0.001915
      pz      :     0.031813  p :     0.042247
      px      :     0.003449
      py      :     0.006985
      dz2     :    -0.000083  d :     0.000103
      dxz     :     0.000170
      dyz     :    -0.000010
      dx2y2   :    -0.000068
      dxy     :     0.000093
 12 N s       :     0.034668  s :     0.034668
      pz      :     0.245943  p :     0.358860
      px      :     0.035473
      py      :     0.077445
      dz2     :    -0.000498  d :    -0.001409
      dxz     :    -0.000142
      dyz     :    -0.000387
      dx2y2   :    -0.000181
      dxy     :    -0.000202
 13 C s       :     0.011402  s :     0.011402
      pz      :     0.098245  p :     0.155460
      px      :     0.013457
      py      :     0.043758
      dz2     :     0.001367  d :     0.005422
      dxz     :     0.002508
      dyz     :    -0.000189
      dx2y2   :    -0.000169
      dxy     :     0.001906
 14 C s       :    -0.009340  s :    -0.009340
      pz      :     0.015744  p :     0.005014
      px      :    -0.015781
      py      :     0.005050
      dz2     :     0.002488  d :     0.012486
      dxz     :     0.000138
      dyz     :     0.003716
      dx2y2   :     0.003253
      dxy     :     0.002892
 15 N s       :     0.113839  s :     0.113839
      pz      :     0.402671  p :     0.952399
      px      :     0.190152
      py      :     0.359576
      dz2     :    -0.000512  d :    -0.003914
      dxz     :    -0.000167
      dyz     :    -0.000713
      dx2y2   :    -0.000931
      dxy     :    -0.001590
 16 O s       :     0.002331  s :     0.002331
      pz      :     0.033168  p :     0.066221
      px      :     0.020514
      py      :     0.012539
      dz2     :    -0.000146  d :    -0.000507
      dxz     :    -0.000026
      dyz     :    -0.000120
      dx2y2   :    -0.000088
      dxy     :    -0.000127
 17 H s       :    -0.002667  s :    -0.002667
 18 H s       :     0.006727  s :     0.006727
 19 H s       :     0.025294  s :     0.025294
 20 H s       :    -0.000012  s :    -0.000012
 21 H s       :     0.000043  s :     0.000043
 22 H s       :    -0.000120  s :    -0.000120
 23 H s       :     0.000062  s :     0.000062
 24 H s       :    -0.000045  s :    -0.000045
 25 H s       :     0.000169  s :     0.000169
 26 H s       :     0.000431  s :     0.000431
 27 H s       :    -0.002135  s :    -0.002135


                     *******************************
                     * LOEWDIN POPULATION ANALYSIS *
                     *******************************

-------------------------------------------
LOEWDIN ATOMIC CHARGES AND SPIN POPULATIONS
-------------------------------------------
   0 C :   -0.145697    0.001366
   1 C :   -0.060578    0.000071
   2 C :   -0.140061    0.001447
   3 C :   -0.140030   -0.000814
   4 C :   -0.147133    0.001648
   5 C :   -0.140509   -0.000444
   6 C :   -0.216512   -0.001924
   7 C :   -0.039007    0.020551
   8 C :    0.050185   -0.008200
   9 C :   -0.096174    0.244715
  10 C :    0.098885    0.030403
  11 N :   -0.219393    0.044341
  12 N :   -0.189673    0.356432
  13 C :   -0.102006    0.164201
  14 C :   -0.087408    0.062929
  15 N :    0.052092    0.995803
  16 O :   -0.301326    0.064183
  17 H :    0.283985   -0.001441
  18 H :    0.159341    0.006847
  19 H :    0.182063    0.019285
  20 H :    0.147499   -0.000000
  21 H :    0.147768    0.000024
  22 H :    0.147133   -0.000055
  23 H :    0.147604    0.000035
  24 H :    0.147136   -0.000050
  25 H :    0.153613    0.000092
  26 H :    0.149455    0.000285
  27 H :    0.158747   -0.001729

----------------------------------------------------
LOEWDIN REDUCED ORBITAL CHARGES AND SPIN POPULATIONS
----------------------------------------------------
CHARGE
  0 C s       :     2.892136  s :     2.892136
      pz      :     1.065511  p :     3.163234
      px      :     1.079174
      py      :     1.018549
      dz2     :     0.017636  d :     0.090327
      dxz     :     0.027827
      dyz     :     0.010634
      dx2y2   :     0.016968
      dxy     :     0.017263
  1 C s       :     2.848109  s :     2.848109
      pz      :     1.068456  p :     3.101339
      px      :     1.037354
      py      :     0.995529
      dz2     :     0.026457  d :     0.111130
      dxz     :     0.030591
      dyz     :     0.017093
      dx2y2   :     0.019129
      dxy     :     0.017859
  2 C s       :     2.891268  s :     2.891268
      pz      :     1.060234  p :     3.158525
      px      :     1.076520
      py      :     1.021771
      dz2     :     0.017526  d :     0.090269
      dxz     :     0.028507
      dyz     :     0.012968
      dx2y2   :     0.014817
      dxy     :     0.016451
  3 C s       :     2.893508  s :     2.893508
      pz      :     1.064413  p :     3.155388
      px      :     1.079606
      py      :     1.011369
      dz2     :     0.017933  d :     0.091134
      dxz     :     0.027512
      dyz     :     0.010816
      dx2y2   :     0.017263
      dxy     :     0.017610
  4 C s       :     2.894164  s :     2.894164
      pz      :     1.068443  p :     3.162334
      px      :     1.077446
      py      :     1.016446
      dz2     :     0.024729  d :     0.090635
      dxz     :     0.023122
      dyz     :     0.016581
      dx2y2   :     0.014639
      dxy     :     0.011565
  5 C s       :     2.893676  s :     2.893676
      pz      :     1.065828  p :     3.155745
      px      :     1.079379
      py      :     1.010538
      dz2     :     0.017973  d :     0.091088
      dxz     :     0.028170
      dyz     :     0.013314
      dx2y2   :     0.015062
      dxy     :     0.016569
  6 C s       :     2.905064  s :     2.905064
      pz      :     1.110775  p :     3.223658
      px      :     1.030605
      py      :     1.082279
      dz2     :     0.020859  d :     0.087791
      dxz     :     0.013989
      dyz     :     0.011508
      dx2y2   :     0.022663
      dxy     :     0.018773
  7 C s       :     2.854784  s :     2.854784
      pz      :     1.085861  p :     3.042621
      px      :     1.022513
      py      :     0.934246
      dz2     :     0.034625  d :     0.141603
      dxz     :     0.013073
      dyz     :     0.029479
      dx2y2   :     0.041552
      dxy     :     0.022873
  8 C s       :     2.835320  s :     2.835320
      pz      :     0.916105  p :     2.946728
      px      :     1.018116
      py      :     1.012507
      dz2     :     0.019288  d :     0.167767
      dxz     :     0.016047
      dyz     :     0.033299
      dx2y2   :     0.051854
      dxy     :     0.047279
  9 C s       :     2.840192  s :     2.840192
      pz      :     1.081944  p :     3.110411
      px      :     0.974781
      py      :     1.053686
      dz2     :     0.014990  d :     0.145570
      dxz     :     0.032173
      dyz     :     0.012868
      dx2y2   :     0.040561
      dxy     :     0.044978
 10 C s       :     2.801040  s :     2.801040
      pz      :     0.856592  p :     2.801953
      px      :     0.952860
      py      :     0.992501
      dz2     :     0.037828  d :     0.298122
      dxz     :     0.049239
      dyz     :     0.044031
      dx2y2   :     0.064250
      dxy     :     0.102774
 11 N s       :     3.099435  s :     3.099435
      pz      :     1.554643  p :     4.039196
      px      :     1.232714
      py      :     1.251839
      dz2     :     0.010165  d :     0.080762
      dxz     :     0.010397
      dyz     :     0.010634
      dx2y2   :     0.022982
      dxy     :     0.026584
 12 N s       :     3.184700  s :     3.184700
      pz      :     1.307810  p :     3.916043
      px      :     1.234941
      py      :     1.373291
      dz2     :     0.009819  d :     0.088931
      dxz     :     0.015197
      dyz     :     0.012134
      dx2y2   :     0.031650
      dxy     :     0.020130
 13 C s       :     2.893361  s :     2.893361
      pz      :     1.020943  p :     3.079927
      px      :     0.995287
      py      :     1.063697
      dz2     :     0.013391  d :     0.128718
      dxz     :     0.026919
      dyz     :     0.010068
      dx2y2   :     0.033842
      dxy     :     0.044498
 14 C s       :     2.894359  s :     2.894359
      pz      :     1.005177  p :     3.061361
      px      :     1.075484
      py      :     0.980700
      dz2     :     0.016129  d :     0.131687
      dxz     :     0.012190
      dyz     :     0.027122
      dx2y2   :     0.040903
      dxy     :     0.035343
 15 N s       :     3.145070  s :     3.145070
      pz      :     1.356138  p :     3.715536
      px      :     1.172129
      py      :     1.187269
      dz2     :     0.008158  d :     0.087302
      dxz     :     0.018342
      dyz     :     0.010925
      dx2y2   :     0.029063
      dxy     :     0.020814
 16 O s       :     3.510076  s :     3.510076
      pz      :     1.501178  p :     4.736414
      px      :     1.744320
      py      :     1.490916
      dz2     :     0.008036  d :     0.054837
      dxz     :     0.003241
      dyz     :     0.017263
      dx2y2   :     0.014777
      dxy     :     0.011519
 17 H s       :     0.716015  s :     0.716015
 18 H s       :     0.840659  s :     0.840659
 19 H s       :     0.817937  s :     0.817937
 20 H s       :     0.852501  s :     0.852501
 21 H s       :     0.852232  s :     0.852232
 22 H s       :     0.852867  s :     0.852867
 23 H s       :     0.852396  s :     0.852396
 24 H s       :     0.852864  s :     0.852864
 25 H s       :     0.846387  s :     0.846387
 26 H s       :     0.850545  s :     0.850545
 27 H s       :     0.841253  s :     0.841253

SPIN
  0 C s       :     0.000071  s :     0.000071
      pz      :     0.000197  p :     0.001297
      px      :     0.000178
      py      :     0.000922
      dz2     :    -0.000004  d :    -0.000003
      dxz     :     0.000003
      dyz     :     0.000000
      dx2y2   :     0.000012
      dxy     :    -0.000014
  1 C s       :     0.000076  s :     0.000076
      pz      :    -0.000192  p :    -0.000094
      px      :     0.000758
      py      :    -0.000660
      dz2     :     0.000010  d :     0.000088
      dxz     :     0.000026
      dyz     :     0.000003
      dx2y2   :     0.000002
      dxy     :     0.000047
  2 C s       :     0.000053  s :     0.000053
      pz      :     0.000459  p :     0.001419
      px      :     0.000078
      py      :     0.000883
      dz2     :     0.000003  d :    -0.000025
      dxz     :     0.000002
      dyz     :    -0.000010
      dx2y2   :    -0.000007
      dxy     :    -0.000012
  3 C s       :    -0.000049  s :    -0.000049
      pz      :    -0.000189  p :    -0.000830
      px      :    -0.000098
      py      :    -0.000542
      dz2     :     0.000005  d :     0.000064
      dxz     :     0.000021
      dyz     :     0.000004
      dx2y2   :     0.000021
      dxy     :     0.000013
  4 C s       :     0.000066  s :     0.000066
      pz      :     0.000350  p :     0.001610
      px      :     0.000181
      py      :     0.001079
      dz2     :    -0.000009  d :    -0.000027
      dxz     :    -0.000005
      dyz     :    -0.000004
      dx2y2   :    -0.000005
      dxy     :    -0.000004
  5 C s       :    -0.000018  s :    -0.000018
      pz      :    -0.000102  p :    -0.000476
      px      :    -0.000107
      py      :    -0.000267
      dz2     :     0.000009  d :     0.000050
      dxz     :     0.000002
      dyz     :     0.000008
      dx2y2   :     0.000006
      dxy     :     0.000024
  6 C s       :    -0.001026  s :    -0.001026
      pz      :    -0.000119  p :    -0.001134
      px      :    -0.000498
      py      :    -0.000517
      dz2     :     0.000107  d :     0.000236
      dxz     :    -0.000016
      dyz     :     0.000052
      dx2y2   :     0.000101
      dxy     :    -0.000009
  7 C s       :     0.001814  s :     0.001814
      pz      :     0.001182  p :     0.018927
      px      :     0.017492
      py      :     0.000253
      dz2     :    -0.000231  d :    -0.000190
      dxz     :    -0.000493
      dyz     :     0.000087
      dx2y2   :    -0.000081
      dxy     :     0.000527
  8 C s       :    -0.002785  s :    -0.002785
      pz      :    -0.045042  p :    -0.026237
      px      :     0.007494
      py      :     0.011312
      dz2     :     0.005809  d :     0.020822
      dxz     :     0.000534
      dyz     :     0.007948
      dx2y2   :     0.005192
      dxy     :     0.001338
  9 C s       :     0.002742  s :     0.002742
      pz      :     0.144856  p :     0.216311
      px      :     0.025275
      py      :     0.046180
      dz2     :     0.001105  d :     0.025662
      dxz     :     0.009501
      dyz     :     0.000505
      dx2y2   :     0.001391
      dxy     :     0.013159
 10 C s       :     0.000447  s :     0.000447
      pz      :     0.010805  p :     0.020832
      px      :     0.005638
      py      :     0.004388
      dz2     :     0.000447  d :     0.009124
      dxz     :     0.002840
      dyz     :     0.003133
      dx2y2   :     0.001548
      dxy     :     0.001156
 11 N s       :     0.000894  s :     0.000894
      pz      :     0.032151  p :     0.042883
      px      :     0.004139
      py      :     0.006593
      dz2     :    -0.000092  d :     0.000565
      dxz     :     0.000499
      dyz     :     0.000032
      dx2y2   :    -0.000115
      dxy     :     0.000239
 12 N s       :     0.021947  s :     0.021947
      pz      :     0.233288  p :     0.333628
      px      :     0.031015
      py      :     0.069326
      dz2     :     0.000108  d :     0.000856
      dxz     :     0.000341
      dyz     :    -0.000872
      dx2y2   :    -0.000259
      dxy     :     0.001539
 13 C s       :     0.004165  s :     0.004165
      pz      :     0.091883  p :     0.148358
      px      :     0.018577
      py      :     0.037898
      dz2     :     0.002437  d :     0.011678
      dxz     :     0.006136
      dyz     :    -0.000567
      dx2y2   :     0.000129
      dxy     :     0.003543
 14 C s       :    -0.004533  s :    -0.004533
      pz      :     0.020881  p :     0.037282
      px      :    -0.006167
      py      :     0.022568
      dz2     :     0.004866  d :     0.030180
      dxz     :     0.000990
      dyz     :     0.009490
      dx2y2   :     0.008861
      dxy     :     0.005973
 15 N s       :     0.082127  s :     0.082127
      pz      :     0.392164  p :     0.910806
      px      :     0.178175
      py      :     0.340467
      dz2     :     0.001119  d :     0.002870
      dxz     :     0.000789
      dyz     :    -0.000651
      dx2y2   :    -0.001016
      dxy     :     0.002628
 16 O s       :     0.001235  s :     0.001235
      pz      :     0.032614  p :     0.062992
      px      :     0.018853
      py      :     0.011525
      dz2     :    -0.000067  d :    -0.000043
      dxz     :     0.000021
      dyz     :    -0.000005
      dx2y2   :     0.000013
      dxy     :    -0.000005
 17 H s       :    -0.001441  s :    -0.001441
 18 H s       :     0.006847  s :     0.006847
 19 H s       :     0.019285  s :     0.019285
 20 H s       :    -0.000000  s :    -0.000000
 21 H s       :     0.000024  s :     0.000024
 22 H s       :    -0.000055  s :    -0.000055
 23 H s       :     0.000035  s :     0.000035
 24 H s       :    -0.000050  s :    -0.000050
 25 H s       :     0.000092  s :     0.000092
 26 H s       :     0.000285  s :     0.000285
 27 H s       :    -0.001729  s :    -0.001729


                      *****************************
                      * MAYER POPULATION ANALYSIS *
                      *****************************

  NA   - Mulliken gross atomic population
  ZA   - Total nuclear charge
  QA   - Mulliken gross atomic charge
  VA   - Mayer's total valence
  BVA  - Mayer's bonded valence
  FA   - Mayer's free valence

  ATOM       NA         ZA         QA         VA         BVA        FA
  0 C      6.3119     6.0000    -0.3119     3.8067     3.8067     0.0000
  1 C      5.8777     6.0000     0.1223     3.7066     3.7066     0.0000
  2 C      6.2958     6.0000    -0.2958     3.7899     3.7899     0.0000
  3 C      6.2339     6.0000    -0.2339     3.7935     3.7935     0.0000
  4 C      6.2627     6.0000    -0.2627     3.7984     3.7984     0.0000
  5 C      6.2343     6.0000    -0.2343     3.7935     3.7935     0.0000
  6 C      6.5103     6.0000    -0.5103     3.6423     3.6423     0.0000
  7 C      6.0985     6.0000    -0.0985     3.6489     3.6480     0.0009
  8 C      5.7492     6.0000     0.2508     3.7965     3.7831     0.0134
  9 C      5.9774     6.0000     0.0226     3.5878     3.5327     0.0551
 10 C      5.4633     6.0000     0.5367     4.1348     4.1342     0.0006
 11 N      7.6702     7.0000    -0.6702     3.0037     3.0018     0.0019
 12 N      7.4101     7.0000    -0.4101     3.1313     3.0358     0.0956
 13 C      6.1627     6.0000    -0.1627     3.8607     3.8410     0.0197
 14 C      6.1063     6.0000    -0.1063     3.7447     3.7377     0.0070
 15 N      7.2770     7.0000    -0.2770     3.3573     2.7723     0.5850
 16 O      8.4543     8.0000    -0.4543     2.1935     2.1911     0.0025
 17 H      0.5921     1.0000     0.4079     0.8219     0.8219     0.0000
 18 H      0.7167     1.0000     0.2833     0.8887     0.8886     0.0001
 19 H      0.6750     1.0000     0.3250     0.8658     0.8652     0.0006
 20 H      0.7507     1.0000     0.2493     0.9052     0.9052     0.0000
 21 H      0.7489     1.0000     0.2511     0.8999     0.8999     0.0000
 22 H      0.7491     1.0000     0.2509     0.9005     0.9005     0.0000
 23 H      0.7493     1.0000     0.2507     0.8999     0.8999     0.0000
 24 H      0.7542     1.0000     0.2458     0.9054     0.9054     0.0000
 25 H      0.7312     1.0000     0.2688     0.8927     0.8927     0.0000
 26 H      0.7355     1.0000     0.2645     0.8944     0.8944     0.0000
 27 H      0.7016     1.0000     0.2984     0.8643     0.8643     0.0000

  Mayer bond orders larger than 0.100000
B(  0-C ,  1-C ) :   1.3979 B(  0-C ,  5-C ) :   1.4207 B(  0-C , 20-H ) :   0.9100 
B(  1-C ,  2-C ) :   1.3828 B(  1-C ,  6-C ) :   0.9661 B(  2-C ,  3-C ) :   1.4294 
B(  2-C , 24-H ) :   0.9129 B(  3-C ,  4-C ) :   1.4151 B(  3-C , 23-H ) :   0.9089 
B(  4-C ,  5-C ) :   1.4231 B(  4-C , 22-H ) :   0.9087 B(  5-C , 21-H ) :   0.9088 
B(  6-C ,  7-C ) :   0.9212 B(  6-C , 25-H ) :   0.8969 B(  6-C , 26-H ) :   0.9062 
B(  7-C ,  8-C ) :   0.9424 B(  7-C , 11-N ) :   0.9540 B(  7-C , 27-H ) :   0.8628 
B(  8-C ,  9-C ) :   1.2531 B(  8-C , 12-N ) :   1.5263 B(  9-C , 10-C ) :   0.9903 
B(  9-C , 15-N ) :   1.1716 B( 10-C , 11-N ) :   1.1416 B( 10-C , 16-O ) :   1.9814 
B( 11-N , 17-H ) :   0.7879 B( 12-N , 13-C ) :   1.3087 B( 12-N , 15-N ) :   0.1148 
B( 13-C , 14-C ) :   1.5193 B( 13-C , 18-H ) :   0.8891 B( 14-C , 15-N ) :   1.2891 
B( 14-C , 19-H ) :   0.8612 

-------
TIMINGS
-------

Total SCF time: 0 days 0 hours 1 min 1 sec 

Total time                  ....      61.011 sec
Sum of individual times     ....      60.392 sec  ( 99.0%)

Fock matrix formation       ....      57.453 sec  ( 94.2%)
  Split-RI-J                ....       5.204 sec  (  9.1% of F)
  Chain of spheres X        ....      37.855 sec  ( 65.9% of F)
  XC integration            ....       5.069 sec  (  8.8% of F)
    Basis function eval.    ....       0.841 sec  ( 16.6% of XC)
    Density eval.           ....       1.806 sec  ( 35.6% of XC)
    XC-Functional eval.     ....       0.147 sec  (  2.9% of XC)
    XC-Potential eval.      ....       1.548 sec  ( 30.5% of XC)
Diagonalization             ....       1.239 sec  (  2.0%)
Density matrix formation    ....       0.077 sec  (  0.1%)
Population analysis         ....       0.037 sec  (  0.1%)
Initial guess               ....       0.039 sec  (  0.1%)
Orbital Transformation      ....       0.000 sec  (  0.0%)
Orbital Orthonormalization  ....       0.000 sec  (  0.0%)
DIIS solution               ....       0.703 sec  (  1.2%)
Grid generation             ....       0.844 sec  (  1.4%)

Maximum memory used throughout the entire SCF-calculation: 69.8 MB


-------------------------------------------------------------------------------
                          DFT DISPERSION CORRECTION                            
                                                                               
                              DFTD3 V3.1  Rev 1                                
                          USING Becke-Johnson damping                          
-------------------------------------------------------------------------------
The PBEh-3c composite method is recognized
Using three-body term ABC
Active option DFTDOPT                   ...         4   

molecular C6(AA) [au] = 9762.054208 


            DFT-D V3
 parameters
 s6 scaling factor         :     1.0000 
 a1 scaling factor         :     0.4860 
 s8 scaling factor         :     0.0000 
 a2 scaling factor         :     4.5000 
 Damping factor alpha9(ATM):    16.0000 
 ad hoc parameters k1-k3   :    16.0000     1.3333    -4.0000 

 Edisp/kcal,au: -12.587354936464  -0.020059224783 
 E6   /kcal   : -12.615293880 
 E8   /kcal   :  -0.000000000 
 E6(ABC)      :   0.027938944 
 % E8         :   0.000000000 
 % E6(ABC)    :  -0.221960402 

-------------------------   ----------------
Dispersion correction           -0.020059225
-------------------------   ----------------

------------------   -----------------
gCP correction             0.046032150
------------------   -----------------

-------------------------   --------------------
FINAL SINGLE POINT ENERGY      -739.782955790352
-------------------------   --------------------


                            ***************************************
                            *     ORCA property calculations      *
                            ***************************************

                                    ---------------------
                                    Active property flags
                                    ---------------------
   (+) Dipole Moment


------------------------------------------------------------------------------
                       ORCA ELECTRIC PROPERTIES CALCULATION
------------------------------------------------------------------------------

Dipole Moment Calculation                       ... on
Quadrupole Moment Calculation                   ... off
Polarizability Calculation                      ... off
GBWName                                         ... orca.gbw
Electron density                                ... orca.scfp
The origin for moment calculation is the CENTER OF MASS  = ( 0.000014,  0.000019 -0.000007)

-------------
DIPOLE MOMENT
-------------
                                X             Y             Z
Electronic contribution:    -10.90674      -3.79966       1.20394
Nuclear contribution   :     11.17061       5.11152      -1.82106
                        -----------------------------------------
Total Dipole Moment    :      0.26387       1.31187      -0.61712
                        -----------------------------------------
Magnitude (a.u.)       :      1.47359
Magnitude (Debye)      :      3.74556


--------------------
Rotational spectrum 
--------------------
 
Rotational constants in cm-1:     0.038477     0.008749     0.007490 
Rotational constants in MHz :  1153.503546   262.285888   224.529592 

 Dipole components along the rotational axes: 
x,y,z [a.u.] :     0.319638     1.438482    -0.007554 
x,y,z [Debye]:     0.812456     3.656329    -0.019200 

 


           ************************************************************
           *        Program running with 12 parallel MPI-processes    *
           *              working on a common directory               *
           ************************************************************

-------------------------------------------------------------------------------
                               ORCA SCF HESSIAN
-------------------------------------------------------------------------------

                   --------- SHARK INITIALIZATION DONE ---------

Hessian of the Kohn-Sham DFT energy:
Kohn-Sham wavefunction type                      ... UKS
Hartree-Fock exchange scaling                    ...    0.420
Number of operators                              ...    2
Number of atoms                                  ...   28
Basis set dimensions                             ...  277
Integral neglect threshold                       ... 1.0e-12
Integral primitive cutoff                        ... 1.0e-14

Setting up DFT Hessian calculations              ... 

HESS GRID
---------

General Integration Accuracy     IntAcc      ... 4.388
Radial Grid Type                 RadialGrid  ... OptM3 with GC (2021)
Angular Grid (max. ang.)         AngularGrid ... 4 (Lebedev-302)
Angular grid pruning method      GridPruning ... 4 (adaptive)
Weight generation scheme         WeightScheme... Becke
Basis function cutoff            BFCut       ... 1.0000e-12
Integration weight cutoff        WCut        ... 1.0000e-14
Angular grids for H and He will be reduced by one unit
Partially contracted basis set               ... off
Rotationally invariant grid construction     ... off

Total number of grid points                  ...   136980
Total number of batches                      ...     2154
Average number of points per batch           ...       63
Average number of grid points per atom       ...     4892

Building densities                               ... done   (      0.0 sec)
Calculating rho(r) on the grid                   ... done   (      0.2 sec)
Building xc-kernel on the grid                   ... done   (      0.0 sec)
                                                     done   (      1.2 sec)

Nuclear repulsion Hessian  (SHARK)               ... done   (      0.0 sec)

----------------------------------------------
Forming right-hand sides of CP-SCF equations     ...
----------------------------------------------
One electron integral derivatives  (SHARK)       ... done   (      0.1 sec)
C-PCM contribution to the Fock matrix derivative ... done   (      7.0 sec)
Transforming the overlap derivative matrices     ... done   (      5.1 sec)
Adding tr(S(x)F(y) C-PCM term to the hessian     ... done   (      0.0 sec)
Making the Q(x) pseudodensities                  ... done   (      0.1 sec)
Adding the E*S(x)*S(y) terms to the Hessian      ... done   (      0.1 sec)
Calculating energy weighted overlap derivatives  ... done   (      0.0 sec)
Two electron integral derivatives (SHARK-RI)     ... done   (     22.0 sec)
Exchange-correlation integral derivatives        ... done   (     46.6 sec)
tr(F(y)Q(x)) contribution to the Hessian         ... done   (      0.0 sec)
Response fock operator R(S(x)) (SHARK-RI)        ... done   (    144.1 sec)
XC Response fock operator R(S(x))                ... done   (     16.6 sec)
tr(F(y)S(x)) contribution to the Hessian         ... done   (      0.0 sec)
Transforming and finalizing RHSs                 ... done   (      0.6 sec)

----------------------------------------------
Solving the CP-SCF equations (RI)                ...
----------------------------------------------
     CP-SCF ITERATION   0:   4.9818e-01 (  17.5 sec   0/ 84 done)
     CP-SCF ITERATION   1:   2.1730e-01 (  17.5 sec   0/ 84 done)
     CP-SCF ITERATION   2:   1.9486e-01 (  17.7 sec   0/ 84 done)
     CP-SCF ITERATION   3:   7.7965e-02 (  18.4 sec   0/ 84 done)
     CP-SCF ITERATION   4:   4.7859e-02 (  17.6 sec   0/ 84 done)
     CP-SCF ITERATION   5:   2.9195e-02 (  17.8 sec   0/ 84 done)
     CP-SCF ITERATION   6:   1.4265e-02 (  17.2 sec   1/ 84 done)
     CP-SCF ITERATION   7:   1.0034e-02 (  16.8 sec   3/ 84 done)
     CP-SCF ITERATION   8:   4.0894e-03 (  18.0 sec   7/ 84 done)
     CP-SCF ITERATION   9:   2.7263e-03 (  19.0 sec  18/ 84 done)
     CP-SCF ITERATION  10:   1.2235e-03 (  13.7 sec  30/ 84 done)
     CP-SCF ITERATION  11:   6.7069e-04 (  11.5 sec  41/ 84 done)
     CP-SCF ITERATION  12:   4.0816e-04 (   9.0 sec  51/ 84 done)
     CP-SCF ITERATION  13:   1.6918e-04 (   7.1 sec  60/ 84 done)
     CP-SCF ITERATION  14:   1.0146e-04 (   5.6 sec  63/ 84 done)
     CP-SCF ITERATION  15:   5.8683e-05 (   5.1 sec  78/ 84 done)
     CP-SCF ITERATION  16:   2.8658e-05 (   2.3 sec  84/ 84 done)
                    *** THE CP-SCF HAS CONVERGED ***

                                                 ... done   (    232.6 sec)
Forming perturbed density Hessian contributions  ... done   (      0.1 sec)
Calculating [Q*(d^2 A/dXdY)*Q  ] C-PCM term      ... done   (      0.0 sec)
Calculating [d^2(V_N)/(dXdY)*Q ] C-PCM term      ... done   (      0.0 sec)
Calculating [d^2(V_el)/(dXdY)*Q] C-PCM term      ... done   (      0.5 sec)
Calculating C-PCM term that depends on dQ/dX     ... done   (      0.3 sec)
2nd integral derivative contribs (SHARK-RI)      ... done   (     52.6 sec)
Exchange-correlation Hessian                     ... done   (     20.9 sec)
Dispersion correction in the Hessian             ... done   (      0.7 sec)
gCP correction in the Hessian                    ... done   (      0.2 sec)
Dipole derivatives                               ... (center of mass:  0.000014,  0.000019 -0.000007)done   (      0.1 sec)

Total SCF Hessian time: 0 days 0 hours 9 min 15 sec 

Writing the Hessian file to the disk             ... done


Maximum memory used throughout the entire SCFHESS-calculation: 543.9 MB

-----------------------
VIBRATIONAL FREQUENCIES
-----------------------

Scaling factor for frequencies =  1.000000000  (already applied!)

   0:         0.00 cm**-1
   1:         0.00 cm**-1
   2:         0.00 cm**-1
   3:         0.00 cm**-1
   4:         0.00 cm**-1
   5:         0.00 cm**-1
   6:        33.98 cm**-1
   7:        44.04 cm**-1
   8:        56.81 cm**-1
   9:        67.69 cm**-1
  10:        97.86 cm**-1
  11:       122.23 cm**-1
  12:       213.54 cm**-1
  13:       237.19 cm**-1
  14:       278.66 cm**-1
  15:       311.77 cm**-1
  16:       333.74 cm**-1
  17:       371.92 cm**-1
  18:       427.77 cm**-1
  19:       449.05 cm**-1
  20:       488.21 cm**-1
  21:       519.46 cm**-1
  22:       525.05 cm**-1
  23:       566.84 cm**-1
  24:       588.91 cm**-1
  25:       607.76 cm**-1
  26:       646.23 cm**-1
  27:       651.12 cm**-1
  28:       691.42 cm**-1
  29:       732.75 cm**-1
  30:       740.12 cm**-1
  31:       762.08 cm**-1
  32:       773.87 cm**-1
  33:       790.18 cm**-1
  34:       817.95 cm**-1
  35:       879.80 cm**-1
  36:       898.87 cm**-1
  37:       932.24 cm**-1
  38:       951.15 cm**-1
  39:       977.95 cm**-1
  40:      1033.97 cm**-1
  41:      1038.42 cm**-1
  42:      1041.97 cm**-1
  43:      1057.05 cm**-1
  44:      1061.11 cm**-1
  45:      1083.81 cm**-1
  46:      1123.10 cm**-1
  47:      1134.63 cm**-1
  48:      1140.95 cm**-1
  49:      1154.46 cm**-1
  50:      1203.53 cm**-1
  51:      1230.27 cm**-1
  52:      1238.60 cm**-1
  53:      1256.62 cm**-1
  54:      1268.39 cm**-1
  55:      1285.46 cm**-1
  56:      1294.14 cm**-1
  57:      1332.01 cm**-1
  58:      1387.19 cm**-1
  59:      1398.11 cm**-1
  60:      1399.75 cm**-1
  61:      1405.82 cm**-1
  62:      1416.80 cm**-1
  63:      1440.43 cm**-1
  64:      1478.05 cm**-1
  65:      1499.72 cm**-1
  66:      1521.36 cm**-1
  67:      1534.63 cm**-1
  68:      1580.52 cm**-1
  69:      1582.12 cm**-1
  70:      1699.66 cm**-1
  71:      1722.48 cm**-1
  72:      1846.94 cm**-1
  73:      3108.50 cm**-1
  74:      3129.27 cm**-1
  75:      3187.22 cm**-1
  76:      3254.48 cm**-1
  77:      3258.89 cm**-1
  78:      3270.27 cm**-1
  79:      3278.66 cm**-1
  80:      3283.30 cm**-1
  81:      3288.69 cm**-1
  82:      3305.08 cm**-1
  83:      3712.43 cm**-1


------------
NORMAL MODES
------------

These modes are the Cartesian displacements weighted by the diagonal matrix
M(i,i)=1/sqrt(m[i]) where m[i] is the mass of the displaced atom
Thus, these vectors are normalized but *not* orthogonal

                  0          1          2          3          4          5    
      0       0.000000   0.000000   0.000000   0.000000   0.000000   0.000000
      1       0.000000   0.000000   0.000000   0.000000   0.000000   0.000000
      2       0.000000   0.000000   0.000000   0.000000   0.000000   0.000000
      3       0.000000   0.000000   0.000000   0.000000   0.000000   0.000000
      4       0.000000   0.000000   0.000000   0.000000   0.000000   0.000000
      5       0.000000   0.000000   0.000000   0.000000   0.000000   0.000000
      6       0.000000   0.000000   0.000000   0.000000   0.000000   0.000000
      7       0.000000   0.000000   0.000000   0.000000   0.000000   0.000000
      8       0.000000   0.000000   0.000000   0.000000   0.000000   0.000000
      9       0.000000   0.000000   0.000000   0.000000   0.000000   0.000000
     10       0.000000   0.000000   0.000000   0.000000   0.000000   0.000000
     11       0.000000   0.000000   0.000000   0.000000   0.000000   0.000000
     12       0.000000   0.000000   0.000000   0.000000   0.000000   0.000000
     13       0.000000   0.000000   0.000000   0.000000   0.000000   0.000000
     14       0.000000   0.000000   0.000000   0.000000   0.000000   0.000000
     15       0.000000   0.000000   0.000000   0.000000   0.000000   0.000000
     16       0.000000   0.000000   0.000000   0.000000   0.000000   0.000000
     17       0.000000   0.000000   0.000000   0.000000   0.000000   0.000000
     18       0.000000   0.000000   0.000000   0.000000   0.000000   0.000000
     19       0.000000   0.000000   0.000000   0.000000   0.000000   0.000000
     20       0.000000   0.000000   0.000000   0.000000   0.000000   0.000000
     21       0.000000   0.000000   0.000000   0.000000   0.000000   0.000000
     22       0.000000   0.000000   0.000000   0.000000   0.000000   0.000000
     23       0.000000   0.000000   0.000000   0.000000   0.000000   0.000000
     24       0.000000   0.000000   0.000000   0.000000   0.000000   0.000000
     25       0.000000   0.000000   0.000000   0.000000   0.000000   0.000000
     26       0.000000   0.000000   0.000000   0.000000   0.000000   0.000000
     27       0.000000   0.000000   0.000000   0.000000   0.000000   0.000000
     28       0.000000   0.000000   0.000000   0.000000   0.000000   0.000000
     29       0.000000   0.000000   0.000000   0.000000   0.000000   0.000000
     30       0.000000   0.000000   0.000000   0.000000   0.000000   0.000000
     31       0.000000   0.000000   0.000000   0.000000   0.000000   0.000000
     32       0.000000   0.000000   0.000000   0.000000   0.000000   0.000000
     33       0.000000   0.000000   0.000000   0.000000   0.000000   0.000000
     34       0.000000   0.000000   0.000000   0.000000   0.000000   0.000000
     35       0.000000   0.000000   0.000000   0.000000   0.000000   0.000000
     36       0.000000   0.000000   0.000000   0.000000   0.000000   0.000000
     37       0.000000   0.000000   0.000000   0.000000   0.000000   0.000000
     38       0.000000   0.000000   0.000000   0.000000   0.000000   0.000000
     39       0.000000   0.000000   0.000000   0.000000   0.000000   0.000000
     40       0.000000   0.000000   0.000000   0.000000   0.000000   0.000000
     41       0.000000   0.000000   0.000000   0.000000   0.000000   0.000000
     42       0.000000   0.000000   0.000000   0.000000   0.000000   0.000000
     43       0.000000   0.000000   0.000000   0.000000   0.000000   0.000000
     44       0.000000   0.000000   0.000000   0.000000   0.000000   0.000000
     45       0.000000   0.000000   0.000000   0.000000   0.000000   0.000000
     46       0.000000   0.000000   0.000000   0.000000   0.000000   0.000000
     47       0.000000   0.000000   0.000000   0.000000   0.000000   0.000000
     48       0.000000   0.000000   0.000000   0.000000   0.000000   0.000000
     49       0.000000   0.000000   0.000000   0.000000   0.000000   0.000000
     50       0.000000   0.000000   0.000000   0.000000   0.000000   0.000000
     51       0.000000   0.000000   0.000000   0.000000   0.000000   0.000000
     52       0.000000   0.000000   0.000000   0.000000   0.000000   0.000000
     53       0.000000   0.000000   0.000000   0.000000   0.000000   0.000000
     54       0.000000   0.000000   0.000000   0.000000   0.000000   0.000000
     55       0.000000   0.000000   0.000000   0.000000   0.000000   0.000000
     56       0.000000   0.000000   0.000000   0.000000   0.000000   0.000000
     57       0.000000   0.000000   0.000000   0.000000   0.000000   0.000000
     58       0.000000   0.000000   0.000000   0.000000   0.000000   0.000000
     59       0.000000   0.000000   0.000000   0.000000   0.000000   0.000000
     60       0.000000   0.000000   0.000000   0.000000   0.000000   0.000000
     61       0.000000   0.000000   0.000000   0.000000   0.000000   0.000000
     62       0.000000   0.000000   0.000000   0.000000   0.000000   0.000000
     63       0.000000   0.000000   0.000000   0.000000   0.000000   0.000000
     64       0.000000   0.000000   0.000000   0.000000   0.000000   0.000000
     65       0.000000   0.000000   0.000000   0.000000   0.000000   0.000000
     66       0.000000   0.000000   0.000000   0.000000   0.000000   0.000000
     67       0.000000   0.000000   0.000000   0.000000   0.000000   0.000000
     68       0.000000   0.000000   0.000000   0.000000   0.000000   0.000000
     69       0.000000   0.000000   0.000000   0.000000   0.000000   0.000000
     70       0.000000   0.000000   0.000000   0.000000   0.000000   0.000000
     71       0.000000   0.000000   0.000000   0.000000   0.000000   0.000000
     72       0.000000   0.000000   0.000000   0.000000   0.000000   0.000000
     73       0.000000   0.000000   0.000000   0.000000   0.000000   0.000000
     74       0.000000   0.000000   0.000000   0.000000   0.000000   0.000000
     75       0.000000   0.000000   0.000000   0.000000   0.000000   0.000000
     76       0.000000   0.000000   0.000000   0.000000   0.000000   0.000000
     77       0.000000   0.000000   0.000000   0.000000   0.000000   0.000000
     78       0.000000   0.000000   0.000000   0.000000   0.000000   0.000000
     79       0.000000   0.000000   0.000000   0.000000   0.000000   0.000000
     80       0.000000   0.000000   0.000000   0.000000   0.000000   0.000000
     81       0.000000   0.000000   0.000000   0.000000   0.000000   0.000000
     82       0.000000   0.000000   0.000000   0.000000   0.000000   0.000000
     83       0.000000   0.000000   0.000000   0.000000   0.000000   0.000000
                  6          7          8          9         10         11    
      0       0.056046  -0.139209   0.004870   0.090839   0.040694  -0.070058
      1      -0.142875  -0.149219   0.027340  -0.020323  -0.028390   0.095423
      2      -0.085449  -0.090764  -0.016184   0.090107  -0.039148   0.076646
      3       0.023171  -0.031074  -0.012161  -0.014903   0.050548  -0.072638
      4      -0.023113  -0.002496  -0.062945  -0.083938  -0.056912   0.120127
      5       0.030674  -0.048192  -0.075931   0.111533  -0.069912   0.102501
      6       0.000579   0.083724   0.015435  -0.111436   0.086017  -0.120817
      7       0.158568   0.132329  -0.040418  -0.076409  -0.047988   0.092717
      8       0.074749   0.067826  -0.051637   0.052325  -0.045550   0.066608
      9       0.009404   0.089923   0.064134  -0.101934   0.115240  -0.165658
     10       0.219573   0.119690   0.085288  -0.003140   0.014939  -0.009927
     11       0.003077   0.138842   0.039261  -0.023862   0.024143  -0.024852
     12       0.040749  -0.022603   0.086232   0.009413   0.110358  -0.168917
     13       0.095499  -0.034040   0.190653   0.066856   0.066609  -0.072771
     14      -0.115012   0.090073   0.107680  -0.039040   0.067487  -0.072138
     15       0.063790  -0.138008   0.054251   0.107210   0.068305  -0.111565
     16      -0.086000  -0.169438   0.155984   0.058092   0.035998  -0.002367
     17      -0.159665  -0.024409   0.076927   0.016581   0.032025  -0.013358
     18       0.016018  -0.034904  -0.031224  -0.022175   0.058258  -0.081594
     19      -0.075038   0.008831  -0.116876  -0.138905  -0.013872   0.043709
     20       0.095783  -0.117455  -0.124846   0.182480  -0.059027   0.064891
     21       0.017916  -0.023256  -0.026832  -0.009536  -0.043548   0.068584
     22      -0.076099   0.001223  -0.144601   0.017781   0.020630  -0.063827
     23       0.094790  -0.130514  -0.088893  -0.064435   0.025433   0.013342
     24       0.020696  -0.021787  -0.011496  -0.000993  -0.016573   0.065762
     25      -0.033446  -0.014713  -0.084227   0.025385   0.074009  -0.083158
     26       0.024030  -0.077737  -0.090462  -0.023325   0.168917  -0.095189
     27      -0.035037   0.035378  -0.051976   0.023456   0.027329   0.070336
     28       0.001800   0.017081  -0.042961   0.046133   0.125562  -0.007767
     29       0.025271   0.033163  -0.060969   0.028646   0.293101   0.031352
     30      -0.075724   0.062664  -0.087602   0.016117  -0.048578   0.034274
     31      -0.017874   0.037876  -0.064949   0.017372  -0.013083  -0.054376
     32       0.092146   0.021353  -0.021090  -0.046107  -0.029317  -0.021060
     33      -0.039381   0.005368  -0.066118  -0.063842  -0.040261   0.080110
     34      -0.060005  -0.004679  -0.118100  -0.090944   0.011195  -0.024266
     35       0.137591  -0.148214  -0.023617  -0.319064   0.007004   0.102903
     36       0.062580  -0.057725   0.061422  -0.019674  -0.088331   0.097106
     37      -0.032897  -0.040168  -0.025961   0.001325  -0.026301  -0.099724
     38      -0.045295  -0.104671  -0.009208  -0.084407  -0.063713  -0.194855
     39       0.047335  -0.033890   0.102987  -0.017171  -0.125682   0.132096
     40       0.004214  -0.031864   0.092960  -0.003468  -0.095478   0.001917
     41      -0.123870  -0.006402   0.123146  -0.074272  -0.197297  -0.095562
     42      -0.007861   0.024206   0.071130   0.003950  -0.086489   0.149032
     43       0.039665   0.001944   0.142968   0.021412  -0.042252   0.113387
     44      -0.129734   0.113501   0.168281  -0.011880  -0.070017   0.102225
     45      -0.045624   0.058116  -0.019179   0.037649   0.031936   0.115572
     46       0.038379   0.027618   0.055188   0.064810   0.127052   0.111649
     47      -0.050922   0.135715   0.031044   0.086348   0.317016   0.169852
     48      -0.129584   0.120724  -0.130821   0.058622  -0.098741  -0.020629
     49       0.000111   0.080498  -0.044871   0.076805  -0.116898  -0.113542
     50       0.106323   0.129418   0.001321   0.089375  -0.255664  -0.161453
     51      -0.062231   0.043286  -0.120292   0.083967  -0.114719  -0.024192
     52      -0.093399   0.048072  -0.193789   0.110698  -0.089520  -0.166644
     53       0.163238  -0.062952  -0.118030   0.151711  -0.254499  -0.212844
     54       0.080929  -0.063580   0.160334  -0.033186  -0.179227   0.147718
     55       0.006561  -0.054505   0.142416  -0.023249  -0.175357  -0.011369
     56      -0.182550  -0.026711   0.182645  -0.112331  -0.371416  -0.172698
     57      -0.018479   0.040975   0.097883   0.007328  -0.098035   0.175047
     58       0.069493   0.006225   0.228708   0.020199  -0.072902   0.191450
     59      -0.189059   0.186430   0.253355   0.002939  -0.109905   0.186696
     60       0.077899  -0.225080  -0.017968   0.166183   0.014472  -0.044657
     61      -0.281241  -0.247476   0.009269  -0.026882  -0.039350   0.121871
     62      -0.116920  -0.173995  -0.035931   0.133918  -0.058739   0.099762
     63       0.089334  -0.225527   0.069525   0.193374   0.059448  -0.101826
     64      -0.182322  -0.287291   0.233799   0.110507   0.070167  -0.040182
     65      -0.250598  -0.060579   0.127716   0.002665   0.064200  -0.048830
     66       0.047272  -0.019705   0.127066   0.019825   0.136029  -0.208292
     67       0.141232  -0.046644   0.297529   0.127142   0.128387  -0.173128
     68      -0.170163   0.143238   0.183667  -0.096899   0.127726  -0.151893
     69      -0.009183   0.181196   0.086729  -0.178589   0.143768  -0.201480
     70       0.363383   0.227871   0.107979   0.000865   0.033494  -0.056538
     71       0.039895   0.230417   0.060536  -0.068959   0.047611  -0.062134
     72      -0.025383   0.170167   0.002879  -0.196740   0.099443  -0.137378
     73       0.255143   0.248388  -0.109099  -0.125672  -0.071651   0.116954
     74       0.167318   0.104685  -0.097690   0.067343  -0.072565   0.095989
     75      -0.022792  -0.013343  -0.048458  -0.022157   0.089216  -0.145939
     76      -0.066794   0.002567  -0.135530  -0.039338  -0.019468   0.022617
     77       0.130982  -0.139714  -0.160900   0.409349  -0.085602   0.043471
     78       0.045277  -0.074388  -0.045356  -0.039666   0.104128  -0.147025
     79      -0.114427   0.027883  -0.079035  -0.385214   0.042660   0.019159
     80       0.105288  -0.128023  -0.130028   0.189918  -0.049782   0.048922
     81       0.055651  -0.036663  -0.022189   0.030237  -0.154847   0.178001
     82      -0.114779   0.023223  -0.202024   0.228269   0.019447  -0.113028
     83       0.104004  -0.132775  -0.086197  -0.059774   0.002131   0.040207
                 12         13         14         15         16         17    
      0       0.143988   0.103795  -0.000353  -0.046669  -0.052218   0.029773
      1      -0.053983   0.237560   0.023387  -0.034788   0.001597  -0.037334
      2       0.042962   0.061003   0.000471   0.010021  -0.066649   0.070710
      3       0.073006   0.100283   0.003016  -0.016799  -0.000853  -0.005797
      4      -0.047724   0.186674   0.014019  -0.011803   0.034551  -0.051778
      5       0.082263   0.018263  -0.008588   0.017652  -0.064798   0.071353
      6       0.053340   0.171492   0.011923  -0.061588   0.002960  -0.035071
      7      -0.036285   0.204752   0.019820  -0.017416  -0.024290  -0.018258
      8       0.068524   0.058601  -0.001779  -0.002508  -0.086088   0.074800
      9       0.052035   0.106602   0.007779  -0.063351   0.022608  -0.043765
     10      -0.017983  -0.019366   0.000629   0.007303  -0.008944   0.026679
     11      -0.000215  -0.000482   0.001869  -0.009724  -0.003498   0.003095
     12       0.110591   0.006050  -0.006237  -0.051150  -0.001264  -0.008930
     13      -0.021964  -0.208397  -0.017026   0.046699   0.035140   0.008598
     14      -0.042768  -0.082952  -0.002482   0.012966   0.050228  -0.038204
     15       0.151995   0.032424  -0.006735  -0.040007  -0.058159   0.039987
     16      -0.033762   0.017466   0.004661   0.004050  -0.015767  -0.007379
     17      -0.020693   0.005782   0.003966   0.007553  -0.004836  -0.009519
     18       0.055139   0.020796  -0.002811   0.011730   0.020197   0.001306
     19       0.028311  -0.015431  -0.015858  -0.014098   0.028396   0.046035
     20       0.079394  -0.027508   0.000818  -0.029971   0.085197  -0.141000
     21       0.010138   0.001100  -0.016876   0.096013   0.027438  -0.006272
     22       0.083359  -0.058571  -0.008501  -0.029967   0.033496  -0.013391
     23       0.021212  -0.026028  -0.003950  -0.079551   0.082765  -0.033012
     24      -0.087894  -0.010580   0.006763   0.124032   0.022424   0.007152
     25      -0.005055  -0.024734   0.015586   0.086210   0.005143   0.008651
     26      -0.215695   0.009349   0.091749  -0.043902   0.022242   0.015259
     27      -0.056378  -0.039678   0.077213   0.190088   0.009997   0.011340
     28      -0.008856  -0.018976   0.140056   0.156939  -0.014800   0.009332
     29      -0.173357  -0.013509   0.355069   0.063572  -0.042203   0.010629
     30      -0.024853  -0.082420   0.023432   0.013036  -0.007086   0.000946
     31       0.077695  -0.042310   0.011642   0.108472  -0.010964  -0.001680
     32      -0.013523  -0.030512   0.079059  -0.007597  -0.021226  -0.008063
     33       0.018666  -0.088327  -0.021980   0.076413  -0.006076  -0.003842
     34       0.140246  -0.126545  -0.031050  -0.040839  -0.022949  -0.001347
     35       0.164359  -0.144939  -0.062876  -0.014145  -0.025431  -0.007674
     36      -0.216437  -0.026545  -0.035454   0.017432   0.005372   0.003678
     37      -0.075704  -0.027143  -0.073941   0.068391  -0.019107   0.006706
     38      -0.259060   0.022855  -0.163395   0.035887  -0.042678   0.002614
     39      -0.153987  -0.028905   0.013277  -0.001879   0.016410   0.005627
     40      -0.053080  -0.034631   0.018478  -0.130014  -0.023285  -0.000089
     41       0.032836   0.022016   0.001825   0.064893  -0.002561   0.012637
     42      -0.031471  -0.038735   0.014310   0.073838   0.029690   0.001139
     43       0.001803  -0.032197   0.071727  -0.220811  -0.008674  -0.010657
     44       0.266491   0.017221   0.075767   0.022967   0.036947  -0.010358
     45      -0.021218  -0.024490  -0.100206   0.164762   0.027331   0.011736
     46      -0.054527  -0.012646  -0.110614  -0.156858  -0.014065   0.000664
     47       0.000568   0.049235  -0.304601  -0.032823   0.019148   0.012778
     48      -0.069698  -0.147113   0.029894  -0.377522  -0.069006  -0.017669
     49       0.061675   0.008047  -0.053020   0.203353   0.000338  -0.007760
     50      -0.063856   0.046948  -0.046865   0.018159  -0.021814  -0.027348
     51      -0.050016   0.007096   0.017515  -0.084527   0.239059   0.184972
     52       0.046421   0.001387   0.023157  -0.261478   0.309683   0.254822
     53      -0.059720   0.236032   0.063997  -0.486349   0.787554   0.619307
     54      -0.202329  -0.031950   0.139953  -0.112105   0.012024   0.010387
     55      -0.060845  -0.039250   0.204711  -0.170294  -0.017159   0.013950
     56       0.101070   0.011288   0.400907   0.143370   0.027275   0.051949
     57       0.025464  -0.042724   0.143733   0.072785   0.045463   0.006205
     58       0.040932  -0.034440   0.289380  -0.290464   0.015541  -0.005915
     59       0.505675   0.000239   0.561470   0.042098   0.095597   0.009329
     60       0.200826   0.111150  -0.004420  -0.063587  -0.092390   0.084609
     61      -0.083306   0.338768   0.036692  -0.060662   0.021724  -0.046725
     62       0.067712   0.098812   0.002518  -0.009585  -0.083351   0.101993
     63       0.186040  -0.025399  -0.014416  -0.017606  -0.100391   0.094172
     64      -0.035141  -0.027463   0.003406   0.005412  -0.030396  -0.003542
     65      -0.042874   0.007498   0.007778  -0.005641   0.009909  -0.040483
     66       0.108369  -0.083240  -0.013801  -0.038198   0.019964  -0.012045
     67      -0.010404  -0.470149  -0.040568   0.086544   0.080999   0.015985
     68      -0.089178  -0.184593  -0.007661   0.024094   0.114136  -0.079805
     69       0.000019   0.116428   0.014567  -0.067699   0.066471  -0.087156
     70       0.005754  -0.090221  -0.005617  -0.000041  -0.023239   0.066345
     71      -0.023912  -0.018543   0.003873  -0.014548   0.018232  -0.009424
     72       0.028507   0.247517   0.021609  -0.096091   0.025426  -0.084684
     73      -0.027063   0.284674   0.026688  -0.035276  -0.057755  -0.006857
     74       0.091135   0.073426  -0.002403   0.005295  -0.126590   0.115833
     75       0.150647  -0.104750  -0.027182   0.016879  -0.053129   0.133067
     76       0.066541  -0.038556  -0.011461  -0.014629   0.045182  -0.055680
     77       0.125861  -0.032517   0.021027  -0.034066   0.155431  -0.428045
     78       0.034513   0.020915   0.007834  -0.056272   0.124889  -0.124098
     79      -0.005488  -0.025581  -0.039198  -0.032150  -0.041861   0.356359
     80       0.075064  -0.026028   0.004992  -0.047117   0.115415  -0.188117
     81       0.144354  -0.021340  -0.055227   0.136552   0.054877  -0.055215
     82      -0.012568  -0.001434   0.030430  -0.071250   0.095244  -0.057504
     83       0.052336  -0.032469  -0.011181  -0.066011   0.085501  -0.044126
                 18         19         20         21         22         23    
      0       0.066879  -0.007348   0.008453   0.002021  -0.025785  -0.022757
      1       0.178638   0.022794  -0.007015  -0.000780  -0.011943  -0.034729
      2       0.101462  -0.008406  -0.022027  -0.009803   0.043886   0.113268
      3      -0.003138  -0.030314   0.009242   0.052228   0.022596   0.210960
      4      -0.012498  -0.094104   0.094364   0.179930  -0.152180   0.015755
      5      -0.002323  -0.078557   0.050582   0.097263  -0.081457   0.015383
      6      -0.061569   0.012882   0.008401   0.004037  -0.017520  -0.014587
      7      -0.166106   0.066022  -0.023676  -0.006838   0.025202   0.075163
      8      -0.088273   0.000252   0.005288   0.003846  -0.038185  -0.093696
      9       0.060847   0.004620   0.006318  -0.020240  -0.012584  -0.071054
     10       0.175911   0.028442  -0.049839  -0.083018   0.090646   0.035420
     11       0.096642   0.018374  -0.011427  -0.039058  -0.002562  -0.108640
     12      -0.004762  -0.050167   0.062412   0.058536  -0.131198  -0.206958
     13      -0.012180  -0.079738   0.047231   0.108958  -0.054184   0.114360
     14      -0.007686  -0.026712   0.027053   0.060198  -0.036514   0.054680
     15      -0.055745   0.003357   0.005226  -0.022231  -0.023230  -0.079157
     16      -0.161495   0.061180  -0.037286  -0.076429   0.053282  -0.068526
     17      -0.088254   0.048837  -0.036689  -0.050263   0.069589   0.084241
     18      -0.006849  -0.036398  -0.028566  -0.017828   0.129466   0.270763
     19      -0.025382  -0.194337   0.059976  -0.014594   0.007141  -0.093400
     20      -0.005493  -0.008143   0.029249  -0.008441  -0.002173  -0.036949
     21      -0.003895  -0.020374   0.009302   0.062598   0.009246   0.215528
     22      -0.011057  -0.061197   0.001394  -0.104238   0.042483  -0.086659
     23      -0.018000  -0.096279  -0.007979  -0.029194   0.139864  -0.029339
     24      -0.002638  -0.008574  -0.020658   0.005768   0.018599   0.096896
     25       0.003280   0.035117  -0.044908   0.090902   0.100040  -0.065304
     26      -0.011201  -0.063576  -0.068774  -0.088899   0.117141  -0.035702
     27       0.005561   0.048804   0.004430   0.146939   0.061476  -0.098189
     28       0.009219   0.059416   0.017568   0.044524  -0.050363   0.064911
     29       0.005878   0.018515   0.066315  -0.025456  -0.105715   0.010269
     30       0.005081   0.033492  -0.003488   0.026024   0.004159  -0.028824
     31       0.005464   0.031387   0.000821  -0.135052  -0.115268   0.114984
     32       0.004238   0.032405   0.018881   0.053842  -0.042064  -0.021480
     33       0.006178   0.034442  -0.004554   0.021781   0.007004   0.031017
     34       0.006753   0.046966  -0.005552  -0.144192  -0.068119  -0.041443
     35       0.016115   0.126127  -0.009850   0.035919  -0.020083  -0.005170
     36      -0.004450  -0.033953  -0.048563  -0.140774  -0.089328  -0.030390
     37       0.009115   0.063260  -0.086563   0.136352   0.005475  -0.124266
     38       0.003796  -0.004093  -0.162699   0.072335  -0.134013   0.055940
     39      -0.005598  -0.031103   0.075115  -0.228210  -0.058912  -0.027180
     40       0.005515   0.041279   0.118057   0.078896   0.073443  -0.048779
     41       0.006606   0.063278   0.277785  -0.044836   0.047181   0.051537
     42      -0.004796  -0.025148  -0.071149  -0.080406  -0.010644  -0.185502
     43      -0.003160  -0.032563  -0.088074   0.054821  -0.013200   0.042630
     44      -0.006594  -0.051364  -0.216446   0.039481  -0.060075   0.032145
     45       0.003686   0.048793   0.009965   0.145701   0.105581  -0.142760
     46       0.003374   0.026971   0.039484   0.150202   0.068676   0.050445
     47      -0.001039   0.007402   0.084185  -0.121102  -0.021627   0.016388
     48       0.006442   0.038615  -0.009430   0.018670  -0.016466   0.079832
     49       0.000902  -0.010897  -0.009435  -0.152996  -0.059309   0.088507
     50      -0.005032  -0.053313  -0.001870   0.059125   0.088129  -0.072007
     51      -0.009855   0.134003  -0.019651   0.060031  -0.041213  -0.064300
     52      -0.014993   0.181392  -0.026258  -0.097180  -0.133173  -0.180701
     53      -0.042264   0.460092  -0.044901   0.127976  -0.319225   0.142889
     54      -0.008676  -0.050799   0.162445  -0.256331  -0.005968   0.060144
     55       0.004057   0.045716   0.247537   0.047880   0.182972  -0.030063
     56       0.007383   0.115865   0.557904  -0.104466   0.324206  -0.061782
     57      -0.008473  -0.045319  -0.132667  -0.072201   0.041156  -0.212521
     58      -0.014929  -0.116355  -0.181395  -0.185771  -0.053605   0.076014
     59      -0.018038  -0.107557  -0.451834   0.181683   0.187852  -0.091755
     60       0.143727  -0.013170   0.005942  -0.045183  -0.042582  -0.194907
     61       0.392111   0.091978  -0.091166  -0.168049   0.151484  -0.007034
     62       0.216685   0.010556  -0.050409  -0.091721   0.085261   0.017271
     63      -0.126366   0.028200  -0.041105  -0.096850   0.080837   0.027008
     64      -0.363405   0.158680  -0.115523  -0.258305   0.195463  -0.156659
     65      -0.200270   0.108409  -0.067822  -0.144133   0.113496  -0.052463
     66      -0.011747  -0.080079   0.080023   0.083382  -0.147397  -0.199500
     67      -0.030718  -0.163732   0.095004   0.176869  -0.099855   0.137457
     68      -0.020176  -0.068191   0.054408   0.099214  -0.055366   0.068513
     69       0.135396   0.048458  -0.039139  -0.094984   0.090097   0.030834
     70       0.388803   0.067609  -0.117454  -0.263482   0.209753  -0.129555
     71       0.213125   0.058027  -0.061886  -0.144914   0.100110  -0.101062
     72      -0.136340   0.053545   0.005825  -0.044774  -0.035150  -0.193676
     73      -0.367862   0.161580  -0.097450  -0.171839   0.156569   0.012814
     74      -0.199615   0.050047  -0.051725  -0.095557   0.077318  -0.027941
     75      -0.018068  -0.078233  -0.061149  -0.138850   0.216503   0.245374
     76      -0.009478  -0.068199   0.048151  -0.059568  -0.059578  -0.100123
     77       0.036126   0.301242   0.014048  -0.064885  -0.191702  -0.041170
     78      -0.003847  -0.013395  -0.057090  -0.104151   0.235449   0.257796
     79      -0.070313  -0.522923   0.058022   0.006037   0.259853  -0.082400
     80      -0.002217   0.014539   0.022223  -0.031327   0.011531  -0.042798
     81      -0.006688  -0.014648   0.070919   0.170711  -0.044461   0.237488
     82      -0.029876  -0.183455   0.005745  -0.209881   0.106033  -0.127206
     83      -0.018208  -0.091709   0.005287   0.000590   0.126694  -0.025606
                 24         25         26         27         28         29    
      0       0.013618  -0.011397   0.233547  -0.008203   0.000385  -0.020043
      1       0.017942  -0.011228   0.027770   0.007250  -0.039753  -0.003925
      2       0.010735  -0.065748  -0.189239  -0.105064   0.004151  -0.042919
      3       0.020184  -0.109919   0.021137  -0.106561   0.025784  -0.030295
      4       0.072943  -0.056620   0.064127   0.000336  -0.010578   0.040624
      5       0.042970  -0.034084  -0.112286  -0.023657  -0.004172   0.023132
      6       0.002338  -0.015759  -0.215071  -0.040612  -0.007785  -0.028865
      7       0.019326  -0.056660   0.167933  -0.048244  -0.018356  -0.041782
      8       0.018609   0.028878  -0.152217   0.014840  -0.033404   0.031020
      9      -0.019097   0.026043  -0.250960   0.000205   0.004153  -0.008073
     10      -0.039726   0.018078  -0.041946   0.001703   0.029345   0.024468
     11      -0.012619   0.070188   0.228119   0.095477  -0.003627   0.068583
     12       0.025438   0.062973  -0.016263   0.078394  -0.038927   0.039130
     13       0.050319  -0.091358  -0.051753  -0.088155  -0.023813  -0.038791
     14       0.029507  -0.046321   0.124553  -0.029581  -0.012827  -0.020782
     15      -0.005060   0.033288   0.231839   0.028657   0.017384   0.007932
     16      -0.041418   0.066900  -0.194774   0.058503   0.004442   0.063803
     17      -0.019488  -0.019222   0.185431  -0.025654   0.032996  -0.013250
     18      -0.030206  -0.086407   0.014534  -0.074767   0.048449  -0.000922
     19      -0.083062   0.076573   0.016937   0.035590   0.120983  -0.004293
     20      -0.051878   0.032751  -0.042267   0.055689   0.031063  -0.047148
     21      -0.035004   0.078521  -0.020371   0.121555   0.040215   0.035315
     22      -0.032958   0.006421   0.014183  -0.126142   0.098864   0.050114
     23      -0.069645  -0.029698  -0.008660   0.098114  -0.144390  -0.084782
     24       0.030507  -0.005148  -0.017724   0.103304   0.024945   0.185030
     25       0.058085  -0.201939  -0.006752   0.045040  -0.066087   0.050817
     26       0.205770   0.056394   0.002377  -0.034902  -0.154569   0.178996
     27      -0.027977   0.040924   0.003457  -0.023929   0.033366   0.046104
     28      -0.043322  -0.099109  -0.018291   0.137519   0.000434  -0.002795
     29      -0.078840   0.049193   0.005851  -0.037822   0.074797  -0.098424
     30      -0.005979   0.208959   0.016062  -0.089911  -0.112937  -0.137034
     31      -0.024173   0.001401  -0.005586   0.052609  -0.089684   0.055503
     32      -0.137804  -0.060692   0.015352  -0.098298  -0.036274   0.077854
     33       0.050450   0.312245   0.006397  -0.038377  -0.101481  -0.165487
     34       0.047442  -0.030869   0.011113  -0.110697   0.108610   0.094161
     35       0.069824  -0.045844  -0.010913   0.029547   0.019929  -0.000500
     36      -0.000382  -0.109461  -0.004103   0.025277   0.038911  -0.002251
     37      -0.023403  -0.251230  -0.004906   0.053195  -0.033197  -0.202993
     38      -0.033177   0.168850  -0.002377  -0.003059   0.121550  -0.025671
     39       0.005180  -0.099442   0.001696  -0.009517  -0.007271   0.031651
     40      -0.032612   0.053894   0.016591  -0.098715  -0.069227  -0.082536
     41      -0.055305  -0.013609   0.001927   0.002358  -0.062763   0.107308
     42      -0.018426  -0.193491   0.019002  -0.119289  -0.033233  -0.047274
     43      -0.018573   0.152786   0.007348  -0.043074  -0.043542   0.008583
     44      -0.064666  -0.027000   0.004503  -0.009922  -0.083859   0.101024
     45      -0.000690  -0.006088   0.003547  -0.030980   0.044413   0.132820
     46       0.004938   0.195771  -0.004468   0.017616   0.053361   0.130939
     47       0.040893  -0.077677  -0.005531   0.030877   0.016673  -0.134636
     48       0.004961  -0.155408  -0.019061   0.133796  -0.022145   0.027747
     49       0.067888   0.121341  -0.007432   0.065827  -0.089291  -0.037611
     50       0.028887  -0.015862   0.002456  -0.027492   0.074867  -0.008807
     51       0.029409   0.370772   0.020762  -0.155089  -0.096143  -0.228052
     52       0.019587   0.045096   0.032195  -0.279426   0.120245   0.014781
     53      -0.028524  -0.024548  -0.040472   0.101900   0.041886   0.025806
     54       0.143529   0.174810  -0.014092   0.045655   0.176371   0.034035
     55       0.184684   0.195218  -0.010267   0.018108   0.171118  -0.224925
     56       0.429621  -0.073101  -0.060233   0.296780   0.423330  -0.377823
     57       0.140738  -0.174582  -0.000580  -0.030041   0.122319  -0.167731
     58       0.250339   0.055233  -0.029128   0.139255   0.177495  -0.332039
     59       0.531104   0.109932  -0.067831   0.312931   0.519865  -0.297513
     60      -0.015972   0.088723   0.094950   0.071708   0.000659  -0.026354
     61      -0.082763   0.054469   0.100438   0.042309   0.027870  -0.144057
     62      -0.039448   0.015804  -0.249050  -0.046286   0.026192  -0.092837
     63      -0.050618   0.023686   0.104433  -0.029479   0.078727  -0.067556
     64      -0.162069   0.216650  -0.212832   0.182924   0.096062  -0.002988
     65      -0.084161   0.103385   0.254427   0.107496   0.065681  -0.017952
     66       0.024403   0.064619  -0.003579   0.085068  -0.024947  -0.009543
     67       0.051203  -0.086639   0.151214  -0.060410   0.019552  -0.168927
     68       0.018578  -0.046742  -0.251127  -0.043219  -0.002324  -0.104301
     69      -0.069065   0.017708  -0.114651  -0.016135   0.063429  -0.091372
     70      -0.159774   0.200287  -0.140075   0.163788   0.108496  -0.009967
     71      -0.083045   0.125909   0.279998   0.139881   0.058787   0.007452
     72      -0.031332   0.086776  -0.100591   0.077609  -0.007350  -0.040228
     73      -0.079755   0.045378   0.158571   0.019682   0.037988  -0.164041
     74      -0.037824   0.043963  -0.232069  -0.006955   0.010409  -0.056683
     75      -0.090207  -0.069506   0.025123  -0.140607   0.122738  -0.021936
     76      -0.027765   0.092110  -0.006780  -0.104109   0.217614   0.065235
     77       0.100512   0.063886  -0.103530  -0.239681   0.223000   0.121817
     78      -0.089166  -0.086480   0.021007  -0.067186   0.014750  -0.061080
     79      -0.255939   0.012057   0.090965   0.300001  -0.094470  -0.199296
     80      -0.057275   0.035934  -0.045123   0.043934   0.031314  -0.053044
     81      -0.226595   0.081138  -0.060253   0.323625   0.218411  -0.141101
     82      -0.059358   0.122273   0.009710  -0.128891   0.020506   0.028596
     83      -0.109076  -0.029873  -0.018393   0.145198  -0.102684  -0.124323
                 30         31         32         33         34         35    
      0       0.018107  -0.003067   0.013816   0.024164   0.031507   0.040644
      1       0.070833  -0.015087   0.032340   0.078172  -0.107197  -0.038650
      2       0.022555  -0.001993   0.016777   0.031536   0.066854   0.081257
      3      -0.044957   0.005643  -0.007251  -0.047267   0.072233  -0.081420
      4      -0.082639   0.010348  -0.043313  -0.129894   0.098436  -0.126199
      5      -0.045913   0.006617  -0.026088  -0.072535   0.055355  -0.071022
      6       0.015810  -0.004008   0.019646   0.025994   0.041556   0.043078
      7       0.054170  -0.011782   0.039798   0.073206  -0.000954   0.038921
      8       0.043959  -0.005619  -0.003661   0.037607  -0.130284  -0.069909
      9      -0.046857  -0.001420   0.014597   0.000592   0.088348   0.080941
     10      -0.121198  -0.000108   0.003033  -0.004146   0.044168   0.035802
     11      -0.049647  -0.001622  -0.016828  -0.000927  -0.136913  -0.114156
     12       0.037846  -0.006984   0.002441   0.034011  -0.127132  -0.041866
     13       0.053020  -0.012119   0.038828   0.088684  -0.030767   0.085902
     14       0.029938  -0.007553   0.024291   0.050759  -0.019809   0.043114
     15      -0.046505   0.002482  -0.002566  -0.006322   0.070343   0.083715
     16      -0.107382  -0.003538  -0.003418   0.002235  -0.088030  -0.078296
     17      -0.076475   0.001850   0.007905  -0.004527   0.112940   0.102461
     18      -0.001749   0.006629  -0.027586  -0.016457  -0.171440  -0.189131
     19      -0.004953   0.030325  -0.066982  -0.037241  -0.015027   0.180449
     20      -0.000009  -0.001534   0.034783   0.011736   0.027690   0.043381
     21      -0.000768   0.015434  -0.019613  -0.068120  -0.171980   0.096777
     22       0.006449   0.014862  -0.064455   0.045012  -0.038466  -0.023862
     23       0.000386  -0.043829   0.124307   0.075916   0.095900  -0.100554
     24       0.024333   0.008844  -0.053496  -0.013958  -0.055566   0.092418
     25      -0.004411   0.018677  -0.068581  -0.059997  -0.080072   0.087501
     26       0.008423   0.006708  -0.059094  -0.059882  -0.001474   0.074151
     27       0.012155   0.026725   0.029470   0.043853   0.060710  -0.033341
     28       0.005616   0.074020  -0.030061   0.039164   0.031403   0.009073
     29      -0.009985   0.137431   0.114984   0.008925  -0.011421  -0.036335
     30      -0.020833  -0.076613  -0.139526   0.018708   0.017946  -0.033485
     31       0.010598  -0.212907   0.078646  -0.028018   0.032625   0.008899
     32       0.005116  -0.377010  -0.195067  -0.032991  -0.032767   0.036264
     33      -0.026243   0.060156  -0.116319  -0.002174  -0.035881   0.029015
     34       0.012791   0.034310   0.028305   0.027349   0.007980  -0.060678
     35       0.000329   0.092689   0.044244  -0.005186   0.008335   0.007631
     36       0.003424   0.006296  -0.117273   0.055378   0.050053  -0.028385
     37      -0.030195   0.029945  -0.204468   0.029224   0.012394  -0.026305
     38       0.006416  -0.068610   0.142887  -0.001345  -0.003575  -0.012802
     39       0.004986   0.034560  -0.107103   0.051938   0.054892  -0.026460
     40      -0.021178   0.004400   0.195915  -0.115810  -0.118642   0.060387
     41       0.011355   0.073216  -0.059577   0.022426   0.028124   0.011706
     42      -0.014264  -0.021885   0.285021  -0.115595  -0.085670   0.033709
     43      -0.001426   0.053467  -0.055196   0.015733   0.009829  -0.013784
     44       0.008425   0.104386  -0.053646   0.015544   0.020959  -0.001827
     45       0.027207  -0.059506   0.139184   0.037801   0.110419  -0.053720
     46       0.026779  -0.034882   0.007909   0.058418   0.086786  -0.034005
     47      -0.020604  -0.028892  -0.043537  -0.028506  -0.065054   0.020465
     48       0.007191   0.010981   0.083473  -0.006494   0.022715   0.007491
     49       0.000496   0.015352   0.153010   0.002625   0.064632  -0.030406
     50      -0.002928   0.133275  -0.034266   0.012497  -0.030882   0.003769
     51      -0.039557   0.085782  -0.193967   0.038491  -0.002831  -0.034338
     52      -0.004256   0.067305  -0.070745   0.087717   0.061677  -0.158286
     53      -0.010473   0.063299   0.125096  -0.060409  -0.045794   0.079885
     54       0.022148  -0.130261  -0.049669   0.096891   0.093131  -0.079993
     55      -0.020388  -0.237748   0.219207  -0.074289  -0.093141  -0.014798
     56      -0.017120  -0.453624  -0.070380   0.076677   0.043352  -0.145845
     57      -0.019095  -0.189962   0.283460  -0.104467  -0.084741   0.032684
     58      -0.037879  -0.157805  -0.247868   0.009167  -0.104390   0.044505
     59       0.000933  -0.558365   0.024092   0.058398   0.054454  -0.018955
     60       0.159568   0.014873  -0.037213  -0.043633  -0.006140   0.069256
     61       0.429467   0.032588  -0.064306  -0.096294  -0.027017   0.090020
     62       0.223069   0.024388  -0.045180  -0.065810   0.076130   0.147122
     63       0.024559   0.036301  -0.068806  -0.175303   0.333991   0.142833
     64       0.141615   0.075230  -0.201533  -0.437882   0.179413  -0.309899
     65       0.071621   0.041765  -0.104143  -0.239726   0.159153  -0.107683
     66       0.194008   0.020799  -0.068016  -0.131437  -0.010720  -0.174028
     67       0.484865   0.065949  -0.161521  -0.371112   0.282674  -0.282779
     68       0.267498   0.031731  -0.070449  -0.194724   0.162586  -0.170186
     69       0.027517   0.026937  -0.030952  -0.154391   0.350210   0.136722
     70       0.142412   0.076037  -0.200706  -0.433833   0.214384  -0.236465
     71       0.083856   0.041080  -0.113218  -0.238723   0.073940  -0.176931
     72       0.161846   0.010217  -0.016407  -0.030788   0.000497   0.080099
     73       0.423366   0.034646  -0.053227  -0.088132   0.044112   0.187494
     74       0.242401   0.022032  -0.055121  -0.053748  -0.075704   0.015446
     75       0.024026   0.006582  -0.027415   0.086926  -0.287985  -0.235405
     76      -0.004286   0.066263  -0.184594  -0.069767  -0.097846   0.228207
     77      -0.010079   0.081610  -0.236022  -0.102984  -0.121343   0.165789
     78       0.014262  -0.016612   0.032434   0.073991  -0.203540  -0.274336
     79      -0.006602  -0.070784   0.233425   0.133044   0.148745  -0.039371
     80       0.004428  -0.003013   0.034658   0.025762   0.016350   0.034999
     81       0.002684   0.027289   0.070007  -0.002044  -0.197393   0.173918
     82       0.011518  -0.014384  -0.032563   0.093857   0.006634  -0.039435
     83       0.001009  -0.041110   0.142458   0.087833   0.089356  -0.078482
                 36         37         38         39         40         41    
      0       0.022335   0.000506   0.014560  -0.032640  -0.027075   0.020973
      1       0.063851   0.004608   0.033240  -0.082146  -0.074771   0.018547
      2       0.032119  -0.003246  -0.009291  -0.057620  -0.038729  -0.057237
      3       0.001452   0.002985  -0.018533   0.031236  -0.001876  -0.000027
      4       0.003296   0.003183  -0.005117   0.064689   0.002781  -0.045584
      5       0.003235   0.003395   0.015182   0.043610  -0.003116   0.017981
      6      -0.022966   0.000557   0.012836  -0.033229   0.029545   0.004751
      7      -0.062851   0.004149   0.049784  -0.076719   0.069779   0.042553
      8      -0.037520  -0.000550  -0.027823  -0.056436   0.047915  -0.011145
      9      -0.020854   0.000375   0.033764   0.003225  -0.028593   0.013263
     10      -0.059866  -0.000709   0.004855   0.005569  -0.075981  -0.004206
     11      -0.033510   0.000649  -0.034400   0.007464  -0.041963  -0.018021
     12      -0.000204  -0.000904  -0.015888   0.031540  -0.004072  -0.021206
     13      -0.002094  -0.005719  -0.034875   0.071364  -0.001620  -0.025180
     14       0.000403  -0.001329  -0.001220   0.046125  -0.004673   0.018157
     15       0.020355  -0.004077  -0.007773  -0.007462   0.032354  -0.019082
     16       0.060532   0.001282  -0.014694   0.020052   0.076532   0.042958
     17       0.031550  -0.003617  -0.000375  -0.005227   0.047095  -0.010634
     18      -0.001377   0.000089  -0.085166   0.012452  -0.005232   0.045617
     19      -0.007830  -0.020821  -0.162808  -0.061972  -0.003302   0.031846
     20       0.003998   0.008591   0.079834   0.028035  -0.017379   0.173304
     21       0.001421  -0.002667   0.086195  -0.001189   0.002296   0.001517
     22       0.002451   0.003615   0.047367  -0.010319   0.005075  -0.065286
     23      -0.002715   0.002841  -0.022181  -0.010374   0.019328  -0.184590
     24       0.000994  -0.001215   0.082953  -0.004013   0.010081  -0.093861
     25       0.001006  -0.002237   0.058331  -0.001062   0.004915  -0.045478
     26       0.000847  -0.008728  -0.005635   0.002938  -0.009433   0.093928
     27      -0.000057   0.002688  -0.007182   0.001863   0.002054  -0.030675
     28      -0.000815   0.001122   0.003864  -0.010080   0.012794  -0.153362
     29       0.000045   0.005181  -0.009268   0.003336  -0.004945   0.063287
     30       0.001227   0.005023   0.016056   0.012771   0.000589  -0.009400
     31      -0.001098  -0.004449  -0.036478  -0.006296  -0.003819   0.038086
     32       0.000788  -0.001461   0.021454   0.001159   0.000103  -0.001750
     33       0.000431  -0.001337   0.004604  -0.009649   0.000824  -0.010304
     34       0.003470   0.013224   0.120442   0.042142   0.003509  -0.008436
     35      -0.000401  -0.002581  -0.027289  -0.005555  -0.004003   0.030748
     36      -0.000277  -0.000222  -0.017609   0.002466  -0.009828   0.131929
     37      -0.000274  -0.003257  -0.034151   0.003004  -0.007774   0.084532
     38      -0.000097  -0.005718   0.013059  -0.001902   0.006472  -0.077269
     39       0.000269   0.031852  -0.012676   0.000789   0.003636  -0.059757
     40       0.000293   0.046697   0.013676  -0.001882  -0.001049   0.027204
     41       0.000144   0.110224  -0.020442   0.000486  -0.000743   0.006369
     42      -0.000445  -0.028597   0.003560  -0.005190   0.002878  -0.038051
     43       0.000499  -0.038987   0.011611   0.003992   0.001296  -0.025364
     44      -0.000148  -0.093899   0.011477   0.000133  -0.002535   0.033539
     45      -0.001245  -0.001574  -0.051743   0.000930  -0.004257   0.036735
     46      -0.000726  -0.000883  -0.027026  -0.001022  -0.003459   0.040001
     47       0.000606  -0.000883   0.025255  -0.000048   0.003150  -0.032799
     48      -0.001296  -0.003406  -0.034227  -0.008478  -0.000883   0.004140
     49      -0.001439  -0.002476  -0.057620  -0.003637  -0.005057   0.049566
     50       0.000717   0.002596   0.032275   0.003121   0.003108  -0.028727
     51       0.003442   0.011500   0.076898   0.019440   0.013362  -0.128005
     52       0.007852   0.032588   0.230796   0.087633   0.021836  -0.178806
     53       0.005632  -0.012703  -0.127987  -0.051576  -0.021416   0.138376
     54       0.000132  -0.173398   0.045128   0.003087   0.009825  -0.119541
     55      -0.000400  -0.288921   0.072489  -0.001110   0.002387  -0.005280
     56      -0.002080  -0.658091   0.071300  -0.001891  -0.000399   0.004105
     57      -0.000345   0.147735  -0.025031  -0.005660   0.004601  -0.057767
     58       0.002828   0.246893   0.066365   0.001224   0.034535  -0.439684
     59      -0.000540   0.575383  -0.128518  -0.000765  -0.009713   0.139988
     60      -0.156330  -0.007700  -0.047184   0.171960   0.141011   0.050066
     61      -0.430844  -0.014574  -0.122188   0.476418   0.399829   0.058842
     62      -0.235225  -0.014791  -0.097923   0.244028   0.216008  -0.033397
     63      -0.147782  -0.005271   0.000053  -0.046201  -0.144824  -0.147486
     64      -0.394299   0.016196   0.069472  -0.033094  -0.435203  -0.099543
     65      -0.215401   0.008333   0.059389  -0.023265  -0.237777  -0.045341
     66       0.002251   0.010144   0.056452  -0.158524   0.006422   0.012823
     67       0.003607   0.022910   0.142682  -0.461640   0.031565   0.031676
     68       0.006701   0.020540   0.155978  -0.222865   0.001752   0.167566
     69       0.150897   0.004302   0.098775  -0.000899   0.139497   0.092775
     70       0.406293   0.004178  -0.013325  -0.035213   0.413461  -0.002489
     71       0.226475   0.004634  -0.004095  -0.008935   0.224050   0.028821
     72       0.151614  -0.008146  -0.047047   0.161611  -0.139051  -0.074937
     73       0.416313  -0.022282  -0.148523   0.445379  -0.398288  -0.118392
     74       0.228875  -0.016040  -0.151976   0.230740  -0.213040  -0.091526
     75       0.006792   0.016018   0.020220   0.002984  -0.043354   0.408960
     76      -0.014070  -0.042937  -0.365676  -0.138010   0.001916  -0.043434
     77      -0.016814  -0.049018  -0.435758  -0.145678   0.012772  -0.151928
     78      -0.010466  -0.007808  -0.268816  -0.076836   0.018800  -0.181541
     79       0.015991   0.044194   0.356687   0.103181  -0.037891   0.377690
     80      -0.000471   0.003027   0.004691  -0.003114  -0.008787   0.097072
     81       0.009924   0.031396   0.309716   0.029512  -0.005633   0.093981
     82       0.006558   0.013312   0.174483   0.010391   0.002952  -0.035138
     83      -0.000930   0.010039   0.021463  -0.005176   0.017291  -0.163419
                 42         43         44         45         46         47    
      0      -0.184491  -0.008058   0.022330   0.050817  -0.048598   0.045514
      1      -0.115579  -0.026146   0.018411  -0.039760   0.005215   0.000612
      2       0.331981  -0.018060  -0.030348   0.043868   0.037859  -0.019692
      3       0.034362   0.001936   0.016696   0.021309  -0.006908   0.001153
      4      -0.018954   0.000843  -0.025813  -0.010177   0.001011  -0.020431
      5      -0.005177   0.002789   0.027192  -0.008663  -0.045094   0.013294
      6      -0.158502  -0.011514  -0.007503   0.057146   0.049851  -0.040257
      7       0.227953  -0.032802   0.036159   0.008996  -0.024899   0.022911
      8      -0.289252  -0.019084  -0.026667  -0.049026   0.027014  -0.006630
      9      -0.029361   0.026641   0.003121  -0.029375  -0.030413   0.021268
     10      -0.028379   0.072895  -0.018778  -0.080242  -0.006428   0.005505
     11       0.065807   0.041212  -0.009099   0.163879   0.029918  -0.024383
     12       0.342954  -0.032872  -0.000688  -0.146398   0.001789   0.000989
     13      -0.108215  -0.085348   0.004360   0.045280   0.021401  -0.018322
     14      -0.043744  -0.045306   0.033839   0.014335  -0.041750   0.031457
     15      -0.021127   0.022907  -0.033089  -0.016591   0.029058  -0.025608
     16       0.049147   0.070496   0.016289   0.090046  -0.025594   0.019097
     17      -0.060006   0.035004  -0.040266  -0.153813   0.026411  -0.018089
     18       0.011114   0.004722   0.047554  -0.027463   0.009837   0.029849
     19       0.006338   0.000018   0.036803   0.010101   0.024170   0.062677
     20       0.010247   0.008155   0.136069  -0.001978   0.006989   0.022723
     21       0.000130  -0.013002  -0.121409   0.002904   0.065436  -0.086486
     22      -0.004591  -0.004560  -0.027221  -0.003448  -0.058495  -0.111108
     23      -0.008350  -0.005689  -0.128434   0.007086  -0.023355   0.024952
     24      -0.007680   0.001578  -0.022627   0.007768  -0.058314   0.094628
     25      -0.004797   0.002122   0.004251   0.003762  -0.062098   0.003593
     26       0.005006  -0.000473   0.026333  -0.000337   0.091981  -0.016415
     27      -0.002418   0.006154   0.048473  -0.002562   0.075796   0.053537
     28      -0.012106   0.017184   0.117875  -0.000723  -0.080299   0.056631
     29       0.005548  -0.009929  -0.074788   0.000456   0.003928  -0.042493
     30       0.000329   0.004216   0.024985  -0.000585   0.086368   0.043639
     31       0.003326  -0.002679  -0.006981  -0.000258  -0.012095  -0.018234
     32      -0.000741   0.000802   0.007712   0.000487  -0.012073  -0.004159
     33      -0.001625  -0.001407  -0.004558   0.000658  -0.132871  -0.054987
     34      -0.001301  -0.003589  -0.079049   0.005513   0.078084   0.046951
     35       0.001781   0.002915   0.050776  -0.003673  -0.015953  -0.023154
     36       0.011699  -0.023216  -0.185248   0.007860  -0.074621   0.031153
     37       0.007205  -0.006270  -0.033576  -0.001738   0.065988  -0.036496
     38      -0.006218   0.008897   0.062405  -0.001881  -0.014102   0.004717
     39      -0.004933   0.013512   0.116129  -0.005794   0.036577  -0.019147
     40       0.002143  -0.009625  -0.089846   0.005829  -0.007406   0.124654
     41       0.000761   0.000593   0.009090  -0.001064  -0.002910  -0.047892
     42      -0.004076   0.006710   0.058634  -0.002646  -0.054155  -0.111632
     43      -0.002471   0.008268   0.070797  -0.004190   0.107287   0.009734
     44       0.002771  -0.005222  -0.041427   0.002744  -0.023142   0.028623
     45       0.003209   0.001182   0.023617  -0.003025   0.065308   0.004636
     46       0.003916  -0.004972  -0.031319   0.000480  -0.091344  -0.117631
     47      -0.002886   0.001767   0.005081   0.000584   0.018510   0.048794
     48       0.000429   0.000774   0.015089  -0.000975  -0.012177  -0.005084
     49       0.004540  -0.002228  -0.003725  -0.001528   0.038530   0.001758
     50      -0.002494   0.000601  -0.005889   0.000986  -0.014868   0.001048
     51      -0.007318   0.006436  -0.019102   0.009892  -0.151084   0.112749
     52      -0.009308   0.007446  -0.107569   0.019784   0.066173   0.301151
     53       0.004379  -0.007116   0.068253  -0.015788  -0.009141  -0.158361
     54      -0.009087   0.012906   0.081158   0.000680   0.060471   0.370365
     55      -0.000189  -0.010460  -0.113428   0.009246   0.002164   0.307647
     56       0.000142  -0.000112   0.005763  -0.002624  -0.049376  -0.231446
     57      -0.005343   0.007768   0.063277  -0.003776  -0.060542  -0.126688
     58      -0.037796   0.068473   0.528686  -0.024607   0.223430  -0.265382
     59       0.014013  -0.032676  -0.275884   0.010162  -0.127420   0.133629
     60      -0.135537   0.072168   0.042454   0.319316  -0.216096   0.182075
     61      -0.150364   0.186964  -0.049660  -0.205077   0.059043  -0.110261
     62       0.370982   0.098475  -0.045983   0.148226  -0.038578   0.022392
     63       0.022546  -0.151808  -0.062190   0.324149   0.149449  -0.131414
     64       0.001202  -0.403372   0.107217   0.093435  -0.027503   0.025251
     65      -0.107047  -0.222911   0.042949  -0.385499  -0.044258   0.048161
     66       0.370946   0.174680  -0.045494  -0.161980   0.010376  -0.004811
     67      -0.078397   0.486819  -0.157850   0.060371   0.141678  -0.116877
     68      -0.022464   0.276083   0.068381   0.006118  -0.257291   0.216425
     69       0.036604  -0.152450   0.121818   0.285913  -0.153415   0.099645
     70      -0.048849  -0.433136   0.052855  -0.273566   0.064128  -0.036807
     71       0.083411  -0.236580   0.085383   0.307427  -0.015482   0.004606
     72      -0.125640   0.079654  -0.064938   0.347530   0.198000  -0.211336
     73       0.187390   0.216107  -0.060088  -0.004322  -0.056641   0.009089
     74      -0.366713   0.119175  -0.069987  -0.237861  -0.084425   0.086709
     75      -0.003058   0.017640   0.420486  -0.079635  -0.221182   0.038445
     76       0.000694  -0.004778   0.022346   0.002065  -0.027866   0.087397
     77       0.001558  -0.009253  -0.055655  -0.000376  -0.018582   0.078988
     78      -0.044429  -0.009391  -0.130106  -0.032429   0.136191   0.055737
     79       0.014395   0.013716   0.298758  -0.012649  -0.001301   0.005204
     80      -0.003762   0.004094   0.078020  -0.001405   0.040326   0.034541
     81      -0.008676  -0.017386  -0.155932   0.019413   0.554134  -0.126035
     82      -0.013600  -0.013423  -0.086093  -0.000003  -0.378757  -0.381283
     83      -0.010105  -0.006176  -0.130943   0.010867   0.097723   0.025382
                 48         49         50         51         52         53    
      0      -0.085917  -0.024219   0.005086   0.045564  -0.018753  -0.003828
      1       0.014664  -0.000125  -0.007723  -0.027755   0.018941   0.003480
      2       0.033185  -0.000792   0.010783   0.021717  -0.022819  -0.006993
      3       0.006317   0.002927   0.003328   0.006148  -0.014489   0.004720
      4       0.014454   0.017264   0.001272  -0.002097  -0.023259  -0.002639
      5      -0.029711   0.012022  -0.004327  -0.003684   0.056787   0.017279
      6       0.084393   0.018204  -0.005518   0.045228   0.022559   0.003452
      7      -0.037306  -0.009923  -0.004627   0.000832   0.006904   0.001278
      8       0.015518  -0.007512   0.011235  -0.029630  -0.030079  -0.007802
      9      -0.048442  -0.007707   0.036734  -0.039886  -0.007607  -0.003811
     10      -0.006209  -0.001800  -0.022362   0.022175   0.008478   0.002078
     11       0.043407   0.009083   0.016669  -0.014620  -0.009632  -0.001385
     12       0.004549  -0.001135   0.003005  -0.009185  -0.003228   0.000375
     13       0.029641   0.007577   0.031439   0.002626  -0.000374  -0.001213
     14      -0.056910  -0.011256  -0.059117   0.001056   0.003122   0.002218
     15       0.040697   0.012996  -0.039848  -0.041583   0.012576   0.002499
     16      -0.033115  -0.007638   0.000437   0.001270  -0.002896   0.000595
     17       0.032624   0.005387   0.025876   0.025186  -0.004723  -0.003653
     18       0.023813  -0.030919  -0.000061  -0.002890  -0.005104  -0.012410
     19       0.010461  -0.063702  -0.000459   0.002749  -0.006303  -0.013969
     20       0.085746  -0.021619   0.005445   0.001271  -0.013569  -0.029244
     21      -0.092137   0.016587  -0.005190  -0.001421   0.026037   0.008296
     22      -0.073214   0.176116  -0.002303   0.000709   0.034326   0.041442
     23      -0.041190  -0.020657  -0.009393  -0.003999   0.081814   0.005245
     24       0.053598  -0.007348  -0.000574  -0.001841   0.030344  -0.090724
     25       0.035469  -0.031995   0.000837  -0.000279   0.002137  -0.004246
     26      -0.028159  -0.009902   0.001113   0.001135  -0.019777   0.053430
     27      -0.023612   0.072708  -0.000631  -0.000592   0.009582  -0.075853
     28       0.058558   0.010675   0.002888   0.001814  -0.030459   0.093601
     29      -0.020785  -0.019134  -0.001489  -0.000851   0.013967  -0.025825
     30      -0.015309  -0.014012  -0.001594  -0.001221   0.030010   0.027172
     31      -0.002129   0.012505   0.000478   0.000672  -0.006804  -0.015452
     32       0.008148  -0.002883   0.000996   0.000544  -0.012635  -0.000051
     33       0.041333  -0.014604   0.002732   0.001507  -0.031865   0.012634
     34       0.002015  -0.092482  -0.000333  -0.001256  -0.007676  -0.016826
     35       0.001332   0.060344   0.002359   0.002037  -0.018984  -0.012289
     36       0.032976   0.000443  -0.000344  -0.001104   0.023915  -0.061765
     37      -0.040915  -0.001956  -0.000800   0.000368  -0.006766   0.006720
     38       0.008410   0.004006   0.000381   0.000141  -0.003542   0.010924
     39      -0.016796   0.024264   0.001560   0.002111  -0.034557   0.104554
     40       0.030606   0.078653   0.000732  -0.000096   0.000921  -0.023339
     41      -0.009586  -0.040445  -0.000749  -0.000511   0.008970  -0.018615
     42       0.001689  -0.099488  -0.000130  -0.000003  -0.002898   0.050742
     43      -0.044788   0.036405  -0.001207  -0.000562   0.008197  -0.050436
     44       0.018910   0.010084   0.000747   0.000351  -0.004658   0.009835
     45      -0.028794   0.035136  -0.000151   0.000358  -0.004842  -0.032169
     46       0.014354  -0.117733  -0.000179   0.000035   0.002193   0.056737
     47       0.001443   0.042086   0.000051  -0.000149   0.001219  -0.016422
     48       0.001039   0.014047   0.000170   0.000241  -0.001827  -0.001490
     49      -0.017156   0.007251  -0.001177  -0.000761   0.015398  -0.018318
     50       0.005825  -0.006580   0.000155   0.000099  -0.003374   0.009432
     51       0.150765  -0.243158   0.000377  -0.002425  -0.006766   0.062352
     52       0.159952  -0.434448  -0.004112  -0.007011   0.031613   0.050139
     53      -0.086664   0.236620   0.004102   0.001156  -0.022196  -0.043319
     54       0.063405   0.383794   0.009577   0.008678  -0.141080   0.326912
     55       0.066963   0.246139   0.004115   0.002646  -0.043255   0.066407
     56      -0.038670  -0.210079  -0.004750  -0.003823   0.063060  -0.119033
     57      -0.003486  -0.102854  -0.000513  -0.000144  -0.001223   0.053537
     58      -0.161434  -0.168685  -0.010504  -0.009660   0.145339  -0.601034
     59       0.068005   0.112279   0.003315   0.003388  -0.050189   0.231603
     60      -0.403680  -0.096622   0.131497   0.408369  -0.091758  -0.031225
     61       0.181508   0.091044  -0.079922  -0.240870   0.068110   0.029463
     62      -0.096317  -0.013989   0.063326   0.169540  -0.053215  -0.015981
     63       0.211132   0.060604  -0.411506  -0.411346  -0.078053  -0.017193
     64      -0.035051  -0.011583   0.003226   0.005771  -0.001015   0.001878
     65      -0.066934  -0.025636   0.264342   0.261239   0.054066   0.009454
     66       0.015414   0.000851   0.020895  -0.008945   0.001004   0.000887
     67       0.211964   0.051464   0.321316  -0.000515   0.067482   0.008157
     68      -0.400633  -0.098041  -0.598961   0.008265  -0.123068  -0.015484
     69      -0.234240  -0.027598   0.385275  -0.407190   0.057767   0.012258
     70       0.101697   0.009290  -0.228170   0.239157  -0.029122  -0.006171
     71      -0.024901   0.002435   0.160444  -0.163788   0.016916   0.005526
     72       0.385697   0.125666  -0.142779   0.415734   0.179464   0.028702
     73      -0.049979   0.013444  -0.003340  -0.005964   0.010022   0.005434
     74      -0.175299  -0.056711   0.099091  -0.267459  -0.130155  -0.021656
     75       0.118086   0.127792  -0.028198  -0.041295   0.477498   0.181049
     76      -0.032612  -0.041109  -0.012680  -0.011326   0.133739   0.060531
     77      -0.052562  -0.037199  -0.012135  -0.015945   0.122345   0.062807
     78       0.067893  -0.170114   0.038472   0.010633  -0.567290  -0.126268
     79       0.191201  -0.003106   0.021974  -0.003196  -0.162381  -0.069865
     80       0.089734  -0.062160   0.014050   0.004699  -0.147658  -0.055904
     81      -0.219735  -0.130221   0.008820   0.008445  -0.152733   0.481419
     82       0.013827   0.411490   0.032111   0.030381  -0.411595  -0.273709
     83      -0.073706  -0.058821  -0.007706  -0.002793   0.062440   0.125706
                 54         55         56         57         58         59    
      0      -0.043361  -0.021600  -0.002163   0.007505   0.084133  -0.114844
      1       0.006678   0.017995  -0.003243  -0.003427  -0.057548   0.058759
      2       0.009000  -0.006876   0.004500  -0.006130   0.047416  -0.032927
      3      -0.252444  -0.099848  -0.020645   0.055600   0.023798   0.007887
      4       0.102377  -0.008512   0.018992  -0.007676   0.112084   0.005569
      5       0.042414   0.025176  -0.007656   0.030096  -0.197887  -0.010097
      6      -0.045021  -0.006216  -0.008870   0.013409  -0.082014   0.121668
      7       0.010798   0.010305  -0.001153  -0.000314  -0.007091  -0.009451
      8       0.001581  -0.005373   0.006055  -0.015823   0.060719  -0.062803
      9       0.060646   0.015370   0.009058  -0.020685   0.124325  -0.040515
     10       0.010908   0.009805  -0.001783   0.002986  -0.083276   0.015808
     11      -0.060823  -0.026668  -0.002935   0.006891   0.068905  -0.002151
     12      -0.010726  -0.005075  -0.000114   0.001575   0.003589  -0.004837
     13       0.003165  -0.002077   0.001803  -0.003409   0.054122  -0.061210
     14       0.002492   0.006343  -0.003078   0.005872  -0.100327   0.114692
     15       0.057261   0.027856   0.001475  -0.003808  -0.134578   0.038669
     16      -0.046528  -0.015046  -0.004922   0.010249  -0.004392  -0.005705
     17       0.045326   0.010013   0.007872  -0.018270   0.095735  -0.015800
     18       0.071199   0.068011   0.006871  -0.078536  -0.064542  -0.018551
     19      -0.058640   0.021542  -0.015867  -0.008960  -0.046113  -0.015033
     20      -0.037871   0.019983  -0.002584  -0.060250   0.036392   0.014067
     21      -0.032065   0.189022  -0.029642  -0.055998   0.051248   0.013951
     22       0.001913  -0.128974   0.076440  -0.048012   0.052866   0.022350
     23      -0.012322   0.049026  -0.034418   0.008187   0.007168  -0.002249
     24       0.005287  -0.075520   0.076667   0.001113  -0.018075  -0.009474
     25       0.035130  -0.169206  -0.222200  -0.058139  -0.018577  -0.004892
     26      -0.010804   0.043525   0.081252   0.050877   0.008879   0.003948
     27       0.009023  -0.022037  -0.042444   0.006042  -0.007041  -0.002303
     28      -0.031406   0.088532   0.206090   0.023039   0.004565   0.004004
     29       0.011173  -0.026732  -0.083524  -0.016561   0.001072  -0.000861
     30      -0.001131  -0.130543   0.142559  -0.150365  -0.064876  -0.020082
     31       0.004256   0.007531  -0.059274   0.031046   0.016562   0.005713
     32      -0.001864   0.029159  -0.009532   0.030990   0.006389   0.002028
     33       0.000438   0.058119  -0.075332   0.068282   0.034811   0.010467
     34      -0.015384   0.111114  -0.003461  -0.012965  -0.006769  -0.006800
     35       0.006126  -0.054590   0.025097  -0.006721  -0.022629  -0.003672
     36       0.008589  -0.091210   0.060202   0.022129   0.003408   0.004571
     37      -0.011007   0.094287  -0.019531   0.004039   0.004072  -0.001508
     38       0.001452  -0.009473  -0.007840  -0.009534  -0.002486  -0.000551
     39      -0.007497   0.069532  -0.051932  -0.025586   0.000548  -0.001648
     40      -0.006437   0.011719   0.097205   0.036304   0.002867   0.001886
     41       0.004966  -0.023917  -0.028231  -0.007826  -0.001156  -0.000298
     42      -0.004155  -0.003999   0.024800  -0.032447  -0.009636  -0.003309
     43       0.001386   0.034675  -0.009696   0.031387   0.017121   0.003341
     44       0.001025  -0.015654  -0.003082  -0.002050  -0.004885  -0.000545
     45      -0.003875   0.064900  -0.017426   0.066795   0.026235   0.009024
     46       0.001058  -0.042800  -0.006434  -0.058813  -0.019008  -0.006135
     47       0.000151   0.001934   0.008579   0.006269   0.001259   0.000183
     48       0.001627   0.001429  -0.010081   0.019247   0.006388   0.002526
     49       0.008227  -0.044175  -0.007554  -0.006093  -0.008944  -0.002607
     50      -0.004172   0.019636   0.006173  -0.003686   0.003608   0.000821
     51       0.014200   0.056535  -0.151040   0.238034   0.078231   0.030198
     52       0.003632   0.110136  -0.113073   0.228767   0.050675   0.020203
     53      -0.002308  -0.064232   0.068473  -0.154981  -0.041975  -0.021450
     54       0.037918  -0.012552  -0.780431  -0.185266  -0.035475  -0.009973
     55       0.011063  -0.015882  -0.197672  -0.025474  -0.010859  -0.001119
     56      -0.015374   0.003791   0.301138   0.053604   0.014161   0.003058
     57      -0.006207   0.008759   0.026230  -0.036743  -0.008400  -0.003200
     58       0.052023  -0.207226  -0.133697   0.164470   0.010804   0.012678
     59      -0.023905   0.104527   0.048381  -0.075269   0.000087  -0.004013
     60       0.297046   0.043693   0.050097  -0.092437   0.159323   0.442232
     61      -0.182677  -0.053113  -0.028220   0.077310  -0.089201  -0.263140
     62       0.166969   0.012585   0.030034  -0.043110   0.083038   0.199205
     63       0.238419   0.053398   0.039952  -0.087085   0.307017   0.226643
     64      -0.050974  -0.019335  -0.005704   0.015355  -0.010969  -0.007869
     65      -0.061139  -0.005803  -0.015736   0.035435  -0.186143  -0.134307
     66      -0.007530  -0.002406  -0.000258   0.000798   0.000328   0.009815
     67      -0.001381   0.016644  -0.006256  -0.000996   0.002916   0.179867
     68       0.003430  -0.028403   0.010918   0.001786  -0.004435  -0.332828
     69       0.244388   0.118014   0.007042  -0.017472  -0.332402  -0.234915
     70      -0.090587  -0.052353   0.000522   0.004016   0.187206   0.129022
     71       0.006820   0.010889  -0.004047   0.010604  -0.115001  -0.079832
     72       0.264211   0.136621   0.001726  -0.008590  -0.183678  -0.465505
     73       0.027575  -0.006303   0.001307   0.013798   0.004387  -0.004444
     74      -0.197756  -0.114559   0.000331   0.009047   0.134872   0.315727
     75       0.448624   0.002841  -0.024522   0.433203   0.412164   0.063833
     76       0.042133  -0.037232  -0.025938   0.184582   0.049489  -0.000052
     77       0.055549  -0.071462  -0.013061   0.176701   0.060269   0.008392
     78       0.503772  -0.241945   0.116142   0.075763  -0.097297   0.009019
     79       0.034967  -0.143456   0.049001  -0.026316   0.172428   0.054637
     80       0.060744  -0.053406   0.020231  -0.018422   0.018333   0.015990
     81       0.167273  -0.686688   0.068904   0.552166  -0.187222  -0.044766
     82      -0.024698   0.300065   0.006758   0.342029  -0.437946  -0.129575
     83       0.033785  -0.171766  -0.005683   0.130359  -0.027620  -0.010296
                 60         61         62         63         64         65    
      0       0.007256   0.004864   0.004535   0.000449  -0.001687  -0.002558
      1      -0.007821  -0.005303   0.000821  -0.000056  -0.001813   0.001742
      2       0.002509   0.001532  -0.000989  -0.000768   0.003999  -0.003380
      3       0.050477   0.032798  -0.008777   0.004033   0.002737  -0.001807
      4       0.000585  -0.010055   0.026171   0.001493   0.001490   0.001736
      5       0.014948   0.027733  -0.049541   0.000933  -0.003811   0.006964
      6       0.018447   0.012452  -0.010150   0.001332   0.002896  -0.001381
      7      -0.002157  -0.000721   0.001704   0.000295  -0.002257   0.000126
      8      -0.014521  -0.010568   0.003691  -0.002214   0.002301  -0.000419
      9      -0.017060  -0.022106   0.039644   0.000940  -0.006571   0.000754
     10       0.000341   0.007380  -0.022893  -0.001218   0.001982   0.001183
     11       0.008738  -0.000274   0.016513   0.001529   0.000295  -0.002771
     12      -0.001262  -0.000951   0.001245   0.000055  -0.000911   0.000840
     13      -0.002598  -0.002165   0.003390  -0.000627   0.002278  -0.002440
     14       0.006344   0.005163  -0.007405   0.001078  -0.003549   0.004108
     15      -0.001057   0.010127  -0.038561  -0.002330   0.008303  -0.000531
     16       0.008248   0.006317  -0.002982   0.000663  -0.000878  -0.000377
     17      -0.016273  -0.019488   0.031434   0.000342  -0.004207   0.000575
     18      -0.140453  -0.105185   0.042460  -0.007783  -0.030442   0.037504
     19      -0.018785  -0.020319   0.033236   0.004630  -0.014740  -0.013206
     20      -0.032281  -0.018729  -0.011205  -0.006959  -0.007870   0.008388
     21       0.033763   0.083642  -0.035158  -0.030493   0.069578  -0.168818
     22      -0.070696  -0.033731  -0.120930  -0.030803   0.060488   0.041681
     23       0.022885   0.008570   0.029394   0.011761  -0.034285   0.020751
     24       0.108135  -0.110263   0.010452   0.078077   0.104693   0.249086
     25       0.011529  -0.011125   0.006227   0.062955  -0.117729  -0.151428
     26      -0.039785   0.030941  -0.001306  -0.044764   0.015775   0.009062
     27       0.030066  -0.006403   0.010973  -0.447913  -0.079641  -0.066931
     28      -0.074312   0.078457   0.003354   0.099088  -0.032465  -0.082647
     29       0.026247  -0.031633  -0.005777   0.072147   0.036640   0.053713
     30       0.060214   0.049683   0.094126   0.130106   0.028877  -0.082470
     31      -0.015018  -0.011110  -0.029346  -0.048864  -0.046179   0.035306
     32      -0.009752  -0.011689  -0.009133  -0.013882   0.016080   0.002550
     33      -0.041907   0.005386  -0.051803   0.029913  -0.099911   0.131039
     34       0.042953   0.071027   0.037982   0.040506  -0.112289   0.090459
     35      -0.003987  -0.037311   0.012966  -0.021147   0.080274  -0.083341
     36      -0.083244   0.052526  -0.007450   0.056644  -0.056224  -0.123603
     37       0.040930  -0.014075   0.009894  -0.010657   0.105953   0.145493
     38       0.005713  -0.007753  -0.002369  -0.011967  -0.028965  -0.029387
     39       0.064476  -0.052527  -0.009802  -0.223314  -0.046611   0.026350
     40      -0.030909   0.028420   0.005482  -0.169367  -0.009785   0.043322
     41      -0.003759   0.001184  -0.000064   0.134759   0.016158  -0.026334
     42       0.020860  -0.002023   0.013306   0.068703   0.039380   0.003806
     43       0.074153  -0.138168  -0.066987   0.262856  -0.082758  -0.106420
     44      -0.037386   0.058797   0.024983  -0.131850   0.023716   0.045421
     45      -0.070827   0.021026  -0.031712   0.274157   0.010032   0.011749
     46       0.011976   0.035408   0.039958  -0.137905   0.045602   0.039580
     47       0.013575  -0.020437  -0.008632  -0.013453  -0.022018  -0.020540
     48      -0.011614  -0.015384  -0.012033  -0.023230   0.016931  -0.007256
     49       0.012064  -0.036073   0.008019  -0.031430   0.072104  -0.029881
     50      -0.002316   0.021222  -0.001503   0.020594  -0.037202   0.015728
     51      -0.167158  -0.216298  -0.149459  -0.181434   0.352163  -0.285693
     52      -0.129434  -0.249311  -0.093501  -0.276468   0.551964  -0.528338
     53       0.092920   0.160674   0.077305   0.166606  -0.341001   0.313584
     54      -0.140477   0.299547   0.147783   0.466631   0.372071   0.174153
     55      -0.123865   0.183312   0.072856   0.113120   0.174340   0.119325
     56       0.091145  -0.157664  -0.070374  -0.179011  -0.176216  -0.101918
     57       0.026935  -0.008341   0.010445   0.103996   0.046483   0.003099
     58      -0.429584   0.475954   0.122464  -0.153139   0.201934   0.195486
     59       0.174375  -0.192704  -0.055067   0.036681  -0.089393  -0.083452
     60      -0.054067  -0.080906   0.121994   0.001758  -0.010385   0.011974
     61       0.049186   0.059829  -0.076127  -0.000105   0.003245   0.000350
     62      -0.016221  -0.028830   0.043415  -0.000032   0.002091   0.003337
     63      -0.068746  -0.095608   0.162552   0.005849  -0.029307   0.012649
     64       0.012019   0.009432  -0.006393   0.000481  -0.000388  -0.000026
     65       0.027044   0.048052  -0.097447  -0.005202   0.020266  -0.007604
     66      -0.001921  -0.002207   0.003892   0.000254  -0.001997   0.001638
     67       0.002030  -0.013973   0.044885   0.004158  -0.013613   0.005949
     68       0.000758   0.029595  -0.086911  -0.007906   0.027974  -0.012324
     69      -0.037136   0.022740  -0.132146  -0.011823   0.015774   0.002998
     70       0.013407  -0.018583   0.079092   0.006823  -0.011856   0.000926
     71       0.002838   0.019149  -0.053776  -0.003410   0.010177  -0.002022
     72      -0.043972   0.021237  -0.112394  -0.010477   0.000571   0.010204
     73       0.015008   0.010622  -0.002160   0.001259  -0.000882   0.000855
     74       0.039187  -0.006486   0.062611   0.005621   0.006130  -0.006910
     75       0.436682   0.240068   0.232465   0.078855   0.018549  -0.139683
     76       0.191022   0.111944   0.061809   0.034482   0.030950  -0.053482
     77       0.217777   0.146339  -0.014736   0.029716   0.074060  -0.013155
     78       0.405244   0.394201  -0.404720  -0.003345   0.088228  -0.057662
     79       0.200400   0.191282  -0.247777  -0.011058   0.115407   0.028777
     80       0.100912   0.102884  -0.115280  -0.005096   0.015716  -0.018028
     81      -0.234392  -0.165382   0.212716   0.007576  -0.170243   0.188231
     82       0.194830  -0.135362   0.636353   0.123560   0.146800  -0.366753
     83      -0.047651  -0.042658   0.061396   0.018786  -0.096107   0.117202
                 66         67         68         69         70         71    
      0      -0.000964   0.096958  -0.005251   0.059542  -0.092055   0.286888
      1      -0.005612  -0.005217   0.004702  -0.065998   0.120976  -0.129375
      2       0.008438  -0.055264  -0.005286   0.081584  -0.160205   0.046878
      3       0.012684  -0.004472   0.009428  -0.150757  -0.005692  -0.223583
      4       0.011715  -0.075908  -0.000936   0.042776  -0.152870   0.064867
      5      -0.005860   0.143837  -0.001965   0.018530   0.281926   0.024494
      6       0.012411  -0.089045  -0.002753   0.066462   0.100110   0.296203
      7      -0.004437   0.051600  -0.002707   0.030406   0.063336  -0.042081
      8      -0.002997  -0.034863   0.006448  -0.098663  -0.180487  -0.118537
      9      -0.012613   0.130892  -0.009904   0.114932   0.065912  -0.264704
     10       0.001660  -0.031270   0.006533  -0.088526  -0.119805   0.112303
     11       0.005704  -0.029800  -0.005319   0.085089   0.173613  -0.029454
     12      -0.000844  -0.003555   0.007908  -0.107929   0.012822   0.131885
     13       0.004697  -0.065540  -0.001342   0.033282   0.174450  -0.036977
     14      -0.007872   0.121420  -0.002729   0.010832  -0.325671  -0.019168
     15       0.009426  -0.132490  -0.007773   0.120235  -0.081111  -0.265998
     16      -0.000293   0.047391  -0.001938   0.017486  -0.077570   0.042835
     17      -0.005288   0.001677   0.008507  -0.111329   0.195316   0.097994
     18      -0.056471  -0.010718   0.008628   0.047094  -0.001942   0.038014
     19       0.059113   0.021923  -0.001107  -0.012481   0.015229  -0.012672
     20       0.040200  -0.023480   0.003748  -0.004808  -0.028151  -0.004761
     21       0.000967   0.004627  -0.036759  -0.001725   0.000139   0.004560
     22       0.017984   0.010864   0.014459   0.002616   0.003654   0.005705
     23      -0.001057  -0.006166   0.002510   0.000237  -0.002628   0.001509
     24       0.009878   0.001592   0.005082  -0.001615   0.000479  -0.000674
     25      -0.006506  -0.003859  -0.158554  -0.005133  -0.000535  -0.000442
     26       0.000911   0.000638   0.068543   0.001215  -0.000254  -0.001249
     27      -0.004877  -0.001038   0.282788   0.007785  -0.000848  -0.001301
     28      -0.002619   0.000141   0.062239   0.002315  -0.000086   0.000341
     29       0.002200   0.000374  -0.104643  -0.002921   0.000401   0.000466
     30      -0.001506  -0.000942  -0.091505  -0.002355  -0.000505   0.000227
     31      -0.000589  -0.001366   0.026388   0.000301  -0.000545  -0.005461
     32       0.000618   0.000990   0.012587   0.000312   0.000432   0.002041
     33      -0.000138  -0.003107   0.030935   0.001231  -0.000210  -0.000974
     34      -0.006935  -0.006888   0.033283   0.000714  -0.001657  -0.001013
     35       0.000466   0.003624  -0.025020  -0.000544   0.001045   0.000180
     36      -0.003721  -0.000313   0.071884   0.002217  -0.000390  -0.000577
     37       0.005556   0.002209   0.053246   0.001108   0.000303  -0.000044
     38      -0.001397  -0.000771  -0.042961  -0.001061   0.000027   0.000128
     39      -0.000268  -0.002618  -0.309751  -0.008391   0.000504   0.000898
     40       0.000852  -0.001516  -0.173115  -0.004574   0.000063   0.000367
     41      -0.000181   0.001326   0.161595   0.004310  -0.000232  -0.000426
     42       0.000463   0.001818   0.201225   0.005475  -0.000262  -0.000322
     43      -0.003396   0.000233   0.139390   0.003509  -0.000093  -0.000621
     44       0.001370  -0.000621  -0.114751  -0.003048   0.000104   0.000325
     45       0.001538  -0.000416  -0.223605  -0.006043   0.000428   0.000468
     46       0.001391   0.000365   0.022520   0.000631  -0.000118   0.000091
     47      -0.001022  -0.000027   0.051566   0.001402  -0.000066  -0.000130
     48       0.000859   0.001032   0.008299   0.000218   0.000232   0.000442
     49       0.002212   0.002648  -0.012534  -0.000336   0.000645   0.003067
     50      -0.001101  -0.001483   0.003440   0.000114  -0.000380  -0.001425
     51       0.007445   0.020316  -0.043561  -0.003687   0.006605  -0.000914
     52       0.002965   0.027039  -0.077978  -0.007276   0.008604  -0.001851
     53      -0.003641  -0.013502   0.040575   0.003995  -0.002581   0.001830
     54       0.008787   0.009046   0.582114   0.015712  -0.000252  -0.000694
     55       0.005204   0.003389   0.185088   0.005122  -0.000268  -0.000296
     56      -0.004768  -0.004072  -0.247296  -0.006632   0.000129   0.000469
     57       0.000504   0.002246   0.235197   0.006496  -0.000267  -0.000292
     58       0.007131   0.000430  -0.225383  -0.005598   0.000058   0.000423
     59      -0.003460  -0.000563   0.022471   0.000846   0.000194   0.000482
     60      -0.025950  -0.138574   0.030406  -0.386185   0.279113  -0.280467
     61       0.007240   0.142885  -0.014262   0.183269  -0.086658   0.204146
     62       0.001701  -0.170856   0.008558  -0.085952  -0.024091  -0.194427
     63      -0.039853   0.260761   0.028716  -0.421993   0.238427   0.216042
     64       0.001246   0.053487  -0.002776   0.028464  -0.094812   0.043398
     65       0.028089  -0.269272  -0.013715   0.226135   0.016605  -0.224701
     66      -0.004010   0.018390   0.009432  -0.132847  -0.010817   0.153364
     67      -0.024000   0.292065  -0.006080   0.035783  -0.218338  -0.049395
     68       0.040715  -0.543939   0.004636   0.021068   0.403907  -0.014964
     69       0.007545  -0.248653   0.031335  -0.415416  -0.234328   0.203624
     70      -0.009467   0.203103  -0.017303   0.217587   0.042047  -0.172143
     71       0.016495  -0.204542   0.011142  -0.121996   0.076532   0.176589
     72      -0.037735   0.132480   0.025902  -0.403760  -0.270730  -0.302669
     73      -0.002682   0.059938  -0.003447   0.040640   0.073394  -0.044254
     74       0.029365  -0.195655  -0.010307   0.184286   0.040593   0.271051
     75       0.276160  -0.129452  -0.017586  -0.001443  -0.156493   0.005342
     76      -0.182085  -0.026453  -0.017896  -0.011176   0.001620  -0.007781
     77      -0.623369  -0.078469  -0.021563   0.018732   0.008600   0.019599
     78       0.235249   0.235586  -0.022731  -0.000936   0.180425  -0.001377
     79      -0.635469  -0.091237  -0.017001   0.011375  -0.026265   0.013653
     80       0.136469   0.046184  -0.003207  -0.019176   0.023577  -0.017794
     81      -0.031653  -0.018094   0.075440   0.004171  -0.003796  -0.008855
     82      -0.070066  -0.020864  -0.094754  -0.002398  -0.001416  -0.006751
     83      -0.004176  -0.011713   0.033736   0.002075  -0.005257   0.000660
                 72         73         74         75         76         77    
      0      -0.004356  -0.000061   0.000599  -0.000477  -0.001003  -0.037277
      1       0.001459   0.000077   0.000082  -0.000121  -0.001185  -0.021160
      2       0.000081  -0.000088  -0.000515   0.000914   0.002908   0.064121
      3       0.005176   0.000376   0.001450  -0.000028  -0.002191  -0.001677
      4      -0.001701  -0.000278  -0.000461   0.000345  -0.000421   0.001752
      5      -0.001240   0.000174  -0.000057  -0.000600   0.002294  -0.002030
      6      -0.002908  -0.000086   0.000523   0.000523  -0.035201   0.004769
      7       0.000453  -0.000022  -0.000355  -0.000743   0.044672  -0.005264
      8       0.001051   0.000097   0.000234   0.000630  -0.057277   0.006371
      9       0.001477  -0.000012  -0.000129  -0.000234  -0.011844  -0.002786
     10      -0.000564  -0.000006  -0.000075   0.000115  -0.009071  -0.000959
     11       0.000229   0.000060   0.000113  -0.000194   0.024045   0.003547
     12      -0.001647  -0.000013  -0.000065  -0.000013   0.009144   0.012874
     13       0.000156  -0.000006   0.000013  -0.000120  -0.002499  -0.004065
     14       0.001002   0.000008  -0.000003   0.000227  -0.001457  -0.001070
     15       0.003391   0.000011  -0.000128   0.000210  -0.002860  -0.013305
     16      -0.000424   0.000021   0.000078   0.000070   0.003469   0.018744
     17      -0.001636  -0.000055  -0.000114  -0.000142  -0.004459  -0.025503
     18       0.001393  -0.003727  -0.024688   0.004224  -0.000026  -0.000125
     19      -0.005611   0.003367   0.053069   0.053201   0.000867  -0.000302
     20       0.004417   0.012250   0.036593  -0.077466  -0.000653   0.001099
     21      -0.006267   0.018714  -0.003246   0.001612   0.000106   0.000035
     22       0.011442  -0.003340   0.000322   0.000447   0.000030  -0.000028
     23       0.001493  -0.080169   0.011841  -0.007836  -0.000111   0.000199
     24      -0.027171  -0.000153  -0.000070  -0.000032   0.000022   0.000009
     25       0.068834  -0.000341   0.000462   0.000076   0.000009  -0.000016
     26      -0.022005  -0.000567   0.000231  -0.000049   0.000011   0.000009
     27       0.007413  -0.000157   0.000136  -0.000126  -0.000000  -0.000015
     28       0.047304  -0.000352   0.000134  -0.000038  -0.000003   0.000031
     29      -0.023082  -0.000023  -0.000141   0.000006  -0.000003  -0.000005
     30      -0.171320  -0.001128   0.000073  -0.000277   0.000016   0.000131
     31      -0.661076  -0.000473   0.000036  -0.000206   0.000003   0.000062
     32       0.340258   0.000562   0.000078   0.000156   0.000004  -0.000067
     33       0.081825   0.000080   0.000078  -0.000011  -0.000020  -0.000156
     34       0.101997   0.000755  -0.000255  -0.000295  -0.000017  -0.000026
     35      -0.068471   0.000219  -0.000103   0.000262   0.000020  -0.000038
     36       0.016677  -0.000182   0.000057  -0.000145  -0.000009  -0.000008
     37      -0.036158   0.000324  -0.000237  -0.000049   0.000006   0.000022
     38       0.010806   0.000015  -0.000009   0.000029  -0.000002  -0.000006
     39       0.007949   0.000392  -0.000011   0.000079   0.000000  -0.000018
     40       0.004086   0.000045   0.000001   0.000066   0.000012   0.000024
     41      -0.004191   0.000069  -0.000003  -0.000044  -0.000003  -0.000003
     42       0.002027  -0.000004  -0.000013  -0.000009   0.000017   0.000020
     43      -0.006905  -0.000009   0.000014  -0.000061  -0.000000   0.000012
     44       0.002093   0.000082   0.000008   0.000048  -0.000002  -0.000006
     45      -0.006387   0.000047   0.000009  -0.000009   0.000003   0.000010
     46      -0.003333  -0.000054   0.000016  -0.000030   0.000000  -0.000009
     47       0.003649  -0.000017   0.000005   0.000010  -0.000003  -0.000002
     48       0.071630   0.000122   0.000023   0.000030  -0.000004  -0.000016
     49       0.382022   0.000178   0.000074   0.000061  -0.000006  -0.000034
     50      -0.190635  -0.000238  -0.000027  -0.000049   0.000002   0.000019
     51      -0.196963   0.002040  -0.000067  -0.000263  -0.000042   0.000823
     52      -0.321758   0.004064  -0.000871   0.000142  -0.000168   0.000388
     53       0.198803  -0.000230  -0.000102  -0.000486  -0.000054   0.000761
     54      -0.018550   0.000607   0.000086   0.000266   0.000083   0.000182
     55      -0.006913  -0.001105  -0.000375  -0.000553  -0.000166  -0.000337
     56       0.009841  -0.000181   0.000139   0.000050   0.000037   0.000084
     57       0.001157  -0.001419  -0.000188   0.000149  -0.000259  -0.000283
     58      -0.025842  -0.000456   0.000017  -0.000073   0.000014   0.000027
     59       0.011699  -0.000707   0.000009  -0.000200   0.000029   0.000050
     60       0.007793  -0.000210  -0.004688   0.006122   0.017525   0.437422
     61      -0.002565   0.000179  -0.001013   0.001036   0.010192   0.237311
     62       0.004389   0.000188   0.006390  -0.007840  -0.030929  -0.732231
     63      -0.003680   0.000103  -0.000193   0.000806   0.033589   0.180975
     64      -0.000989  -0.000243   0.000048  -0.001032  -0.041363  -0.224664
     65       0.003759   0.000329   0.000324   0.001212   0.053338   0.290686
     66      -0.001751  -0.000120   0.000878   0.000275  -0.110954  -0.154580
     67       0.000034   0.000058   0.000035  -0.000127   0.032598   0.045534
     68       0.000409   0.000036   0.000021   0.000139   0.013898   0.019035
     69      -0.002179   0.000091  -0.000076  -0.001158   0.168056   0.026908
     70       0.002006   0.000169   0.000381  -0.000576   0.095052   0.014423
     71      -0.001918  -0.000257  -0.000340   0.001948  -0.281467  -0.043608
     72       0.004561  -0.000811  -0.003278  -0.005964   0.409815  -0.048741
     73       0.000103   0.000653   0.004314   0.006600  -0.512250   0.059813
     74      -0.003829  -0.001074  -0.003938  -0.005917   0.651850  -0.075829
     75      -0.033666   0.002531   0.101455   0.116477   0.003844   0.000036
     76      -0.015137  -0.035663  -0.602014  -0.670925  -0.010885   0.002750
     77      -0.012022   0.016054   0.272441   0.288686   0.003713  -0.001889
     78       0.006548   0.044875   0.175926  -0.163235   0.000578   0.004723
     79       0.013641  -0.004615  -0.023667   0.033118  -0.000852  -0.001176
     80       0.005546  -0.163956  -0.703135   0.639191   0.001755  -0.010748
     81       0.022326  -0.217483   0.032464  -0.016621   0.000337   0.000176
     82      -0.109797   0.035560  -0.006761   0.004724   0.000512  -0.000258
     83       0.003220   0.956028  -0.144989   0.084889   0.001086  -0.001991
                 78         79         80         81         82         83    
      0       0.015895  -0.013302  -0.000015  -0.008786  -0.000014   0.000000
      1       0.007988  -0.005065  -0.000019  -0.002936  -0.000008  -0.000051
      2      -0.025429   0.018280   0.000043   0.011331   0.000023   0.000049
      3       0.001483  -0.000077  -0.000019  -0.000814  -0.000001  -0.000100
      4      -0.000554   0.000950  -0.000014   0.000310  -0.000006   0.000033
      5      -0.000026  -0.001675   0.000002   0.000016  -0.000005  -0.000030
      6       0.011533   0.010235  -0.000009  -0.006845  -0.000015  -0.000005
      7      -0.013330  -0.010167   0.000015   0.006581   0.000015  -0.000006
      8       0.016418   0.011584  -0.000024  -0.007343  -0.000022   0.000014
      9      -0.021733  -0.030394  -0.000001   0.019946   0.000025   0.000008
     10      -0.009160  -0.015954  -0.000005   0.012952   0.000012  -0.000007
     11       0.030760   0.048692   0.000011  -0.036445  -0.000038   0.000008
     12       0.056998  -0.003944  -0.000072   0.059403   0.000035   0.000014
     13      -0.016576   0.003415   0.000021  -0.017353  -0.000011  -0.000004
     14      -0.007364  -0.003614   0.000007  -0.007542  -0.000005  -0.000011
     15      -0.016171   0.027385  -0.000015   0.019055   0.000017   0.000019
     16       0.016561  -0.032301   0.000017  -0.025522  -0.000026   0.000005
     17      -0.019522   0.040855  -0.000018   0.034006   0.000037  -0.000007
     18       0.000050  -0.000021  -0.000025  -0.000076  -0.000014   0.000084
     19      -0.000144  -0.000156   0.000061   0.000121  -0.000018  -0.000052
     20      -0.000257   0.000312   0.000012   0.000124   0.000054   0.000060
     21      -0.000075  -0.000003   0.000175   0.000040   0.000024  -0.000582
     22       0.000043  -0.000015  -0.000192  -0.000036  -0.000030   0.001479
     23       0.000019   0.000047  -0.000039  -0.000015  -0.000013  -0.000447
     24       0.000010  -0.000003  -0.001049  -0.000023   0.000704  -0.000382
     25      -0.000003  -0.000005   0.003198   0.000006  -0.000080   0.000115
     26      -0.000021   0.000002  -0.001137   0.000018  -0.000186   0.000033
     27      -0.000006  -0.000003   0.000232   0.000015   0.000674  -0.000689
     28      -0.000016   0.000009  -0.001318   0.000007  -0.000487   0.000775
     29       0.000010  -0.000002   0.000498  -0.000010   0.000028  -0.000217
     30      -0.000036   0.000027  -0.000115  -0.000013   0.000090  -0.001043
     31       0.000001   0.000007   0.000276  -0.000031  -0.000009  -0.000555
     32       0.000004  -0.000011  -0.000067   0.000023  -0.000013   0.000483
     33       0.000042  -0.000028   0.000062   0.000014  -0.000006   0.061379
     34       0.000010  -0.000002  -0.000014   0.000012  -0.000032  -0.042409
     35       0.000011  -0.000013  -0.000004  -0.000007   0.000014  -0.000947
     36      -0.000002  -0.000000   0.000885   0.000009   0.001274  -0.000140
     37      -0.000012   0.000004  -0.001442   0.000006  -0.000677   0.000343
     38       0.000005  -0.000001   0.000377  -0.000004  -0.000055  -0.000101
     39       0.000015  -0.000002   0.033423   0.000043  -0.020174  -0.000021
     40      -0.000023  -0.000001  -0.060044  -0.000089   0.043786  -0.000145
     41       0.000003   0.000001   0.017317   0.000031  -0.013721   0.000080
     42      -0.000046  -0.000002  -0.043117   0.000025  -0.072849  -0.000055
     43      -0.000008   0.000003   0.002892   0.000007   0.003343   0.000265
     44       0.000012   0.000000   0.010133  -0.000008   0.017850  -0.000071
     45      -0.000011   0.000002  -0.001208   0.000008   0.000442   0.000038
     46       0.000001  -0.000003   0.001575   0.000006  -0.001091  -0.000179
     47       0.000005  -0.000000  -0.000340  -0.000007   0.000340   0.000070
     48       0.000003  -0.000003  -0.000016   0.000005  -0.000020   0.000022
     49      -0.000002  -0.000003  -0.000067   0.000019   0.000047  -0.000194
     50       0.000001   0.000002   0.000031  -0.000012  -0.000017   0.000071
     51      -0.000160   0.000149   0.000787  -0.000070  -0.000251  -0.819479
     52      -0.000098   0.000074  -0.000453  -0.000112   0.000270   0.568028
     53      -0.000267   0.000196  -0.000120   0.000042  -0.000043   0.014923
     54      -0.000207  -0.000001  -0.396938  -0.000501   0.253702  -0.000439
     55       0.000381   0.000001   0.708159   0.000883  -0.456346   0.000622
     56      -0.000094  -0.000002  -0.203413  -0.000264   0.131631  -0.000216
     57       0.000644   0.000036   0.525637  -0.000369   0.814212   0.000114
     58      -0.000049  -0.000003  -0.050729   0.000016  -0.073979   0.000011
     59      -0.000120  -0.000007  -0.116997   0.000064  -0.182996  -0.000102
     60      -0.171256   0.125285   0.000275   0.077544   0.000133   0.000233
     61      -0.092228   0.065644   0.000150   0.039821   0.000065   0.000336
     62       0.285462  -0.205352  -0.000486  -0.125704  -0.000210  -0.000354
     63       0.158214  -0.297689   0.000148  -0.225664  -0.000236   0.000071
     64      -0.191090   0.363832  -0.000183   0.279251   0.000287  -0.000086
     65       0.244464  -0.467741   0.000240  -0.360885  -0.000361   0.000078
     66      -0.662079   0.046149   0.000814  -0.652149  -0.000391  -0.000007
     67       0.193990  -0.015853  -0.000241   0.191183   0.000110   0.000000
     68       0.082646  -0.001513  -0.000102   0.081296   0.000049  -0.000003
     69       0.224956   0.335311   0.000058  -0.234947  -0.000271   0.000060
     70       0.121309   0.183790   0.000033  -0.131611  -0.000148   0.000015
     71      -0.365875  -0.550776  -0.000099   0.391042   0.000441  -0.000047
     72      -0.117755  -0.088777   0.000133   0.056564   0.000142  -0.000019
     73       0.146363   0.108183  -0.000179  -0.068402  -0.000168  -0.000008
     74      -0.185775  -0.136305   0.000224   0.085796   0.000208   0.000040
     75      -0.001443  -0.000070  -0.000060   0.001000   0.000008   0.000028
     76       0.002056   0.000917  -0.000573  -0.001763   0.000362   0.000023
     77      -0.000170  -0.000452   0.000195   0.000566  -0.000152  -0.000282
     78      -0.002296   0.000461   0.000071   0.001362   0.000072   0.000010
     79       0.000846  -0.000060   0.000021  -0.000318  -0.000000  -0.000152
     80       0.003714  -0.001487  -0.000248  -0.002250  -0.000310  -0.000413
     81      -0.000045  -0.000036  -0.000649   0.000003  -0.000282   0.000350
     82      -0.000080  -0.000114   0.000104   0.000037  -0.000047  -0.000743
     83      -0.000039  -0.000394   0.001242   0.000001   0.000314  -0.000495


-----------
IR SPECTRUM
-----------

 Mode   freq       eps      Int      T**2         TX        TY        TZ
       cm**-1   L/(mol*cm) km/mol    a.u.
----------------------------------------------------------------------------
  6:     33.98   0.000065    0.33  0.000594  ( 0.012719 -0.009884 -0.018293)
  7:     44.04   0.000013    0.06  0.000089  (-0.001652  0.005917  0.007175)
  8:     56.81   0.000023    0.11  0.000125  ( 0.009519  0.005774 -0.000993)
  9:     67.69   0.002045   10.34  0.009429  ( 0.043371  0.032737  0.080473)
 10:     97.86   0.000075    0.38  0.000241  (-0.011994 -0.007098 -0.006809)
 11:    122.23   0.000143    0.72  0.000365  (-0.015973 -0.010062 -0.003020)
 12:    213.54   0.000584    2.95  0.000853  ( 0.021703  0.006087  0.018577)
 13:    237.19   0.000696    3.52  0.000915  ( 0.022044 -0.002765  0.020531)
 14:    278.66   0.006228   31.47  0.006974  ( 0.016495  0.021819  0.078906)
 15:    311.77   0.004533   22.91  0.004537  ( 0.033408 -0.043407 -0.039205)
 16:    333.74   0.029216  147.64  0.027318  ( 0.078258  0.061234  0.132075)
 17:    371.92   0.010427   52.69  0.008749  ( 0.042858  0.039692  0.073050)
 18:    427.77   0.000151    0.76  0.000110  (-0.003913 -0.007190 -0.006571)
 19:    449.05   0.001503    7.60  0.001044  ( 0.005795 -0.007378  0.030927)
 20:    488.21   0.000450    2.28  0.000288  (-0.012204 -0.009753 -0.006624)
 21:    519.46   0.005887   29.75  0.003537  (-0.031639 -0.049322  0.010141)
 22:    525.05   0.001010    5.10  0.000600  ( 0.000045  0.000498  0.024497)
 23:    566.84   0.000308    1.56  0.000170  ( 0.005817  0.005951 -0.010018)
 24:    588.91   0.002855   14.43  0.001513  (-0.016437 -0.032407  0.013865)
 25:    607.76   0.000453    2.29  0.000232  ( 0.002176  0.002807  0.014826)
 26:    646.23   0.000193    0.97  0.000093  ( 0.002875  0.000990 -0.009159)
 27:    651.12   0.003139   15.86  0.001504  (-0.016755 -0.000624  0.034977)
 28:    691.42   0.008103   40.95  0.003657  (-0.007229  0.056458  0.020426)
 29:    732.75   0.013752   69.50  0.005857  (-0.073207  0.005511 -0.021611)
 30:    740.12   0.012226   61.79  0.005155  ( 0.004018  0.062424  0.035244)
 31:    762.08   0.010160   51.35  0.004161  (-0.010667 -0.031700 -0.055153)
 32:    773.87   0.014565   73.61  0.005873  ( 0.009438  0.055032 -0.052496)
 33:    790.18   0.034312  173.40  0.013551  (-0.051233 -0.104324  0.006504)
 34:    817.95   0.012901   65.20  0.004922  (-0.031973 -0.046183  0.042033)
 35:    879.80   0.004619   23.34  0.001639  ( 0.010896  0.030451 -0.024342)
 36:    898.87   0.000005    0.02  0.000002  ( 0.000740  0.000414  0.000984)
 37:    932.24   0.000050    0.25  0.000017  ( 0.003187 -0.001638 -0.001987)
 38:    951.15   0.011654   58.90  0.003824  ( 0.036189  0.040330 -0.029791)
 39:    977.95   0.000411    2.08  0.000131  ( 0.009056  0.004583  0.005318)
 40:   1033.97   0.000642    3.24  0.000194  ( 0.010012  0.008118 -0.005250)
 41:   1038.42   0.035492  179.36  0.010666  (-0.079822 -0.055843  0.034293)
 42:   1041.97   0.000056    0.28  0.000017  ( 0.002069 -0.003409  0.000966)
 43:   1057.05   0.000802    4.05  0.000237  ( 0.014134  0.004443 -0.004144)
 44:   1061.11   0.012617   63.76  0.003711  ( 0.057007  0.002720 -0.021294)
 45:   1083.81   0.001851    9.35  0.000533  ( 0.022441 -0.003825 -0.003826)
 46:   1123.10   0.017843   90.17  0.004958  ( 0.038855 -0.058148  0.008186)
 47:   1134.63   0.014627   73.92  0.004023  ( 0.062805 -0.004405 -0.007687)
 48:   1140.95   0.009465   47.83  0.002589  ( 0.008015  0.034356 -0.036664)
 49:   1154.46   0.001125    5.69  0.000304  (-0.004916  0.014782 -0.007843)
 50:   1203.53   0.000005    0.03  0.000001  (-0.001023 -0.000147  0.000550)
 51:   1230.27   0.000013    0.06  0.000003  (-0.000991  0.001503 -0.000031)
 52:   1238.60   0.002545   12.86  0.000641  ( 0.020031  0.014372 -0.005782)
 53:   1256.62   0.013379   67.61  0.003323  ( 0.037056 -0.041659  0.014627)
 54:   1268.39   0.001182    5.97  0.000291  (-0.005382  0.015810 -0.003452)
 55:   1285.46   0.028170  142.36  0.006839  (-0.035817 -0.068530  0.029318)
 56:   1294.14   0.059748  301.94  0.014407  ( 0.067181 -0.095719  0.027053)
 57:   1332.01   0.028312  143.08  0.006633  (-0.078064  0.002790  0.023046)
 58:   1387.19   0.003081   15.57  0.000693  (-0.023162  0.011833  0.004073)
 59:   1398.11   0.000644    3.25  0.000144  (-0.010626  0.004900  0.002599)
 60:   1399.75   0.009346   47.23  0.002084  ( 0.041472 -0.018760  0.003426)
 61:   1405.82   0.001254    6.34  0.000278  (-0.014783 -0.000909  0.007684)
 62:   1416.80   0.011730   59.28  0.002584  ( 0.041065 -0.029955 -0.000223)
 63:   1440.43   0.050001  252.68  0.010832  ( 0.088823 -0.054225  0.001603)
 64:   1478.05   0.038092  192.50  0.008042  ( 0.080434 -0.039500  0.003530)
 65:   1499.72   0.004292   21.69  0.000893  (-0.005912 -0.026998  0.011366)
 66:   1521.36   0.002039   10.30  0.000418  ( 0.006159 -0.017030 -0.009500)
 67:   1534.63   0.002489   12.58  0.000506  ( 0.002633  0.008134 -0.020807)
 68:   1580.52   0.048512  245.16  0.009578  (-0.063349 -0.062024  0.041453)
 69:   1582.12   0.006790   34.31  0.001339  (-0.035776  0.005032  0.005839)
 70:   1699.66   0.000460    2.32  0.000084  ( 0.000979 -0.004856  0.007739)
 71:   1722.48   0.001462    7.39  0.000265  (-0.016119 -0.000008  0.002257)
 72:   1846.94   0.219437  1108.95  0.037077  (-0.037136 -0.171227  0.079869)
 73:   3108.50   0.001347    6.81  0.000135  (-0.002061  0.005222 -0.010182)
 74:   3129.27   0.002052   10.37  0.000205  (-0.004445  0.010494  0.008647)
 75:   3187.22   0.001663    8.40  0.000163  ( 0.001669  0.005628 -0.011329)
 76:   3254.48   0.001050    5.31  0.000101  (-0.007622  0.005033 -0.004157)
 77:   3258.89   0.000856    4.33  0.000082  (-0.007099 -0.000442  0.005604)
 78:   3270.27   0.000425    2.15  0.000041  ( 0.005770 -0.002670 -0.000336)
 79:   3278.66   0.003497   17.67  0.000333  (-0.001766 -0.008211  0.016195)
 80:   3283.30   0.001294    6.54  0.000123  ( 0.010449 -0.003367 -0.001565)
 81:   3288.69   0.002317   11.71  0.000220  ( 0.014384 -0.003430 -0.001099)
 82:   3305.08   0.000454    2.30  0.000043  ( 0.006217 -0.001667 -0.001207)
 83:   3712.43   0.042795  216.27  0.003597  (-0.052095  0.029518  0.003477)

* The epsilon (eps) is given for a Dirac delta lineshape.
** The dipole moment derivative (T) already includes vibrational overlap.

The first frequency considered to be a vibration is 6
The total number of vibrations considered is 78


--------------------------
THERMOCHEMISTRY AT 298.15K
--------------------------

Temperature         ... 298.15 K
Pressure            ... 1.00 atm
Total Mass          ... 225.25 AMU

Throughout the following assumptions are being made:
  (1) The electronic state is orbitally nondegenerate
      but the spin degeneracy is treated
  (2) There are no thermally accessible electronically excited states
  (3) Hindered rotations indicated by low frequency modes are not
      treated as such but are treated as vibrations and this may
      cause some error
  (4) All equations used are the standard statistical mechanics
      equations for an ideal gas
  (5) All vibrations are strictly harmonic

freq.      33.98  E(vib)   ...       0.55 
freq.      44.04  E(vib)   ...       0.53 
freq.      56.81  E(vib)   ...       0.51 
freq.      67.69  E(vib)   ...       0.50 
freq.      97.86  E(vib)   ...       0.46 
freq.     122.23  E(vib)   ...       0.43 
freq.     213.54  E(vib)   ...       0.34 
freq.     237.19  E(vib)   ...       0.32 
freq.     278.66  E(vib)   ...       0.28 
freq.     311.77  E(vib)   ...       0.25 
freq.     333.74  E(vib)   ...       0.24 
freq.     371.92  E(vib)   ...       0.21 
freq.     427.77  E(vib)   ...       0.18 
freq.     449.05  E(vib)   ...       0.17 
freq.     488.21  E(vib)   ...       0.15 
freq.     519.46  E(vib)   ...       0.13 
freq.     525.05  E(vib)   ...       0.13 
freq.     566.84  E(vib)   ...       0.11 
freq.     588.91  E(vib)   ...       0.10 
freq.     607.76  E(vib)   ...       0.10 
freq.     646.23  E(vib)   ...       0.09 
freq.     651.12  E(vib)   ...       0.08 
freq.     691.42  E(vib)   ...       0.07 
freq.     732.75  E(vib)   ...       0.06 
freq.     740.12  E(vib)   ...       0.06 
freq.     762.08  E(vib)   ...       0.06 
freq.     773.87  E(vib)   ...       0.05 
freq.     790.18  E(vib)   ...       0.05 
freq.     817.95  E(vib)   ...       0.05 
freq.     879.80  E(vib)   ...       0.04 
freq.     898.87  E(vib)   ...       0.03 
freq.     932.24  E(vib)   ...       0.03 
freq.     951.15  E(vib)   ...       0.03 
freq.     977.95  E(vib)   ...       0.03 
freq.    1033.97  E(vib)   ...       0.02 
freq.    1038.42  E(vib)   ...       0.02 
freq.    1041.97  E(vib)   ...       0.02 
freq.    1057.05  E(vib)   ...       0.02 
freq.    1061.11  E(vib)   ...       0.02 
freq.    1083.81  E(vib)   ...       0.02 
freq.    1123.10  E(vib)   ...       0.01 
freq.    1134.63  E(vib)   ...       0.01 
freq.    1140.95  E(vib)   ...       0.01 
freq.    1154.46  E(vib)   ...       0.01 
freq.    1203.53  E(vib)   ...       0.01 
freq.    1230.27  E(vib)   ...       0.01 
freq.    1238.60  E(vib)   ...       0.01 
freq.    1256.62  E(vib)   ...       0.01 
freq.    1268.39  E(vib)   ...       0.01 
freq.    1285.46  E(vib)   ...       0.01 
freq.    1294.14  E(vib)   ...       0.01 
freq.    1332.01  E(vib)   ...       0.01 
freq.    1387.19  E(vib)   ...       0.00 
freq.    1398.11  E(vib)   ...       0.00 
freq.    1399.75  E(vib)   ...       0.00 
freq.    1405.82  E(vib)   ...       0.00 
freq.    1416.80  E(vib)   ...       0.00 
freq.    1440.43  E(vib)   ...       0.00 
freq.    1478.05  E(vib)   ...       0.00 
freq.    1499.72  E(vib)   ...       0.00 
freq.    1521.36  E(vib)   ...       0.00 
freq.    1534.63  E(vib)   ...       0.00 
freq.    1580.52  E(vib)   ...       0.00 
freq.    1582.12  E(vib)   ...       0.00 
freq.    1699.66  E(vib)   ...       0.00 
freq.    1722.48  E(vib)   ...       0.00 
freq.    1846.94  E(vib)   ...       0.00 
freq.    3108.50  E(vib)   ...       0.00 
freq.    3129.27  E(vib)   ...       0.00 
freq.    3187.22  E(vib)   ...       0.00 
freq.    3254.48  E(vib)   ...       0.00 
freq.    3258.89  E(vib)   ...       0.00 
freq.    3270.27  E(vib)   ...       0.00 
freq.    3278.66  E(vib)   ...       0.00 
freq.    3283.30  E(vib)   ...       0.00 
freq.    3288.69  E(vib)   ...       0.00 
freq.    3305.08  E(vib)   ...       0.00 
freq.    3712.43  E(vib)   ...       0.00 

------------
INNER ENERGY
------------

The inner energy is: U= E(el) + E(ZPE) + E(vib) + E(rot) + E(trans)
    E(el)   - is the total energy from the electronic structure calculation
              = E(kin-el) + E(nuc-el) + E(el-el) + E(nuc-nuc)
    E(ZPE)  - the the zero temperature vibrational energy from the frequency calculation
    E(vib)  - the the finite temperature correction to E(ZPE) due to population
              of excited vibrational states
    E(rot)  - is the rotational thermal energy
    E(trans)- is the translational thermal energy

Summary of contributions to the inner energy U:
Electronic energy                ...   -739.78295579 Eh
Zero point energy                ...      0.22225135 Eh     139.46 kcal/mol
Thermal vibrational correction   ...      0.01068649 Eh       6.71 kcal/mol
Thermal rotational correction    ...      0.00141627 Eh       0.89 kcal/mol
Thermal translational correction ...      0.00141627 Eh       0.89 kcal/mol
-----------------------------------------------------------------------
Total thermal energy                   -739.54718541 Eh


Summary of corrections to the electronic energy:
(perhaps to be used in another calculation)
Total thermal correction                  0.01351903 Eh       8.48 kcal/mol
Non-thermal (ZPE) correction              0.22225135 Eh     139.46 kcal/mol
-----------------------------------------------------------------------
Total correction                          0.23577038 Eh     147.95 kcal/mol


--------
ENTHALPY
--------

The enthalpy is H = U + kB*T
                kB is Boltzmann's constant
Total free energy                 ...   -739.54718541 Eh 
Thermal Enthalpy correction       ...      0.00094421 Eh       0.59 kcal/mol
-----------------------------------------------------------------------
Total Enthalpy                    ...   -739.54624120 Eh


Note: Only C1 symmetry has been detected, increase convergence thresholds 
      if your molecule has a higher symmetry. Symmetry factor of 1.0 is   
      used for the rotational entropy correction. 
 

Note: Rotational entropy computed according to Herzberg 
Infrared and Raman Spectra, Chapter V,1, Van Nostrand Reinhold, 1945 
Point Group:  C1, Symmetry Number:   1  
Rotational constants in cm-1:     0.038477     0.008749     0.007490 

Vibrational entropy computed according to the QRRHO of S. Grimme
Chem.Eur.J. 2012 18 9955


-------
ENTROPY
-------

The entropy contributions are T*S = T*(S(el)+S(vib)+S(rot)+S(trans))
     S(el)   - electronic entropy
     S(vib)  - vibrational entropy
     S(rot)  - rotational entropy
     S(trans)- translational entropy
The entropies will be listed as multiplied by the temperature to get
units of energy

Electronic entropy                ...      0.00103729 Eh      0.65 kcal/mol
Vibrational entropy               ...      0.01852326 Eh     11.62 kcal/mol
Rotational entropy                ...      0.01559642 Eh      9.79 kcal/mol
Translational entropy             ...      0.02002132 Eh     12.56 kcal/mol
-----------------------------------------------------------------------
Final entropy term                ...      0.05517829 Eh     34.62 kcal/mol

In case the symmetry of your molecule has not been determined correctly
or in case you have a reason to use a different symmetry number we print 
out the resulting rotational entropy values for sn=1,12 :
 --------------------------------------------------------
|  sn= 1 | S(rot)=       0.01559642 Eh      9.79 kcal/mol|
|  sn= 2 | S(rot)=       0.01494197 Eh      9.38 kcal/mol|
|  sn= 3 | S(rot)=       0.01455914 Eh      9.14 kcal/mol|
|  sn= 4 | S(rot)=       0.01428751 Eh      8.97 kcal/mol|
|  sn= 5 | S(rot)=       0.01407682 Eh      8.83 kcal/mol|
|  sn= 6 | S(rot)=       0.01390468 Eh      8.73 kcal/mol|
|  sn= 7 | S(rot)=       0.01375913 Eh      8.63 kcal/mol|
|  sn= 8 | S(rot)=       0.01363306 Eh      8.55 kcal/mol|
|  sn= 9 | S(rot)=       0.01352185 Eh      8.49 kcal/mol|
|  sn=10 | S(rot)=       0.01342237 Eh      8.42 kcal/mol|
|  sn=11 | S(rot)=       0.01333238 Eh      8.37 kcal/mol|
|  sn=12 | S(rot)=       0.01325022 Eh      8.31 kcal/mol|
 --------------------------------------------------------


-------------------
GIBBS FREE ENERGY
-------------------

The Gibbs free energy is G = H - T*S

Total enthalpy                    ...   -739.54624120 Eh 
Total entropy correction          ...     -0.05517829 Eh    -34.62 kcal/mol
-----------------------------------------------------------------------
Final Gibbs free energy         ...   -739.60141949 Eh

For completeness - the Gibbs free energy minus the electronic energy
G-E(el)                           ...      0.18153630 Eh    113.92 kcal/mol


Timings for individual modules:

Sum of individual times         ...      623.658 sec (=  10.394 min)
GTO integral calculation        ...        4.087 sec (=   0.068 min)   0.7 %
SCF iterations                  ...       61.259 sec (=   1.021 min)   9.8 %
Analytical frequency calculation...      558.312 sec (=   9.305 min)  89.5 %
                             ****ORCA TERMINATED NORMALLY****
TOTAL RUN TIME: 0 days 0 hours 10 minutes 24 seconds 497 msec
