# Supplementary material for: Photochemical Deracemization of 4,7-Diaza-1-isoindolinones by Unidirectional Hydrogen Atom Shuttling
Source: J Am Chem Soc. 2024 Dec 30;147(2):1434–9. doi: 10.1021/jacs.4c16053 (PMC11744763; doi:10.1021/jacs.4c16053)
Supplement: Supplementary file 3 — ja4c16053_si_003.zip [file ja4c16053_si_003.zip › to_zip/2b/s0.xyz]

  28
       -739.90201900
 C          2.7444957459        0.3742114622        1.0488952868
 C          2.1720136561        0.5898274297       -0.2019221325
 C          2.9342893555        0.3313634658       -1.3395325983
 C          4.2381120226       -0.1298217161       -1.2302753285
 C          4.7998357527       -0.3416699566        0.0226426428
 C          4.0497684543       -0.0875466704        1.1621970342
 C          0.7462994008        1.0476680956       -0.3271903951
 C         -0.2090356682       -0.1264122379       -0.5738978097
 C         -1.6439709765        0.2971075398       -0.6130244374
 C         -2.3590276682       -0.3538656838        0.3737798955
 C         -1.4404271957       -1.2632229634        1.1133857055
 N         -0.2375729739       -1.0809400814        0.5185910050
 N         -2.1905376544        1.1757814122       -1.4316531704
 C         -3.4886026790        1.3742138579       -1.2322780783
 C         -4.2103862460        0.7111512427       -0.2362023599
 N         -3.6480046900       -0.1653093188        0.5850084801
 O         -1.7084384826       -2.0027538857        2.0365094603
 H          0.5832293970       -1.5950690099        0.8006484844
 H         -3.9886321408        2.0849797044       -1.8787556475
 H         -5.2681798297        0.9076332078       -0.1126957110
 H          2.1664395690        0.5760878187        1.9432529448
 H          4.4804609006       -0.2462124624        2.1425913081
 H          5.8177329891       -0.6993013736        0.1092248198
 H          4.8180103985       -0.3209688492       -2.1241762420
 H          2.5044736674        0.4983583543       -2.3208594538
 H          0.6412394265        1.7424665993       -1.1630955933
 H          0.4322560226        1.5745849103        0.5765011656
 H          0.0661793102       -0.6256680837       -1.5096369849
