# Supplementary material for: Photochemical Deracemization of 4,7-Diaza-1-isoindolinones by Unidirectional Hydrogen Atom Shuttling
Source: J Am Chem Soc. 2024 Dec 30;147(2):1434–9. doi: 10.1021/jacs.4c16053 (PMC11744763; doi:10.1021/jacs.4c16053)
Supplement: Supplementary file 3 — ja4c16053_si_003.zip [file ja4c16053_si_003.zip › to_zip/2b/dftmrci_triplet.out]

 Compiled with: 
 Intel(R) Fortran Intel(R) 64 Compiler for applications running on Intel(R) 64, 
 Version 19.1.2.254 Build 20200623
 Options used : 
 -I/include -L /usr/lib/intel/ps-xe-2020/compilers_and_libraries_2020/linux/lib/
 intel64 -Xlinker -rpath -Xlinker /usr/lib/intel/ps-xe-2020/compilers_and_librar
 ies_2020/linux/lib/intel64 -L /usr/lib/intel/ps-xe-2020/compilers_and_libraries
 _2020/linux/mkl/lib/intel64 -Xlinker -rpath -Xlinker /usr/lib/intel/ps-xe-2020/
 compilers_and_libraries_2020/linux/mkl/lib/intel64 -O3 -march=core-avx2 -align 
 array64byte -fma -ftz -fomit-frame-pointer -assume byterecl -DOMPDOT -traceback
  -qopenmp -qopenmp-link=static -static -static-intel -c -o main.o
 Number of OpenMP Threads:           12
 
          ****************************************
          *                                      *
          *              M R - C I               *
          *        S.Grimme & M.Waletzke         *
          *        Universitaet Muenster         *
          *             1998-2000                *
          *                                      *
          *   Improved and MPI parallel Version  *
          *          Code Maintenance            *
          *          M. Kleinschmidt             *
          *       Universitaet Duesseldorf       *
          *             2000-                    *
          *                                      *
          *     Redesigned DFTCI Hamiltonian     *
          *               R2016                  *
          *             I. Lyskov                *
          *       Universitaet Duesseldorf       *
          *             2014-2016                *
          *                                      *
          *     Redesigned DFTCI Hamiltonians    *
          *          R2017 and R2018             *
          *   extension to Doublets & Quartets   *
          *               A. Heil                *
          *       Universitaet Duesseldorf       *
          *             2015-2018                *
          *                                      *
          *     Redesigned DFTCI Hamiltonian     *
          *               R2022                  *
          *      D.R. Dombrowski & T. Schulz     *
          *       Universitaet Duesseldorf       *
          *             2019-2023                *
          *                                      *
          *       OpenMP Parallel Version        *
          *             T. Schulz                *
          *       Universitaet Duesseldorf       *
          *             2019-2023                *
          ****************************************
                                                  
           cite DFT/MRCI or MRCI work as:         
             S.Grimme & M.Waletzke,               
             J. Chem. Phys., 111, (1999), 5645    
           cite MPI parallel CI as:               
             M. Kleinschmidt, C. M. Marian,       
             S.Grimme & M.Waletzke                
             J. Chem. Phys., 130, (2009), 044708  
           cite redesigned hamiltonian R2016 as:  
             I.Lyskov, M.Kleinschmidt, C.M.Marian 
             J. Chem. Phys. 144, 034104 (2016)    
           cite redesigned hamiltonian R2017 as:  
             A. Heil, C.M.Marian                  
             J. Chem. Phys. 147, 194104 (2017)    
           cite redesigned hamiltonian R2018 as:  
             A. Heil, M.Kleinschmidt, C.M.Marian  
             J. Chem. Phys.  149, 164106(2018)    
           cite redesigned hamiltonian R2022 as:  
             D.R.Dombrowski, T.Schulz,  M.Kleinschmidt, C.M.Marian
             J. Phys. Chem. A 2023, 127, 8, 2011–2025
           cite MR-MP2 work as:                   
             S.Grimme & M.Waletzke,               
             Phys. Chem. Chem. Phys.,             
             2, (2000), 2075.                     
           cite MR-MP/34 work as:                 
             S.Grimme & M. Parac & M.Waletzke,    
             Chem. Phys. Lett., 334 (2001), 99.   
           cite MR-MPn work as:                   
             S.Grimme & M. Parac & M.Waletzke     
             unpublished.                         
 
 
 current program limitations:
 maximum # open shells          10
           8 -tuple excitations rel. to HF/DFT determinant
 
         input keywords: 
 $end
         end of input file
 
 $orca
        use ORCA input instead of Turbomole-style
 $interface
        convert ORCA input to Turbomole-style and exit
 $method <string>
         <string> may be one of the following options:
         none
         srmp2
         dftci
         refgen <string2>
         mp2 <string2>
         mp3 <string2>
         mp4 <string2>
         mp=<integer> <string2>
         ci
         <string2> selects a fockoperator for mrmp.
         possible choices are:
             g0 (recommended)
             g1
             g3
 $hamiltonian <string>
       <string> selects the dftci operator
       possible choices are:
          original (default if not specified) 
            original parametrization by S. Grimme
            singlet and triplet only!
          R2016
            redesigned hamiltonian by I. Lyskov
            singlet, triplet and quintet!
          R2017
            redesigned hamiltonian by A. Heil 2017
            singlet, doublet, triplet, quartet and quintet!
          R2018
            redesigned hamiltonian by A. Heil 2018
            singlet, doublet, triplet, quartet and quintet!
          R2022
          redesigned hamiltonian by D. Dombrowski 2022
            singlet, doublet, triplet, quartet and quintet!
       see documentation for details of the hamiltonians
 $dftparam <string>
       specify parameters for dftci hamiltonian    
       possible choices are:
           standard (default) 
             parameters optimized for 
             standard selection ($esel=1.0)
           short
             parameters optimized for 
             short selection ($esel=0.8)
           manual
            explicit specification of parameters
            5 parameters c1-c5 (free-format floats)
            are required in the next line!
 $esel=<real>
       Energy cut-off in H if $selector eps.
       Selection threshold in muH if $selector mp2 ..
       MP2 amplitude threshold if $method refgen ..
       The default is $esel=1.
 $esel  <string>
       Alternative specification of energy cut-off
       possible choices are:
           standard
             (equivalent to $esel=1.0)
           short
             (equivalent to $esel=0.8)
 $selector <string>
       Configuration selector type.
    <string>=eps (default) an orbital energy gap type
       selection as described in the JCP paper is
       used. The cutoff is $esel H above the highest
       root in the reference space.
    <string>=eps ground, similar but cutoff is 
       applied above the ground state
       Full MR-SD spaces should be generated
       with <string>=eps and $esel=<big number>.
    <string>=mp2 g0, mp2 g1 or mp2 g3
       the old MRDCI type selector
       with MP2 diagonal elements instead of Epstein-
       Nesbet is used.
 $roots <integer(s)> 
       # of roots in irreps n1 n2 n3 ... n8
 $mul=<integer>
       Multiplicity (s=1, d=2, t=3, q=4...). Default=1
 $ciref <integer1> <integer3> <integer3>
       Do a CI reference space with <integer1> e- in
       in <integer2> orbitals and a maximum <integer3>
       excitations. If the next card does not
       contain a set of <integer2> mo numbers, the
       frontier orbitals are taken.
 $nref=<integer>
      # of reference configurations. The
       configurations follow on next nn cards.
       Must be the final input statement !!
       Optional statement (not needed with $ciref)
 $freeze <core energy thresh> <anticore energy thresh>
       Freezes occupied and virtual electrons, in a.u.
       Default: -3.0,  2.0
       Needs ORCA input
 $efreeze
  <orb1>,<orb2>-<orb5>,...
       Freezes orbitals explicitly. Separate orbitals
       by comma or more than one with dash
       For core and anticore orbitals. ORCA inp. req.
 $charge=<integer>
       Add or remove electrons from the base
       determinant occupation.
 $confinput <string>
       If <string>=mrdci: mrdci input (recommended).
       If <string>=occ: occupation number input style.
 $lshift=<real>
       Level shift in MR-MP2 in au.
 $startvector <string>
       Startvector for davidson.
       if <string>=previous, the converged vector
       from a previous (e.g. mp2) run is taken.
       Default (i.e. no input) is a mren2 procedure.
 $memint=<integer>
       Use memory (in Mb) for precalculated
       four-index integrals (default=256 Mb).
 $memvec=<integer>
       Use memory (in Mb) for vectors 
       (default=30000 Mb).
 $dmat
       <string>
       Calculate all densities and the t-densities
       between the reference state and all other
       states. The reference state is specified 
       by <string> (e.g. 1a1, 2b2u). The default
       (i.e. if <string> is missing) is the first 
       totally symmetric state.
 $nos 
       Calculate average natural orbitals which
       are written to file <nos>.
 $direct
       Direct calculation of H*c in CI.
       (default for #csf > 50000).
 $maxsafdisk=<integer>
       in CI: direct calculation if
       #SAF .gt. <integer>, otherwise disk
       (default:       200000 )
 $acthr=<real>
       Discard high-lying mos with eps > <real>
       (default=10.0/2.0 H).
 $sthr=<real>
       Print threshhold for important configurations.
 $rthr=<real>
       Select those reference configurations from the
       reference space which have a sum of weigths
       over all roots > <real>.
 $ncore=<integer>
       # of mos which are not specified in occ.number
       input.
 $prec=<real>
       Overall numerical precision (default=1).
       0.1 means higher, 10 lower precision.
 $print
       Print results from previous calculation.
 $mergerefsp <integer(s)> <stop>
       read the referemce spaces of calculations,
       done for other multiplicities,
       and ensure, that in all calculations,
       MO-odering and internal/external separation
       are consistent.
       if "stop" is given as last argument:
       stop after generating mosort info for merge
 $soselect <string1> [, <string2>, ...]
       additional selection of single excitations 
       <string> = off : no additional singles
                        (default)
       <string> = all : automatic selection of all
                        single excitations
       <string> = same: automatic selection of
                        single excitations with same
                        symmetry as the reference
       <string> = hso : automatic selection of
                        single excitations connected
                        by H_SO to a reference
       <string> = dipol:automatic selection of
                        single excitations connected
                        by a dipole (x,y,z-)operator
       <string> = int : single excitations into
                        internal orbitals only
                        (default)
       <string> = ext : single excitations into
                        all (internal and external)
                        orbitals
 $hfcis
        select all single excitations wrt. hf ref
        (implemented only for eps selector)
 $debugref [<int1> <int2> ...]
          reference CI vectors are printed.
          int1, int2, ... are the number of roots
          to be printed  (may be omitted -
          default: same as $roots)
 $phaser  WF phase will be adjusted: 
          largest coefficient is set positive.
          if 2 ore more coeffs. are within THRESH,
          the first one is chosen.
          THRESH may be given in the next line.
          default:   1.000000000000000E-005
 $stateshift <directory>
          energy shift of individual states in CI
          shift is given in next lines as:
          <root> <sym> <shift> <unit>
          e.g.:
          2 b1g 0.40 ev
 $shiftthresh=<real>
          threshold for discarding CI coefficients
          projection operator of state shift
          small values yield huge computation times!
          default:  1.000000000000000E-004
 $threadstat
          print more information about thread timings.
 
 
 running on xeon-02                                                         
 
  ------------- INPUT (standard io) -------------------
  the run will be performed with the following options:
  -----------------------------------------------------
 opt dmat direct pronly cfinpocc lnos auto imethod
 F F F F F F F          43
 imul imethod iorder ifockop istartvec nspref ncore
           3          43           0           0           0          41
           0
 memijkl ilowdir ilowdnr iseltype icharge
         256           1           1           0           0
 tsel acthr sthr rsel accfac lshift
   0.80   2.00   0.00  -1.00   1.00   0.00
  -----------------------------------------------------
  -----------------------------------------------------
 loading dftparams R2022 short
 c1-c5 :   4.595782   0.539010   0.458612   0.494915   0.662485
 =====================================================
 title: 
 $symmetry c1                                                                   
  
 =====================================================
 
          ******************************************
          *            integral read               *
          ******************************************

 naux               970
 nmo                230
 loading binary eta array from file
 /mnt/group-bin/dftmrci-2023-06-13/kscihome//etafeldb.triplet                   
  
 bijk needs                    103  Mb
 
 loading RI-integrals from file bkji
 
 read bkji  : done
 read oneint: done         230          42         188          84
 
 mrdci style configuration input !
 mergerefsp =  F
 
          ******************************************
          *         properties of MOs and          *
          *            base determinant            *
          ******************************************

  lowest external mo          :          54
  anti-core neglect threshold :   2.00000000000000     

 typ nr (CI/TM) irrep   occ            <i|KS|i> (au/eV)
 D int   1   1   a      2.0     -1.17056      -31.85
 D int   2   2   a      2.0     -1.13229      -30.81
 D int   3   3   a      2.0     -1.07676      -29.30
 D int   4   4   a      2.0     -1.05098      -28.60
 D int   5   5   a      2.0     -0.98752      -26.87
 D int   6   6   a      2.0     -0.91574      -24.92
 D int   7   7   a      2.0     -0.90607      -24.66
 D int   8   8   a      2.0     -0.86118      -23.43
 D int   9   9   a      2.0     -0.84600      -23.02
 D int  10  10   a      2.0     -0.80416      -21.88
 D int  11  11   a      2.0     -0.77716      -21.15
 D int  12  12   a      2.0     -0.73419      -19.98
 D int  13  13   a      2.0     -0.70867      -19.28
 D int  14  14   a      2.0     -0.69156      -18.82
 D int  15  15   a      2.0     -0.67900      -18.48
 D int  16  16   a      2.0     -0.63595      -17.31
 D int  17  17   a      2.0     -0.61107      -16.63
 D int  18  18   a      2.0     -0.60211      -16.38
 D int  19  19   a      2.0     -0.59036      -16.06
 D int  20  20   a      2.0     -0.58183      -15.83
 D int  21  21   a      2.0     -0.55146      -15.01
 D int  22  22   a      2.0     -0.54629      -14.87
 D int  23  23   a      2.0     -0.53799      -14.64
 D int  24  24   a      2.0     -0.51934      -14.13
 D int  25  25   a      2.0     -0.50821      -13.83
 D int  26  26   a      2.0     -0.50576      -13.76
 D int  27  27   a      2.0     -0.50049      -13.62
 D int  28  28   a      2.0     -0.49150      -13.37
 D int  29  29   a      2.0     -0.47678      -12.97
 D int  30  30   a      2.0     -0.46987      -12.79
 D int  31  31   a      2.0     -0.45538      -12.39
 D int  32  33   a      2.0     -0.42055      -11.44
 D int  33  34   a      2.0     -0.41912      -11.40
 V int  34  32   a      2.0     -0.43506      -11.84
 V int  35  35   a      2.0     -0.40753      -11.09
 V int  36  36   a      2.0     -0.39512      -10.75
 V int  37  37   a      2.0     -0.35033       -9.53
 V int  38  38   a      2.0     -0.33103       -9.01
 V int  39  39   a      2.0     -0.32508       -8.85
 V int  40  40   a      2.0     -0.31546       -8.58
 V int  41  41   a      2.0     -0.30868       -8.40
 V int  42  42   a      2.0     -0.29964       -8.15
 V int  43  43   a      0.0     -0.03151       -0.86
 V int  44  44   a      0.0     -0.00515       -0.14
 V int  45  45   a      0.0      0.02456        0.67
 V int  46  46   a      0.0      0.02670        0.73
 V int  47  47   a      0.0      0.08886        2.42
 V int  48  48   a      0.0      0.10191        2.77
 V int  49  49   a      0.0      0.11216        3.05
 V int  50  50   a      0.0      0.11621        3.16
 V int  51  51   a      0.0      0.11752        3.20
 V int  52  59   a      0.0      0.20640        5.62
 V int  53  60   a      0.0      0.21231        5.78
   ext  54  52   a      0.0      0.12272        3.34
   ext  55  53   a      0.0      0.14766        4.02
   ext  56  54   a      0.0      0.15721        4.28
   ext  57  55   a      0.0      0.15790        4.30
   ext  58  56   a      0.0      0.16435        4.47
   ext  59  57   a      0.0      0.18719        5.09
   ext  60  58   a      0.0      0.19148        5.21
   ext  61  61   a      0.0      0.21416        5.83
   ext  62  62   a      0.0      0.22937        6.24
   ext  63  63   a      0.0      0.24992        6.80
   ext  64  64   a      0.0      0.27408        7.46
   ext  65  65   a      0.0      0.28774        7.83
   ext  66  66   a      0.0      0.30948        8.42
   ext  67  67   a      0.0      0.33837        9.21
   ext  68  68   a      0.0      0.34331        9.34
   ext  69  69   a      0.0      0.34573        9.41
   ext  70  70   a      0.0      0.35885        9.76
   ext  71  71   a      0.0      0.36619        9.96
   ext  72  72   a      0.0      0.37123       10.10
   ext  73  73   a      0.0      0.37420       10.18
   ext  74  74   a      0.0      0.38234       10.40
   ext  75  75   a      0.0      0.40820       11.11
   ext  76  76   a      0.0      0.42097       11.46
   ext  77  77   a      0.0      0.42737       11.63
   ext  78  78   a      0.0      0.45133       12.28
   ext  79  79   a      0.0      0.46643       12.69
   ext  80  80   a      0.0      0.47104       12.82
   ext  81  81   a      0.0      0.47808       13.01
   ext  82  82   a      0.0      0.49003       13.33
   ext  83  83   a      0.0      0.49661       13.51
   ext  84  84   a      0.0      0.51159       13.92
   ext  85  85   a      0.0      0.51816       14.10
   ext  86  86   a      0.0      0.52574       14.31
   ext  87  87   a      0.0      0.53693       14.61
   ext  88  88   a      0.0      0.54152       14.74
   ext  89  89   a      0.0      0.54573       14.85
   ext  90  90   a      0.0      0.55616       15.13
   ext  91  91   a      0.0      0.57628       15.68
   ext  92  92   a      0.0      0.58710       15.98
   ext  93  93   a      0.0      0.59343       16.15
   ext  94  94   a      0.0      0.59910       16.30
   ext  95  95   a      0.0      0.60967       16.59
   ext  96  96   a      0.0      0.61562       16.75
   ext  97  97   a      0.0      0.62263       16.94
   ext  98  98   a      0.0      0.64097       17.44
   ext  99  99   a      0.0      0.65528       17.83
   ext 100 100   a      0.0      0.66982       18.23
   ext 101 101   a      0.0      0.67211       18.29
   ext 102 102   a      0.0      0.68051       18.52
   ext 103 103   a      0.0      0.69024       18.78
   ext 104 104   a      0.0      0.70683       19.23
   ext 105 105   a      0.0      0.71662       19.50
   ext 106 106   a      0.0      0.72798       19.81
   ext 107 107   a      0.0      0.72925       19.84
   ext 108 108   a      0.0      0.74351       20.23
   ext 109 109   a      0.0      0.74413       20.25
   ext 110 110   a      0.0      0.75295       20.49
   ext 111 111   a      0.0      0.76369       20.78
   ext 112 112   a      0.0      0.76820       20.90
   ext 113 113   a      0.0      0.76875       20.92
   ext 114 114   a      0.0      0.77061       20.97
   ext 115 115   a      0.0      0.78026       21.23
   ext 116 116   a      0.0      0.79544       21.65
   ext 117 117   a      0.0      0.79906       21.74
   ext 118 118   a      0.0      0.81164       22.09
   ext 119 119   a      0.0      0.81278       22.12
   ext 120 120   a      0.0      0.81702       22.23
   ext 121 121   a      0.0      0.82171       22.36
   ext 122 122   a      0.0      0.83906       22.83
   ext 123 123   a      0.0      0.84292       22.94
   ext 124 124   a      0.0      0.85686       23.32
   ext 125 125   a      0.0      0.86819       23.62
   ext 126 126   a      0.0      0.88012       23.95
   ext 127 127   a      0.0      0.88994       24.22
   ext 128 128   a      0.0      0.90612       24.66
   ext 129 129   a      0.0      0.91039       24.77
   ext 130 130   a      0.0      0.92752       25.24
   ext 131 131   a      0.0      0.93540       25.45
   ext 132 132   a      0.0      0.95614       26.02
   ext 133 133   a      0.0      0.96991       26.39
         .
         .
         .
frozen 220 220   a      0.0      2.79461       76.05
frozen 221 221   a      0.0      2.81655       76.64
frozen 222 222   a      0.0      2.82886       76.98
frozen 223 223   a      0.0      2.83834       77.24
frozen 224 224   a      0.0      2.84243       77.35
frozen 225 225   a      0.0      2.85074       77.57
frozen 226 226   a      0.0      2.87640       78.27
frozen 227 227   a      0.0      2.89431       78.76
frozen 228 228   a      0.0      2.90912       79.16
frozen 229 229   a      0.0      2.92494       79.59
frozen 230 230   a      0.0      2.96770       80.76
 
 sorting bijk ....
 total (read)    energy =   -740.485800126700     


          ******************************************
          *        reference configurations        *
          ******************************************

ref   1:  2 40 43   1-39,41-42 
ref   2:  2 37 43   1-36,38-42 
ref   3:  2 42 43   1-41 
ref   4:  2 41 43   1-40,42 
ref   5:  2 37 44   1-36,38-42 
ref   6:  2 35 36   1-34,37-43 
ref   7:  2 40 44   1-39,41-42 
ref   8:  2 39 43   1-38,40-42 
ref   9:  2 35 48   1-34,36-42 
ref  10:  2 35 60   1-34,36-42 
ref  11:  2 37 48   1-36,38-42 
ref  12:  2 42 44   1-41 
ref  13:  2 37 51   1-36,38-42 
ref  14:  2 40 45   1-39,41-42 
ref  15:  2 40 46   1-39,41-42 
ref  16:  2 37 49   1-36,38-42 
ref  17:  2 38 43   1-37,39-42 
ref  18:  2 36 43   1-35,37-42 
ref  19:  2 39 44   1-38,40-42 
ref  20:  2 36 44   1-35,37-42 
ref  21:  2 38 48   1-37,39-42 
ref  22:  2 38 44   1-37,39-42 
ref  23:  2 38 45   1-37,39-42 
ref  24:  2 41 44   1-40,42 
ref  25:  2 42 46   1-41 
ref  26:  2 40 48   1-39,41-42 
ref  27:  2 41 45   1-40,42 
ref  28:  2 40 51   1-39,41-42 
ref  29:  2 40 49   1-39,41-42 
ref  30:  2 37 47   1-36,38-42 
ref  31:  2 39 46   1-38,40-42 
ref  32:  2 40 50   1-39,41-42 
ref  33:  4 35 36 43 44   1-34,37-42 
ref  34:  2 42 45   1-41 
ref  35:  2 32 59   1-31,33-42 
ref  36:  2 41 46   1-40,42 
ref  37:  2 39 45   1-38,40-42 
ref  38:  2 38 46   1-37,39-42 
ref  39:  2 39 48   1-38,40-42 
ref  40:  2 39 51   1-38,40-42 
ref  41:  2 39 49   1-38,40-42 
 
          ******************************************
          *     reference space diagonalization    *
          ******************************************

 nrprint           5 nr           5
Eref  a   
  -740.35761  -740.33350  -740.32924  -740.31894  -740.31726

 highest desired eigenvalue in reference space      0.16854

  a   
     0.0000     0.6561     0.7720     1.0521     1.0980
 # of csf in ref space for symmetry a             43
cpu for  ref space    0.1 s

          ******************************************
          *                                        *
          *         configuration generator        *
          *             for all irreps             *
          *                                        *
          ******************************************

 e-selector   0.800000000000000     
 max. excitation in ref:           2
 
# D internal mos   33 : 1-33                                                        
# V internal mos   20 : 34-53                                                       
#   external mos  130 : 54-183                                                      
 
Effective tsel:  0.96854420
 Configurations will be created from
        1653 single-annihilator configurations and
       34148 double-annihilator configurations ...
 
 The result is:
     6403 configurations with one or two internal creators,
     4673 configurations with one external or one externaland one internal creator,
      329 configurations with two external creators,
 Sum    :       11405
 
The calculation will be performed with    11446 configurations.
 

cpu for CONF gen     1.180
 maximum allocated memory:         594 KB

          ****************************************
          *       integral memory statistics     *
          ****************************************

   352862895  two-electron integrals
size of dynamic integral buffer (MB)      256
% of (ij|kl) ints fit into memory      19.0

          ******************************************
          *               symmetry                 *
          *                  a                     *
          *                TRIPLET                 *
          ******************************************

 
 # mos            :          230
 # active mos     :          183
 # electrons      :           84
 # alpha spins    :           42
 # beta  spins    :           42
 
 # CSF (CONF) with   1-tuple excitations      1258   (     1258)
 # CSF (CONF) with   2-tuple excitations     24674   (     9670)
 # CSF (CONF) with   3-tuple excitations      1038   (      408)
 
 # CSF (CONF)                                26970   (    11336)
 # reference saf                           43
 maximum # open shells                      6
cpu for      gcisp    0.0 s
 
 allocated memory in gcisp:           1 MB
cpu for cidiagzero    0.0 s
 allocated memory for H*c:         236 KB
 
 calculated matrix elements:
 int0 - int0            796        0.000s
 int0 - int-1        298775        0.060s
 int-1 - int-1     20256262        1.620s
 int0 - int-2         72905        0.020s
 int-1 - int-2      6032879        0.820s
 int-2 - int-2      1353609        0.190s
 -------------------------------------
       total:  28015226
cpu for   ri-CImat    2.7 s
 
          ******************************************
          *          M R - E N 2   program         *
          ******************************************

 mode : startvec 
 
 calculating b which is <psi_0|H|full-space>
 refspace ci-matrix has dim           43
 # vectors / simultaneously / passes           5           5           1
cpu for      mrmpb    0.0 s
cpu for      mren2    0.2 s

          ******************************************
          *                                        *
          *               new davidson             *
          *                                        *
          ******************************************

 
 loop partitioning:
 
       30000  MB of Memory available
           0  MB needed per vector
           5  roots requested
      145797  vectors fit in memory
 in davidson:
           1  loops
           5  vectors in each loop
           5  vectors in last loop
 in H*c:
           1  loops
           6  vectors in each loop
           5  vectors in last loop
 in davidson:
           1  loops
           6  vectors in each loop
           6  vectors in last loop
 in H*c:
           1  loops
           6  vectors in each loop
           6  vectors in last loop
 
 energies of all states in iteration            1
state      e-dev              res norm        conv       energy
  1  0.113398159005D+00  0.720452008812D-01    0   -740.372401967695
  2  0.141960373110D+00  0.576508988544D-01    0   -740.343839753590
  3  0.148355093312D+00  0.524274594446D-01    0   -740.337445033388
  4  0.153362423933D+00  0.672054569667D-01    0   -740.332437702767
  5  0.159161372482D+00  0.556773319975D-01    0   -740.326638754218
           0  roots converged
cpu  on   0 for            this iteration    2.1 s
wall on   0 for            this iteration    0.4 s
 
 energies of all states in iteration            2
state      e-dev              res norm        conv       energy
  1  -.109065083712D-01  0.199747649161D-01    0   -740.383308476067
  2  -.738047042946D-02  0.160479214511D-01    0   -740.351220224019
  3  -.738076547797D-02  0.204269923743D-01    0   -740.344825798866
  4  -.934368758021D-02  0.169527884279D-01    0   -740.341781390348
  5  -.791128856531D-02  0.152337463921D-01    0   -740.334550042783
           0  roots converged
cpu  on   0 for            this iteration    2.1 s
wall on   0 for            this iteration    0.4 s
 
 energies of all states in iteration            3
state      e-dev              res norm        conv       energy
  1  -.901279197342D-03  0.790014959353D-02    0   -740.384209755264
  2  -.578249959419D-03  0.576774071127D-02    0   -740.351798473979
  3  -.992859823341D-03  0.112864058443D-01    0   -740.345818658690
  4  -.623048001895D-03  0.836559806425D-02    0   -740.342404438349
  5  -.716451395020D-03  0.713005934719D-02    0   -740.335266494178
           0  roots converged
cpu  on   0 for            this iteration    2.2 s
wall on   0 for            this iteration    0.4 s
 
 energies of all states in iteration            4
state      e-dev              res norm        conv       energy
  1  -.136670367772D-03  0.318761013921D-02    0   -740.384346425632
  2  -.133741233884D-03  0.395359735680D-02    0   -740.351932215213
  3  -.316065381518D-03  0.575378872501D-02    0   -740.346134724071
  4  -.185422824531D-03  0.483761129209D-02    0   -740.342589861174
  5  -.193620551445D-03  0.536293040680D-02    0   -740.335460114729
           0  roots converged
cpu  on   0 for            this iteration    2.3 s
wall on   0 for            this iteration    0.4 s
 
 energies of all states in iteration            5
state      e-dev              res norm        conv       energy
  1  -.263602315250D-04  0.150165280402D-02    0   -740.384372785863
  2  -.675317047186D-04  0.286951202425D-02    0   -740.351999746917
  3  -.125447463314D-03  0.408176751652D-02    0   -740.346260171534
  4  -.105974751846D-03  0.393046469847D-02    0   -740.342695835926
  5  -.126879385570D-03  0.431002231405D-02    0   -740.335586994115
           0  roots converged
cpu  on   0 for            this iteration    2.5 s
wall on   0 for            this iteration    0.4 s
 
 energies of all states in iteration            6
state      e-dev              res norm        conv       energy
  1  -.542052056261D-05  0.605499445639D-03    0   -740.384378206384
  2  -.351858395454D-04  0.200789457225D-02    0   -740.352034932757
  3  -.611895541659D-04  0.269555763079D-02    0   -740.346321361089
  4  -.552210153862D-04  0.246330600391D-02    0   -740.342751056941
  5  -.123722988474D-03  0.525324651376D-02    0   -740.335710717104
           0  roots converged
cpu  on   0 for            this iteration    2.3 s
wall on   0 for            this iteration    0.4 s
 
 energies of all states in iteration            7
state      e-dev              res norm        conv       energy
  1  -.851697669946D-06  0.245193675214D-03    1   -740.384379058081
  2  -.120170859587D-04  0.960470168069D-03    0   -740.352046949843
  3  -.213717546763D-04  0.135708207386D-02    0   -740.346342732843
  4  -.163681168628D-04  0.113125786046D-02    0   -740.342767425058
  5  -.177432726568D-03  0.591902772404D-02    0   -740.335888149830
           1  roots converged
cpu  on   0 for            this iteration    2.6 s
wall on   0 for            this iteration    0.4 s
 
 energies of all states in iteration            8
state      e-dev              res norm        conv       energy
  1  -.748606722306D-07  0.173597414547D-03    1   -740.384379132942
  2  -.202231760876D-05  0.340993816277D-03    1   -740.352048972160
  3  -.452914444513D-05  0.535662254288D-03    1   -740.346347261988
  4  -.318021824713D-05  0.452621647471D-03    1   -740.342770605276
  5  -.120099038382D-03  0.320139655047D-02    0   -740.336008248868
           4  roots converged
cpu  on   0 for            this iteration    2.3 s
wall on   0 for            this iteration    0.3 s
 
 energies of all states in iteration            9
state      e-dev              res norm        conv       energy
  1  -.744522499208D-10  0.173629233690D-03    1   -740.384379133017
  2  -.190667218514D-06  0.203889039557D-03    1   -740.352049162828
  3  -.856366803026D-07  0.510159483386D-03    1   -740.346347347624
  4  -.480538291658D-07  0.436617696510D-03    1   -740.342770653330
  5  -.272740145826D-04  0.136552993098D-02    0   -740.336035522883
           4  roots converged
cpu  on   0 for            this iteration    2.5 s
wall on   0 for            this iteration    0.3 s
 
 energies of all states in iteration           10
state      e-dev              res norm        conv       energy
  1  -.920521991965D-11  0.173643366648D-03    1   -740.384379133026
  2  -.229896487680D-07  0.200853440676D-03    1   -740.352049185817
  3  -.173815308258D-07  0.506127653184D-03    1   -740.346347365006
  4  -.100355679877D-07  0.435480132462D-03    1   -740.342770663366
  5  -.526256174338D-05  0.727561380641D-03    0   -740.336040785445
           4  roots converged
cpu  on   0 for            this iteration    2.4 s
wall on   0 for            this iteration    0.3 s
 
 energies of all states in iteration           11
state      e-dev              res norm        conv       energy
  1  -.115233531051D-09  0.173238048223D-03    1   -740.384379133141
  2  -.210273690682D-07  0.174199165841D-03    1   -740.352049206845
  3  -.385049975238D-08  0.507272279938D-03    1   -740.346347368856
  4  -.552737910997D-08  0.436452256923D-03    1   -740.342770668893
  5  -.133280663070D-05  0.369117954261D-03    1   -740.336042118251
           5  roots converged
 
 all roots converged
 
cpu for   davidson   25.9 s
cpu for   driverci   29.5 s
 
 allocated memory in driver:         509 KB
 
          ******************************************
          *                                        *
          *              R E S U L T S             *
          *                                        *
          ******************************************

___________________________________________________________________________

  state         method            energy    delta e  eV      cm-1      nm
# 1   1a                 REFSP  -740.357608        0.0000        0.     0.0
# 1   1a                 DFTCI  -740.384379        0.0000        0.     0.0
 
correlation energy (highest level) -0.026771

  R  -0.7799787  (0.608367)     [S , 2]  csf  1    40  43
  R   0.3855726  (0.148666)     [S , 2]  csf  1    37  43
  R   0.2870222  (0.082382)     [S , 2]  csf  1    42  43
  R  -0.1846850  (0.034109)     [S , 2]  csf  1    41  43
  R   0.1477117  (0.021819)     [S , 2]  csf  1    37  44
  R   0.0938369  (0.008805)     [D , 2]  csf  1    35  36  43  43
  R  -0.0822961  (0.006773)     [S , 2]  csf  1    40  44
  R   0.0723671  (0.005237)     [S , 2]  csf  1    39  43
  R   0.0616033  (0.003795)     [S , 2]  csf  1    35  48
  R   0.0600998  (0.003612)     [S , 2]  csf  1    35  60
  R   0.0494231  (0.002443)     [S , 2]  csf  1    37  48
  R  -0.0425540  (0.001811)     [S , 2]  csf  1    37  51
  R   0.0423851  (0.001796)     [S , 2]  csf  1    42  44
  R   0.0381172  (0.001453)     [S , 2]  csf  1    40  45
  R  -0.0355684  (0.001265)     [S , 2]  csf  1    40  46
  R   0.0353392  (0.001249)     [D , 4]  csf  1    35  36  43  44
  R  -0.0348624  (0.001215)     [S , 2]  csf  1    37  49
  R  -0.0299309  (0.000896)     [S , 2]  csf  1    38  43
  R  -0.0124989  (0.000156)     [D , 4]  csf  2    35  36  43  44
  R  -0.0103593  (0.000107)     [D , 4]  csf  3    35  36  43  44

  sum c_ref**2 =    0.93746

    % S  95.7    % D   3.1    % T   1.2    % Q   0.0
___________________________________________________________________________

  state         method            energy    delta e  eV      cm-1      nm
# 2   2a                 REFSP  -740.333496        0.6561     5292.  1889.6
# 2   2a                 DFTCI  -740.352049        0.8797     7096.  1409.3
 
correlation energy (highest level) -0.018554

  R  -0.7560552  (0.571619)     [S , 2]  csf  1    38  43
  R   0.4864102  (0.236595)     [S , 2]  csf  1    39  43
  R   0.2585942  (0.066871)     [S , 2]  csf  1    42  43
  R   0.1283578  (0.016476)     [S , 2]  csf  1    40  43
  R   0.1189827  (0.014157)     [S , 2]  csf  1    41  43
  R   0.1136228  (0.012910)     [S , 2]  csf  1    36  43
  R  -0.1034316  (0.010698)     [S , 2]  csf  1    39  44
  R  -0.0917771  (0.008423)     [S , 2]  csf  1    36  44
  R  -0.0747391  (0.005586)     [S , 2]  csf  1    38  48
  R   0.0569026  (0.003238)     [S , 2]  csf  1    38  44
  R  -0.0481982  (0.002323)     [S , 2]  csf  1    42  44
  R  -0.0381339  (0.001454)     [S , 2]  csf  1    39  48
  R   0.0294365  (0.000867)     [S , 2]  csf  1    39  51
  R   0.0250386  (0.000627)     [S , 2]  csf  1    38  45

  sum c_ref**2 =    0.95321

    % S  97.1    % D   1.7    % T   1.2    % Q   0.0
___________________________________________________________________________

  state         method            energy    delta e  eV      cm-1      nm
# 3   3a                 REFSP  -740.329236        0.7720     6227.  1605.9
# 3   3a                 DFTCI  -740.346347        1.0349     8347.  1198.0
 
correlation energy (highest level) -0.017111

  R   0.5726100  (0.327882)     [S , 2]  csf  1    40  44
  R  -0.3993929  (0.159515)     [S , 2]  csf  1    37  43
  R  -0.3218404  (0.103581)     [S , 2]  csf  1    42  44
  R  -0.2501357  (0.062568)     [S , 2]  csf  1    40  43
  R   0.2398149  (0.057511)     [S , 2]  csf  1    42  46
  R   0.1852634  (0.034323)     [S , 2]  csf  1    41  45
  R   0.1635618  (0.026752)     [S , 2]  csf  1    41  44
  R   0.1386661  (0.019228)     [S , 2]  csf  1    40  46
  R   0.1328469  (0.017648)     [S , 2]  csf  1    37  48
  R   0.1215076  (0.014764)     [S , 2]  csf  1    40  48
  R  -0.1113106  (0.012390)     [S , 2]  csf  1    40  45
  R  -0.1015972  (0.010322)     [S , 2]  csf  1    40  51
  R  -0.0958215  (0.009182)     [S , 2]  csf  1    39  46
  R   0.0950407  (0.009033)     [S , 2]  csf  1    39  43
  R  -0.0920971  (0.008482)     [S , 2]  csf  1    37  51
  R  -0.0809167  (0.006548)     [S , 2]  csf  1    39  44
  R  -0.0782885  (0.006129)     [S , 2]  csf  1    40  49
  R  -0.0765568  (0.005861)     [S , 2]  csf  1    41  43
  R  -0.0742101  (0.005507)     [S , 2]  csf  1    42  45
  R   0.0694308  (0.004821)     [S , 2]  csf  1    37  47
  R  -0.0638175  (0.004073)     [S , 2]  csf  1    37  49
  R   0.0607206  (0.003687)     [S , 2]  csf  1    38  43
  R   0.0574082  (0.003296)     [S , 2]  csf  1    40  50
  R   0.0534211  (0.002854)     [D , 4]  csf  2    35  36  43  44
  R  -0.0449218  (0.002018)     [S , 2]  csf  1    37  44
  R   0.0448765  (0.002014)     [S , 2]  csf  1    38  44
  R   0.0422763  (0.001787)     [S , 2]  csf  1    39  45
  R  -0.0421966  (0.001781)     [S , 2]  csf  1    32  59
  R  -0.0401818  (0.001615)     [S , 2]  csf  1    39  48
  R  -0.0391443  (0.001532)     [D , 4]  csf  3    35  36  43  44
  R   0.0300466  (0.000903)     [S , 2]  csf  1    41  46
  R   0.0297898  (0.000887)     [S , 2]  csf  1    39  51

  sum c_ref**2 =    0.93116

    % S  95.6    % D   3.8    % T   0.6    % Q   0.0
___________________________________________________________________________

  state         method            energy    delta e  eV      cm-1      nm
# 4   4a                 REFSP  -740.318945        1.0521     8486.  1178.5
# 4   4a                 DFTCI  -740.342771        1.1322     9132.  1095.1
 
correlation energy (highest level) -0.023826

  R   0.6155812  (0.378940)     [S , 2]  csf  1    42  46
  R   0.4981589  (0.248162)     [S , 2]  csf  1    41  45
  R  -0.3087596  (0.095333)     [S , 2]  csf  1    40  44
  R   0.2341424  (0.054823)     [S , 2]  csf  1    37  43
  R  -0.1911686  (0.036545)     [S , 2]  csf  1    39  46
  R  -0.1830823  (0.033519)     [S , 2]  csf  1    42  44
  R  -0.1641336  (0.026940)     [S , 2]  csf  1    42  45
  R  -0.1111067  (0.012345)     [S , 2]  csf  1    40  45
  R  -0.0959457  (0.009206)     [S , 2]  csf  1    32  59
  R   0.0904072  (0.008173)     [S , 2]  csf  1    41  46
  R   0.0826697  (0.006834)     [S , 2]  csf  1    40  43
  R   0.0720683  (0.005194)     [S , 2]  csf  1    41  43
  R  -0.0658206  (0.004332)     [S , 2]  csf  1    37  48
  R   0.0646572  (0.004181)     [S , 2]  csf  1    39  45
  R  -0.0632149  (0.003996)     [S , 2]  csf  1    40  48
  R   0.0580368  (0.003368)     [S , 2]  csf  1    38  44
  R   0.0533539  (0.002847)     [S , 2]  csf  1    40  51
  R   0.0533053  (0.002841)     [S , 2]  csf  1    40  46
  R  -0.0520435  (0.002709)     [S , 2]  csf  1    42  43
  R   0.0486823  (0.002370)     [S , 2]  csf  1    39  44
  R   0.0449837  (0.002024)     [S , 2]  csf  1    37  51
  R   0.0438876  (0.001926)     [S , 2]  csf  1    38  46
  R   0.0373470  (0.001395)     [S , 2]  csf  1    40  49
  R  -0.0370242  (0.001371)     [S , 2]  csf  1    41  44
  R  -0.0358359  (0.001284)     [S , 2]  csf  1    39  43
  R   0.0323363  (0.001046)     [S , 2]  csf  1    37  49
  R  -0.0316596  (0.001002)     [S , 2]  csf  1    37  47
  R   0.0307079  (0.000943)     [S , 2]  csf  1    38  45
  R   0.0294069  (0.000865)     [S , 2]  csf  1    36  43
  R  -0.0263967  (0.000697)     [S , 2]  csf  1    40  50

  sum c_ref**2 =    0.95679

    % S  97.9    % D   1.7    % T   0.4    % Q   0.0
___________________________________________________________________________

  state         method            energy    delta e  eV      cm-1      nm
# 5   5a                 REFSP  -740.317256        1.0980     8856.  1129.1
# 5   5a                 DFTCI  -740.336042        1.3153    10609.   942.6
 
correlation energy (highest level) -0.018786

  R   0.5012951  (0.251297)     [S , 2]  csf  1    38  44
  R  -0.4595123  (0.211152)     [S , 2]  csf  1    39  44
  R   0.3940966  (0.155312)     [S , 2]  csf  1    38  43
  R   0.2882420  (0.083083)     [S , 2]  csf  1    39  43
  R   0.2023253  (0.040936)     [S , 2]  csf  1    36  43
  R  -0.1949973  (0.038024)     [S , 2]  csf  1    42  44
  R  -0.1397100  (0.019519)     [S , 2]  csf  1    40  44
  R  -0.1172987  (0.013759)     [S , 2]  csf  1    39  48
  R   0.1126095  (0.012681)     [S , 2]  csf  1    38  46
  R  -0.1114798  (0.012428)     [S , 2]  csf  1    41  45
  R   0.1074137  (0.011538)     [S , 2]  csf  1    36  44
  R  -0.1052118  (0.011070)     [S , 2]  csf  1    41  44
  R   0.1034188  (0.010695)     [S , 2]  csf  1    42  43
  R   0.0926756  (0.008589)     [S , 2]  csf  1    39  51
  R   0.0910922  (0.008298)     [S , 2]  csf  1    40  43
  R  -0.0893085  (0.007976)     [S , 2]  csf  1    38  48
  R  -0.0735595  (0.005411)     [S , 2]  csf  1    42  46
  R   0.0724012  (0.005242)     [S , 2]  csf  1    39  49
  R  -0.0675538  (0.004564)     [S , 2]  csf  1    38  45
  R  -0.0640596  (0.004104)     [S , 2]  csf  1    41  43
  R   0.0481862  (0.002322)     [S , 2]  csf  1    42  45
  R  -0.0477551  (0.002281)     [S , 2]  csf  1    39  46
  R   0.0459416  (0.002111)     [S , 2]  csf  1    37  43
  R   0.0432435  (0.001870)     [S , 2]  csf  1    40  45
  R  -0.0367334  (0.001349)     [S , 2]  csf  1    40  48
  R  -0.0318966  (0.001017)     [S , 2]  csf  1    40  46
  R   0.0282422  (0.000798)     [S , 2]  csf  1    40  51

  sum c_ref**2 =    0.92986

    % S  97.7    % D   1.8    % T   0.5    % Q   0.0

___________________________________________________________________________

approximate natural orbital occupation numbers
from diagonal of one-particle density matrix  

 number   base occ/eps      average occ   1a     2a     3a     4a     5a   
  34  32 a     2   -0.4351    1.995     1.999  2.000  1.996  1.981  1.998
  35  35 a     2   -0.4075    1.990     1.962  2.000  1.990  1.998  2.000
  36  36 a     2   -0.3951    1.976     1.985  1.970  1.990  1.997  1.938
  37  37 a     2   -0.3503    1.905     1.813  1.999  1.785  1.932  1.996
  38  38 a     2   -0.3310    1.780     1.988  1.394  1.983  1.987  1.546
  39  39 a     2   -0.3251    1.857     1.989  1.739  1.955  1.950  1.654
  40  40 a     2   -0.3155    1.738     1.363  1.982  1.517  1.866  1.964
  41  41 a     2   -0.3087    1.909     1.955  1.973  1.924  1.728  1.968
  42  42 a     2   -0.2996    1.824     1.904  1.917  1.821  1.543  1.934
  43  43 a     0   -0.0315    0.516     0.942  0.949  0.276  0.085  0.325
  44  44 a     0   -0.0052    0.257     0.047  0.034  0.499  0.143  0.561
  45  45 a     0    0.0246    0.083     0.013  0.014  0.060  0.301  0.027
  46  46 a     0    0.0267    0.117     0.012  0.011  0.097  0.441  0.027
  47  47 a     0    0.0889    0.005     0.002  0.002  0.010  0.003  0.007
  48  48 a     0    0.1019    0.021     0.009  0.011  0.042  0.011  0.032
  49  49 a     0    0.1122    0.006     0.003  0.003  0.013  0.003  0.009
  50  50 a     0    0.1162    0.003     0.001  0.002  0.006  0.002  0.004
  51  51 a     0    0.1175    0.011     0.005  0.005  0.024  0.006  0.016

suggestions for active space selection:
if max.amplitude <0.02 AS should be:18/20, mos:   32  35  36  37  38  39  40  41  42  43  44  45  46  47  48  49  50  51  59  60
if max.amplitude <0.03 AS should be:18/20, mos:   32  35  36  37  38  39  40  41  42  43  44  45  46  47  48  49  50  51  59  60
if max.amplitude <0.04 AS should be:18/20, mos:   32  35  36  37  38  39  40  41  42  43  44  45  46  47  48  49  50  51  59  60
if max.amplitude <0.05 AS should be:18/20, mos:   32  35  36  37  38  39  40  41  42  43  44  45  46  47  48  49  50  51  59  60
if max.amplitude <0.07 AS should be:18/17, mos:   32  35  36  37  38  39  40  41  42  43  44  45  46  48  49  51  59
if max.amplitude <0.10 AS should be:14/13, mos:   36  37  38  39  40  41  42  43  44  45  46  48  51

max.amplitude NOT in ref.space in ex-classes:
 0.000(S ) 0.000(D ) 0.000(T ) 0.000(Q ) 0.000(Q )

         ----------------------------------
         ! this was a dftciR2022      run  !
         ----------------------------------

 
  important configurations written to <mrci.refconf>
cpu for      print    0.1 s
cpu  on   0 for                      mrci   31.9 s
wall on   0 for                      mrci    7.3 s
