# Supplementary material for: Photochemical Deracemization of 4,7-Diaza-1-isoindolinones by Unidirectional Hydrogen Atom Shuttling
Source: J Am Chem Soc. 2024 Dec 30;147(2):1434–9. doi: 10.1021/jacs.4c16053 (PMC11744763; doi:10.1021/jacs.4c16053)
Supplement: Supplementary file 3 — ja4c16053_si_003.zip [file ja4c16053_si_003.zip › to_zip/2b/tda.out]

                                 *****************
                                 * O   R   C   A *
                                 *****************

                                            #,                                       
                                            ###                                      
                                            ####                                     
                                            #####                                    
                                            ######                                   
                                           ########,                                 
                                     ,,################,,,,,                         
                               ,,#################################,,                 
                          ,,##########################################,,             
                       ,#########################################, ''#####,          
                    ,#############################################,,   '####,        
                  ,##################################################,,,,####,       
                ,###########''''           ''''###############################       
              ,#####''   ,,,,##########,,,,          '''####'''          '####       
            ,##' ,,,,###########################,,,                        '##       
           ' ,,###''''                  '''############,,,                           
         ,,##''                                '''############,,,,        ,,,,,,###''
      ,#''                                            '''#######################'''  
     '                                                          ''''####''''         
             ,#######,   #######,   ,#######,      ##                                
            ,#'     '#,  ##    ##  ,#'     '#,    #''#        ,####,   ,####,        
            ##       ##  ##   ,#'  ##            #'  '#       #'       #'  '#        
            ##       ##  #######   ##           ,######,      #####,   #    #        
            '#,     ,#'  ##    ##  '#,     ,#' ,#      #,     #,   #   #,  ,#        
             '#######'   ##     ##  '#######'  #'      '#     '####' # '####'        


                #########################################################
                #                        -***-                          #
                #          Department of theory and spectroscopy        #
                #                                                       #
                #                      Frank Neese                      #
                #                                                       #
                #     Directorship, Architecture, Infrastructure        #
                #                    SHARK, DRIVERS                     #
                #        Core code/Algorithms in most modules           #
                #                                                       #
                #        Max Planck Institute fuer Kohlenforschung      #
                #                Kaiser Wilhelm Platz 1                 #
                #                 D-45470 Muelheim/Ruhr                 #
                #                      Germany                          #
                #                                                       #
                #                  All rights reserved                  #
                #                        -***-                          #
                #########################################################


                         Program Version 6.0.0  -   RELEASE  -


 With contributions from (in alphabetic order):
   Daniel Aravena         : Magnetic Suceptibility
   Michael Atanasov       : Ab Initio Ligand Field Theory (pilot matlab implementation)
   Alexander A. Auer      : GIAO ZORA, VPT2 properties, NMR spectrum
   Ute Becker             : All parallelization in ORCA, NUMFREQ, NUMCALC
   Giovanni Bistoni       : ED, misc. LED, open-shell LED, HFLD
   Martin Brehm           : Molecular dynamics
   Dmytro Bykov           : pre 5.0 version of the SCF Hessian
   Marcos Casanova-Páez   : Triplet and SCS-CIS(D). UHF-(DLPNO)-IP/EA/STEOM-CCSD. UHF-CVS-IP/STEOM-CCSD
   Vijay G. Chilkuri      : MRCI spin determinant printing, contributions to CSF-ICE
   Pauline Colinet        : FMM embedding
   Dipayan Datta          : RHF DLPNO-CCSD density
   Achintya Kumar Dutta   : EOM-CC, STEOM-CC
   Nicolas Foglia         : Exact transition moments, OPA infrastructure, MCD improvements
   Dmitry Ganyushin       : Spin-Orbit,Spin-Spin,Magnetic field MRCI
   Miquel Garcia          : C-PCM and meta-GGA Hessian, CCSD/C-PCM, Gaussian charge scheme
   Tiago L. C. Gouveia    : GS-ROHF, GS-ROCIS
   Yang Guo               : DLPNO-NEVPT2, F12-NEVPT2, CIM, IAO-localization
   Andreas Hansen         : Spin unrestricted coupled pair/coupled cluster methods
   Ingolf Harden          : AUTO-CI MPn and infrastructure 
   Benjamin Helmich-Paris : MC-RPA, TRAH-(SCF,CASSCF), AVAS, COSX integrals, SCF dyn. polar.
   Lee Huntington         : MR-EOM, pCC
   Robert Izsak           : Overlap fitted RIJCOSX, COSX-SCS-MP3, EOM
   Riya Kayal             : Wick's Theorem for AUTO-CI, AUTO-CI UHF-CCSDT
   Emily Kempfer          : AUTO-CI, RHF CISDT and CCSDT
   Christian Kollmar      : KDIIS, OOCD, Brueckner-CCSD(T), CCSD density, CASPT2, CASPT2-K, improved NEVPT2
   Axel Koslowski         : Symmetry handling
   Simone Kossmann        : Meta GGA functionals, TD-DFT gradient, OOMP2, (MP2 Hessian; deprecated post 5.0)
   Lucas Lang             : DCDCAS
   Marvin Lechner         : AUTO-CI (C++ implementation), FIC-MRCC
   Spencer Leger          : CASSCF response
   Dagmar Lenk            : GEPOL surface, SMD, ORCA-2-JSON
   Dimitrios Liakos       : Extrapolation schemes; Compound Job, initial MDCI parallelization
   Dimitrios Manganas     : Further ROCIS development; embedding schemes. LFT, Crystal Embedding
   Dimitrios Pantazis     : SARC Basis sets
   Anastasios Papadopoulos: AUTO-CI, single reference methods and gradients
   Taras Petrenko         : pre 6.0 DFT Hessian and TD-DFT gradient, (ASA, deprecated), ECA, 1-Electron XAS/XES, NRVS
   Peter Pinski           : DLPNO-MP2, DLPNO-MP2 Gradient
   Christoph Reimann      : Effective Core Potentials
   Marius Retegan         : Local ZFS, SOC
   Christoph Riplinger    : Optimizer, TS searches, QM/MM, DLPNO-CCSD(T), (RO)-DLPNO pert. Triples
   Michael Roemelt        : Original ROCIS implementation
   Masaaki Saitow         : Open-shell DLPNO-CCSD energy and density
   Barbara Sandhoefer     : DKH picture change effects
   Kantharuban Sivalingam : CASSCF convergence/infrastructure, NEVPT2 and variants, FIC-MRCI
   Bernardo de Souza      : ESD, SOC TD-DFT
   Georgi Stoychev        : AutoAux, RI-MP2 NMR, DLPNO-MP2 response, X2C
   Van Anh Tran           : RI-MP2 g-tensors
   Willem Van den Heuvel  : Paramagnetic NMR
   Zikuan Wang            : NOTCH, Electric field optimization 
   Frank Wennmohs         : Technical directorship and infrastructure
   Hang Xu                : AUTO-CI-Response properties 


 We gratefully acknowledge several colleagues who have allowed us to
 interface, adapt or use parts of their codes:
   Stefan Grimme, W. Hujo, H. Kruse, P. Pracht,  : VdW corrections, initial TS optimization,
                  C. Bannwarth, S. Ehlert,         DFT functionals, gCP, sTDA/sTD-DF
                  L. Wittmann, M. Mueller
   Ed Valeev, F. Pavosevic, A. Kumar             : LibInt (2-el integral package), F12 methods
   Garnet Chan, S. Sharma, J. Yang, R. Olivares  : DMRG
   Ulf Ekstrom                                   : XCFun DFT Library
   Mihaly Kallay                                 : mrcc  (arbitrary order and MRCC methods)
   Frank Weinhold                                : gennbo (NPA and NBO analysis)
   Simon Mueller                                 : openCOSMO-RS
   Christopher J. Cramer and Donald G. Truhlar   : smd solvation model
   Lars Goerigk                                  : TD-DFT with DH, B97 family of functionals
   V. Asgeirsson, H. Jonsson                     : NEB implementation
   FAccTs GmbH                                   : IRC, NEB, NEB-TS, DLPNO-Multilevel, CI-OPT
                                                   MM, QMMM, 2- and 3-layer-ONIOM, Crystal-QMMM,
                                                   LR-CPCM, SF, NACMEs, symmetry and pop. for TD-DFT,
                                                   nearIR, NL-DFT gradient (VV10), updates on ESD,
                                                   ML-optimized integration grids, MBIS, APM,
                                                   GOAT, DOCKER, SOLVATOR, interface openCOSMO-RS
   S Lehtola, MJT Oliveira, MAL Marques          : LibXC Library
   Liviu Ungur et al                             : ANISO software


 Your calculation uses the libint2 library for the computation of 2-el integrals
 For citations please refer to: http://libint.valeyev.net

 Your ORCA version has been built with support for libXC version: 6.2.2
 For citations please refer to: https://libxc.gitlab.io

 This ORCA versions uses:
   CBLAS   interface :  Fast vector & matrix operations
   LAPACKE interface :  Fast linear algebra routines
   SCALAPACK package :  Parallel linear algebra routines
   Shared memory     :  Shared parallel matrices
   BLAS/LAPACK       :  OpenBLAS 0.3.27  USE64BITINT DYNAMIC_ARCH NO_AFFINITY SkylakeX SINGLE_THREADED
        Core in use  :  SkylakeX
   Copyright (c) 2011-2014, The OpenBLAS Project


NOTE: MaxCore=1000 MB was set to SCF,MP2,MDCI,CIPSI,MRCI and CIS
      => If you want to overwrite this, your respective input block should be placed after the MaxCore statement


***************************************
The coordinates will be read from file: coord.xyz
***************************************


Your calculation utilizes the geometrical counterpoise correction gCP
Please cite in your paper:
H.Kruse, S. Grimme J.Chem.Phys., 136, (2012), 154101 
   

Your calculation utilizes the atom-pairwise dispersion correction
with the Becke-Johnson damping scheme (D3BJ)


Your calculation employs the composite approach PBEh-3c.
Please cite in your paper:
S. Grimme, J. G. Brandenburg, C. Bannwarth, A. Hansen J.Chem.Phys., 143, (2015), 054107 
   

================================================================================

----- Orbital basis set information -----
Your calculation utilizes the basis: def2-mSVP

----- AuxJ basis set information -----
Your calculation utilizes the auxiliary basis: def2/J
   F. Weigend, Phys. Chem. Chem. Phys. 8, 1057 (2006).

================================================================================
                                        WARNINGS
                       Please study these warnings very carefully!
================================================================================

INFO   : Checking CIS options ...

WARNING: CIS/ROCIS methods need fully converged wavefunctions
  ===> : Setting SCFConvForced true
         You can overwrite this default with %scf ConvForced false 


================================================================================
                                       INPUT FILE
================================================================================
NAME = orca.inp
|  1> ! RKS PBEh-3c CPCM(DCM) 
|  2> %tddft
|  3> nroots 5
|  4> iroot 1
|  5> triplets true
|  6> DoNTO True
|  7> end
|  8> %pal
|  9> nprocs 8
| 10> end
| 11> %plots
| 12> dim1 200 # resolution in x-direction
| 13> dim2 200 # resolution in y-direction
| 14> dim3 200 # resolution in z-direction
| 15> Format Gaussian_Cube
| 16> ElDens("Eldens.cube"); # Electron density
| 17> SpinDens("Sdens.cube"); # Spin density
| 18> end
| 19> %maxcore 1000
| 20> * xyzfile 0 1 coord.xyz
| 21> 
| 22>                          ****END OF INPUT****
================================================================================

                       ****************************
                       * Single Point Calculation *
                       ****************************

---------------------------------
CARTESIAN COORDINATES (ANGSTROEM)
---------------------------------
  C      2.744496    0.374211    1.048895
  C      2.172014    0.589827   -0.201922
  C      2.934289    0.331363   -1.339533
  C      4.238112   -0.129822   -1.230275
  C      4.799836   -0.341670    0.022643
  C      4.049768   -0.087547    1.162197
  C      0.746299    1.047668   -0.327190
  C     -0.209036   -0.126412   -0.573898
  C     -1.643971    0.297108   -0.613024
  C     -2.359028   -0.353866    0.373780
  C     -1.440427   -1.263223    1.113386
  N     -0.237573   -1.080940    0.518591
  N     -2.190538    1.175781   -1.431653
  C     -3.488603    1.374214   -1.232278
  C     -4.210386    0.711151   -0.236202
  N     -3.648005   -0.165309    0.585008
  O     -1.708438   -2.002754    2.036509
  H      0.583229   -1.595069    0.800648
  H     -3.988632    2.084980   -1.878756
  H     -5.268180    0.907633   -0.112696
  H      2.166440    0.576088    1.943253
  H      4.480461   -0.246212    2.142591
  H      5.817733   -0.699301    0.109225
  H      4.818010   -0.320969   -2.124176
  H      2.504474    0.498358   -2.320859
  H      0.641239    1.742467   -1.163096
  H      0.432256    1.574585    0.576501
  H      0.066179   -0.625668   -1.509637

----------------------------
CARTESIAN COORDINATES (A.U.)
----------------------------
  NO LB      ZA    FRAG     MASS         X           Y           Z
   0 C     6.0000    0    12.011    5.186345    0.707157    1.982125
   1 C     6.0000    0    12.011    4.104511    1.114612   -0.381578
   2 C     6.0000    0    12.011    5.545003    0.626186   -2.531350
   3 C     6.0000    0    12.011    8.008871   -0.245327   -2.324883
   4 C     6.0000    0    12.011    9.070375   -0.645663    0.042788
   5 C     6.0000    0    12.011    7.652953   -0.165439    2.196234
   6 C     6.0000    0    12.011    1.410301    1.979806   -0.618300
   7 C     6.0000    0    12.011   -0.395020   -0.238885   -1.084510
   8 C     6.0000    0    12.011   -3.106655    0.561452   -1.158448
   9 C     6.0000    0    12.011   -4.457916   -0.668709    0.706342
  10 C     6.0000    0    12.011   -2.722013   -2.387145    2.103994
  11 N     7.0000    0    14.007   -0.448948   -2.042681    0.979995
  12 N     7.0000    0    14.007   -4.139516    2.221905   -2.705432
  13 C     6.0000    0    12.011   -6.592504    2.596888   -2.328668
  14 C     6.0000    0    12.011   -7.956477    1.343881   -0.446358
  15 N     7.0000    0    14.007   -6.893730   -0.312389    1.105506
  16 O     8.0000    0    15.999   -3.228481   -3.784656    3.848445
  17 H     1.0000    0     1.008    1.102144   -3.014244    1.513006
  18 H     1.0000    0     1.008   -7.537422    3.940041   -3.550334
  19 H     1.0000    0     1.008   -9.955417    1.715178   -0.212964
  20 H     1.0000    0     1.008    4.093977    1.088648    3.672216
  21 H     1.0000    0     1.008    8.466844   -0.465274    4.048911
  22 H     1.0000    0     1.008   10.993922   -1.321488    0.206405
  23 H     1.0000    0     1.008    9.104720   -0.606543   -4.014111
  24 H     1.0000    0     1.008    4.732769    0.941761   -4.385789
  25 H     1.0000    0     1.008    1.211767    3.292785   -2.197932
  26 H     1.0000    0     1.008    0.816846    2.975534    1.089429
  27 H     1.0000    0     1.008    0.125061   -1.182341   -2.852800

--------------------------------
INTERNAL COORDINATES (ANGSTROEM)
--------------------------------
 C      0   0   0     0.000000000000     0.00000000     0.00000000
 C      1   0   0     1.392397287058     0.00000000     0.00000000
 C      2   1   0     1.393565726627   118.66636017     0.00000000
 C      3   2   1     1.387293217115   120.76051798   359.91421657
 C      4   3   2     1.389322377552   120.11268848     0.08764477
 C      5   4   3     1.387718922432   119.60982821   359.91355911
 C      2   1   3     1.502654767647   120.80822408   177.96641562
 C      7   2   1     1.533621293537   111.78873497   263.37816486
 C      8   7   2     1.496642654111   112.63201948   176.27134744
 C      9   8   7     1.381613188132   110.13354201   239.81228839
 C     10   9   8     1.489219340535   108.85567349   359.20996207
 N     11  10   9     1.354203110215   104.33355273     0.43643019
 N      9   8   7     1.319452882797   127.00072204    58.64485382
 C     13   9   8     1.328193762576   114.28019625   180.86004090
 C     14  13   9     1.397422765684   122.74511336     0.22968839
 N     10   9   8     1.319709354541   123.53866085   179.25743419
 O     11  10   9     1.212803983181   127.88273885   180.63556684
 H     12  11  10     1.008762364921   122.09481157   181.69012570
 H     14  13   9     1.083120860614   117.36310484   180.12412831
 H     15  14  13     1.082952593907   119.98115301   179.96687401
 H      1   2   3     1.083872053053   119.54657609   179.64496102
 H      6   5   4     1.082517320483   120.12024822   180.22880550
 H      5   4   3     1.082363842555   120.18252519   180.14037489
 H      4   3   2     1.082533230908   119.80979038   180.29989348
 H      3   2   1     1.084265288501   119.56615608   180.26802439
 H      7   2   1     1.092025667886   110.42309608   143.49601126
 H      7   2   1     1.092210149140   110.53767288    24.81687766
 H      8   7   2     1.095722358951   109.25281530   299.25012807

---------------------------
INTERNAL COORDINATES (A.U.)
---------------------------
 C      0   0   0     0.000000000000     0.00000000     0.00000000
 C      1   0   0     2.631249542155     0.00000000     0.00000000
 C      2   1   0     2.633457572943   118.66636017     0.00000000
 C      3   2   1     2.621604247793   120.76051798   359.91421657
 C      4   3   2     2.625438805302   120.11268848     0.08764477
 C      5   4   3     2.622408714258   119.60982821   359.91355911
 C      2   1   3     2.839605984684   120.80822408   177.96641562
 C      7   2   1     2.898124237936   111.78873497   263.37816486
 C      8   7   2     2.828244736615   112.63201948   176.27134744
 C      9   8   7     2.610870548583   110.13354201   239.81228839
 C     10   9   8     2.814216706951   108.85567349   359.20996207
 N     11  10   9     2.559073008010   104.33355273     0.43643019
 N      9   8   7     2.493404595100   127.00072204    58.64485382
 C     13   9   8     2.509922464051   114.28019625   180.86004090
 C     14  13   9     2.640746320450   122.74511336     0.22968839
 N     10   9   8     2.493889256456   123.53866085   179.25743419
 O     11  10   9     2.291867382341   127.88273885   180.63556684
 H     12  11  10     1.906284603908   122.09481157   181.69012570
 H     14  13   9     2.046801796498   117.36310484   180.12412831
 H     15  14  13     2.046483818503   119.98115301   179.96687401
 H      1   2   3     2.048221344481   119.54657609   179.64496102
 H      6   5   4     2.045661270940   120.12024822   180.22880550
 H      5   4   3     2.045371239687   120.18252519   180.14037489
 H      4   3   2     2.045691337285   119.80979038   180.29989348
 H      3   2   1     2.048964451783   119.56615608   180.26802439
 H      7   2   1     2.063629443517   110.42309608   143.49601126
 H      7   2   1     2.063978062565   110.53767288    24.81687766
 H      8   7   2     2.070615177232   109.25281530   299.25012807

---------------------
BASIS SET INFORMATION
---------------------
There are 4 groups of distinct atoms

 Group   1 Type C   : 8s4p1d contracted to 4s2p1d pattern {5111/31/1}
 Group   2 Type N   : 8s4p1d contracted to 4s2p1d pattern {5111/31/1}
 Group   3 Type O   : 8s4p1d contracted to 4s2p1d pattern {5111/31/1}
 Group   4 Type H   : 4s contracted to 2s pattern {31}

Atom   0C    basis set group =>   1
Atom   1C    basis set group =>   1
Atom   2C    basis set group =>   1
Atom   3C    basis set group =>   1
Atom   4C    basis set group =>   1
Atom   5C    basis set group =>   1
Atom   6C    basis set group =>   1
Atom   7C    basis set group =>   1
Atom   8C    basis set group =>   1
Atom   9C    basis set group =>   1
Atom  10C    basis set group =>   1
Atom  11N    basis set group =>   2
Atom  12N    basis set group =>   2
Atom  13C    basis set group =>   1
Atom  14C    basis set group =>   1
Atom  15N    basis set group =>   2
Atom  16O    basis set group =>   3
Atom  17H    basis set group =>   4
Atom  18H    basis set group =>   4
Atom  19H    basis set group =>   4
Atom  20H    basis set group =>   4
Atom  21H    basis set group =>   4
Atom  22H    basis set group =>   4
Atom  23H    basis set group =>   4
Atom  24H    basis set group =>   4
Atom  25H    basis set group =>   4
Atom  26H    basis set group =>   4
Atom  27H    basis set group =>   4
---------------------------------
AUXILIARY/J BASIS SET INFORMATION
---------------------------------
There are 4 groups of distinct atoms

 Group   1 Type C   : 12s5p4d2f1g contracted to 6s4p3d1f1g pattern {711111/2111/211/2/1}
 Group   2 Type N   : 12s5p4d2f1g contracted to 6s4p3d1f1g pattern {711111/2111/211/2/1}
 Group   3 Type O   : 12s5p4d2f1g contracted to 6s4p3d1f1g pattern {711111/2111/211/2/1}
 Group   4 Type H   : 5s2p1d contracted to 3s1p1d pattern {311/2/1}

Atom   0C    basis set group =>   1
Atom   1C    basis set group =>   1
Atom   2C    basis set group =>   1
Atom   3C    basis set group =>   1
Atom   4C    basis set group =>   1
Atom   5C    basis set group =>   1
Atom   6C    basis set group =>   1
Atom   7C    basis set group =>   1
Atom   8C    basis set group =>   1
Atom   9C    basis set group =>   1
Atom  10C    basis set group =>   1
Atom  11N    basis set group =>   2
Atom  12N    basis set group =>   2
Atom  13C    basis set group =>   1
Atom  14C    basis set group =>   1
Atom  15N    basis set group =>   2
Atom  16O    basis set group =>   3
Atom  17H    basis set group =>   4
Atom  18H    basis set group =>   4
Atom  19H    basis set group =>   4
Atom  20H    basis set group =>   4
Atom  21H    basis set group =>   4
Atom  22H    basis set group =>   4
Atom  23H    basis set group =>   4
Atom  24H    basis set group =>   4
Atom  25H    basis set group =>   4
Atom  26H    basis set group =>   4
Atom  27H    basis set group =>   4


           ************************************************************
           *        Program running with 8 parallel MPI-processes     *
           *              working on a common directory               *
           ************************************************************
------------------------------------------------------------------------------
                             ORCA STARTUP CALCULATIONS
                           -- RI-GTO INTEGRALS CHOSEN --
------------------------------------------------------------------------------
------------------------------------------------------------------------------
                   ___                                                        
                  /   \      - P O W E R E D   B Y -                         
                 /     \                                                     
                 |  |  |   _    _      __       _____    __    __             
                 |  |  |  | |  | |    /  \     |  _  \  |  |  /  |          
                  \  \/   | |  | |   /    \    | | | |  |  | /  /          
                 / \  \   | |__| |  /  /\  \   | |_| |  |  |/  /          
                |  |  |   |  __  | /  /__\  \  |    /   |      \           
                |  |  |   | |  | | |   __   |  |    \   |  |\   \          
                \     /   | |  | | |  |  |  |  | |\  \  |  | \   \       
                 \___/    |_|  |_| |__|  |__|  |_| \__\ |__|  \__/        
                                                                              
                      - O R C A' S   B I G   F R I E N D -                    
                                      &                                       
                       - I N T E G R A L  F E E D E R -                       
                                                                              
 v1 FN, 2020, v2 2021, v3 2022-2024                                           
------------------------------------------------------------------------------


----------------------
SHARK INTEGRAL PACKAGE
----------------------

Number of atoms                             ...     28
Number of basis functions                   ...    277
Number of shells                            ...    141
Maximum angular momentum                    ...      2
Integral batch strategy                     ... SHARK/LIBINT Hybrid
RI-J (if used) integral strategy            ... SPLIT-RIJ (Revised 2003 algorithm where possible)
Printlevel                                  ...      1
Contraction scheme used                     ... SEGMENTED contraction
Prescreening option                         ... SCHWARTZ
   Thresh                                   ... 1.000e-10
   Tcut                                     ... 1.000e-11
   Tpresel                                  ... 1.000e-11 
Coulomb Range Separation                    ... NOT USED
Exchange Range Separation                   ... NOT USED
Multipole approximations                    ... NOT USED
Finite Nucleus Model                        ... NOT USED
CABS basis                                  ... NOT available
Auxiliary Coulomb fitting basis             ... AVAILABLE
   # of basis functions in Aux-J            ...    954
   # of shells in Aux-J                     ...    310
   Maximum angular momentum in Aux-J        ...      4
Auxiliary J/K fitting basis                 ... NOT available
Auxiliary Correlation fitting basis         ... NOT available
Auxiliary 'external' fitting basis          ... NOT available

Checking pre-screening integrals            ... done (  0.0 sec) Dimension = 141
Check shell pair data                       ... done (  0.0 sec)
Shell pair information
Shell pair cut-off parameter TPreSel        ...   1.0e-11
Total number of shell pairs                 ...     10011
Shell pairs after pre-screening             ...      7098
Total number of primitive shell pairs       ...     35499
Primitive shell pairs kept                  ...     16498
          la=0 lb=0:   2568 shell pairs
          la=1 lb=0:   2433 shell pairs
          la=1 lb=1:    537 shell pairs
          la=2 lb=0:    984 shell pairs
          la=2 lb=1:    469 shell pairs
          la=2 lb=2:    107 shell pairs

Calculating one electron integrals          ... done (  0.0 sec)
Calculating RI/J V-Matrix + Cholesky decomp.... done (  0.0 sec)
Calculating Nuclear repulsion               ... done (  0.0 sec) ENN=   1105.508290590156 Eh

Diagonalization of the overlap matrix:
Smallest eigenvalue                        ... 4.209e-04
Time for diagonalization                   ...    0.007 sec
Threshold for overlap eigenvalues          ... 1.000e-07
Number of eigenvalues below threshold      ... 0
Time for construction of square roots      ...    0.004 sec
Total time needed                          ...    0.012 sec

-------------------
DFT GRID GENERATION
-------------------

General Integration Accuracy     IntAcc      ... 4.159
Radial Grid Type                 RadialGrid  ... OptM3 with GC (2021)
Angular Grid (max. ang.)         AngularGrid ... 3 (Lebedev-194)
Angular grid pruning method      GridPruning ... 4 (adaptive)
Weight generation scheme         WeightScheme... mBecke (2022)
Basis function cutoff            BFCut       ... 1.0000e-10
Integration weight cutoff        WCut        ... 1.0000e-14
Partially contracted basis set               ... off
Rotationally invariant grid construction     ... off
Angular grids for H and He will be reduced by one unit

Total number of grid points                  ...    70556
Total number of batches                      ...     1116
Average number of points per batch           ...       63
Average number of grid points per atom       ...     2520
Initializing property integral containers    ... done (  0.0 sec)

SHARK setup successfully completed in   0.5 seconds

Maximum memory used throughout the entire STARTUP-calculation: 25.0 MB


           ************************************************************
           *        Program running with 8 parallel MPI-processes     *
           *              working on a common directory               *
           ************************************************************
-------------------------------------------------------------------------------
                                 ORCA GUESS
                   Start orbitals & Density for SCF / CASSCF
-------------------------------------------------------------------------------

------------
SCF SETTINGS
------------
Hamiltonian:
 Density Functional     Method          .... DFT(GTOs)
 Exchange Functional    Exchange        .... PBE
   PBE kappa parameter   XKappa         ....  1.024500
   PBE mue parameter    XMuePBE         ....  0.123457
 Correlation Functional Correlation     .... PBE
   PBE beta parameter  CBetaPBE         ....  0.030000
 LDA part of GGA corr.  LDAOpt          .... PW91-LDA
 Gradients option       PostSCFGGA      .... off
 Hybrid DFT is turned on
   Fraction HF Exchange ScalHFX         ....  0.420000
   Scaling of DF-GGA-X  ScalDFX         ....  0.580000
   Scaling of DF-GGA-C  ScalDFC         ....  1.000000
   Scaling of DF-LDA-C  ScalLDAC        ....  1.000000
   Perturbative correction              ....  0.000000
 RI-approximation to the Coulomb term is turned on
   Number of AuxJ basis functions       .... 954
   RIJ-ON(X) (HFX calculated with O(N)) .... on


General Settings:
 Integral files         IntName         .... orca
 Hartree-Fock type      HFTyp           .... RHF
 Total Charge           Charge          ....    0
 Multiplicity           Mult            ....    1
 Number of Electrons    NEL             ....  118
 Basis Dimension        Dim             ....  277
 Nuclear Repulsion      ENuc            ....   1105.5082905902 Eh

Convergence Acceleration:
 AO-DIIS                CNVDIIS         .... on
   Start iteration      DIISMaxIt       ....    12
   Startup error        DIISStart       ....  0.200000
   # of expansion vecs  DIISMaxEq       ....     5
   Bias factor          DIISBfac        ....   1.050
   Max. coefficient     DIISMaxC        ....  10.000
 MO-DIIS                CNVKDIIS        .... off
 Trust-Rad. Augm. Hess. CNVTRAH         .... auto
   Auto Start mean grad. ratio tolernc. ....  1.125000
   Auto Start start iteration           ....    50
   Auto Start num. interpolation iter.  ....    10
   Max. Number of Micro iterations      ....    24
   Max. Number of Macro iterations      .... Maxiter - #DIIS iter
   Number of Davidson start vectors     ....     2
   Converg. threshold    (grad. norm)   ....   5.000e-05
   Grad. Scal. Fac. for Micro threshold ....   0.100
   Minimum threshold for Micro iter.    ....   1.000e-02
   NR start threshold (gradient norm)   ....   1.000e-04
   Initial trust radius                 ....   0.400
   Minimum AH scaling param. (alpha)    ....   1.000
   Maximum AH scaling param. (alpha)    .... 1000.000
   Quad. conv. algorithm                .... NR
   White noise on init. David. guess    .... on
   Maximum white noise                  ....   0.010
   Pseudo random numbers                .... off
   Inactive MOs                         .... canonical
   Orbital update algorithm             .... Taylor
   Preconditioner                       .... Diag
   Full preconditioner red. dimension   ....   250
   COSX micro iterations for RIJONX calc.... off
 SOSCF                  CNVSOSCF        .... on
   Start iteration      SOSCFMaxIt      ....   150
   Startup grad/error   SOSCFStart      ....  0.003300
   Hessian update       SOSCFHessUp     .... L-BFGS
 Level Shifting         CNVShift        .... on
   Level shift para.    LevelShift      ....    0.2500
   Turn off err/grad.   ShiftErr        ....    0.0010
 Zerner damping         CNVZerner       .... off
 Static damping         CNVDamp         .... on
   Fraction old density DampFac         ....    0.7000
   Max. Damping (<1)    DampMax         ....    0.9800
   Min. Damping (>=0)   DampMin         ....    0.0000
   Turn off err/grad.   DampErr         ....    0.1000

SCF Procedure:
 Maximum # iterations   MaxIter         ....   125
 SCF integral mode      SCFMode         .... Direct
   Integral package                     .... SHARK and LIBINT hybrid scheme
 Reset frequency        DirectResetFreq ....    20
 Integral Threshold     Thresh          ....  1.000e-10 Eh
 Primitive CutOff       TCut            ....  1.000e-11 Eh

Convergence Tolerance:
 Convergence Check Mode ConvCheckMode   .... Total+1el-Energy
 Convergence forced     ConvForced      .... 1
 Energy Change          TolE            ....  1.000e-06 Eh
 1-El. energy change                    ....  1.000e-03 Eh
 Orbital Gradient       TolG            ....  5.000e-05
 Orbital Rotation angle TolX            ....  5.000e-05
 DIIS Error             TolErr          ....  1.000e-06

--------------------------------
INITIAL GUESS: MINIMAL BASIS EHT
--------------------------------
The minimal basis has 96 functions
EHT matrix was diagonalized
Basis set overlap was calculated now projecting the orbitals
Using GuessMode=FMatrix for the initial guess
C*T matrix was formed
Effective Fockian was calculated
Effective Fockian was diagonalized
Initial density was built
                      ------------------
                      INITIAL GUESS DONE
                      ------------------
             **** ENERGY FILE WAS UPDATED (orca.en.tmp) ****
Finished Guess after   0.2 sec
Maximum memory used throughout the entire GUESS-calculation: 14.9 MB


           ************************************************************
           *        Program running with 8 parallel MPI-processes     *
           *              working on a common directory               *
           ************************************************************

-------------------------------------------------------------------------------------------
                                      ORCA LEAN-SCF
                              memory conserving SCF solver
-------------------------------------------------------------------------------------------

--------------------
CPCM SOLVATION MODEL
--------------------
CPCM parameters:
  Epsilon                                         ...       8.9990
  Refrac                                          ...       1.4242
  Rsolv                                           ...       1.3000
  Surface type                                    ... GAUSSIAN VDW
  Discretization scheme                           ... Constant charge density
    Threshold for H atoms                         ...       5.0000 (charges/Ang^2)
    Threshold for non-H atoms                     ...       5.0000 (charges/Ang^2)
  Epsilon function type                           ...         CPCM
Solvent:                                          ... DICHLOROMETHANE
Radii:
  Scheme                                          ... Element-dependent radii
  Radius for C  used is    3.8550 Bohr (=   2.0400 Ang.)
  Radius for N  used is    3.5149 Bohr (=   1.8600 Ang.)
  Radius for O  used is    3.4469 Bohr (=   1.8240 Ang.)
  Radius for H  used is    2.4944 Bohr (=   1.3200 Ang.)
Calculating surface                               ...        done! (  0.0s)
Cavity surface points                             ...         2547
Cavity Volume                                     ...    1779.3485
Cavity Surface-area                               ...     934.0806
Calculating surface distance matrix               ...        done! (  0.0s)
Performing Cholesky decomposition & store         ...        done! (  0.2s)
Overall time for CPCM initialization              ...                 0.2s

----------------------------------------D-I-I-S--------------------------------------------
Iteration    Energy (Eh)           Delta-E    RMSDP     MaxDP     DIISErr   Damp  Time(sec)
-------------------------------------------------------------------------------------------
               ***  Starting incremental Fock matrix formation  ***
    1    -737.5914862536901637     0.00e+00  5.60e-03  1.76e-01  5.40e-01  0.700   2.9
    2    -738.4048757957200451    -8.13e-01  4.26e-03  1.25e-01  2.93e-01  0.700   2.7
    3    -738.8569447162653887    -4.52e-01  2.81e-03  7.66e-02  2.09e-01  0.700   2.7
                               ***Turning on AO-DIIS***
    4    -739.1675730308411403    -3.11e-01  2.06e-03  4.69e-02  1.48e-01  0.700   2.6
    5    -739.3855600790323024    -2.18e-01  1.48e-03  3.08e-02  1.02e-01  0.700   2.6
    6    -739.5445139279827345    -1.59e-01  1.07e-03  2.58e-02  7.08e-02  0.700   2.6
    7    -739.6587658637984077    -1.14e-01  2.59e-03  6.92e-02  4.97e-02  0.000   2.5
    8    -739.9276978497600794    -2.69e-01  2.82e-04  1.52e-02  1.92e-02  0.000   2.7
    9    -739.9286990076161601    -1.00e-03  7.90e-05  4.58e-03  8.51e-03  0.000   2.3
                              *** Initializing SOSCF ***
---------------------------------------S-O-S-C-F--------------------------------------
Iteration    Energy (Eh)           Delta-E    RMSDP     MaxDP     MaxGrad    Time(sec)
--------------------------------------------------------------------------------------
   10    -739.9288296933543734    -1.31e-04  3.15e-05  1.05e-03  9.58e-04     2.1
               *** Restarting incremental Fock matrix formation ***
   11    -739.9288410553469930    -1.14e-05  3.30e-05  1.38e-03  2.27e-04     2.9
   12    -739.9288433955377968    -2.34e-06  1.60e-05  6.67e-04  3.01e-04     1.9
   13    -739.9288451609108961    -1.77e-06  4.91e-06  8.62e-05  7.98e-05     1.8
   14    -739.9288452616210634    -1.01e-07  1.64e-06  5.58e-05  1.38e-05     1.6
                 **** Energy Check signals convergence ****

               *****************************************************
               *                     SUCCESS                       *
               *           SCF CONVERGED AFTER  14 CYCLES          *
               *****************************************************

             **** ENERGY FILE WAS UPDATED (orca.en.tmp) ****

----------------
TOTAL SCF ENERGY
----------------

Total Energy       :       -739.92884526162106 Eh          -20134.48750 eV

Components:
Nuclear Repulsion  :       1105.50829059015587 Eh           30082.40995 eV
Electronic Energy  :      -1845.41302416164581 Eh          -50216.24133 eV
One Electron Energy:      -3197.61307244237196 Eh          -87011.47528 eV
Two Electron Energy:       1352.20004828072615 Eh           36795.23395 eV
CPCM Dielectric    :         -0.02411169013119 Eh              -0.65611 eV

Virial components:
Potential Energy   :      -1474.39139488628484 Eh          -40120.22953 eV
Kinetic Energy     :        734.46254962466378 Eh           19985.74203 eV
Virial Ratio       :          2.00744257912095

DFT components:
N(Alpha)           :       59.000023065616 electrons
N(Beta)            :       59.000023065616 electrons
N(Total)           :      118.000046131232 electrons
E(X)               :      -55.536813495163 Eh       
E(C)               :       -5.207175763743 Eh       
E(XC)              :      -60.743989258906 Eh       

CPCM Solvation Model Properties:
Surface-charge          :         -0.01859716149786
Corrected charge        :         -0.00000000000000
Outlying charge corr.   :          0.00001836923979 Eh               0.00050 eV
Free-energy (cav+disp)  :  This term is not implemented in the current solvation scheme

---------------
SCF CONVERGENCE
---------------

  Last Energy change         ...    1.0071e-07  Tolerance :   1.0000e-06
  Last MAX-Density change    ...    5.5837e-05  Tolerance :   1.0000e-05
  Last RMS-Density change    ...    1.6418e-06  Tolerance :   1.0000e-06
  Last DIIS Error            ...    9.5760e-04  Tolerance :   1.0000e-06
  Last Orbital Gradient      ...    1.3790e-05  Tolerance :   5.0000e-05
  Last Orbital Rotation      ...    4.4754e-05  Tolerance :   5.0000e-05


----------------
ORBITAL ENERGIES
----------------

  NO   OCC          E(Eh)            E(eV) 
   0   2.0000     -19.474623      -529.9314 
   1   2.0000     -14.678073      -399.4107 
   2   2.0000     -14.676739      -399.3744 
   3   2.0000     -14.673568      -399.2881 
   4   2.0000     -10.563345      -287.4432 
   5   2.0000     -10.510604      -286.0081 
   6   2.0000     -10.506135      -285.8865 
   7   2.0000     -10.505021      -285.8562 
   8   2.0000     -10.501463      -285.7593 
   9   2.0000     -10.501247      -285.7535 
  10   2.0000     -10.463157      -284.7170 
  11   2.0000     -10.454590      -284.4839 
  12   2.0000     -10.451298      -284.3943 
  13   2.0000     -10.451133      -284.3898 
  14   2.0000     -10.450379      -284.3693 
  15   2.0000     -10.450327      -284.3678 
  16   2.0000     -10.449487      -284.3450 
  17   2.0000      -1.165652       -31.7190 
  18   2.0000      -1.117712       -30.4145 
  19   2.0000      -1.063169       -28.9303 
  20   2.0000      -1.037417       -28.2295 
  21   2.0000      -0.966816       -26.3084 
  22   2.0000      -0.898878       -24.4597 
  23   2.0000      -0.888122       -24.1670 
  24   2.0000      -0.841700       -22.9038 
  25   2.0000      -0.829166       -22.5628 
  26   2.0000      -0.788652       -21.4603 
  27   2.0000      -0.761066       -20.7097 
  28   2.0000      -0.718816       -19.5600 
  29   2.0000      -0.688761       -18.7421 
  30   2.0000      -0.676576       -18.4106 
  31   2.0000      -0.660631       -17.9767 
  32   2.0000      -0.619972       -16.8703 
  33   2.0000      -0.593160       -16.1407 
  34   2.0000      -0.584685       -15.9101 
  35   2.0000      -0.572380       -15.5752 
  36   2.0000      -0.563904       -15.3446 
  37   2.0000      -0.538177       -14.6445 
  38   2.0000      -0.528162       -14.3720 
  39   2.0000      -0.519375       -14.1329 
  40   2.0000      -0.503692       -13.7062 
  41   2.0000      -0.494113       -13.4455 
  42   2.0000      -0.485265       -13.2047 
  43   2.0000      -0.482753       -13.1364 
  44   2.0000      -0.481103       -13.0915 
  45   2.0000      -0.466785       -12.7019 
  46   2.0000      -0.453488       -12.3400 
  47   2.0000      -0.433669       -11.8007 
  48   2.0000      -0.422665       -11.5013 
  49   2.0000      -0.401271       -10.9191 
  50   2.0000      -0.398821       -10.8525 
  51   2.0000      -0.395098       -10.7512 
  52   2.0000      -0.390443       -10.6245 
  53   2.0000      -0.345531        -9.4024 
  54   2.0000      -0.323553        -8.8043 
  55   2.0000      -0.319838        -8.7032 
  56   2.0000      -0.309182        -8.4133 
  57   2.0000      -0.300307        -8.1718 
  58   2.0000      -0.291090        -7.9210 
  59   0.0000      -0.050745        -1.3808 
  60   0.0000      -0.021925        -0.5966 
  61   0.0000       0.011848         0.3224 
  62   0.0000       0.013547         0.3686 
  63   0.0000       0.081290         2.2120 
  64   0.0000       0.142143         3.8679 
  65   0.0000       0.153007         4.1635 
  66   0.0000       0.169849         4.6218 
  67   0.0000       0.176870         4.8129 
  68   0.0000       0.181246         4.9320 
  69   0.0000       0.184164         5.0114 
*Only the first 10 virtual orbitals were printed.

                    ********************************
                    * MULLIKEN POPULATION ANALYSIS *
                    ********************************

-----------------------
MULLIKEN ATOMIC CHARGES
-----------------------
   0 C :   -0.312181
   1 C :    0.119564
   2 C :   -0.294081
   3 C :   -0.234253
   4 C :   -0.262822
   5 C :   -0.234312
   6 C :   -0.511327
   7 C :   -0.097297
   8 C :    0.257265
   9 C :    0.030119
  10 C :    0.520782
  11 N :   -0.661783
  12 N :   -0.360182
  13 C :   -0.108000
  14 C :   -0.116384
  15 N :   -0.343433
  16 O :   -0.441895
  17 H :    0.409008
  18 H :    0.281462
  19 H :    0.280217
  20 H :    0.249215
  21 H :    0.251479
  22 H :    0.251336
  23 H :    0.250912
  24 H :    0.246052
  25 H :    0.269315
  26 H :    0.264623
  27 H :    0.296601
Sum of atomic charges:    0.0000000

--------------------------------
MULLIKEN REDUCED ORBITAL CHARGES
--------------------------------
  0 C s       :     3.287613  s :     3.287613
      pz      :     1.024876  p :     2.984841
      px      :     0.963418
      py      :     0.996546
      dz2     :     0.009960  d :     0.039728
      dxz     :     0.013784
      dyz     :     0.005037
      dx2y2   :     0.005496
      dxy     :     0.005450

  1 C s       :     3.155746  s :     3.155746
      pz      :     0.852806  p :     2.678535
      px      :     0.876572
      py      :     0.949157
      dz2     :     0.011717  d :     0.046155
      dxz     :     0.014157
      dyz     :     0.008148
      dx2y2   :     0.006226
      dxy     :     0.005907

  2 C s       :     3.287054  s :     3.287054
      pz      :     1.045221  p :     2.967383
      px      :     0.931975
      py      :     0.990187
      dz2     :     0.010903  d :     0.039643
      dxz     :     0.012690
      dyz     :     0.004372
      dx2y2   :     0.005770
      dxy     :     0.005909

  3 C s       :     3.252348  s :     3.252348
      pz      :     1.007800  p :     2.941773
      px      :     0.953706
      py      :     0.980268
      dz2     :     0.010114  d :     0.040132
      dxz     :     0.013834
      dyz     :     0.005040
      dx2y2   :     0.005599
      dxy     :     0.005545

  4 C s       :     3.259902  s :     3.259902
      pz      :     0.899073  p :     2.962962
      px      :     1.062220
      py      :     1.001670
      dz2     :     0.011959  d :     0.039957
      dxz     :     0.011009
      dyz     :     0.007240
      dx2y2   :     0.005405
      dxy     :     0.004344

  5 C s       :     3.252522  s :     3.252522
      pz      :     1.029194  p :     2.941721
      px      :     0.933163
      py      :     0.979363
      dz2     :     0.011214  d :     0.040069
      dxz     :     0.012568
      dyz     :     0.004416
      dx2y2   :     0.005878
      dxy     :     0.005993

  6 C s       :     3.367032  s :     3.367032
      pz      :     1.206614  p :     3.101587
      px      :     0.902023
      py      :     0.992950
      dz2     :     0.007566  d :     0.042707
      dxz     :     0.004739
      dyz     :     0.012149
      dx2y2   :     0.008283
      dxy     :     0.009971

  7 C s       :     3.257135  s :     3.257135
      pz      :     0.969592  p :     2.775551
      px      :     0.892878
      py      :     0.913081
      dz2     :     0.016166  d :     0.064611
      dxz     :     0.006265
      dyz     :     0.018426
      dx2y2   :     0.013383
      dxy     :     0.010372

  8 C s       :     3.093596  s :     3.093596
      pz      :     0.839319  p :     2.583649
      px      :     0.882712
      py      :     0.861619
      dz2     :     0.013148  d :     0.065490
      dxz     :     0.013256
      dyz     :     0.011196
      dx2y2   :     0.013459
      dxy     :     0.014432

  9 C s       :     3.163004  s :     3.163004
      pz      :     0.933258  p :     2.743323
      px      :     0.845525
      py      :     0.964540
      dz2     :     0.008522  d :     0.063555
      dxz     :     0.019404
      dyz     :     0.005562
      dx2y2   :     0.012651
      dxy     :     0.017416

 10 C s       :     2.909007  s :     2.909007
      pz      :     0.798865  p :     2.443435
      px      :     0.824178
      py      :     0.820393
      dz2     :     0.026557  d :     0.126776
      dxz     :     0.035843
      dyz     :     0.017337
      dx2y2   :     0.020609
      dxy     :     0.026430

 11 N s       :     3.563971  s :     3.563971
      pz      :     1.362686  p :     4.063346
      px      :     1.253368
      py      :     1.447292
      dz2     :     0.006376  d :     0.034467
      dxz     :     0.007644
      dyz     :     0.005345
      dx2y2   :     0.006013
      dxy     :     0.009089

 12 N s       :     3.612616  s :     3.612616
      pz      :     1.334327  p :     3.703020
      px      :     1.173189
      py      :     1.195505
      dz2     :     0.008681  d :     0.044545
      dxz     :     0.009263
      dyz     :     0.008170
      dx2y2   :     0.010939
      dxy     :     0.007492

 13 C s       :     3.199728  s :     3.199728
      pz      :     0.983044  p :     2.849671
      px      :     0.874102
      py      :     0.992526
      dz2     :     0.007616  d :     0.058601
      dxz     :     0.016911
      dyz     :     0.006552
      dx2y2   :     0.012484
      dxy     :     0.015038

 14 C s       :     3.196607  s :     3.196607
      pz      :     0.892430  p :     2.861471
      px      :     1.074794
      py      :     0.894248
      dz2     :     0.011972  d :     0.058305
      dxz     :     0.010836
      dyz     :     0.010673
      dx2y2   :     0.013796
      dxy     :     0.011029

 15 N s       :     3.613186  s :     3.613186
      pz      :     1.318130  p :     3.685016
      px      :     1.197252
      py      :     1.169635
      dz2     :     0.008969  d :     0.045231
      dxz     :     0.009444
      dyz     :     0.007733
      dx2y2   :     0.011682
      dxy     :     0.007403

 16 O s       :     3.739605  s :     3.739605
      pz      :     1.428771  p :     4.673371
      px      :     1.769046
      py      :     1.475554
      dz2     :     0.009473  d :     0.028919
      dxz     :     0.004547
      dyz     :     0.007730
      dx2y2   :     0.003749
      dxy     :     0.003420

 17 H s       :     0.590992  s :     0.590992

 18 H s       :     0.718538  s :     0.718538

 19 H s       :     0.719783  s :     0.719783

 20 H s       :     0.750785  s :     0.750785

 21 H s       :     0.748521  s :     0.748521

 22 H s       :     0.748664  s :     0.748664

 23 H s       :     0.749088  s :     0.749088

 24 H s       :     0.753948  s :     0.753948

 25 H s       :     0.730685  s :     0.730685

 26 H s       :     0.735377  s :     0.735377

 27 H s       :     0.703399  s :     0.703399


                     *******************************
                     * LOEWDIN POPULATION ANALYSIS *
                     *******************************

----------------------
LOEWDIN ATOMIC CHARGES
----------------------
   0 C :   -0.146026
   1 C :   -0.061576
   2 C :   -0.140327
   3 C :   -0.139807
   4 C :   -0.147305
   5 C :   -0.140332
   6 C :   -0.217803
   7 C :   -0.043820
   8 C :    0.016232
   9 C :   -0.044102
  10 C :    0.101866
  11 N :   -0.204330
  12 N :   -0.110020
  13 C :   -0.060019
  14 C :   -0.074504
  15 N :   -0.091016
  16 O :   -0.288060
  17 H :    0.283824
  18 H :    0.154567
  19 H :    0.153907
  20 H :    0.147658
  21 H :    0.147971
  22 H :    0.147326
  23 H :    0.147752
  24 H :    0.147182
  25 H :    0.154569
  26 H :    0.148984
  27 H :    0.157207

-------------------------------
LOEWDIN REDUCED ORBITAL CHARGES
-------------------------------
  0 C s       :     2.892183  s :     2.892183
      pz      :     1.080193  p :     3.163492
      px      :     1.077840
      py      :     1.005458
      dz2     :     0.023208  d :     0.090351
      dxz     :     0.033216
      dyz     :     0.010258
      dx2y2   :     0.012103
      dxy     :     0.011566

  1 C s       :     2.848036  s :     2.848036
      pz      :     1.099703  p :     3.102352
      px      :     1.036382
      py      :     0.966267
      dz2     :     0.032247  d :     0.111188
      dxz     :     0.035801
      dyz     :     0.017431
      dx2y2   :     0.013365
      dxy     :     0.012343

  2 C s       :     2.891041  s :     2.891041
      pz      :     1.081568  p :     3.158994
      px      :     1.074405
      py      :     1.003021
      dz2     :     0.024125  d :     0.090292
      dxz     :     0.031227
      dyz     :     0.008725
      dx2y2   :     0.013277
      dxy     :     0.012938

  3 C s       :     2.893500  s :     2.893500
      pz      :     1.088842  p :     3.155134
      px      :     1.077319
      py      :     0.988973
      dz2     :     0.023817  d :     0.091173
      dxz     :     0.032904
      dyz     :     0.010188
      dx2y2   :     0.012324
      dxy     :     0.011941

  4 C s       :     2.894122  s :     2.894122
      pz      :     1.090676  p :     3.162530
      px      :     1.075753
      py      :     0.996101
      dz2     :     0.031029  d :     0.090653
      dxz     :     0.028182
      dyz     :     0.015811
      dx2y2   :     0.008737
      dxy     :     0.006895

  5 C s       :     2.893716  s :     2.893716
      pz      :     1.088645  p :     3.155528
      px      :     1.077342
      py      :     0.989541
      dz2     :     0.024977  d :     0.091087
      dxz     :     0.030648
      dyz     :     0.008647
      dx2y2   :     0.013519
      dxy     :     0.013296

  6 C s       :     2.904749  s :     2.904749
      pz      :     1.126856  p :     3.225358
      px      :     1.031570
      py      :     1.066932
      dz2     :     0.014442  d :     0.087697
      dxz     :     0.009679
      dyz     :     0.021676
      dx2y2   :     0.018397
      dxy     :     0.023502

  7 C s       :     2.854824  s :     2.854824
      pz      :     1.002967  p :     3.048077
      px      :     1.039023
      py      :     1.006087
      dz2     :     0.035218  d :     0.140920
      dxz     :     0.012758
      dyz     :     0.038376
      dx2y2   :     0.029575
      dxy     :     0.024993

  8 C s       :     2.831990  s :     2.831990
      pz      :     0.993077  p :     2.994109
      px      :     1.035434
      py      :     0.965598
      dz2     :     0.030414  d :     0.157669
      dxz     :     0.031936
      dyz     :     0.028578
      dx2y2   :     0.032056
      dxy     :     0.034686

  9 C s       :     2.843198  s :     2.843198
      pz      :     1.019285  p :     3.046633
      px      :     1.025734
      py      :     1.001614
      dz2     :     0.020059  d :     0.154270
      dxz     :     0.048907
      dyz     :     0.012758
      dx2y2   :     0.030743
      dxy     :     0.041803

 10 C s       :     2.808463  s :     2.808463
      pz      :     0.928085  p :     2.796103
      px      :     0.962475
      py      :     0.905543
      dz2     :     0.055304  d :     0.293568
      dxz     :     0.088178
      dyz     :     0.041462
      dx2y2   :     0.047428
      dxy     :     0.061196

 11 N s       :     3.103984  s :     3.103984
      pz      :     1.370814  p :     4.019435
      px      :     1.230389
      py      :     1.418233
      dz2     :     0.015599  d :     0.080911
      dxz     :     0.018816
      dyz     :     0.011386
      dx2y2   :     0.016921
      dxy     :     0.018188

 12 N s       :     3.196285  s :     3.196285
      pz      :     1.340533  p :     3.818280
      px      :     1.264461
      py      :     1.213286
      dz2     :     0.015273  d :     0.095455
      dxz     :     0.021012
      dyz     :     0.014994
      dx2y2   :     0.025445
      dxy     :     0.018730

 13 C s       :     2.898132  s :     2.898132
      pz      :     1.017947  p :     3.031403
      px      :     1.019825
      py      :     0.993631
      dz2     :     0.016552  d :     0.130485
      dxz     :     0.040407
      dyz     :     0.011897
      dx2y2   :     0.028716
      dxy     :     0.032913

 14 C s       :     2.896040  s :     2.896040
      pz      :     0.999839  p :     3.048182
      px      :     1.074071
      py      :     0.974272
      dz2     :     0.026043  d :     0.130282
      dxz     :     0.024631
      dyz     :     0.027377
      dx2y2   :     0.027869
      dxy     :     0.024360

 15 N s       :     3.197779  s :     3.197779
      pz      :     1.333068  p :     3.796816
      px      :     1.266517
      py      :     1.197230
      dz2     :     0.015408  d :     0.096421
      dxz     :     0.021573
      dyz     :     0.014280
      dx2y2   :     0.026164
      dxy     :     0.018997

 16 O s       :     3.508876  s :     3.508876
      pz      :     1.471058  p :     4.723881
      px      :     1.751610
      py      :     1.501214
      dz2     :     0.014326  d :     0.055302
      dxz     :     0.009350
      dyz     :     0.018403
      dx2y2   :     0.006814
      dxy     :     0.006410

 17 H s       :     0.716176  s :     0.716176

 18 H s       :     0.845433  s :     0.845433

 19 H s       :     0.846093  s :     0.846093

 20 H s       :     0.852342  s :     0.852342

 21 H s       :     0.852029  s :     0.852029

 22 H s       :     0.852674  s :     0.852674

 23 H s       :     0.852248  s :     0.852248

 24 H s       :     0.852818  s :     0.852818

 25 H s       :     0.845431  s :     0.845431

 26 H s       :     0.851016  s :     0.851016

 27 H s       :     0.842793  s :     0.842793


                      *****************************
                      * MAYER POPULATION ANALYSIS *
                      *****************************

  NA   - Mulliken gross atomic population
  ZA   - Total nuclear charge
  QA   - Mulliken gross atomic charge
  VA   - Mayer's total valence
  BVA  - Mayer's bonded valence
  FA   - Mayer's free valence

  ATOM       NA         ZA         QA         VA         BVA        FA
  0 C      6.3122     6.0000    -0.3122     3.8088     3.8088     0.0000
  1 C      5.8804     6.0000     0.1196     3.7085     3.7085     0.0000
  2 C      6.2941     6.0000    -0.2941     3.7868     3.7868     0.0000
  3 C      6.2343     6.0000    -0.2343     3.7944     3.7944    -0.0000
  4 C      6.2628     6.0000    -0.2628     3.7976     3.7976     0.0000
  5 C      6.2343     6.0000    -0.2343     3.7930     3.7930     0.0000
  6 C      6.5113     6.0000    -0.5113     3.6454     3.6454     0.0000
  7 C      6.0973     6.0000    -0.0973     3.6334     3.6334     0.0000
  8 C      5.7427     6.0000     0.2573     3.6887     3.6887     0.0000
  9 C      5.9699     6.0000     0.0301     3.7694     3.7694     0.0000
 10 C      5.4792     6.0000     0.5208     4.1160     4.1160     0.0000
 11 N      7.6618     7.0000    -0.6618     3.0353     3.0353    -0.0000
 12 N      7.3602     7.0000    -0.3602     3.0882     3.0882    -0.0000
 13 C      6.1080     6.0000    -0.1080     3.8218     3.8218     0.0000
 14 C      6.1164     6.0000    -0.1164     3.8160     3.8160     0.0000
 15 N      7.3434     7.0000    -0.3434     3.1077     3.1077    -0.0000
 16 O      8.4419     8.0000    -0.4419     2.1982     2.1982    -0.0000
 17 H      0.5910     1.0000     0.4090     0.8207     0.8207    -0.0000
 18 H      0.7185     1.0000     0.2815     0.8873     0.8873     0.0000
 19 H      0.7198     1.0000     0.2802     0.8882     0.8882    -0.0000
 20 H      0.7508     1.0000     0.2492     0.9049     0.9049    -0.0000
 21 H      0.7485     1.0000     0.2515     0.8997     0.8997     0.0000
 22 H      0.7487     1.0000     0.2513     0.9004     0.9004     0.0000
 23 H      0.7491     1.0000     0.2509     0.8998     0.8998     0.0000
 24 H      0.7539     1.0000     0.2461     0.9052     0.9052     0.0000
 25 H      0.7307     1.0000     0.2693     0.8906     0.8906    -0.0000
 26 H      0.7354     1.0000     0.2646     0.8940     0.8940     0.0000
 27 H      0.7034     1.0000     0.2966     0.8646     0.8646     0.0000

  Mayer bond orders larger than 0.100000
B(  0-C ,  1-C ) :   1.4016 B(  0-C ,  5-C ) :   1.4189 B(  0-C , 20-H ) :   0.9100 
B(  1-C ,  2-C ) :   1.3805 B(  1-C ,  6-C ) :   0.9674 B(  2-C ,  3-C ) :   1.4311 
B(  2-C , 24-H ) :   0.9128 B(  3-C ,  4-C ) :   1.4140 B(  3-C , 23-H ) :   0.9089 
B(  4-C ,  5-C ) :   1.4244 B(  4-C , 22-H ) :   0.9086 B(  5-C , 21-H ) :   0.9087 
B(  6-C ,  7-C ) :   0.9274 B(  6-C , 25-H ) :   0.8967 B(  6-C , 26-H ) :   0.9065 
B(  7-C ,  8-C ) :   0.9498 B(  7-C , 11-N ) :   0.9474 B(  7-C , 27-H ) :   0.8659 
B(  8-C ,  9-C ) :   1.2786 B(  8-C , 12-N ) :   1.4714 B(  9-C , 10-C ) :   0.9340 
B(  9-C , 15-N ) :   1.4831 B( 10-C , 11-N ) :   1.1773 B( 10-C , 16-O ) :   2.0252 
B( 11-N , 16-O ) :   0.1005 B( 11-N , 17-H ) :   0.7866 B( 12-N , 13-C ) :   1.5223 
B( 13-C , 14-C ) :   1.3213 B( 13-C , 18-H ) :   0.8914 B( 14-C , 15-N ) :   1.5305 
B( 14-C , 19-H ) :   0.8926 

-------
TIMINGS
-------

Total SCF time: 0 days 0 hours 0 min 34 sec 

Total time                  ....      34.199 sec
Sum of individual times     ....      34.183 sec  (100.0%)

SCF preparation             ....       0.369 sec  (  1.1%)
Fock matrix formation       ....      33.316 sec  ( 97.4%)
  Startup                   ....       0.016 sec  (  0.0% of F)
  Exchange formation        ....      25.985 sec  ( 78.0% of F)
  Split-RI-J                ....       2.460 sec  (  7.4% of F)
  XC integration            ....       1.852 sec  (  5.6% of F)
    XC Preparation          ....       0.000 sec  (  0.0% of XC)
    Basis function eval.    ....       0.465 sec  ( 25.1% of XC)
    Density eval.           ....       0.507 sec  ( 27.3% of XC)
    XC-Functional eval.     ....       0.063 sec  (  3.4% of XC)
    XC-Potential eval.      ....       0.519 sec  ( 28.0% of XC)
  CPCM terms                ....       2.940 sec  (  8.8% of F)
Diagonalization             ....       0.000 sec  (  0.0%)
Density matrix formation    ....       0.050 sec  (  0.1%)
Total Energy calculation    ....       0.032 sec  (  0.1%)
Population analysis         ....       0.021 sec  (  0.1%)
Orbital Transformation      ....       0.036 sec  (  0.1%)
Orbital Orthonormalization  ....       0.000 sec  (  0.0%)
DIIS solution               ....       0.276 sec  (  0.8%)
SOSCF solution              ....       0.079 sec  (  0.2%)
Finished LeanSCF after  34.3 sec

Maximum memory used throughout the entire LEANSCF-calculation: 24.3 MB


           ************************************************************
           *        Program running with 8 parallel MPI-processes     *
           *              working on a common directory               *
           ************************************************************

------------------------------------------------------------------------------
                         ORCA PROPERTY INTEGRAL CALCULATIONS
------------------------------------------------------------------------------

GBWName                                   ... orca.gbw
Number of atoms                           ...     28
Number of basis functions                 ...    277
Max core memory                           ...   1000 MB

Dipole integrals                          ... YES
Quadrupole integrals                      ...  NO
Linear momentum integrals                 ... YES
Angular momentum integrals                ... YES
Higher moments length integrals           ...  NO
Higher moments velocity integrals         ...  NO
Kinetic energy integrals                  ...  NO
GIAO right hand sides                     ...  NO
GIAO dipole derivative integrals          ...  NO
SOC integrals                             ...  NO
EPR diamagnetic integrals (GIAO)          ...  NO
EPR gauge integrals                       ...  NO
Field gradient integrals                  ...  NO (   0 nuclei)
Spin-dipole/Fermi contact integrals       ...  NO (   0 nuclei)
Contact density integrals                 ...  NO (   0 nuclei)
Nucleus-orbit integrals                   ...  NO (   0 nuclei)
Geometric perturbations                   ...  NO (  28 nuclei)

Choice of electric origin   ... Center of mass
Position of electric origin ... (  0.0000,  0.0000, -0.0000) 
Choice of magnetic origin   ... GIAO
Position of magnetic origin ... (  0.0000,  0.0000,  0.0000) 

Calculating integrals                     ... Electric Dipole (Length)     done (  0.0 sec)
Calculating integrals                     ... Linear Momentum              done (  0.0 sec)
Calculating integrals                     ... Angular Momentum  (ElOri)    done (  0.0 sec)

Property integrals calculated in   0.0 sec

Maximum memory used throughout the entire PROPINT-calculation: 15.5 MB


           ************************************************************
           *        Program running with 8 parallel MPI-processes     *
           *              working on a common directory               *
           ************************************************************
------------------------------------------------------------------------------
                        ORCA TD-DFT/TDA CALCULATION
------------------------------------------------------------------------------

Input orbitals are from        ... orca.gbw
CI-vector output               ... orca.cis
Solver                         ... FN-2001
Tamm-Dancoff approximation     ... operative
CIS-Integral strategy          ... AO-integrals
Integral handling              ... AO integral Direct
Max. core memory used          ... 1000 MB
Reference state                ... RHF
Generation of triplets         ... on
Follow IRoot                   ... off
Number of operators            ... 1
Orbital ranges used for CIS calculation:
 Operator 0:  Orbitals  17... 58  to  59...276
XAS localization array:
 Operator 0:  Orbitals  -1... -1

-------------------
XC-INTEGRATION GRID
-------------------

General Integration Accuracy     IntAcc      ... 3.467
Radial Grid Type                 RadialGrid  ... OptM3 with GC (2021)
Angular Grid (max. ang.)         AngularGrid ... 1 (Lebedev-50)
Angular grid pruning method      GridPruning ... 4 (adaptive)
Weight generation scheme         WeightScheme... mBecke (2022)
Basis function cutoff            BFCut       ... 1.0000e-10
Integration weight cutoff        WCut        ... 1.0000e-14
Partially contracted basis set               ... off
Rotationally invariant grid construction     ... off
Angular grids for H and He will be reduced by one unit

Total number of grid points                  ...    20209
Total number of batches                      ...      329
Average number of points per batch           ...       61
Average number of grid points per atom       ...      722

---------------
TD-DFT XC SETUP
---------------

DFT calculation                         ... on
Name of the grid file                   ... orca.grid_cis.tmp
RI-approximation                        ... on
Aux-basis dimension                     ... 0
Exchange functional (TD-DFT)            ... PBE
   PBE kappa parameter  XKappa (TD-DFT) ...  1.024500
   PBE mue parameter   XMuePBE (TD-DFT) ...  0.123457
Correlation functional (TD-DFT)         ... PBE
   PBE beta parameter CBetaPBE (TD-DFT) ...  0.030000
 LDA part of GGA corr.  LDAOpt (TD-DFT) ... PW91-LDA
Hybrid DFT                              ... on
   Exchange mixing (TD-DFT)             ...  0.420
   GGA exch. scaling (TD-DFT)           ...  0.580
   GGA corr. scaling (TD-DFT)           ...  1.000

Building densities             ... done
Calculating rho(r) on the grid ... done
Building xc-kernel on the grid ... done
                    *** TD-DFT CALCULATION INITIALIZED ***

---------------------------------
    LR-CPCM (non-equilibrium)
---------------------------------

Setting up LR-CPCM             ... done

------------------------
DAVIDSON-DIAGONALIZATION
------------------------

Dimension of the eigenvalue problem            ...   9156
Number of roots to be determined               ...      5
Maximum size of the expansion space            ...     50
Maximum number of iterations                   ...    100
Convergence tolerance for the residual         ...    1.000e-06
Convergence tolerance for the energies         ...    1.000e-06
Orthogonality tolerance                        ...    1.000e-14
Level Shift                                    ...    0.000e+00
Constructing the preconditioner                ... o.k.
Building the initial guess                     ... o.k.
Number of trial vectors determined             ...     50


                       ****Iteration    0****
   Time for iteration     :  TOTAL=20.6 TRAFO=0.0 RIJ=0.4 ONX=18.1 XC=0.7
   Size of expansion space: 15
   Lowest Energy          :     0.156586679892
   Maximum Energy change  :     0.214366776271 (vector 4)
   Maximum residual norm  :     0.003112766000

                       ****Iteration    1****
   Time for iteration     :  TOTAL=8.1 TRAFO=0.0 RIJ=0.3 ONX=6.6 XC=0.3
   Size of expansion space: 20
   Lowest Energy          :     0.150596065919
   Maximum Energy change  :     0.009306830094 (vector 3)
   Maximum residual norm  :     0.000885066446

                       ****Iteration    2****
   Time for iteration     :  TOTAL=7.9 TRAFO=0.0 RIJ=0.3 ONX=6.5 XC=0.3
   Size of expansion space: 25
   Lowest Energy          :     0.150329441453
   Maximum Energy change  :     0.002090548808 (vector 3)
   Maximum residual norm  :     0.000470315725

                       ****Iteration    3****
   Time for iteration     :  TOTAL=7.9 TRAFO=0.0 RIJ=0.3 ONX=6.4 XC=0.3
   Size of expansion space: 30
   Lowest Energy          :     0.150310297273
   Maximum Energy change  :     0.004672993617 (vector 4)
   Maximum residual norm  :     0.000415084372

                       ****Iteration    4****
   Time for iteration     :  TOTAL=8.0 TRAFO=0.0 RIJ=0.3 ONX=6.5 XC=0.3
   Size of expansion space: 35
   Lowest Energy          :     0.150308889050
   Maximum Energy change  :     0.000553209374 (vector 4)
   Maximum residual norm  :     0.000054273262

                       ****Iteration    5****
   Time for iteration     :  TOTAL=8.0 TRAFO=0.0 RIJ=0.3 ONX=6.6 XC=0.3
   Size of expansion space: 40
   Lowest Energy          :     0.150308640622
   Maximum Energy change  :     0.000083071931 (vector 4)
   Maximum residual norm  :     0.000004868553

                       ****Iteration    6****
   Time for iteration     :  TOTAL=8.1 TRAFO=0.0 RIJ=0.3 ONX=6.6 XC=0.3
   Size of expansion space: 45
   Lowest Energy          :     0.150308598136
   Maximum Energy change  :     0.000008106916 (vector 4)
   Maximum residual norm  :     0.000000516979

      *** CONVERGENCE OF RESIDUAL NORM REACHED ***

Storing the converged CI vectors               ... orca.cis1

                 *** DAVIDSON DONE ***

Total time for solving the CIS problem:    68.774sec

------------------------------------
TD-DFT/TDA EXCITED STATES (SINGLETS)
------------------------------------

the weight of the individual excitations are printed if larger than 1.0e-02

STATE  1:  E=   0.150309 au      4.090 eV    32988.9 cm**-1 <S**2> =   0.000000 Mult 1
    53a ->  59a  :     0.057435 (c= -0.23965636)
    56a ->  59a  :     0.794409 (c= -0.89129623)
    57a ->  59a  :     0.014845 (c=  0.12183996)
    58a ->  59a  :     0.097190 (c= -0.31175237)

STATE  2:  E=   0.181774 au      4.946 eV    39894.9 cm**-1 <S**2> =   0.000000 Mult 1
    53a ->  59a  :     0.105762 (c= -0.32521093)
    53a ->  60a  :     0.015793 (c= -0.12567118)
    53a ->  63a  :     0.022631 (c=  0.15043638)
    56a ->  59a  :     0.018546 (c=  0.13618287)
    56a ->  60a  :     0.691729 (c= -0.83170265)
    56a ->  62a  :     0.010402 (c=  0.10199188)
    57a ->  60a  :     0.013990 (c=  0.11827848)
    58a ->  60a  :     0.091726 (c= -0.30286337)

STATE  3:  E=   0.196373 au      5.344 eV    43098.9 cm**-1 <S**2> =   0.000000 Mult 1
    52a ->  60a  :     0.013194 (c= -0.11486409)
    53a ->  59a  :     0.081804 (c= -0.28601465)
    53a ->  60a  :     0.028787 (c=  0.16966790)
    54a ->  59a  :     0.156416 (c= -0.39549427)
    55a ->  59a  :     0.019169 (c=  0.13845274)
    56a ->  59a  :     0.093715 (c=  0.30612867)
    56a ->  60a  :     0.018388 (c=  0.13560185)
    57a ->  59a  :     0.020166 (c= -0.14200635)
    58a ->  59a  :     0.518303 (c= -0.71993271)

STATE  4:  E=   0.200013 au      5.443 eV    43897.7 cm**-1 <S**2> =   0.000000 Mult 1
    53a ->  59a  :     0.535015 (c= -0.73144741)
    53a ->  60a  :     0.113795 (c=  0.33733441)
    53a ->  63a  :     0.018146 (c=  0.13470705)
    54a ->  59a  :     0.076143 (c=  0.27594029)
    55a ->  59a  :     0.032020 (c= -0.17894260)
    56a ->  60a  :     0.045151 (c=  0.21248727)
    56a ->  63a  :     0.040054 (c= -0.20013395)
    58a ->  59a  :     0.070303 (c=  0.26514737)
    58a ->  60a  :     0.030024 (c=  0.17327564)

STATE  5:  E=   0.203868 au      5.548 eV    44743.9 cm**-1 <S**2> =   0.000000 Mult 1
    52a ->  60a  :     0.035549 (c=  0.18854312)
    54a ->  59a  :     0.501834 (c=  0.70840244)
    55a ->  59a  :     0.226325 (c=  0.47573581)
    56a ->  59a  :     0.018498 (c=  0.13600643)
    57a ->  59a  :     0.035227 (c=  0.18768955)
    58a ->  59a  :     0.129128 (c= -0.35934421)


                  ********************************
                  * Entering triplet calculation *
                  ********************************

------------------------
DAVIDSON-DIAGONALIZATION
------------------------

Dimension of the eigenvalue problem            ...   9156
Number of roots to be determined               ...      5
Maximum size of the expansion space            ...     50
Maximum number of iterations                   ...    100
Convergence tolerance for the residual         ...    1.000e-06
Convergence tolerance for the energies         ...    1.000e-06
Orthogonality tolerance                        ...    1.000e-14
Level Shift                                    ...    0.000e+00
Constructing the preconditioner                ... o.k.
Building the initial guess                     ... o.k.
Number of trial vectors determined             ...     50


                       ****Iteration    0****
   Time for iteration     :  TOTAL=18.5 TRAFO=0.0 RIJ=0.0 ONX=17.8 XC=0.7
   Size of expansion space: 15
   Lowest Energy          :     0.138515548458
   Maximum Energy change  :     0.182442797446 (vector 4)
   Maximum residual norm  :     0.006596965923

                       ****Iteration    1****
   Time for iteration     :  TOTAL=6.7 TRAFO=0.0 ONX=6.5 XC=0.3
   Size of expansion space: 20
   Lowest Energy          :     0.125552084250
   Maximum Energy change  :     0.019931703660 (vector 2)
   Maximum residual norm  :     0.000382077380

                       ****Iteration    2****
   Time for iteration     :  TOTAL=6.8 TRAFO=0.0 RIJ=0.0 ONX=6.6 XC=0.3
   Size of expansion space: 25
   Lowest Energy          :     0.125185570812
   Maximum Energy change  :     0.003729443277 (vector 3)
   Maximum residual norm  :     0.000311167598

                       ****Iteration    3****
   Time for iteration     :  TOTAL=7.0 TRAFO=0.0 ONX=6.7 XC=0.3
   Size of expansion space: 30
   Lowest Energy          :     0.125159887073
   Maximum Energy change  :     0.000841113965 (vector 3)
   Maximum residual norm  :     0.000099808339

                       ****Iteration    4****
   Time for iteration     :  TOTAL=7.0 TRAFO=0.0 ONX=6.7 XC=0.2
   Size of expansion space: 35
   Lowest Energy          :     0.125157590274
   Maximum Energy change  :     0.001033064990 (vector 4)
   Maximum residual norm  :     0.000110975873

                       ****Iteration    5****
   Time for iteration     :  TOTAL=6.6 TRAFO=0.0 ONX=6.3 XC=0.2
   Size of expansion space: 40
   Lowest Energy          :     0.125157319754
   Maximum Energy change  :     0.000250335767 (vector 4)
   Maximum residual norm  :     0.000011252352

                       ****Iteration    6****
   Time for iteration     :  TOTAL=7.1 TRAFO=0.0 RIJ=0.0 ONX=6.8 XC=0.3
   Size of expansion space: 45
   Lowest Energy          :     0.125157291061
   Maximum Energy change  :     0.000023959226 (vector 4)
   Maximum residual norm  :     0.000000631303

      *** CONVERGENCE OF RESIDUAL NORM REACHED ***

Storing the converged CI vectors               ... orca.cis3

                 *** DAVIDSON DONE ***

------------------------------------
TD-DFT/TDA EXCITED STATES (TRIPLETS)
------------------------------------

the weight of the individual excitations are printed if larger than 1.0e-02

STATE  6:  E=   0.125157 au      3.406 eV    27468.9 cm**-1 <S**2> =   2.000000 Mult 3
    53a ->  59a  :     0.112585 (c=  0.33553712)
    53a ->  60a  :     0.016783 (c=  0.12955078)
    56a ->  59a  :     0.712802 (c=  0.84427595)
    56a ->  60a  :     0.019135 (c=  0.13832898)
    57a ->  59a  :     0.012022 (c= -0.10964568)
    58a ->  59a  :     0.074356 (c=  0.27268377)

STATE  7:  E=   0.147291 au      4.008 eV    32326.6 cm**-1 <S**2> =   2.000000 Mult 3
    52a ->  59a  :     0.031846 (c= -0.17845351)
    54a ->  59a  :     0.799002 (c= -0.89386908)
    54a ->  60a  :     0.050476 (c=  0.22466761)
    54a ->  63a  :     0.010888 (c= -0.10434526)
    55a ->  59a  :     0.045055 (c= -0.21226063)
    57a ->  59a  :     0.010808 (c= -0.10395934)
    58a ->  59a  :     0.020101 (c= -0.14177900)

STATE  8:  E=   0.151006 au      4.109 eV    33142.0 cm**-1 <S**2> =   2.000000 Mult 3
    54a ->  62a  :     0.010961 (c= -0.10469245)
    55a ->  62a  :     0.015600 (c=  0.12489929)
    56a ->  61a  :     0.012875 (c= -0.11346846)
    57a ->  61a  :     0.358218 (c= -0.59851291)
    57a ->  62a  :     0.044586 (c=  0.21115408)
    58a ->  60a  :     0.055041 (c=  0.23460726)
    58a ->  61a  :     0.056675 (c=  0.23806449)
    58a ->  62a  :     0.384110 (c=  0.61976644)

STATE  9:  E=   0.158062 au      4.301 eV    34690.6 cm**-1 <S**2> =   2.000000 Mult 3
    50a ->  59a  :     0.022221 (c=  0.14906664)
    52a ->  59a  :     0.085544 (c= -0.29247966)
    52a ->  60a  :     0.014762 (c= -0.12149970)
    54a ->  59a  :     0.092300 (c=  0.30380833)
    54a ->  60a  :     0.624346 (c=  0.79015558)
    54a ->  62a  :     0.015064 (c= -0.12273559)
    55a ->  60a  :     0.025356 (c=  0.15923694)
    58a ->  59a  :     0.014359 (c=  0.11982949)
    58a ->  60a  :     0.014303 (c=  0.11959358)

STATE 10:  E=   0.166382 au      4.527 eV    36516.6 cm**-1 <S**2> =   2.000000 Mult 3
    54a ->  60a  :     0.037561 (c= -0.19380643)
    55a ->  59a  :     0.550852 (c= -0.74219401)
    55a ->  60a  :     0.108261 (c=  0.32903103)
    55a ->  63a  :     0.097519 (c=  0.31228077)
    56a ->  59a  :     0.021044 (c= -0.14506618)
    58a ->  59a  :     0.103104 (c=  0.32109811)
    58a ->  60a  :     0.026441 (c= -0.16260631)


------------------------------------------
NATURAL TRANSITION ORBITALS FOR STATE    1
------------------------------------------

Making the (pseudo)densities                       ... done
Solving eigenvalue problem for the occupied space  ... done
Solving eigenvalue problem for the virtual space   ... done
Natural Transition Orbitals were saved in orca.s1.nto
Threshold for printing occupation numbers 0.001000

 E=   0.150309 au      4.090 eV    32988.9 cm**-1
    58a ->  59a  : n=  0.97892397
    57a ->  60a  : n=  0.01439116
    56a ->  61a  : n=  0.00590978


------------------------------------------
NATURAL TRANSITION ORBITALS FOR STATE    2
------------------------------------------

Making the (pseudo)densities                       ... done
Solving eigenvalue problem for the occupied space  ... done
Solving eigenvalue problem for the virtual space   ... done
Natural Transition Orbitals were saved in orca.s2.nto
Threshold for printing occupation numbers 0.001000

 E=   0.181774 au      4.946 eV    39894.9 cm**-1
    58a ->  59a  : n=  0.84912022
    57a ->  60a  : n=  0.14630403
    56a ->  61a  : n=  0.00285372


------------------------------------------
NATURAL TRANSITION ORBITALS FOR STATE    3
------------------------------------------

Making the (pseudo)densities                       ... done
Solving eigenvalue problem for the occupied space  ... done
Solving eigenvalue problem for the virtual space   ... done
Natural Transition Orbitals were saved in orca.s3.nto
Threshold for printing occupation numbers 0.001000

 E=   0.196373 au      5.344 eV    43098.9 cm**-1
    58a ->  59a  : n=  0.89461948
    57a ->  60a  : n=  0.08533699
    56a ->  61a  : n=  0.01437784
    55a ->  62a  : n=  0.00129794
    54a ->  63a  : n=  0.00100231


------------------------------------------
NATURAL TRANSITION ORBITALS FOR STATE    4
------------------------------------------

Making the (pseudo)densities                       ... done
Solving eigenvalue problem for the occupied space  ... done
Solving eigenvalue problem for the virtual space   ... done
Natural Transition Orbitals were saved in orca.s4.nto
Threshold for printing occupation numbers 0.001000

 E=   0.200013 au      5.443 eV    43897.7 cm**-1
    58a ->  59a  : n=  0.79544088
    57a ->  60a  : n=  0.16537467
    56a ->  61a  : n=  0.03525469
    55a ->  62a  : n=  0.00143866


------------------------------------------
NATURAL TRANSITION ORBITALS FOR STATE    5
------------------------------------------

Making the (pseudo)densities                       ... done
Solving eigenvalue problem for the occupied space  ... done
Solving eigenvalue problem for the virtual space   ... done
Natural Transition Orbitals were saved in orca.s5.nto
Threshold for printing occupation numbers 0.001000

 E=   0.203868 au      5.548 eV    44743.9 cm**-1
    58a ->  59a  : n=  0.92635564
    57a ->  60a  : n=  0.05969868
    56a ->  61a  : n=  0.00249136
    55a ->  62a  : n=  0.00209780
    54a ->  63a  : n=  0.00158467
    53a ->  64a  : n=  0.00135462
    52a ->  65a  : n=  0.00109019


-----------------------------
TD-DFT/TDA-EXCITATION SPECTRA
-----------------------------

Center of mass = (  0.0000,  0.0000, -0.0000)
Generating CIS transition densities           ... done

----------------------------------------------------------------------------------------------------
                     ABSORPTION SPECTRUM VIA TRANSITION ELECTRIC DIPOLE MOMENTS    
----------------------------------------------------------------------------------------------------
     Transition      Energy     Energy  Wavelength fosc(D2)      D2        DX        DY        DZ   
                      (eV)      (cm-1)    (nm)                 (au**2)    (au)      (au)      (au)  
----------------------------------------------------------------------------------------------------
  0-1A  ->  1-3A    3.405703   27468.9   364.0   0.000000000   0.00000   0.00000   0.00000   0.00000
  0-1A  ->  2-3A    4.007981   32326.6   309.3   0.000000000   0.00000   0.00000   0.00000   0.00000
  0-1A  ->  1-1A    4.090105   32988.9   303.1   0.006807659   0.06794   0.07352   0.18640   0.16670
  0-1A  ->  3-3A    4.109089   33142.0   301.7   0.000000000   0.00000   0.00000   0.00000   0.00000
  0-1A  ->  4-3A    4.301084   34690.6   288.3   0.000000000   0.00000   0.00000   0.00000   0.00000
  0-1A  ->  5-3A    4.527482   36516.6   273.8   0.000000000   0.00000   0.00000   0.00000   0.00000
  0-1A  ->  2-1A    4.946333   39894.9   250.7   0.003967338   0.03274   0.15906   0.05806   0.06377
  0-1A  ->  3-1A    5.343586   43098.9   232.0   0.069620529   0.53180   0.38733  -0.49145   0.37450
  0-1A  ->  4-1A    5.442624   43897.7   227.8   0.031182089   0.23385  -0.33269   0.27837  -0.21372
  0-1A  ->  5-1A    5.547538   44743.9   223.5   0.239132902   1.75947  -1.10452   0.61624  -0.39968

----------------------------------------------------------------------------------------------------
                     ABSORPTION SPECTRUM VIA TRANSITION VELOCITY DIPOLE MOMENTS    
----------------------------------------------------------------------------------------------------
     Transition      Energy     Energy  Wavelength fosc(P2)      P2        PX        PY        PZ   
                      (eV)      (cm-1)    (nm)                 (au**2)    (au)      (au)      (au)  
----------------------------------------------------------------------------------------------------
  0-1A  ->  1-3A    3.405703   27468.9   364.0   0.000000000   0.00000   0.00000   0.00000   0.00000
  0-1A  ->  2-3A    4.007981   32326.6   309.3   0.000000000   0.00000   0.00000   0.00000   0.00000
  0-1A  ->  1-1A    4.090105   32988.9   303.1   0.000390298   0.00009  -0.00192   0.00743   0.00539
  0-1A  ->  3-3A    4.109089   33142.0   301.7   0.000000000   0.00000   0.00000   0.00000   0.00000
  0-1A  ->  4-3A    4.301084   34690.6   288.3   0.000000000   0.00000   0.00000   0.00000   0.00000
  0-1A  ->  5-3A    4.527482   36516.6   273.8   0.000000000   0.00000   0.00000   0.00000   0.00000
  0-1A  ->  2-1A    4.946333   39894.9   250.7   0.003232035   0.00088  -0.02713  -0.00999  -0.00676
  0-1A  ->  3-1A    5.343586   43098.9   232.0   0.012060916   0.00355  -0.05541   0.01922  -0.01066
  0-1A  ->  4-1A    5.442624   43897.7   227.8   0.008761346   0.00263   0.04679  -0.02093  -0.00099
  0-1A  ->  5-1A    5.547538   44743.9   223.5   0.032344299   0.00989   0.09304  -0.02934   0.01933

------------------------------------------------------------------------------------------
                     CD SPECTRUM VIA TRANSITION ELECTRIC DIPOLE MOMENTS    
------------------------------------------------------------------------------------------
     Transition      Energy     Energy  Wavelength    R        MX        MY        MZ   
                      (eV)      (cm-1)    (nm)   (1e40*cgs)   (au)      (au)      (au)  
------------------------------------------------------------------------------------------
  0-1A  ->  1-3A    3.405703   27468.9   364.0   -0.00000   0.00000   0.00000   0.00000
  0-1A  ->  2-3A    4.007981   32326.6   309.3   -0.00000   0.00000   0.00000   0.00000
  0-1A  ->  1-1A    4.090105   32988.9   303.1   -0.79732   0.00276  -0.06829   0.08529
  0-1A  ->  3-3A    4.109089   33142.0   301.7   -0.00000   0.00000   0.00000   0.00000
  0-1A  ->  4-3A    4.301084   34690.6   288.3   -0.00000   0.00000   0.00000   0.00000
  0-1A  ->  5-3A    4.527482   36516.6   273.8   -0.00000   0.00000   0.00000   0.00000
  0-1A  ->  2-1A    4.946333   39894.9   250.7    1.36311  -0.01424   0.10256  -0.10320
  0-1A  ->  3-1A    5.343586   43098.9   232.0   19.11252  -0.00672  -0.02174  -0.12983
  0-1A  ->  4-1A    5.442624   43897.7   227.8  -16.70329   0.02600   0.09977  -0.07630
  0-1A  ->  5-1A    5.547538   44743.9   223.5  -17.71712   0.00080   0.16601   0.15972

------------------------------------------------------------------------------------------
                     CD SPECTRUM VIA TRANSITION VELOCITY DIPOLE MOMENTS    
------------------------------------------------------------------------------------------
     Transition      Energy     Energy  Wavelength    R        MX        MY        MZ   
                      (eV)      (cm-1)    (nm)   (1e40*cgs)   (au)      (au)      (au)  
------------------------------------------------------------------------------------------
  0-1A  ->  1-3A    3.405703   27468.9   364.0    0.00000   0.00000   0.00000   0.00000
  0-1A  ->  2-3A    4.007981   32326.6   309.3    0.00000   0.00000   0.00000   0.00000
  0-1A  ->  1-1A    4.090105   32988.9   303.1   -0.16690   0.00276  -0.06829   0.08529
  0-1A  ->  3-3A    4.109089   33142.0   301.7    0.00000   0.00000   0.00000   0.00000
  0-1A  ->  4-3A    4.301084   34690.6   288.3    0.00000   0.00000   0.00000   0.00000
  0-1A  ->  5-3A    4.527482   36516.6   273.8    0.00000   0.00000   0.00000   0.00000
  0-1A  ->  2-1A    4.946333   39894.9   250.7    0.15380  -0.01424   0.10256  -0.10320
  0-1A  ->  3-1A    5.343586   43098.9   232.0    3.21508  -0.00672  -0.02174  -0.12983
  0-1A  ->  4-1A    5.442624   43897.7   227.8   -1.87624   0.02600   0.09977  -0.07630
  0-1A  ->  5-1A    5.547538   44743.9   223.5   -3.95052   0.00080   0.16601   0.15972

Total run time:      128.794 sec

           *** ORCA-CIS/TD-DFT FINISHED WITHOUT ERROR ***
-----------------------
CIS/TD-DFT TOTAL ENERGY
-----------------------

    E(SCF)  =   -739.928845262 Eh
    DE(CIS) =      0.150308598 Eh (Root  1)
    ----------------------------- ---------
    E(tot)  =   -739.778536663 Eh


Maximum memory used throughout the entire CIS-calculation: 42.6 MB
=> NOW LEAVING ORCA_CIS


-------------------------------------------------------------------------------
                          DFT DISPERSION CORRECTION                            
                                                                               
                              DFTD3 V3.1  Rev 1                                
                          USING Becke-Johnson damping                          
-------------------------------------------------------------------------------
The PBEh-3c composite method is recognized
Using three-body term ABC
Active option DFTDOPT                   ...         4   

molecular C6(AA) [au] = 9720.281941 


            DFT-D V3
 parameters
 s6 scaling factor         :     1.0000 
 a1 scaling factor         :     0.4860 
 s8 scaling factor         :     0.0000 
 a2 scaling factor         :     4.5000 
 Damping factor alpha9(ATM):    16.0000 
 ad hoc parameters k1-k3   :    16.0000     1.3333    -4.0000 

 Edisp/kcal,au: -12.558909846104  -0.020013894651 
 E6   /kcal   : -12.588923036 
 E8   /kcal   :  -0.000000000 
 E6(ABC)      :   0.030013190 
 % E8         :   0.000000000 
 % E6(ABC)    :  -0.238979263 

-------------------------   ----------------
Dispersion correction           -0.020013895
-------------------------   ----------------

------------------   -----------------
gCP correction             0.046071814
------------------   -----------------

-------------------------   --------------------
FINAL SINGLE POINT ENERGY      -739.752478744336
-------------------------   --------------------

MakePlots. Basename = [orca]

---------------
PLOT GENERATION
---------------
choosing x-range =   -16.955417 ..    17.993922
choosing y-range =   -10.784656 ..    10.940041
choosing z-range =   -11.385789 ..    11.048911


           ************************************************************
           *        Program running with 8 parallel MPI-processes     *
           *              working on a common directory               *
           ************************************************************

GBW-File       ... orca.gbw
PlotType       ... DENSITY-PLOT
ElDens File    ... orca.scfp
Output file    ... Eldens.cube
Format         ... Gaussian-Cube
Resolution     ... 200 200 200
Boundaries     ...   -16.955417    17.993922 (x direction)
                     -10.784656    10.940041 (y direction)
                     -11.385789    11.048911 (z direction)
Entering PlotGrid3d with Plottype =2
choosing x-range =   -16.955417 ..    17.993922
choosing y-range =   -10.784656 ..    10.940041
choosing z-range =   -11.385789 ..    11.048911


           ************************************************************
           *        Program running with 8 parallel MPI-processes     *
           *              working on a common directory               *
           ************************************************************
Waning (ORCA_PLOT): Did not find orca.scfr - will try to calculate it

GBW-File       ... orca.gbw
PlotType       ... SPIN-DENSITY-PLOT
SpinDens File  ... orca.scfr
Output file    ... Sdens.cube
Format         ... Gaussian-Cube
Resolution     ... 200 200 200
Boundaries     ...   -16.955417    17.993922 (x direction)
                     -10.784656    10.940041 (y direction)
                     -11.385789    11.048911 (z direction)
Entering PlotGrid3d with Plottype =3

ORCA finished by error termination in PLOT
Calling Command: mpirun -np 8  /mnt/group-bin/orca_6_0_0_shared_openmpi416/orca_plot_mpi orca.gbw orca.plot.tmp orca 
  .... trying to continue anyways


           ************************************************************
           *        Program running with 8 parallel MPI-processes     *
           *              working on a common directory               *
           ************************************************************

------------------------------------------------------------------------------
                              ORCA PROPERTY CALCULATIONS
------------------------------------------------------------------------------

GBWName                                 ... orca.gbw
Number of atoms                         ...     28
Number of basis functions               ...    277
Max core memory                         ...   1000 MB

Electric properties:
Dipole moment                           ... YES
Quadrupole moment                       ...  NO
Static polarizability (Dipole/Dipole)   ...  NO
Static polarizability (Dipole/Quad.)    ...  NO
Static polarizability (Quad./Quad.)     ...  NO
Static polarizability (Velocity)        ...  NO

Atomic electric properties:
Dipole moment                           ...  NO
Quadrupole moment                       ...  NO
Static polarizability                   ...  NO

Choice of electric origin               ... Center of mass
Position of electric origin             ...     0.000015     0.000014    -0.000014

General magnetic properties:
Magnetizability                         ...  NO

EPR properties:
g-Tensor (aka g-matrix)                 ...  NO
Zero-Field splitting spin-orbit         ...  NO
Zero-field splitting spin-spin          ...  NO
Hyperfine couplings                     ...  NO (   0 nuclei)
Quadrupole couplings                    ...  NO (   0 nuclei)
Contact density                         ...  NO (   0 nuclei)

NMR properties:
Chemical shifts                         ...  NO (   0 nuclei)
Spin-rotation constants                 ...  NO (   0 nuclei)
Spin-spin couplings                     ...  NO (   0 nuclei,    0 pairs)

Choice of magnetic origin               ... GIAO
Position of magnetic origin             ...     0.000000     0.000000     0.000000

Properties with geometric perturbations:
SCF Hessian                             ...  NO
IR spectrum                             ...  NO
VCD spectrum                            ...  NO
X-ray spectroscopy properties:
SCF XES/XAS/RIXS spectra                ...  NO


-------------
DIPOLE MOMENT
-------------

Method             : SCF
Type of density    : Electron Density
Multiplicity       :   1
Irrep              :   0
Energy             :  -739.9288452616210634 Eh
Relativity type    : 
Basis              : AO
                                X                 Y                 Z
Electronic contribution:    -10.471770178      -2.407513880       1.652657162
Nuclear contribution   :     11.436863287       3.625887371      -3.289942093
                        -----------------------------------------
Total Dipole Moment    :      0.965093109       1.218373491      -1.637284931
                        -----------------------------------------
Magnitude (a.u.)       :      2.257551908
Magnitude (Debye)      :      5.738240924


--------------------
Rotational spectrum 
--------------------
 
Rotational constants in cm-1:             0.038992             0.008743             0.007537 
Rotational constants in MHz :          1168.948295           262.106750           225.956281 

Dipole components along the rotational axes: 
x,y,z [a.u.] :     0.952748     2.044868    -0.085588 
x,y,z [Debye]:     2.421692     5.197643    -0.217547 

 

Dipole moment calculation done in   0.0 sec 

Maximum memory used throughout the entire PROP-calculation: 13.8 MB

--------------------------------
SUGGESTED CITATIONS FOR THIS RUN
--------------------------------

Below you find a list of papers that are relevant to this ORCA run
We neither can nor want to force you to cite these papers, but we appreciate if you do
You receive ORCA, which is the product of decades of hard work by many enthusiastic individuals, for free
The only thing we kindly ask in return is that you cite our papers,
We deeply appreciate it, if you show your appreciation for ORCA by not just citing the generic ORCA reference.

Please note that relegating all ORCA citations to the supporting information does *not* help us.
SI sections are not indexed - citations you put there will not count into any citation statistics
But we need these citations in order to attract the funding resources that allow us to do what we are doing

Therefore, if you are a happy ORCA user, please consider citing a few of the papers listed below in the main body of your paper

In addition to the list printed below, the program has created the file orca.bibtex that contains the list in bibtex format
You can import this file easily into all common literature databanks and citation aid programs


List of essential papers. We consider these as the minimum necessary citations

  1. Neese,F.
     Software update: the ORCA program system, version 5.0
     WIRES Comput. Molec. Sci., 2022 12(1)e1606
     doi.org/10.1002/wcms.1606

List of papers to cite with high priority. The work reported in these papers was absolutely
necessary for this run to complete.
Our perspective: the developers of density functionals and basis sets usually get cited in chemistry papers
Good! But without the algorithms to do something with them, the functionals or basis sets would not do anything.
Hence, in our opinion, the algorithm design and method developments papers are equally worthy of getting cited

  1. Neese,F.; Olbrich,G.
     Efficient use of the resolution of the identity approximation in time-dependent density functional calculations with hybrid density functionals
     Chem. Phys. Lett., 2002 362 170-178
     doi.org/10.1016/s0009-2614(02)01053-9
  2. Neese,F.
     An improvement of the resolution of the identity approximation for the formation of the Coulomb matrix
     J. Comp. Chem., 2003 24(14)1740-1747
     doi.org/10.1002/jcc.10318
  3. Garcia-Rates,M.; Neese,F.
     Effect of the Solute Cavity on the Solvation Energy and its Derivatives within the Framework of the Gaussian Charge Scheme
     J. Comput. Chem., 2020 41 922-939
     doi.org/10.1002/jcc.26139
  4. Neese,F.
     The SHARK Integral Generation and Digestion System
     J. Comp. Chem., 2022  1-16
     doi.org/10.1002/jcc.26942
  5. Grimme,S.; Antony,J.; Ehrlich,S.; Krieg,H.
     A consistent and accurate ab initio parametrization of density functional dispersion correction (DFT-D) for the 94 elements H-Pu
     J. Chem. Phys., 2010 132 154104-XXXX
     doi.org/10.1063/1.3382344
  6. Grimme,S.; Ehrlich,S.; Goerigk,L.
     Effect of the damping function in dispersion corrected density functional theory
     J. Comput. Chem., 2011 32(7)1456-1465
     doi.org/10.1002/jcc.21759

List of suggested additional citations. These are papers that are important in the 'surrounding' of 
of this run, or papers that preceded the highly important papers. If you like your results we are grateful for a citation.

  1. Neese,F.
     The ORCA program system
     WIRES Comput. Molec. Sci., 2012 2(1)73-78
     doi.org/10.1002/wcms.81
  2. Neese,F.
     Software update: the ORCA program system, version 4.0
     WIRES Comput. Molec. Sci., 2018 8(1)1-6
     doi.org/10.1002/wcms.1327
  3. Neese,F.; Wennmohs,F.; Becker,U.; Riplinger,C.
     The ORCA quantum chemistry program package
     J. Chem. Phys., 2020 152 Art. No. L224108
     doi.org/10.1063/5.0004608

List of optional additional citations

  1. Neese,F.
     Approximate second-order SCF convergence for spin unrestricted wavefunctions
     Chem. Phys. Lett., 2000 325(1-3)93-98
     doi.org/10.1016/s0009-2614(00)00662-x

Timings for individual modules:

Sum of individual times          ...      219.595 sec (=   3.660 min)
Startup calculation              ...        0.847 sec (=   0.014 min)   0.4 %
SCF iterations                   ...       34.779 sec (=   0.580 min)  15.8 %
Property integrals               ...        0.322 sec (=   0.005 min)   0.1 %
Property calculations            ...        0.269 sec (=   0.004 min)   0.1 %
CIS module                       ...      129.004 sec (=   2.150 min)  58.7 %
Orbital/Density plot generation  ...       54.375 sec (=   0.906 min)  24.8 %
                             ****ORCA TERMINATED NORMALLY****
TOTAL RUN TIME: 0 days 0 hours 3 minutes 39 seconds 843 msec
