# Supplementary material for: Photochemical Deracemization of 4,7-Diaza-1-isoindolinones by Unidirectional Hydrogen Atom Shuttling
Source: J Am Chem Soc. 2024 Dec 30;147(2):1434–9. doi: 10.1021/jacs.4c16053 (PMC11744763; doi:10.1021/jacs.4c16053)
Supplement: Supplementary file 3 — ja4c16053_si_003.zip [file ja4c16053_si_003.zip › to_zip/2b/t1.xyz]

  28
       -739.78296200
 C          2.7854111118       -0.0933068738        0.9691306007
 C          2.1450222493        0.6747142146       -0.0002882390
 C          2.8572340864        1.0404597496       -1.1410982645
 C          4.1787393934        0.6519732601       -1.3080542600
 C          4.8082625349       -0.1132161843       -0.3342832211
 C          4.1080337555       -0.4843604651        0.8052793275
 C          0.7027580221        1.0654596821        0.1560179631
 C         -0.2310934979        0.0712248428       -0.5449352374
 C         -1.6777847469        0.4502715789       -0.3659867066
 C         -2.3195129527       -0.6142181100        0.2728718417
 C         -1.3717843009       -1.6993977371        0.5278504361
 N         -0.1887140779       -1.2515955223        0.0263742612
 N         -2.2365181408        1.5842300480       -0.6964698816
 C         -3.5607860933        1.6956824474       -0.3829487261
 C         -4.2677279992        0.6948397412        0.2423559305
 N         -3.6169104830       -0.4301249112        0.5404546916
 O         -1.5876005193       -2.7681123740        1.0656297277
 H          0.6381720740       -1.8266573355        0.0135832705
 H         -4.0791159891        2.6086520743       -0.6432897988
 H         -5.3185759153        0.7886747160        0.4792110886
 H          2.2470572111       -0.3829826197        1.8640127856
 H          4.5918565625       -1.0782037364        1.5701112811
 H          5.8394899418       -0.4157573161       -0.4626766768
 H          4.7186365811        0.9495492660       -2.1978492050
 H          2.3731841002        1.6403021189       -1.9034565062
 H          0.5252381606        2.0531256178       -0.2738680549
 H          0.4294580720        1.1151709647        1.2122583851
 H          0.0019039269        0.0408068632       -1.6151788419
