# Supplementary material for: Photochemical Deracemization of 4,7-Diaza-1-isoindolinones by Unidirectional Hydrogen Atom Shuttling
Source: J Am Chem Soc. 2024 Dec 30;147(2):1434–9. doi: 10.1021/jacs.4c16053 (PMC11744763; doi:10.1021/jacs.4c16053)
Supplement: Supplementary file 3 — ja4c16053_si_003.zip [file ja4c16053_si_003.zip › to_zip/6b_1b/orca.out]

                                 *****************
                                 * O   R   C   A *
                                 *****************

                                            #,                                       
                                            ###                                      
                                            ####                                     
                                            #####                                    
                                            ######                                   
                                           ########,                                 
                                     ,,################,,,,,                         
                               ,,#################################,,                 
                          ,,##########################################,,             
                       ,#########################################, ''#####,          
                    ,#############################################,,   '####,        
                  ,##################################################,,,,####,       
                ,###########''''           ''''###############################       
              ,#####''   ,,,,##########,,,,          '''####'''          '####       
            ,##' ,,,,###########################,,,                        '##       
           ' ,,###''''                  '''############,,,                           
         ,,##''                                '''############,,,,        ,,,,,,###''
      ,#''                                            '''#######################'''  
     '                                                          ''''####''''         
             ,#######,   #######,   ,#######,      ##                                
            ,#'     '#,  ##    ##  ,#'     '#,    #''#        ######   ,####,        
            ##       ##  ##   ,#'  ##            #'  '#       #        #'  '#        
            ##       ##  #######   ##           ,######,      #####,   #    #        
            '#,     ,#'  ##    ##  '#,     ,#' ,#      #,         ##   #,  ,#        
             '#######'   ##     ##  '#######'  #'      '#     #####' # '####'        


                  #######################################################
                  #                        -***-                        #
                  #          Department of theory and spectroscopy      #
                  #    Directorship and core code : Frank Neese         #
                  #        Max Planck Institute fuer Kohlenforschung    #
                  #                Kaiser Wilhelm Platz 1               #
                  #                 D-45470 Muelheim/Ruhr               #
                  #                      Germany                        #
                  #                                                     #
                  #                  All rights reserved                #
                  #                        -***-                        #
                  #######################################################


                         Program Version 5.0.3 -  RELEASE  -


 With contributions from (in alphabetic order):
   Daniel Aravena         : Magnetic Suceptibility
   Michael Atanasov       : Ab Initio Ligand Field Theory (pilot matlab implementation)
   Alexander A. Auer      : GIAO ZORA, VPT2 properties, NMR spectrum
   Ute Becker             : Parallelization
   Giovanni Bistoni       : ED, misc. LED, open-shell LED, HFLD
   Martin Brehm           : Molecular dynamics
   Dmytro Bykov           : SCF Hessian
   Vijay G. Chilkuri      : MRCI spin determinant printing, contributions to CSF-ICE
   Dipayan Datta          : RHF DLPNO-CCSD density
   Achintya Kumar Dutta   : EOM-CC, STEOM-CC
   Dmitry Ganyushin       : Spin-Orbit,Spin-Spin,Magnetic field MRCI
   Miquel Garcia          : C-PCM and meta-GGA Hessian, CC/C-PCM, Gaussian charge scheme
   Yang Guo               : DLPNO-NEVPT2, F12-NEVPT2, CIM, IAO-localization
   Andreas Hansen         : Spin unrestricted coupled pair/coupled cluster methods
   Benjamin Helmich-Paris : MC-RPA, TRAH-SCF, COSX integrals
   Lee Huntington         : MR-EOM, pCC
   Robert Izsak           : Overlap fitted RIJCOSX, COSX-SCS-MP3, EOM
   Marcus Kettner         : VPT2
   Christian Kollmar      : KDIIS, OOCD, Brueckner-CCSD(T), CCSD density, CASPT2, CASPT2-K
   Simone Kossmann        : Meta GGA functionals, TD-DFT gradient, OOMP2, MP2 Hessian
   Martin Krupicka        : Initial AUTO-CI
   Lucas Lang             : DCDCAS
   Marvin Lechner         : AUTO-CI (C++ implementation), FIC-MRCC
   Dagmar Lenk            : GEPOL surface, SMD
   Dimitrios Liakos       : Extrapolation schemes; Compound Job, initial MDCI parallelization
   Dimitrios Manganas     : Further ROCIS development; embedding schemes
   Dimitrios Pantazis     : SARC Basis sets
   Anastasios Papadopoulos: AUTO-CI, single reference methods and gradients
   Taras Petrenko         : DFT Hessian,TD-DFT gradient, ASA, ECA, R-Raman, ABS, FL, XAS/XES, NRVS
   Peter Pinski           : DLPNO-MP2, DLPNO-MP2 Gradient
   Christoph Reimann      : Effective Core Potentials
   Marius Retegan         : Local ZFS, SOC
   Christoph Riplinger    : Optimizer, TS searches, QM/MM, DLPNO-CCSD(T), (RO)-DLPNO pert. Triples
   Tobias Risthaus        : Range-separated hybrids, TD-DFT gradient, RPA, STAB
   Michael Roemelt        : Original ROCIS implementation
   Masaaki Saitow         : Open-shell DLPNO-CCSD energy and density
   Barbara Sandhoefer     : DKH picture change effects
   Avijit Sen             : IP-ROCIS
   Kantharuban Sivalingam : CASSCF convergence, NEVPT2, FIC-MRCI
   Bernardo de Souza      : ESD, SOC TD-DFT
   Georgi Stoychev        : AutoAux, RI-MP2 NMR, DLPNO-MP2 response
   Willem Van den Heuvel  : Paramagnetic NMR
   Boris Wezisla          : Elementary symmetry handling
   Frank Wennmohs         : Technical directorship


 We gratefully acknowledge several colleagues who have allowed us to
 interface, adapt or use parts of their codes:
   Stefan Grimme, W. Hujo, H. Kruse, P. Pracht,  : VdW corrections, initial TS optimization,
                  C. Bannwarth, S. Ehlert          DFT functionals, gCP, sTDA/sTD-DF
   Ed Valeev, F. Pavosevic, A. Kumar             : LibInt (2-el integral package), F12 methods
   Garnet Chan, S. Sharma, J. Yang, R. Olivares  : DMRG
   Ulf Ekstrom                                   : XCFun DFT Library
   Mihaly Kallay                                 : mrcc  (arbitrary order and MRCC methods)
   Jiri Pittner, Ondrej Demel                    : Mk-CCSD
   Frank Weinhold                                : gennbo (NPA and NBO analysis)
   Christopher J. Cramer and Donald G. Truhlar   : smd solvation model
   Lars Goerigk                                  : TD-DFT with DH, B97 family of functionals
   V. Asgeirsson, H. Jonsson                     : NEB implementation
   FAccTs GmbH                                   : IRC, NEB, NEB-TS, DLPNO-Multilevel, CI-OPT
                                                   MM, QMMM, 2- and 3-layer-ONIOM, Crystal-QMMM,
                                                   LR-CPCM, SF, NACMEs, symmetry and pop. for TD-DFT,
                                                   nearIR, NL-DFT gradient (VV10), updates on ESD,
                                                   ML-optimized integration grids
   S Lehtola, MJT Oliveira, MAL Marques          : LibXC Library
   Liviu Ungur et al                             : ANISO software


 Your calculation uses the libint2 library for the computation of 2-el integrals
 For citations please refer to: http://libint.valeyev.net

 Your ORCA version has been built with support for libXC version: 5.1.0
 For citations please refer to: https://tddft.org/programs/libxc/

 This ORCA versions uses:
   CBLAS   interface :  Fast vector & matrix operations
   LAPACKE interface :  Fast linear algebra routines
   SCALAPACK package :  Parallel linear algebra routines
   Shared memory     :  Shared parallel matrices
   BLAS/LAPACK       :  OpenBLAS 0.3.15  USE64BITINT DYNAMIC_ARCH NO_AFFINITY Prescott SINGLE_THREADED
        Core in use  :  Prescott
   Copyright (c) 2011-2014, The OpenBLAS Project


***************************************
The coordinates will be read from file: coord.xyz
***************************************


================================================================================

================================================================================
                                        WARNINGS
                       Please study these warnings very carefully!
================================================================================


WARNING: Geometry Optimization
  ===> : Switching off AutoStart
         For restart on a previous wavefunction, please use MOREAD

WARNING: four-center integrals in TRAH must be done with SHARK!
  ===> : Turning Shark on

================================================================================
                                       INPUT FILE
================================================================================
NAME = orca.inp
|  1> ! ExtOpt OPT
|  2> %pal nprocs 4 end
|  3> * xyzfile 0 1 coord.xyz
|  4> 
|  5>                          ****END OF INPUT****
================================================================================

                       *****************************
                       * Geometry Optimization Run *
                       *****************************

Geometry optimization settings:
Update method            Update   .... BFGS
Choice of coordinates    CoordSys .... Z-matrix Internals
Initial Hessian          InHess   .... Almoef's Model

Convergence Tolerances:
Energy Change            TolE     ....  5.0000e-06 Eh
Max. Gradient            TolMAXG  ....  3.0000e-04 Eh/bohr
RMS Gradient             TolRMSG  ....  1.0000e-04 Eh/bohr
Max. Displacement        TolMAXD  ....  4.0000e-03 bohr
RMS Displacement         TolRMSD  ....  2.0000e-03 bohr
Strict Convergence                ....  False
------------------------------------------------------------------------------
                        ORCA OPTIMIZATION COORDINATE SETUP
------------------------------------------------------------------------------

The optimization will be done in new redundant internal coordinates
Making redundant internal coordinates   ...  (new redundants) done
Evaluating the initial hessian          ...  (Almloef) done
Evaluating the coordinates              ...  done
Calculating the B-matrix                .... done
Calculating the G-matrix                .... done
Diagonalizing the G-matrix              .... done
Small eigenvalue found = 8.276e-04
Small eigenvalue found = 2.435e-03
Small eigenvalue found = 3.945e-03
Small eigenvalue found = 5.389e-03
Small eigenvalue found = 8.683e-03
Small eigenvalue found = 1.303e-02
Small eigenvalue found = 1.510e-02
Small eigenvalue found = 1.988e-02
Small eigenvalue found = 2.311e-02
The first mode is                       ....  270
The number of degrees of freedom        ....  246

    -----------------------------------------------------------------
                    Redundant Internal Coordinates


    -----------------------------------------------------------------
         Definition                    Initial Value    Approx d2E/dq
    -----------------------------------------------------------------
      1. B(C   1,C   0)                  1.3929         0.618181   
      2. B(C   2,C   1)                  1.3899         0.625097   
      3. B(C   3,C   2)                  1.3895         0.626045   
      4. B(C   4,C   3)                  1.3858         0.634561   
      5. B(C   5,C   4)                  1.3890         0.627035   
      6. B(C   5,C   0)                  1.3849         0.636501   
      7. B(C   6,C   1)                  1.5112         0.400234   
      8. B(C   7,C   6)                  1.4877         0.436306   
      9. B(C   8,C   7)                  1.3789         0.650915   
     10. B(C   9,C   8)                  1.4367         0.526211   
     11. B(C  10,C   9)                  1.3812         0.645376   
     12. B(N  11,C  10)                  1.3455         0.658964   
     13. B(N  11,C   7)                  1.3724         0.597079   
     14. B(N  12,C   8)                  1.3521         0.643152   
     15. B(C  13,N  12)                  1.2994         0.780541   
     16. B(C  14,C  13)                  1.4337         0.532128   
     17. B(N  15,C  14)                  1.3010         0.775981   
     18. B(N  15,C   9)                  1.3471         0.655045   
     19. B(O  16,C  10)                  1.3452         0.659788   
     20. B(H  17,N  11)                  1.0247         0.409925   
     21. B(H  18,C  13)                  1.0853         0.366390   
     22. B(H  19,C  14)                  1.0848         0.366992   
     23. B(H  20,C   0)                  1.0829         0.369644   
     24. B(H  21,C   5)                  1.0819         0.370934   
     25. B(H  22,C   4)                  1.0822         0.370578   
     26. B(H  23,C   3)                  1.0829         0.369649   
     27. B(H  24,C   2)                  1.0838         0.368384   
     28. B(H  25,C   6)                  1.0930         0.356104   
     29. B(H  26,C   6)                  1.0937         0.355190   
     30. B(H  27,O  16)                  0.9654         0.509726   
     31. B(C  29,C  28)                  1.3923         0.619499   
     32. B(C  30,C  29)                  1.3893         0.626412   
     33. B(C  31,C  30)                  1.3862         0.633612   
     34. B(C  32,C  31)                  1.3871         0.631392   
     35. B(C  33,C  32)                  1.3888         0.627575   
     36. B(C  33,C  28)                  1.3847         0.637176   
     37. B(C  34,C  29)                  1.4891         0.434098   
     38. B(O  35,C  34)                  1.2060         1.100125   
     39. B(C  36,C  34)                  1.4907         0.431574   
     40. B(C  37,C  36)                  1.3848         0.636799   
     41. B(C  38,C  37)                  1.3915         0.621428   
     42. B(C  39,C  38)                  1.3873         0.631020   
     43. B(C  40,C  39)                  1.3913         0.621856   
     44. B(C  40,H  27)                  2.5481         0.001699   
     45. B(C  41,C  40)                  1.3958         0.611554   
     46. B(C  41,C  36)                  1.3934         0.617030   
     47. B(N  42,C  38)                  1.3829         0.574341   
     48. B(C  43,N  42)                  1.2848         0.823640   
     49. B(O  44,C  43)                  1.3507         0.646568   
     50. B(O  44,C  37)                  1.3487         0.651389   
     51. B(C  45,C  43)                  1.4996         0.417687   
     52. B(C  46,C  45)                  1.5331         0.369314   
     53. B(C  47,C  46)                  1.5357         0.365827   
     54. B(C  48,C  47)                  1.5242         0.381664   
     55. B(C  49,C  48)                  1.5277         0.376702   
     56. B(C  50,C  49)                  1.5411         0.358675   
     57. B(C  50,C  45)                  1.5387         0.361837   
     58. B(C  51,C  49)                  1.5221         0.384586   
     59. B(N  52,C  51)                  1.3440         0.662689   
     60. B(C  53,N  52)                  1.4494         0.449968   
     61. B(C  53,C  47)                  1.5295         0.374262   
     62. B(C  54,C  45)                  1.5402         0.359889   
     63. B(C  55,C  47)                  1.5264         0.378565   
     64. B(C  56,C  49)                  1.5244         0.381337   
     65. B(O  57,H  17)                  1.8475         0.019952   
     66. B(O  57,C  51)                  1.2245         1.027798   
     67. B(H  58,C  46)                  1.0957         0.352639   
     68. B(H  59,C  46)                  1.0927         0.356495   
     69. B(H  60,C  48)                  1.0956         0.352703   
     70. B(H  61,C  48)                  1.0961         0.352095   
     71. B(H  62,C  50)                  1.0955         0.352880   
     72. B(H  63,C  50)                  1.0925         0.356745   
     73. B(H  64,C  56)                  1.0884         0.362248   
     74. B(H  65,C  56)                  1.0914         0.358251   
     75. B(H  66,C  56)                  1.0906         0.359345   
     76. B(H  67,C  55)                  1.0914         0.358221   
     77. B(H  68,C  55)                  1.0910         0.358720   
     78. B(H  69,C  55)                  1.0920         0.357492   
     79. B(H  70,O  16)                  2.2078         0.005310   
     80. B(H  70,N  52)                  1.0118         0.429818   
     81. B(H  71,C  54)                  1.0911         0.358609   
     82. B(H  72,C  54)                  1.0903         0.359722   
     83. B(H  73,C  54)                  1.0911         0.358662   
     84. B(H  74,C  39)                  1.0815         0.371528   
     85. B(H  75,C  40)                  1.0815         0.371566   
     86. B(H  76,C  41)                  1.0815         0.371550   
     87. B(H  77,C   1)                  2.7612         0.000777   
     88. B(H  77,C  30)                  1.0812         0.371995   
     89. B(H  78,H  64)                  3.8980         0.000002   
     90. B(H  78,C  31)                  1.0816         0.371353   
     91. B(H  79,C  32)                  1.0824         0.370258   
     92. B(H  80,H  71)                  3.3570         0.000017   
     93. B(H  80,C  33)                  1.0822         0.370560   
     94. B(H  81,C  28)                  1.0837         0.368526   
     95. B(H  82,C  53)                  1.0918         0.357707   
     96. B(H  83,C  53)                  1.0963         0.351858   
     97. A(C   1,C   0,H  20)          119.4574         0.354300   
     98. A(C   5,C   0,H  20)          120.0066         0.356059   
     99. A(C   1,C   0,C   5)          120.5357         0.435893   
    100. A(C   0,C   1,C   2)          118.7520         0.434476   
    101. A(C   0,C   1,C   6)          120.2915         0.401314   
    102. A(C   2,C   1,C   6)          120.9311         0.402102   
    103. A(C   1,C   2,C   3)          120.8149         0.435466   
    104. A(C   3,C   2,H  24)          119.6633         0.354854   
    105. A(C   1,C   2,H  24)          119.5213         0.354763   
    106. A(C   4,C   3,H  23)          120.2044         0.355875   
    107. A(C   2,C   3,C   4)          120.0123         0.436646   
    108. A(C   2,C   3,H  23)          119.7832         0.355061   
    109. A(C   5,C   4,H  22)          120.1849         0.355307   
    110. A(C   3,C   4,H  22)          120.2899         0.356027   
    111. A(C   3,C   4,C   5)          119.5240         0.436771   
    112. A(C   0,C   5,C   4)          120.3554         0.437011   
    113. A(C   0,C   5,H  21)          119.6318         0.356270   
    114. A(C   4,C   5,H  21)          120.0112         0.355365   
    115. A(H  25,C   6,H  26)          105.9108         0.289706   
    116. A(C   7,C   6,H  26)          110.0500         0.331977   
    117. A(C   1,C   6,C   7)          115.6078         0.377630   
    118. A(C   7,C   6,H  25)          107.0989         0.332119   
    119. A(C   1,C   6,H  25)          108.4026         0.327416   
    120. A(C   1,C   6,H  26)          109.2988         0.327277   
    121. A(C   6,C   7,C   8)          130.3564         0.411215   
    122. A(C   6,C   7,N  11)          123.8757         0.402380   
    123. A(C   8,C   7,N  11)          105.7210         0.432079   
    124. A(C   9,C   8,N  12)          121.1257         0.421503   
    125. A(C   7,C   8,C   9)          108.3071         0.425173   
    126. A(C   7,C   8,N  12)          130.5672         0.437900   
    127. A(C   8,C   9,C  10)          106.1500         0.424523   
    128. A(C  10,C   9,N  15)          130.7458         0.438673   
    129. A(C   8,C   9,N  15)          123.0926         0.422884   
    130. A(N  11,C  10,O  16)          120.5651         0.438004   
    131. A(C   9,C  10,O  16)          131.6415         0.439244   
    132. A(C   9,C  10,N  11)          107.7449         0.439145   
    133. A(C   7,N  11,C  10)          112.0638         0.430204   
    134. A(C   7,N  11,H  17)          125.4678         0.353126   
    135. A(C  10,N  11,H  17)          122.1924         0.359088   
    136. A(C   8,N  12,C  13)          114.6004         0.449549   
    137. A(C  14,C  13,H  18)          118.7361         0.344937   
    138. A(N  12,C  13,H  18)          117.3870         0.365823   
    139. A(N  12,C  13,C  14)          123.8765         0.437277   
    140. A(C  13,C  14,N  15)          123.2531         0.436816   
    141. A(N  15,C  14,H  19)          117.6898         0.365559   
    142. A(C  13,C  14,H  19)          119.0571         0.345032   
    143. A(C   9,N  15,C  14)          114.0435         0.450567   
    144. A(C  10,O  16,H  27)          108.6041         0.372822   
    145. A(C  10,O  16,H  70)          120.9721         0.190017   
    146. A(H  27,O  16,H  70)          127.5440         0.171127   
    147. A(N  11,H  17,O  57)          165.2981         0.194483   
    148. A(C  33,C  28,H  81)          119.7246         0.355940   
    149. A(C  29,C  28,H  81)          120.0697         0.354246   
    150. A(C  29,C  28,C  33)          120.2004         0.436143   
    151. A(C  30,C  29,C  34)          119.6887         0.408062   
    152. A(C  28,C  29,C  34)          120.4642         0.407262   
    153. A(C  28,C  29,C  30)          119.8462         0.434807   
    154. A(C  29,C  30,C  31)          119.8182         0.436575   
    155. A(C  31,C  30,H  77)          120.2049         0.356167   
    156. A(C  29,C  30,H  77)          119.9641         0.355477   
    157. A(C  30,C  31,C  32)          120.2587         0.437198   
    158. A(C  30,C  31,H  78)          119.3307         0.356063   
    159. A(C  32,C  31,H  78)          120.4090         0.355851   
    160. A(C  31,C  32,C  33)          120.0103         0.436445   
    161. A(C  31,C  32,H  79)          120.0516         0.355672   
    162. A(C  33,C  32,H  79)          119.9370         0.355307   
    163. A(C  28,C  33,C  32)          119.8379         0.437163   
    164. A(C  32,C  33,H  80)          120.2003         0.355356   
    165. A(C  28,C  33,H  80)          119.9618         0.356273   
    166. A(O  35,C  34,C  36)          120.8122         0.447981   
    167. A(C  29,C  34,C  36)          116.8675         0.382260   
    168. A(C  29,C  34,O  35)          122.3190         0.448456   
    169. A(C  34,C  36,C  37)          123.3189         0.408830   
    170. A(C  37,C  36,C  41)          115.0648         0.435783   
    171. A(C  34,C  36,C  41)          121.4726         0.406555   
    172. A(C  36,C  37,C  38)          124.3982         0.436341   
    173. A(C  36,C  37,O  44)          128.6709         0.437174   
    174. A(C  38,C  37,O  44)          106.8718         0.435254   
    175. A(C  37,C  38,C  39)          119.6749         0.435625   
    176. A(C  39,C  38,N  42)          131.8580         0.426696   
    177. A(C  37,C  38,N  42)          108.4309         0.425528   
    178. A(C  38,C  39,C  40)          117.3335         0.435679   
    179. A(C  40,C  39,H  74)          121.5019         0.354962   
    180. A(C  38,C  39,H  74)          121.1599         0.355844   
    181. A(C  39,C  40,H  75)          119.4747         0.354968   
    182. A(C  41,C  40,H  75)          118.7515         0.353964   
    183. A(C  39,C  40,C  41)          121.7735         0.433229   
    184. A(C  40,C  41,H  76)          119.6236         0.353961   
    185. A(C  36,C  41,H  76)          118.6405         0.354497   
    186. A(C  36,C  41,C  40)          121.7314         0.432623   
    187. A(C  38,N  42,C  43)          104.5350         0.444733   
    188. A(O  44,C  43,C  45)          116.7220         0.404945   
    189. A(N  42,C  43,C  45)          128.2520         0.422738   
    190. A(N  42,C  43,O  44)          114.7767         0.454399   
    191. A(C  37,O  44,C  43)          105.3685         0.435501   
    192. A(C  50,C  45,C  54)          108.4257         0.359085   
    193. A(C  46,C  45,C  54)          109.3312         0.360338   
    194. A(C  43,C  45,C  54)          105.4457         0.368004   
    195. A(C  46,C  45,C  50)          110.0049         0.360670   
    196. A(C  43,C  45,C  50)          113.1275         0.368345   
    197. A(C  43,C  45,C  46)          110.3421         0.369641   
    198. A(H  58,C  46,H  59)          106.2985         0.289428   
    199. A(C  47,C  46,H  59)          110.1168         0.322672   
    200. A(C  45,C  46,H  59)          109.6851         0.323175   
    201. A(C  47,C  46,H  58)          107.0265         0.322098   
    202. A(C  45,C  46,H  58)          106.9939         0.322599   
    203. A(C  45,C  46,C  47)          116.1874         0.361345   
    204. A(C  46,C  47,C  48)          109.1971         0.363380   
    205. A(C  53,C  47,C  55)          108.0292         0.364291   
    206. A(C  48,C  47,C  55)          110.6923         0.365514   
    207. A(C  46,C  47,C  55)          108.0543         0.362874   
    208. A(C  48,C  47,C  53)          107.5114         0.364800   
    209. A(C  46,C  47,C  53)          113.3663         0.362167   
    210. A(H  60,C  48,H  61)          106.2973         0.288874   
    211. A(C  49,C  48,H  61)          110.2222         0.323567   
    212. A(C  47,C  48,H  61)          110.2203         0.324263   
    213. A(C  49,C  48,H  60)          109.2839         0.323658   
    214. A(C  47,C  48,H  60)          110.1866         0.324354   
    215. A(C  47,C  48,C  49)          110.5403         0.365206   
    216. A(C  51,C  49,C  56)          109.7823         0.366450   
    217. A(C  50,C  49,C  56)          108.9041         0.362104   
    218. A(C  48,C  49,C  56)          110.6518         0.365152   
    219. A(C  50,C  49,C  51)          108.7005         0.362629   
    220. A(C  48,C  49,C  51)          109.8437         0.365683   
    221. A(C  48,C  49,C  50)          108.9198         0.361349   
    222. A(H  62,C  50,H  63)          105.8822         0.289491   
    223. A(C  49,C  50,H  63)          110.1588         0.321667   
    224. A(C  45,C  50,H  63)          111.0893         0.322130   
    225. A(C  49,C  50,H  62)          106.3910         0.321094   
    226. A(C  45,C  50,H  62)          106.6966         0.321556   
    227. A(C  45,C  50,C  49)          115.9616         0.358879   
    228. A(N  52,C  51,O  57)          122.1743         0.475327   
    229. A(C  49,C  51,O  57)          121.2273         0.433395   
    230. A(C  49,C  51,N  52)          116.5353         0.400829   
    231. A(C  51,N  52,C  53)          127.9518         0.409451   
    232. A(C  53,N  52,H  70)          116.2324         0.339417   
    233. A(C  51,N  52,H  70)          115.4545         0.362349   
    234. A(C  47,C  53,N  52)          113.5783         0.372915   
    235. A(H  82,C  53,H  83)          107.1268         0.289482   
    236. A(N  52,C  53,H  83)          108.6092         0.331148   
    237. A(C  47,C  53,H  83)          108.6111         0.323186   
    238. A(N  52,C  53,H  82)          108.5508         0.332053   
    239. A(C  47,C  53,H  82)          110.1571         0.324062   
    240. A(H  72,C  54,H  73)          108.1508         0.290609   
    241. A(H  71,C  54,H  73)          107.8594         0.290467   
    242. A(C  45,C  54,H  73)          110.0465         0.322128   
    243. A(H  71,C  54,H  72)          108.3487         0.290602   
    244. A(C  45,C  54,H  72)          111.0408         0.322284   
    245. A(C  45,C  54,H  71)          111.2801         0.322120   
    246. A(C  47,C  55,H  69)          111.3916         0.324639   
    247. A(H  67,C  55,H  68)          107.6060         0.290425   
    248. A(C  47,C  55,H  68)          110.9532         0.324822   
    249. A(C  47,C  55,H  67)          111.4024         0.324747   
    250. A(H  68,C  55,H  69)          107.5235         0.290333   
    251. A(H  67,C  55,H  69)          107.7780         0.290269   
    252. A(H  65,C  56,H  66)          107.6922         0.290509   
    253. A(H  64,C  56,H  66)          107.8056         0.291015   
    254. A(C  49,C  56,H  66)          111.4781         0.325304   
    255. A(H  64,C  56,H  65)          108.2616         0.290876   
    256. A(C  49,C  56,H  65)          109.8336         0.325141   
    257. A(C  49,C  56,H  64)          111.6270         0.325735   
    258. A(H  17,O  57,C  51)          132.6414         0.239689   
    259. A(O  16,H  70,N  52)          156.2306         0.168018   
    260. D(C   2,C   1,C   0,C   5)      0.7246         0.028724   
    261. D(C   2,C   1,C   0,H  20)   -179.0898         0.028724   
    262. D(C   6,C   1,C   0,H  20)      2.7259         0.028724   
    263. D(C   6,C   1,C   0,C   5)   -177.4596         0.028724   
    264. D(H  24,C   2,C   1,C   0)    179.3916         0.029414   
    265. D(C   3,C   2,C   1,C   6)    177.2938         0.029414   
    266. D(H  24,C   2,C   1,C   6)     -2.4362         0.029414   
    267. D(C   3,C   2,C   1,C   0)     -0.8784         0.029414   
    268. D(C   4,C   3,C   2,H  24)   -179.8615         0.027153   
    269. D(C   4,C   3,C   2,C   1)      0.4088         0.027153   
    270. D(H  23,C   3,C   2,C   1)   -179.5132         0.027153   
    271. D(H  23,C   3,C   2,H  24)      0.2164         0.027153   
    272. D(H  22,C   4,C   3,C   2)    179.8190         0.027945   
    273. D(C   5,C   4,C   3,H  23)   -179.8515         0.027945   
    274. D(C   5,C   4,C   3,C   2)      0.2268         0.027945   
    275. D(H  22,C   4,C   3,H  23)     -0.2593         0.027945   
    276. D(C   0,C   5,C   4,H  22)   -179.9710         0.027244   
    277. D(H  21,C   5,C   4,C   3)    179.1563         0.027244   
    278. D(C   4,C   5,C   0,C   1)     -0.1029         0.028128   
    279. D(C   0,C   5,C   4,C   3)     -0.3784         0.027244   
    280. D(H  21,C   5,C   0,C   1)   -179.6394         0.028128   
    281. D(H  21,C   5,C   0,H  20)      0.1741         0.028128   
    282. D(H  21,C   5,C   4,H  22)     -0.4363         0.027244   
    283. D(C   4,C   5,C   0,H  20)    179.7105         0.028128   
    284. D(H  26,C   6,C   1,C   0)    178.6482         0.012709   
    285. D(H  26,C   6,C   1,C   2)      0.5040         0.012709   
    286. D(H  25,C   6,C   1,C   0)     63.6480         0.012709   
    287. D(H  25,C   6,C   1,C   2)   -114.4962         0.012709   
    288. D(C   7,C   6,C   1,C   0)    -56.5561         0.012709   
    289. D(C   7,C   6,C   1,C   2)    125.2997         0.012709   
    290. D(C   8,C   7,C   6,H  25)    -26.0986         0.014051   
    291. D(C   8,C   7,C   6,C   1)     94.8125         0.014051   
    292. D(N  11,C   7,C   6,C   1)    -88.0465         0.014051   
    293. D(N  11,C   7,C   6,H  25)    151.0425         0.014051   
    294. D(N  11,C   7,C   6,H  26)     36.3599         0.014051   
    295. D(C   8,C   7,C   6,H  26)   -140.7811         0.014051   
    296. D(N  12,C   8,C   7,C   6)     -3.1787         0.029506   
    297. D(C   9,C   8,C   7,C   6)    176.8914         0.029506   
    298. D(C   9,C   8,C   7,N  11)     -0.6430         0.029506   
    299. D(N  12,C   8,C   7,N  11)    179.2869         0.029506   
    300. D(N  15,C   9,C   8,N  12)     -1.0929         0.018894   
    301. D(C  10,C   9,C   8,N  12)   -179.9713         0.018894   
    302. D(N  15,C   9,C   8,C   7)    178.8448         0.018894   
    303. D(C  10,C   9,C   8,C   7)     -0.0336         0.018894   
    304. D(O  16,C  10,C   9,N  15)      4.5510         0.028972   
    305. D(N  11,C  10,C   9,N  15)   -178.0424         0.028972   
    306. D(O  16,C  10,C   9,C   8)   -176.6893         0.028972   
    307. D(N  11,C  10,C   9,C   8)      0.7173         0.028972   
    308. D(H  17,N  11,C  10,O  16)     -9.1620         0.035524   
    309. D(C   7,N  11,C  10,C   9)     -1.1837         0.035524   
    310. D(C   7,N  11,C  10,O  16)    176.5656         0.035524   
    311. D(H  17,N  11,C   7,C   8)   -172.9058         0.028706   
    312. D(H  17,N  11,C   7,C   6)      9.3571         0.028706   
    313. D(H  17,N  11,C  10,C   9)    173.0887         0.035524   
    314. D(C  10,N  11,C   7,C   8)      1.1421         0.028706   
    315. D(C  10,N  11,C   7,C   6)   -176.5950         0.028706   
    316. D(C  13,N  12,C   8,C   9)      0.7346         0.030518   
    317. D(C  13,N  12,C   8,C   7)   -179.1876         0.030518   
    318. D(H  18,C  13,N  12,C   8)    179.7725         0.046686   
    319. D(C  14,C  13,N  12,C   8)      0.0213         0.046686   
    320. D(H  19,C  14,C  13,N  12)    179.3704         0.019332   
    321. D(N  15,C  14,C  13,H  18)    179.6894         0.019332   
    322. D(N  15,C  14,C  13,N  12)     -0.5625         0.019332   
    323. D(H  19,C  14,C  13,H  18)     -0.3776         0.019332   
    324. D(C   9,N  15,C  14,H  19)   -179.6942         0.046080   
    325. D(C   9,N  15,C  14,C  13)      0.2396         0.046080   
    326. D(C  14,N  15,C   9,C  10)    179.1139         0.031752   
    327. D(C  14,N  15,C   9,C   8)      0.5360         0.031752   
    328. D(H  70,O  16,C  10,N  11)     -4.1458         0.035620   
    329. D(H  70,O  16,C  10,C   9)    172.9853         0.035620   
    330. D(H  27,O  16,C  10,N  11)    158.0159         0.035620   
    331. D(H  27,O  16,C  10,C   9)    -24.8529         0.035620   
    332. D(O  57,H  17,N  11,C  10)    -43.3205         0.188659   
    333. D(O  57,H  17,N  11,C   7)    130.1588         0.188659   
    334. D(C  34,C  29,C  28,H  81)     -0.2783         0.026554   
    335. D(C  34,C  29,C  28,C  33)   -179.4398         0.026554   
    336. D(C  30,C  29,C  28,H  81)    179.3868         0.026554   
    337. D(C  30,C  29,C  28,C  33)      0.2253         0.026554   
    338. D(H  77,C  30,C  29,C  34)     -0.3838         0.027187   
    339. D(H  77,C  30,C  29,C  28)    179.9485         0.027187   
    340. D(C  31,C  30,C  29,C  34)   -179.0850         0.027187   
    341. D(C  31,C  30,C  29,C  28)      1.2473         0.027187   
    342. D(H  78,C  31,C  30,H  77)      0.2582         0.027856   
    343. D(C  32,C  31,C  30,H  77)    179.8039         0.027856   
    344. D(C  32,C  31,C  30,C  29)     -1.4981         0.027856   
    345. D(H  78,C  31,C  30,C  29)    178.9563         0.027856   
    346. D(H  79,C  32,C  31,H  78)      0.2015         0.027649   
    347. D(H  79,C  32,C  31,C  30)   -179.3392         0.027649   
    348. D(C  33,C  32,C  31,H  78)    179.8145         0.027649   
    349. D(C  33,C  32,C  31,C  30)      0.2738         0.027649   
    350. D(H  80,C  33,C  32,C  31)   -178.8776         0.027294   
    351. D(C  28,C  33,C  32,H  79)   -179.1854         0.027294   
    352. D(C  28,C  33,C  32,C  31)      1.2012         0.027294   
    353. D(H  80,C  33,C  28,H  81)     -0.5349         0.028191   
    354. D(H  80,C  33,C  32,H  79)      0.7359         0.027294   
    355. D(H  80,C  33,C  28,C  29)    178.6295         0.028191   
    356. D(C  32,C  33,C  28,H  81)    179.3865         0.028191   
    357. D(C  32,C  33,C  28,C  29)     -1.4491         0.028191   
    358. D(C  36,C  34,C  29,C  30)    133.1469         0.012867   
    359. D(C  36,C  34,C  29,C  28)    -47.1875         0.012867   
    360. D(O  35,C  34,C  29,C  30)    -46.4451         0.012867   
    361. D(O  35,C  34,C  29,C  28)    133.2205         0.012867   
    362. D(C  41,C  36,C  34,O  35)    -26.1744         0.012723   
    363. D(C  41,C  36,C  34,C  29)    154.2271         0.012723   
    364. D(C  37,C  36,C  34,O  35)    149.2501         0.012723   
    365. D(C  37,C  36,C  34,C  29)    -30.3484         0.012723   
    366. D(O  44,C  37,C  36,C  34)     -0.0280         0.028156   
    367. D(C  38,C  37,C  36,C  41)     -1.1637         0.028156   
    368. D(C  38,C  37,C  36,C  34)   -176.8561         0.028156   
    369. D(O  44,C  37,C  36,C  41)    175.6644         0.028156   
    370. D(N  42,C  38,C  37,O  44)      0.4704         0.026730   
    371. D(N  42,C  38,C  37,C  36)    177.8830         0.026730   
    372. D(C  39,C  38,C  37,O  44)   -177.5958         0.026730   
    373. D(C  39,C  38,C  37,C  36)     -0.1832         0.026730   
    374. D(H  74,C  39,C  38,N  42)      2.7518         0.027614   
    375. D(H  74,C  39,C  38,C  37)   -179.7117         0.027614   
    376. D(C  40,C  39,C  38,N  42)   -176.4779         0.027614   
    377. D(C  40,C  39,C  38,C  37)      1.0586         0.027614   
    378. D(H  75,C  40,C  39,H  74)      0.0141         0.029089   
    379. D(H  75,C  40,C  39,C  38)    179.2410         0.029089   
    380. D(C  41,C  40,C  39,H  74)   -179.7987         0.029089   
    381. D(C  41,C  40,C  39,C  38)     -0.5717         0.029089   
    382. D(C  36,C  41,C  40,C  39)     -0.8417         0.028073   
    383. D(H  76,C  41,C  36,C  37)   -177.5715         0.026330   
    384. D(C  40,C  41,C  36,C  37)      1.6463         0.026330   
    385. D(C  40,C  41,C  36,C  34)    177.4260         0.026330   
    386. D(H  76,C  41,C  36,C  34)     -1.7917         0.026330   
    387. D(H  76,C  41,C  40,H  75)     -1.4456         0.028073   
    388. D(H  76,C  41,C  40,C  39)    178.3685         0.028073   
    389. D(C  36,C  41,C  40,H  75)    179.3442         0.028073   
    390. D(C  43,N  42,C  38,C  39)    176.6441         0.023964   
    391. D(C  43,N  42,C  38,C  37)     -1.0998         0.023964   
    392. D(C  45,C  43,N  42,C  38)    175.4068         0.052655   
    393. D(O  44,C  43,N  42,C  38)      1.3880         0.052655   
    394. D(C  37,O  44,C  43,C  45)   -175.8642         0.030869   
    395. D(C  37,O  44,C  43,N  42)     -1.1206         0.030869   
    396. D(C  43,O  44,C  37,C  38)      0.3238         0.031369   
    397. D(C  43,O  44,C  37,C  36)   -176.9416         0.031369   
    398. D(C  54,C  45,C  43,O  44)     85.7882         0.012905   
    399. D(C  54,C  45,C  43,N  42)    -88.1315         0.012905   
    400. D(C  50,C  45,C  43,O  44)    -32.5442         0.012905   
    401. D(C  50,C  45,C  43,N  42)    153.5361         0.012905   
    402. D(C  46,C  45,C  43,O  44)   -156.2609         0.012905   
    403. D(C  46,C  45,C  43,N  42)     29.8194         0.012905   
    404. D(H  59,C  46,C  45,C  54)     70.1707         0.010906   
    405. D(H  59,C  46,C  45,C  50)   -170.8702         0.010906   
    406. D(H  59,C  46,C  45,C  43)    -45.3649         0.010906   
    407. D(H  58,C  46,C  45,C  54)    -44.7274         0.010906   
    408. D(H  58,C  46,C  45,C  50)     74.2316         0.010906   
    409. D(H  58,C  46,C  45,C  43)   -160.2630         0.010906   
    410. D(C  47,C  46,C  45,C  54)   -164.1669         0.010906   
    411. D(C  47,C  46,C  45,C  50)    -45.2078         0.010906   
    412. D(C  47,C  46,C  45,C  43)     80.2975         0.010906   
    413. D(C  55,C  47,C  46,H  59)    -60.3809         0.010714   
    414. D(C  55,C  47,C  46,H  58)     54.7535         0.010714   
    415. D(C  55,C  47,C  46,C  45)    174.1753         0.010714   
    416. D(C  53,C  47,C  46,H  59)     59.3180         0.010714   
    417. D(C  53,C  47,C  46,H  58)    174.4525         0.010714   
    418. D(C  53,C  47,C  46,C  45)    -66.1257         0.010714   
    419. D(C  48,C  47,C  46,H  59)    179.1531         0.010714   
    420. D(C  48,C  47,C  46,H  58)    -65.7124         0.010714   
    421. D(C  48,C  47,C  46,C  45)     53.7094         0.010714   
    422. D(H  61,C  48,C  47,C  53)    -59.1396         0.011604   
    423. D(H  61,C  48,C  47,C  46)    177.4779         0.011604   
    424. D(H  60,C  48,C  47,C  55)    -58.3618         0.011604   
    425. D(H  60,C  48,C  47,C  53)   -176.1430         0.011604   
    426. D(H  60,C  48,C  47,C  46)     60.4745         0.011604   
    427. D(C  49,C  48,C  47,C  55)   -179.2595         0.011604   
    428. D(C  49,C  48,C  47,C  53)     62.9592         0.011604   
    429. D(H  61,C  48,C  47,C  55)     58.6417         0.011604   
    430. D(C  49,C  48,C  47,C  46)    -60.4233         0.011604   
    431. D(C  56,C  49,C  48,H  61)    -57.7764         0.011320   
    432. D(C  56,C  49,C  48,H  60)     58.6928         0.011320   
    433. D(C  56,C  49,C  48,C  47)   -179.8740         0.011320   
    434. D(C  51,C  49,C  48,H  61)     63.5921         0.011320   
    435. D(C  51,C  49,C  48,H  60)   -179.9387         0.011320   
    436. D(C  51,C  49,C  48,C  47)    -58.5055         0.011320   
    437. D(C  50,C  49,C  48,H  61)   -177.4592         0.011320   
    438. D(C  50,C  49,C  48,H  60)    -60.9900         0.011320   
    439. D(C  50,C  49,C  48,C  47)     60.4432         0.011320   
    440. D(H  63,C  50,C  49,C  56)     58.2361         0.010327   
    441. D(H  63,C  50,C  49,C  51)    -61.3414         0.010327   
    442. D(H  63,C  50,C  49,C  48)    178.9977         0.010327   
    443. D(H  62,C  50,C  49,C  56)    -56.0853         0.010327   
    444. D(H  62,C  50,C  49,C  51)   -175.6628         0.010327   
    445. D(H  62,C  50,C  49,C  48)     64.6764         0.010327   
    446. D(C  45,C  50,C  49,C  56)   -174.5299         0.010327   
    447. D(C  45,C  50,C  49,C  51)     65.8927         0.010327   
    448. D(C  45,C  50,C  49,C  48)    -53.7682         0.010327   
    449. D(H  63,C  50,C  45,C  54)    -68.4352         0.010497   
    450. D(H  63,C  50,C  45,C  46)    172.0525         0.010497   
    451. D(H  63,C  50,C  45,C  43)     48.1508         0.010497   
    452. D(H  62,C  50,C  45,C  54)     46.5190         0.010497   
    453. D(H  62,C  50,C  45,C  46)    -72.9933         0.010497   
    454. D(H  62,C  50,C  45,C  43)    163.1050         0.010497   
    455. D(C  49,C  50,C  45,C  54)    164.7954         0.010497   
    456. D(C  49,C  50,C  45,C  46)     45.2831         0.010497   
    457. D(C  49,C  50,C  45,C  43)    -78.6186         0.010497   
    458. D(O  57,C  51,C  49,C  56)    -28.8762         0.011021   
    459. D(O  57,C  51,C  49,C  50)     90.1520         0.011021   
    460. D(O  57,C  51,C  49,C  48)   -150.7646         0.011021   
    461. D(N  52,C  51,C  49,C  56)    153.9529         0.011021   
    462. D(N  52,C  51,C  49,C  50)    -87.0189         0.011021   
    463. D(N  52,C  51,C  49,C  48)     32.0645         0.011021   
    464. D(H  70,N  52,C  51,O  57)     -3.1329         0.035963   
    465. D(H  70,N  52,C  51,C  49)    174.0089         0.035963   
    466. D(C  53,N  52,C  51,O  57)    169.6461         0.035963   
    467. D(C  53,N  52,C  51,C  49)    -13.2120         0.035963   
    468. D(H  83,C  53,N  52,C  51)   -102.7779         0.017272   
    469. D(H  82,C  53,N  52,H  70)    -46.1991         0.017272   
    470. D(H  82,C  53,N  52,C  51)    141.0698         0.017272   
    471. D(C  47,C  53,N  52,C  51)     18.1782         0.017272   
    472. D(H  83,C  53,C  47,C  55)    -39.5598         0.011182   
    473. D(H  83,C  53,C  47,C  48)     79.9353         0.011182   
    474. D(H  83,C  53,C  47,C  46)   -159.2730         0.011182   
    475. D(H  82,C  53,C  47,C  55)     77.4811         0.011182   
    476. D(H  82,C  53,C  47,C  48)   -163.0238         0.011182   
    477. D(C  47,C  53,N  52,H  70)   -169.0907         0.017272   
    478. D(H  82,C  53,C  47,C  46)    -42.2322         0.011182   
    479. D(N  52,C  53,C  47,C  55)   -160.5147         0.011182   
    480. D(N  52,C  53,C  47,C  48)    -41.0197         0.011182   
    481. D(H  83,C  53,N  52,H  70)     69.9532         0.017272   
    482. D(N  52,C  53,C  47,C  46)     79.7720         0.011182   
    483. D(H  73,C  54,C  45,C  50)    -59.6134         0.010392   
    484. D(H  73,C  54,C  45,C  46)     60.3207         0.010392   
    485. D(H  73,C  54,C  45,C  43)    178.9492         0.010392   
    486. D(H  72,C  54,C  45,C  50)   -179.3270         0.010392   
    487. D(H  72,C  54,C  45,C  46)    -59.3930         0.010392   
    488. D(H  72,C  54,C  45,C  43)     59.2355         0.010392   
    489. D(H  71,C  54,C  45,C  50)     59.8896         0.010392   
    490. D(H  71,C  54,C  45,C  46)    179.8236         0.010392   
    491. D(H  71,C  54,C  45,C  43)    -61.5479         0.010392   
    492. D(H  69,C  55,C  47,C  53)    -59.6698         0.011426   
    493. D(H  69,C  55,C  47,C  48)   -177.1340         0.011426   
    494. D(H  69,C  55,C  47,C  46)     63.3401         0.011426   
    495. D(H  68,C  55,C  47,C  53)   -179.4238         0.011426   
    496. D(H  68,C  55,C  47,C  48)     63.1120         0.011426   
    497. D(H  68,C  55,C  47,C  46)    -56.4139         0.011426   
    498. D(H  67,C  55,C  47,C  53)     60.7109         0.011426   
    499. D(H  67,C  55,C  47,C  48)    -56.7533         0.011426   
    500. D(H  67,C  55,C  47,C  46)   -176.2792         0.011426   
    501. D(H  66,C  56,C  49,C  51)    -60.3891         0.011586   
    502. D(H  66,C  56,C  49,C  50)   -179.2921         0.011586   
    503. D(H  66,C  56,C  49,C  48)     61.0156         0.011586   
    504. D(H  65,C  56,C  49,C  51)   -179.6702         0.011586   
    505. D(H  65,C  56,C  49,C  50)     61.4268         0.011586   
    506. D(H  65,C  56,C  49,C  48)    -58.2654         0.011586   
    507. D(H  64,C  56,C  49,C  51)     60.2409         0.011586   
    508. D(H  64,C  56,C  49,C  50)    -58.6621         0.011586   
    509. D(H  64,C  56,C  49,C  48)   -178.3543         0.011586   
    510. D(H  17,O  57,C  51,N  52)      1.2294         0.087275   
    511. D(H  17,O  57,C  51,C  49)   -175.7801         0.087275   
    512. D(C  51,O  57,H  17,N  11)     64.0750         0.001686   
    513. D(N  52,H  70,O  16,H  27)    -77.8507         0.001515   
    514. D(N  52,H  70,O  16,C  10)     80.6703         0.001515   
    515. D(O  16,H  70,N  52,C  53)    124.9265         0.212551   
    516. D(O  16,H  70,N  52,C  51)    -61.4174         0.212551   
    -----------------------------------------------------------------

Number of atoms                         .... 84
Number of degrees of freedom            .... 516

         *************************************************************
         *                GEOMETRY OPTIMIZATION CYCLE   1            *
         *************************************************************
Calling /mnt/group-bin/orca_5_0_3_linux_x86-64_openmpi411/otool_external orca_EXT.extinp.tmp  ...  done

-------------------------   --------------------
FINAL SINGLE POINT ENERGY     -2040.658213620900   (From external program)
-------------------------   --------------------

------------------------------------------------------------------------------
                         ORCA GEOMETRY RELAXATION STEP
------------------------------------------------------------------------------

Reading the OPT-File                    .... done
Getting information on internals        .... done
Copying old internal coords+grads       .... done
Making the new internal coordinates     .... (new redundants).... done
Validating the new internal coordinates .... (new redundants).... done
Calculating the B-matrix                .... done
Calculating the G,G- and P matrices     .... done
Transforming gradient to internals      .... done
Projecting the internal gradient        .... done
Number of atoms                         ....  84
Number of internal coordinates          .... 516
Current Energy                          .... -2040.658213621 Eh
Current gradient norm                   ....     0.024507172 Eh/bohr
Maximum allowed component of the step   ....  0.300
Current trust radius                    ....  0.300
Evaluating the initial hessian          ....  (Almloef) done
Projecting the Hessian                  .... done
Forming the augmented Hessian           .... done
Diagonalizing the augmented Hessian     .... done
Last element of RFO vector              ....  0.876531192
Lowest eigenvalues of augmented Hessian:
 -0.003393809  0.000403545  0.000667384  0.001607965  0.003205947
Length of the computed step             ....  0.549147671
Warning: the length of the step is outside the trust region - taking restricted step instead
The input lambda is                     ....    -0.003394
   iter:   1  x=   -0.005530  g=   99.042696 f(x)=     0.211563
   iter:   2  x=   -0.007723  g=   37.032930 f(x)=     0.081200
   iter:   3  x=   -0.009057  g=   18.128005 f(x)=     0.024193
   iter:   4  x=   -0.009358  g=   12.798261 f(x)=     0.003851
   iter:   5  x=   -0.009369  g=   11.911958 f(x)=     0.000136
   iter:   6  x=   -0.009369  g=   11.880168 f(x)=     0.000000
   iter:   7  x=   -0.009369  g=   11.880125 f(x)=     0.000000
   iter:   8  x=   -0.009369  g=   11.880125 f(x)=    -0.000000
The output lambda is                    ....    -0.009369 (8 iterations)
The final length of the internal step   ....  0.300000000
Converting the step to cartesian space:
 Initial RMS(Int)=    0.0132067636
Transforming coordinates:
 Iter   0:  RMS(Cart)=    0.1232145138 RMS(Int)=    0.7818642195
 Iter   1:  RMS(Cart)=    0.0050954922 RMS(Int)=    0.0015078621
 Iter   2:  RMS(Cart)=    0.0003170000 RMS(Int)=    0.0000517690
 Iter   3:  RMS(Cart)=    0.0000300862 RMS(Int)=    0.0000106785
 Iter   4:  RMS(Cart)=    0.0000025270 RMS(Int)=    0.0000005146
 Iter   5:  RMS(Cart)=    0.0000002335 RMS(Int)=    0.0000000902
 Iter   6:  RMS(Cart)=    0.0000000225 RMS(Int)=    0.0000000053
done
Storing new coordinates                 .... done

                                .--------------------.
          ----------------------|Geometry convergence|-------------------------
          Item                value                   Tolerance       Converged
          ---------------------------------------------------------------------
          RMS gradient        0.0008809926            0.0001000000      NO
          MAX gradient        0.0083517746            0.0003000000      NO
          RMS step            0.0132067636            0.0020000000      NO
          MAX step            0.1909805161            0.0040000000      NO
          ........................................................
          Max(Bonds)      0.1011      Max(Angles)    1.13
          Max(Dihed)        2.82      Max(Improp)    0.00
          ---------------------------------------------------------------------

The optimization has not yet converged - more geometry cycles are needed


    ---------------------------------------------------------------------------
                         Redundant Internal Coordinates
                            (Angstroem and degrees)

        Definition                    Value    dE/dq     Step     New-Value
    ----------------------------------------------------------------------------
     1. B(C   1,C   0)                1.3929 -0.001162  0.0010    1.3939   
     2. B(C   2,C   1)                1.3899 -0.000948  0.0008    1.3907   
     3. B(C   3,C   2)                1.3895 -0.001149  0.0010    1.3904   
     4. B(C   4,C   3)                1.3858 -0.001142  0.0009    1.3867   
     5. B(C   5,C   4)                1.3890 -0.000981  0.0008    1.3898   
     6. B(C   5,C   0)                1.3849 -0.001382  0.0011    1.3861   
     7. B(C   6,C   1)                1.5112 -0.001144  0.0016    1.5128   
     8. B(C   7,C   6)                1.4877 -0.001239  0.0014    1.4891   
     9. B(C   8,C   7)                1.3789 -0.000494  0.0005    1.3794   
    10. B(C   9,C   8)                1.4367 -0.001847  0.0019    1.4387   
    11. B(C  10,C   9)                1.3812 -0.002842  0.0023    1.3834   
    12. B(N  11,C  10)                1.3455  0.000218  0.0001    1.3456   
    13. B(N  11,C   7)                1.3724  0.000127 -0.0002    1.3721   
    14. B(N  12,C   8)                1.3521 -0.002874  0.0023    1.3545   
    15. B(C  13,N  12)                1.2994 -0.002871  0.0019    1.3014   
    16. B(C  14,C  13)                1.4337 -0.000004  0.0000    1.4337   
    17. B(N  15,C  14)                1.3010 -0.002557  0.0017    1.3027   
    18. B(N  15,C   9)                1.3471 -0.001654  0.0013    1.3484   
    19. B(O  16,C  10)                1.3452  0.001731 -0.0019    1.3433   
    20. B(H  17,N  11)                1.0247 -0.001012  0.0027    1.0274   
    21. B(H  18,C  13)                1.0853  0.000183 -0.0003    1.0850   
    22. B(H  19,C  14)                1.0848  0.000277 -0.0004    1.0845   
    23. B(H  20,C   0)                1.0829 -0.000243  0.0003    1.0832   
    24. B(H  21,C   5)                1.0819 -0.000550  0.0008    1.0827   
    25. B(H  22,C   4)                1.0822 -0.000163  0.0002    1.0824   
    26. B(H  23,C   3)                1.0829  0.000061 -0.0001    1.0828   
    27. B(H  24,C   2)                1.0838 -0.000155  0.0002    1.0840   
    28. B(H  25,C   6)                1.0930 -0.000208  0.0003    1.0933   
    29. B(H  26,C   6)                1.0937  0.000417 -0.0006    1.0931   
    30. B(H  27,O  16)                0.9654 -0.003164  0.0029    0.9684   
    31. B(C  29,C  28)                1.3923 -0.000793  0.0007    1.3930   
    32. B(C  30,C  29)                1.3893 -0.002187  0.0019    1.3912   
    33. B(C  31,C  30)                1.3862 -0.000925  0.0008    1.3870   
    34. B(C  32,C  31)                1.3871 -0.001214  0.0010    1.3881   
    35. B(C  33,C  32)                1.3888 -0.001385  0.0011    1.3899   
    36. B(C  33,C  28)                1.3847 -0.000886  0.0008    1.3854   
    37. B(C  34,C  29)                1.4891  0.001025 -0.0012    1.4880   
    38. B(O  35,C  34)                1.2060 -0.006170  0.0029    1.2089   
    39. B(C  36,C  34)                1.4907  0.002163 -0.0020    1.4887   
    40. B(C  37,C  36)                1.3848 -0.000382  0.0013    1.3861   
    41. B(C  38,C  37)                1.3915  0.000304  0.0001    1.3916   
    42. B(C  39,C  38)                1.3873  0.000114 -0.0002    1.3871   
    43. B(C  40,C  39)                1.3913 -0.000068 -0.0004    1.3909   
    44. B(C  40,H  27)                2.5481 -0.002449  0.1011    2.6492   
    45. B(C  41,C  40)                1.3958  0.000808 -0.0010    1.3949   
    46. B(C  41,C  36)                1.3934 -0.001111  0.0011    1.3945   
    47. B(N  42,C  38)                1.3829 -0.000198 -0.0003    1.3826   
    48. B(C  43,N  42)                1.2848 -0.000980  0.0004    1.2852   
    49. B(O  44,C  43)                1.3507 -0.001311  0.0018    1.3525   
    50. B(O  44,C  37)                1.3487 -0.000362  0.0010    1.3497   
    51. B(C  45,C  43)                1.4996  0.000386 -0.0000    1.4996   
    52. B(C  46,C  45)                1.5331 -0.000312  0.0006    1.5337   
    53. B(C  47,C  46)                1.5357  0.000235 -0.0002    1.5355   
    54. B(C  48,C  47)                1.5242  0.000684 -0.0006    1.5236   
    55. B(C  49,C  48)                1.5277  0.000556 -0.0004    1.5273   
    56. B(C  50,C  49)                1.5411  0.000023  0.0003    1.5414   
    57. B(C  50,C  45)                1.5387  0.000457 -0.0004    1.5383   
    58. B(C  51,C  49)                1.5221 -0.000551  0.0005    1.5225   
    59. B(N  52,C  51)                1.3440  0.003702 -0.0035    1.3405   
    60. B(C  53,N  52)                1.4494 -0.001626  0.0015    1.4508   
    61. B(C  53,C  47)                1.5295  0.000058  0.0002    1.5297   
    62. B(C  54,C  45)                1.5402 -0.000435  0.0004    1.5406   
    63. B(C  55,C  47)                1.5264  0.000437 -0.0006    1.5258   
    64. B(C  56,C  49)                1.5244 -0.000278  0.0003    1.5247   
    65. B(O  57,H  17)                1.8475  0.000736  0.0062    1.8538   
    66. B(O  57,C  51)                1.2245 -0.008352  0.0046    1.2291   
    67. B(H  58,C  46)                1.0957  0.000519 -0.0008    1.0949   
    68. B(H  59,C  46)                1.0927 -0.000023  0.0000    1.0928   
    69. B(H  60,C  48)                1.0956  0.000342 -0.0005    1.0952   
    70. B(H  61,C  48)                1.0961  0.000122 -0.0002    1.0959   
    71. B(H  62,C  50)                1.0955  0.000610 -0.0009    1.0946   
    72. B(H  63,C  50)                1.0925 -0.000149  0.0002    1.0928   
    73. B(H  64,C  56)                1.0884 -0.000735  0.0007    1.0891   
    74. B(H  65,C  56)                1.0914  0.000341 -0.0005    1.0909   
    75. B(H  66,C  56)                1.0906 -0.000346  0.0005    1.0911   
    76. B(H  67,C  55)                1.0914 -0.000100  0.0001    1.0916   
    77. B(H  68,C  55)                1.0910 -0.000129  0.0002    1.0912   
    78. B(H  69,C  55)                1.0920 -0.000188  0.0003    1.0923   
    79. B(H  70,O  16)                2.2078 -0.002697  0.0508    2.2586   
    80. B(H  70,N  52)                1.0118 -0.001934  0.0009    1.0128   
    81. B(H  71,C  54)                1.0911 -0.000379 -0.0001    1.0911   
    82. B(H  72,C  54)                1.0903 -0.000157  0.0002    1.0905   
    83. B(H  73,C  54)                1.0911  0.000323 -0.0005    1.0906   
    84. B(H  74,C  39)                1.0815 -0.000261  0.0004    1.0819   
    85. B(H  75,C  40)                1.0815 -0.000135  0.0002    1.0817   
    86. B(H  76,C  41)                1.0815 -0.000205  0.0003    1.0818   
    87. B(H  77,C   1)                2.7612 -0.001096  0.0636    2.8248   
    88. B(H  77,C  30)                1.0812 -0.001562  0.0023    1.0835   
    89. B(H  78,H  64)                3.8980 -0.000168 -0.0036    3.8944   
    90. B(H  78,C  31)                1.0816 -0.000325  0.0004    1.0821   
    91. B(H  79,C  32)                1.0824 -0.000000  0.0000    1.0824   
    92. B(H  80,H  71)                3.3570 -0.000205 -0.0120    3.3451   
    93. B(H  80,C  33)                1.0822  0.000084 -0.0001    1.0821   
    94. B(H  81,C  28)                1.0837 -0.000016  0.0000    1.0837   
    95. B(H  82,C  53)                1.0918  0.000467 -0.0007    1.0911   
    96. B(H  83,C  53)                1.0963  0.000682 -0.0010    1.0953   
    97. A(C   1,C   0,H  20)          119.46 -0.000170    0.03    119.49   
    98. A(C   5,C   0,H  20)          120.01  0.000749   -0.11    119.89   
    99. A(C   1,C   0,C   5)          120.54 -0.000580    0.08    120.62   
   100. A(C   0,C   1,C   2)          118.75  0.000413   -0.06    118.69   
   101. A(C   0,C   1,C   6)          120.29 -0.001221    0.16    120.45   
   102. A(C   2,C   1,C   6)          120.93  0.000818   -0.12    120.81   
   103. A(C   1,C   2,C   3)          120.81 -0.000025    0.00    120.82   
   104. A(C   3,C   2,H  24)          119.66  0.000000   -0.00    119.66   
   105. A(C   1,C   2,H  24)          119.52  0.000024   -0.00    119.52   
   106. A(C   4,C   3,H  23)          120.20  0.000177   -0.02    120.18   
   107. A(C   2,C   3,C   4)          120.01 -0.000270    0.04    120.05   
   108. A(C   2,C   3,H  23)          119.78  0.000094   -0.01    119.77   
   109. A(C   5,C   4,H  22)          120.18 -0.000059    0.01    120.19   
   110. A(C   3,C   4,H  22)          120.29  0.000002   -0.00    120.29   
   111. A(C   3,C   4,C   5)          119.52  0.000057   -0.01    119.52   
   112. A(C   0,C   5,C   4)          120.36  0.000402   -0.05    120.30   
   113. A(C   0,C   5,H  21)          119.63 -0.000387    0.06    119.69   
   114. A(C   4,C   5,H  21)          120.01 -0.000015   -0.00    120.01   
   115. A(H  25,C   6,H  26)          105.91  0.000059   -0.07    105.84   
   116. A(C   7,C   6,H  26)          110.05  0.001256   -0.35    109.70   
   117. A(C   1,C   6,C   7)          115.61 -0.000892    0.13    115.74   
   118. A(C   7,C   6,H  25)          107.10 -0.001018    0.38    107.48   
   119. A(C   1,C   6,H  25)          108.40  0.000648    0.04    108.44   
   120. A(C   1,C   6,H  26)          109.30 -0.000007   -0.13    109.17   
   121. A(C   6,C   7,C   8)          130.36 -0.003205    0.45    130.81   
   122. A(C   6,C   7,N  11)          123.88  0.003001   -0.44    123.44   
   123. A(C   8,C   7,N  11)          105.72  0.000214   -0.03    105.69   
   124. A(C   9,C   8,N  12)          121.13  0.000545   -0.08    121.05   
   125. A(C   7,C   8,C   9)          108.31  0.000326   -0.03    108.28   
   126. A(C   7,C   8,N  12)          130.57 -0.000871    0.11    130.67   
   127. A(C   8,C   9,C  10)          106.15 -0.000202    0.03    106.18   
   128. A(C  10,C   9,N  15)          130.75 -0.001248    0.17    130.92   
   129. A(C   8,C   9,N  15)          123.09  0.001441   -0.18    122.91   
   130. A(N  11,C  10,O  16)          120.57  0.000735   -0.27    120.29   
   131. A(C   9,C  10,O  16)          131.64 -0.002324    0.41    132.05   
   132. A(C   9,C  10,N  11)          107.74  0.001604   -0.16    107.58   
   133. A(C   7,N  11,C  10)          112.06 -0.001947    0.21    112.27   
   134. A(C   7,N  11,H  17)          125.47  0.002539   -0.41    125.05   
   135. A(C  10,N  11,H  17)          122.19 -0.000618    0.24    122.43   
   136. A(C   8,N  12,C  13)          114.60 -0.001314    0.18    114.78   
   137. A(C  14,C  13,H  18)          118.74  0.000339   -0.07    118.67   
   138. A(N  12,C  13,H  18)          117.39 -0.001151    0.16    117.55   
   139. A(N  12,C  13,C  14)          123.88  0.000812   -0.10    123.78   
   140. A(C  13,C  14,N  15)          123.25  0.000674   -0.08    123.17   
   141. A(N  15,C  14,H  19)          117.69 -0.001026    0.15    117.84   
   142. A(C  13,C  14,H  19)          119.06  0.000352   -0.07    118.99   
   143. A(C   9,N  15,C  14)          114.04 -0.002161    0.27    114.31   
   144. A(C  10,O  16,H  27)          108.60 -0.002028    0.67    109.27   
   145. A(C  10,O  16,H  70)          120.97  0.000737   -0.87    120.11   
   146. A(H  27,O  16,H  70)          127.54  0.000876    0.48    128.02   
   147. A(N  11,H  17,O  57)          165.30 -0.002594    1.13    166.43   
   148. A(C  33,C  28,H  81)          119.72 -0.000094    0.01    119.73   
   149. A(C  29,C  28,H  81)          120.07 -0.000631    0.09    120.16   
   150. A(C  29,C  28,C  33)          120.20  0.000722   -0.10    120.10   
   151. A(C  30,C  29,C  34)          119.69  0.000926   -0.15    119.54   
   152. A(C  28,C  29,C  34)          120.46 -0.000424    0.08    120.54   
   153. A(C  28,C  29,C  30)          119.85 -0.000503    0.07    119.91   
   154. A(C  29,C  30,C  31)          119.82  0.000012    0.00    119.82   
   155. A(C  31,C  30,H  77)          120.20  0.000390   -0.06    120.14   
   156. A(C  29,C  30,H  77)          119.96 -0.000399    0.06    120.03   
   157. A(C  30,C  31,C  32)          120.26  0.000531   -0.07    120.19   
   158. A(C  30,C  31,H  78)          119.33 -0.000752    0.12    119.45   
   159. A(C  32,C  31,H  78)          120.41  0.000219   -0.05    120.36   
   160. A(C  31,C  32,C  33)          120.01 -0.000294    0.04    120.05   
   161. A(C  31,C  32,H  79)          120.05  0.000262   -0.04    120.01   
   162. A(C  33,C  32,H  79)          119.94  0.000031   -0.00    119.94   
   163. A(C  28,C  33,C  32)          119.84 -0.000468    0.06    119.90   
   164. A(C  32,C  33,H  80)          120.20  0.000106   -0.02    120.18   
   165. A(C  28,C  33,H  80)          119.96  0.000362   -0.04    119.92   
   166. A(O  35,C  34,C  36)          120.81 -0.000504   -0.13    120.68   
   167. A(C  29,C  34,C  36)          116.87 -0.001400    0.57    117.43   
   168. A(C  29,C  34,O  35)          122.32  0.001909   -0.43    121.88   
   169. A(C  34,C  36,C  37)          123.32 -0.000275    0.37    123.69   
   170. A(C  37,C  36,C  41)          115.06 -0.000130    0.00    115.06   
   171. A(C  34,C  36,C  41)          121.47  0.000403   -0.38    121.09   
   172. A(C  36,C  37,C  38)          124.40  0.000688   -0.18    124.22   
   173. A(C  36,C  37,O  44)          128.67 -0.000720    0.25    128.93   
   174. A(C  38,C  37,O  44)          106.87  0.000021   -0.07    106.80   
   175. A(C  37,C  38,C  39)          119.67 -0.000669    0.16    119.84   
   176. A(C  39,C  38,N  42)          131.86  0.000459   -0.16    131.70   
   177. A(C  37,C  38,N  42)          108.43  0.000208   -0.01    108.43   
   178. A(C  38,C  39,C  40)          117.33  0.000113   -0.02    117.31   
   179. A(C  40,C  39,H  74)          121.50  0.000444   -0.07    121.43   
   180. A(C  38,C  39,H  74)          121.16 -0.000559    0.09    121.25   
   181. A(C  39,C  40,H  75)          119.47  0.000329   -0.03    119.44   
   182. A(C  41,C  40,H  75)          118.75 -0.000259    0.06    118.81   
   183. A(C  39,C  40,C  41)          121.77 -0.000071   -0.02    121.75   
   184. A(C  40,C  41,H  76)          119.62  0.000732   -0.16    119.47   
   185. A(C  36,C  41,H  76)          118.64 -0.000784    0.08    118.72   
   186. A(C  36,C  41,C  40)          121.73  0.000054    0.08    121.81   
   187. A(C  38,N  42,C  43)          104.53 -0.001256    0.20    104.73   
   188. A(O  44,C  43,C  45)          116.72 -0.000589    0.28    117.01   
   189. A(N  42,C  43,C  45)          128.25 -0.001384   -0.05    128.20   
   190. A(N  42,C  43,O  44)          114.78  0.001962   -0.26    114.52   
   191. A(C  37,O  44,C  43)          105.37 -0.000933    0.13    105.50   
   192. A(C  50,C  45,C  54)          108.43 -0.000137   -0.01    108.42   
   193. A(C  46,C  45,C  54)          109.33  0.000113   -0.11    109.22   
   194. A(C  43,C  45,C  54)          105.45 -0.000128   -0.06    105.39   
   195. A(C  46,C  45,C  50)          110.00 -0.000058   -0.05    109.96   
   196. A(C  43,C  45,C  50)          113.13  0.000485    0.09    113.22   
   197. A(C  43,C  45,C  46)          110.34 -0.000280    0.12    110.46   
   198. A(H  58,C  46,H  59)          106.30  0.000048   -0.04    106.26   
   199. A(C  47,C  46,H  59)          110.12  0.000248    0.01    110.12   
   200. A(C  45,C  46,H  59)          109.69 -0.000371    0.11    109.80   
   201. A(C  47,C  46,H  58)          107.03 -0.000245   -0.08    106.95   
   202. A(C  45,C  46,H  58)          106.99  0.000206   -0.14    106.86   
   203. A(C  45,C  46,C  47)          116.19  0.000114    0.10    116.29   
   204. A(C  46,C  47,C  48)          109.20 -0.000038   -0.08    109.11   
   205. A(C  53,C  47,C  55)          108.03 -0.000029   -0.06    107.97   
   206. A(C  48,C  47,C  55)          110.69  0.000048   -0.05    110.64   
   207. A(C  46,C  47,C  55)          108.05  0.000040   -0.04    108.01   
   208. A(C  48,C  47,C  53)          107.51  0.000118   -0.03    107.49   
   209. A(C  46,C  47,C  53)          113.37 -0.000137    0.26    113.63   
   210. A(H  60,C  48,H  61)          106.30 -0.000256    0.14    106.43   
   211. A(C  49,C  48,H  61)          110.22  0.000048   -0.02    110.21   
   212. A(C  47,C  48,H  61)          110.22  0.000098   -0.02    110.20   
   213. A(C  49,C  48,H  60)          109.28  0.000125   -0.06    109.22   
   214. A(C  47,C  48,H  60)          110.19 -0.000068   -0.01    110.17   
   215. A(C  47,C  48,C  49)          110.54  0.000043   -0.02    110.52   
   216. A(C  51,C  49,C  56)          109.78 -0.000574    0.17    109.95   
   217. A(C  50,C  49,C  56)          108.90  0.000301   -0.07    108.83   
   218. A(C  48,C  49,C  56)          110.65  0.000302   -0.21    110.44   
   219. A(C  50,C  49,C  51)          108.70 -0.000235    0.28    108.98   
   220. A(C  48,C  49,C  51)          109.84  0.000398   -0.12    109.73   
   221. A(C  48,C  49,C  50)          108.92 -0.000200   -0.04    108.88   
   222. A(H  62,C  50,H  63)          105.88  0.000113   -0.06    105.83   
   223. A(C  49,C  50,H  63)          110.16 -0.000324    0.13    110.29   
   224. A(C  45,C  50,H  63)          111.09  0.000025    0.05    111.14   
   225. A(C  49,C  50,H  62)          106.39 -0.000010   -0.12    106.27   
   226. A(C  45,C  50,H  62)          106.70 -0.000121   -0.11    106.58   
   227. A(C  45,C  50,C  49)          115.96  0.000313    0.07    116.04   
   228. A(N  52,C  51,O  57)          122.17  0.002186   -0.30    121.88   
   229. A(C  49,C  51,O  57)          121.23 -0.001112    0.19    121.42   
   230. A(C  49,C  51,N  52)          116.54 -0.001095    0.13    116.67   
   231. A(C  51,N  52,C  53)          127.95  0.000662   -0.03    127.92   
   232. A(C  53,N  52,H  70)          116.23  0.001019    0.12    116.35   
   233. A(C  51,N  52,H  70)          115.45 -0.001651   -0.14    115.32   
   234. A(C  47,C  53,N  52)          113.58 -0.000061   -0.02    113.55   
   235. A(H  82,C  53,H  83)          107.13  0.000189   -0.07    107.06   
   236. A(N  52,C  53,H  83)          108.61  0.000374   -0.17    108.44   
   237. A(C  47,C  53,H  83)          108.61 -0.000288   -0.01    108.60   
   238. A(N  52,C  53,H  82)          108.55  0.000203    0.04    108.59   
   239. A(C  47,C  53,H  82)          110.16 -0.000391    0.22    110.38   
   240. A(H  72,C  54,H  73)          108.15 -0.000253    0.01    108.17   
   241. A(H  71,C  54,H  73)          107.86 -0.000207    0.04    107.90   
   242. A(C  45,C  54,H  73)          110.05  0.000915   -0.18    109.87   
   243. A(H  71,C  54,H  72)          108.35  0.000259   -0.02    108.33   
   244. A(C  45,C  54,H  72)          111.04 -0.000183    0.03    111.07   
   245. A(C  45,C  54,H  71)          111.28 -0.000535    0.11    111.39   
   246. A(C  47,C  55,H  69)          111.39  0.000289   -0.06    111.33   
   247. A(H  67,C  55,H  68)          107.61 -0.000534    0.11    107.71   
   248. A(C  47,C  55,H  68)          110.95  0.000502   -0.08    110.87   
   249. A(C  47,C  55,H  67)          111.40  0.000441   -0.08    111.32   
   250. A(H  68,C  55,H  69)          107.52 -0.000432    0.08    107.61   
   251. A(H  67,C  55,H  69)          107.78 -0.000343    0.05    107.83   
   252. A(H  65,C  56,H  66)          107.69 -0.000224   -0.01    107.69   
   253. A(H  64,C  56,H  66)          107.81 -0.000226    0.14    107.95   
   254. A(C  49,C  56,H  66)          111.48  0.000340   -0.03    111.45   
   255. A(H  64,C  56,H  65)          108.26  0.000418   -0.14    108.12   
   256. A(C  49,C  56,H  65)          109.83  0.000436   -0.13    109.71   
   257. A(C  49,C  56,H  64)          111.63 -0.000734    0.16    111.79   
   258. A(H  17,O  57,C  51)          132.64  0.001471   -0.10    132.54   
   259. A(O  16,H  70,N  52)          156.23 -0.002045    0.13    156.36   
   260. D(C   2,C   1,C   0,C   5)      0.72  0.000092   -0.19      0.54   
   261. D(C   2,C   1,C   0,H  20)   -179.09  0.000519   -0.83   -179.92   
   262. D(C   6,C   1,C   0,H  20)      2.73  0.000157   -0.20      2.53   
   263. D(C   6,C   1,C   0,C   5)   -177.46 -0.000270    0.44   -177.02   
   264. D(H  24,C   2,C   1,C   0)    179.39 -0.000193    0.34    179.73   
   265. D(C   3,C   2,C   1,C   6)    177.29  0.000021   -0.12    177.18   
   266. D(H  24,C   2,C   1,C   6)     -2.44  0.000133   -0.29     -2.72   
   267. D(C   3,C   2,C   1,C   0)     -0.88 -0.000305    0.51     -0.36   
   268. D(C   4,C   3,C   2,H  24)   -179.86  0.000149   -0.26   -180.12   
   269. D(C   4,C   3,C   2,C   1)      0.41  0.000261   -0.43     -0.02   
   270. D(H  23,C   3,C   2,C   1)   -179.51  0.000264   -0.42   -179.94   
   271. D(H  23,C   3,C   2,H  24)      0.22  0.000152   -0.25     -0.04   
   272. D(H  22,C   4,C   3,C   2)    179.82 -0.000117    0.18    180.00   
   273. D(C   5,C   4,C   3,H  23)   -179.85 -0.000014    0.00   -179.85   
   274. D(C   5,C   4,C   3,C   2)      0.23 -0.000011    0.01      0.23   
   275. D(H  22,C   4,C   3,H  23)     -0.26 -0.000120    0.18     -0.08   
   276. D(C   0,C   5,C   4,H  22)   -179.97 -0.000092    0.14   -179.83   
   277. D(H  21,C   5,C   4,C   3)    179.16 -0.000289    0.46    179.62   
   278. D(C   4,C   5,C   0,C   1)     -0.10  0.000157   -0.23     -0.33   
   279. D(C   0,C   5,C   4,C   3)     -0.38 -0.000198    0.32     -0.06   
   280. D(H  21,C   5,C   0,C   1)   -179.64  0.000247   -0.37   -180.01   
   281. D(H  21,C   5,C   0,H  20)      0.17 -0.000184    0.28      0.45   
   282. D(H  21,C   5,C   4,H  22)     -0.44 -0.000184    0.29     -0.15   
   283. D(C   4,C   5,C   0,H  20)    179.71 -0.000273    0.42    180.13   
   284. D(H  26,C   6,C   1,C   0)    178.65  0.000806   -2.34    176.31   
   285. D(H  26,C   6,C   1,C   2)      0.50  0.000445   -1.69     -1.19   
   286. D(H  25,C   6,C   1,C   0)     63.65  0.000389   -2.21     61.44   
   287. D(H  25,C   6,C   1,C   2)   -114.50  0.000027   -1.56   -116.06   
   288. D(C   7,C   6,C   1,C   0)    -56.56  0.001811   -2.82    -59.37   
   289. D(C   7,C   6,C   1,C   2)    125.30  0.001450   -2.17    123.13   
   290. D(C   8,C   7,C   6,H  25)    -26.10  0.000404   -0.70    -26.80   
   291. D(C   8,C   7,C   6,C   1)     94.81 -0.000096   -0.28     94.53   
   292. D(N  11,C   7,C   6,C   1)    -88.05  0.000243   -0.81    -88.86   
   293. D(N  11,C   7,C   6,H  25)    151.04  0.000743   -1.23    149.81   
   294. D(N  11,C   7,C   6,H  26)     36.36  0.000589   -1.18     35.18   
   295. D(C   8,C   7,C   6,H  26)   -140.78  0.000251   -0.64   -141.42   
   296. D(N  12,C   8,C   7,C   6)     -3.18  0.000107   -0.05     -3.23   
   297. D(C   9,C   8,C   7,C   6)    176.89  0.000166   -0.05    176.84   
   298. D(C   9,C   8,C   7,N  11)     -0.64 -0.000210    0.42     -0.22   
   299. D(N  12,C   8,C   7,N  11)    179.29 -0.000269    0.42    179.71   
   300. D(N  15,C   9,C   8,N  12)     -1.09 -0.000246    0.38     -0.71   
   301. D(C  10,C   9,C   8,N  12)   -179.97  0.000180   -0.17   -180.14   
   302. D(N  15,C   9,C   8,C   7)    178.84 -0.000299    0.39    179.23   
   303. D(C  10,C   9,C   8,C   7)     -0.03  0.000127   -0.17     -0.20   
   304. D(O  16,C  10,C   9,N  15)      4.55 -0.000012   -0.08      4.47   
   305. D(N  11,C  10,C   9,N  15)   -178.04  0.000444   -0.77   -178.81   
   306. D(O  16,C  10,C   9,C   8)   -176.69 -0.000439    0.53   -176.16   
   307. D(N  11,C  10,C   9,C   8)      0.72  0.000017   -0.15      0.56   
   308. D(H  17,N  11,C  10,O  16)     -9.16  0.000047    0.15     -9.01   
   309. D(C   7,N  11,C  10,C   9)     -1.18 -0.000133    0.44     -0.75   
   310. D(C   7,N  11,C  10,O  16)    176.57  0.000164   -0.14    176.42   
   311. D(H  17,N  11,C   7,C   8)   -172.91  0.000544   -0.89   -173.79   
   312. D(H  17,N  11,C   7,C   6)      9.36  0.000386   -0.48      8.88   
   313. D(H  17,N  11,C  10,C   9)    173.09 -0.000250    0.73    173.82   
   314. D(C  10,N  11,C   7,C   8)      1.14  0.000193   -0.53      0.61   
   315. D(C  10,N  11,C   7,C   6)   -176.60  0.000035   -0.13   -176.72   
   316. D(C  13,N  12,C   8,C   9)      0.73  0.000018   -0.09      0.64   
   317. D(C  13,N  12,C   8,C   7)   -179.19  0.000083   -0.09   -179.28   
   318. D(H  18,C  13,N  12,C   8)    179.77  0.000016    0.01    179.79   
   319. D(C  14,C  13,N  12,C   8)      0.02  0.000112   -0.14     -0.12   
   320. D(H  19,C  14,C  13,N  12)    179.37 -0.000092    0.16    179.53   
   321. D(N  15,C  14,C  13,H  18)    179.69  0.000035   -0.03    179.66   
   322. D(N  15,C  14,C  13,N  12)     -0.56 -0.000066    0.13     -0.43   
   323. D(H  19,C  14,C  13,H  18)     -0.38  0.000009    0.00     -0.38   
   324. D(C   9,N  15,C  14,H  19)   -179.69 -0.000109    0.11   -179.58   
   325. D(C   9,N  15,C  14,C  13)      0.24 -0.000134    0.15      0.39   
   326. D(C  14,N  15,C   9,C  10)    179.11 -0.000246    0.32    179.43   
   327. D(C  14,N  15,C   9,C   8)      0.54  0.000269   -0.38      0.15   
   328. D(H  70,O  16,C  10,N  11)     -4.15  0.001617   -1.46     -5.61   
   329. D(H  70,O  16,C  10,C   9)    172.99  0.002126   -2.22    170.77   
   330. D(H  27,O  16,C  10,N  11)    158.02  0.000496   -0.50    157.51   
   331. D(H  27,O  16,C  10,C   9)    -24.85  0.001005   -1.26    -26.11   
   332. D(O  57,H  17,N  11,C  10)    -43.32 -0.000224   -0.19    -43.51   
   333. D(O  57,H  17,N  11,C   7)    130.16 -0.000655    0.19    130.35   
   334. D(C  34,C  29,C  28,H  81)     -0.28  0.000119    0.46      0.18   
   335. D(C  34,C  29,C  28,C  33)   -179.44  0.000349    0.58   -178.86   
   336. D(C  30,C  29,C  28,H  81)    179.39 -0.000174   -0.07    179.32   
   337. D(C  30,C  29,C  28,C  33)      0.23  0.000056    0.06      0.28   
   338. D(H  77,C  30,C  29,C  34)     -0.38 -0.000159   -0.45     -0.83   
   339. D(H  77,C  30,C  29,C  28)    179.95  0.000137    0.08    180.02   
   340. D(C  31,C  30,C  29,C  34)   -179.09 -0.000339   -0.49   -179.58   
   341. D(C  31,C  30,C  29,C  28)      1.25 -0.000043    0.03      1.28   
   342. D(H  78,C  31,C  30,H  77)      0.26  0.000069   -0.16      0.09   
   343. D(C  32,C  31,C  30,H  77)    179.80 -0.000157   -0.12    179.68   
   344. D(C  32,C  31,C  30,C  29)     -1.50  0.000013   -0.07     -1.57   
   345. D(H  78,C  31,C  30,C  29)    178.96  0.000240   -0.12    178.84   
   346. D(H  79,C  32,C  31,H  78)      0.20 -0.000040   -0.05      0.15   
   347. D(H  79,C  32,C  31,C  30)   -179.34  0.000193   -0.09   -179.43   
   348. D(C  33,C  32,C  31,H  78)    179.81 -0.000250    0.08    179.89   
   349. D(C  33,C  32,C  31,C  30)      0.27 -0.000017    0.03      0.31   
   350. D(H  80,C  33,C  32,C  31)   -178.88  0.000294   -0.05   -178.93   
   351. D(C  28,C  33,C  32,H  79)   -179.19 -0.000189    0.18   -179.00   
   352. D(C  28,C  33,C  32,C  31)      1.20  0.000020    0.06      1.26   
   353. D(H  80,C  33,C  28,H  81)     -0.53 -0.000089    0.13     -0.41   
   354. D(H  80,C  33,C  32,H  79)      0.74  0.000085    0.08      0.81   
   355. D(H  80,C  33,C  28,C  29)    178.63 -0.000323    0.00    178.63   
   356. D(C  32,C  33,C  28,H  81)    179.39  0.000184    0.02    179.41   
   357. D(C  32,C  33,C  28,C  29)     -1.45 -0.000050   -0.10     -1.55   
   358. D(C  36,C  34,C  29,C  30)    133.15  0.000509   -0.40    132.75   
   359. D(C  36,C  34,C  29,C  28)    -47.19  0.000211   -0.92    -48.11   
   360. D(O  35,C  34,C  29,C  30)    -46.45 -0.000185   -0.05    -46.49   
   361. D(O  35,C  34,C  29,C  28)    133.22 -0.000483   -0.57    132.65   
   362. D(C  41,C  36,C  34,O  35)    -26.17 -0.001114    1.86    -24.32   
   363. D(C  41,C  36,C  34,C  29)    154.23 -0.001807    2.21    156.43   
   364. D(C  37,C  36,C  34,O  35)    149.25 -0.001141    1.63    150.88   
   365. D(C  37,C  36,C  34,C  29)    -30.35 -0.001834    1.97    -28.37   
   366. D(O  44,C  37,C  36,C  34)     -0.03 -0.000241    0.40      0.37   
   367. D(C  38,C  37,C  36,C  41)     -1.16  0.000063   -0.01     -1.18   
   368. D(C  38,C  37,C  36,C  34)   -176.86  0.000065    0.22   -176.64   
   369. D(O  44,C  37,C  36,C  41)    175.66 -0.000242    0.16    175.83   
   370. D(N  42,C  38,C  37,O  44)      0.47 -0.000332    0.45      0.92   
   371. D(N  42,C  38,C  37,C  36)    177.88 -0.000607    0.60    178.49   
   372. D(C  39,C  38,C  37,O  44)   -177.60 -0.000316    0.46   -177.13   
   373. D(C  39,C  38,C  37,C  36)     -0.18 -0.000591    0.62      0.44   
   374. D(H  74,C  39,C  38,N  42)      2.75  0.000313   -0.34      2.42   
   375. D(H  74,C  39,C  38,C  37)   -179.71  0.000278   -0.35   -180.06   
   376. D(C  40,C  39,C  38,N  42)   -176.48  0.000420   -0.40   -176.88   
   377. D(C  40,C  39,C  38,C  37)      1.06  0.000385   -0.41      0.64   
   378. D(H  75,C  40,C  39,H  74)      0.01 -0.000220    0.35      0.36   
   379. D(H  75,C  40,C  39,C  38)    179.24 -0.000336    0.41    179.65   
   380. D(C  41,C  40,C  39,H  74)   -179.80  0.000416   -0.42   -180.22   
   381. D(C  41,C  40,C  39,C  38)     -0.57  0.000301   -0.35     -0.93   
   382. D(C  36,C  41,C  40,C  39)     -0.84 -0.000860    0.99      0.15   
   383. D(H  76,C  41,C  36,C  37)   -177.57  0.000503   -0.74   -178.31   
   384. D(C  40,C  41,C  36,C  37)      1.65  0.000644   -0.77      0.87   
   385. D(C  40,C  41,C  36,C  34)    177.43  0.000611   -0.97    176.46   
   386. D(H  76,C  41,C  36,C  34)     -1.79  0.000470   -0.94     -2.73   
   387. D(H  76,C  41,C  40,H  75)     -1.45 -0.000098    0.20     -1.25   
   388. D(H  76,C  41,C  40,C  39)    178.37 -0.000729    0.96    179.33   
   389. D(C  36,C  41,C  40,H  75)    179.34 -0.000229    0.23    179.57   
   390. D(C  43,N  42,C  38,C  39)    176.64  0.000211   -0.37    176.27   
   391. D(C  43,N  42,C  38,C  37)     -1.10  0.000261   -0.37     -1.47   
   392. D(C  45,C  43,N  42,C  38)    175.41 -0.000191   -0.14    175.27   
   393. D(O  44,C  43,N  42,C  38)      1.39 -0.000059    0.15      1.54   
   394. D(C  37,O  44,C  43,C  45)   -175.86  0.000037    0.40   -175.46   
   395. D(C  37,O  44,C  43,N  42)     -1.12 -0.000152    0.13     -0.99   
   396. D(C  43,O  44,C  37,C  38)      0.32  0.000273   -0.35     -0.02   
   397. D(C  43,O  44,C  37,C  36)   -176.94  0.000514   -0.49   -177.44   
   398. D(C  54,C  45,C  43,O  44)     85.79  0.000070   -0.07     85.72   
   399. D(C  54,C  45,C  43,N  42)    -88.13  0.000076    0.25    -87.88   
   400. D(C  50,C  45,C  43,O  44)    -32.54  0.000053   -0.08    -32.62   
   401. D(C  50,C  45,C  43,N  42)    153.54  0.000059    0.24    153.78   
   402. D(C  46,C  45,C  43,O  44)   -156.26 -0.000012   -0.18   -156.44   
   403. D(C  46,C  45,C  43,N  42)     29.82 -0.000006    0.14     29.96   
   404. D(H  59,C  46,C  45,C  54)     70.17  0.000002    0.09     70.26   
   405. D(H  59,C  46,C  45,C  50)   -170.87 -0.000131   -0.01   -170.88   
   406. D(H  59,C  46,C  45,C  43)    -45.36  0.000249    0.16    -45.21   
   407. D(H  58,C  46,C  45,C  54)    -44.73  0.000022    0.15    -44.58   
   408. D(H  58,C  46,C  45,C  50)     74.23 -0.000111    0.04     74.28   
   409. D(H  58,C  46,C  45,C  43)   -160.26  0.000269    0.22   -160.05   
   410. D(C  47,C  46,C  45,C  54)   -164.17  0.000112    0.28   -163.89   
   411. D(C  47,C  46,C  45,C  50)    -45.21 -0.000021    0.18    -45.03   
   412. D(C  47,C  46,C  45,C  43)     80.30  0.000359    0.35     80.65   
   413. D(C  55,C  47,C  46,H  59)    -60.38 -0.000080    0.11    -60.27   
   414. D(C  55,C  47,C  46,H  58)     54.75 -0.000032    0.03     54.78   
   415. D(C  55,C  47,C  46,C  45)    174.18  0.000123   -0.14    174.04   
   416. D(C  53,C  47,C  46,H  59)     59.32 -0.000174    0.17     59.49   
   417. D(C  53,C  47,C  46,H  58)    174.45 -0.000126    0.09    174.54   
   418. D(C  53,C  47,C  46,C  45)    -66.13  0.000029   -0.08    -66.20   
   419. D(C  48,C  47,C  46,H  59)    179.15 -0.000141    0.25    179.40   
   420. D(C  48,C  47,C  46,H  58)    -65.71 -0.000092    0.17    -65.54   
   421. D(C  48,C  47,C  46,C  45)     53.71  0.000063    0.00     53.71   
   422. D(H  61,C  48,C  47,C  53)    -59.14 -0.000164    0.15    -58.99   
   423. D(H  61,C  48,C  47,C  46)    177.48 -0.000048   -0.11    177.37   
   424. D(H  60,C  48,C  47,C  55)    -58.36  0.000192   -0.12    -58.48   
   425. D(H  60,C  48,C  47,C  53)   -176.14  0.000130   -0.00   -176.14   
   426. D(H  60,C  48,C  47,C  46)     60.47  0.000247   -0.25     60.22   
   427. D(C  49,C  48,C  47,C  55)   -179.26  0.000052   -0.01   -179.27   
   428. D(C  49,C  48,C  47,C  53)     62.96 -0.000010    0.10     63.06   
   429. D(H  61,C  48,C  47,C  55)     58.64 -0.000103    0.03     58.67   
   430. D(C  49,C  48,C  47,C  46)    -60.42  0.000107   -0.15    -60.57   
   431. D(C  56,C  49,C  48,H  61)    -57.78  0.000328   -0.14    -57.92   
   432. D(C  56,C  49,C  48,H  60)     58.69  0.000119   -0.02     58.67   
   433. D(C  56,C  49,C  48,C  47)   -179.87  0.000144   -0.10   -179.97   
   434. D(C  51,C  49,C  48,H  61)     63.59  0.000070   -0.15     63.45   
   435. D(C  51,C  49,C  48,H  60)   -179.94 -0.000138   -0.03   -179.97   
   436. D(C  51,C  49,C  48,C  47)    -58.51 -0.000114   -0.10    -58.60   
   437. D(C  50,C  49,C  48,H  61)   -177.46 -0.000101    0.10   -177.36   
   438. D(C  50,C  49,C  48,H  60)    -60.99 -0.000310    0.22    -60.77   
   439. D(C  50,C  49,C  48,C  47)     60.44 -0.000285    0.14     60.59   
   440. D(H  63,C  50,C  49,C  56)     58.24 -0.000273    0.11     58.35   
   441. D(H  63,C  50,C  49,C  51)    -61.34  0.000382   -0.21    -61.55   
   442. D(H  63,C  50,C  49,C  48)    179.00  0.000156   -0.21    178.79   
   443. D(H  62,C  50,C  49,C  56)    -56.09 -0.000241    0.18    -55.90   
   444. D(H  62,C  50,C  49,C  51)   -175.66  0.000414   -0.14   -175.81   
   445. D(H  62,C  50,C  49,C  48)     64.68  0.000188   -0.14     64.53   
   446. D(C  45,C  50,C  49,C  56)   -174.53 -0.000267    0.36   -174.17   
   447. D(C  45,C  50,C  49,C  51)     65.89  0.000387    0.04     65.93   
   448. D(C  45,C  50,C  49,C  48)    -53.77  0.000162    0.04    -53.73   
   449. D(H  63,C  50,C  45,C  54)    -68.44 -0.000107   -0.10    -68.54   
   450. D(H  63,C  50,C  45,C  46)    172.05 -0.000127    0.07    172.12   
   451. D(H  63,C  50,C  45,C  43)     48.15 -0.000069   -0.12     48.03   
   452. D(H  62,C  50,C  45,C  54)     46.52 -0.000029   -0.20     46.31   
   453. D(H  62,C  50,C  45,C  46)    -72.99 -0.000049   -0.04    -73.03   
   454. D(H  62,C  50,C  45,C  43)    163.10  0.000009   -0.22    162.88   
   455. D(C  49,C  50,C  45,C  54)    164.80  0.000059   -0.39    164.40   
   456. D(C  49,C  50,C  45,C  46)     45.28  0.000040   -0.23     45.06   
   457. D(C  49,C  50,C  45,C  43)    -78.62  0.000098   -0.41    -79.03   
   458. D(O  57,C  51,C  49,C  56)    -28.88 -0.000368    0.39    -28.48   
   459. D(O  57,C  51,C  49,C  50)     90.15 -0.000479    0.57     90.72   
   460. D(O  57,C  51,C  49,C  48)   -150.76 -0.000630    0.62   -150.14   
   461. D(N  52,C  51,C  49,C  56)    153.95  0.000055   -0.21    153.74   
   462. D(N  52,C  51,C  49,C  50)    -87.02 -0.000057   -0.03    -87.05   
   463. D(N  52,C  51,C  49,C  48)     32.06 -0.000208    0.02     32.08   
   464. D(H  70,N  52,C  51,O  57)     -3.13  0.000351   -0.02     -3.16   
   465. D(H  70,N  52,C  51,C  49)    174.01 -0.000178    0.60    174.61   
   466. D(C  53,N  52,C  51,O  57)    169.65  0.000701   -0.50    169.15   
   467. D(C  53,N  52,C  51,C  49)    -13.21  0.000172    0.13    -13.08   
   468. D(H  83,C  53,N  52,C  51)   -102.78  0.000095   -0.04   -102.81   
   469. D(H  82,C  53,N  52,H  70)    -46.20 -0.000254   -0.38    -46.58   
   470. D(H  82,C  53,N  52,C  51)    141.07 -0.000441    0.11    141.18   
   471. D(C  47,C  53,N  52,C  51)     18.18 -0.000046   -0.19     17.99   
   472. D(H  83,C  53,C  47,C  55)    -39.56  0.000143   -0.07    -39.63   
   473. D(H  83,C  53,C  47,C  48)     79.94  0.000250   -0.18     79.76   
   474. D(H  83,C  53,C  47,C  46)   -159.27  0.000198   -0.14   -159.41   
   475. D(H  82,C  53,C  47,C  55)     77.48 -0.000018   -0.03     77.45   
   476. D(H  82,C  53,C  47,C  48)   -163.02  0.000089   -0.14   -163.16   
   477. D(C  47,C  53,N  52,H  70)   -169.09  0.000141   -0.68   -169.77   
   478. D(H  82,C  53,C  47,C  46)    -42.23  0.000036   -0.10    -42.33   
   479. D(N  52,C  53,C  47,C  55)   -160.51 -0.000088    0.18   -160.34   
   480. D(N  52,C  53,C  47,C  48)    -41.02  0.000019    0.07    -40.95   
   481. D(H  83,C  53,N  52,H  70)     69.95  0.000282   -0.53     69.43   
   482. D(N  52,C  53,C  47,C  46)     79.77 -0.000034    0.11     79.88   
   483. D(H  73,C  54,C  45,C  50)    -59.61  0.000207    0.09    -59.52   
   484. D(H  73,C  54,C  45,C  46)     60.32  0.000121   -0.03     60.29   
   485. D(H  73,C  54,C  45,C  43)    178.95 -0.000221    0.02    178.97   
   486. D(H  72,C  54,C  45,C  50)   -179.33  0.000043    0.17   -179.16   
   487. D(H  72,C  54,C  45,C  46)    -59.39 -0.000043    0.04    -59.35   
   488. D(H  72,C  54,C  45,C  43)     59.24 -0.000385    0.09     59.33   
   489. D(H  71,C  54,C  45,C  50)     59.89  0.000204    0.09     59.98   
   490. D(H  71,C  54,C  45,C  46)    179.82  0.000118   -0.03    179.79   
   491. D(H  71,C  54,C  45,C  43)    -61.55 -0.000224    0.02    -61.53   
   492. D(H  69,C  55,C  47,C  53)    -59.67  0.000077   -0.10    -59.77   
   493. D(H  69,C  55,C  47,C  48)   -177.13 -0.000075   -0.01   -177.14   
   494. D(H  69,C  55,C  47,C  46)     63.34 -0.000081    0.15     63.49   
   495. D(H  68,C  55,C  47,C  53)   -179.42  0.000095   -0.11   -179.54   
   496. D(H  68,C  55,C  47,C  48)     63.11 -0.000057   -0.02     63.10   
   497. D(H  68,C  55,C  47,C  46)    -56.41 -0.000064    0.14    -56.27   
   498. D(H  67,C  55,C  47,C  53)     60.71  0.000139   -0.14     60.57   
   499. D(H  67,C  55,C  47,C  48)    -56.75 -0.000013   -0.04    -56.79   
   500. D(H  67,C  55,C  47,C  46)   -176.28 -0.000020    0.12   -176.16   
   501. D(H  66,C  56,C  49,C  51)    -60.39 -0.000061    0.21    -60.18   
   502. D(H  66,C  56,C  49,C  50)   -179.29  0.000383   -0.18   -179.47   
   503. D(H  66,C  56,C  49,C  48)     61.02  0.000255    0.04     61.06   
   504. D(H  65,C  56,C  49,C  51)   -179.67 -0.000281    0.32   -179.35   
   505. D(H  65,C  56,C  49,C  50)     61.43  0.000162   -0.07     61.36   
   506. D(H  65,C  56,C  49,C  48)    -58.27  0.000035    0.15    -58.11   
   507. D(H  64,C  56,C  49,C  51)     60.24 -0.000623    0.48     60.72   
   508. D(H  64,C  56,C  49,C  50)    -58.66 -0.000179    0.09    -58.57   
   509. D(H  64,C  56,C  49,C  48)   -178.35 -0.000307    0.31   -178.04   
   510. D(H  17,O  57,C  51,N  52)      1.23  0.000995   -0.56      0.67   
   511. D(H  17,O  57,C  51,C  49)   -175.78  0.001542   -1.21   -176.99   
   512. D(C  51,O  57,H  17,N  11)     64.08 -0.001089    1.65     65.73   
   513. D(N  52,H  70,O  16,H  27)    -77.85  0.000348    0.62    -77.23   
   514. D(N  52,H  70,O  16,C  10)     80.67 -0.001556    1.74     82.41   
   515. D(O  16,H  70,N  52,C  53)    124.93 -0.000565    0.47    125.40   
   516. D(O  16,H  70,N  52,C  51)    -61.42 -0.000257    0.05    -61.37   
    ----------------------------------------------------------------------------

         *************************************************************
         *                GEOMETRY OPTIMIZATION CYCLE   2            *
         *************************************************************
Calling /mnt/group-bin/orca_5_0_3_linux_x86-64_openmpi411/otool_external orca_EXT.extinp.tmp  ...  done

-------------------------   --------------------
FINAL SINGLE POINT ENERGY     -2040.659334250100   (From external program)
-------------------------   --------------------

------------------------------------------------------------------------------
                         ORCA GEOMETRY RELAXATION STEP
------------------------------------------------------------------------------

Reading the OPT-File                    .... done
Getting information on internals        .... done
Copying old internal coords+grads       .... done
Making the new internal coordinates     .... (new redundants).... done
Validating the new internal coordinates .... (new redundants).... done
Calculating the B-matrix                .... done
Calculating the G,G- and P matrices     .... done
Transforming gradient to internals      .... done
Projecting the internal gradient        .... done
Number of atoms                         ....  84
Number of internal coordinates          .... 516
Current Energy                          .... -2040.659334250 Eh
Current gradient norm                   ....     0.012985657 Eh/bohr
Maximum allowed component of the step   ....  0.300
Current trust radius                    ....  0.300
Updating the Hessian (BFGS)             .... done
Forming the augmented Hessian           .... done
Diagonalizing the augmented Hessian     .... done
Last element of RFO vector              ....  0.968650801
Lowest eigenvalues of augmented Hessian:
 -0.001028916  0.000404016  0.000643681  0.001600709  0.003220076
Length of the computed step             ....  0.256466313
The final length of the internal step   ....  0.256466313
Converting the step to cartesian space:
 Initial RMS(Int)=    0.0112902999
Transforming coordinates:
 Iter   0:  RMS(Cart)=    0.1043245916 RMS(Int)=    0.8290373514
 Iter   1:  RMS(Cart)=    0.0038493200 RMS(Int)=    0.0010363965
 Iter   2:  RMS(Cart)=    0.0000937661 RMS(Int)=    0.0000184271
 Iter   3:  RMS(Cart)=    0.0000067815 RMS(Int)=    0.0000021618
 Iter   4:  RMS(Cart)=    0.0000003696 RMS(Int)=    0.0000000904
 Iter   5:  RMS(Cart)=    0.0000000238 RMS(Int)=    0.0000000097
done
Storing new coordinates                 .... done

                                .--------------------.
          ----------------------|Geometry convergence|-------------------------
          Item                value                   Tolerance       Converged
          ---------------------------------------------------------------------
          Energy change      -0.0011206292            0.0000050000      NO
          RMS gradient        0.0004875133            0.0001000000      NO
          MAX gradient        0.0031116934            0.0003000000      NO
          RMS step            0.0112902999            0.0020000000      NO
          MAX step            0.1423878680            0.0040000000      NO
          ........................................................
          Max(Bonds)      0.0753      Max(Angles)    1.34
          Max(Dihed)        2.36      Max(Improp)    0.00
          ---------------------------------------------------------------------

The optimization has not yet converged - more geometry cycles are needed


    ---------------------------------------------------------------------------
                         Redundant Internal Coordinates
                            (Angstroem and degrees)

        Definition                    Value    dE/dq     Step     New-Value
    ----------------------------------------------------------------------------
     1. B(C   1,C   0)                1.3939 -0.000059  0.0007    1.3946   
     2. B(C   2,C   1)                1.3907 -0.000053  0.0005    1.3912   
     3. B(C   3,C   2)                1.3904  0.000098  0.0005    1.3909   
     4. B(C   4,C   3)                1.3867 -0.000247  0.0008    1.3875   
     5. B(C   5,C   4)                1.3898 -0.000295  0.0008    1.3906   
     6. B(C   5,C   0)                1.3861 -0.000380  0.0010    1.3871   
     7. B(C   6,C   1)                1.5128  0.001215 -0.0005    1.5123   
     8. B(C   7,C   6)                1.4891  0.000359  0.0005    1.4896   
     9. B(C   8,C   7)                1.3793  0.000074  0.0003    1.3796   
    10. B(C   9,C   8)                1.4387 -0.000377  0.0017    1.4404   
    11. B(C  10,C   9)                1.3835 -0.001087  0.0023    1.3858   
    12. B(N  11,C  10)                1.3456  0.000277 -0.0002    1.3454   
    13. B(N  11,C   7)                1.3720 -0.000301  0.0001    1.3721   
    14. B(N  12,C   8)                1.3545 -0.000512  0.0019    1.3564   
    15. B(C  13,N  12)                1.3014  0.000177  0.0011    1.3025   
    16. B(C  14,C  13)                1.4337 -0.000061  0.0001    1.4338   
    17. B(N  15,C  14)                1.3027  0.000303  0.0009    1.3036   
    18. B(N  15,C   9)                1.3484  0.000086  0.0008    1.3492   
    19. B(O  16,C  10)                1.3433  0.002176 -0.0031    1.3401   
    20. B(H  17,N  11)                1.0274  0.000194  0.0018    1.0292   
    21. B(H  18,C  13)                1.0850  0.000083 -0.0003    1.0847   
    22. B(H  19,C  14)                1.0845  0.000084 -0.0004    1.0841   
    23. B(H  20,C   0)                1.0832 -0.000518  0.0009    1.0841   
    24. B(H  21,C   5)                1.0827  0.000044  0.0004    1.0831   
    25. B(H  22,C   4)                1.0824  0.000028  0.0001    1.0825   
    26. B(H  23,C   3)                1.0828 -0.000018 -0.0000    1.0828   
    27. B(H  24,C   2)                1.0840  0.000037  0.0001    1.0841   
    28. B(H  25,C   6)                1.0933  0.000103  0.0001    1.0934   
    29. B(H  26,C   6)                1.0931  0.000039 -0.0004    1.0927   
    30. B(H  27,O  16)                0.9684  0.002644 -0.0006    0.9678   
    31. B(C  29,C  28)                1.3930 -0.000075  0.0005    1.3935   
    32. B(C  30,C  29)                1.3912 -0.000179  0.0014    1.3926   
    33. B(C  31,C  30)                1.3870 -0.000113  0.0006    1.3875   
    34. B(C  32,C  31)                1.3881 -0.000191  0.0008    1.3889   
    35. B(C  33,C  32)                1.3899  0.000254  0.0005    1.3905   
    36. B(C  33,C  28)                1.3854 -0.000105  0.0006    1.3860   
    37. B(C  34,C  29)                1.4879  0.000296 -0.0012    1.4867   
    38. B(O  35,C  34)                1.2089 -0.003112  0.0033    1.2123   
    39. B(C  36,C  34)                1.4887  0.000704 -0.0024    1.4863   
    40. B(C  37,C  36)                1.3860 -0.000335  0.0005    1.3865   
    41. B(C  38,C  37)                1.3915 -0.000217 -0.0000    1.3915   
    42. B(C  39,C  38)                1.3871 -0.000092  0.0000    1.3871   
    43. B(C  40,C  39)                1.3909 -0.000311  0.0003    1.3912   
    44. B(C  40,H  27)                2.6492  0.000566 -0.0159    2.6333   
    45. B(C  41,C  40)                1.3949  0.000109 -0.0005    1.3944   
    46. B(C  41,C  36)                1.3945 -0.001317  0.0017    1.3962   
    47. B(N  42,C  38)                1.3826 -0.000678  0.0007    1.3833   
    48. B(C  43,N  42)                1.2852 -0.000278  0.0006    1.2859   
    49. B(O  44,C  43)                1.3524 -0.000709  0.0013    1.3537   
    50. B(O  44,C  37)                1.3496  0.000899 -0.0005    1.3491   
    51. B(C  45,C  43)                1.4996  0.000160 -0.0004    1.4991   
    52. B(C  46,C  45)                1.5338 -0.000455  0.0013    1.5350   
    53. B(C  47,C  46)                1.5356  0.000016  0.0004    1.5360   
    54. B(C  48,C  47)                1.5237 -0.000014  0.0002    1.5238   
    55. B(C  49,C  48)                1.5273 -0.000177  0.0001    1.5274   
    56. B(C  50,C  49)                1.5412  0.000388 -0.0014    1.5399   
    57. B(C  50,C  45)                1.5382  0.000538 -0.0019    1.5363   
    58. B(C  51,C  49)                1.5224  0.000219  0.0007    1.5232   
    59. B(N  52,C  51)                1.3404  0.001170 -0.0029    1.3376   
    60. B(C  53,N  52)                1.4508 -0.000049  0.0007    1.4515   
    61. B(C  53,C  47)                1.5297  0.000921 -0.0019    1.5278   
    62. B(C  54,C  45)                1.5406 -0.000259  0.0007    1.5413   
    63. B(C  55,C  47)                1.5258 -0.000168 -0.0002    1.5256   
    64. B(C  56,C  49)                1.5247 -0.000032  0.0003    1.5250   
    65. B(O  57,H  17)                1.8537  0.000252  0.0050    1.8587   
    66. B(O  57,C  51)                1.2291 -0.002700  0.0045    1.2335   
    67. B(H  58,C  46)                1.0949  0.000038 -0.0005    1.0944   
    68. B(H  59,C  46)                1.0928  0.000009  0.0000    1.0928   
    69. B(H  60,C  48)                1.0952  0.000064 -0.0004    1.0947   
    70. B(H  61,C  48)                1.0959  0.000028 -0.0002    1.0958   
    71. B(H  62,C  50)                1.0946  0.000021 -0.0006    1.0940   
    72. B(H  63,C  50)                1.0928 -0.000040  0.0002    1.0930   
    73. B(H  64,C  56)                1.0891  0.000081  0.0007    1.0899   
    74. B(H  65,C  56)                1.0909 -0.000017 -0.0003    1.0906   
    75. B(H  66,C  56)                1.0911  0.000056  0.0002    1.0913   
    76. B(H  67,C  55)                1.0916  0.000032  0.0000    1.0916   
    77. B(H  68,C  55)                1.0912  0.000032  0.0001    1.0913   
    78. B(H  69,C  55)                1.0923  0.000006  0.0002    1.0924   
    79. B(H  70,O  16)                2.2586 -0.000468  0.0500    2.3087   
    80. B(H  70,N  52)                1.0128  0.000716 -0.0005    1.0123   
    81. B(H  71,C  54)                1.0912 -0.000106  0.0003    1.0914   
    82. B(H  72,C  54)                1.0905  0.000012  0.0001    1.0906   
    83. B(H  73,C  54)                1.0906  0.000010 -0.0003    1.0903   
    84. B(H  74,C  39)                1.0819  0.000027  0.0002    1.0821   
    85. B(H  75,C  40)                1.0817 -0.000008  0.0001    1.0818   
    86. B(H  76,C  41)                1.0818 -0.000157  0.0004    1.0822   
    87. B(H  77,C   1)                2.8249  0.000329 -0.0753    2.7495   
    88. B(H  77,C  30)                1.0836  0.000948  0.0002    1.0838   
    89. B(H  78,H  64)                3.8945  0.000192  0.0302    3.9247   
    90. B(H  78,C  31)                1.0821  0.000181  0.0001    1.0821   
    91. B(H  79,C  32)                1.0824  0.000030 -0.0000    1.0824   
    92. B(H  80,H  71)                3.3452  0.000015  0.0160    3.3612   
    93. B(H  80,C  33)                1.0821  0.000012 -0.0001    1.0820   
    94. B(H  81,C  28)                1.0837  0.000040 -0.0000    1.0837   
    95. B(H  82,C  53)                1.0911 -0.000017 -0.0004    1.0907   
    96. B(H  83,C  53)                1.0953  0.000104 -0.0008    1.0945   
    97. A(C   1,C   0,H  20)          119.49 -0.000173    0.05    119.54   
    98. A(C   5,C   0,H  20)          119.89  0.000283   -0.11    119.78   
    99. A(C   1,C   0,C   5)          120.62 -0.000111    0.07    120.68   
   100. A(C   0,C   1,C   2)          118.69 -0.000143   -0.02    118.68   
   101. A(C   0,C   1,C   6)          120.45 -0.000026    0.12    120.58   
   102. A(C   2,C   1,C   6)          120.81  0.000149   -0.09    120.72   
   103. A(C   1,C   2,C   3)          120.82  0.000172   -0.03    120.79   
   104. A(C   3,C   2,H  24)          119.66 -0.000081    0.01    119.68   
   105. A(C   1,C   2,H  24)          119.52 -0.000091    0.01    119.53   
   106. A(C   4,C   3,H  23)          120.18  0.000121   -0.03    120.15   
   107. A(C   2,C   3,C   4)          120.05 -0.000199    0.05    120.10   
   108. A(C   2,C   3,H  23)          119.77  0.000078   -0.02    119.76   
   109. A(C   5,C   4,H  22)          120.19 -0.000021    0.01    120.20   
   110. A(C   3,C   4,H  22)          120.29  0.000046   -0.01    120.28   
   111. A(C   3,C   4,C   5)          119.52 -0.000025    0.00    119.52   
   112. A(C   0,C   5,C   4)          120.30  0.000306   -0.07    120.23   
   113. A(C   0,C   5,H  21)          119.69 -0.000238    0.07    119.76   
   114. A(C   4,C   5,H  21)          120.01 -0.000069    0.01    120.01   
   115. A(H  25,C   6,H  26)          105.84  0.000274    0.04    105.88   
   116. A(C   7,C   6,H  26)          109.70 -0.000820   -0.18    109.52   
   117. A(C   1,C   6,C   7)          115.72  0.002791   -0.38    115.34   
   118. A(C   7,C   6,H  25)          107.49 -0.000946    0.44    107.93   
   119. A(C   1,C   6,H  25)          108.45 -0.000949    0.22    108.67   
   120. A(C   1,C   6,H  26)          109.18 -0.000551   -0.09    109.09   
   121. A(C   6,C   7,C   8)          130.82 -0.000734    0.40    131.22   
   122. A(C   6,C   7,N  11)          123.42  0.000810   -0.38    123.04   
   123. A(C   8,C   7,N  11)          105.69 -0.000089   -0.01    105.68   
   124. A(C   9,C   8,N  12)          121.05  0.000113   -0.06    120.99   
   125. A(C   7,C   8,C   9)          108.28  0.000164   -0.04    108.23   
   126. A(C   7,C   8,N  12)          130.67 -0.000277    0.10    130.78   
   127. A(C   8,C   9,C  10)          106.17 -0.000141    0.03    106.21   
   128. A(C  10,C   9,N  15)          130.92 -0.000304    0.15    131.06   
   129. A(C   8,C   9,N  15)          122.91  0.000446   -0.18    122.73   
   130. A(N  11,C  10,O  16)          120.29  0.000202   -0.25    120.04   
   131. A(C   9,C  10,O  16)          132.05 -0.000678    0.37    132.42   
   132. A(C   9,C  10,N  11)          107.58  0.000479   -0.15    107.43   
   133. A(C   7,N  11,C  10)          112.28 -0.000412    0.17    112.45   
   134. A(C   7,N  11,H  17)          125.04  0.001065   -0.43    124.62   
   135. A(C  10,N  11,H  17)          122.44 -0.000671    0.30    122.74   
   136. A(C   8,N  12,C  13)          114.78 -0.000186    0.14    114.92   
   137. A(C  14,C  13,H  18)          118.67  0.000190   -0.07    118.60   
   138. A(N  12,C  13,H  18)          117.55 -0.000294    0.15    117.70   
   139. A(N  12,C  13,C  14)          123.78  0.000104   -0.08    123.70   
   140. A(C  13,C  14,N  15)          123.17  0.000092   -0.07    123.10   
   141. A(N  15,C  14,H  19)          117.84 -0.000281    0.14    117.98   
   142. A(C  13,C  14,H  19)          118.99  0.000189   -0.07    118.92   
   143. A(C   9,N  15,C  14)          114.31 -0.000570    0.24    114.55   
   144. A(C  10,O  16,H  27)          109.27 -0.000821    0.70    109.98   
   145. A(C  10,O  16,H  70)          120.10  0.000506   -0.73    119.37   
   146. A(H  27,O  16,H  70)          128.02  0.000134    0.50    128.51   
   147. A(N  11,H  17,O  57)          166.43 -0.001407    1.34    167.77   
   148. A(C  33,C  28,H  81)          119.73  0.000092   -0.01    119.73   
   149. A(C  29,C  28,H  81)          120.16 -0.000137    0.08    120.25   
   150. A(C  29,C  28,C  33)          120.10  0.000043   -0.08    120.02   
   151. A(C  30,C  29,C  34)          119.53 -0.001002    0.02    119.54   
   152. A(C  28,C  29,C  34)          120.55  0.000889   -0.05    120.50   
   153. A(C  28,C  29,C  30)          119.92  0.000116    0.03    119.95   
   154. A(C  29,C  30,C  31)          119.82 -0.000132    0.02    119.84   
   155. A(C  31,C  30,H  77)          120.14  0.000384   -0.10    120.04   
   156. A(C  29,C  30,H  77)          120.03 -0.000254    0.08    120.11   
   157. A(C  30,C  31,C  32)          120.19  0.000155   -0.07    120.12   
   158. A(C  30,C  31,H  78)          119.45 -0.000513    0.15    119.60   
   159. A(C  32,C  31,H  78)          120.36  0.000358   -0.08    120.28   
   160. A(C  31,C  32,C  33)          120.05 -0.000038    0.03    120.08   
   161. A(C  31,C  32,H  79)          120.01  0.000081   -0.04    119.98   
   162. A(C  33,C  32,H  79)          119.93 -0.000043    0.01    119.94   
   163. A(C  28,C  33,C  32)          119.90 -0.000146    0.06    119.96   
   164. A(C  32,C  33,H  80)          120.18  0.000034   -0.02    120.16   
   165. A(C  28,C  33,H  80)          119.92  0.000112   -0.04    119.88   
   166. A(O  35,C  34,C  36)          120.69 -0.000970    0.11    120.80   
   167. A(C  29,C  34,C  36)          117.41 -0.000751    0.31    117.71   
   168. A(C  29,C  34,O  35)          121.90  0.001709   -0.41    121.49   
   169. A(C  34,C  36,C  37)          123.66 -0.000367    0.12    123.79   
   170. A(C  37,C  36,C  41)          115.07  0.000359   -0.03    115.04   
   171. A(C  34,C  36,C  41)          121.11 -0.000033   -0.03    121.08   
   172. A(C  36,C  37,C  38)          124.22  0.000106   -0.07    124.15   
   173. A(C  36,C  37,O  44)          128.92 -0.000147    0.11    129.03   
   174. A(C  38,C  37,O  44)          106.81  0.000037   -0.02    106.78   
   175. A(C  37,C  38,C  39)          119.83 -0.000292    0.10    119.93   
   176. A(C  39,C  38,N  42)          131.71  0.000257   -0.06    131.65   
   177. A(C  37,C  38,N  42)          108.42  0.000028   -0.02    108.40   
   178. A(C  38,C  39,C  40)          117.31 -0.000119   -0.00    117.31   
   179. A(C  40,C  39,H  74)          121.43  0.000321   -0.09    121.35   
   180. A(C  38,C  39,H  74)          121.25 -0.000203    0.09    121.34   
   181. A(C  39,C  40,H  75)          119.44  0.000075   -0.04    119.39   
   182. A(C  41,C  40,H  75)          118.81 -0.000337    0.08    118.89   
   183. A(C  39,C  40,C  41)          121.75  0.000259   -0.04    121.71   
   184. A(C  40,C  41,H  76)          119.47  0.000604   -0.16    119.31   
   185. A(C  36,C  41,H  76)          118.73 -0.000302    0.14    118.86   
   186. A(C  36,C  41,C  40)          121.80 -0.000313    0.04    121.84   
   187. A(C  38,N  42,C  43)          104.73 -0.000040    0.12    104.85   
   188. A(O  44,C  43,C  45)          117.00  0.001942   -0.20    116.80   
   189. A(N  42,C  43,C  45)          128.21 -0.002550    0.44    128.65   
   190. A(N  42,C  43,O  44)          114.52  0.000604   -0.22    114.30   
   191. A(C  37,O  44,C  43)          105.50 -0.000636    0.15    105.65   
   192. A(C  50,C  45,C  54)          108.41 -0.000466    0.03    108.44   
   193. A(C  46,C  45,C  54)          109.23  0.000517    0.00    109.23   
   194. A(C  43,C  45,C  54)          105.40 -0.000040    0.07    105.46   
   195. A(C  46,C  45,C  50)          109.96 -0.000069   -0.06    109.90   
   196. A(C  43,C  45,C  50)          113.22  0.001311   -0.63    112.58   
   197. A(C  43,C  45,C  46)          110.45 -0.001243    0.61    111.06   
   198. A(H  58,C  46,H  59)          106.26 -0.000001   -0.04    106.22   
   199. A(C  47,C  46,H  59)          110.13  0.000256    0.01    110.14   
   200. A(C  45,C  46,H  59)          109.81 -0.000435    0.18    109.99   
   201. A(C  47,C  46,H  58)          106.96 -0.000234   -0.08    106.87   
   202. A(C  45,C  46,H  58)          106.86  0.000405   -0.21    106.65   
   203. A(C  45,C  46,C  47)          116.28  0.000020    0.10    116.38   
   204. A(C  46,C  47,C  48)          109.12 -0.000121    0.14    109.26   
   205. A(C  53,C  47,C  55)          107.97  0.000068   -0.05    107.92   
   206. A(C  48,C  47,C  55)          110.63  0.000018   -0.02    110.62   
   207. A(C  46,C  47,C  55)          108.02 -0.000188    0.06    108.08   
   208. A(C  48,C  47,C  53)          107.49  0.000025   -0.13    107.35   
   209. A(C  46,C  47,C  53)          113.62  0.000202   -0.01    113.61   
   210. A(H  60,C  48,H  61)          106.43 -0.000141    0.17    106.60   
   211. A(C  49,C  48,H  61)          110.21 -0.000152    0.01    110.22   
   212. A(C  47,C  48,H  61)          110.20  0.000116   -0.03    110.17   
   213. A(C  49,C  48,H  60)          109.22  0.000222   -0.12    109.10   
   214. A(C  47,C  48,H  60)          110.17 -0.000160   -0.01    110.17   
   215. A(C  47,C  48,C  49)          110.52  0.000106   -0.01    110.50   
   216. A(C  51,C  49,C  56)          109.96 -0.000426    0.27    110.22   
   217. A(C  50,C  49,C  56)          108.83  0.000170   -0.09    108.75   
   218. A(C  48,C  49,C  56)          110.44  0.000119   -0.09    110.35   
   219. A(C  50,C  49,C  51)          108.96  0.000054    0.08    109.04   
   220. A(C  48,C  49,C  51)          109.73  0.000156    0.01    109.74   
   221. A(C  48,C  49,C  50)          108.89 -0.000071   -0.19    108.70   
   222. A(H  62,C  50,H  63)          105.83  0.000048    0.01    105.84   
   223. A(C  49,C  50,H  63)          110.28 -0.000234    0.04    110.33   
   224. A(C  45,C  50,H  63)          111.14  0.000352   -0.04    111.11   
   225. A(C  49,C  50,H  62)          106.28  0.000123    0.12    106.40   
   226. A(C  45,C  50,H  62)          106.58 -0.000426    0.15    106.73   
   227. A(C  45,C  50,C  49)          116.04  0.000112   -0.25    115.78   
   228. A(N  52,C  51,O  57)          121.88  0.000848   -0.27    121.61   
   229. A(C  49,C  51,O  57)          121.40 -0.000701    0.10    121.51   
   230. A(C  49,C  51,N  52)          116.67 -0.000143    0.17    116.85   
   231. A(C  51,N  52,C  53)          127.92 -0.000224    0.03    127.95   
   232. A(C  53,N  52,H  70)          116.36  0.001641   -0.22    116.14   
   233. A(C  51,N  52,H  70)          115.31 -0.001379    0.15    115.46   
   234. A(C  47,C  53,N  52)          113.55  0.000130   -0.18    113.37   
   235. A(H  82,C  53,H  83)          107.06  0.000093   -0.03    107.03   
   236. A(N  52,C  53,H  83)          108.44  0.000014   -0.06    108.38   
   237. A(C  47,C  53,H  83)          108.60 -0.000258    0.17    108.77   
   238. A(N  52,C  53,H  82)          108.59  0.000285   -0.06    108.53   
   239. A(C  47,C  53,H  82)          110.38 -0.000262    0.17    110.54   
   240. A(H  72,C  54,H  73)          108.17 -0.000154    0.02    108.19   
   241. A(H  71,C  54,H  73)          107.90 -0.000124    0.05    107.95   
   242. A(C  45,C  54,H  73)          109.87  0.000475   -0.20    109.67   
   243. A(H  71,C  54,H  72)          108.33  0.000119   -0.02    108.31   
   244. A(C  45,C  54,H  72)          111.07 -0.000060    0.03    111.10   
   245. A(C  45,C  54,H  71)          111.39 -0.000261    0.12    111.51   
   246. A(C  47,C  55,H  69)          111.33  0.000118   -0.06    111.27   
   247. A(H  67,C  55,H  68)          107.71 -0.000276    0.12    107.83   
   248. A(C  47,C  55,H  68)          110.87  0.000267   -0.10    110.77   
   249. A(C  47,C  55,H  67)          111.32  0.000233   -0.09    111.23   
   250. A(H  68,C  55,H  69)          107.61 -0.000211    0.09    107.70   
   251. A(H  67,C  55,H  69)          107.83 -0.000169    0.06    107.88   
   252. A(H  65,C  56,H  66)          107.69 -0.000162    0.00    107.69   
   253. A(H  64,C  56,H  66)          107.95 -0.000075    0.18    108.12   
   254. A(C  49,C  56,H  66)          111.45  0.000200   -0.03    111.42   
   255. A(H  64,C  56,H  65)          108.12  0.000211   -0.17    107.95   
   256. A(C  49,C  56,H  65)          109.71  0.000293   -0.16    109.55   
   257. A(C  49,C  56,H  64)          111.79 -0.000461    0.18    111.96   
   258. A(H  17,O  57,C  51)          132.55  0.001544   -0.15    132.40   
   259. A(O  16,H  70,N  52)          156.35 -0.000904    0.07    156.41   
   260. D(C   2,C   1,C   0,C   5)      0.54  0.000066   -0.12      0.42   
   261. D(C   2,C   1,C   0,H  20)   -179.92 -0.000026   -0.37   -180.29   
   262. D(C   6,C   1,C   0,H  20)      2.53  0.000503   -1.21      1.32   
   263. D(C   6,C   1,C   0,C   5)   -177.01  0.000595   -0.95   -177.97   
   264. D(H  24,C   2,C   1,C   0)    179.73  0.000065   -0.02    179.71   
   265. D(C   3,C   2,C   1,C   6)    177.18 -0.000475    0.93    178.11   
   266. D(H  24,C   2,C   1,C   6)     -2.72 -0.000470    0.83     -1.90   
   267. D(C   3,C   2,C   1,C   0)     -0.36  0.000060    0.08     -0.28   
   268. D(C   4,C   3,C   2,H  24)    179.88 -0.000153    0.17    180.05   
   269. D(C   4,C   3,C   2,C   1)     -0.02 -0.000148    0.06      0.04   
   270. D(H  23,C   3,C   2,C   1)   -179.94  0.000005   -0.25   -180.18   
   271. D(H  23,C   3,C   2,H  24)     -0.04  0.000000   -0.14     -0.18   
   272. D(H  22,C   4,C   3,C   2)   -180.00  0.000070   -0.03   -180.03   
   273. D(C   5,C   4,C   3,H  23)   -179.85 -0.000046    0.13   -179.71   
   274. D(C   5,C   4,C   3,C   2)      0.23  0.000108   -0.18      0.06   
   275. D(H  22,C   4,C   3,H  23)     -0.08 -0.000084    0.28      0.20   
   276. D(C   0,C   5,C   4,H  22)   -179.83  0.000055   -0.01   -179.83   
   277. D(H  21,C   5,C   4,C   3)    179.62 -0.000107    0.45    180.07   
   278. D(C   4,C   5,C   0,C   1)     -0.33 -0.000106    0.00     -0.33   
   279. D(C   0,C   5,C   4,C   3)     -0.06  0.000017    0.14      0.08   
   280. D(H  21,C   5,C   0,C   1)    179.99  0.000017   -0.31    179.69   
   281. D(H  21,C   5,C   0,H  20)      0.45  0.000111   -0.05      0.40   
   282. D(H  21,C   5,C   4,H  22)     -0.15 -0.000069    0.30      0.15   
   283. D(C   4,C   5,C   0,H  20)   -179.87 -0.000012    0.26   -179.61   
   284. D(H  26,C   6,C   1,C   0)    176.31 -0.000558   -0.90    175.42   
   285. D(H  26,C   6,C   1,C   2)     -1.19 -0.000011   -1.75     -2.94   
   286. D(H  25,C   6,C   1,C   0)     61.44 -0.000080   -1.02     60.42   
   287. D(H  25,C   6,C   1,C   2)   -116.06  0.000468   -1.88   -117.94   
   288. D(C   7,C   6,C   1,C   0)    -59.37 -0.000016   -1.51    -60.88   
   289. D(C   7,C   6,C   1,C   2)    123.13  0.000532   -2.36    120.76   
   290. D(C   8,C   7,C   6,H  25)    -26.80 -0.000234    0.06    -26.74   
   291. D(C   8,C   7,C   6,C   1)     94.54 -0.000327    0.42     94.96   
   292. D(N  11,C   7,C   6,C   1)    -88.85 -0.000665    0.77    -88.08   
   293. D(N  11,C   7,C   6,H  25)    149.82 -0.000572    0.40    150.22   
   294. D(N  11,C   7,C   6,H  26)     35.19  0.000033    0.20     35.39   
   295. D(C   8,C   7,C   6,H  26)   -141.43  0.000372   -0.15   -141.57   
   296. D(N  12,C   8,C   7,C   6)     -3.23 -0.000215    0.45     -2.78   
   297. D(C   9,C   8,C   7,C   6)    176.84 -0.000001    0.01    176.85   
   298. D(C   9,C   8,C   7,N  11)     -0.22  0.000263   -0.27     -0.49   
   299. D(N  12,C   8,C   7,N  11)    179.71  0.000049    0.16    179.87   
   300. D(N  15,C   9,C   8,N  12)     -0.71 -0.000006    0.29     -0.42   
   301. D(C  10,C   9,C   8,N  12)    179.86 -0.000051    0.07    179.93   
   302. D(N  15,C   9,C   8,C   7)    179.23 -0.000195    0.68    179.90   
   303. D(C  10,C   9,C   8,C   7)     -0.20 -0.000241    0.46      0.26   
   304. D(O  16,C  10,C   9,N  15)      4.47 -0.000014    0.01      4.48   
   305. D(N  11,C  10,C   9,N  15)   -178.81  0.000062   -0.70   -179.51   
   306. D(O  16,C  10,C   9,C   8)   -176.16  0.000042    0.25   -175.91   
   307. D(N  11,C  10,C   9,C   8)      0.56  0.000118   -0.47      0.09   
   308. D(H  17,N  11,C  10,O  16)     -9.00 -0.000043    0.18     -8.82   
   309. D(C   7,N  11,C  10,C   9)     -0.74  0.000048    0.32     -0.42   
   310. D(C   7,N  11,C  10,O  16)    176.44  0.000078   -0.28    176.16   
   311. D(H  17,N  11,C   7,C   8)   -173.80  0.000036   -0.54   -174.34   
   312. D(H  17,N  11,C   7,C   6)      8.87  0.000330   -0.83      8.03   
   313. D(H  17,N  11,C  10,C   9)    173.82 -0.000073    0.77    174.60   
   314. D(C  10,N  11,C   7,C   8)      0.60 -0.000204   -0.02      0.58   
   315. D(C  10,N  11,C   7,C   6)   -176.74  0.000090   -0.31   -177.05   
   316. D(C  13,N  12,C   8,C   9)      0.64  0.000065   -0.17      0.47   
   317. D(C  13,N  12,C   8,C   7)   -179.28  0.000303   -0.66   -179.94   
   318. D(H  18,C  13,N  12,C   8)    179.79 -0.000060    0.08    179.86   
   319. D(C  14,C  13,N  12,C   8)     -0.12 -0.000048   -0.04     -0.16   
   320. D(H  19,C  14,C  13,N  12)    179.53 -0.000020    0.14    179.67   
   321. D(N  15,C  14,C  13,H  18)    179.66 -0.000027    0.06    179.72   
   322. D(N  15,C  14,C  13,N  12)     -0.43 -0.000039    0.18     -0.25   
   323. D(H  19,C  14,C  13,H  18)     -0.38 -0.000008    0.02     -0.36   
   324. D(C   9,N  15,C  14,H  19)   -179.58  0.000079   -0.03   -179.61   
   325. D(C   9,N  15,C  14,C  13)      0.38  0.000098   -0.07      0.32   
   326. D(C  14,N  15,C   9,C  10)    179.43 -0.000018    0.12    179.55   
   327. D(C  14,N  15,C   9,C   8)      0.15 -0.000078   -0.15      0.00   
   328. D(H  70,O  16,C  10,N  11)     -5.60  0.000282   -0.98     -6.58   
   329. D(H  70,O  16,C  10,C   9)    170.78  0.000368   -1.77    169.01   
   330. D(H  27,O  16,C  10,N  11)    157.51 -0.000283    0.56    158.07   
   331. D(H  27,O  16,C  10,C   9)    -26.11 -0.000196   -0.23    -26.33   
   332. D(O  57,H  17,N  11,C  10)    -43.51  0.000339   -0.33    -43.84   
   333. D(O  57,H  17,N  11,C   7)    130.35  0.000104    0.23    130.57   
   334. D(C  34,C  29,C  28,H  81)      0.18 -0.000223    0.31      0.48   
   335. D(C  34,C  29,C  28,C  33)   -178.87 -0.000118    0.05   -178.82   
   336. D(C  30,C  29,C  28,H  81)    179.32  0.000022    0.06    179.38   
   337. D(C  30,C  29,C  28,C  33)      0.28  0.000127   -0.20      0.08   
   338. D(H  77,C  30,C  29,C  34)     -0.82  0.000130   -0.17     -0.99   
   339. D(H  77,C  30,C  29,C  28)   -179.98 -0.000128    0.08   -179.90   
   340. D(C  31,C  30,C  29,C  34)   -179.56  0.000221   -0.02   -179.59   
   341. D(C  31,C  30,C  29,C  28)      1.28 -0.000037    0.22      1.50   
   342. D(H  78,C  31,C  30,H  77)      0.09  0.000050   -0.22     -0.12   
   343. D(C  32,C  31,C  30,H  77)    179.69  0.000048    0.01    179.70   
   344. D(C  32,C  31,C  30,C  29)     -1.57 -0.000052   -0.13     -1.70   
   345. D(H  78,C  31,C  30,C  29)    178.84 -0.000049   -0.36    178.48   
   346. D(H  79,C  32,C  31,H  78)      0.15  0.000058    0.02      0.18   
   347. D(H  79,C  32,C  31,C  30)   -179.44  0.000064   -0.21   -179.64   
   348. D(C  33,C  32,C  31,H  78)    179.89  0.000046    0.24    180.14   
   349. D(C  33,C  32,C  31,C  30)      0.31  0.000052    0.01      0.32   
   350. D(H  80,C  33,C  32,C  31)   -178.93  0.000068   -0.30   -179.23   
   351. D(C  28,C  33,C  32,H  79)   -179.00  0.000025    0.23   -178.77   
   352. D(C  28,C  33,C  32,C  31)      1.25  0.000037    0.01      1.27   
   353. D(H  80,C  33,C  28,H  81)     -0.41 -0.000050    0.13     -0.28   
   354. D(H  80,C  33,C  32,H  79)      0.81  0.000056   -0.08      0.73   
   355. D(H  80,C  33,C  28,C  29)    178.64 -0.000157    0.39    179.03   
   356. D(C  32,C  33,C  28,H  81)    179.41 -0.000019   -0.18    179.23   
   357. D(C  32,C  33,C  28,C  29)     -1.54 -0.000126    0.08     -1.46   
   358. D(C  36,C  34,C  29,C  30)    132.74 -0.001119    1.83    134.57   
   359. D(C  36,C  34,C  29,C  28)    -48.11 -0.000866    1.57    -46.53   
   360. D(O  35,C  34,C  29,C  30)    -46.48 -0.000142    0.21    -46.27   
   361. D(O  35,C  34,C  29,C  28)    132.67  0.000111   -0.04    132.63   
   362. D(C  41,C  36,C  34,O  35)    -24.30  0.000574   -0.28    -24.58   
   363. D(C  41,C  36,C  34,C  29)    156.47  0.001518   -1.86    154.60   
   364. D(C  37,C  36,C  34,O  35)    150.89 -0.000029    0.77    151.66   
   365. D(C  37,C  36,C  34,C  29)    -28.34  0.000914   -0.82    -29.16   
   366. D(O  44,C  37,C  36,C  34)      0.39  0.000513   -0.44     -0.05   
   367. D(C  38,C  37,C  36,C  41)     -1.17  0.000027    0.20     -0.97   
   368. D(C  38,C  37,C  36,C  34)   -176.63  0.000613   -0.78   -177.41   
   369. D(O  44,C  37,C  36,C  41)    175.84 -0.000072    0.55    176.39   
   370. D(N  42,C  38,C  37,O  44)      0.91  0.000114   -0.15      0.76   
   371. D(N  42,C  38,C  37,C  36)    178.48  0.000028    0.13    178.62   
   372. D(C  39,C  38,C  37,O  44)   -177.14  0.000295   -0.43   -177.57   
   373. D(C  39,C  38,C  37,C  36)      0.43  0.000209   -0.14      0.29   
   374. D(H  74,C  39,C  38,N  42)      2.42  0.000130   -0.38      2.04   
   375. D(H  74,C  39,C  38,C  37)    179.94 -0.000110   -0.03    179.91   
   376. D(C  40,C  39,C  38,N  42)   -176.88  0.000233   -0.63   -177.51   
   377. D(C  40,C  39,C  38,C  37)      0.64 -0.000007   -0.28      0.36   
   378. D(H  75,C  40,C  39,H  74)      0.36  0.000005    0.23      0.59   
   379. D(H  75,C  40,C  39,C  38)    179.66 -0.000102    0.49    180.14   
   380. D(C  41,C  40,C  39,H  74)    179.78 -0.000336    0.39    180.17   
   381. D(C  41,C  40,C  39,C  38)     -0.92 -0.000443    0.64     -0.28   
   382. D(C  36,C  41,C  40,C  39)      0.15  0.000714   -0.60     -0.45   
   383. D(H  76,C  41,C  36,C  37)   -178.32  0.000420   -1.34   -179.66   
   384. D(C  40,C  41,C  36,C  37)      0.87 -0.000481    0.16      1.03   
   385. D(C  40,C  41,C  36,C  34)    176.45 -0.001068    1.14    177.59   
   386. D(H  76,C  41,C  36,C  34)     -2.73 -0.000166   -0.37     -3.10   
   387. D(H  76,C  41,C  40,H  75)     -1.25 -0.000538    1.08     -0.17   
   388. D(H  76,C  41,C  40,C  39)    179.33 -0.000201    0.92    180.25   
   389. D(C  36,C  41,C  40,H  75)    179.58  0.000377   -0.45    179.13   
   390. D(C  43,N  42,C  38,C  39)    176.28 -0.000418    0.60    176.87   
   391. D(C  43,N  42,C  38,C  37)     -1.46 -0.000192    0.27     -1.19   
   392. D(C  45,C  43,N  42,C  38)    175.26  0.000318    0.00    175.27   
   393. D(O  44,C  43,N  42,C  38)      1.53  0.000222   -0.31      1.22   
   394. D(C  37,O  44,C  43,C  45)   -175.47  0.000057   -0.09   -175.56   
   395. D(C  37,O  44,C  43,N  42)     -0.99 -0.000147    0.22     -0.77   
   396. D(C  43,O  44,C  37,C  38)     -0.02  0.000009   -0.03     -0.04   
   397. D(C  43,O  44,C  37,C  36)   -177.44  0.000092   -0.32   -177.76   
   398. D(C  54,C  45,C  43,O  44)     85.73 -0.000010    1.03     86.76   
   399. D(C  54,C  45,C  43,N  42)    -87.88 -0.000028    0.71    -87.16   
   400. D(C  50,C  45,C  43,O  44)    -32.60 -0.000130    1.30    -31.31   
   401. D(C  50,C  45,C  43,N  42)    153.79 -0.000149    0.98    154.77   
   402. D(C  46,C  45,C  43,O  44)   -156.42 -0.000053    1.38   -155.04   
   403. D(C  46,C  45,C  43,N  42)     29.98 -0.000072    1.06     31.04   
   404. D(H  59,C  46,C  45,C  54)     70.27  0.000106   -0.12     70.14   
   405. D(H  59,C  46,C  45,C  50)   -170.89 -0.000190   -0.12   -171.01   
   406. D(H  59,C  46,C  45,C  43)    -45.21  0.000556   -0.55    -45.76   
   407. D(H  58,C  46,C  45,C  54)    -44.58  0.000107   -0.06    -44.64   
   408. D(H  58,C  46,C  45,C  50)     74.27 -0.000189   -0.06     74.22   
   409. D(H  58,C  46,C  45,C  43)   -160.05  0.000558   -0.48   -160.54   
   410. D(C  47,C  46,C  45,C  54)   -163.89  0.000095    0.14   -163.75   
   411. D(C  47,C  46,C  45,C  50)    -45.04 -0.000201    0.14    -44.90   
   412. D(C  47,C  46,C  45,C  43)     80.64  0.000546   -0.29     80.35   
   413. D(C  55,C  47,C  46,H  59)    -60.27  0.000015   -0.32    -60.60   
   414. D(C  55,C  47,C  46,H  58)     54.78  0.000016   -0.40     54.38   
   415. D(C  55,C  47,C  46,C  45)    174.04  0.000374   -0.67    173.37   
   416. D(C  53,C  47,C  46,H  59)     59.49  0.000096   -0.35     59.14   
   417. D(C  53,C  47,C  46,H  58)    174.54  0.000097   -0.43    174.11   
   418. D(C  53,C  47,C  46,C  45)    -66.20  0.000456   -0.70    -66.90   
   419. D(C  48,C  47,C  46,H  59)    179.40  0.000174   -0.43    178.97   
   420. D(C  48,C  47,C  46,H  58)    -65.54  0.000175   -0.51    -66.05   
   421. D(C  48,C  47,C  46,C  45)     53.71  0.000534   -0.77     52.94   
   422. D(H  61,C  48,C  47,C  53)    -58.99 -0.000133    0.48    -58.52   
   423. D(H  61,C  48,C  47,C  46)    177.38 -0.000321    0.49    177.86   
   424. D(H  60,C  48,C  47,C  55)    -58.48  0.000173    0.14    -58.34   
   425. D(H  60,C  48,C  47,C  53)   -176.15  0.000067    0.29   -175.85   
   426. D(H  60,C  48,C  47,C  46)     60.22 -0.000122    0.30     60.53   
   427. D(C  49,C  48,C  47,C  55)   -179.27 -0.000069    0.30   -178.97   
   428. D(C  49,C  48,C  47,C  53)     63.06 -0.000175    0.46     63.52   
   429. D(H  61,C  48,C  47,C  55)     58.67 -0.000026    0.33     59.00   
   430. D(C  49,C  48,C  47,C  46)    -60.57 -0.000364    0.46    -60.11   
   431. D(C  56,C  49,C  48,H  61)    -57.92  0.000170    0.12    -57.80   
   432. D(C  56,C  49,C  48,H  60)     58.67  0.000042    0.26     58.93   
   433. D(C  56,C  49,C  48,C  47)   -179.97  0.000056    0.17   -179.80   
   434. D(C  51,C  49,C  48,H  61)     63.45 -0.000182    0.41     63.86   
   435. D(C  51,C  49,C  48,H  60)   -179.96 -0.000309    0.55   -179.41   
   436. D(C  51,C  49,C  48,C  47)    -58.60 -0.000296    0.45    -58.14   
   437. D(C  50,C  49,C  48,H  61)   -177.37 -0.000066    0.40   -176.97   
   438. D(C  50,C  49,C  48,H  60)    -60.78 -0.000194    0.54    -60.24   
   439. D(C  50,C  49,C  48,C  47)     60.58 -0.000180    0.45     61.03   
   440. D(H  63,C  50,C  49,C  56)     58.35 -0.000006   -0.61     57.74   
   441. D(H  63,C  50,C  49,C  51)    -61.55  0.000376   -0.93    -62.48   
   442. D(H  63,C  50,C  49,C  48)    178.79  0.000198   -0.88    177.91   
   443. D(H  62,C  50,C  49,C  56)    -55.91 -0.000015   -0.71    -56.62   
   444. D(H  62,C  50,C  49,C  51)   -175.80  0.000368   -1.03   -176.84   
   445. D(H  62,C  50,C  49,C  48)     64.54  0.000189   -0.99     63.55   
   446. D(C  45,C  50,C  49,C  56)   -174.17  0.000368   -0.83   -175.00   
   447. D(C  45,C  50,C  49,C  51)     65.93  0.000751   -1.15     64.78   
   448. D(C  45,C  50,C  49,C  48)    -53.73  0.000572   -1.11    -54.83   
   449. D(H  63,C  50,C  45,C  54)    -68.53  0.000066    0.59    -67.94   
   450. D(H  63,C  50,C  45,C  46)    172.12 -0.000240    0.61    172.73   
   451. D(H  63,C  50,C  45,C  43)     48.04  0.000484    0.32     48.36   
   452. D(H  62,C  50,C  45,C  54)     46.32  0.000061    0.67     47.00   
   453. D(H  62,C  50,C  45,C  46)    -73.03 -0.000245    0.69    -72.34   
   454. D(H  62,C  50,C  45,C  43)    162.89  0.000479    0.40    163.29   
   455. D(C  49,C  50,C  45,C  54)    164.42 -0.000019    0.78    165.20   
   456. D(C  49,C  50,C  45,C  46)     45.07 -0.000326    0.79     45.86   
   457. D(C  49,C  50,C  45,C  43)    -79.02  0.000399    0.51    -78.51   
   458. D(O  57,C  51,C  49,C  56)    -28.49  0.000447   -0.79    -29.28   
   459. D(O  57,C  51,C  49,C  50)     90.71  0.000434   -0.69     90.02   
   460. D(O  57,C  51,C  49,C  48)   -150.16  0.000472   -0.86   -151.02   
   461. D(N  52,C  51,C  49,C  56)    153.74  0.000314   -0.80    152.94   
   462. D(N  52,C  51,C  49,C  50)    -87.06  0.000301   -0.70    -87.76   
   463. D(N  52,C  51,C  49,C  48)     32.08  0.000340   -0.88     31.20   
   464. D(H  70,N  52,C  51,O  57)     -3.14 -0.000731    0.93     -2.22   
   465. D(H  70,N  52,C  51,C  49)    174.61 -0.000635    0.95    175.56   
   466. D(C  53,N  52,C  51,O  57)    169.16 -0.000268    0.50    169.67   
   467. D(C  53,N  52,C  51,C  49)    -13.08 -0.000172    0.53    -12.55   
   468. D(H  83,C  53,N  52,C  51)   -102.81  0.000065    0.29   -102.53   
   469. D(H  82,C  53,N  52,H  70)    -46.58  0.000062   -0.01    -46.59   
   470. D(H  82,C  53,N  52,C  51)    141.18 -0.000205    0.39    141.57   
   471. D(C  47,C  53,N  52,C  51)     18.00 -0.000168    0.34     18.34   
   472. D(H  83,C  53,C  47,C  55)    -39.63  0.000168   -0.71    -40.34   
   473. D(H  83,C  53,C  47,C  48)     79.76  0.000240   -0.84     78.92   
   474. D(H  83,C  53,C  47,C  46)   -159.41  0.000232   -0.75   -160.17   
   475. D(H  82,C  53,C  47,C  55)     77.46 -0.000021   -0.56     76.89   
   476. D(H  82,C  53,C  47,C  48)   -163.16  0.000051   -0.68   -163.85   
   477. D(C  47,C  53,N  52,H  70)   -169.76  0.000100   -0.06   -169.82   
   478. D(H  82,C  53,C  47,C  46)    -42.33  0.000043   -0.60    -42.93   
   479. D(N  52,C  53,C  47,C  55)   -160.34  0.000247   -0.65   -160.99   
   480. D(N  52,C  53,C  47,C  48)    -40.96  0.000319   -0.77    -41.73   
   481. D(H  83,C  53,N  52,H  70)     69.43  0.000332   -0.12     69.31   
   482. D(N  52,C  53,C  47,C  46)     79.87  0.000311   -0.69     79.19   
   483. D(H  73,C  54,C  45,C  50)    -59.52  0.000459   -0.13    -59.66   
   484. D(H  73,C  54,C  45,C  46)     60.29  0.000401   -0.19     60.10   
   485. D(H  73,C  54,C  45,C  43)    178.97 -0.000819    0.56    179.53   
   486. D(H  72,C  54,C  45,C  50)   -179.16  0.000380   -0.05   -179.21   
   487. D(H  72,C  54,C  45,C  46)    -59.35  0.000322   -0.10    -59.45   
   488. D(H  72,C  54,C  45,C  43)     59.33 -0.000897    0.65     59.98   
   489. D(H  71,C  54,C  45,C  50)     59.98  0.000448   -0.13     59.85   
   490. D(H  71,C  54,C  45,C  46)    179.79  0.000390   -0.18    179.61   
   491. D(H  71,C  54,C  45,C  43)    -61.53 -0.000829    0.57    -60.96   
   492. D(H  69,C  55,C  47,C  53)    -59.77 -0.000044   -0.04    -59.82   
   493. D(H  69,C  55,C  47,C  48)   -177.14 -0.000124    0.16   -176.98   
   494. D(H  69,C  55,C  47,C  46)     63.49  0.000128   -0.05     63.44   
   495. D(H  68,C  55,C  47,C  53)   -179.53 -0.000034   -0.05   -179.59   
   496. D(H  68,C  55,C  47,C  48)     63.10 -0.000114    0.15     63.24   
   497. D(H  68,C  55,C  47,C  46)    -56.27  0.000138   -0.06    -56.33   
   498. D(H  67,C  55,C  47,C  53)     60.58 -0.000019   -0.08     60.50   
   499. D(H  67,C  55,C  47,C  48)    -56.79 -0.000099    0.12    -56.67   
   500. D(H  67,C  55,C  47,C  46)   -176.16  0.000153   -0.08   -176.24   
   501. D(H  66,C  56,C  49,C  51)    -60.19  0.000069    0.19    -60.00   
   502. D(H  66,C  56,C  49,C  50)   -179.46  0.000153   -0.02   -179.48   
   503. D(H  66,C  56,C  49,C  48)     61.06  0.000063    0.32     61.38   
   504. D(H  65,C  56,C  49,C  51)   -179.36 -0.000045    0.31   -179.05   
   505. D(H  65,C  56,C  49,C  50)     61.37  0.000039    0.10     61.46   
   506. D(H  65,C  56,C  49,C  48)    -58.11 -0.000051    0.44    -57.67   
   507. D(H  64,C  56,C  49,C  51)     60.72 -0.000208    0.52     61.23   
   508. D(H  64,C  56,C  49,C  50)    -58.56 -0.000124    0.31    -58.26   
   509. D(H  64,C  56,C  49,C  48)   -178.04 -0.000215    0.65   -177.39   
   510. D(H  17,O  57,C  51,N  52)      0.69  0.000466   -0.85     -0.17   
   511. D(H  17,O  57,C  51,C  49)   -176.96  0.000352   -0.88   -177.84   
   512. D(C  51,O  57,H  17,N  11)     65.72  0.000098    1.16     66.88   
   513. D(N  52,H  70,O  16,H  27)    -77.23  0.000882   -1.37    -78.60   
   514. D(N  52,H  70,O  16,C  10)     82.40  0.000046    0.46     82.86   
   515. D(O  16,H  70,N  52,C  53)    125.39  0.000363    0.30    125.69   
   516. D(O  16,H  70,N  52,C  51)    -61.37  0.000653   -0.06    -61.43   
    ----------------------------------------------------------------------------

         *************************************************************
         *                GEOMETRY OPTIMIZATION CYCLE   3            *
         *************************************************************
Calling /mnt/group-bin/orca_5_0_3_linux_x86-64_openmpi411/otool_external orca_EXT.extinp.tmp  ...  done

-------------------------   --------------------
FINAL SINGLE POINT ENERGY     -2040.658872492700   (From external program)
-------------------------   --------------------

------------------------------------------------------------------------------
                         ORCA GEOMETRY RELAXATION STEP
------------------------------------------------------------------------------

Reading the OPT-File                    .... done
Getting information on internals        .... done
Copying old internal coords+grads       .... done
Making the new internal coordinates     .... (new redundants).... done
Validating the new internal coordinates .... (new redundants).... done
Calculating the B-matrix                .... done
Calculating the G,G- and P matrices     .... done
Transforming gradient to internals      .... done
Projecting the internal gradient        .... done
Number of atoms                         ....  84
Number of internal coordinates          .... 516
Current Energy                          .... -2040.658872493 Eh
Current gradient norm                   ....     0.010580970 Eh/bohr
Maximum allowed component of the step   ....  0.300
Current trust radius                    ....  0.300
Updating the Hessian (BFGS)             .... done
Forming the augmented Hessian           .... done
Diagonalizing the augmented Hessian     .... done
Last element of RFO vector              ....  0.955841346
Lowest eigenvalues of augmented Hessian:
 -0.002606674  0.000410151  0.000646408  0.002345425  0.003330849
Length of the computed step             ....  0.307460206
Warning: the length of the step is outside the trust region - taking restricted step instead
The input lambda is                     ....    -0.002607
   iter:   1  x=   -0.002742  g=   33.531440 f(x)=     0.004532
   iter:   2  x=   -0.002748  g=   30.764162 f(x)=     0.000191
   iter:   3  x=   -0.002748  g=   30.645027 f(x)=     0.000000
   iter:   4  x=   -0.002748  g=   30.644796 f(x)=     0.000000
   iter:   5  x=   -0.002748  g=   30.644796 f(x)=     0.000000
The output lambda is                    ....    -0.002748 (5 iterations)
The final length of the internal step   ....  0.300000000
Converting the step to cartesian space:
 Initial RMS(Int)=    0.0132067636
Transforming coordinates:
 Iter   0:  RMS(Cart)=    0.1216101480 RMS(Int)=    0.8288828501
 Iter   1:  RMS(Cart)=    0.0069320247 RMS(Int)=    0.0014041234
 Iter   2:  RMS(Cart)=    0.0002732359 RMS(Int)=    0.0000578786
 Iter   3:  RMS(Cart)=    0.0000061739 RMS(Int)=    0.0000018161
 Iter   4:  RMS(Cart)=    0.0000002702 RMS(Int)=    0.0000000592
 Iter   5:  RMS(Cart)=    0.0000000134 RMS(Int)=    0.0000000041
done
Storing new coordinates                 .... done

                                .--------------------.
          ----------------------|Geometry convergence|-------------------------
          Item                value                   Tolerance       Converged
          ---------------------------------------------------------------------
          Energy change       0.0004617574            0.0000050000      NO
          RMS gradient        0.0014582030            0.0001000000      NO
          MAX gradient        0.0116734548            0.0003000000      NO
          RMS step            0.0132067636            0.0020000000      NO
          MAX step            0.2377685589            0.0040000000      NO
          ........................................................
          Max(Bonds)      0.1258      Max(Angles)    0.96
          Max(Dihed)        3.01      Max(Improp)    0.00
          ---------------------------------------------------------------------

The optimization has not yet converged - more geometry cycles are needed


    ---------------------------------------------------------------------------
                         Redundant Internal Coordinates
                            (Angstroem and degrees)

        Definition                    Value    dE/dq     Step     New-Value
    ----------------------------------------------------------------------------
     1. B(C   1,C   0)                1.3946  0.001096 -0.0002    1.3944   
     2. B(C   2,C   1)                1.3912  0.000024  0.0001    1.3913   
     3. B(C   3,C   2)                1.3909  0.000896 -0.0003    1.3907   
     4. B(C   4,C   3)                1.3875  0.000754  0.0000    1.3876   
     5. B(C   5,C   4)                1.3906  0.000373  0.0002    1.3908   
     6. B(C   5,C   0)                1.3871  0.000431  0.0003    1.3874   
     7. B(C   6,C   1)                1.5123 -0.000982 -0.0010    1.5113   
     8. B(C   7,C   6)                1.4897 -0.001546  0.0003    1.4900   
     9. B(C   8,C   7)                1.3796  0.000601 -0.0000    1.3796   
    10. B(C   9,C   8)                1.4403  0.000420  0.0005    1.4408   
    11. B(C  10,C   9)                1.3858  0.001025  0.0006    1.3864   
    12. B(N  11,C  10)                1.3455 -0.000078 -0.0003    1.3452   
    13. B(N  11,C   7)                1.3722 -0.001355  0.0006    1.3728   
    14. B(N  12,C   8)                1.3564  0.001505  0.0002    1.3565   
    15. B(C  13,N  12)                1.3025  0.001984 -0.0004    1.3021   
    16. B(C  14,C  13)                1.4338  0.000079  0.0000    1.4338   
    17. B(N  15,C  14)                1.3036  0.001914 -0.0005    1.3031   
    18. B(N  15,C   9)                1.3492  0.001322 -0.0003    1.3489   
    19. B(O  16,C  10)                1.3401 -0.000556 -0.0019    1.3382   
    20. B(H  17,N  11)                1.0293  0.003572 -0.0009    1.0284   
    21. B(H  18,C  13)                1.0847 -0.000098 -0.0001    1.0847   
    22. B(H  19,C  14)                1.0841 -0.000162 -0.0001    1.0840   
    23. B(H  20,C   0)                1.0841  0.000132  0.0006    1.0848   
    24. B(H  21,C   5)                1.0831  0.000420 -0.0002    1.0829   
    25. B(H  22,C   4)                1.0825  0.000135 -0.0001    1.0824   
    26. B(H  23,C   3)                1.0828 -0.000062  0.0000    1.0828   
    27. B(H  24,C   2)                1.0841  0.000131 -0.0001    1.0840   
    28. B(H  25,C   6)                1.0934  0.000258 -0.0002    1.0931   
    29. B(H  26,C   6)                1.0927 -0.000269  0.0000    1.0927   
    30. B(H  27,O  16)                0.9679  0.002448 -0.0030    0.9649   
    31. B(C  29,C  28)                1.3935  0.000295  0.0000    1.3935   
    32. B(C  30,C  29)                1.3925  0.002409 -0.0004    1.3921   
    33. B(C  31,C  30)                1.3875  0.000482  0.0000    1.3876   
    34. B(C  32,C  31)                1.3889  0.000242  0.0001    1.3891   
    35. B(C  33,C  32)                1.3905  0.001028 -0.0004    1.3900   
    36. B(C  33,C  28)                1.3860  0.000545 -0.0000    1.3860   
    37. B(C  34,C  29)                1.4868  0.001889 -0.0011    1.4857   
    38. B(O  35,C  34)                1.2123  0.001952  0.0013    1.2135   
    39. B(C  36,C  34)                1.4863  0.002990 -0.0022    1.4841   
    40. B(C  37,C  36)                1.3866  0.000958 -0.0001    1.3864   
    41. B(C  38,C  37)                1.3915  0.000826 -0.0002    1.3913   
    42. B(C  39,C  38)                1.3871 -0.000041  0.0001    1.3871   
    43. B(C  40,C  39)                1.3912 -0.000045  0.0003    1.3915   
    44. B(C  40,H  27)                2.6334  0.000247 -0.0439    2.5895   
    45. B(C  41,C  40)                1.3943  0.000187 -0.0001    1.3942   
    46. B(C  41,C  36)                1.3962  0.000483  0.0009    1.3971   
    47. B(N  42,C  38)                1.3833  0.002227 -0.0000    1.3833   
    48. B(C  43,N  42)                1.2858  0.000192  0.0002    1.2860   
    49. B(O  44,C  43)                1.3538 -0.000313  0.0006    1.3544   
    50. B(O  44,C  37)                1.3491 -0.001759 -0.0003    1.3488   
    51. B(C  45,C  43)                1.4991 -0.001535  0.0003    1.4994   
    52. B(C  46,C  45)                1.5350  0.002123 -0.0007    1.5343   
    53. B(C  47,C  46)                1.5359  0.000238 -0.0005    1.5354   
    54. B(C  48,C  47)                1.5238 -0.000511  0.0005    1.5243   
    55. B(C  49,C  48)                1.5274  0.000334  0.0005    1.5279   
    56. B(C  50,C  49)                1.5400 -0.000459 -0.0001    1.5400   
    57. B(C  50,C  45)                1.5363 -0.003083  0.0008    1.5371   
    58. B(C  51,C  49)                1.5233  0.004651 -0.0024    1.5209   
    59. B(N  52,C  51)                1.3375  0.000212 -0.0013    1.3362   
    60. B(C  53,N  52)                1.4515 -0.002230  0.0008    1.4523   
    61. B(C  53,C  47)                1.5277 -0.001538 -0.0003    1.5274   
    62. B(C  54,C  45)                1.5413  0.000243  0.0003    1.5416   
    63. B(C  55,C  47)                1.5256 -0.000460  0.0004    1.5260   
    64. B(C  56,C  49)                1.5250  0.000027  0.0000    1.5251   
    65. B(O  57,H  17)                1.8588  0.001809 -0.0064    1.8524   
    66. B(O  57,C  51)                1.2336  0.003708  0.0012    1.2349   
    67. B(H  58,C  46)                1.0944 -0.000312  0.0000    1.0944   
    68. B(H  59,C  46)                1.0928 -0.000106  0.0000    1.0928   
    69. B(H  60,C  48)                1.0947 -0.000154 -0.0000    1.0947   
    70. B(H  61,C  48)                1.0958 -0.000028 -0.0000    1.0957   
    71. B(H  62,C  50)                1.0940 -0.000390  0.0001    1.0941   
    72. B(H  63,C  50)                1.0930  0.000249 -0.0000    1.0929   
    73. B(H  64,C  56)                1.0898 -0.000287  0.0001    1.0899   
    74. B(H  65,C  56)                1.0906 -0.000251  0.0001    1.0907   
    75. B(H  66,C  56)                1.0913  0.000248 -0.0002    1.0912   
    76. B(H  67,C  55)                1.0916  0.000108 -0.0001    1.0915   
    77. B(H  68,C  55)                1.0913  0.000121 -0.0001    1.0912   
    78. B(H  69,C  55)                1.0924  0.000141 -0.0001    1.0924   
    79. B(H  70,O  16)                2.3086 -0.000666  0.0208    2.3294   
    80. B(H  70,N  52)                1.0122  0.000758 -0.0016    1.0106   
    81. B(H  71,C  54)                1.0914  0.000349  0.0002    1.0915   
    82. B(H  72,C  54)                1.0906  0.000122 -0.0001    1.0906   
    83. B(H  73,C  54)                1.0903 -0.000229  0.0001    1.0904   
    84. B(H  74,C  39)                1.0821  0.000164 -0.0001    1.0820   
    85. B(H  75,C  40)                1.0818  0.000068 -0.0000    1.0818   
    86. B(H  76,C  41)                1.0822  0.000160  0.0001    1.0823   
    87. B(H  77,C   1)                2.7494 -0.003472  0.1258    2.8752   
    88. B(H  77,C  30)                1.0837 -0.001017 -0.0007    1.0830   
    89. B(H  78,H  64)                3.9246 -0.000641  0.0006    3.9253   
    90. B(H  78,C  31)                1.0821  0.000530 -0.0004    1.0817   
    91. B(H  79,C  32)                1.0824 -0.000021 -0.0000    1.0824   
    92. B(H  80,H  71)                3.3611  0.000289  0.0045    3.3656   
    93. B(H  80,C  33)                1.0821 -0.000069 -0.0000    1.0820   
    94. B(H  81,C  28)                1.0837  0.000064 -0.0001    1.0836   
    95. B(H  82,C  53)                1.0907 -0.000468  0.0002    1.0909   
    96. B(H  83,C  53)                1.0945 -0.000376 -0.0000    1.0945   
    97. A(C   1,C   0,H  20)          119.54 -0.000110    0.03    119.57   
    98. A(C   5,C   0,H  20)          119.78 -0.000126   -0.04    119.73   
    99. A(C   1,C   0,C   5)          120.68  0.000241    0.01    120.69   
   100. A(C   0,C   1,C   2)          118.68 -0.000166    0.02    118.70   
   101. A(C   0,C   1,C   6)          120.58 -0.000583    0.04    120.61   
   102. A(C   2,C   1,C   6)          120.72  0.000802   -0.07    120.66   
   103. A(C   1,C   2,C   3)          120.79  0.000001   -0.03    120.77   
   104. A(C   3,C   2,H  24)          119.68  0.000014    0.01    119.69   
   105. A(C   1,C   2,H  24)          119.53 -0.000015    0.01    119.54   
   106. A(C   4,C   3,H  23)          120.15 -0.000077   -0.01    120.14   
   107. A(C   2,C   3,C   4)          120.10  0.000073    0.02    120.12   
   108. A(C   2,C   3,H  23)          119.75  0.000004   -0.01    119.75   
   109. A(C   5,C   4,H  22)          120.20 -0.000042    0.01    120.21   
   110. A(C   3,C   4,H  22)          120.28  0.000069   -0.01    120.27   
   111. A(C   3,C   4,C   5)          119.52 -0.000028    0.00    119.52   
   112. A(C   0,C   5,C   4)          120.23 -0.000120   -0.03    120.20   
   113. A(C   0,C   5,H  21)          119.76  0.000071    0.03    119.79   
   114. A(C   4,C   5,H  21)          120.01  0.000050    0.00    120.02   
   115. A(H  25,C   6,H  26)          105.89 -0.001224   -0.04    105.85   
   116. A(C   7,C   6,H  26)          109.51  0.002179    0.04    109.56   
   117. A(C   1,C   6,C   7)          115.35 -0.011673    0.22    115.58   
   118. A(C   7,C   6,H  25)          107.93  0.004787   -0.13    107.80   
   119. A(C   1,C   6,H  25)          108.66  0.003387   -0.06    108.60   
   120. A(C   1,C   6,H  26)          109.08  0.003339   -0.07    109.01   
   121. A(C   6,C   7,C   8)          131.21  0.003565   -0.04    131.16   
   122. A(C   6,C   7,N  11)          123.06 -0.004697    0.09    123.15   
   123. A(C   8,C   7,N  11)          105.68  0.001184   -0.06    105.62   
   124. A(C   9,C   8,N  12)          120.99  0.000000   -0.02    120.97   
   125. A(C   7,C   8,C   9)          108.23 -0.000823    0.02    108.25   
   126. A(C   7,C   8,N  12)          130.77  0.000827    0.00    130.77   
   127. A(C   8,C   9,C  10)          106.21 -0.000250    0.00    106.21   
   128. A(C  10,C   9,N  15)          131.06  0.000673    0.04    131.10   
   129. A(C   8,C   9,N  15)          122.73 -0.000427   -0.03    122.70   
   130. A(N  11,C  10,O  16)          120.05 -0.001289   -0.16    119.89   
   131. A(C   9,C  10,O  16)          132.41  0.000995    0.19    132.60   
   132. A(C   9,C  10,N  11)          107.43  0.000313   -0.05    107.38   
   133. A(C   7,N  11,C  10)          112.44 -0.000405    0.07    112.51   
   134. A(C   7,N  11,H  17)          124.61 -0.001238   -0.00    124.61   
   135. A(C  10,N  11,H  17)          122.74  0.001598   -0.02    122.72   
   136. A(C   8,N  12,C  13)          114.92  0.000416    0.02    114.94   
   137. A(C  14,C  13,H  18)          118.60  0.000028   -0.03    118.56   
   138. A(N  12,C  13,H  18)          117.70  0.000367    0.04    117.74   
   139. A(N  12,C  13,C  14)          123.70 -0.000395   -0.00    123.70   
   140. A(C  13,C  14,N  15)          123.10 -0.000205   -0.01    123.09   
   141. A(N  15,C  14,H  19)          117.98  0.000253    0.04    118.02   
   142. A(C  13,C  14,H  19)          118.92 -0.000048   -0.03    118.89   
   143. A(C   9,N  15,C  14)          114.55  0.000613    0.05    114.60   
   144. A(C  10,O  16,H  27)          109.97  0.000163    0.43    110.40   
   145. A(C  10,O  16,H  70)          119.36 -0.000541   -0.50    118.86   
   146. A(H  27,O  16,H  70)          128.50 -0.000128    0.55    129.05   
   147. A(N  11,H  17,O  57)          167.76  0.003916    0.10    167.86   
   148. A(C  33,C  28,H  81)          119.73  0.000023   -0.02    119.71   
   149. A(C  29,C  28,H  81)          120.25 -0.000201    0.03    120.28   
   150. A(C  29,C  28,C  33)          120.02  0.000180   -0.02    120.00   
   151. A(C  30,C  29,C  34)          119.55  0.001930    0.06    119.61   
   152. A(C  28,C  29,C  34)          120.49 -0.000985   -0.08    120.41   
   153. A(C  28,C  29,C  30)          119.95 -0.000956    0.03    119.97   
   154. A(C  29,C  30,C  31)          119.84  0.000783   -0.02    119.82   
   155. A(C  31,C  30,H  77)          120.04 -0.001152   -0.00    120.04   
   156. A(C  29,C  30,H  77)          120.10  0.000382    0.02    120.12   
   157. A(C  30,C  31,C  32)          120.12 -0.000425   -0.00    120.12   
   158. A(C  30,C  31,H  78)          119.60 -0.000159    0.09    119.69   
   159. A(C  32,C  31,H  78)          120.28  0.000583   -0.09    120.20   
   160. A(C  31,C  32,C  33)          120.08 -0.000012    0.01    120.09   
   161. A(C  31,C  32,H  79)          119.98 -0.000024   -0.01    119.97   
   162. A(C  33,C  32,H  79)          119.94  0.000036    0.01    119.95   
   163. A(C  28,C  33,C  32)          119.96  0.000443    0.00    119.96   
   164. A(C  32,C  33,H  80)          120.16 -0.000149    0.01    120.17   
   165. A(C  28,C  33,H  80)          119.88 -0.000294   -0.01    119.87   
   166. A(O  35,C  34,C  36)          120.79 -0.001166    0.20    120.99   
   167. A(C  29,C  34,C  36)          117.73  0.002517   -0.08    117.65   
   168. A(C  29,C  34,O  35)          121.48 -0.001384   -0.12    121.35   
   169. A(C  34,C  36,C  37)          123.80  0.002966   -0.10    123.71   
   170. A(C  37,C  36,C  41)          115.04 -0.001518    0.03    115.07   
   171. A(C  34,C  36,C  41)          121.06 -0.001422    0.14    121.20   
   172. A(C  36,C  37,C  38)          124.15  0.001476   -0.07    124.08   
   173. A(C  36,C  37,O  44)          129.03 -0.000237    0.03    129.07   
   174. A(C  38,C  37,O  44)          106.78 -0.001246    0.05    106.83   
   175. A(C  37,C  38,C  39)          119.93 -0.000900    0.07    120.00   
   176. A(C  39,C  38,N  42)          131.64  0.000162   -0.01    131.63   
   177. A(C  37,C  38,N  42)          108.40  0.000739   -0.04    108.36   
   178. A(C  38,C  39,C  40)          117.31 -0.000017    0.01    117.32   
   179. A(C  40,C  39,H  74)          121.34  0.000058   -0.05    121.30   
   180. A(C  38,C  39,H  74)          121.34 -0.000041    0.04    121.39   
   181. A(C  39,C  40,H  75)          119.39 -0.000247   -0.01    119.38   
   182. A(C  41,C  40,H  75)          118.89 -0.000363    0.06    118.95   
   183. A(C  39,C  40,C  41)          121.72  0.000607   -0.05    121.66   
   184. A(C  40,C  41,H  76)          119.30 -0.000143   -0.07    119.23   
   185. A(C  36,C  41,H  76)          118.85 -0.000206    0.08    118.93   
   186. A(C  36,C  41,C  40)          121.85  0.000347    0.01    121.86   
   187. A(C  38,N  42,C  43)          104.85 -0.001344    0.07    104.92   
   188. A(O  44,C  43,C  45)          116.80 -0.008194    0.08    116.88   
   189. A(N  42,C  43,C  45)          128.65  0.008260   -0.00    128.65   
   190. A(N  42,C  43,O  44)          114.30 -0.000030   -0.07    114.23   
   191. A(C  37,O  44,C  43)          105.65  0.001861    0.01    105.66   
   192. A(C  50,C  45,C  54)          108.45  0.002223   -0.05    108.40   
   193. A(C  46,C  45,C  54)          109.22 -0.002249    0.04    109.26   
   194. A(C  43,C  45,C  54)          105.47  0.000472   -0.00    105.47   
   195. A(C  46,C  45,C  50)          109.91  0.000380   -0.06    109.85   
   196. A(C  43,C  45,C  50)          112.57 -0.005687    0.21    112.78   
   197. A(C  43,C  45,C  46)          111.06  0.004841   -0.14    110.92   
   198. A(H  58,C  46,H  59)          106.22 -0.000004    0.03    106.26   
   199. A(C  47,C  46,H  59)          110.13 -0.000961   -0.03    110.10   
   200. A(C  45,C  46,H  59)          109.99  0.001394    0.03    110.01   
   201. A(C  47,C  46,H  58)          106.88  0.000759    0.09    106.97   
   202. A(C  45,C  46,H  58)          106.65 -0.001420    0.03    106.68   
   203. A(C  45,C  46,C  47)          116.38  0.000176   -0.13    116.25   
   204. A(C  46,C  47,C  48)          109.26 -0.000144    0.02    109.28   
   205. A(C  53,C  47,C  55)          107.92 -0.000912    0.07    107.99   
   206. A(C  48,C  47,C  55)          110.62  0.000315    0.02    110.63   
   207. A(C  46,C  47,C  55)          108.08  0.000601    0.03    108.11   
   208. A(C  48,C  47,C  53)          107.36  0.000057    0.05    107.40   
   209. A(C  46,C  47,C  53)          113.60  0.000083   -0.17    113.43   
   210. A(H  60,C  48,H  61)          106.60 -0.000035    0.09    106.69   
   211. A(C  49,C  48,H  61)          110.22  0.000498   -0.01    110.20   
   212. A(C  47,C  48,H  61)          110.17 -0.000441    0.00    110.17   
   213. A(C  49,C  48,H  60)          109.10 -0.000452   -0.05    109.05   
   214. A(C  47,C  48,H  60)          110.17  0.000520   -0.03    110.13   
   215. A(C  47,C  48,C  49)          110.50 -0.000084    0.01    110.51   
   216. A(C  51,C  49,C  56)          110.22  0.001064    0.03    110.25   
   217. A(C  50,C  49,C  56)          108.75 -0.001033    0.07    108.82   
   218. A(C  48,C  49,C  56)          110.35 -0.000301    0.05    110.40   
   219. A(C  50,C  49,C  51)          109.04  0.000879   -0.15    108.89   
   220. A(C  48,C  49,C  51)          109.74 -0.000585   -0.04    109.71   
   221. A(C  48,C  49,C  50)          108.70 -0.000027    0.04    108.74   
   222. A(H  62,C  50,H  63)          105.84 -0.000050   -0.03    105.81   
   223. A(C  49,C  50,H  63)          110.33  0.000827    0.02    110.36   
   224. A(C  45,C  50,H  63)          111.11 -0.001115    0.02    111.13   
   225. A(C  49,C  50,H  62)          106.40 -0.000404   -0.03    106.37   
   226. A(C  45,C  50,H  62)          106.74  0.001332   -0.01    106.72   
   227. A(C  45,C  50,C  49)          115.76 -0.000495    0.02    115.78   
   228. A(N  52,C  51,O  57)          121.60 -0.003408    0.01    121.61   
   229. A(C  49,C  51,O  57)          121.52  0.004454   -0.03    121.49   
   230. A(C  49,C  51,N  52)          116.84 -0.001028   -0.00    116.84   
   231. A(C  51,N  52,C  53)          127.95  0.000618    0.02    127.97   
   232. A(C  53,N  52,H  70)          116.13 -0.003382    0.06    116.19   
   233. A(C  51,N  52,H  70)          115.46  0.002718   -0.08    115.38   
   234. A(C  47,C  53,N  52)          113.38  0.000770   -0.07    113.31   
   235. A(H  82,C  53,H  83)          107.03  0.000078   -0.01    107.02   
   236. A(N  52,C  53,H  83)          108.38  0.000537   -0.06    108.32   
   237. A(C  47,C  53,H  83)          108.77 -0.000532    0.12    108.90   
   238. A(N  52,C  53,H  82)          108.53 -0.000800   -0.04    108.49   
   239. A(C  47,C  53,H  82)          110.54 -0.000071    0.05    110.59   
   240. A(H  72,C  54,H  73)          108.19 -0.000044    0.02    108.20   
   241. A(H  71,C  54,H  73)          107.95 -0.000048    0.03    107.98   
   242. A(C  45,C  54,H  73)          109.67 -0.000021   -0.09    109.58   
   243. A(H  71,C  54,H  72)          108.31 -0.000051   -0.01    108.30   
   244. A(C  45,C  54,H  72)          111.10  0.000064    0.01    111.11   
   245. A(C  45,C  54,H  71)          111.51  0.000093    0.05    111.56   
   246. A(C  47,C  55,H  69)          111.27 -0.000032   -0.02    111.25   
   247. A(H  67,C  55,H  68)          107.83  0.000002    0.06    107.89   
   248. A(C  47,C  55,H  68)          110.77 -0.000032   -0.05    110.72   
   249. A(C  47,C  55,H  67)          111.23  0.000044   -0.05    111.18   
   250. A(H  68,C  55,H  69)          107.70  0.000022    0.04    107.74   
   251. A(H  67,C  55,H  69)          107.88 -0.000002    0.03    107.91   
   252. A(H  65,C  56,H  66)          107.69 -0.000032    0.01    107.70   
   253. A(H  64,C  56,H  66)          108.12 -0.000104    0.08    108.21   
   254. A(C  49,C  56,H  66)          111.42 -0.000135   -0.01    111.41   
   255. A(H  64,C  56,H  65)          107.95 -0.000100   -0.08    107.87   
   256. A(C  49,C  56,H  65)          109.55  0.000072   -0.09    109.46   
   257. A(C  49,C  56,H  64)          111.97  0.000287    0.08    112.04   
   258. A(H  17,O  57,C  51)          132.40 -0.001565   -0.20    132.21   
   259. A(O  16,H  70,N  52)          156.40  0.005624   -0.96    155.44   
   260. D(C   2,C   1,C   0,C   5)      0.42 -0.000150   -0.08      0.34   
   261. D(C   2,C   1,C   0,H  20)    179.71  0.000243   -0.19    179.52   
   262. D(C   6,C   1,C   0,H  20)      1.32 -0.001929    0.31      1.63   
   263. D(C   6,C   1,C   0,C   5)   -177.97 -0.002321    0.41   -177.55   
   264. D(H  24,C   2,C   1,C   0)    179.71 -0.000538    0.27    179.99   
   265. D(C   3,C   2,C   1,C   6)    178.11  0.002955   -0.99    177.12   
   266. D(H  24,C   2,C   1,C   6)     -1.90  0.001614   -0.23     -2.13   
   267. D(C   3,C   2,C   1,C   0)     -0.28  0.000803   -0.49     -0.77   
   268. D(C   4,C   3,C   2,H  24)   -179.95  0.000525   -0.08   -180.03   
   269. D(C   4,C   3,C   2,C   1)      0.04 -0.000818    0.68      0.72   
   270. D(H  23,C   3,C   2,C   1)    179.82 -0.000747    0.39    180.21   
   271. D(H  23,C   3,C   2,H  24)     -0.18  0.000596   -0.37     -0.55   
   272. D(H  22,C   4,C   3,C   2)    179.97  0.000287   -0.27    179.70   
   273. D(C   5,C   4,C   3,H  23)   -179.72  0.000098    0.00   -179.71   
   274. D(C   5,C   4,C   3,C   2)      0.06  0.000169   -0.29     -0.23   
   275. D(H  22,C   4,C   3,H  23)      0.20  0.000215    0.02      0.22   
   276. D(C   0,C   5,C   4,H  22)   -179.83  0.000360   -0.30   -180.13   
   277. D(H  21,C   5,C   4,C   3)   -179.93 -0.000026    0.24   -179.69   
   278. D(C   4,C   5,C   0,C   1)     -0.33 -0.000489    0.47      0.14   
   279. D(C   0,C   5,C   4,C   3)      0.08  0.000477   -0.28     -0.20   
   280. D(H  21,C   5,C   0,C   1)    179.69  0.000013   -0.05    179.64   
   281. D(H  21,C   5,C   0,H  20)      0.40 -0.000380    0.05      0.45   
   282. D(H  21,C   5,C   4,H  22)      0.15 -0.000143    0.22      0.37   
   283. D(C   4,C   5,C   0,H  20)   -179.61 -0.000882    0.57   -179.04   
   284. D(H  26,C   6,C   1,C   0)    175.41  0.001784    0.53    175.94   
   285. D(H  26,C   6,C   1,C   2)     -2.94 -0.000417    1.04     -1.91   
   286. D(H  25,C   6,C   1,C   0)     60.42 -0.000374    0.65     61.07   
   287. D(H  25,C   6,C   1,C   2)   -117.94 -0.002574    1.15   -116.79   
   288. D(C   7,C   6,C   1,C   0)    -60.88 -0.001196    0.71    -60.17   
   289. D(C   7,C   6,C   1,C   2)    120.76 -0.003396    1.21    121.98   
   290. D(C   8,C   7,C   6,H  25)    -26.74  0.000050    0.76    -25.99   
   291. D(C   8,C   7,C   6,C   1)     94.95  0.000205    0.72     95.68   
   292. D(N  11,C   7,C   6,C   1)    -88.09  0.001691    0.23    -87.86   
   293. D(N  11,C   7,C   6,H  25)    150.21  0.001536    0.26    150.47   
   294. D(N  11,C   7,C   6,H  26)     35.39 -0.000736    0.35     35.74   
   295. D(C   8,C   7,C   6,H  26)   -141.57 -0.002222    0.85   -140.72   
   296. D(N  12,C   8,C   7,C   6)     -2.78  0.001347   -0.49     -3.27   
   297. D(C   9,C   8,C   7,C   6)    176.85  0.002142   -1.35    175.50   
   298. D(C   9,C   8,C   7,N  11)     -0.50  0.001007   -0.93     -1.43   
   299. D(N  12,C   8,C   7,N  11)    179.87  0.000211   -0.07    179.80   
   300. D(N  15,C   9,C   8,N  12)     -0.42  0.000184   -0.09     -0.51   
   301. D(C  10,C   9,C   8,N  12)    179.93  0.000807   -0.41    179.52   
   302. D(N  15,C   9,C   8,C   7)    179.91 -0.000522    0.68    180.58   
   303. D(C  10,C   9,C   8,C   7)      0.26  0.000100    0.36      0.61   
   304. D(O  16,C  10,C   9,N  15)      4.49 -0.000776    0.47      4.96   
   305. D(N  11,C  10,C   9,N  15)   -179.51 -0.000507    0.02   -179.49   
   306. D(O  16,C  10,C   9,C   8)   -175.90 -0.001476    0.82   -175.08   
   307. D(N  11,C  10,C   9,C   8)      0.10 -0.001208    0.38      0.48   
   308. D(H  17,N  11,C  10,O  16)     -8.82  0.001671   -0.95     -9.78   
   309. D(C   7,N  11,C  10,C   9)     -0.44  0.001953   -1.01     -1.44   
   310. D(C   7,N  11,C  10,O  16)    176.15  0.002280   -1.38    174.77   
   311. D(H  17,N  11,C   7,C   8)   -174.33 -0.001399    0.78   -173.55   
   312. D(H  17,N  11,C   7,C   6)      8.05 -0.002675    1.17      9.22   
   313. D(H  17,N  11,C  10,C   9)    174.59  0.001343   -0.58    174.01   
   314. D(C  10,N  11,C   7,C   8)      0.59 -0.001855    1.22      1.81   
   315. D(C  10,N  11,C   7,C   6)   -177.03 -0.003131    1.61   -175.42   
   316. D(C  13,N  12,C   8,C   9)      0.47 -0.000263    0.07      0.54   
   317. D(C  13,N  12,C   8,C   7)   -179.94  0.000616   -0.88   -180.82   
   318. D(H  18,C  13,N  12,C   8)    179.86  0.000127    0.00    179.87   
   319. D(C  14,C  13,N  12,C   8)     -0.17  0.000156   -0.05     -0.21   
   320. D(H  19,C  14,C  13,N  12)    179.67 -0.000097    0.10    179.77   
   321. D(N  15,C  14,C  13,H  18)    179.72  0.000093   -0.02    179.69   
   322. D(N  15,C  14,C  13,N  12)     -0.25  0.000064    0.03     -0.23   
   323. D(H  19,C  14,C  13,H  18)     -0.36 -0.000068    0.05     -0.31   
   324. D(C   9,N  15,C  14,H  19)   -179.61  0.000006   -0.11   -179.72   
   325. D(C   9,N  15,C  14,C  13)      0.32 -0.000153   -0.03      0.29   
   326. D(C  14,N  15,C   9,C  10)    179.56 -0.000761    0.46    180.02   
   327. D(C  14,N  15,C   9,C   8)      0.00  0.000037    0.06      0.06   
   328. D(H  70,O  16,C  10,N  11)     -6.59  0.000908   -0.73     -7.32   
   329. D(H  70,O  16,C  10,C   9)    168.99  0.001270   -1.22    167.78   
   330. D(H  27,O  16,C  10,N  11)    158.07 -0.000844    0.85    158.93   
   331. D(H  27,O  16,C  10,C   9)    -26.34 -0.000482    0.37    -25.97   
   332. D(O  57,H  17,N  11,C  10)    -43.82 -0.001122   -0.27    -44.09   
   333. D(O  57,H  17,N  11,C   7)    130.59 -0.001740    0.22    130.80   
   334. D(C  34,C  29,C  28,H  81)      0.49  0.000519   -0.05      0.44   
   335. D(C  34,C  29,C  28,C  33)   -178.81  0.000317   -0.28   -179.09   
   336. D(C  30,C  29,C  28,H  81)    179.38 -0.000057    0.11    179.49   
   337. D(C  30,C  29,C  28,C  33)      0.08 -0.000258   -0.13     -0.05   
   338. D(H  77,C  30,C  29,C  34)     -1.00 -0.000101    0.02     -0.98   
   339. D(H  77,C  30,C  29,C  28)   -179.89  0.000501   -0.14   -180.03   
   340. D(C  31,C  30,C  29,C  34)   -179.60 -0.000729    0.26   -179.34   
   341. D(C  31,C  30,C  29,C  28)      1.50 -0.000127    0.10      1.61   
   342. D(H  78,C  31,C  30,H  77)     -0.12 -0.000133    0.02     -0.10   
   343. D(C  32,C  31,C  30,H  77)    179.70 -0.000276    0.20    179.89   
   344. D(C  32,C  31,C  30,C  29)     -1.70  0.000374   -0.05     -1.74   
   345. D(H  78,C  31,C  30,C  29)    178.48  0.000517   -0.22    178.26   
   346. D(H  79,C  32,C  31,H  78)      0.18 -0.000310    0.07      0.24   
   347. D(H  79,C  32,C  31,C  30)   -179.64 -0.000165   -0.11   -179.75   
   348. D(C  33,C  32,C  31,H  78)   -179.87 -0.000381    0.19   -179.68   
   349. D(C  33,C  32,C  31,C  30)      0.32 -0.000235    0.01      0.33   
   350. D(H  80,C  33,C  32,C  31)   -179.22 -0.000052   -0.23   -179.46   
   351. D(C  28,C  33,C  32,H  79)   -178.78 -0.000229    0.09   -178.69   
   352. D(C  28,C  33,C  32,C  31)      1.27 -0.000159   -0.03      1.23   
   353. D(H  80,C  33,C  28,H  81)     -0.28  0.000102    0.06     -0.22   
   354. D(H  80,C  33,C  32,H  79)      0.74 -0.000122   -0.11      0.62   
   355. D(H  80,C  33,C  28,C  29)    179.03  0.000301    0.29    179.32   
   356. D(C  32,C  33,C  28,H  81)    179.23  0.000210   -0.15    179.09   
   357. D(C  32,C  33,C  28,C  29)     -1.46  0.000408    0.09     -1.37   
   358. D(C  36,C  34,C  29,C  30)    134.58  0.002813    0.74    135.32   
   359. D(C  36,C  34,C  29,C  28)    -46.53  0.002208    0.90    -45.64   
   360. D(O  35,C  34,C  29,C  30)    -46.27  0.000241    0.61    -45.67   
   361. D(O  35,C  34,C  29,C  28)    132.62 -0.000364    0.76    133.38   
   362. D(C  41,C  36,C  34,O  35)    -24.59  0.000629   -1.75    -26.35   
   363. D(C  41,C  36,C  34,C  29)    154.57 -0.001927   -1.89    152.68   
   364. D(C  37,C  36,C  34,O  35)    151.65  0.001062   -0.61    151.04   
   365. D(C  37,C  36,C  34,C  29)    -29.19 -0.001494   -0.75    -29.94   
   366. D(O  44,C  37,C  36,C  34)     -0.08 -0.001375   -0.37     -0.44   
   367. D(C  38,C  37,C  36,C  41)     -0.98 -0.000713    0.29     -0.70   
   368. D(C  38,C  37,C  36,C  34)   -177.43 -0.001112   -0.79   -178.22   
   369. D(O  44,C  37,C  36,C  41)    176.37 -0.000975    0.71    177.08   
   370. D(N  42,C  38,C  37,O  44)      0.77  0.000975   -0.55      0.22   
   371. D(N  42,C  38,C  37,C  36)    178.62  0.000769   -0.20    178.42   
   372. D(C  39,C  38,C  37,O  44)   -177.55  0.000945   -0.97   -178.53   
   373. D(C  39,C  38,C  37,C  36)      0.30  0.000739   -0.62     -0.33   
   374. D(H  74,C  39,C  38,N  42)      2.04 -0.000183   -0.27      1.76   
   375. D(H  74,C  39,C  38,C  37)    179.91 -0.000141    0.26    180.17   
   376. D(C  40,C  39,C  38,N  42)   -177.51 -0.000141   -0.51   -178.02   
   377. D(C  40,C  39,C  38,C  37)      0.36 -0.000099    0.02      0.39   
   378. D(H  75,C  40,C  39,H  74)      0.59  0.000125   -0.05      0.54   
   379. D(H  75,C  40,C  39,C  38)   -179.86  0.000082    0.18   -179.68   
   380. D(C  41,C  40,C  39,H  74)   -179.83 -0.000442    0.64   -179.19   
   381. D(C  41,C  40,C  39,C  38)     -0.29 -0.000484    0.88      0.59   
   382. D(C  36,C  41,C  40,C  39)     -0.45  0.000480   -1.25     -1.70   
   383. D(H  76,C  41,C  36,C  37)   -179.66 -0.000137   -0.77   -180.43   
   384. D(C  40,C  41,C  36,C  37)      1.04  0.000096    0.64      1.68   
   385. D(C  40,C  41,C  36,C  34)    177.59  0.000654    1.68    179.28   
   386. D(H  76,C  41,C  36,C  34)     -3.10  0.000422    0.27     -2.83   
   387. D(H  76,C  41,C  40,H  75)     -0.17  0.000151    0.86      0.69   
   388. D(H  76,C  41,C  40,C  39)   -179.75  0.000714    0.17   -179.58   
   389. D(C  36,C  41,C  40,H  75)    179.13 -0.000083   -0.56    178.57   
   390. D(C  43,N  42,C  38,C  39)    176.85 -0.000939    1.10    177.96   
   391. D(C  43,N  42,C  38,C  37)     -1.20 -0.000951    0.61     -0.59   
   392. D(C  45,C  43,N  42,C  38)    175.29  0.000462   -0.46    174.84   
   393. D(O  44,C  43,N  42,C  38)      1.24  0.000587   -0.46      0.77   
   394. D(C  37,O  44,C  43,C  45)   -175.58 -0.000885    0.12   -175.45   
   395. D(C  37,O  44,C  43,N  42)     -0.78 -0.000016    0.13     -0.65   
   396. D(C  43,O  44,C  37,C  38)     -0.05 -0.000596    0.27      0.22   
   397. D(C  43,O  44,C  37,C  36)   -177.76 -0.000425   -0.09   -177.85   
   398. D(C  54,C  45,C  43,O  44)     86.75 -0.000997    1.04     87.78   
   399. D(C  54,C  45,C  43,N  42)    -87.18 -0.001309    1.03    -86.15   
   400. D(C  50,C  45,C  43,O  44)    -31.33 -0.000929    0.98    -30.35   
   401. D(C  50,C  45,C  43,N  42)    154.74 -0.001241    0.98    155.72   
   402. D(C  46,C  45,C  43,O  44)   -155.05 -0.000880    1.02   -154.04   
   403. D(C  46,C  45,C  43,N  42)     31.02 -0.001192    1.02     32.03   
   404. D(H  59,C  46,C  45,C  54)     70.14 -0.000636   -0.21     69.93   
   405. D(H  59,C  46,C  45,C  50)   -171.00  0.000941   -0.28   -171.28   
   406. D(H  59,C  46,C  45,C  43)    -45.77 -0.002647   -0.15    -45.92   
   407. D(H  58,C  46,C  45,C  54)    -44.64 -0.000559   -0.27    -44.91   
   408. D(H  58,C  46,C  45,C  50)     74.22  0.001018   -0.35     73.87   
   409. D(H  58,C  46,C  45,C  43)   -160.55 -0.002571   -0.22   -160.77   
   410. D(C  47,C  46,C  45,C  54)   -163.76 -0.000594   -0.33   -164.09   
   411. D(C  47,C  46,C  45,C  50)    -44.90  0.000983   -0.40    -45.30   
   412. D(C  47,C  46,C  45,C  43)     80.33 -0.002605   -0.27     80.06   
   413. D(C  55,C  47,C  46,H  59)    -60.60 -0.000290    0.30    -60.30   
   414. D(C  55,C  47,C  46,H  58)     54.38 -0.000367    0.37     54.75   
   415. D(C  55,C  47,C  46,C  45)    173.37 -0.001514    0.40    173.76   
   416. D(C  53,C  47,C  46,H  59)     59.13 -0.000971    0.29     59.43   
   417. D(C  53,C  47,C  46,H  58)    174.11 -0.001048    0.37    174.47   
   418. D(C  53,C  47,C  46,C  45)    -66.90 -0.002195    0.39    -66.51   
   419. D(C  48,C  47,C  46,H  59)    178.97 -0.000946    0.25    179.22   
   420. D(C  48,C  47,C  46,H  58)    -66.05 -0.001023    0.33    -65.73   
   421. D(C  48,C  47,C  46,C  45)     52.94 -0.002170    0.35     53.29   
   422. D(H  61,C  48,C  47,C  53)    -58.52  0.000626   -0.17    -58.69   
   423. D(H  61,C  48,C  47,C  46)    177.87  0.000577    0.00    177.87   
   424. D(H  60,C  48,C  47,C  55)    -58.34 -0.000267   -0.14    -58.48   
   425. D(H  60,C  48,C  47,C  53)   -175.86  0.000622   -0.26   -176.12   
   426. D(H  60,C  48,C  47,C  46)     60.53  0.000573   -0.09     60.44   
   427. D(C  49,C  48,C  47,C  55)   -178.97  0.000013   -0.06   -179.03   
   428. D(C  49,C  48,C  47,C  53)     63.51  0.000902   -0.17     63.33   
   429. D(H  61,C  48,C  47,C  55)     59.00 -0.000263   -0.05     58.95   
   430. D(C  49,C  48,C  47,C  46)    -60.10  0.000852   -0.00    -60.11   
   431. D(C  56,C  49,C  48,H  61)    -57.80 -0.000421   -0.13    -57.93   
   432. D(C  56,C  49,C  48,H  60)     58.93 -0.000443   -0.06     58.87   
   433. D(C  56,C  49,C  48,C  47)   -179.80 -0.000144   -0.13   -179.93   
   434. D(C  51,C  49,C  48,H  61)     63.86  0.000328   -0.08     63.78   
   435. D(C  51,C  49,C  48,H  60)   -179.41  0.000306   -0.02   -179.43   
   436. D(C  51,C  49,C  48,C  47)    -58.14  0.000605   -0.09    -58.23   
   437. D(C  50,C  49,C  48,H  61)   -176.97  0.001036   -0.27   -177.24   
   438. D(C  50,C  49,C  48,H  60)    -60.24  0.001014   -0.20    -60.44   
   439. D(C  50,C  49,C  48,C  47)     61.03  0.001313   -0.27     60.76   
   440. D(H  63,C  50,C  49,C  56)     57.74  0.000171   -0.04     57.70   
   441. D(H  63,C  50,C  49,C  51)    -62.48 -0.001026   -0.03    -62.51   
   442. D(H  63,C  50,C  49,C  48)    177.91 -0.000817    0.09    177.99   
   443. D(H  62,C  50,C  49,C  56)    -56.62  0.000042   -0.00    -56.62   
   444. D(H  62,C  50,C  49,C  51)   -176.84 -0.001155    0.01   -176.83   
   445. D(H  62,C  50,C  49,C  48)     63.55 -0.000946    0.12     63.67   
   446. D(C  45,C  50,C  49,C  56)   -175.00 -0.001055    0.02   -174.98   
   447. D(C  45,C  50,C  49,C  51)     64.77 -0.002252    0.03     64.81   
   448. D(C  45,C  50,C  49,C  48)    -54.83 -0.002043    0.14    -54.69   
   449. D(H  63,C  50,C  45,C  54)    -67.95 -0.000658    0.24    -67.71   
   450. D(H  63,C  50,C  45,C  46)    172.72  0.000510    0.25    172.98   
   451. D(H  63,C  50,C  45,C  43)     48.36 -0.001967    0.33     48.70   
   452. D(H  62,C  50,C  45,C  54)     46.99 -0.000534    0.21     47.20   
   453. D(H  62,C  50,C  45,C  46)    -72.34  0.000634    0.22    -72.12   
   454. D(H  62,C  50,C  45,C  43)    163.30 -0.001843    0.30    163.60   
   455. D(C  49,C  50,C  45,C  54)    165.19 -0.000397    0.18    165.37   
   456. D(C  49,C  50,C  45,C  46)     45.86  0.000771    0.19     46.05   
   457. D(C  49,C  50,C  45,C  43)    -78.50 -0.001706    0.27    -78.23   
   458. D(O  57,C  51,C  49,C  56)    -29.28 -0.001140    0.01    -29.27   
   459. D(O  57,C  51,C  49,C  50)     90.03 -0.001222    0.02     90.05   
   460. D(O  57,C  51,C  49,C  48)   -151.01 -0.001073   -0.05   -151.06   
   461. D(N  52,C  51,C  49,C  56)    152.94 -0.001565    0.53    153.47   
   462. D(N  52,C  51,C  49,C  50)    -87.75 -0.001646    0.54    -87.21   
   463. D(N  52,C  51,C  49,C  48)     31.21 -0.001497    0.48     31.68   
   464. D(H  70,N  52,C  51,O  57)     -2.23  0.001371   -0.12     -2.35   
   465. D(H  70,N  52,C  51,C  49)    175.55  0.001983   -0.66    174.90   
   466. D(C  53,N  52,C  51,O  57)    169.66  0.000711   -0.12    169.53   
   467. D(C  53,N  52,C  51,C  49)    -12.56  0.001323   -0.66    -13.22   
   468. D(H  83,C  53,N  52,C  51)   -102.52 -0.000230    0.28   -102.24   
   469. D(H  82,C  53,N  52,H  70)    -46.59 -0.000422    0.34    -46.25   
   470. D(H  82,C  53,N  52,C  51)    141.58 -0.000182    0.35    141.92   
   471. D(C  47,C  53,N  52,C  51)     18.34 -0.000030    0.35     18.70   
   472. D(H  83,C  53,C  47,C  55)    -40.34 -0.000130   -0.03    -40.37   
   473. D(H  83,C  53,C  47,C  48)     78.92 -0.000219    0.05     78.97   
   474. D(H  83,C  53,C  47,C  46)   -160.16 -0.000309   -0.00   -160.17   
   475. D(H  82,C  53,C  47,C  55)     76.89 -0.000394    0.06     76.96   
   476. D(H  82,C  53,C  47,C  48)   -163.84 -0.000483    0.14   -163.70   
   477. D(C  47,C  53,N  52,H  70)   -169.82 -0.000270    0.35   -169.47   
   478. D(H  82,C  53,C  47,C  46)    -42.93 -0.000572    0.09    -42.84   
   479. D(N  52,C  53,C  47,C  55)   -160.99 -0.000938    0.00   -160.98   
   480. D(N  52,C  53,C  47,C  48)    -41.72 -0.001027    0.08    -41.64   
   481. D(H  83,C  53,N  52,H  70)     69.31 -0.000470    0.28     69.59   
   482. D(N  52,C  53,C  47,C  46)     79.19 -0.001117    0.03     79.22   
   483. D(H  73,C  54,C  45,C  50)    -59.66 -0.001937    0.19    -59.48   
   484. D(H  73,C  54,C  45,C  46)     60.10 -0.001474    0.11     60.21   
   485. D(H  73,C  54,C  45,C  43)    179.53  0.003331   -0.04    179.49   
   486. D(H  72,C  54,C  45,C  50)   -179.21 -0.001909    0.22   -178.99   
   487. D(H  72,C  54,C  45,C  46)    -59.45 -0.001446    0.14    -59.31   
   488. D(H  72,C  54,C  45,C  43)     59.98  0.003359   -0.00     59.97   
   489. D(H  71,C  54,C  45,C  50)     59.85 -0.001952    0.20     60.04   
   490. D(H  71,C  54,C  45,C  46)    179.61 -0.001489    0.12    179.73   
   491. D(H  71,C  54,C  45,C  43)    -60.96  0.003316   -0.03    -60.99   
   492. D(H  69,C  55,C  47,C  53)    -59.81 -0.000070    0.09    -59.72   
   493. D(H  69,C  55,C  47,C  48)   -176.98  0.000223   -0.01   -176.99   
   494. D(H  69,C  55,C  47,C  46)     63.44 -0.000158   -0.06     63.38   
   495. D(H  68,C  55,C  47,C  53)   -179.58 -0.000055    0.09   -179.50   
   496. D(H  68,C  55,C  47,C  48)     63.24  0.000238   -0.02     63.23   
   497. D(H  68,C  55,C  47,C  46)    -56.34 -0.000143   -0.07    -56.40   
   498. D(H  67,C  55,C  47,C  53)     60.50 -0.000065    0.08     60.58   
   499. D(H  67,C  55,C  47,C  48)    -56.67  0.000228   -0.03    -56.70   
   500. D(H  67,C  55,C  47,C  46)   -176.25 -0.000153   -0.08   -176.32   
   501. D(H  66,C  56,C  49,C  51)    -60.00  0.000375    0.08    -59.92   
   502. D(H  66,C  56,C  49,C  50)   -179.48 -0.000701    0.20   -179.28   
   503. D(H  66,C  56,C  49,C  48)     61.38  0.000145    0.08     61.46   
   504. D(H  65,C  56,C  49,C  51)   -179.05  0.000453    0.13   -178.92   
   505. D(H  65,C  56,C  49,C  50)     61.46 -0.000623    0.25     61.71   
   506. D(H  65,C  56,C  49,C  48)    -57.68  0.000222    0.13    -57.55   
   507. D(H  64,C  56,C  49,C  51)     61.23  0.000347    0.23     61.47   
   508. D(H  64,C  56,C  49,C  50)    -58.26 -0.000729    0.36    -57.90   
   509. D(H  64,C  56,C  49,C  48)   -177.39  0.000117    0.24   -177.16   
   510. D(H  17,O  57,C  51,N  52)     -0.16 -0.000445   -0.81     -0.97   
   511. D(H  17,O  57,C  51,C  49)   -177.84 -0.000953   -0.25   -178.08   
   512. D(C  51,O  57,H  17,N  11)     66.92 -0.003831    3.01     69.93   
   513. D(N  52,H  70,O  16,H  27)    -78.59 -0.000577    0.08    -78.52   
   514. D(N  52,H  70,O  16,C  10)     82.89 -0.002662    1.91     84.80   
   515. D(O  16,H  70,N  52,C  53)    125.71 -0.002027    0.15    125.86   
   516. D(O  16,H  70,N  52,C  51)    -61.42 -0.002338    0.15    -61.27   
    ----------------------------------------------------------------------------

         *************************************************************
         *                GEOMETRY OPTIMIZATION CYCLE   4            *
         *************************************************************
Calling /mnt/group-bin/orca_5_0_3_linux_x86-64_openmpi411/otool_external orca_EXT.extinp.tmp  ...  done

-------------------------   --------------------
FINAL SINGLE POINT ENERGY     -2040.659479610800   (From external program)
-------------------------   --------------------

------------------------------------------------------------------------------
                         ORCA GEOMETRY RELAXATION STEP
------------------------------------------------------------------------------

Reading the OPT-File                    .... done
Getting information on internals        .... done
Copying old internal coords+grads       .... done
Making the new internal coordinates     .... (new redundants).... done
Validating the new internal coordinates .... (new redundants).... done
Calculating the B-matrix                .... done
Calculating the G,G- and P matrices     .... done
Transforming gradient to internals      .... done
Projecting the internal gradient        .... done
Number of atoms                         ....  84
Number of internal coordinates          .... 516
Current Energy                          .... -2040.659479611 Eh
Current gradient norm                   ....     0.012261333 Eh/bohr
Maximum allowed component of the step   ....  0.300
Current trust radius                    ....  0.300
Updating the Hessian (BFGS)             .... done
Forming the augmented Hessian           .... done
Diagonalizing the augmented Hessian     .... done
Last element of RFO vector              ....  0.946280087
Lowest eigenvalues of augmented Hessian:
 -0.001346963  0.000401797  0.000658594  0.002548569  0.003505492
Length of the computed step             ....  0.341704436
Warning: the length of the step is outside the trust region - taking restricted step instead
The input lambda is                     ....    -0.001347
   iter:   1  x=   -0.001950  g=   44.360517 f(x)=     0.026762
   iter:   2  x=   -0.002121  g=   29.353146 f(x)=     0.005024
   iter:   3  x=   -0.002131  g=   26.530136 f(x)=     0.000248
   iter:   4  x=   -0.002131  g=   26.388273 f(x)=     0.000001
   iter:   5  x=   -0.002131  g=   26.387893 f(x)=     0.000000
   iter:   6  x=   -0.002131  g=   26.387893 f(x)=    -0.000000
The output lambda is                    ....    -0.002131 (6 iterations)
The final length of the internal step   ....  0.300000000
Converting the step to cartesian space:
 Initial RMS(Int)=    0.0132067636
Transforming coordinates:
 Iter   0:  RMS(Cart)=    0.0719587173 RMS(Int)=    0.9158129620
 Iter   1:  RMS(Cart)=    0.0018115470 RMS(Int)=    0.0005632462
 Iter   2:  RMS(Cart)=    0.0000759270 RMS(Int)=    0.0000144042
 Iter   3:  RMS(Cart)=    0.0000045969 RMS(Int)=    0.0000017931
 Iter   4:  RMS(Cart)=    0.0000002753 RMS(Int)=    0.0000000624
 Iter   5:  RMS(Cart)=    0.0000000175 RMS(Int)=    0.0000000070
done
Storing new coordinates                 .... done

                                .--------------------.
          ----------------------|Geometry convergence|-------------------------
          Item                value                   Tolerance       Converged
          ---------------------------------------------------------------------
          Energy change      -0.0006071181            0.0000050000      NO
          RMS gradient        0.0006031751            0.0001000000      NO
          MAX gradient        0.0048412814            0.0003000000      NO
          RMS step            0.0132067636            0.0020000000      NO
          MAX step            0.2037695119            0.0040000000      NO
          ........................................................
          Max(Bonds)      0.1078      Max(Angles)    0.50
          Max(Dihed)        2.67      Max(Improp)    0.00
          ---------------------------------------------------------------------

The optimization has not yet converged - more geometry cycles are needed


    ---------------------------------------------------------------------------
                         Redundant Internal Coordinates
                            (Angstroem and degrees)

        Definition                    Value    dE/dq     Step     New-Value
    ----------------------------------------------------------------------------
     1. B(C   1,C   0)                1.3944  0.000763 -0.0011    1.3932   
     2. B(C   2,C   1)                1.3913  0.000319 -0.0006    1.3907   
     3. B(C   3,C   2)                1.3907  0.000399 -0.0008    1.3899   
     4. B(C   4,C   3)                1.3876  0.000600 -0.0010    1.3866   
     5. B(C   5,C   4)                1.3908  0.000499 -0.0009    1.3900   
     6. B(C   5,C   0)                1.3874  0.000743 -0.0012    1.3862   
     7. B(C   6,C   1)                1.5113  0.000198 -0.0003    1.5110   
     8. B(C   7,C   6)                1.4899  0.001213 -0.0015    1.4885   
     9. B(C   8,C   7)                1.3796  0.000886 -0.0009    1.3787   
    10. B(C   9,C   8)                1.4408  0.000565 -0.0017    1.4392   
    11. B(C  10,C   9)                1.3864  0.001013 -0.0021    1.3843   
    12. B(N  11,C  10)                1.3452 -0.000087  0.0000    1.3453   
    13. B(N  11,C   7)                1.3727  0.000861 -0.0004    1.3723   
    14. B(N  12,C   8)                1.3565  0.001701 -0.0026    1.3540   
    15. B(C  13,N  12)                1.3021  0.001439 -0.0019    1.3002   
    16. B(C  14,C  13)                1.4338  0.000109 -0.0001    1.4337   
    17. B(N  15,C  14)                1.3031  0.001136 -0.0016    1.3015   
    18. B(N  15,C   9)                1.3489  0.001405 -0.0016    1.3472   
    19. B(O  16,C  10)                1.3382 -0.000102  0.0018    1.3400   
    20. B(H  17,N  11)                1.0284  0.000417 -0.0028    1.0256   
    21. B(H  18,C  13)                1.0847 -0.000190  0.0004    1.0851   
    22. B(H  19,C  14)                1.0840 -0.000228  0.0005    1.0845   
    23. B(H  20,C   0)                1.0848  0.000504 -0.0009    1.0838   
    24. B(H  21,C   5)                1.0829  0.000270 -0.0007    1.0822   
    25. B(H  22,C   4)                1.0824  0.000049 -0.0002    1.0823   
    26. B(H  23,C   3)                1.0828  0.000004  0.0000    1.0829   
    27. B(H  24,C   2)                1.0840  0.000071 -0.0002    1.0838   
    28. B(H  25,C   6)                1.0931  0.000056 -0.0002    1.0929   
    29. B(H  26,C   6)                1.0927 -0.000270  0.0007    1.0934   
    30. B(H  27,O  16)                0.9648 -0.002016  0.0002    0.9650   
    31. B(C  29,C  28)                1.3935  0.000259 -0.0006    1.3929   
    32. B(C  30,C  29)                1.3922  0.000494 -0.0016    1.3906   
    33. B(C  31,C  30)                1.3876  0.000844 -0.0010    1.3866   
    34. B(C  32,C  31)                1.3891  0.000391 -0.0008    1.3883   
    35. B(C  33,C  32)                1.3901  0.000594 -0.0010    1.3891   
    36. B(C  33,C  28)                1.3860  0.000136 -0.0006    1.3854   
    37. B(C  34,C  29)                1.4856 -0.000959  0.0012    1.4868   
    38. B(O  35,C  34)                1.2135  0.003557 -0.0034    1.2102   
    39. B(C  36,C  34)                1.4841 -0.000663  0.0016    1.4857   
    40. B(C  37,C  36)                1.3865  0.000406 -0.0007    1.3858   
    41. B(C  38,C  37)                1.3913 -0.000536  0.0003    1.3916   
    42. B(C  39,C  38)                1.3871  0.000729 -0.0004    1.3868   
    43. B(C  40,C  39)                1.3915 -0.000212  0.0001    1.3916   
    44. B(C  40,H  27)                2.5894 -0.001515  0.1078    2.6972   
    45. B(C  41,C  40)                1.3942 -0.000400  0.0007    1.3949   
    46. B(C  41,C  36)                1.3972  0.001449 -0.0018    1.3954   
    47. B(N  42,C  38)                1.3832  0.000137 -0.0006    1.3826   
    48. B(C  43,N  42)                1.2860  0.001108 -0.0009    1.2851   
    49. B(O  44,C  43)                1.3545  0.000121 -0.0009    1.3536   
    50. B(O  44,C  37)                1.3488  0.001913 -0.0009    1.3480   
    51. B(C  45,C  43)                1.4995  0.000569  0.0001    1.4995   
    52. B(C  46,C  45)                1.5343 -0.000039 -0.0006    1.5338   
    53. B(C  47,C  46)                1.5355  0.000034  0.0003    1.5358   
    54. B(C  48,C  47)                1.5243 -0.000082  0.0002    1.5245   
    55. B(C  49,C  48)                1.5279 -0.000576  0.0004    1.5282   
    56. B(C  50,C  49)                1.5399 -0.001441  0.0018    1.5417   
    57. B(C  50,C  45)                1.5370 -0.000236  0.0016    1.5387   
    58. B(C  51,C  49)                1.5208 -0.000427 -0.0008    1.5200   
    59. B(N  52,C  51)                1.3362 -0.002166  0.0034    1.3396   
    60. B(C  53,N  52)                1.4523  0.001027 -0.0012    1.4511   
    61. B(C  53,C  47)                1.5275  0.000269  0.0004    1.5279   
    62. B(C  54,C  45)                1.5416  0.000364 -0.0008    1.5408   
    63. B(C  55,C  47)                1.5260 -0.000239  0.0006    1.5266   
    64. B(C  56,C  49)                1.5251  0.000220 -0.0004    1.5246   
    65. B(O  57,H  17)                1.8524  0.000001 -0.0153    1.8370   
    66. B(O  57,C  51)                1.2348  0.004841 -0.0051    1.2297   
    67. B(H  58,C  46)                1.0944 -0.000303  0.0008    1.0953   
    68. B(H  59,C  46)                1.0928 -0.000078  0.0001    1.0929   
    69. B(H  60,C  48)                1.0947 -0.000164  0.0005    1.0952   
    70. B(H  61,C  48)                1.0957 -0.000011  0.0001    1.0959   
    71. B(H  62,C  50)                1.0941 -0.000322  0.0009    1.0950   
    72. B(H  63,C  50)                1.0929  0.000185 -0.0004    1.0925   
    73. B(H  64,C  56)                1.0899  0.000410 -0.0009    1.0890   
    74. B(H  65,C  56)                1.0907 -0.000229  0.0005    1.0913   
    75. B(H  66,C  56)                1.0912  0.000186 -0.0005    1.0907   
    76. B(H  67,C  55)                1.0915  0.000069 -0.0002    1.0914   
    77. B(H  68,C  55)                1.0912  0.000084 -0.0002    1.0910   
    78. B(H  69,C  55)                1.0924  0.000130 -0.0003    1.0920   
    79. B(H  70,O  16)                2.3293  0.000520 -0.0372    2.2921   
    80. B(H  70,N  52)                1.0107 -0.000452  0.0004    1.0110   
    81. B(H  71,C  54)                1.0916  0.000249 -0.0005    1.0911   
    82. B(H  72,C  54)                1.0906  0.000107 -0.0003    1.0903   
    83. B(H  73,C  54)                1.0904 -0.000189  0.0005    1.0909   
    84. B(H  74,C  39)                1.0820  0.000132 -0.0003    1.0816   
    85. B(H  75,C  40)                1.0818  0.000110 -0.0002    1.0816   
    86. B(H  76,C  41)                1.0823  0.000252 -0.0005    1.0818   
    87. B(H  77,C   1)                2.8753  0.000424  0.0173    2.8926   
    88. B(H  77,C  30)                1.0831  0.000616 -0.0011    1.0820   
    89. B(H  78,H  64)                3.9253  0.000008  0.0132    3.9385   
    90. B(H  78,C  31)                1.0817 -0.000217 -0.0000    1.0816   
    91. B(H  79,C  32)                1.0824 -0.000016  0.0000    1.0824   
    92. B(H  80,H  71)                3.3656  0.000049 -0.0316    3.3340   
    93. B(H  80,C  33)                1.0820 -0.000058  0.0001    1.0822   
    94. B(H  81,C  28)                1.0836  0.000085 -0.0001    1.0835   
    95. B(H  82,C  53)                1.0909 -0.000289  0.0008    1.0917   
    96. B(H  83,C  53)                1.0945 -0.000372  0.0011    1.0955   
    97. A(C   1,C   0,H  20)          119.57  0.000098   -0.03    119.53   
    98. A(C   5,C   0,H  20)          119.73 -0.000122    0.09    119.82   
    99. A(C   1,C   0,C   5)          120.69  0.000021   -0.06    120.64   
   100. A(C   0,C   1,C   2)          118.70  0.000032    0.02    118.72   
   101. A(C   0,C   1,C   6)          120.61  0.000588   -0.14    120.48   
   102. A(C   2,C   1,C   6)          120.66 -0.000641    0.12    120.78   
   103. A(C   1,C   2,C   3)          120.77 -0.000055    0.01    120.78   
   104. A(C   3,C   2,H  24)          119.69  0.000023   -0.01    119.68   
   105. A(C   1,C   2,H  24)          119.54  0.000027   -0.01    119.54   
   106. A(C   4,C   3,H  23)          120.13 -0.000020    0.02    120.15   
   107. A(C   2,C   3,C   4)          120.12  0.000143   -0.04    120.08   
   108. A(C   2,C   3,H  23)          119.74 -0.000124    0.02    119.77   
   109. A(C   5,C   4,H  22)          120.21 -0.000031   -0.00    120.21   
   110. A(C   3,C   4,H  22)          120.27  0.000013   -0.00    120.27   
   111. A(C   3,C   4,C   5)          119.52  0.000018    0.00    119.52   
   112. A(C   0,C   5,C   4)          120.20 -0.000161    0.06    120.25   
   113. A(C   0,C   5,H  21)          119.79  0.000122   -0.05    119.73   
   114. A(C   4,C   5,H  21)          120.02  0.000037   -0.01    120.01   
   115. A(H  25,C   6,H  26)          105.85  0.000286    0.06    105.91   
   116. A(C   7,C   6,H  26)          109.56 -0.001031    0.24    109.81   
   117. A(C   1,C   6,C   7)          115.57  0.003418   -0.10    115.47   
   118. A(C   7,C   6,H  25)          107.80 -0.000667   -0.32    107.48   
   119. A(C   1,C   6,H  25)          108.60 -0.001483    0.04    108.64   
   120. A(C   1,C   6,H  26)          109.02 -0.000766    0.08    109.10   
   121. A(C   6,C   7,C   8)          131.17 -0.000696   -0.25    130.92   
   122. A(C   6,C   7,N  11)          123.13  0.001022    0.23    123.36   
   123. A(C   8,C   7,N  11)          105.62 -0.000345    0.04    105.66   
   124. A(C   9,C   8,N  12)          120.97 -0.000324    0.08    121.05   
   125. A(C   7,C   8,C   9)          108.25  0.000032    0.02    108.28   
   126. A(C   7,C   8,N  12)          130.77  0.000280   -0.10    130.67   
   127. A(C   8,C   9,C  10)          106.21  0.000009   -0.01    106.20   
   128. A(C  10,C   9,N  15)          131.09  0.000515   -0.17    130.92   
   129. A(C   8,C   9,N  15)          122.70 -0.000524    0.17    122.87   
   130. A(N  11,C  10,O  16)          119.88 -0.000066    0.25    120.13   
   131. A(C   9,C  10,O  16)          132.61  0.000180   -0.31    132.29   
   132. A(C   9,C  10,N  11)          107.38 -0.000141    0.10    107.48   
   133. A(C   7,N  11,C  10)          112.51  0.000412   -0.14    112.37   
   134. A(C   7,N  11,H  17)          124.60  0.001032    0.09    124.70   
   135. A(C  10,N  11,H  17)          122.72 -0.001378   -0.02    122.70   
   136. A(C   8,N  12,C  13)          114.94  0.000618   -0.17    114.77   
   137. A(C  14,C  13,H  18)          118.56 -0.000046    0.05    118.62   
   138. A(N  12,C  13,H  18)          117.74  0.000437   -0.15    117.59   
   139. A(N  12,C  13,C  14)          123.70 -0.000391    0.10    123.80   
   140. A(C  13,C  14,N  15)          123.09 -0.000176    0.07    123.16   
   141. A(N  15,C  14,H  19)          118.02  0.000297   -0.13    117.89   
   142. A(C  13,C  14,H  19)          118.89 -0.000121    0.06    118.95   
   143. A(C   9,N  15,C  14)          114.60  0.000796   -0.24    114.36   
   144. A(C  10,O  16,H  27)          110.38 -0.000131   -0.50    109.88   
   145. A(C  10,O  16,H  70)          118.82  0.001886    0.30    119.12   
   146. A(H  27,O  16,H  70)          129.04 -0.001592   -0.09    128.95   
   147. A(N  11,H  17,O  57)          167.87 -0.001232   -0.42    167.45   
   148. A(C  33,C  28,H  81)          119.71  0.000153   -0.02    119.69   
   149. A(C  29,C  28,H  81)          120.28  0.000042   -0.06    120.23   
   150. A(C  29,C  28,C  33)          120.00 -0.000194    0.07    120.07   
   151. A(C  30,C  29,C  34)          119.60  0.000335   -0.05    119.55   
   152. A(C  28,C  29,C  34)          120.42 -0.000849    0.11    120.53   
   153. A(C  28,C  29,C  30)          119.98  0.000517   -0.06    119.92   
   154. A(C  29,C  30,C  31)          119.82 -0.000456    0.02    119.84   
   155. A(C  31,C  30,H  77)          120.04  0.000226    0.06    120.10   
   156. A(C  29,C  30,H  77)          120.12  0.000225   -0.07    120.05   
   157. A(C  30,C  31,C  32)          120.12 -0.000015    0.05    120.17   
   158. A(C  30,C  31,H  78)          119.69  0.000062   -0.08    119.60   
   159. A(C  32,C  31,H  78)          120.20 -0.000047    0.03    120.23   
   160. A(C  31,C  32,C  33)          120.09  0.000103   -0.03    120.06   
   161. A(C  31,C  32,H  79)          119.96 -0.000059    0.03    119.99   
   162. A(C  33,C  32,H  79)          119.95 -0.000044    0.00    119.95   
   163. A(C  28,C  33,C  32)          119.96  0.000042   -0.05    119.91   
   164. A(C  32,C  33,H  80)          120.17  0.000011    0.01    120.18   
   165. A(C  28,C  33,H  80)          119.87 -0.000055    0.04    119.91   
   166. A(O  35,C  34,C  36)          120.98  0.000752   -0.09    120.89   
   167. A(C  29,C  34,C  36)          117.66 -0.000986   -0.15    117.52   
   168. A(C  29,C  34,O  35)          121.35  0.000222    0.22    121.57   
   169. A(C  34,C  36,C  37)          123.71 -0.000728   -0.09    123.62   
   170. A(C  37,C  36,C  41)          115.07  0.000316   -0.01    115.06   
   171. A(C  34,C  36,C  41)          121.17  0.000429    0.02    121.19   
   172. A(C  36,C  37,C  38)          124.07 -0.000847    0.11    124.18   
   173. A(C  36,C  37,O  44)          129.07  0.000717   -0.15    128.92   
   174. A(C  38,C  37,O  44)          106.83  0.000137    0.03    106.86   
   175. A(C  37,C  38,C  39)          120.00  0.000556   -0.10    119.90   
   176. A(C  39,C  38,N  42)          131.62 -0.000071    0.05    131.67   
   177. A(C  37,C  38,N  42)          108.36 -0.000487    0.05    108.41   
   178. A(C  38,C  39,C  40)          117.32  0.000331   -0.02    117.30   
   179. A(C  40,C  39,H  74)          121.29 -0.000227    0.07    121.36   
   180. A(C  38,C  39,H  74)          121.38 -0.000104   -0.05    121.34   
   181. A(C  39,C  40,H  75)          119.39  0.000209    0.01    119.40   
   182. A(C  41,C  40,H  75)          118.95  0.000262   -0.06    118.89   
   183. A(C  39,C  40,C  41)          121.66 -0.000474    0.05    121.71   
   184. A(C  40,C  41,H  76)          119.21 -0.000236    0.11    119.32   
   185. A(C  36,C  41,H  76)          118.91  0.000105   -0.09    118.82   
   186. A(C  36,C  41,C  40)          121.85  0.000103   -0.04    121.82   
   187. A(C  38,N  42,C  43)          104.92  0.001356   -0.19    104.73   
   188. A(O  44,C  43,C  45)          116.90  0.002500   -0.08    116.82   
   189. A(N  42,C  43,C  45)          128.63 -0.001106   -0.26    128.37   
   190. A(N  42,C  43,O  44)          114.23 -0.001368    0.25    114.48   
   191. A(C  37,O  44,C  43)          105.66  0.000373   -0.15    105.50   
   192. A(C  50,C  45,C  54)          108.39 -0.001061    0.06    108.45   
   193. A(C  46,C  45,C  54)          109.27  0.000760   -0.17    109.10   
   194. A(C  43,C  45,C  54)          105.46  0.000299   -0.20    105.25   
   195. A(C  46,C  45,C  50)          109.84  0.000245    0.03    109.86   
   196. A(C  43,C  45,C  50)          112.80  0.001049    0.39    113.19   
   197. A(C  43,C  45,C  46)          110.92 -0.001285   -0.12    110.80   
   198. A(H  58,C  46,H  59)          106.26 -0.000149   -0.02    106.24   
   199. A(C  47,C  46,H  59)          110.11  0.000386    0.02    110.13   
   200. A(C  45,C  46,H  59)          110.01 -0.000002   -0.12    109.89   
   201. A(C  47,C  46,H  58)          106.96  0.000063   -0.09    106.87   
   202. A(C  45,C  46,H  58)          106.68  0.000634   -0.03    106.65   
   203. A(C  45,C  46,C  47)          116.25 -0.000869    0.23    116.48   
   204. A(C  46,C  47,C  48)          109.28  0.000128   -0.02    109.26   
   205. A(C  53,C  47,C  55)          107.99  0.000301   -0.01    107.97   
   206. A(C  48,C  47,C  55)          110.63 -0.000125    0.01    110.64   
   207. A(C  46,C  47,C  55)          108.10 -0.000076   -0.08    108.03   
   208. A(C  48,C  47,C  53)          107.40 -0.000056    0.04    107.43   
   209. A(C  46,C  47,C  53)          113.45 -0.000175    0.07    113.51   
   210. A(H  60,C  48,H  61)          106.69  0.000026   -0.10    106.59   
   211. A(C  49,C  48,H  61)          110.20 -0.000221    0.02    110.23   
   212. A(C  47,C  48,H  61)          110.17  0.000229    0.00    110.18   
   213. A(C  49,C  48,H  60)          109.05  0.000177    0.07    109.12   
   214. A(C  47,C  48,H  60)          110.13 -0.000141    0.02    110.16   
   215. A(C  47,C  48,C  49)          110.51 -0.000067   -0.03    110.49   
   216. A(C  51,C  49,C  56)          110.25  0.000258   -0.32    109.93   
   217. A(C  50,C  49,C  56)          108.81  0.000149    0.06    108.87   
   218. A(C  48,C  49,C  56)          110.40 -0.000307    0.13    110.53   
   219. A(C  50,C  49,C  51)          108.90 -0.000686    0.11    109.00   
   220. A(C  48,C  49,C  51)          109.70  0.000202    0.01    109.71   
   221. A(C  48,C  49,C  50)          108.73  0.000378    0.02    108.75   
   222. A(H  62,C  50,H  63)          105.81  0.000022   -0.01    105.80   
   223. A(C  49,C  50,H  63)          110.35 -0.000496    0.03    110.38   
   224. A(C  45,C  50,H  63)          111.12  0.000365    0.04    111.17   
   225. A(C  49,C  50,H  62)          106.37  0.000443   -0.15    106.22   
   226. A(C  45,C  50,H  62)          106.72 -0.000471   -0.10    106.62   
   227. A(C  45,C  50,C  49)          115.80  0.000134    0.16    115.96   
   228. A(N  52,C  51,O  57)          121.60 -0.000227    0.29    121.89   
   229. A(C  49,C  51,O  57)          121.49 -0.000104   -0.26    121.23   
   230. A(C  49,C  51,N  52)          116.84  0.000331   -0.04    116.81   
   231. A(C  51,N  52,C  53)          127.97 -0.000023   -0.02    127.95   
   232. A(C  53,N  52,H  70)          116.21  0.001145   -0.10    116.11   
   233. A(C  51,N  52,H  70)          115.36 -0.001098    0.13    115.49   
   234. A(C  47,C  53,N  52)          113.31 -0.000219    0.06    113.37   
   235. A(H  82,C  53,H  83)          107.02 -0.000073    0.05    107.07   
   236. A(N  52,C  53,H  83)          108.32 -0.000162    0.06    108.38   
   237. A(C  47,C  53,H  83)          108.89  0.000244   -0.09    108.80   
   238. A(N  52,C  53,H  82)          108.49  0.000346   -0.01    108.48   
   239. A(C  47,C  53,H  82)          110.60 -0.000133   -0.08    110.53   
   240. A(H  72,C  54,H  73)          108.20  0.000028    0.00    108.20   
   241. A(H  71,C  54,H  73)          107.98 -0.000018   -0.02    107.95   
   242. A(C  45,C  54,H  73)          109.58 -0.000254    0.16    109.74   
   243. A(H  71,C  54,H  72)          108.30 -0.000135    0.02    108.32   
   244. A(C  45,C  54,H  72)          111.11  0.000076   -0.03    111.08   
   245. A(C  45,C  54,H  71)          111.56  0.000296   -0.12    111.44   
   246. A(C  47,C  55,H  69)          111.25 -0.000044    0.04    111.29   
   247. A(H  67,C  55,H  68)          107.89  0.000108   -0.09    107.80   
   248. A(C  47,C  55,H  68)          110.72 -0.000122    0.07    110.80   
   249. A(C  47,C  55,H  67)          111.18 -0.000068    0.06    111.24   
   250. A(H  68,C  55,H  69)          107.74  0.000087   -0.07    107.67   
   251. A(H  67,C  55,H  69)          107.91  0.000053   -0.04    107.87   
   252. A(H  65,C  56,H  66)          107.70  0.000045    0.01    107.72   
   253. A(H  64,C  56,H  66)          108.20  0.000005   -0.12    108.08   
   254. A(C  49,C  56,H  66)          111.41 -0.000134    0.04    111.44   
   255. A(H  64,C  56,H  65)          107.87 -0.000174    0.13    108.00   
   256. A(C  49,C  56,H  65)          109.46 -0.000105    0.11    109.57   
   257. A(C  49,C  56,H  64)          112.04  0.000351   -0.16    111.88   
   258. A(H  17,O  57,C  51)          132.19  0.001219    0.02    132.20   
   259. A(O  16,H  70,N  52)          155.48 -0.000204   -0.11    155.37   
   260. D(C   2,C   1,C   0,C   5)      0.34 -0.000051    0.24      0.58   
   261. D(C   2,C   1,C   0,H  20)    179.52 -0.000324    0.77    180.30   
   262. D(C   6,C   1,C   0,H  20)      1.63  0.000347    0.41      2.04   
   263. D(C   6,C   1,C   0,C   5)   -177.55  0.000620   -0.12   -177.67   
   264. D(H  24,C   2,C   1,C   0)    179.99  0.000228   -0.31    179.67   
   265. D(C   3,C   2,C   1,C   6)    177.12 -0.000806    0.15    177.27   
   266. D(H  24,C   2,C   1,C   6)     -2.12 -0.000417    0.05     -2.07   
   267. D(C   3,C   2,C   1,C   0)     -0.77 -0.000161   -0.22     -0.99   
   268. D(C   4,C   3,C   2,H  24)    179.97 -0.000133    0.09    180.06   
   269. D(C   4,C   3,C   2,C   1)      0.72  0.000257   -0.00      0.72   
   270. D(H  23,C   3,C   2,C   1)   -179.79  0.000124    0.24   -179.55   
   271. D(H  23,C   3,C   2,H  24)     -0.55 -0.000265    0.34     -0.21   
   272. D(H  22,C   4,C   3,C   2)    179.70 -0.000075   -0.03    179.68   
   273. D(C   5,C   4,C   3,H  23)   -179.71 -0.000002   -0.05   -179.76   
   274. D(C   5,C   4,C   3,C   2)     -0.23 -0.000135    0.20     -0.03   
   275. D(H  22,C   4,C   3,H  23)      0.22  0.000059   -0.27     -0.05   
   276. D(C   0,C   5,C   4,H  22)    179.87 -0.000136    0.05    179.92   
   277. D(H  21,C   5,C   4,C   3)   -179.69  0.000241   -0.62   -180.31   
   278. D(C   4,C   5,C   0,C   1)      0.14  0.000170   -0.05      0.09   
   279. D(C   0,C   5,C   4,C   3)     -0.20 -0.000076   -0.17     -0.37   
   280. D(H  21,C   5,C   0,C   1)    179.64 -0.000147    0.39    180.03   
   281. D(H  21,C   5,C   0,H  20)      0.45  0.000125   -0.14      0.31   
   282. D(H  21,C   5,C   4,H  22)      0.37  0.000181   -0.39     -0.02   
   283. D(C   4,C   5,C   0,H  20)   -179.04  0.000442   -0.58   -179.62   
   284. D(H  26,C   6,C   1,C   0)    175.94 -0.000746    1.55    177.49   
   285. D(H  26,C   6,C   1,C   2)     -1.91 -0.000077    1.18     -0.73   
   286. D(H  25,C   6,C   1,C   0)     61.06  0.000117    1.41     62.48   
   287. D(H  25,C   6,C   1,C   2)   -116.79  0.000787    1.04   -115.74   
   288. D(C   7,C   6,C   1,C   0)    -60.18 -0.000220    1.86    -58.31   
   289. D(C   7,C   6,C   1,C   2)    121.98  0.000450    1.49    123.47   
   290. D(C   8,C   7,C   6,H  25)    -25.99 -0.000353    1.21    -24.77   
   291. D(C   8,C   7,C   6,C   1)     95.68 -0.000484    0.96     96.65   
   292. D(N  11,C   7,C   6,C   1)    -87.86 -0.000941    1.36    -86.49   
   293. D(N  11,C   7,C   6,H  25)    150.47 -0.000810    1.61    152.09   
   294. D(N  11,C   7,C   6,H  26)     35.74 -0.000255    1.59     37.33   
   295. D(C   8,C   7,C   6,H  26)   -140.72  0.000203    1.19   -139.53   
   296. D(N  12,C   8,C   7,C   6)     -3.27 -0.000488    0.25     -3.01   
   297. D(C   9,C   8,C   7,C   6)    175.50 -0.001184    1.08    176.58   
   298. D(C   9,C   8,C   7,N  11)     -1.42 -0.000828    0.73     -0.69   
   299. D(N  12,C   8,C   7,N  11)    179.81 -0.000132   -0.09    179.72   
   300. D(N  15,C   9,C   8,N  12)     -0.51  0.000010   -0.27     -0.77   
   301. D(C  10,C   9,C   8,N  12)    179.53 -0.000209    0.13    179.66   
   302. D(N  15,C   9,C   8,C   7)   -179.42  0.000617   -1.00   -180.42   
   303. D(C  10,C   9,C   8,C   7)      0.62  0.000398   -0.61      0.01   
   304. D(O  16,C  10,C   9,N  15)      4.95  0.000425   -0.24      4.72   
   305. D(N  11,C  10,C   9,N  15)   -179.49 -0.000027    0.66   -178.84   
   306. D(O  16,C  10,C   9,C   8)   -175.09  0.000669   -0.67   -175.75   
   307. D(N  11,C  10,C   9,C   8)      0.47  0.000217    0.23      0.69   
   308. D(H  17,N  11,C  10,O  16)     -9.75 -0.000206    0.32     -9.43   
   309. D(C   7,N  11,C  10,C   9)     -1.43 -0.000785    0.24     -1.19   
   310. D(C   7,N  11,C  10,O  16)    174.79 -0.001155    0.99    175.78   
   311. D(H  17,N  11,C   7,C   8)   -173.55  0.000182    0.08   -173.48   
   312. D(H  17,N  11,C   7,C   6)      9.21  0.000564   -0.23      8.98   
   313. D(H  17,N  11,C  10,C   9)    174.02  0.000164   -0.43    173.60   
   314. D(C  10,N  11,C   7,C   8)      1.80  0.001022   -0.62      1.18   
   315. D(C  10,N  11,C   7,C   6)   -175.43  0.001404   -0.92   -176.36   
   316. D(C  13,N  12,C   8,C   9)      0.54  0.000117   -0.00      0.54   
   317. D(C  13,N  12,C   8,C   7)    179.18 -0.000649    0.92    180.10   
   318. D(H  18,C  13,N  12,C   8)    179.87  0.000004   -0.09    179.78   
   319. D(C  14,C  13,N  12,C   8)     -0.21 -0.000145    0.20     -0.01   
   320. D(H  19,C  14,C  13,N  12)    179.77  0.000084   -0.19    179.59   
   321. D(N  15,C  14,C  13,H  18)    179.69 -0.000100    0.12    179.81   
   322. D(N  15,C  14,C  13,N  12)     -0.23  0.000051   -0.18     -0.40   
   323. D(H  19,C  14,C  13,H  18)     -0.31 -0.000066    0.11     -0.20   
   324. D(C   9,N  15,C  14,H  19)   -179.72  0.000047   -0.08   -179.79   
   325. D(C   9,N  15,C  14,C  13)      0.28  0.000080   -0.09      0.20   
   326. D(C  14,N  15,C   9,C  10)   -179.98  0.000176   -0.21   -180.19   
   327. D(C  14,N  15,C   9,C   8)      0.06 -0.000103    0.29      0.35   
   328. D(H  70,O  16,C  10,N  11)     -7.30  0.000525    0.37     -6.93   
   329. D(H  70,O  16,C  10,C   9)    167.80  0.000026    1.35    169.15   
   330. D(H  27,O  16,C  10,N  11)    158.93  0.000878   -0.56    158.37   
   331. D(H  27,O  16,C  10,C   9)    -25.97  0.000379    0.42    -25.54   
   332. D(O  57,H  17,N  11,C  10)    -44.09  0.000151    0.28    -43.80   
   333. D(O  57,H  17,N  11,C   7)    130.81  0.001168   -0.48    130.33   
   334. D(C  34,C  29,C  28,H  81)      0.44 -0.000086   -0.07      0.37   
   335. D(C  34,C  29,C  28,C  33)   -179.10 -0.000341    0.47   -178.62   
   336. D(C  30,C  29,C  28,H  81)    179.49  0.000163   -0.31    179.18   
   337. D(C  30,C  29,C  28,C  33)     -0.05 -0.000093    0.24      0.19   
   338. D(H  77,C  30,C  29,C  34)     -0.98  0.000127   -0.17     -1.14   
   339. D(H  77,C  30,C  29,C  28)    179.97 -0.000108    0.07    180.04   
   340. D(C  31,C  30,C  29,C  34)   -179.34  0.000347   -0.42   -179.76   
   341. D(C  31,C  30,C  29,C  28)      1.60  0.000112   -0.18      1.42   
   342. D(H  78,C  31,C  30,H  77)     -0.10  0.000019    0.10      0.00   
   343. D(C  32,C  31,C  30,H  77)    179.89  0.000141   -0.18    179.71   
   344. D(C  32,C  31,C  30,C  29)     -1.74 -0.000079    0.07     -1.68   
   345. D(H  78,C  31,C  30,C  29)    178.26 -0.000200    0.35    178.62   
   346. D(H  79,C  32,C  31,H  78)      0.24  0.000016    0.04      0.28   
   347. D(H  79,C  32,C  31,C  30)   -179.75 -0.000107    0.33   -179.42   
   348. D(C  33,C  32,C  31,H  78)   -179.68  0.000160   -0.30   -179.98   
   349. D(C  33,C  32,C  31,C  30)      0.33  0.000037   -0.01      0.32   
   350. D(H  80,C  33,C  32,C  31)   -179.46 -0.000196    0.48   -178.98   
   351. D(C  28,C  33,C  32,H  79)   -178.69  0.000136   -0.28   -178.96   
   352. D(C  28,C  33,C  32,C  31)      1.23 -0.000008    0.06      1.29   
   353. D(H  80,C  33,C  28,H  81)     -0.22 -0.000030   -0.05     -0.27   
   354. D(H  80,C  33,C  32,H  79)      0.62 -0.000052    0.15      0.77   
   355. D(H  80,C  33,C  28,C  29)    179.32  0.000224   -0.60    178.72   
   356. D(C  32,C  33,C  28,H  81)    179.09 -0.000217    0.37    179.46   
   357. D(C  32,C  33,C  28,C  29)     -1.37  0.000037   -0.18     -1.54   
   358. D(C  36,C  34,C  29,C  30)    135.31  0.000030   -1.85    133.47   
   359. D(C  36,C  34,C  29,C  28)    -45.64  0.000279   -2.09    -47.72   
   360. D(O  35,C  34,C  29,C  30)    -45.66 -0.000818    2.03    -43.63   
   361. D(O  35,C  34,C  29,C  28)    133.39 -0.000569    1.79    135.18   
   362. D(C  41,C  36,C  34,O  35)    -26.34  0.000084   -1.46    -27.80   
   363. D(C  41,C  36,C  34,C  29)    152.69 -0.000766    2.36    155.05   
   364. D(C  37,C  36,C  34,O  35)    151.05  0.000551   -2.67    148.37   
   365. D(C  37,C  36,C  34,C  29)    -29.92 -0.000300    1.15    -28.78   
   366. D(O  44,C  37,C  36,C  34)     -0.43  0.000322    0.23     -0.20   
   367. D(C  38,C  37,C  36,C  41)     -0.69  0.000492   -0.48     -1.17   
   368. D(C  38,C  37,C  36,C  34)   -178.21  0.000047    0.66   -177.55   
   369. D(O  44,C  37,C  36,C  41)    177.10  0.000768   -0.91    176.18   
   370. D(N  42,C  38,C  37,O  44)      0.21 -0.000844    0.71      0.92   
   371. D(N  42,C  38,C  37,C  36)    178.41 -0.000604    0.35    178.77   
   372. D(C  39,C  38,C  37,O  44)   -178.54 -0.000782    0.70   -177.84   
   373. D(C  39,C  38,C  37,C  36)     -0.33 -0.000542    0.34      0.01   
   374. D(H  74,C  39,C  38,N  42)      1.76  0.000213   -0.03      1.73   
   375. D(H  74,C  39,C  38,C  37)   -179.83  0.000131   -0.01   -179.84   
   376. D(C  40,C  39,C  38,N  42)   -178.02 -0.000055    0.38   -177.64   
   377. D(C  40,C  39,C  38,C  37)      0.39 -0.000137    0.40      0.79   
   378. D(H  75,C  40,C  39,H  74)      0.54  0.000014   -0.26      0.28   
   379. D(H  75,C  40,C  39,C  38)   -179.68  0.000283   -0.67   -180.35   
   380. D(C  41,C  40,C  39,H  74)   -179.18  0.000571   -0.57   -179.76   
   381. D(C  41,C  40,C  39,C  38)      0.60  0.000839   -0.99     -0.39   
   382. D(C  36,C  41,C  40,C  39)     -1.71 -0.000901    0.87     -0.84   
   383. D(H  76,C  41,C  36,C  37)    179.56 -0.000646    1.59    181.15   
   384. D(C  40,C  41,C  36,C  37)      1.67  0.000234   -0.12      1.56   
   385. D(C  40,C  41,C  36,C  34)    179.27  0.000635   -1.24    178.03   
   386. D(H  76,C  41,C  36,C  34)     -2.84 -0.000245    0.47     -2.37   
   387. D(H  76,C  41,C  40,H  75)      0.69  0.000529   -1.17     -0.48   
   388. D(H  76,C  41,C  40,C  39)   -179.59 -0.000026   -0.86   -180.45   
   389. D(C  36,C  41,C  40,H  75)    178.57 -0.000346    0.55    179.12   
   390. D(C  43,N  42,C  38,C  39)    177.97  0.000925   -0.88    177.09   
   391. D(C  43,N  42,C  38,C  37)     -0.58  0.000987   -0.89     -1.47   
   392. D(C  45,C  43,N  42,C  38)    174.81 -0.000343   -0.30    174.51   
   393. D(O  44,C  43,N  42,C  38)      0.76 -0.000804    0.78      1.54   
   394. D(C  37,O  44,C  43,C  45)   -175.43  0.000092    0.61   -174.82   
   395. D(C  37,O  44,C  43,N  42)     -0.64  0.000300   -0.35     -1.00   
   396. D(C  43,O  44,C  37,C  38)      0.22  0.000363   -0.25     -0.02   
   397. D(C  43,O  44,C  37,C  36)   -177.86  0.000145    0.12   -177.73   
   398. D(C  54,C  45,C  43,O  44)     87.79  0.000635   -2.08     85.71   
   399. D(C  54,C  45,C  43,N  42)    -86.13  0.000364   -1.00    -87.13   
   400. D(C  50,C  45,C  43,O  44)    -30.34  0.001169   -2.23    -32.57   
   401. D(C  50,C  45,C  43,N  42)    155.75  0.000897   -1.15    154.60   
   402. D(C  46,C  45,C  43,O  44)   -154.03  0.001047   -2.46   -156.50   
   403. D(C  46,C  45,C  43,N  42)     32.05  0.000776   -1.38     30.67   
   404. D(H  59,C  46,C  45,C  54)     69.93  0.000445    0.42     70.35   
   405. D(H  59,C  46,C  45,C  50)   -171.29 -0.000245    0.39   -170.89   
   406. D(H  59,C  46,C  45,C  43)    -45.91  0.000366    0.83    -45.08   
   407. D(H  58,C  46,C  45,C  54)    -44.91  0.000278    0.51    -44.40   
   408. D(H  58,C  46,C  45,C  50)     73.87 -0.000411    0.49     74.36   
   409. D(H  58,C  46,C  45,C  43)   -160.75  0.000200    0.93   -159.82   
   410. D(C  47,C  46,C  45,C  54)   -164.08  0.000272    0.51   -163.57   
   411. D(C  47,C  46,C  45,C  50)    -45.30 -0.000417    0.49    -44.81   
   412. D(C  47,C  46,C  45,C  43)     80.08  0.000194    0.93     81.01   
   413. D(C  55,C  47,C  46,H  59)    -60.30  0.000050   -0.12    -60.42   
   414. D(C  55,C  47,C  46,H  58)     54.75  0.000105   -0.19     54.56   
   415. D(C  55,C  47,C  46,C  45)    173.76  0.000419   -0.15    173.61   
   416. D(C  53,C  47,C  46,H  59)     59.43  0.000267   -0.15     59.28   
   417. D(C  53,C  47,C  46,H  58)    174.48  0.000322   -0.21    174.26   
   418. D(C  53,C  47,C  46,C  45)    -66.51  0.000636   -0.18    -66.68   
   419. D(C  48,C  47,C  46,H  59)    179.23  0.000172   -0.08    179.15   
   420. D(C  48,C  47,C  46,H  58)    -65.73  0.000227   -0.14    -65.86   
   421. D(C  48,C  47,C  46,C  45)     53.29  0.000541   -0.10     53.19   
   422. D(H  61,C  48,C  47,C  53)    -58.68 -0.000207   -0.04    -58.72   
   423. D(H  61,C  48,C  47,C  46)    177.86 -0.000037   -0.13    177.73   
   424. D(H  60,C  48,C  47,C  55)    -58.48 -0.000032    0.08    -58.40   
   425. D(H  60,C  48,C  47,C  53)   -176.11 -0.000292    0.07   -176.04   
   426. D(H  60,C  48,C  47,C  46)     60.44 -0.000121   -0.02     60.41   
   427. D(C  49,C  48,C  47,C  55)   -179.03 -0.000117   -0.01   -179.03   
   428. D(C  49,C  48,C  47,C  53)     63.34 -0.000377   -0.02     63.33   
   429. D(H  61,C  48,C  47,C  55)     58.95  0.000053   -0.02     58.92   
   430. D(C  49,C  48,C  47,C  46)    -60.11 -0.000206   -0.11    -60.22   
   431. D(C  56,C  49,C  48,H  61)    -57.93 -0.000106    0.19    -57.74   
   432. D(C  56,C  49,C  48,H  60)     58.87 -0.000098    0.12     59.00   
   433. D(C  56,C  49,C  48,C  47)   -179.94 -0.000201    0.19   -179.75   
   434. D(C  51,C  49,C  48,H  61)     63.78  0.000150   -0.12     63.66   
   435. D(C  51,C  49,C  48,H  60)   -179.43  0.000158   -0.18   -179.61   
   436. D(C  51,C  49,C  48,C  47)    -58.23  0.000055   -0.12    -58.35   
   437. D(C  50,C  49,C  48,H  61)   -177.23 -0.000338    0.03   -177.20   
   438. D(C  50,C  49,C  48,H  60)    -60.44 -0.000330   -0.03    -60.47   
   439. D(C  50,C  49,C  48,C  47)     60.76 -0.000434    0.03     60.79   
   440. D(H  63,C  50,C  49,C  56)     57.70  0.000350   -0.08     57.62   
   441. D(H  63,C  50,C  49,C  51)    -62.51  0.000356    0.21    -62.30   
   442. D(H  63,C  50,C  49,C  48)    177.99  0.000291    0.12    178.11   
   443. D(H  62,C  50,C  49,C  56)    -56.62  0.000329   -0.00    -56.62   
   444. D(H  62,C  50,C  49,C  51)   -176.83  0.000334    0.29   -176.54   
   445. D(H  62,C  50,C  49,C  48)     63.67  0.000269    0.20     63.87   
   446. D(C  45,C  50,C  49,C  56)   -174.98  0.000528    0.14   -174.84   
   447. D(C  45,C  50,C  49,C  51)     64.81  0.000534    0.43     65.23   
   448. D(C  45,C  50,C  49,C  48)    -54.69  0.000469    0.34    -54.35   
   449. D(H  63,C  50,C  45,C  54)    -67.70  0.000300   -0.58    -68.28   
   450. D(H  63,C  50,C  45,C  46)    172.98 -0.000127   -0.42    172.56   
   451. D(H  63,C  50,C  45,C  43)     48.69  0.000603   -0.57     48.12   
   452. D(H  62,C  50,C  45,C  54)     47.20  0.000246   -0.63     46.57   
   453. D(H  62,C  50,C  45,C  46)    -72.12 -0.000181   -0.47    -72.59   
   454. D(H  62,C  50,C  45,C  43)    163.59  0.000550   -0.62    162.97   
   455. D(C  49,C  50,C  45,C  54)    165.37  0.000552   -0.79    164.57   
   456. D(C  49,C  50,C  45,C  46)     46.05  0.000124   -0.63     45.42   
   457. D(C  49,C  50,C  45,C  43)    -78.25  0.000855   -0.78    -79.02   
   458. D(O  57,C  51,C  49,C  56)    -29.28  0.000274   -0.14    -29.42   
   459. D(O  57,C  51,C  49,C  50)     90.04  0.000189   -0.19     89.84   
   460. D(O  57,C  51,C  49,C  48)   -151.07  0.000357   -0.10   -151.17   
   461. D(N  52,C  51,C  49,C  56)    153.47  0.000268   -0.01    153.46   
   462. D(N  52,C  51,C  49,C  50)    -87.22  0.000183   -0.06    -87.28   
   463. D(N  52,C  51,C  49,C  48)     31.68  0.000351    0.03     31.71   
   464. D(H  70,N  52,C  51,O  57)     -2.33 -0.000668    0.23     -2.09   
   465. D(H  70,N  52,C  51,C  49)    174.92 -0.000658    0.09    175.01   
   466. D(C  53,N  52,C  51,O  57)    169.55 -0.000380    0.35    169.90   
   467. D(C  53,N  52,C  51,C  49)    -13.20 -0.000370    0.20    -13.00   
   468. D(H  83,C  53,N  52,C  51)   -102.24  0.000092   -0.31   -102.55   
   469. D(H  82,C  53,N  52,H  70)    -46.26  0.000215   -0.26    -46.53   
   470. D(H  82,C  53,N  52,C  51)    141.92  0.000081   -0.39    141.53   
   471. D(C  47,C  53,N  52,C  51)     18.69  0.000147   -0.33     18.36   
   472. D(H  83,C  53,C  47,C  55)    -40.38  0.000079    0.23    -40.15   
   473. D(H  83,C  53,C  47,C  48)     78.96  0.000064    0.25     79.21   
   474. D(H  83,C  53,C  47,C  46)   -160.17  0.000077    0.29   -159.88   
   475. D(H  82,C  53,C  47,C  55)     76.96  0.000060    0.20     77.15   
   476. D(H  82,C  53,C  47,C  48)   -163.70  0.000045    0.22   -163.49   
   477. D(C  47,C  53,N  52,H  70)   -169.50  0.000281   -0.20   -169.70   
   478. D(H  82,C  53,C  47,C  46)    -42.84  0.000058    0.26    -42.58   
   479. D(N  52,C  53,C  47,C  55)   -160.98  0.000255    0.17   -160.81   
   480. D(N  52,C  53,C  47,C  48)    -41.64  0.000240    0.19    -41.45   
   481. D(H  83,C  53,N  52,H  70)     69.58  0.000226   -0.18     69.40   
   482. D(N  52,C  53,C  47,C  46)     79.22  0.000253    0.23     79.45   
   483. D(H  73,C  54,C  45,C  50)    -59.47  0.000202    0.19    -59.28   
   484. D(H  73,C  54,C  45,C  46)     60.21  0.000313    0.15     60.36   
   485. D(H  73,C  54,C  45,C  43)    179.49 -0.000643   -0.19    179.30   
   486. D(H  72,C  54,C  45,C  50)   -178.99  0.000285    0.11   -178.88   
   487. D(H  72,C  54,C  45,C  46)    -59.31  0.000395    0.07    -59.24   
   488. D(H  72,C  54,C  45,C  43)     59.97 -0.000561   -0.27     59.70   
   489. D(H  71,C  54,C  45,C  50)     60.05  0.000200    0.19     60.24   
   490. D(H  71,C  54,C  45,C  46)    179.73  0.000311    0.15    179.88   
   491. D(H  71,C  54,C  45,C  43)    -60.99 -0.000645   -0.19    -61.18   
   492. D(H  69,C  55,C  47,C  53)    -59.73  0.000046   -0.02    -59.75   
   493. D(H  69,C  55,C  47,C  48)   -176.99  0.000005   -0.06   -177.06   
   494. D(H  69,C  55,C  47,C  46)     63.38 -0.000031    0.01     63.39   
   495. D(H  68,C  55,C  47,C  53)   -179.51  0.000047   -0.02   -179.53   
   496. D(H  68,C  55,C  47,C  48)     63.23  0.000006   -0.06     63.17   
   497. D(H  68,C  55,C  47,C  46)    -56.40 -0.000030    0.01    -56.39   
   498. D(H  67,C  55,C  47,C  53)     60.57  0.000037    0.00     60.57   
   499. D(H  67,C  55,C  47,C  48)    -56.70 -0.000004   -0.04    -56.73   
   500. D(H  67,C  55,C  47,C  46)   -176.32 -0.000040    0.03   -176.29   
   501. D(H  66,C  56,C  49,C  51)    -59.92 -0.000359    0.05    -59.87   
   502. D(H  66,C  56,C  49,C  50)   -179.28  0.000233    0.07   -179.21   
   503. D(H  66,C  56,C  49,C  48)     61.46 -0.000138   -0.06     61.40   
   504. D(H  65,C  56,C  49,C  51)   -178.92 -0.000264   -0.06   -178.98   
   505. D(H  65,C  56,C  49,C  50)     61.71  0.000328   -0.04     61.67   
   506. D(H  65,C  56,C  49,C  48)    -57.55 -0.000042   -0.17    -57.72   
   507. D(H  64,C  56,C  49,C  51)     61.47 -0.000200   -0.20     61.27   
   508. D(H  64,C  56,C  49,C  50)    -57.90  0.000392   -0.17    -58.07   
   509. D(H  64,C  56,C  49,C  48)   -177.16  0.000021   -0.31   -177.46   
   510. D(H  17,O  57,C  51,N  52)     -0.94  0.000118    0.35     -0.59   
   511. D(H  17,O  57,C  51,C  49)   -178.06  0.000097    0.49   -177.57   
   512. D(C  51,O  57,H  17,N  11)     69.94  0.000639   -1.66     68.29   
   513. D(N  52,H  70,O  16,H  27)    -78.52  0.000081    0.00    -78.52   
   514. D(N  52,H  70,O  16,C  10)     84.78  0.000886   -1.17     83.61   
   515. D(O  16,H  70,N  52,C  53)    125.87  0.000128   -0.15    125.71   
   516. D(O  16,H  70,N  52,C  51)    -61.27  0.000308   -0.05    -61.32   
    ----------------------------------------------------------------------------

         *************************************************************
         *                GEOMETRY OPTIMIZATION CYCLE   5            *
         *************************************************************
Calling /mnt/group-bin/orca_5_0_3_linux_x86-64_openmpi411/otool_external orca_EXT.extinp.tmp  ...  done

-------------------------   --------------------
FINAL SINGLE POINT ENERGY     -2040.659562136600   (From external program)
-------------------------   --------------------

------------------------------------------------------------------------------
                         ORCA GEOMETRY RELAXATION STEP
------------------------------------------------------------------------------

Reading the OPT-File                    .... done
Getting information on internals        .... done
Copying old internal coords+grads       .... done
Making the new internal coordinates     .... (new redundants).... done
Validating the new internal coordinates .... (new redundants).... done
Calculating the B-matrix                .... done
Calculating the G,G- and P matrices     .... done
Transforming gradient to internals      .... done
Projecting the internal gradient        .... done
Number of atoms                         ....  84
Number of internal coordinates          .... 516
Current Energy                          .... -2040.659562137 Eh
Current gradient norm                   ....     0.010795235 Eh/bohr
Maximum allowed component of the step   ....  0.300
Current trust radius                    ....  0.300
Updating the Hessian (BFGS)             .... done
Forming the augmented Hessian           .... done
Diagonalizing the augmented Hessian     .... done
Last element of RFO vector              ....  0.984515932
Lowest eigenvalues of augmented Hessian:
 -0.000716841  0.000413229  0.000651605  0.002566976  0.003876870
Length of the computed step             ....  0.178052093
The final length of the internal step   ....  0.178052093
Converting the step to cartesian space:
 Initial RMS(Int)=    0.0078383063
Transforming coordinates:
 Iter   0:  RMS(Cart)=    0.0498202825 RMS(Int)=    0.5530133824
 Iter   1:  RMS(Cart)=    0.0011747643 RMS(Int)=    0.0003138579
 Iter   2:  RMS(Cart)=    0.0000367254 RMS(Int)=    0.0000082399
 Iter   3:  RMS(Cart)=    0.0000008616 RMS(Int)=    0.0000003438
 Iter   4:  RMS(Cart)=    0.0000000314 RMS(Int)=    0.0000000070
done
Storing new coordinates                 .... done

                                .--------------------.
          ----------------------|Geometry convergence|-------------------------
          Item                value                   Tolerance       Converged
          ---------------------------------------------------------------------
          Energy change      -0.0000825258            0.0000050000      NO
          RMS gradient        0.0003994870            0.0001000000      NO
          MAX gradient        0.0027463052            0.0003000000      NO
          RMS step            0.0078383063            0.0020000000      NO
          MAX step            0.0868642753            0.0040000000      NO
          ........................................................
          Max(Bonds)      0.0460      Max(Angles)    0.58
          Max(Dihed)        2.33      Max(Improp)    0.00
          ---------------------------------------------------------------------

The optimization has not yet converged - more geometry cycles are needed


    ---------------------------------------------------------------------------
                         Redundant Internal Coordinates
                            (Angstroem and degrees)

        Definition                    Value    dE/dq     Step     New-Value
    ----------------------------------------------------------------------------
     1. B(C   1,C   0)                1.3932 -0.000644  0.0004    1.3936   
     2. B(C   2,C   1)                1.3907 -0.000146  0.0002    1.3908   
     3. B(C   3,C   2)                1.3899 -0.000529  0.0003    1.3902   
     4. B(C   4,C   3)                1.3866 -0.000524  0.0003    1.3869   
     5. B(C   5,C   4)                1.3900 -0.000179  0.0002    1.3901   
     6. B(C   5,C   0)                1.3862 -0.000427  0.0003    1.3865   
     7. B(C   6,C   1)                1.5111 -0.000263  0.0003    1.5114   
     8. B(C   7,C   6)                1.4884 -0.000041  0.0002    1.4887   
     9. B(C   8,C   7)                1.3787 -0.000450  0.0002    1.3789   
    10. B(C   9,C   8)                1.4392 -0.000341  0.0005    1.4397   
    11. B(C  10,C   9)                1.3843 -0.000925  0.0008    1.3850   
    12. B(N  11,C  10)                1.3452  0.000166 -0.0001    1.3451   
    13. B(N  11,C   7)                1.3723 -0.000634  0.0004    1.3727   
    14. B(N  12,C   8)                1.3540 -0.001353  0.0008    1.3548   
    15. B(C  13,N  12)                1.3002 -0.001163  0.0006    1.3008   
    16. B(C  14,C  13)                1.4337 -0.000282  0.0001    1.4338   
    17. B(N  15,C  14)                1.3015 -0.001083  0.0005    1.3021   
    18. B(N  15,C   9)                1.3472 -0.001126  0.0005    1.3478   
    19. B(O  16,C  10)                1.3400  0.000162 -0.0007    1.3393   
    20. B(H  17,N  11)                1.0255 -0.002236  0.0020    1.0275   
    21. B(H  18,C  13)                1.0851  0.000047 -0.0001    1.0850   
    22. B(H  19,C  14)                1.0845  0.000108 -0.0001    1.0844   
    23. B(H  20,C   0)                1.0838 -0.000069  0.0001    1.0839   
    24. B(H  21,C   5)                1.0822 -0.000301  0.0003    1.0825   
    25. B(H  22,C   4)                1.0823 -0.000099  0.0001    1.0824   
    26. B(H  23,C   3)                1.0829  0.000034 -0.0000    1.0828   
    27. B(H  24,C   2)                1.0838 -0.000086  0.0001    1.0839   
    28. B(H  25,C   6)                1.0929 -0.000152  0.0001    1.0931   
    29. B(H  26,C   6)                1.0934  0.000150 -0.0002    1.0932   
    30. B(H  27,O  16)                0.9650 -0.000074  0.0007    0.9657   
    31. B(C  29,C  28)                1.3929 -0.000407  0.0003    1.3932   
    32. B(C  30,C  29)                1.3906 -0.000867  0.0005    1.3912   
    33. B(C  31,C  30)                1.3866 -0.000366  0.0002    1.3867   
    34. B(C  32,C  31)                1.3883 -0.000370  0.0003    1.3886   
    35. B(C  33,C  32)                1.3891 -0.000450  0.0003    1.3893   
    36. B(C  33,C  28)                1.3854 -0.000260  0.0002    1.3856   
    37. B(C  34,C  29)                1.4868 -0.000325  0.0000    1.4868   
    38. B(O  35,C  34)                1.2102 -0.001955  0.0010    1.2111   
    39. B(C  36,C  34)                1.4857 -0.000304 -0.0007    1.4850   
    40. B(C  37,C  36)                1.3858  0.000058 -0.0003    1.3855   
    41. B(C  38,C  37)                1.3916  0.000174 -0.0002    1.3914   
    42. B(C  39,C  38)                1.3868 -0.000304  0.0001    1.3868   
    43. B(C  40,C  39)                1.3916  0.000142  0.0001    1.3917   
    44. B(C  40,H  27)                2.6973  0.000950 -0.0329    2.6644   
    45. B(C  41,C  40)                1.3948  0.000126 -0.0001    1.3948   
    46. B(C  41,C  36)                1.3954 -0.000606  0.0003    1.3957   
    47. B(N  42,C  38)                1.3826 -0.000687  0.0005    1.3831   
    48. B(C  43,N  42)                1.2851 -0.000432  0.0003    1.2854   
    49. B(O  44,C  43)                1.3536  0.000113  0.0000    1.3536   
    50. B(O  44,C  37)                1.3479 -0.000306 -0.0003    1.3476   
    51. B(C  45,C  43)                1.4995  0.000409 -0.0006    1.4990   
    52. B(C  46,C  45)                1.5338 -0.000100 -0.0001    1.5337   
    53. B(C  47,C  46)                1.5358  0.000213 -0.0003    1.5355   
    54. B(C  48,C  47)                1.5245  0.000230 -0.0001    1.5244   
    55. B(C  49,C  48)                1.5282  0.000146  0.0001    1.5283   
    56. B(C  50,C  49)                1.5416  0.000852 -0.0005    1.5411   
    57. B(C  50,C  45)                1.5386  0.000733 -0.0006    1.5380   
    58. B(C  51,C  49)                1.5200 -0.001024  0.0008    1.5208   
    59. B(N  52,C  51)                1.3396  0.000866 -0.0008    1.3388   
    60. B(C  53,N  52)                1.4511 -0.000372  0.0005    1.4516   
    61. B(C  53,C  47)                1.5279  0.000064 -0.0003    1.5276   
    62. B(C  54,C  45)                1.5408 -0.000322  0.0003    1.5411   
    63. B(C  55,C  47)                1.5266  0.000162 -0.0001    1.5265   
    64. B(C  56,C  49)                1.5246 -0.000119  0.0002    1.5248   
    65. B(O  57,H  17)                1.8370 -0.000195  0.0040    1.8410   
    66. B(O  57,C  51)                1.2297 -0.002746  0.0015    1.2312   
    67. B(H  58,C  46)                1.0953  0.000217 -0.0002    1.0950   
    68. B(H  59,C  46)                1.0929  0.000056 -0.0000    1.0929   
    69. B(H  60,C  48)                1.0952  0.000134 -0.0002    1.0950   
    70. B(H  61,C  48)                1.0959  0.000043 -0.0001    1.0958   
    71. B(H  62,C  50)                1.0950  0.000272 -0.0003    1.0947   
    72. B(H  63,C  50)                1.0925 -0.000126  0.0001    1.0926   
    73. B(H  64,C  56)                1.0890  0.000053  0.0003    1.0892   
    74. B(H  65,C  56)                1.0913  0.000152 -0.0001    1.0911   
    75. B(H  66,C  56)                1.0907 -0.000170  0.0002    1.0908   
    76. B(H  67,C  55)                1.0914 -0.000069  0.0001    1.0914   
    77. B(H  68,C  55)                1.0910 -0.000072  0.0001    1.0911   
    78. B(H  69,C  55)                1.0920 -0.000094  0.0001    1.0921   
    79. B(H  70,O  16)                2.2922 -0.000340  0.0175    2.3097   
    80. B(H  70,N  52)                1.0111 -0.000633  0.0004    1.0115   
    81. B(H  71,C  54)                1.0911 -0.000098  0.0001    1.0912   
    82. B(H  72,C  54)                1.0903 -0.000091  0.0001    1.0904   
    83. B(H  73,C  54)                1.0909  0.000173 -0.0002    1.0907   
    84. B(H  74,C  39)                1.0816 -0.000133  0.0001    1.0818   
    85. B(H  75,C  40)                1.0816 -0.000060  0.0001    1.0816   
    86. B(H  76,C  41)                1.0818 -0.000177  0.0002    1.0820   
    87. B(H  77,C   1)                2.8927  0.000283  0.0245    2.9171   
    88. B(H  77,C  30)                1.0820 -0.000027  0.0001    1.0821   
    89. B(H  78,H  64)                3.9385  0.000249  0.0460    3.9844   
    90. B(H  78,C  31)                1.0816 -0.000154  0.0002    1.0818   
    91. B(H  79,C  32)                1.0824 -0.000005  0.0000    1.0824   
    92. B(H  80,H  71)                3.3340  0.000045  0.0146    3.3486   
    93. B(H  80,C  33)                1.0822  0.000031 -0.0000    1.0821   
    94. B(H  81,C  28)                1.0835 -0.000096  0.0001    1.0836   
    95. B(H  82,C  53)                1.0917  0.000220 -0.0002    1.0915   
    96. B(H  83,C  53)                1.0955  0.000269 -0.0003    1.0952   
    97. A(C   1,C   0,H  20)          119.54  0.000004    0.01    119.55   
    98. A(C   5,C   0,H  20)          119.82  0.000277   -0.05    119.78   
    99. A(C   1,C   0,C   5)          120.64 -0.000280    0.04    120.68   
   100. A(C   0,C   1,C   2)          118.72  0.000181   -0.02    118.70   
   101. A(C   0,C   1,C   6)          120.48  0.000318    0.00    120.48   
   102. A(C   2,C   1,C   6)          120.78 -0.000500    0.02    120.80   
   103. A(C   1,C   2,C   3)          120.78  0.000053   -0.00    120.78   
   104. A(C   3,C   2,H  24)          119.68 -0.000043    0.00    119.68   
   105. A(C   1,C   2,H  24)          119.54 -0.000013    0.00    119.54   
   106. A(C   4,C   3,H  23)          120.15  0.000120   -0.02    120.14   
   107. A(C   2,C   3,C   4)          120.08 -0.000161    0.02    120.10   
   108. A(C   2,C   3,H  23)          119.77  0.000041   -0.00    119.76   
   109. A(C   5,C   4,H  22)          120.21 -0.000008    0.00    120.21   
   110. A(C   3,C   4,H  22)          120.27 -0.000034    0.00    120.27   
   111. A(C   3,C   4,C   5)          119.52  0.000041   -0.00    119.52   
   112. A(C   0,C   5,C   4)          120.25  0.000163   -0.02    120.23   
   113. A(C   0,C   5,H  21)          119.73 -0.000118    0.02    119.76   
   114. A(C   4,C   5,H  21)          120.01 -0.000045    0.00    120.01   
   115. A(H  25,C   6,H  26)          105.91  0.000164   -0.00    105.90   
   116. A(C   7,C   6,H  26)          109.81  0.000078   -0.08    109.73   
   117. A(C   1,C   6,C   7)          115.46  0.001165   -0.07    115.39   
   118. A(C   7,C   6,H  25)          107.48 -0.000761    0.11    107.60   
   119. A(C   1,C   6,H  25)          108.65  0.000046   -0.00    108.64   
   120. A(C   1,C   6,H  26)          109.10 -0.000762    0.04    109.14   
   121. A(C   6,C   7,C   8)          130.93 -0.000452    0.10    131.03   
   122. A(C   6,C   7,N  11)          123.36  0.000708   -0.12    123.24   
   123. A(C   8,C   7,N  11)          105.66 -0.000255    0.01    105.67   
   124. A(C   9,C   8,N  12)          121.05  0.000197   -0.03    121.02   
   125. A(C   7,C   8,C   9)          108.28  0.000231   -0.01    108.26   
   126. A(C   7,C   8,N  12)          130.67 -0.000428    0.04    130.71   
   127. A(C   8,C   9,C  10)          106.20 -0.000014    0.00    106.21   
   128. A(C  10,C   9,N  15)          130.93 -0.000296    0.05    130.98   
   129. A(C   8,C   9,N  15)          122.87  0.000309   -0.05    122.82   
   130. A(N  11,C  10,O  16)          120.13  0.000164   -0.11    120.03   
   131. A(C   9,C  10,O  16)          132.30 -0.000057    0.11    132.41   
   132. A(C   9,C  10,N  11)          107.48 -0.000098   -0.02    107.46   
   133. A(C   7,N  11,C  10)          112.37  0.000130    0.03    112.40   
   134. A(C   7,N  11,H  17)          124.70 -0.000266   -0.04    124.65   
   135. A(C  10,N  11,H  17)          122.71  0.000115    0.03    122.74   
   136. A(C   8,N  12,C  13)          114.77 -0.000416    0.05    114.82   
   137. A(C  14,C  13,H  18)          118.62  0.000073   -0.02    118.59   
   138. A(N  12,C  13,H  18)          117.59 -0.000314    0.05    117.64   
   139. A(N  12,C  13,C  14)          123.80  0.000241   -0.03    123.77   
   140. A(C  13,C  14,N  15)          123.16  0.000230   -0.03    123.13   
   141. A(N  15,C  14,H  19)          117.89 -0.000297    0.05    117.94   
   142. A(C  13,C  14,H  19)          118.95  0.000067   -0.02    118.93   
   143. A(C   9,N  15,C  14)          114.36 -0.000562    0.08    114.44   
   144. A(C  10,O  16,H  27)          109.89  0.000062    0.26    110.15   
   145. A(C  10,O  16,H  70)          119.15  0.000161   -0.32    118.83   
   146. A(H  27,O  16,H  70)          128.96 -0.000442    0.44    129.40   
   147. A(N  11,H  17,O  57)          167.44 -0.001724    0.58    168.02   
   148. A(C  33,C  28,H  81)          119.69  0.000070   -0.01    119.68   
   149. A(C  29,C  28,H  81)          120.23  0.000068    0.02    120.24   
   150. A(C  29,C  28,C  33)          120.07 -0.000139   -0.01    120.07   
   151. A(C  30,C  29,C  34)          119.54 -0.000701    0.02    119.57   
   152. A(C  28,C  29,C  34)          120.53  0.000473   -0.01    120.51   
   153. A(C  28,C  29,C  30)          119.92  0.000230   -0.01    119.91   
   154. A(C  29,C  30,C  31)          119.84 -0.000085    0.02    119.85   
   155. A(C  31,C  30,H  77)          120.10  0.000220   -0.04    120.06   
   156. A(C  29,C  30,H  77)          120.05 -0.000137    0.01    120.07   
   157. A(C  30,C  31,C  32)          120.17  0.000059   -0.02    120.15   
   158. A(C  30,C  31,H  78)          119.61 -0.000155    0.04    119.65   
   159. A(C  32,C  31,H  78)          120.23  0.000096   -0.02    120.21   
   160. A(C  31,C  32,C  33)          120.06 -0.000053    0.01    120.07   
   161. A(C  31,C  32,H  79)          119.99  0.000073   -0.01    119.98   
   162. A(C  33,C  32,H  79)          119.95 -0.000020    0.00    119.95   
   163. A(C  28,C  33,C  32)          119.91 -0.000017    0.01    119.92   
   164. A(C  32,C  33,H  80)          120.18 -0.000008   -0.00    120.18   
   165. A(C  28,C  33,H  80)          119.91  0.000025   -0.01    119.90   
   166. A(O  35,C  34,C  36)          120.88  0.000096    0.06    120.95   
   167. A(C  29,C  34,C  36)          117.50 -0.000140   -0.03    117.47   
   168. A(C  29,C  34,O  35)          121.55 -0.000076   -0.01    121.55   
   169. A(C  34,C  36,C  37)          123.63  0.000400   -0.14    123.49   
   170. A(C  37,C  36,C  41)          115.06  0.000042    0.01    115.07   
   171. A(C  34,C  36,C  41)          121.21 -0.000454    0.13    121.34   
   172. A(C  36,C  37,C  38)          124.18  0.000102    0.01    124.19   
   173. A(C  36,C  37,O  44)          128.92  0.000042   -0.04    128.88   
   174. A(C  38,C  37,O  44)          106.86 -0.000143    0.03    106.89   
   175. A(C  37,C  38,C  39)          119.91 -0.000111   -0.00    119.90   
   176. A(C  39,C  38,N  42)          131.67 -0.000231    0.04    131.71   
   177. A(C  37,C  38,N  42)          108.41  0.000344   -0.04    108.37   
   178. A(C  38,C  39,C  40)          117.30 -0.000098   -0.00    117.30   
   179. A(C  40,C  39,H  74)          121.36  0.000146   -0.03    121.34   
   180. A(C  38,C  39,H  74)          121.33 -0.000049    0.03    121.36   
   181. A(C  39,C  40,H  75)          119.40 -0.000010   -0.02    119.38   
   182. A(C  41,C  40,H  75)          118.89 -0.000150    0.02    118.91   
   183. A(C  39,C  40,C  41)          121.71  0.000160    0.00    121.71   
   184. A(C  40,C  41,H  76)          119.34  0.000194   -0.03    119.31   
   185. A(C  36,C  41,H  76)          118.84 -0.000098    0.05    118.88   
   186. A(C  36,C  41,C  40)          121.82 -0.000094   -0.02    121.80   
   187. A(C  38,N  42,C  43)          104.73 -0.000347    0.03    104.76   
   188. A(O  44,C  43,C  45)          116.82  0.000676   -0.12    116.70   
   189. A(N  42,C  43,C  45)          128.36 -0.001189    0.21    128.57   
   190. A(N  42,C  43,O  44)          114.48  0.000472   -0.05    114.43   
   191. A(C  37,O  44,C  43)          105.50 -0.000340    0.03    105.53   
   192. A(C  50,C  45,C  54)          108.44  0.000137    0.02    108.46   
   193. A(C  46,C  45,C  54)          109.10  0.000073    0.06    109.16   
   194. A(C  43,C  45,C  54)          105.27 -0.000334    0.07    105.34   
   195. A(C  46,C  45,C  50)          109.87 -0.000299    0.00    109.87   
   196. A(C  43,C  45,C  50)          113.19  0.000542   -0.24    112.95   
   197. A(C  43,C  45,C  46)          110.79 -0.000119    0.09    110.88   
   198. A(H  58,C  46,H  59)          106.24  0.000069    0.01    106.24   
   199. A(C  47,C  46,H  59)          110.12  0.000057   -0.02    110.10   
   200. A(C  45,C  46,H  59)          109.89 -0.000323    0.05    109.94   
   201. A(C  47,C  46,H  58)          106.88 -0.000261    0.04    106.92   
   202. A(C  45,C  46,H  58)          106.65 -0.000008   -0.01    106.64   
   203. A(C  45,C  46,C  47)          116.47  0.000439   -0.05    116.41   
   204. A(C  46,C  47,C  48)          109.26 -0.000111    0.04    109.30   
   205. A(C  53,C  47,C  55)          107.98 -0.000055    0.01    107.99   
   206. A(C  48,C  47,C  55)          110.64  0.000057   -0.01    110.63   
   207. A(C  46,C  47,C  55)          108.03 -0.000036    0.01    108.05   
   208. A(C  48,C  47,C  53)          107.44  0.000056   -0.03    107.41   
   209. A(C  46,C  47,C  53)          113.50  0.000092   -0.03    113.47   
   210. A(H  60,C  48,H  61)          106.59 -0.000029    0.04    106.64   
   211. A(C  49,C  48,H  61)          110.23 -0.000015   -0.00    110.23   
   212. A(C  47,C  48,H  61)          110.18  0.000036   -0.02    110.16   
   213. A(C  49,C  48,H  60)          109.12 -0.000021   -0.02    109.10   
   214. A(C  47,C  48,H  60)          110.16 -0.000048   -0.00    110.15   
   215. A(C  47,C  48,C  49)          110.48  0.000073    0.00    110.49   
   216. A(C  51,C  49,C  56)          109.94 -0.000283    0.09    110.03   
   217. A(C  50,C  49,C  56)          108.87 -0.000063   -0.01    108.86   
   218. A(C  48,C  49,C  56)          110.53  0.000331   -0.04    110.49   
   219. A(C  50,C  49,C  51)          108.99  0.000284    0.01    109.00   
   220. A(C  48,C  49,C  51)          109.72 -0.000166    0.03    109.75   
   221. A(C  48,C  49,C  50)          108.76 -0.000100   -0.08    108.68   
   222. A(H  62,C  50,H  63)          105.80  0.000002    0.01    105.81   
   223. A(C  49,C  50,H  63)          110.38  0.000149    0.00    110.38   
   224. A(C  45,C  50,H  63)          111.17 -0.000079   -0.00    111.17   
   225. A(C  49,C  50,H  62)          106.23 -0.000215    0.05    106.28   
   226. A(C  45,C  50,H  62)          106.62  0.000017    0.05    106.67   
   227. A(C  45,C  50,C  49)          115.95  0.000103   -0.10    115.85   
   228. A(N  52,C  51,O  57)          121.90  0.000764   -0.10    121.80   
   229. A(C  49,C  51,O  57)          121.22 -0.000838    0.09    121.31   
   230. A(C  49,C  51,N  52)          116.81  0.000062    0.02    116.83   
   231. A(C  51,N  52,C  53)          127.95  0.000134   -0.00    127.94   
   232. A(C  53,N  52,H  70)          116.11  0.000760   -0.09    116.02   
   233. A(C  51,N  52,H  70)          115.50 -0.000850    0.07    115.57   
   234. A(C  47,C  53,N  52)          113.37 -0.000257   -0.00    113.37   
   235. A(H  82,C  53,H  83)          107.07  0.000009   -0.02    107.05   
   236. A(N  52,C  53,H  83)          108.38 -0.000016   -0.03    108.36   
   237. A(C  47,C  53,H  83)          108.81  0.000104    0.03    108.84   
   238. A(N  52,C  53,H  82)          108.48  0.000260   -0.03    108.45   
   239. A(C  47,C  53,H  82)          110.52 -0.000086    0.05    110.57   
   240. A(H  72,C  54,H  73)          108.20 -0.000038    0.01    108.21   
   241. A(H  71,C  54,H  73)          107.95  0.000030    0.01    107.96   
   242. A(C  45,C  54,H  73)          109.74  0.000116   -0.05    109.69   
   243. A(H  71,C  54,H  72)          108.32  0.000052   -0.00    108.32   
   244. A(C  45,C  54,H  72)          111.08  0.000023    0.00    111.08   
   245. A(C  45,C  54,H  71)          111.44 -0.000181    0.04    111.48   
   246. A(C  47,C  55,H  69)          111.29  0.000070   -0.02    111.27   
   247. A(H  67,C  55,H  68)          107.80 -0.000098    0.03    107.84   
   248. A(C  47,C  55,H  68)          110.80  0.000082   -0.03    110.77   
   249. A(C  47,C  55,H  67)          111.24  0.000093   -0.03    111.21   
   250. A(H  68,C  55,H  69)          107.67 -0.000086    0.03    107.70   
   251. A(H  67,C  55,H  69)          107.87 -0.000076    0.02    107.89   
   252. A(H  65,C  56,H  66)          107.72 -0.000010   -0.00    107.71   
   253. A(H  64,C  56,H  66)          108.08 -0.000006    0.05    108.13   
   254. A(C  49,C  56,H  66)          111.44  0.000093   -0.01    111.44   
   255. A(H  64,C  56,H  65)          108.00  0.000094   -0.05    107.95   
   256. A(C  49,C  56,H  65)          109.57  0.000025   -0.04    109.53   
   257. A(C  49,C  56,H  64)          111.88 -0.000191    0.04    111.92   
   258. A(H  17,O  57,C  51)          132.22  0.000992   -0.19    132.02   
   259. A(O  16,H  70,N  52)          155.34 -0.001407   -0.03    155.31   
   260. D(C   2,C   1,C   0,C   5)      0.58 -0.000112    0.12      0.70   
   261. D(C   2,C   1,C   0,H  20)   -179.70  0.000092   -0.17   -179.87   
   262. D(C   6,C   1,C   0,H  20)      2.04  0.000137   -0.14      1.90   
   263. D(C   6,C   1,C   0,C   5)   -177.68 -0.000066    0.15   -177.53   
   264. D(H  24,C   2,C   1,C   0)    179.68  0.000042   -0.01    179.67   
   265. D(C   3,C   2,C   1,C   6)    177.26 -0.000209    0.18    177.45   
   266. D(H  24,C   2,C   1,C   6)     -2.07  0.000011   -0.04     -2.11   
   267. D(C   3,C   2,C   1,C   0)     -0.99 -0.000178    0.21     -0.78   
   268. D(C   4,C   3,C   2,H  24)   -179.94  0.000096   -0.15   -180.09   
   269. D(C   4,C   3,C   2,C   1)      0.72  0.000316   -0.37      0.35   
   270. D(H  23,C   3,C   2,C   1)   -179.55  0.000182   -0.22   -179.77   
   271. D(H  23,C   3,C   2,H  24)     -0.21 -0.000039    0.00     -0.21   
   272. D(H  22,C   4,C   3,C   2)    179.68 -0.000151    0.17    179.85   
   273. D(C   5,C   4,C   3,H  23)   -179.76 -0.000033    0.04   -179.72   
   274. D(C   5,C   4,C   3,C   2)     -0.03 -0.000168    0.19      0.16   
   275. D(H  22,C   4,C   3,H  23)     -0.05 -0.000016    0.02     -0.03   
   276. D(C   0,C   5,C   4,H  22)    179.92 -0.000135    0.16    180.08   
   277. D(H  21,C   5,C   4,C   3)    179.69  0.000023   -0.00    179.69   
   278. D(C   4,C   5,C   0,C   1)      0.09  0.000259   -0.30     -0.21   
   279. D(C   0,C   5,C   4,C   3)     -0.37 -0.000118    0.14     -0.23   
   280. D(H  21,C   5,C   0,C   1)   -179.97  0.000118   -0.16   -180.13   
   281. D(H  21,C   5,C   0,H  20)      0.32 -0.000085    0.13      0.45   
   282. D(H  21,C   5,C   4,H  22)     -0.02  0.000006    0.02     -0.00   
   283. D(C   4,C   5,C   0,H  20)   -179.62  0.000056   -0.01   -179.63   
   284. D(H  26,C   6,C   1,C   0)    177.50  0.000216   -0.99    176.50   
   285. D(H  26,C   6,C   1,C   2)     -0.73  0.000250   -0.96     -1.69   
   286. D(H  25,C   6,C   1,C   0)     62.48  0.000404   -1.01     61.47   
   287. D(H  25,C   6,C   1,C   2)   -115.74  0.000438   -0.98   -116.73   
   288. D(C   7,C   6,C   1,C   0)    -58.31  0.000568   -1.11    -59.42   
   289. D(C   7,C   6,C   1,C   2)    123.47  0.000601   -1.08    122.38   
   290. D(C   8,C   7,C   6,H  25)    -24.77  0.000120   -0.30    -25.07   
   291. D(C   8,C   7,C   6,C   1)     96.65  0.000379   -0.26     96.38   
   292. D(N  11,C   7,C   6,C   1)    -86.49  0.000396   -0.53    -87.03   
   293. D(N  11,C   7,C   6,H  25)    152.09  0.000138   -0.57    151.52   
   294. D(N  11,C   7,C   6,H  26)     37.33  0.000317   -0.59     36.74   
   295. D(C   8,C   7,C   6,H  26)   -139.53  0.000299   -0.32   -139.85   
   296. D(N  12,C   8,C   7,C   6)     -3.01 -0.000077   -0.00     -3.01   
   297. D(C   9,C   8,C   7,C   6)    176.59 -0.000174    0.13    176.72   
   298. D(C   9,C   8,C   7,N  11)     -0.69 -0.000215    0.37     -0.32   
   299. D(N  12,C   8,C   7,N  11)    179.71 -0.000118    0.23    179.94   
   300. D(N  15,C   9,C   8,N  12)     -0.77 -0.000101    0.15     -0.63   
   301. D(C  10,C   9,C   8,N  12)    179.66 -0.000003   -0.10    179.56   
   302. D(N  15,C   9,C   8,C   7)    179.58 -0.000012    0.02    179.61   
   303. D(C  10,C   9,C   8,C   7)      0.01  0.000086   -0.22     -0.21   
   304. D(O  16,C  10,C   9,N  15)      4.71 -0.000010    0.05      4.77   
   305. D(N  11,C  10,C   9,N  15)   -178.83  0.000184   -0.29   -179.12   
   306. D(O  16,C  10,C   9,C   8)   -175.76 -0.000114    0.32   -175.44   
   307. D(N  11,C  10,C   9,C   8)      0.69  0.000080   -0.02      0.68   
   308. D(H  17,N  11,C  10,O  16)     -9.44 -0.000331    0.18     -9.26   
   309. D(C   7,N  11,C  10,C   9)     -1.19 -0.000230    0.26     -0.93   
   310. D(C   7,N  11,C  10,O  16)    175.78 -0.000072   -0.02    175.75   
   311. D(H  17,N  11,C   7,C   8)   -173.48  0.000518   -0.61   -174.09   
   312. D(H  17,N  11,C   7,C   6)      8.98  0.000518   -0.40      8.58   
   313. D(H  17,N  11,C  10,C   9)    173.59 -0.000489    0.46    174.06   
   314. D(C  10,N  11,C   7,C   8)      1.18  0.000277   -0.39      0.78   
   315. D(C  10,N  11,C   7,C   6)   -176.36  0.000277   -0.19   -176.55   
   316. D(C  13,N  12,C   8,C   9)      0.54  0.000030   -0.05      0.49   
   317. D(C  13,N  12,C   8,C   7)   -179.90 -0.000078    0.10   -179.80   
   318. D(H  18,C  13,N  12,C   8)    179.78 -0.000029    0.02    179.80   
   319. D(C  14,C  13,N  12,C   8)     -0.01  0.000029   -0.04     -0.04   
   320. D(H  19,C  14,C  13,N  12)    179.59 -0.000005    0.03    179.62   
   321. D(N  15,C  14,C  13,H  18)    179.81  0.000025   -0.01    179.80   
   322. D(N  15,C  14,C  13,N  12)     -0.40 -0.000034    0.04     -0.36   
   323. D(H  19,C  14,C  13,H  18)     -0.20  0.000055   -0.02     -0.22   
   324. D(C   9,N  15,C  14,H  19)   -179.79 -0.000059    0.05   -179.74   
   325. D(C   9,N  15,C  14,C  13)      0.20 -0.000030    0.04      0.24   
   326. D(C  14,N  15,C   9,C  10)    179.81 -0.000032    0.18    179.99   
   327. D(C  14,N  15,C   9,C   8)      0.35  0.000090   -0.13      0.22   
   328. D(H  70,O  16,C  10,N  11)     -6.94  0.000487   -0.86     -7.79   
   329. D(H  70,O  16,C  10,C   9)    169.15  0.000692   -1.23    167.93   
   330. D(H  27,O  16,C  10,N  11)    158.36 -0.000368    0.42    158.79   
   331. D(H  27,O  16,C  10,C   9)    -25.55 -0.000163    0.05    -25.50   
   332. D(O  57,H  17,N  11,C  10)    -43.81  0.000329   -0.13    -43.95   
   333. D(O  57,H  17,N  11,C   7)    130.32  0.000062    0.10    130.42   
   334. D(C  34,C  29,C  28,H  81)      0.37 -0.000126   -0.20      0.18   
   335. D(C  34,C  29,C  28,C  33)   -178.62 -0.000045   -0.35   -178.97   
   336. D(C  30,C  29,C  28,H  81)    179.18 -0.000067    0.19    179.37   
   337. D(C  30,C  29,C  28,C  33)      0.19  0.000014    0.04      0.22   
   338. D(H  77,C  30,C  29,C  34)     -1.14  0.000049    0.20     -0.94   
   339. D(H  77,C  30,C  29,C  28)   -179.96 -0.000023   -0.18   -180.15   
   340. D(C  31,C  30,C  29,C  34)   -179.76  0.000183    0.31   -179.45   
   341. D(C  31,C  30,C  29,C  28)      1.42  0.000111   -0.07      1.35   
   342. D(H  78,C  31,C  30,H  77)      0.00 -0.000041    0.03      0.03   
   343. D(C  32,C  31,C  30,H  77)    179.71  0.000007    0.14    179.85   
   344. D(C  32,C  31,C  30,C  29)     -1.68 -0.000132    0.03     -1.64   
   345. D(H  78,C  31,C  30,C  29)    178.62 -0.000181   -0.08    178.53   
   346. D(H  79,C  32,C  31,H  78)      0.28  0.000105    0.02      0.31   
   347. D(H  79,C  32,C  31,C  30)   -179.42  0.000057   -0.10   -179.52   
   348. D(C  33,C  32,C  31,H  78)   -179.97  0.000075    0.16   -179.81   
   349. D(C  33,C  32,C  31,C  30)      0.32  0.000027    0.05      0.36   
   350. D(H  80,C  33,C  32,C  31)   -178.98  0.000059   -0.20   -179.17   
   351. D(C  28,C  33,C  32,H  79)   -178.96  0.000070    0.06   -178.91   
   352. D(C  28,C  33,C  32,C  31)      1.29  0.000099   -0.08      1.21   
   353. D(H  80,C  33,C  28,H  81)     -0.27 -0.000000    0.00     -0.27   
   354. D(H  80,C  33,C  32,H  79)      0.77  0.000030   -0.06      0.71   
   355. D(H  80,C  33,C  28,C  29)    178.73 -0.000081    0.15    178.88   
   356. D(C  32,C  33,C  28,H  81)    179.46 -0.000040   -0.11    179.34   
   357. D(C  32,C  33,C  28,C  29)     -1.54 -0.000121    0.04     -1.50   
   358. D(C  36,C  34,C  29,C  30)    133.48 -0.001639    1.94    135.42   
   359. D(C  36,C  34,C  29,C  28)    -47.71 -0.001569    2.33    -45.38   
   360. D(O  35,C  34,C  29,C  30)    -43.63  0.001073   -1.94    -45.57   
   361. D(O  35,C  34,C  29,C  28)    135.18  0.001144   -1.55    133.63   
   362. D(C  41,C  36,C  34,O  35)    -27.80 -0.000630    1.64    -26.16   
   363. D(C  41,C  36,C  34,C  29)    155.07  0.002068   -2.19    152.88   
   364. D(C  37,C  36,C  34,O  35)    148.37 -0.000860    1.80    150.16   
   365. D(C  37,C  36,C  34,C  29)    -28.76  0.001838   -2.03    -30.79   
   366. D(O  44,C  37,C  36,C  34)     -0.20  0.000036    0.11     -0.09   
   367. D(C  38,C  37,C  36,C  41)     -1.16 -0.000225    0.21     -0.96   
   368. D(C  38,C  37,C  36,C  34)   -177.55  0.000011    0.05   -177.50   
   369. D(O  44,C  37,C  36,C  41)    176.18 -0.000200    0.27    176.45   
   370. D(N  42,C  38,C  37,O  44)      0.92  0.000335   -0.19      0.73   
   371. D(N  42,C  38,C  37,C  36)    178.77  0.000359   -0.14    178.62   
   372. D(C  39,C  38,C  37,O  44)   -177.84  0.000287   -0.18   -178.02   
   373. D(C  39,C  38,C  37,C  36)      0.01  0.000311   -0.14     -0.13   
   374. D(H  74,C  39,C  38,N  42)      1.74 -0.000175    0.03      1.77   
   375. D(H  74,C  39,C  38,C  37)   -179.84 -0.000105    0.02   -179.82   
   376. D(C  40,C  39,C  38,N  42)   -177.64 -0.000105   -0.03   -177.66   
   377. D(C  40,C  39,C  38,C  37)      0.79 -0.000035   -0.04      0.75   
   378. D(H  75,C  40,C  39,H  74)      0.28 -0.000006    0.05      0.33   
   379. D(H  75,C  40,C  39,C  38)    179.65 -0.000078    0.11    179.76   
   380. D(C  41,C  40,C  39,H  74)   -179.76 -0.000240    0.07   -179.69   
   381. D(C  41,C  40,C  39,C  38)     -0.39 -0.000311    0.13     -0.26   
   382. D(C  36,C  41,C  40,C  39)     -0.84  0.000405   -0.05     -0.89   
   383. D(H  76,C  41,C  36,C  37)   -178.84  0.000248   -0.29   -179.13   
   384. D(C  40,C  41,C  36,C  37)      1.55 -0.000133   -0.11      1.44   
   385. D(C  40,C  41,C  36,C  34)    178.03 -0.000329    0.03    178.06   
   386. D(H  76,C  41,C  36,C  34)     -2.36  0.000052   -0.15     -2.51   
   387. D(H  76,C  41,C  40,H  75)     -0.48 -0.000209    0.15     -0.34   
   388. D(H  76,C  41,C  40,C  39)    179.56  0.000023    0.13    179.68   
   389. D(C  36,C  41,C  40,H  75)    179.12  0.000173   -0.03    179.09   
   390. D(C  43,N  42,C  38,C  39)    177.09 -0.000380    0.28    177.37   
   391. D(C  43,N  42,C  38,C  37)     -1.47 -0.000439    0.29     -1.18   
   392. D(C  45,C  43,N  42,C  38)    174.53  0.000047    0.18    174.71   
   393. D(O  44,C  43,N  42,C  38)      1.54  0.000405   -0.29      1.25   
   394. D(C  37,O  44,C  43,C  45)   -174.84  0.000247   -0.26   -175.10   
   395. D(C  37,O  44,C  43,N  42)     -1.00 -0.000205    0.18     -0.82   
   396. D(C  43,O  44,C  37,C  38)     -0.02 -0.000094    0.02     -0.00   
   397. D(C  43,O  44,C  37,C  36)   -177.73 -0.000120   -0.03   -177.76   
   398. D(C  54,C  45,C  43,O  44)     85.71 -0.000386    0.84     86.55   
   399. D(C  54,C  45,C  43,N  42)    -87.13 -0.000005    0.35    -86.79   
   400. D(C  50,C  45,C  43,O  44)    -32.56 -0.000634    0.89    -31.66   
   401. D(C  50,C  45,C  43,N  42)    154.60 -0.000253    0.40    155.00   
   402. D(C  46,C  45,C  43,O  44)   -156.49 -0.000551    0.99   -155.49   
   403. D(C  46,C  45,C  43,N  42)     30.67 -0.000171    0.50     31.17   
   404. D(H  59,C  46,C  45,C  54)     70.35 -0.000138   -0.14     70.21   
   405. D(H  59,C  46,C  45,C  50)   -170.89 -0.000104   -0.07   -170.96   
   406. D(H  59,C  46,C  45,C  43)    -45.09  0.000291   -0.31    -45.40   
   407. D(H  58,C  46,C  45,C  54)    -44.40 -0.000054   -0.16    -44.56   
   408. D(H  58,C  46,C  45,C  50)     74.36 -0.000020   -0.10     74.26   
   409. D(H  58,C  46,C  45,C  43)   -159.83  0.000374   -0.34   -160.17   
   410. D(C  47,C  46,C  45,C  54)   -163.57  0.000013   -0.17   -163.74   
   411. D(C  47,C  46,C  45,C  50)    -44.81  0.000047   -0.10    -44.92   
   412. D(C  47,C  46,C  45,C  43)     80.99  0.000442   -0.34     80.65   
   413. D(C  55,C  47,C  46,H  59)    -60.42  0.000087   -0.08    -60.51   
   414. D(C  55,C  47,C  46,H  58)     54.56  0.000055   -0.07     54.49   
   415. D(C  55,C  47,C  46,C  45)    173.61  0.000125   -0.09    173.52   
   416. D(C  53,C  47,C  46,H  59)     59.28  0.000051   -0.08     59.20   
   417. D(C  53,C  47,C  46,H  58)    174.26  0.000019   -0.06    174.20   
   418. D(C  53,C  47,C  46,C  45)    -66.68  0.000089   -0.09    -66.77   
   419. D(C  48,C  47,C  46,H  59)    179.15  0.000104   -0.11    179.04   
   420. D(C  48,C  47,C  46,H  58)    -65.87  0.000072   -0.09    -65.96   
   421. D(C  48,C  47,C  46,C  45)     53.19  0.000142   -0.11     53.07   
   422. D(H  61,C  48,C  47,C  53)    -58.72 -0.000006    0.07    -58.65   
   423. D(H  61,C  48,C  47,C  46)    177.74 -0.000086    0.10    177.84   
   424. D(H  60,C  48,C  47,C  55)    -58.40  0.000036    0.02    -58.38   
   425. D(H  60,C  48,C  47,C  53)   -176.04  0.000037    0.03   -176.01   
   426. D(H  60,C  48,C  47,C  46)     60.42 -0.000042    0.05     60.47   
   427. D(C  49,C  48,C  47,C  55)   -179.04  0.000046    0.05   -178.99   
   428. D(C  49,C  48,C  47,C  53)     63.32  0.000048    0.06     63.38   
   429. D(H  61,C  48,C  47,C  55)     58.92 -0.000007    0.06     58.98   
   430. D(C  49,C  48,C  47,C  46)    -60.22 -0.000032    0.09    -60.13   
   431. D(C  56,C  49,C  48,H  61)    -57.74  0.000112   -0.01    -57.75   
   432. D(C  56,C  49,C  48,H  60)     59.00  0.000055    0.03     59.02   
   433. D(C  56,C  49,C  48,C  47)   -179.75  0.000028    0.01   -179.74   
   434. D(C  51,C  49,C  48,H  61)     63.66 -0.000136    0.09     63.76   
   435. D(C  51,C  49,C  48,H  60)   -179.60 -0.000193    0.13   -179.47   
   436. D(C  51,C  49,C  48,C  47)    -58.35 -0.000220    0.11    -58.23   
   437. D(C  50,C  49,C  48,H  61)   -177.21  0.000052    0.07   -177.13   
   438. D(C  50,C  49,C  48,H  60)    -60.47 -0.000005    0.11    -60.36   
   439. D(C  50,C  49,C  48,C  47)     60.78 -0.000032    0.09     60.88   
   440. D(H  63,C  50,C  49,C  56)     57.62 -0.000255   -0.11     57.51   
   441. D(H  63,C  50,C  49,C  51)    -62.30 -0.000042   -0.22    -62.52   
   442. D(H  63,C  50,C  49,C  48)    178.12  0.000050   -0.21    177.91   
   443. D(H  62,C  50,C  49,C  56)    -56.62 -0.000214   -0.16    -56.78   
   444. D(H  62,C  50,C  49,C  51)   -176.54 -0.000002   -0.26   -176.80   
   445. D(H  62,C  50,C  49,C  48)     63.87  0.000091   -0.25     63.62   
   446. D(C  45,C  50,C  49,C  56)   -174.85 -0.000144   -0.20   -175.05   
   447. D(C  45,C  50,C  49,C  51)     65.23  0.000068   -0.31     64.93   
   448. D(C  45,C  50,C  49,C  48)    -54.35  0.000160   -0.30    -54.65   
   449. D(H  63,C  50,C  45,C  54)    -68.28 -0.000060    0.33    -67.95   
   450. D(H  63,C  50,C  45,C  46)    172.56 -0.000057    0.24    172.80   
   451. D(H  63,C  50,C  45,C  43)     48.13 -0.000067    0.29     48.42   
   452. D(H  62,C  50,C  45,C  54)     46.57 -0.000088    0.37     46.94   
   453. D(H  62,C  50,C  45,C  46)    -72.59 -0.000085    0.28    -72.31   
   454. D(H  62,C  50,C  45,C  43)    162.98 -0.000095    0.33    163.31   
   455. D(C  49,C  50,C  45,C  54)    164.58 -0.000285    0.41    165.00   
   456. D(C  49,C  50,C  45,C  46)     45.42 -0.000282    0.33     45.75   
   457. D(C  49,C  50,C  45,C  43)    -79.01 -0.000293    0.38    -78.63   
   458. D(O  57,C  51,C  49,C  56)    -29.42  0.000187    0.04    -29.38   
   459. D(O  57,C  51,C  49,C  50)     89.84  0.000114    0.08     89.92   
   460. D(O  57,C  51,C  49,C  48)   -151.18  0.000065    0.01   -151.16   
   461. D(N  52,C  51,C  49,C  56)    153.46  0.000429   -0.19    153.27   
   462. D(N  52,C  51,C  49,C  50)    -87.28  0.000356   -0.15    -87.43   
   463. D(N  52,C  51,C  49,C  48)     31.71  0.000307   -0.22     31.49   
   464. D(H  70,N  52,C  51,O  57)     -2.10 -0.000446    0.17     -1.93   
   465. D(H  70,N  52,C  51,C  49)    175.00 -0.000740    0.41    175.40   
   466. D(C  53,N  52,C  51,O  57)    169.90 -0.000003   -0.06    169.84   
   467. D(C  53,N  52,C  51,C  49)    -13.01 -0.000297    0.18    -12.83   
   468. D(H  83,C  53,N  52,C  51)   -102.55  0.000012   -0.01   -102.55   
   469. D(H  82,C  53,N  52,H  70)    -46.52  0.000207   -0.17    -46.68   
   470. D(H  82,C  53,N  52,C  51)    141.53 -0.000128    0.05    141.58   
   471. D(C  47,C  53,N  52,C  51)     18.36 -0.000033    0.01     18.37   
   472. D(H  83,C  53,C  47,C  55)    -40.15  0.000019   -0.12    -40.27   
   473. D(H  83,C  53,C  47,C  48)     79.22  0.000087   -0.14     79.08   
   474. D(H  83,C  53,C  47,C  46)   -159.88  0.000044   -0.13   -160.01   
   475. D(H  82,C  53,C  47,C  55)     77.15  0.000042   -0.10     77.05   
   476. D(H  82,C  53,C  47,C  48)   -163.48  0.000110   -0.12   -163.60   
   477. D(C  47,C  53,N  52,H  70)   -169.68  0.000303   -0.21   -169.89   
   478. D(H  82,C  53,C  47,C  46)    -42.58  0.000067   -0.10    -42.69   
   479. D(N  52,C  53,C  47,C  55)   -160.82  0.000133   -0.10   -160.92   
   480. D(N  52,C  53,C  47,C  48)    -41.46  0.000201   -0.12    -41.58   
   481. D(H  83,C  53,N  52,H  70)     69.41  0.000348   -0.22     69.19   
   482. D(N  52,C  53,C  47,C  46)     79.45  0.000158   -0.11     79.34   
   483. D(H  73,C  54,C  45,C  50)    -59.28  0.000259   -0.03    -59.31   
   484. D(H  73,C  54,C  45,C  46)     60.36  0.000021    0.02     60.39   
   485. D(H  73,C  54,C  45,C  43)    179.30 -0.000264    0.20    179.50   
   486. D(H  72,C  54,C  45,C  50)   -178.88  0.000216   -0.01   -178.89   
   487. D(H  72,C  54,C  45,C  46)    -59.24 -0.000022    0.05    -59.19   
   488. D(H  72,C  54,C  45,C  43)     59.70 -0.000307    0.22     59.92   
   489. D(H  71,C  54,C  45,C  50)     60.24  0.000257   -0.03     60.21   
   490. D(H  71,C  54,C  45,C  46)    179.88  0.000019    0.03    179.91   
   491. D(H  71,C  54,C  45,C  43)    -61.18 -0.000266    0.20    -60.98   
   492. D(H  69,C  55,C  47,C  53)    -59.74 -0.000002   -0.01    -59.75   
   493. D(H  69,C  55,C  47,C  48)   -177.06 -0.000069    0.02   -177.03   
   494. D(H  69,C  55,C  47,C  46)     63.38  0.000055   -0.03     63.35   
   495. D(H  68,C  55,C  47,C  53)   -179.52  0.000006   -0.01   -179.53   
   496. D(H  68,C  55,C  47,C  48)     63.17 -0.000061    0.02     63.19   
   497. D(H  68,C  55,C  47,C  46)    -56.39  0.000063   -0.04    -56.43   
   498. D(H  67,C  55,C  47,C  53)     60.58  0.000013   -0.02     60.56   
   499. D(H  67,C  55,C  47,C  48)    -56.73 -0.000054    0.01    -56.72   
   500. D(H  67,C  55,C  47,C  46)   -176.29  0.000070   -0.04   -176.33   
   501. D(H  66,C  56,C  49,C  51)    -59.87  0.000144    0.08    -59.79   
   502. D(H  66,C  56,C  49,C  50)   -179.20  0.000004    0.03   -179.17   
   503. D(H  66,C  56,C  49,C  48)     61.40 -0.000034    0.15     61.55   
   504. D(H  65,C  56,C  49,C  51)   -178.99  0.000081    0.11   -178.88   
   505. D(H  65,C  56,C  49,C  50)     61.68 -0.000058    0.06     61.74   
   506. D(H  65,C  56,C  49,C  48)    -57.72 -0.000096    0.18    -57.54   
   507. D(H  64,C  56,C  49,C  51)     61.26  0.000068    0.17     61.43   
   508. D(H  64,C  56,C  49,C  50)    -58.07 -0.000071    0.12    -57.95   
   509. D(H  64,C  56,C  49,C  48)   -177.47 -0.000109    0.24   -177.23   
   510. D(H  17,O  57,C  51,N  52)     -0.60  0.000407   -0.39     -0.99   
   511. D(H  17,O  57,C  51,C  49)   -177.57  0.000686   -0.64   -178.21   
   512. D(C  51,O  57,H  17,N  11)     68.27  0.000249    0.79     69.05   
   513. D(N  52,H  70,O  16,H  27)    -78.53  0.000878   -0.63    -79.16   
   514. D(N  52,H  70,O  16,C  10)     83.60 -0.000051    0.83     84.43   
   515. D(O  16,H  70,N  52,C  53)    125.69  0.000127    0.18    125.88   
   516. D(O  16,H  70,N  52,C  51)    -61.33  0.000482   -0.01    -61.34   
    ----------------------------------------------------------------------------

         *************************************************************
         *                GEOMETRY OPTIMIZATION CYCLE   6            *
         *************************************************************
Calling /mnt/group-bin/orca_5_0_3_linux_x86-64_openmpi411/otool_external orca_EXT.extinp.tmp  ...  done

-------------------------   --------------------
FINAL SINGLE POINT ENERGY     -2040.659875959200   (From external program)
-------------------------   --------------------

------------------------------------------------------------------------------
                         ORCA GEOMETRY RELAXATION STEP
------------------------------------------------------------------------------

Reading the OPT-File                    .... done
Getting information on internals        .... done
Copying old internal coords+grads       .... done
Making the new internal coordinates     .... (new redundants).... done
Validating the new internal coordinates .... (new redundants).... done
Calculating the B-matrix                .... done
Calculating the G,G- and P matrices     .... done
Transforming gradient to internals      .... done
Projecting the internal gradient        .... done
Number of atoms                         ....  84
Number of internal coordinates          .... 516
Current Energy                          .... -2040.659875959 Eh
Current gradient norm                   ....     0.005414453 Eh/bohr
Maximum allowed component of the step   ....  0.300
Current trust radius                    ....  0.300
Updating the Hessian (BFGS)             .... done
Forming the augmented Hessian           .... done
Diagonalizing the augmented Hessian     .... done
Last element of RFO vector              ....  0.966404081
Lowest eigenvalues of augmented Hessian:
 -0.000398535  0.000434127  0.000657739  0.002714479  0.003675910
Length of the computed step             ....  0.265962795
The final length of the internal step   ....  0.265962795
Converting the step to cartesian space:
 Initial RMS(Int)=    0.0117083592
Transforming coordinates:
 Iter   0:  RMS(Cart)=    0.0696919845 RMS(Int)=    0.6771307701
 Iter   1:  RMS(Cart)=    0.0017512714 RMS(Int)=    0.2766019515
 Iter   2:  RMS(Cart)=    0.0000307534 RMS(Int)=    0.2766014055
 Iter   3:  RMS(Cart)=    0.0000014679 RMS(Int)=    0.0000005328
 Iter   4:  RMS(Cart)=    0.0000000505 RMS(Int)=    0.0000000160
done
Storing new coordinates                 .... done

                                .--------------------.
          ----------------------|Geometry convergence|-------------------------
          Item                value                   Tolerance       Converged
          ---------------------------------------------------------------------
          Energy change      -0.0003138226            0.0000050000      NO
          RMS gradient        0.0001594001            0.0001000000      NO
          MAX gradient        0.0007997787            0.0003000000      NO
          RMS step            0.0117083592            0.0020000000      NO
          MAX step            0.1851630258            0.0040000000      NO
          ........................................................
          Max(Bonds)      0.0980      Max(Angles)    0.70
          Max(Dihed)        2.29      Max(Improp)    0.00
          ---------------------------------------------------------------------

The optimization has not yet converged - more geometry cycles are needed


    ---------------------------------------------------------------------------
                         Redundant Internal Coordinates
                            (Angstroem and degrees)

        Definition                    Value    dE/dq     Step     New-Value
    ----------------------------------------------------------------------------
     1. B(C   1,C   0)                1.3936 -0.000178  0.0005    1.3941   
     2. B(C   2,C   1)                1.3908 -0.000080  0.0003    1.3912   
     3. B(C   3,C   2)                1.3902 -0.000194  0.0005    1.3907   
     4. B(C   4,C   3)                1.3869 -0.000115  0.0005    1.3874   
     5. B(C   5,C   4)                1.3901 -0.000133  0.0004    1.3905   
     6. B(C   5,C   0)                1.3865 -0.000154  0.0006    1.3871   
     7. B(C   6,C   1)                1.5114  0.000098  0.0005    1.5119   
     8. B(C   7,C   6)                1.4887 -0.000180  0.0006    1.4893   
     9. B(C   8,C   7)                1.3789 -0.000076  0.0003    1.3792   
    10. B(C   9,C   8)                1.4397 -0.000163  0.0009    1.4406   
    11. B(C  10,C   9)                1.3850 -0.000285  0.0012    1.3862   
    12. B(N  11,C  10)                1.3451  0.000151 -0.0002    1.3450   
    13. B(N  11,C   7)                1.3727 -0.000131  0.0002    1.3728   
    14. B(N  12,C   8)                1.3548 -0.000424  0.0013    1.3561   
    15. B(C  13,N  12)                1.3008 -0.000271  0.0009    1.3017   
    16. B(C  14,C  13)                1.4338 -0.000167  0.0002    1.4341   
    17. B(N  15,C  14)                1.3021 -0.000262  0.0008    1.3029   
    18. B(N  15,C   9)                1.3478 -0.000391  0.0008    1.3486   
    19. B(O  16,C  10)                1.3393 -0.000111 -0.0009    1.3384   
    20. B(H  17,N  11)                1.0275 -0.000156  0.0018    1.0293   
    21. B(H  18,C  13)                1.0850  0.000027 -0.0001    1.0849   
    22. B(H  19,C  14)                1.0844  0.000044 -0.0002    1.0842   
    23. B(H  20,C   0)                1.0839 -0.000065  0.0002    1.0841   
    24. B(H  21,C   5)                1.0825 -0.000078  0.0004    1.0829   
    25. B(H  22,C   4)                1.0824 -0.000022  0.0001    1.0825   
    26. B(H  23,C   3)                1.0828  0.000008 -0.0000    1.0828   
    27. B(H  24,C   2)                1.0839 -0.000029  0.0001    1.0840   
    28. B(H  25,C   6)                1.0931 -0.000031  0.0002    1.0932   
    29. B(H  26,C   6)                1.0932  0.000059 -0.0003    1.0929   
    30. B(H  27,O  16)                0.9657  0.000285  0.0005    0.9663   
    31. B(C  29,C  28)                1.3932 -0.000003  0.0003    1.3935   
    32. B(C  30,C  29)                1.3912 -0.000082  0.0008    1.3919   
    33. B(C  31,C  30)                1.3867  0.000125  0.0002    1.3870   
    34. B(C  32,C  31)                1.3886 -0.000069  0.0005    1.3890   
    35. B(C  33,C  32)                1.3893 -0.000216  0.0005    1.3899   
    36. B(C  33,C  28)                1.3856 -0.000172  0.0004    1.3860   
    37. B(C  34,C  29)                1.4868 -0.000255 -0.0002    1.4866   
    38. B(O  35,C  34)                1.2111 -0.000285  0.0014    1.2125   
    39. B(C  36,C  34)                1.4850 -0.000053 -0.0008    1.4842   
    40. B(C  37,C  36)                1.3855 -0.000081  0.0004    1.3860   
    41. B(C  38,C  37)                1.3914  0.000222 -0.0002    1.3912   
    42. B(C  39,C  38)                1.3868 -0.000106  0.0000    1.3869   
    43. B(C  40,C  39)                1.3917  0.000080 -0.0002    1.3915   
    44. B(C  40,H  27)                2.6644  0.000248 -0.0483    2.6161   
    45. B(C  41,C  40)                1.3948  0.000067 -0.0004    1.3943   
    46. B(C  41,C  36)                1.3957 -0.000037  0.0006    1.3962   
    47. B(N  42,C  38)                1.3831 -0.000094  0.0000    1.3831   
    48. B(C  43,N  42)                1.2854 -0.000077  0.0002    1.2856   
    49. B(O  44,C  43)                1.3537 -0.000193  0.0008    1.3545   
    50. B(O  44,C  37)                1.3477 -0.000484  0.0007    1.3484   
    51. B(C  45,C  43)                1.4990 -0.000213  0.0002    1.4992   
    52. B(C  46,C  45)                1.5337  0.000100 -0.0003    1.5335   
    53. B(C  47,C  46)                1.5355  0.000096 -0.0003    1.5352   
    54. B(C  48,C  47)                1.5244  0.000104 -0.0004    1.5241   
    55. B(C  49,C  48)                1.5283  0.000141 -0.0001    1.5282   
    56. B(C  50,C  49)                1.5411  0.000063 -0.0004    1.5407   
    57. B(C  50,C  45)                1.5380 -0.000069 -0.0002    1.5378   
    58. B(C  51,C  49)                1.5208  0.000041 -0.0003    1.5205   
    59. B(N  52,C  51)                1.3388  0.000336 -0.0016    1.3372   
    60. B(C  53,N  52)                1.4516 -0.000339  0.0012    1.4528   
    61. B(C  53,C  47)                1.5276 -0.000147  0.0005    1.5281   
    62. B(C  54,C  45)                1.5411 -0.000070  0.0004    1.5415   
    63. B(C  55,C  47)                1.5265  0.000038 -0.0002    1.5262   
    64. B(C  56,C  49)                1.5248 -0.000045  0.0002    1.5250   
    65. B(O  57,H  17)                1.8410  0.000274 -0.0040    1.8370   
    66. B(O  57,C  51)                1.2312 -0.000279  0.0020    1.2333   
    67. B(H  58,C  46)                1.0950  0.000057 -0.0004    1.0946   
    68. B(H  59,C  46)                1.0929  0.000004 -0.0000    1.0929   
    69. B(H  60,C  48)                1.0950  0.000047 -0.0003    1.0948   
    70. B(H  61,C  48)                1.0958  0.000006 -0.0001    1.0957   
    71. B(H  62,C  50)                1.0947  0.000072 -0.0004    1.0943   
    72. B(H  63,C  50)                1.0926 -0.000005  0.0001    1.0927   
    73. B(H  64,C  56)                1.0892 -0.000099  0.0003    1.0895   
    74. B(H  65,C  56)                1.0911  0.000051 -0.0002    1.0909   
    75. B(H  66,C  56)                1.0908 -0.000044  0.0002    1.0911   
    76. B(H  67,C  55)                1.0914 -0.000021  0.0001    1.0915   
    77. B(H  68,C  55)                1.0911 -0.000015  0.0001    1.0912   
    78. B(H  69,C  55)                1.0921 -0.000028  0.0001    1.0923   
    79. B(H  70,O  16)                2.3096 -0.000239  0.0276    2.3372   
    80. B(H  70,N  52)                1.0115 -0.000074  0.0003    1.0118   
    81. B(H  71,C  54)                1.0912 -0.000047  0.0002    1.0914   
    82. B(H  72,C  54)                1.0904 -0.000023  0.0001    1.0905   
    83. B(H  73,C  54)                1.0907  0.000043 -0.0002    1.0905   
    84. B(H  74,C  39)                1.0818 -0.000037  0.0002    1.0819   
    85. B(H  75,C  40)                1.0816 -0.000029  0.0001    1.0817   
    86. B(H  76,C  41)                1.0820 -0.000058  0.0002    1.0822   
    87. B(H  77,C   1)                2.9171  0.000668 -0.0980    2.8191   
    88. B(H  77,C  30)                1.0822  0.000381  0.0004    1.0826   
    89. B(H  78,H  64)                3.9844 -0.000083 -0.0515    3.9329   
    90. B(H  78,C  31)                1.0818 -0.000148  0.0003    1.0822   
    91. B(H  79,C  32)                1.0824  0.000006 -0.0000    1.0824   
    92. B(H  80,H  71)                3.3486 -0.000007  0.0116    3.3603   
    93. B(H  80,C  33)                1.0821  0.000023 -0.0001    1.0821   
    94. B(H  81,C  28)                1.0836  0.000000  0.0000    1.0836   
    95. B(H  82,C  53)                1.0915  0.000053 -0.0003    1.0912   
    96. B(H  83,C  53)                1.0952  0.000076 -0.0005    1.0947   
    97. A(C   1,C   0,H  20)          119.54 -0.000007    0.02    119.56   
    98. A(C   5,C   0,H  20)          119.78  0.000066   -0.06    119.72   
    99. A(C   1,C   0,C   5)          120.68 -0.000059    0.04    120.72   
   100. A(C   0,C   1,C   2)          118.70  0.000104   -0.04    118.66   
   101. A(C   0,C   1,C   6)          120.48 -0.000127    0.06    120.54   
   102. A(C   2,C   1,C   6)          120.80  0.000018   -0.03    120.77   
   103. A(C   1,C   2,C   3)          120.78 -0.000079    0.01    120.78   
   104. A(C   3,C   2,H  24)          119.68  0.000024    0.00    119.68   
   105. A(C   1,C   2,H  24)          119.54  0.000055   -0.01    119.53   
   106. A(C   4,C   3,H  23)          120.14  0.000020   -0.02    120.12   
   107. A(C   2,C   3,C   4)          120.10  0.000006    0.02    120.12   
   108. A(C   2,C   3,H  23)          119.76 -0.000026   -0.00    119.76   
   109. A(C   5,C   4,H  22)          120.21 -0.000025    0.01    120.22   
   110. A(C   3,C   4,H  22)          120.27 -0.000009    0.00    120.27   
   111. A(C   3,C   4,C   5)          119.52  0.000033   -0.01    119.51   
   112. A(C   0,C   5,C   4)          120.23 -0.000006   -0.03    120.20   
   113. A(C   0,C   5,H  21)          119.76  0.000001    0.03    119.78   
   114. A(C   4,C   5,H  21)          120.02  0.000005   -0.00    120.02   
   115. A(H  25,C   6,H  26)          105.90  0.000045   -0.01    105.89   
   116. A(C   7,C   6,H  26)          109.73 -0.000081   -0.13    109.60   
   117. A(C   1,C   6,C   7)          115.39  0.000379   -0.04    115.35   
   118. A(C   7,C   6,H  25)          107.60 -0.000158    0.17    107.77   
   119. A(C   1,C   6,H  25)          108.64 -0.000184    0.05    108.70   
   120. A(C   1,C   6,H  26)          109.14 -0.000030   -0.04    109.10   
   121. A(C   6,C   7,C   8)          131.03 -0.000211    0.20    131.23   
   122. A(C   6,C   7,N  11)          123.24  0.000229   -0.19    123.05   
   123. A(C   8,C   7,N  11)          105.67 -0.000022   -0.01    105.66   
   124. A(C   9,C   8,N  12)          121.02  0.000073   -0.04    120.98   
   125. A(C   7,C   8,C   9)          108.26  0.000080   -0.02    108.24   
   126. A(C   7,C   8,N  12)          130.71 -0.000152    0.06    130.78   
   127. A(C   8,C   9,C  10)          106.21 -0.000021    0.01    106.21   
   128. A(C  10,C   9,N  15)          130.98 -0.000035    0.07    131.05   
   129. A(C   8,C   9,N  15)          122.82  0.000056   -0.08    122.74   
   130. A(N  11,C  10,O  16)          120.02 -0.000076   -0.16    119.87   
   131. A(C   9,C  10,O  16)          132.41  0.000015    0.19    132.60   
   132. A(C   9,C  10,N  11)          107.46  0.000061   -0.05    107.40   
   133. A(C   7,N  11,C  10)          112.40 -0.000095    0.07    112.47   
   134. A(C   7,N  11,H  17)          124.65  0.000051   -0.14    124.52   
   135. A(C  10,N  11,H  17)          122.74  0.000044    0.08    122.82   
   136. A(C   8,N  12,C  13)          114.82 -0.000093    0.08    114.90   
   137. A(C  14,C  13,H  18)          118.59  0.000029   -0.03    118.56   
   138. A(N  12,C  13,H  18)          117.64 -0.000055    0.07    117.71   
   139. A(N  12,C  13,C  14)          123.77  0.000026   -0.04    123.73   
   140. A(C  13,C  14,N  15)          123.13  0.000045   -0.04    123.09   
   141. A(N  15,C  14,H  19)          117.94 -0.000066    0.07    118.01   
   142. A(C  13,C  14,H  19)          118.93  0.000021   -0.03    118.90   
   143. A(C   9,N  15,C  14)          114.44 -0.000107    0.12    114.56   
   144. A(C  10,O  16,H  27)          110.13  0.000241    0.34    110.47   
   145. A(C  10,O  16,H  70)          118.80  0.000298   -0.57    118.23   
   146. A(H  27,O  16,H  70)          129.38 -0.000688    0.70    130.09   
   147. A(N  11,H  17,O  57)          168.02 -0.000311    0.69    168.70   
   148. A(C  33,C  28,H  81)          119.68  0.000043   -0.01    119.67   
   149. A(C  29,C  28,H  81)          120.24 -0.000091    0.05    120.29   
   150. A(C  29,C  28,C  33)          120.07  0.000049   -0.04    120.03   
   151. A(C  30,C  29,C  34)          119.57 -0.000007   -0.04    119.53   
   152. A(C  28,C  29,C  34)          120.51 -0.000217    0.05    120.56   
   153. A(C  28,C  29,C  30)          119.91  0.000225   -0.00    119.91   
   154. A(C  29,C  30,C  31)          119.85 -0.000420    0.05    119.90   
   155. A(C  31,C  30,H  77)          120.06  0.000207   -0.05    120.02   
   156. A(C  29,C  30,H  77)          120.07  0.000212    0.00    120.07   
   157. A(C  30,C  31,C  32)          120.15  0.000202   -0.05    120.10   
   158. A(C  30,C  31,H  78)          119.65 -0.000100    0.07    119.72   
   159. A(C  32,C  31,H  78)          120.20 -0.000101   -0.02    120.18   
   160. A(C  31,C  32,C  33)          120.07  0.000066    0.01    120.08   
   161. A(C  31,C  32,H  79)          119.98 -0.000015   -0.02    119.96   
   162. A(C  33,C  32,H  79)          119.95 -0.000052    0.01    119.96   
   163. A(C  28,C  33,C  32)          119.92 -0.000123    0.04    119.96   
   164. A(C  32,C  33,H  80)          120.18  0.000027   -0.01    120.17   
   165. A(C  28,C  33,H  80)          119.90  0.000096   -0.03    119.87   
   166. A(O  35,C  34,C  36)          120.95 -0.000073   -0.02    120.93   
   167. A(C  29,C  34,C  36)          117.49  0.000068    0.18    117.68   
   168. A(C  29,C  34,O  35)          121.55 -0.000010   -0.15    121.40   
   169. A(C  34,C  36,C  37)          123.51  0.000385    0.07    123.57   
   170. A(C  37,C  36,C  41)          115.07 -0.000107    0.02    115.09   
   171. A(C  34,C  36,C  41)          121.33 -0.000285   -0.07    121.26   
   172. A(C  36,C  37,C  38)          124.19  0.000071   -0.09    124.10   
   173. A(C  36,C  37,O  44)          128.89  0.000048    0.09    128.97   
   174. A(C  38,C  37,O  44)          106.89 -0.000122    0.01    106.89   
   175. A(C  37,C  38,C  39)          119.91  0.000010    0.07    119.97   
   176. A(C  39,C  38,N  42)          131.71 -0.000168   -0.03    131.67   
   177. A(C  37,C  38,N  42)          108.37  0.000159   -0.04    108.33   
   178. A(C  38,C  39,C  40)          117.30 -0.000068    0.00    117.30   
   179. A(C  40,C  39,H  74)          121.34  0.000084   -0.04    121.29   
   180. A(C  38,C  39,H  74)          121.36 -0.000016    0.04    121.41   
   181. A(C  39,C  40,H  75)          119.38  0.000014   -0.01    119.36   
   182. A(C  41,C  40,H  75)          118.91 -0.000022    0.04    118.95   
   183. A(C  39,C  40,C  41)          121.71  0.000008   -0.02    121.69   
   184. A(C  40,C  41,H  76)          119.31 -0.000004   -0.07    119.24   
   185. A(C  36,C  41,H  76)          118.88 -0.000082    0.05    118.93   
   186. A(C  36,C  41,C  40)          121.81  0.000088    0.02    121.83   
   187. A(C  38,N  42,C  43)          104.76 -0.000356    0.12    104.89   
   188. A(O  44,C  43,C  45)          116.71 -0.000796    0.23    116.94   
   189. A(N  42,C  43,C  45)          128.57  0.000509   -0.07    128.50   
   190. A(N  42,C  43,O  44)          114.43  0.000282   -0.12    114.31   
   191. A(C  37,O  44,C  43)          105.53  0.000036    0.04    105.57   
   192. A(C  50,C  45,C  54)          108.46  0.000217   -0.02    108.44   
   193. A(C  46,C  45,C  54)          109.16 -0.000185    0.09    109.25   
   194. A(C  43,C  45,C  54)          105.34 -0.000042    0.08    105.42   
   195. A(C  46,C  45,C  50)          109.87 -0.000013   -0.06    109.82   
   196. A(C  43,C  45,C  50)          112.95 -0.000421    0.17    113.12   
   197. A(C  43,C  45,C  46)          110.88  0.000442   -0.25    110.63   
   198. A(H  58,C  46,H  59)          106.24  0.000022    0.03    106.27   
   199. A(C  47,C  46,H  59)          110.10 -0.000044   -0.05    110.05   
   200. A(C  45,C  46,H  59)          109.94  0.000058    0.02    109.97   
   201. A(C  47,C  46,H  58)          106.92 -0.000005    0.11    107.03   
   202. A(C  45,C  46,H  58)          106.64 -0.000149    0.07    106.71   
   203. A(C  45,C  46,C  47)          116.42  0.000106   -0.16    116.26   
   204. A(C  46,C  47,C  48)          109.30 -0.000035   -0.04    109.26   
   205. A(C  53,C  47,C  55)          107.99 -0.000093    0.04    108.02   
   206. A(C  48,C  47,C  55)          110.63  0.000050   -0.02    110.62   
   207. A(C  46,C  47,C  55)          108.05  0.000035    0.01    108.06   
   208. A(C  48,C  47,C  53)          107.41  0.000004   -0.00    107.41   
   209. A(C  46,C  47,C  53)          113.47  0.000040    0.01    113.48   
   210. A(H  60,C  48,H  61)          106.64 -0.000007    0.06    106.70   
   211. A(C  49,C  48,H  61)          110.23  0.000039   -0.01    110.22   
   212. A(C  47,C  48,H  61)          110.16 -0.000021   -0.01    110.15   
   213. A(C  49,C  48,H  60)          109.10 -0.000048   -0.03    109.07   
   214. A(C  47,C  48,H  60)          110.15  0.000029   -0.02    110.14   
   215. A(C  47,C  48,C  49)          110.49  0.000007   -0.00    110.49   
   216. A(C  51,C  49,C  56)          110.03  0.000027    0.10    110.13   
   217. A(C  50,C  49,C  56)          108.86 -0.000078    0.04    108.90   
   218. A(C  48,C  49,C  56)          110.49  0.000059   -0.08    110.41   
   219. A(C  50,C  49,C  51)          109.00  0.000132   -0.13    108.86   
   220. A(C  48,C  49,C  51)          109.75 -0.000077    0.03    109.78   
   221. A(C  48,C  49,C  50)          108.68 -0.000062    0.04    108.73   
   222. A(H  62,C  50,H  63)          105.81  0.000001   -0.01    105.80   
   223. A(C  49,C  50,H  63)          110.38  0.000089    0.03    110.41   
   224. A(C  45,C  50,H  63)          111.17 -0.000140    0.03    111.19   
   225. A(C  49,C  50,H  62)          106.28 -0.000097   -0.00    106.28   
   226. A(C  45,C  50,H  62)          106.67  0.000114   -0.02    106.66   
   227. A(C  45,C  50,C  49)          115.85  0.000032   -0.03    115.81   
   228. A(N  52,C  51,O  57)          121.80 -0.000174   -0.05    121.75   
   229. A(C  49,C  51,O  57)          121.31  0.000287    0.03    121.35   
   230. A(C  49,C  51,N  52)          116.83 -0.000113    0.01    116.84   
   231. A(C  51,N  52,C  53)          127.95  0.000166   -0.03    127.92   
   232. A(C  53,N  52,H  70)          116.02  0.000071    0.05    116.07   
   233. A(C  51,N  52,H  70)          115.56 -0.000223   -0.04    115.52   
   234. A(C  47,C  53,N  52)          113.37 -0.000032    0.02    113.39   
   235. A(H  82,C  53,H  83)          107.05  0.000003   -0.03    107.02   
   236. A(N  52,C  53,H  83)          108.36  0.000057   -0.07    108.29   
   237. A(C  47,C  53,H  83)          108.84 -0.000014    0.03    108.86   
   238. A(N  52,C  53,H  82)          108.45 -0.000009   -0.02    108.42   
   239. A(C  47,C  53,H  82)          110.57 -0.000003    0.07    110.64   
   240. A(H  72,C  54,H  73)          108.21 -0.000014    0.01    108.22   
   241. A(H  71,C  54,H  73)          107.96  0.000019    0.01    107.98   
   242. A(C  45,C  54,H  73)          109.69 -0.000006   -0.07    109.62   
   243. A(H  71,C  54,H  72)          108.32 -0.000006   -0.01    108.31   
   244. A(C  45,C  54,H  72)          111.08  0.000044    0.00    111.08   
   245. A(C  45,C  54,H  71)          111.48 -0.000038    0.05    111.53   
   246. A(C  47,C  55,H  69)          111.27  0.000017   -0.03    111.25   
   247. A(H  67,C  55,H  68)          107.84 -0.000019    0.05    107.89   
   248. A(C  47,C  55,H  68)          110.77  0.000020   -0.04    110.73   
   249. A(C  47,C  55,H  67)          111.21  0.000017   -0.04    111.17   
   250. A(H  68,C  55,H  69)          107.70 -0.000021    0.04    107.74   
   251. A(H  67,C  55,H  69)          107.89 -0.000016    0.02    107.91   
   252. A(H  65,C  56,H  66)          107.71  0.000009   -0.00    107.71   
   253. A(H  64,C  56,H  66)          108.13 -0.000022    0.06    108.20   
   254. A(C  49,C  56,H  66)          111.44 -0.000004   -0.01    111.42   
   255. A(H  64,C  56,H  65)          107.95  0.000004   -0.06    107.89   
   256. A(C  49,C  56,H  65)          109.53 -0.000012   -0.05    109.48   
   257. A(C  49,C  56,H  64)          111.92  0.000024    0.06    111.98   
   258. A(H  17,O  57,C  51)          132.01  0.000449   -0.14    131.87   
   259. A(O  16,H  70,N  52)          155.31  0.000339   -0.42    154.88   
   260. D(C   2,C   1,C   0,C   5)      0.70  0.000007    0.03      0.73   
   261. D(C   2,C   1,C   0,H  20)   -179.87 -0.000015   -0.27   -180.14   
   262. D(C   6,C   1,C   0,H  20)      1.90  0.000128   -0.22      1.68   
   263. D(C   6,C   1,C   0,C   5)   -177.53  0.000150    0.07   -177.46   
   264. D(H  24,C   2,C   1,C   0)    179.67  0.000036    0.05    179.71   
   265. D(C   3,C   2,C   1,C   6)    177.45 -0.000166    0.13    177.58   
   266. D(H  24,C   2,C   1,C   6)     -2.11 -0.000109    0.00     -2.10   
   267. D(C   3,C   2,C   1,C   0)     -0.78 -0.000020    0.18     -0.60   
   268. D(C   4,C   3,C   2,H  24)    179.91 -0.000038   -0.10    179.81   
   269. D(C   4,C   3,C   2,C   1)      0.35  0.000019   -0.23      0.12   
   270. D(H  23,C   3,C   2,C   1)   -179.77  0.000052   -0.23   -180.00   
   271. D(H  23,C   3,C   2,H  24)     -0.21 -0.000005   -0.10     -0.31   
   272. D(H  22,C   4,C   3,C   2)    179.85 -0.000013    0.12    179.97   
   273. D(C   5,C   4,C   3,H  23)   -179.72 -0.000037    0.09   -179.64   
   274. D(C   5,C   4,C   3,C   2)      0.16 -0.000004    0.08      0.24   
   275. D(H  22,C   4,C   3,H  23)     -0.03 -0.000046    0.12      0.09   
   276. D(C   0,C   5,C   4,H  22)   -179.92 -0.000001    0.08   -179.84   
   277. D(H  21,C   5,C   4,C   3)    179.69 -0.000018    0.15    179.84   
   278. D(C   4,C   5,C   0,C   1)     -0.21  0.000009   -0.17     -0.38   
   279. D(C   0,C   5,C   4,C   3)     -0.23 -0.000009    0.12     -0.11   
   280. D(H  21,C   5,C   0,C   1)    179.87  0.000017   -0.20    179.67   
   281. D(H  21,C   5,C   0,H  20)      0.45  0.000039    0.09      0.54   
   282. D(H  21,C   5,C   4,H  22)     -0.00 -0.000009    0.11      0.11   
   283. D(C   4,C   5,C   0,H  20)   -179.63  0.000031    0.12   -179.51   
   284. D(H  26,C   6,C   1,C   0)    176.50 -0.000033   -1.19    175.31   
   285. D(H  26,C   6,C   1,C   2)     -1.69  0.000111   -1.15     -2.84   
   286. D(H  25,C   6,C   1,C   0)     61.46  0.000028   -1.19     60.28   
   287. D(H  25,C   6,C   1,C   2)   -116.73  0.000173   -1.14   -117.87   
   288. D(C   7,C   6,C   1,C   0)    -59.42  0.000115   -1.42    -60.85   
   289. D(C   7,C   6,C   1,C   2)    122.38  0.000259   -1.38    121.01   
   290. D(C   8,C   7,C   6,H  25)    -25.07 -0.000054    0.10    -24.97   
   291. D(C   8,C   7,C   6,C   1)     96.38 -0.000159    0.28     96.66   
   292. D(N  11,C   7,C   6,C   1)    -87.03 -0.000292    0.36    -86.67   
   293. D(N  11,C   7,C   6,H  25)    151.52 -0.000188    0.19    151.71   
   294. D(N  11,C   7,C   6,H  26)     36.74 -0.000114    0.17     36.91   
   295. D(C   8,C   7,C   6,H  26)   -139.85  0.000020    0.09   -139.77   
   296. D(N  12,C   8,C   7,C   6)     -3.02 -0.000000    0.07     -2.95   
   297. D(C   9,C   8,C   7,C   6)    176.72  0.000160   -0.20    176.52   
   298. D(C   9,C   8,C   7,N  11)     -0.32  0.000268   -0.27     -0.59   
   299. D(N  12,C   8,C   7,N  11)    179.94  0.000107    0.00    179.95   
   300. D(N  15,C   9,C   8,N  12)     -0.63 -0.000009    0.17     -0.45   
   301. D(C  10,C   9,C   8,N  12)    179.56 -0.000044    0.06    179.62   
   302. D(N  15,C   9,C   8,C   7)    179.60 -0.000150    0.41    180.02   
   303. D(C  10,C   9,C   8,C   7)     -0.21 -0.000186    0.30      0.09   
   304. D(O  16,C  10,C   9,N  15)      4.76 -0.000031    0.04      4.80   
   305. D(N  11,C  10,C   9,N  15)   -179.12 -0.000017   -0.34   -179.46   
   306. D(O  16,C  10,C   9,C   8)   -175.44  0.000009    0.16   -175.28   
   307. D(N  11,C  10,C   9,C   8)      0.67  0.000023   -0.22      0.46   
   308. D(H  17,N  11,C  10,O  16)     -9.25  0.000167   -0.04     -9.29   
   309. D(C   7,N  11,C  10,C   9)     -0.93  0.000152    0.05     -0.88   
   310. D(C   7,N  11,C  10,O  16)    175.76  0.000167   -0.25    175.50   
   311. D(H  17,N  11,C   7,C   8)   -174.09 -0.000267   -0.09   -174.19   
   312. D(H  17,N  11,C   7,C   6)      8.57 -0.000154   -0.17      8.41   
   313. D(H  17,N  11,C  10,C   9)    174.06  0.000152    0.27    174.33   
   314. D(C  10,N  11,C   7,C   8)      0.78 -0.000268    0.14      0.92   
   315. D(C  10,N  11,C   7,C   6)   -176.55 -0.000155    0.06   -176.49   
   316. D(C  13,N  12,C   8,C   9)      0.49 -0.000007   -0.04      0.45   
   317. D(C  13,N  12,C   8,C   7)   -179.80  0.000171   -0.35   -180.14   
   318. D(H  18,C  13,N  12,C   8)    179.80 -0.000031    0.08    179.88   
   319. D(C  14,C  13,N  12,C   8)     -0.04  0.000020   -0.08     -0.13   
   320. D(H  19,C  14,C  13,N  12)    179.62 -0.000006    0.06    179.68   
   321. D(N  15,C  14,C  13,H  18)    179.80  0.000030   -0.06    179.74   
   322. D(N  15,C  14,C  13,N  12)     -0.36 -0.000021    0.11     -0.25   
   323. D(H  19,C  14,C  13,H  18)     -0.22  0.000046   -0.10     -0.32   
   324. D(C   9,N  15,C  14,H  19)   -179.74 -0.000010    0.06   -179.68   
   325. D(C   9,N  15,C  14,C  13)      0.24  0.000005    0.02      0.26   
   326. D(C  14,N  15,C   9,C  10)    179.99  0.000053   -0.01    179.98   
   327. D(C  14,N  15,C   9,C   8)      0.22  0.000008   -0.15      0.07   
   328. D(H  70,O  16,C  10,N  11)     -7.78  0.000485   -1.18     -8.96   
   329. D(H  70,O  16,C  10,C   9)    167.94  0.000505   -1.59    166.35   
   330. D(H  27,O  16,C  10,N  11)    158.79 -0.000202    0.52    159.31   
   331. D(H  27,O  16,C  10,C   9)    -25.50 -0.000182    0.11    -25.38   
   332. D(O  57,H  17,N  11,C  10)    -43.94 -0.000033   -0.20    -44.13   
   333. D(O  57,H  17,N  11,C   7)    130.43 -0.000041    0.06    130.49   
   334. D(C  34,C  29,C  28,H  81)      0.18 -0.000071    0.32      0.49   
   335. D(C  34,C  29,C  28,C  33)   -178.97 -0.000071    0.25   -178.73   
   336. D(C  30,C  29,C  28,H  81)    179.37  0.000034   -0.03    179.34   
   337. D(C  30,C  29,C  28,C  33)      0.22  0.000033   -0.10      0.12   
   338. D(H  77,C  30,C  29,C  34)     -0.94  0.000031   -0.19     -1.13   
   339. D(H  77,C  30,C  29,C  28)    179.85 -0.000071    0.15    180.00   
   340. D(C  31,C  30,C  29,C  34)   -179.45  0.000084   -0.38   -179.83   
   341. D(C  31,C  30,C  29,C  28)      1.35 -0.000017   -0.04      1.31   
   342. D(H  78,C  31,C  30,H  77)      0.03  0.000054   -0.10     -0.07   
   343. D(C  32,C  31,C  30,H  77)    179.85  0.000039   -0.06    179.79   
   344. D(C  32,C  31,C  30,C  29)     -1.64 -0.000014    0.13     -1.51   
   345. D(H  78,C  31,C  30,C  29)    178.53  0.000000    0.09    178.62   
   346. D(H  79,C  32,C  31,H  78)      0.30  0.000010   -0.10      0.21   
   347. D(H  79,C  32,C  31,C  30)   -179.52  0.000025   -0.13   -179.65   
   348. D(C  33,C  32,C  31,H  78)   -179.81  0.000016   -0.05   -179.86   
   349. D(C  33,C  32,C  31,C  30)      0.36  0.000031   -0.08      0.28   
   350. D(H  80,C  33,C  32,C  31)   -179.17  0.000002   -0.10   -179.27   
   351. D(C  28,C  33,C  32,H  79)   -178.91 -0.000002   -0.00   -178.91   
   352. D(C  28,C  33,C  32,C  31)      1.21 -0.000008   -0.05      1.16   
   353. D(H  80,C  33,C  28,H  81)     -0.27 -0.000032    0.12     -0.15   
   354. D(H  80,C  33,C  32,H  79)      0.71  0.000008   -0.05      0.66   
   355. D(H  80,C  33,C  28,C  29)    178.88 -0.000033    0.19    179.07   
   356. D(C  32,C  33,C  28,H  81)    179.35 -0.000023    0.07    179.42   
   357. D(C  32,C  33,C  28,C  29)     -1.50 -0.000024    0.14     -1.36   
   358. D(C  36,C  34,C  29,C  30)    135.42  0.000321    0.42    135.84   
   359. D(C  36,C  34,C  29,C  28)    -45.38  0.000427    0.07    -45.31   
   360. D(O  35,C  34,C  29,C  30)    -45.56 -0.000741    2.29    -43.27   
   361. D(O  35,C  34,C  29,C  28)    133.64 -0.000636    1.95    135.58   
   362. D(C  41,C  36,C  34,O  35)    -26.16  0.000800   -1.39    -27.54   
   363. D(C  41,C  36,C  34,C  29)    152.87 -0.000256    0.44    153.30   
   364. D(C  37,C  36,C  34,O  35)    150.17  0.000652   -1.01    149.16   
   365. D(C  37,C  36,C  34,C  29)    -30.80 -0.000403    0.81    -29.99   
   366. D(O  44,C  37,C  36,C  34)     -0.09  0.000075    0.15      0.06   
   367. D(C  38,C  37,C  36,C  41)     -0.96  0.000028    0.23     -0.73   
   368. D(C  38,C  37,C  36,C  34)   -177.50  0.000175   -0.12   -177.62   
   369. D(O  44,C  37,C  36,C  41)    176.45 -0.000072    0.50    176.95   
   370. D(N  42,C  38,C  37,O  44)      0.73  0.000109   -0.39      0.34   
   371. D(N  42,C  38,C  37,C  36)    178.62  0.000030   -0.17    178.45   
   372. D(C  39,C  38,C  37,O  44)   -178.02  0.000113   -0.38   -178.40   
   373. D(C  39,C  38,C  37,C  36)     -0.13  0.000034   -0.16     -0.29   
   374. D(H  74,C  39,C  38,N  42)      1.77 -0.000038    0.05      1.82   
   375. D(H  74,C  39,C  38,C  37)   -179.82 -0.000038    0.03   -179.78   
   376. D(C  40,C  39,C  38,N  42)   -177.66  0.000005   -0.10   -177.76   
   377. D(C  40,C  39,C  38,C  37)      0.75  0.000005   -0.11      0.64   
   378. D(H  75,C  40,C  39,H  74)      0.33 -0.000010    0.12      0.45   
   379. D(H  75,C  40,C  39,C  38)    179.76 -0.000054    0.27    180.03   
   380. D(C  41,C  40,C  39,H  74)   -179.69 -0.000064    0.15   -179.54   
   381. D(C  41,C  40,C  39,C  38)     -0.26 -0.000108    0.30      0.04   
   382. D(C  36,C  41,C  40,C  39)     -0.89  0.000176   -0.23     -1.12   
   383. D(H  76,C  41,C  36,C  37)   -179.13  0.000069   -0.54   -179.67   
   384. D(C  40,C  41,C  36,C  37)      1.44 -0.000130   -0.04      1.41   
   385. D(C  40,C  41,C  36,C  34)    178.06 -0.000249    0.31    178.38   
   386. D(H  76,C  41,C  36,C  34)     -2.51 -0.000049   -0.19     -2.70   
   387. D(H  76,C  41,C  40,H  75)     -0.33 -0.000078    0.31     -0.03   
   388. D(H  76,C  41,C  40,C  39)    179.69 -0.000024    0.27    179.96   
   389. D(C  36,C  41,C  40,H  75)    179.09  0.000122   -0.20    178.89   
   390. D(C  43,N  42,C  38,C  39)    177.37 -0.000102    0.43    177.80   
   391. D(C  43,N  42,C  38,C  37)     -1.18 -0.000102    0.44     -0.74   
   392. D(C  45,C  43,N  42,C  38)    174.71 -0.000050    0.19    174.91   
   393. D(O  44,C  43,N  42,C  38)      1.25  0.000065   -0.35      0.90   
   394. D(C  37,O  44,C  43,C  45)   -175.10  0.000018   -0.35   -175.45   
   395. D(C  37,O  44,C  43,N  42)     -0.82 -0.000002    0.11     -0.71   
   396. D(C  43,O  44,C  37,C  38)     -0.00 -0.000066    0.18      0.18   
   397. D(C  43,O  44,C  37,C  36)   -177.76  0.000017   -0.05   -177.81   
   398. D(C  54,C  45,C  43,O  44)     86.55 -0.000058    1.34     87.89   
   399. D(C  54,C  45,C  43,N  42)    -86.79 -0.000002    0.81    -85.98   
   400. D(C  50,C  45,C  43,O  44)    -31.67 -0.000068    1.23    -30.44   
   401. D(C  50,C  45,C  43,N  42)    155.00 -0.000012    0.69    155.69   
   402. D(C  46,C  45,C  43,O  44)   -155.49 -0.000076    1.37   -154.13   
   403. D(C  46,C  45,C  43,N  42)     31.17 -0.000020    0.83     32.01   
   404. D(H  59,C  46,C  45,C  54)     70.21 -0.000085   -0.27     69.95   
   405. D(H  59,C  46,C  45,C  50)   -170.97  0.000060   -0.27   -171.24   
   406. D(H  59,C  46,C  45,C  43)    -45.39 -0.000175   -0.28    -45.67   
   407. D(H  58,C  46,C  45,C  54)    -44.56 -0.000059   -0.34    -44.90   
   408. D(H  58,C  46,C  45,C  50)     74.26  0.000086   -0.35     73.91   
   409. D(H  58,C  46,C  45,C  43)   -160.17 -0.000149   -0.35   -160.52   
   410. D(C  47,C  46,C  45,C  54)   -163.74 -0.000008   -0.44   -164.17   
   411. D(C  47,C  46,C  45,C  50)    -44.92  0.000137   -0.44    -45.36   
   412. D(C  47,C  46,C  45,C  43)     80.65 -0.000099   -0.45     80.21   
   413. D(C  55,C  47,C  46,H  59)    -60.51  0.000002    0.21    -60.30   
   414. D(C  55,C  47,C  46,H  58)     54.49  0.000003    0.28     54.77   
   415. D(C  55,C  47,C  46,C  45)    173.52 -0.000125    0.35    173.87   
   416. D(C  53,C  47,C  46,H  59)     59.20 -0.000065    0.27     59.47   
   417. D(C  53,C  47,C  46,H  58)    174.20 -0.000065    0.34    174.53   
   418. D(C  53,C  47,C  46,C  45)    -66.77 -0.000193    0.41    -66.37   
   419. D(C  48,C  47,C  46,H  59)    179.04 -0.000059    0.25    179.29   
   420. D(C  48,C  47,C  46,H  58)    -65.96 -0.000059    0.31    -65.64   
   421. D(C  48,C  47,C  46,C  45)     53.07 -0.000187    0.38     53.45   
   422. D(H  61,C  48,C  47,C  53)    -58.65  0.000067   -0.08    -58.73   
   423. D(H  61,C  48,C  47,C  46)    177.84  0.000037   -0.06    177.78   
   424. D(H  60,C  48,C  47,C  55)    -58.38 -0.000012   -0.10    -58.48   
   425. D(H  60,C  48,C  47,C  53)   -176.01  0.000070   -0.14   -176.15   
   426. D(H  60,C  48,C  47,C  46)     60.47  0.000040   -0.12     60.35   
   427. D(C  49,C  48,C  47,C  55)   -178.99  0.000025   -0.06   -179.04   
   428. D(C  49,C  48,C  47,C  53)     63.38  0.000106   -0.09     63.29   
   429. D(H  61,C  48,C  47,C  55)     58.98 -0.000015   -0.04     58.94   
   430. D(C  49,C  48,C  47,C  46)    -60.13  0.000077   -0.08    -60.21   
   431. D(C  56,C  49,C  48,H  61)    -57.75 -0.000005   -0.14    -57.89   
   432. D(C  56,C  49,C  48,H  60)     59.02 -0.000019   -0.09     58.94   
   433. D(C  56,C  49,C  48,C  47)   -179.74 -0.000010   -0.13   -179.87   
   434. D(C  51,C  49,C  48,H  61)     63.76  0.000016   -0.05     63.71   
   435. D(C  51,C  49,C  48,H  60)   -179.47  0.000002    0.01   -179.46   
   436. D(C  51,C  49,C  48,C  47)    -58.23  0.000012   -0.03    -58.26   
   437. D(C  50,C  49,C  48,H  61)   -177.13  0.000094   -0.17   -177.30   
   438. D(C  50,C  49,C  48,H  60)    -60.36  0.000080   -0.11    -60.47   
   439. D(C  50,C  49,C  48,C  47)     60.88  0.000090   -0.15     60.73   
   440. D(H  63,C  50,C  49,C  56)     57.51 -0.000037    0.08     57.59   
   441. D(H  63,C  50,C  49,C  51)    -62.52 -0.000102    0.02    -62.50   
   442. D(H  63,C  50,C  49,C  48)    177.91 -0.000049    0.03    177.94   
   443. D(H  62,C  50,C  49,C  56)    -56.78 -0.000030    0.08    -56.70   
   444. D(H  62,C  50,C  49,C  51)   -176.80 -0.000094    0.01   -176.79   
   445. D(H  62,C  50,C  49,C  48)     63.62 -0.000041    0.03     63.65   
   446. D(C  45,C  50,C  49,C  56)   -175.05 -0.000125    0.12   -174.93   
   447. D(C  45,C  50,C  49,C  51)     64.93 -0.000189    0.05     64.98   
   448. D(C  45,C  50,C  49,C  48)    -54.65 -0.000136    0.07    -54.58   
   449. D(H  63,C  50,C  45,C  54)    -67.95 -0.000064    0.33    -67.63   
   450. D(H  63,C  50,C  45,C  46)    172.80  0.000038    0.27    173.07   
   451. D(H  63,C  50,C  45,C  43)     48.42 -0.000223    0.51     48.93   
   452. D(H  62,C  50,C  45,C  54)     46.94 -0.000070    0.32     47.26   
   453. D(H  62,C  50,C  45,C  46)    -72.31  0.000032    0.26    -72.04   
   454. D(H  62,C  50,C  45,C  43)    163.31 -0.000228    0.51    163.82   
   455. D(C  49,C  50,C  45,C  54)    165.00 -0.000091    0.29    165.29   
   456. D(C  49,C  50,C  45,C  46)     45.75  0.000011    0.23     45.98   
   457. D(C  49,C  50,C  45,C  43)    -78.63 -0.000250    0.48    -78.15   
   458. D(O  57,C  51,C  49,C  56)    -29.38 -0.000082   -0.02    -29.40   
   459. D(O  57,C  51,C  49,C  50)     89.92 -0.000081    0.01     89.92   
   460. D(O  57,C  51,C  49,C  48)   -151.17 -0.000123   -0.01   -151.17   
   461. D(N  52,C  51,C  49,C  56)    153.27 -0.000070    0.09    153.36   
   462. D(N  52,C  51,C  49,C  50)    -87.43 -0.000069    0.12    -87.31   
   463. D(N  52,C  51,C  49,C  48)     31.48 -0.000111    0.11     31.59   
   464. D(H  70,N  52,C  51,O  57)     -1.93 -0.000034    0.23     -1.69   
   465. D(H  70,N  52,C  51,C  49)    175.41 -0.000033    0.12    175.53   
   466. D(C  53,N  52,C  51,O  57)    169.84  0.000091    0.02    169.86   
   467. D(C  53,N  52,C  51,C  49)    -12.82  0.000092   -0.09    -12.92   
   468. D(H  83,C  53,N  52,C  51)   -102.55 -0.000020   -0.00   -102.55   
   469. D(H  82,C  53,N  52,H  70)    -46.69  0.000056   -0.14    -46.82   
   470. D(H  82,C  53,N  52,C  51)    141.58 -0.000049    0.08    141.66   
   471. D(C  47,C  53,N  52,C  51)     18.37 -0.000018    0.00     18.37   
   472. D(H  83,C  53,C  47,C  55)    -40.27 -0.000023    0.03    -40.24   
   473. D(H  83,C  53,C  47,C  48)     79.07 -0.000012    0.03     79.10   
   474. D(H  83,C  53,C  47,C  46)   -160.01 -0.000028   -0.02   -160.02   
   475. D(H  82,C  53,C  47,C  55)     77.05 -0.000029    0.04     77.10   
   476. D(H  82,C  53,C  47,C  48)   -163.61 -0.000018    0.04   -163.56   
   477. D(C  47,C  53,N  52,H  70)   -169.89  0.000088   -0.22   -170.11   
   478. D(H  82,C  53,C  47,C  46)    -42.69 -0.000034   -0.00    -42.69   
   479. D(N  52,C  53,C  47,C  55)   -160.92 -0.000065    0.08   -160.84   
   480. D(N  52,C  53,C  47,C  48)    -41.58 -0.000054    0.08    -41.50   
   481. D(H  83,C  53,N  52,H  70)     69.18  0.000085   -0.22     68.96   
   482. D(N  52,C  53,C  47,C  46)     79.34 -0.000070    0.03     79.37   
   483. D(H  73,C  54,C  45,C  50)    -59.31 -0.000143    0.18    -59.13   
   484. D(H  73,C  54,C  45,C  46)     60.39 -0.000139    0.15     60.53   
   485. D(H  73,C  54,C  45,C  43)    179.50  0.000262   -0.05    179.44   
   486. D(H  72,C  54,C  45,C  50)   -178.89 -0.000150    0.21   -178.67   
   487. D(H  72,C  54,C  45,C  46)    -59.19 -0.000145    0.18    -59.01   
   488. D(H  72,C  54,C  45,C  43)     59.92  0.000256   -0.02     59.90   
   489. D(H  71,C  54,C  45,C  50)     60.21 -0.000147    0.18     60.39   
   490. D(H  71,C  54,C  45,C  46)    179.91 -0.000143    0.15    180.06   
   491. D(H  71,C  54,C  45,C  43)    -60.98  0.000258   -0.05    -61.03   
   492. D(H  69,C  55,C  47,C  53)    -59.75 -0.000010   -0.02    -59.78   
   493. D(H  69,C  55,C  47,C  48)   -177.03  0.000012   -0.03   -177.07   
   494. D(H  69,C  55,C  47,C  46)     63.36  0.000003    0.02     63.37   
   495. D(H  68,C  55,C  47,C  53)   -179.54 -0.000008   -0.03   -179.56   
   496. D(H  68,C  55,C  47,C  48)     63.19  0.000015   -0.04     63.15   
   497. D(H  68,C  55,C  47,C  46)    -56.43  0.000006    0.01    -56.42   
   498. D(H  67,C  55,C  47,C  53)     60.56 -0.000008   -0.04     60.52   
   499. D(H  67,C  55,C  47,C  48)    -56.72  0.000014   -0.05    -56.77   
   500. D(H  67,C  55,C  47,C  46)   -176.33  0.000006    0.00   -176.33   
   501. D(H  66,C  56,C  49,C  51)    -59.79  0.000049    0.03    -59.76   
   502. D(H  66,C  56,C  49,C  50)   -179.17 -0.000080    0.11   -179.07   
   503. D(H  66,C  56,C  49,C  48)     61.55  0.000009    0.08     61.63   
   504. D(H  65,C  56,C  49,C  51)   -178.88  0.000048    0.08   -178.80   
   505. D(H  65,C  56,C  49,C  50)     61.74 -0.000082    0.16     61.89   
   506. D(H  65,C  56,C  49,C  48)    -57.54  0.000007    0.13    -57.41   
   507. D(H  64,C  56,C  49,C  51)     61.43  0.000036    0.15     61.58   
   508. D(H  64,C  56,C  49,C  50)    -57.95 -0.000094    0.22    -57.73   
   509. D(H  64,C  56,C  49,C  48)   -177.23 -0.000005    0.20   -177.03   
   510. D(H  17,O  57,C  51,N  52)     -0.98  0.000131   -0.60     -1.58   
   511. D(H  17,O  57,C  51,C  49)   -178.20  0.000142   -0.49   -178.68   
   512. D(C  51,O  57,H  17,N  11)     69.07 -0.000561    1.63     70.70   
   513. D(N  52,H  70,O  16,H  27)    -79.17  0.000240   -0.61    -79.77   
   514. D(N  52,H  70,O  16,C  10)     84.44 -0.000414    1.32     85.76   
   515. D(O  16,H  70,N  52,C  53)    125.88 -0.000299    0.28    126.16   
   516. D(O  16,H  70,N  52,C  51)    -61.34 -0.000177    0.08    -61.25   
    ----------------------------------------------------------------------------

         *************************************************************
         *                GEOMETRY OPTIMIZATION CYCLE   7            *
         *************************************************************
Calling /mnt/group-bin/orca_5_0_3_linux_x86-64_openmpi411/otool_external orca_EXT.extinp.tmp  ...  done

-------------------------   --------------------
FINAL SINGLE POINT ENERGY     -2040.659772681200   (From external program)
-------------------------   --------------------

------------------------------------------------------------------------------
                         ORCA GEOMETRY RELAXATION STEP
------------------------------------------------------------------------------

Reading the OPT-File                    .... done
Getting information on internals        .... done
Copying old internal coords+grads       .... done
Making the new internal coordinates     .... (new redundants).... done
Validating the new internal coordinates .... (new redundants).... done
Calculating the B-matrix                .... done
Calculating the G,G- and P matrices     .... done
Transforming gradient to internals      .... done
Projecting the internal gradient        .... done
Number of atoms                         ....  84
Number of internal coordinates          .... 516
Current Energy                          .... -2040.659772681 Eh
Current gradient norm                   ....     0.007317017 Eh/bohr
Maximum allowed component of the step   ....  0.300
Current trust radius                    ....  0.300
Updating the Hessian (BFGS)             .... done
Forming the augmented Hessian           .... done
Diagonalizing the augmented Hessian     .... done
Last element of RFO vector              ....  0.980026902
Lowest eigenvalues of augmented Hessian:
 -0.000501037  0.000463629  0.000664854  0.003071264  0.005215493
Length of the computed step             ....  0.202917857
The final length of the internal step   ....  0.202917857
Converting the step to cartesian space:
 Initial RMS(Int)=    0.0089329606
Transforming coordinates:
 Iter   0:  RMS(Cart)=    0.0588332583 RMS(Int)=    0.5531534807
 Iter   1:  RMS(Cart)=    0.0014905894 RMS(Int)=    0.0004399035
 Iter   2:  RMS(Cart)=    0.0000176853 RMS(Int)=    0.0000059680
 Iter   3:  RMS(Cart)=    0.0000002819 RMS(Int)=    0.0000000787
 Iter   4:  RMS(Cart)=    0.0000000065 RMS(Int)=    0.0000000019
done
Storing new coordinates                 .... done

                                .--------------------.
          ----------------------|Geometry convergence|-------------------------
          Item                value                   Tolerance       Converged
          ---------------------------------------------------------------------
          Energy change       0.0001032780            0.0000050000      NO
          RMS gradient        0.0003965681            0.0001000000      NO
          MAX gradient        0.0023913760            0.0003000000      NO
          RMS step            0.0089329606            0.0020000000      NO
          MAX step            0.1613937944            0.0040000000      NO
          ........................................................
          Max(Bonds)      0.0854      Max(Angles)    0.29
          Max(Dihed)        0.92      Max(Improp)    0.00
          ---------------------------------------------------------------------

The optimization has not yet converged - more geometry cycles are needed


    ---------------------------------------------------------------------------
                         Redundant Internal Coordinates
                            (Angstroem and degrees)

        Definition                    Value    dE/dq     Step     New-Value
    ----------------------------------------------------------------------------
     1. B(C   1,C   0)                1.3941  0.000488 -0.0003    1.3938   
     2. B(C   2,C   1)                1.3912  0.000329 -0.0002    1.3910   
     3. B(C   3,C   2)                1.3907  0.000575 -0.0003    1.3904   
     4. B(C   4,C   3)                1.3874  0.000374 -0.0002    1.3872   
     5. B(C   5,C   4)                1.3905  0.000301 -0.0002    1.3904   
     6. B(C   5,C   0)                1.3871  0.000507 -0.0003    1.3868   
     7. B(C   6,C   1)                1.5119  0.000086 -0.0005    1.5114   
     8. B(C   7,C   6)                1.4893  0.000641 -0.0004    1.4889   
     9. B(C   8,C   7)                1.3792  0.000506 -0.0002    1.3789   
    10. B(C   9,C   8)                1.4406  0.000671 -0.0005    1.4402   
    11. B(C  10,C   9)                1.3862  0.000897 -0.0005    1.3857   
    12. B(N  11,C  10)                1.3450 -0.000197 -0.0001    1.3449   
    13. B(N  11,C   7)                1.3728  0.000443  0.0000    1.3728   
    14. B(N  12,C   8)                1.3561  0.001052 -0.0006    1.3556   
    15. B(C  13,N  12)                1.3017  0.000933 -0.0005    1.3012   
    16. B(C  14,C  13)                1.4341  0.000246 -0.0001    1.4340   
    17. B(N  15,C  14)                1.3029  0.000769 -0.0004    1.3025   
    18. B(N  15,C   9)                1.3486  0.001013 -0.0004    1.3481   
    19. B(O  16,C  10)                1.3384  0.000084  0.0001    1.3385   
    20. B(H  17,N  11)                1.0293  0.000695 -0.0009    1.0284   
    21. B(H  18,C  13)                1.0849 -0.000055  0.0000    1.0849   
    22. B(H  19,C  14)                1.0842 -0.000093  0.0001    1.0843   
    23. B(H  20,C   0)                1.0841  0.000034  0.0000    1.0842   
    24. B(H  21,C   5)                1.0829  0.000235 -0.0002    1.0827   
    25. B(H  22,C   4)                1.0825  0.000076 -0.0001    1.0824   
    26. B(H  23,C   3)                1.0828 -0.000063  0.0000    1.0828   
    27. B(H  24,C   2)                1.0840  0.000062 -0.0001    1.0840   
    28. B(H  25,C   6)                1.0932  0.000156 -0.0001    1.0931   
    29. B(H  26,C   6)                1.0929 -0.000159  0.0001    1.0931   
    30. B(H  27,O  16)                0.9663  0.000109 -0.0007    0.9655   
    31. B(C  29,C  28)                1.3935  0.000099 -0.0001    1.3934   
    32. B(C  30,C  29)                1.3920  0.000031 -0.0003    1.3917   
    33. B(C  31,C  30)                1.3869  0.000040 -0.0001    1.3868   
    34. B(C  32,C  31)                1.3891  0.000230 -0.0002    1.3889   
    35. B(C  33,C  32)                1.3899  0.000655 -0.0004    1.3895   
    36. B(C  33,C  28)                1.3860  0.000537 -0.0002    1.3858   
    37. B(C  34,C  29)                1.4866  0.000268  0.0001    1.4867   
    38. B(O  35,C  34)                1.2125  0.001765 -0.0006    1.2119   
    39. B(C  36,C  34)                1.4842 -0.000858  0.0005    1.4847   
    40. B(C  37,C  36)                1.3859 -0.000347 -0.0001    1.3857   
    41. B(C  38,C  37)                1.3912 -0.000491  0.0001    1.3913   
    42. B(C  39,C  38)                1.3869  0.000319 -0.0000    1.3868   
    43. B(C  40,C  39)                1.3915 -0.000104  0.0002    1.3917   
    44. B(C  40,H  27)                2.6161 -0.000793  0.0289    2.6450   
    45. B(C  41,C  40)                1.3944 -0.000334  0.0003    1.3946   
    46. B(C  41,C  36)                1.3962  0.000621 -0.0003    1.3960   
    47. B(N  42,C  38)                1.3831 -0.000348  0.0003    1.3834   
    48. B(C  43,N  42)                1.2856  0.000509 -0.0001    1.2855   
    49. B(O  44,C  43)                1.3544  0.000086 -0.0003    1.3541   
    50. B(O  44,C  37)                1.3483  0.000890 -0.0005    1.3479   
    51. B(C  45,C  43)                1.4991 -0.000107  0.0001    1.4992   
    52. B(C  46,C  45)                1.5335 -0.000823  0.0006    1.5341   
    53. B(C  47,C  46)                1.5352 -0.000414  0.0003    1.5356   
    54. B(C  48,C  47)                1.5241 -0.000120  0.0001    1.5243   
    55. B(C  49,C  48)                1.5282 -0.000251  0.0001    1.5282   
    56. B(C  50,C  49)                1.5406 -0.000620  0.0003    1.5409   
    57. B(C  50,C  45)                1.5378  0.000456 -0.0002    1.5375   
    58. B(C  51,C  49)                1.5205 -0.000329  0.0005    1.5209   
    59. B(N  52,C  51)                1.3372 -0.001328  0.0009    1.3380   
    60. B(C  53,N  52)                1.4528  0.001017 -0.0007    1.4521   
    61. B(C  53,C  47)                1.5282  0.000637 -0.0008    1.5274   
    62. B(C  54,C  45)                1.5415  0.000266 -0.0002    1.5413   
    63. B(C  55,C  47)                1.5262 -0.000125  0.0002    1.5264   
    64. B(C  56,C  49)                1.5250  0.000128 -0.0001    1.5249   
    65. B(O  57,H  17)                1.8370  0.000054 -0.0038    1.8332   
    66. B(O  57,C  51)                1.2333  0.002391 -0.0009    1.2323   
    67. B(H  58,C  46)                1.0946 -0.000193  0.0002    1.0948   
    68. B(H  59,C  46)                1.0929  0.000021 -0.0000    1.0929   
    69. B(H  60,C  48)                1.0948 -0.000104  0.0001    1.0949   
    70. B(H  61,C  48)                1.0957 -0.000036  0.0000    1.0958   
    71. B(H  62,C  50)                1.0943 -0.000223  0.0002    1.0945   
    72. B(H  63,C  50)                1.0927 -0.000011 -0.0000    1.0927   
    73. B(H  64,C  56)                1.0895  0.000294 -0.0001    1.0894   
    74. B(H  65,C  56)                1.0909 -0.000129  0.0001    1.0910   
    75. B(H  66,C  56)                1.0911  0.000147 -0.0001    1.0909   
    76. B(H  67,C  55)                1.0915  0.000046 -0.0000    1.0915   
    77. B(H  68,C  55)                1.0912  0.000066 -0.0001    1.0911   
    78. B(H  69,C  55)                1.0923  0.000078 -0.0001    1.0922   
    79. B(H  70,O  16)                2.3371  0.000730 -0.0101    2.3270   
    80. B(H  70,N  52)                1.0118  0.000701 -0.0004    1.0113   
    81. B(H  71,C  54)                1.0914  0.000059 -0.0001    1.0914   
    82. B(H  72,C  54)                1.0905  0.000087 -0.0001    1.0905   
    83. B(H  73,C  54)                1.0905 -0.000137  0.0001    1.0906   
    84. B(H  74,C  39)                1.0819  0.000123 -0.0001    1.0818   
    85. B(H  75,C  40)                1.0817  0.000045 -0.0000    1.0817   
    86. B(H  76,C  41)                1.0822  0.000082 -0.0001    1.0821   
    87. B(H  77,C   1)                2.8192 -0.001272  0.0854    2.9046   
    88. B(H  77,C  30)                1.0826 -0.000985 -0.0001    1.0825   
    89. B(H  78,H  64)                3.9329  0.000128  0.0438    3.9767   
    90. B(H  78,C  31)                1.0822  0.000510 -0.0003    1.0818   
    91. B(H  79,C  32)                1.0824 -0.000009 -0.0000    1.0824   
    92. B(H  80,H  71)                3.3603 -0.000049  0.0089    3.3692   
    93. B(H  80,C  33)                1.0821 -0.000046  0.0000    1.0821   
    94. B(H  81,C  28)                1.0836  0.000034 -0.0000    1.0836   
    95. B(H  82,C  53)                1.0912 -0.000104  0.0001    1.0913   
    96. B(H  83,C  53)                1.0947 -0.000204  0.0002    1.0949   
    97. A(C   1,C   0,H  20)          119.56  0.000003   -0.00    119.56   
    98. A(C   5,C   0,H  20)          119.72 -0.000211    0.02    119.74   
    99. A(C   1,C   0,C   5)          120.72  0.000207   -0.02    120.70   
   100. A(C   0,C   1,C   2)          118.66 -0.000275    0.02    118.68   
   101. A(C   0,C   1,C   6)          120.54  0.000429   -0.04    120.50   
   102. A(C   2,C   1,C   6)          120.77 -0.000148    0.02    120.79   
   103. A(C   1,C   2,C   3)          120.78  0.000126   -0.01    120.77   
   104. A(C   3,C   2,H  24)          119.68 -0.000057    0.00    119.69   
   105. A(C   1,C   2,H  24)          119.53 -0.000068    0.00    119.54   
   106. A(C   4,C   3,H  23)          120.12 -0.000045    0.00    120.13   
   107. A(C   2,C   3,C   4)          120.12  0.000044   -0.01    120.11   
   108. A(C   2,C   3,H  23)          119.76  0.000001    0.00    119.76   
   109. A(C   5,C   4,H  22)          120.22  0.000019   -0.00    120.22   
   110. A(C   3,C   4,H  22)          120.27  0.000054   -0.00    120.27   
   111. A(C   3,C   4,C   5)          119.51 -0.000074    0.00    119.52   
   112. A(C   0,C   5,C   4)          120.20 -0.000027    0.01    120.21   
   113. A(C   0,C   5,H  21)          119.78  0.000053   -0.01    119.77   
   114. A(C   4,C   5,H  21)          120.02 -0.000025    0.00    120.02   
   115. A(H  25,C   6,H  26)          105.89 -0.000031    0.02    105.91   
   116. A(C   7,C   6,H  26)          109.60 -0.000494    0.10    109.70   
   117. A(C   1,C   6,C   7)          115.34  0.000222   -0.02    115.32   
   118. A(C   7,C   6,H  25)          107.78  0.000414   -0.10    107.67   
   119. A(C   1,C   6,H  25)          108.70 -0.000216   -0.01    108.69   
   120. A(C   1,C   6,H  26)          109.10  0.000091    0.02    109.12   
   121. A(C   6,C   7,C   8)          131.23  0.000729   -0.10    131.13   
   122. A(C   6,C   7,N  11)          123.04 -0.000546    0.10    123.15   
   123. A(C   8,C   7,N  11)          105.66 -0.000191    0.01    105.67   
   124. A(C   9,C   8,N  12)          120.98 -0.000191    0.02    121.00   
   125. A(C   7,C   8,C   9)          108.24 -0.000086    0.01    108.25   
   126. A(C   7,C   8,N  12)          130.78  0.000276   -0.02    130.75   
   127. A(C   8,C   9,C  10)          106.21  0.000032   -0.00    106.21   
   128. A(C  10,C   9,N  15)          131.05  0.000353   -0.04    131.01   
   129. A(C   8,C   9,N  15)          122.74 -0.000385    0.04    122.78   
   130. A(N  11,C  10,O  16)          119.86 -0.000357    0.07    119.92   
   131. A(C   9,C  10,O  16)          132.61  0.000619   -0.09    132.52   
   132. A(C   9,C  10,N  11)          107.40 -0.000281    0.03    107.43   
   133. A(C   7,N  11,C  10)          112.47  0.000521   -0.04    112.43   
   134. A(C   7,N  11,H  17)          124.52  0.000137    0.06    124.57   
   135. A(C  10,N  11,H  17)          122.82 -0.000641   -0.01    122.81   
   136. A(C   8,N  12,C  13)          114.90  0.000396   -0.04    114.86   
   137. A(C  14,C  13,H  18)          118.56 -0.000062    0.01    118.57   
   138. A(N  12,C  13,H  18)          117.71  0.000272   -0.03    117.68   
   139. A(N  12,C  13,C  14)          123.73 -0.000210    0.02    123.75   
   140. A(C  13,C  14,N  15)          123.09 -0.000118    0.01    123.10   
   141. A(N  15,C  14,H  19)          118.01  0.000208   -0.03    117.98   
   142. A(C  13,C  14,H  19)          118.90 -0.000090    0.01    118.92   
   143. A(C   9,N  15,C  14)          114.56  0.000508   -0.05    114.51   
   144. A(C  10,O  16,H  27)          110.44  0.000375   -0.10    110.34   
   145. A(C  10,O  16,H  70)          118.19  0.000983    0.08    118.26   
   146. A(H  27,O  16,H  70)          130.06 -0.001221    0.09    130.16   
   147. A(N  11,H  17,O  57)          168.71 -0.000535    0.00    168.71   
   148. A(C  33,C  28,H  81)          119.68  0.000198   -0.01    119.66   
   149. A(C  29,C  28,H  81)          120.29  0.000141   -0.01    120.28   
   150. A(C  29,C  28,C  33)          120.03 -0.000338    0.03    120.06   
   151. A(C  30,C  29,C  34)          119.52 -0.000155    0.05    119.57   
   152. A(C  28,C  29,C  34)          120.56  0.000224   -0.03    120.53   
   153. A(C  28,C  29,C  30)          119.91 -0.000068   -0.01    119.89   
   154. A(C  29,C  30,C  31)          119.90  0.000659   -0.02    119.88   
   155. A(C  31,C  30,H  77)          120.02 -0.000272    0.01    120.03   
   156. A(C  29,C  30,H  77)          120.07 -0.000386    0.00    120.08   
   157. A(C  30,C  31,C  32)          120.10 -0.000431    0.02    120.12   
   158. A(C  30,C  31,H  78)          119.72  0.000163   -0.02    119.70   
   159. A(C  32,C  31,H  78)          120.18  0.000268   -0.01    120.18   
   160. A(C  31,C  32,C  33)          120.08 -0.000063   -0.01    120.07   
   161. A(C  31,C  32,H  79)          119.96  0.000004    0.01    119.97   
   162. A(C  33,C  32,H  79)          119.96  0.000059    0.00    119.96   
   163. A(C  28,C  33,C  32)          119.96  0.000241   -0.02    119.94   
   164. A(C  32,C  33,H  80)          120.17 -0.000120    0.01    120.18   
   165. A(C  28,C  33,H  80)          119.87 -0.000121    0.01    119.88   
   166. A(O  35,C  34,C  36)          120.93  0.000419    0.02    120.96   
   167. A(C  29,C  34,C  36)          117.66 -0.000405   -0.09    117.57   
   168. A(C  29,C  34,O  35)          121.40 -0.000022    0.05    121.46   
   169. A(C  34,C  36,C  37)          123.55 -0.000832   -0.06    123.49   
   170. A(C  37,C  36,C  41)          115.10  0.000352   -0.02    115.08   
   171. A(C  34,C  36,C  41)          121.28  0.000494    0.08    121.36   
   172. A(C  36,C  37,C  38)          124.11 -0.000538    0.06    124.17   
   173. A(C  36,C  37,O  44)          128.96  0.000045   -0.06    128.91   
   174. A(C  38,C  37,O  44)          106.90  0.000498   -0.01    106.89   
   175. A(C  37,C  38,C  39)          119.97  0.000438   -0.05    119.92   
   176. A(C  39,C  38,N  42)          131.68  0.000048    0.04    131.72   
   177. A(C  37,C  38,N  42)          108.33 -0.000488    0.02    108.35   
   178. A(C  38,C  39,C  40)          117.30  0.000039    0.00    117.30   
   179. A(C  40,C  39,H  74)          121.29 -0.000082    0.01    121.30   
   180. A(C  38,C  39,H  74)          121.41  0.000044   -0.01    121.39   
   181. A(C  39,C  40,H  75)          119.36  0.000120   -0.00    119.36   
   182. A(C  41,C  40,H  75)          118.95  0.000174   -0.01    118.93   
   183. A(C  39,C  40,C  41)          121.69 -0.000293    0.02    121.71   
   184. A(C  40,C  41,H  76)          119.24 -0.000135    0.03    119.27   
   185. A(C  36,C  41,H  76)          118.93  0.000130   -0.00    118.93   
   186. A(C  36,C  41,C  40)          121.82 -0.000000   -0.02    121.80   
   187. A(C  38,N  42,C  43)          104.88  0.000857   -0.06    104.82   
   188. A(O  44,C  43,C  45)          116.93  0.002057   -0.19    116.74   
   189. A(N  42,C  43,C  45)          128.51 -0.001405    0.11    128.62   
   190. A(N  42,C  43,O  44)          114.31 -0.000623    0.04    114.35   
   191. A(C  37,O  44,C  43)          105.57 -0.000236    0.00    105.57   
   192. A(C  50,C  45,C  54)          108.44 -0.000804    0.02    108.46   
   193. A(C  46,C  45,C  54)          109.25  0.000572   -0.07    109.18   
   194. A(C  43,C  45,C  54)          105.42  0.000327   -0.06    105.36   
   195. A(C  46,C  45,C  50)          109.82  0.000279    0.01    109.83   
   196. A(C  43,C  45,C  50)          113.12  0.001193   -0.20    112.92   
   197. A(C  43,C  45,C  46)          110.63 -0.001558    0.29    110.92   
   198. A(H  58,C  46,H  59)          106.27 -0.000063   -0.03    106.24   
   199. A(C  47,C  46,H  59)          110.06  0.000193    0.02    110.08   
   200. A(C  45,C  46,H  59)          109.97 -0.000135    0.01    109.97   
   201. A(C  47,C  46,H  58)          107.02  0.000077   -0.09    106.94   
   202. A(C  45,C  46,H  58)          106.71  0.000415   -0.07    106.64   
   203. A(C  45,C  46,C  47)          116.25 -0.000443    0.14    116.39   
   204. A(C  46,C  47,C  48)          109.26  0.000117    0.06    109.32   
   205. A(C  53,C  47,C  55)          108.02  0.000343   -0.04    107.99   
   206. A(C  48,C  47,C  55)          110.62 -0.000125    0.01    110.62   
   207. A(C  46,C  47,C  55)          108.06 -0.000181    0.01    108.07   
   208. A(C  48,C  47,C  53)          107.40 -0.000046   -0.02    107.38   
   209. A(C  46,C  47,C  53)          113.48 -0.000109   -0.02    113.46   
   210. A(H  60,C  48,H  61)          106.70  0.000032   -0.02    106.68   
   211. A(C  49,C  48,H  61)          110.22 -0.000175    0.01    110.24   
   212. A(C  47,C  48,H  61)          110.15  0.000126   -0.00    110.15   
   213. A(C  49,C  48,H  60)          109.07  0.000175    0.00    109.07   
   214. A(C  47,C  48,H  60)          110.14 -0.000128    0.01    110.15   
   215. A(C  47,C  48,C  49)          110.49 -0.000028   -0.01    110.48   
   216. A(C  51,C  49,C  56)          110.13 -0.000067   -0.04    110.09   
   217. A(C  50,C  49,C  56)          108.90  0.000222   -0.03    108.87   
   218. A(C  48,C  49,C  56)          110.41 -0.000117    0.04    110.45   
   219. A(C  50,C  49,C  51)          108.86 -0.000309    0.08    108.94   
   220. A(C  48,C  49,C  51)          109.78  0.000150    0.01    109.78   
   221. A(C  48,C  49,C  50)          108.73  0.000121   -0.06    108.67   
   222. A(H  62,C  50,H  63)          105.80 -0.000043    0.02    105.82   
   223. A(C  49,C  50,H  63)          110.40 -0.000357    0.00    110.40   
   224. A(C  45,C  50,H  63)          111.19  0.000522   -0.02    111.17   
   225. A(C  49,C  50,H  62)          106.28  0.000378    0.02    106.30   
   226. A(C  45,C  50,H  62)          106.66 -0.000381    0.03    106.68   
   227. A(C  45,C  50,C  49)          115.82 -0.000123   -0.04    115.78   
   228. A(N  52,C  51,O  57)          121.75 -0.000181    0.04    121.79   
   229. A(C  49,C  51,O  57)          121.35 -0.000215   -0.05    121.30   
   230. A(C  49,C  51,N  52)          116.85  0.000403    0.01    116.86   
   231. A(C  51,N  52,C  53)          127.92 -0.000290    0.01    127.93   
   232. A(C  53,N  52,H  70)          116.08  0.001192   -0.17    115.91   
   233. A(C  51,N  52,H  70)          115.51 -0.000889    0.15    115.66   
   234. A(C  47,C  53,N  52)          113.38 -0.000043   -0.04    113.35   
   235. A(H  82,C  53,H  83)          107.02 -0.000054    0.02    107.04   
   236. A(N  52,C  53,H  83)          108.29 -0.000237    0.05    108.34   
   237. A(C  47,C  53,H  83)          108.86  0.000103    0.03    108.89   
   238. A(N  52,C  53,H  82)          108.42  0.000199   -0.02    108.40   
   239. A(C  47,C  53,H  82)          110.64  0.000025   -0.04    110.61   
   240. A(H  72,C  54,H  73)          108.22  0.000034    0.00    108.22   
   241. A(H  71,C  54,H  73)          107.98 -0.000008   -0.00    107.97   
   242. A(C  45,C  54,H  73)          109.62 -0.000191    0.03    109.65   
   243. A(H  71,C  54,H  72)          108.31 -0.000092    0.00    108.32   
   244. A(C  45,C  54,H  72)          111.08  0.000039   -0.01    111.07   
   245. A(C  45,C  54,H  71)          111.53  0.000214   -0.03    111.50   
   246. A(C  47,C  55,H  69)          111.25 -0.000061    0.01    111.26   
   247. A(H  67,C  55,H  68)          107.89  0.000085   -0.02    107.87   
   248. A(C  47,C  55,H  68)          110.73 -0.000046    0.01    110.74   
   249. A(C  47,C  55,H  67)          111.17 -0.000101    0.01    111.18   
   250. A(H  68,C  55,H  69)          107.74  0.000066   -0.01    107.73   
   251. A(H  67,C  55,H  69)          107.91  0.000069   -0.01    107.91   
   252. A(H  65,C  56,H  66)          107.71  0.000024    0.00    107.71   
   253. A(H  64,C  56,H  66)          108.20  0.000042   -0.02    108.18   
   254. A(C  49,C  56,H  66)          111.42 -0.000039    0.01    111.43   
   255. A(H  64,C  56,H  65)          107.89 -0.000082    0.02    107.91   
   256. A(C  49,C  56,H  65)          109.48 -0.000072    0.02    109.50   
   257. A(C  49,C  56,H  64)          111.98  0.000122   -0.03    111.95   
   258. A(H  17,O  57,C  51)          131.87  0.000816   -0.09    131.78   
   259. A(O  16,H  70,N  52)          154.89  0.000133   -0.04    154.85   
   260. D(C   2,C   1,C   0,C   5)      0.73  0.000018   -0.02      0.70   
   261. D(C   2,C   1,C   0,H  20)    179.86 -0.000091    0.15    180.02   
   262. D(C   6,C   1,C   0,H  20)      1.68 -0.000276    0.15      1.83   
   263. D(C   6,C   1,C   0,C   5)   -177.46 -0.000167   -0.03   -177.49   
   264. D(H  24,C   2,C   1,C   0)    179.71 -0.000054    0.00    179.72   
   265. D(C   3,C   2,C   1,C   6)    177.58  0.000403   -0.23    177.35   
   266. D(H  24,C   2,C   1,C   6)     -2.10  0.000142    0.01     -2.10   
   267. D(C   3,C   2,C   1,C   0)     -0.60  0.000207   -0.24     -0.83   
   268. D(C   4,C   3,C   2,H  24)    179.81 -0.000008    0.07    179.88   
   269. D(C   4,C   3,C   2,C   1)      0.12 -0.000269    0.31      0.43   
   270. D(H  23,C   3,C   2,C   1)   -180.00 -0.000189    0.19   -179.81   
   271. D(H  23,C   3,C   2,H  24)     -0.31  0.000072   -0.05     -0.36   
   272. D(H  22,C   4,C   3,C   2)    179.97  0.000102   -0.12    179.85   
   273. D(C   5,C   4,C   3,H  23)   -179.64  0.000027   -0.00   -179.64   
   274. D(C   5,C   4,C   3,C   2)      0.24  0.000107   -0.12      0.12   
   275. D(H  22,C   4,C   3,H  23)      0.09  0.000021   -0.00      0.09   
   276. D(C   0,C   5,C   4,H  22)   -179.84  0.000120   -0.14   -179.98   
   277. D(H  21,C   5,C   4,C   3)    179.84 -0.000001   -0.01    179.83   
   278. D(C   4,C   5,C   0,C   1)     -0.38 -0.000180    0.21     -0.17   
   279. D(C   0,C   5,C   4,C   3)     -0.11  0.000115   -0.14     -0.25   
   280. D(H  21,C   5,C   0,C   1)    179.67 -0.000064    0.08    179.75   
   281. D(H  21,C   5,C   0,H  20)      0.54  0.000044   -0.10      0.44   
   282. D(H  21,C   5,C   4,H  22)      0.11  0.000004   -0.01      0.10   
   283. D(C   4,C   5,C   0,H  20)   -179.51 -0.000072    0.03   -179.48   
   284. D(H  26,C   6,C   1,C   0)    175.31 -0.000020    0.47    175.78   
   285. D(H  26,C   6,C   1,C   2)     -2.84 -0.000207    0.47     -2.37   
   286. D(H  25,C   6,C   1,C   0)     60.28  0.000085    0.44     60.72   
   287. D(H  25,C   6,C   1,C   2)   -117.87 -0.000102    0.44   -117.43   
   288. D(C   7,C   6,C   1,C   0)    -60.85 -0.000441    0.60    -60.24   
   289. D(C   7,C   6,C   1,C   2)    121.01 -0.000629    0.60    121.60   
   290. D(C   8,C   7,C   6,H  25)    -24.97 -0.000166    0.36    -24.61   
   291. D(C   8,C   7,C   6,C   1)     96.66  0.000016    0.25     96.91   
   292. D(N  11,C   7,C   6,C   1)    -86.66 -0.000201    0.48    -86.19   
   293. D(N  11,C   7,C   6,H  25)    151.71 -0.000382    0.58    152.29   
   294. D(N  11,C   7,C   6,H  26)     36.91 -0.000314    0.57     37.48   
   295. D(C   8,C   7,C   6,H  26)   -139.77 -0.000097    0.34   -139.42   
   296. D(N  12,C   8,C   7,C   6)     -2.95 -0.000176    0.05     -2.89   
   297. D(C   9,C   8,C   7,C   6)    176.52 -0.000302   -0.07    176.45   
   298. D(C   9,C   8,C   7,N  11)     -0.59 -0.000098   -0.27     -0.86   
   299. D(N  12,C   8,C   7,N  11)    179.95  0.000028   -0.14    179.80   
   300. D(N  15,C   9,C   8,N  12)     -0.45  0.000081   -0.10     -0.56   
   301. D(C  10,C   9,C   8,N  12)    179.62 -0.000158    0.11    179.73   
   302. D(N  15,C   9,C   8,C   7)   -179.98  0.000189    0.01   -179.97   
   303. D(C  10,C   9,C   8,C   7)      0.09 -0.000049    0.23      0.32   
   304. D(O  16,C  10,C   9,N  15)      4.80  0.000259   -0.04      4.76   
   305. D(N  11,C  10,C   9,N  15)   -179.46 -0.000082    0.15   -179.31   
   306. D(O  16,C  10,C   9,C   8)   -175.28  0.000524   -0.28   -175.56   
   307. D(N  11,C  10,C   9,C   8)      0.45  0.000183   -0.09      0.37   
   308. D(H  17,N  11,C  10,O  16)     -9.28 -0.000273    0.07     -9.21   
   309. D(C   7,N  11,C  10,C   9)     -0.87 -0.000265   -0.08     -0.95   
   310. D(C   7,N  11,C  10,O  16)    175.51 -0.000506    0.07    175.59   
   311. D(H  17,N  11,C   7,C   8)   -174.19  0.000038    0.23   -173.96   
   312. D(H  17,N  11,C   7,C   6)      8.40  0.000176    0.06      8.46   
   313. D(H  17,N  11,C  10,C   9)    174.33 -0.000032   -0.08    174.25   
   314. D(C  10,N  11,C   7,C   8)      0.92  0.000232    0.22      1.14   
   315. D(C  10,N  11,C   7,C   6)   -176.49  0.000370    0.05   -176.44   
   316. D(C  13,N  12,C   8,C   9)      0.45  0.000028    0.02      0.46   
   317. D(C  13,N  12,C   8,C   7)    179.86 -0.000111   -0.12    179.73   
   318. D(H  18,C  13,N  12,C   8)    179.88 -0.000009    0.00    179.88   
   319. D(C  14,C  13,N  12,C   8)     -0.13 -0.000081    0.04     -0.08   
   320. D(H  19,C  14,C  13,N  12)    179.68  0.000034   -0.03    179.65   
   321. D(N  15,C  14,C  13,H  18)    179.74 -0.000038    0.01    179.76   
   322. D(N  15,C  14,C  13,N  12)     -0.25  0.000034   -0.02     -0.28   
   323. D(H  19,C  14,C  13,H  18)     -0.32 -0.000039    0.01     -0.31   
   324. D(C   9,N  15,C  14,H  19)   -179.68  0.000072   -0.05   -179.73   
   325. D(C   9,N  15,C  14,C  13)      0.26  0.000071   -0.06      0.20   
   326. D(C  14,N  15,C   9,C  10)    179.98  0.000181   -0.16    179.82   
   327. D(C  14,N  15,C   9,C   8)      0.07 -0.000123    0.12      0.19   
   328. D(H  70,O  16,C  10,N  11)     -8.94 -0.000005    0.05     -8.88   
   329. D(H  70,O  16,C  10,C   9)    166.37 -0.000372    0.26    166.63   
   330. D(H  27,O  16,C  10,N  11)    159.30  0.000428    0.11    159.42   
   331. D(H  27,O  16,C  10,C   9)    -25.39  0.000061    0.32    -25.07   
   332. D(O  57,H  17,N  11,C  10)    -44.12  0.000496   -0.04    -44.16   
   333. D(O  57,H  17,N  11,C   7)    130.50  0.000768   -0.05    130.45   
   334. D(C  34,C  29,C  28,H  81)      0.49  0.000037   -0.12      0.37   
   335. D(C  34,C  29,C  28,C  33)   -178.73 -0.000005   -0.09   -178.82   
   336. D(C  30,C  29,C  28,H  81)    179.35  0.000085   -0.07    179.28   
   337. D(C  30,C  29,C  28,C  33)      0.12  0.000043   -0.04      0.09   
   338. D(H  77,C  30,C  29,C  34)     -1.13  0.000079   -0.00     -1.13   
   339. D(H  77,C  30,C  29,C  28)   -180.00  0.000027   -0.05   -180.05   
   340. D(C  31,C  30,C  29,C  34)   -179.82  0.000017    0.16   -179.66   
   341. D(C  31,C  30,C  29,C  28)      1.31 -0.000035    0.11      1.42   
   342. D(H  78,C  31,C  30,H  77)     -0.07 -0.000102    0.05     -0.02   
   343. D(C  32,C  31,C  30,H  77)    179.79 -0.000046    0.06    179.85   
   344. D(C  32,C  31,C  30,C  29)     -1.52  0.000014   -0.11     -1.62   
   345. D(H  78,C  31,C  30,C  29)    178.62 -0.000041   -0.11    178.51   
   346. D(H  79,C  32,C  31,H  78)      0.21  0.000012    0.06      0.27   
   347. D(H  79,C  32,C  31,C  30)   -179.65 -0.000044    0.06   -179.60   
   348. D(C  33,C  32,C  31,H  78)   -179.86  0.000059    0.03   -179.82   
   349. D(C  33,C  32,C  31,C  30)      0.28  0.000003    0.03      0.31   
   350. D(H  80,C  33,C  32,C  31)   -179.27 -0.000038    0.03   -179.24   
   351. D(C  28,C  33,C  32,H  79)   -178.91  0.000041    0.02   -178.89   
   352. D(C  28,C  33,C  32,C  31)      1.16 -0.000006    0.05      1.21   
   353. D(H  80,C  33,C  28,H  81)     -0.15 -0.000025    0.00     -0.15   
   354. D(H  80,C  33,C  32,H  79)      0.66  0.000009    0.01      0.67   
   355. D(H  80,C  33,C  28,C  29)    179.07  0.000016   -0.03    179.04   
   356. D(C  32,C  33,C  28,H  81)    179.42 -0.000058   -0.01    179.40   
   357. D(C  32,C  33,C  28,C  29)     -1.36 -0.000016   -0.04     -1.40   
   358. D(C  36,C  34,C  29,C  30)    135.84 -0.000396   -0.27    135.57   
   359. D(C  36,C  34,C  29,C  28)    -45.30 -0.000347   -0.22    -45.52   
   360. D(O  35,C  34,C  29,C  30)    -43.28  0.000266   -0.21    -43.49   
   361. D(O  35,C  34,C  29,C  28)    135.58  0.000315   -0.16    135.42   
   362. D(C  41,C  36,C  34,O  35)    -27.55 -0.000463   -0.78    -28.33   
   363. D(C  41,C  36,C  34,C  29)    153.33  0.000199   -0.73    152.60   
   364. D(C  37,C  36,C  34,O  35)    149.16 -0.000158   -0.88    148.27   
   365. D(C  37,C  36,C  34,C  29)    -29.96  0.000504   -0.83    -30.80   
   366. D(O  44,C  37,C  36,C  34)      0.07  0.000087   -0.24     -0.16   
   367. D(C  38,C  37,C  36,C  41)     -0.72  0.000161   -0.19     -0.91   
   368. D(C  38,C  37,C  36,C  34)   -177.61 -0.000134   -0.09   -177.71   
   369. D(O  44,C  37,C  36,C  41)    176.96  0.000382   -0.33    176.64   
   370. D(N  42,C  38,C  37,O  44)      0.33 -0.000488    0.30      0.63   
   371. D(N  42,C  38,C  37,C  36)    178.45 -0.000312    0.18    178.63   
   372. D(C  39,C  38,C  37,O  44)   -178.41 -0.000407    0.20   -178.21   
   373. D(C  39,C  38,C  37,C  36)     -0.29 -0.000231    0.09     -0.20   
   374. D(H  74,C  39,C  38,N  42)      1.82  0.000157   -0.09      1.73   
   375. D(H  74,C  39,C  38,C  37)   -179.78  0.000048    0.03   -179.75   
   376. D(C  40,C  39,C  38,N  42)   -177.76  0.000132   -0.09   -177.86   
   377. D(C  40,C  39,C  38,C  37)      0.64  0.000024    0.03      0.66   
   378. D(H  75,C  40,C  39,H  74)      0.45  0.000031   -0.06      0.39   
   379. D(H  75,C  40,C  39,C  38)   -179.97  0.000056   -0.06   -180.03   
   380. D(C  41,C  40,C  39,H  74)   -179.54  0.000218   -0.03   -179.57   
   381. D(C  41,C  40,C  39,C  38)      0.04  0.000243   -0.03      0.01   
   382. D(C  36,C  41,C  40,C  39)     -1.12 -0.000312   -0.08     -1.20   
   383. D(H  76,C  41,C  36,C  37)   -179.67 -0.000208    0.17   -179.50   
   384. D(C  40,C  41,C  36,C  37)      1.40  0.000113    0.18      1.58   
   385. D(C  40,C  41,C  36,C  34)    178.37  0.000356    0.08    178.45   
   386. D(H  76,C  41,C  36,C  34)     -2.70  0.000035    0.07     -2.63   
   387. D(H  76,C  41,C  40,H  75)     -0.03  0.000193   -0.05     -0.08   
   388. D(H  76,C  41,C  40,C  39)    179.96  0.000008   -0.07    179.88   
   389. D(C  36,C  41,C  40,H  75)    178.90 -0.000126   -0.05    178.84   
   390. D(C  43,N  42,C  38,C  39)    177.81  0.000454   -0.23    177.57   
   391. D(C  43,N  42,C  38,C  37)     -0.73  0.000542   -0.34     -1.07   
   392. D(C  45,C  43,N  42,C  38)    174.90  0.000056   -0.12    174.78   
   393. D(O  44,C  43,N  42,C  38)      0.90 -0.000416    0.27      1.17   
   394. D(C  37,O  44,C  43,C  45)   -175.44 -0.000087    0.24   -175.21   
   395. D(C  37,O  44,C  43,N  42)     -0.71  0.000128   -0.09     -0.80   
   396. D(C  43,O  44,C  37,C  38)      0.18  0.000235   -0.14      0.05   
   397. D(C  43,O  44,C  37,C  36)   -177.81  0.000061   -0.01   -177.83   
   398. D(C  54,C  45,C  43,O  44)     87.90  0.000501   -0.92     86.97   
   399. D(C  54,C  45,C  43,N  42)    -85.97  0.000161   -0.54    -86.51   
   400. D(C  50,C  45,C  43,O  44)    -30.43  0.000623   -0.81    -31.24   
   401. D(C  50,C  45,C  43,N  42)    155.70  0.000283   -0.42    155.28   
   402. D(C  46,C  45,C  43,O  44)   -154.12  0.000567   -0.89   -155.01   
   403. D(C  46,C  45,C  43,N  42)     32.02  0.000228   -0.50     31.51   
   404. D(H  59,C  46,C  45,C  54)     69.95  0.000292    0.18     70.13   
   405. D(H  59,C  46,C  45,C  50)   -171.24 -0.000177    0.17   -171.06   
   406. D(H  59,C  46,C  45,C  43)    -45.67  0.000446    0.13    -45.54   
   407. D(H  58,C  46,C  45,C  54)    -44.90  0.000210    0.25    -44.65   
   408. D(H  58,C  46,C  45,C  50)     73.91 -0.000259    0.24     74.15   
   409. D(H  58,C  46,C  45,C  43)   -160.52  0.000364    0.20   -160.33   
   410. D(C  47,C  46,C  45,C  54)   -164.17  0.000082    0.33   -163.84   
   411. D(C  47,C  46,C  45,C  50)    -45.36 -0.000386    0.32    -45.04   
   412. D(C  47,C  46,C  45,C  43)     80.21  0.000237    0.27     80.48   
   413. D(C  55,C  47,C  46,H  59)    -60.30  0.000002   -0.22    -60.52   
   414. D(C  55,C  47,C  46,H  58)     54.77  0.000067   -0.29     54.48   
   415. D(C  55,C  47,C  46,C  45)    173.87  0.000377   -0.36    173.51   
   416. D(C  53,C  47,C  46,H  59)     59.47  0.000240   -0.27     59.20   
   417. D(C  53,C  47,C  46,H  58)    174.53  0.000305   -0.34    174.20   
   418. D(C  53,C  47,C  46,C  45)    -66.37  0.000615   -0.41    -66.78   
   419. D(C  48,C  47,C  46,H  59)    179.29  0.000192   -0.27    179.02   
   420. D(C  48,C  47,C  46,H  58)    -65.64  0.000257   -0.34    -65.98   
   421. D(C  48,C  47,C  46,C  45)     53.45  0.000567   -0.41     53.05   
   422. D(H  61,C  48,C  47,C  53)    -58.73 -0.000219    0.14    -58.58   
   423. D(H  61,C  48,C  47,C  46)    177.77 -0.000127    0.14    177.92   
   424. D(H  60,C  48,C  47,C  55)    -58.48  0.000060    0.10    -58.38   
   425. D(H  60,C  48,C  47,C  53)   -176.15 -0.000257    0.15   -175.99   
   426. D(H  60,C  48,C  47,C  46)     60.35 -0.000165    0.16     60.51   
   427. D(C  49,C  48,C  47,C  55)   -179.04 -0.000057    0.10   -178.95   
   428. D(C  49,C  48,C  47,C  53)     63.29 -0.000374    0.15     63.44   
   429. D(H  61,C  48,C  47,C  55)     58.94  0.000098    0.09     59.03   
   430. D(C  49,C  48,C  47,C  46)    -60.21 -0.000282    0.15    -60.06   
   431. D(C  56,C  49,C  48,H  61)    -57.89  0.000001    0.14    -57.75   
   432. D(C  56,C  49,C  48,H  60)     58.93  0.000042    0.13     59.07   
   433. D(C  56,C  49,C  48,C  47)   -179.87 -0.000022    0.15   -179.72   
   434. D(C  51,C  49,C  48,H  61)     63.71 -0.000060    0.12     63.83   
   435. D(C  51,C  49,C  48,H  60)   -179.46 -0.000018    0.11   -179.35   
   436. D(C  51,C  49,C  48,C  47)    -58.26 -0.000082    0.12    -58.14   
   437. D(C  50,C  49,C  48,H  61)   -177.30 -0.000275    0.19   -177.11   
   438. D(C  50,C  49,C  48,H  60)    -60.47 -0.000233    0.18    -60.29   
   439. D(C  50,C  49,C  48,C  47)     60.72 -0.000297    0.19     60.92   
   440. D(H  63,C  50,C  49,C  56)     57.59  0.000205   -0.22     57.37   
   441. D(H  63,C  50,C  49,C  51)    -62.50  0.000337   -0.21    -62.71   
   442. D(H  63,C  50,C  49,C  48)    177.94  0.000266   -0.23    177.71   
   443. D(H  62,C  50,C  49,C  56)    -56.70  0.000224   -0.25    -56.95   
   444. D(H  62,C  50,C  49,C  51)   -176.79  0.000357   -0.24   -177.03   
   445. D(H  62,C  50,C  49,C  48)     63.65  0.000286   -0.26     63.39   
   446. D(C  45,C  50,C  49,C  56)   -174.93  0.000509   -0.28   -175.21   
   447. D(C  45,C  50,C  49,C  51)     64.98  0.000642   -0.26     64.72   
   448. D(C  45,C  50,C  49,C  48)    -54.58  0.000571   -0.28    -54.86   
   449. D(H  63,C  50,C  45,C  54)    -67.62  0.000202   -0.10    -67.73   
   450. D(H  63,C  50,C  45,C  46)    173.07 -0.000172   -0.04    173.03   
   451. D(H  63,C  50,C  45,C  43)     48.93  0.000787   -0.27     48.66   
   452. D(H  62,C  50,C  45,C  54)     47.27  0.000202   -0.08     47.19   
   453. D(H  62,C  50,C  45,C  46)    -72.04 -0.000172   -0.01    -72.05   
   454. D(H  62,C  50,C  45,C  43)    163.82  0.000787   -0.25    163.58   
   455. D(C  49,C  50,C  45,C  54)    165.29  0.000337   -0.06    165.24   
   456. D(C  49,C  50,C  45,C  46)     45.98 -0.000038    0.01     45.99   
   457. D(C  49,C  50,C  45,C  43)    -78.15  0.000921   -0.23    -78.38   
   458. D(O  57,C  51,C  49,C  56)    -29.40  0.000482   -0.25    -29.65   
   459. D(O  57,C  51,C  49,C  50)     89.92  0.000523   -0.25     89.66   
   460. D(O  57,C  51,C  49,C  48)   -151.18  0.000573   -0.27   -151.45   
   461. D(N  52,C  51,C  49,C  56)    153.36  0.000335   -0.25    153.11   
   462. D(N  52,C  51,C  49,C  50)    -87.32  0.000376   -0.26    -87.57   
   463. D(N  52,C  51,C  49,C  48)     31.59  0.000426   -0.27     31.31   
   464. D(H  70,N  52,C  51,O  57)     -1.68 -0.000682    0.18     -1.50   
   465. D(H  70,N  52,C  51,C  49)    175.54 -0.000536    0.18    175.72   
   466. D(C  53,N  52,C  51,O  57)    169.86 -0.000483    0.20    170.06   
   467. D(C  53,N  52,C  51,C  49)    -12.91 -0.000336    0.20    -12.71   
   468. D(H  83,C  53,N  52,C  51)   -102.55  0.000040    0.01   -102.54   
   469. D(H  82,C  53,N  52,H  70)    -46.83  0.000175    0.01    -46.82   
   470. D(H  82,C  53,N  52,C  51)    141.66  0.000125   -0.03    141.64   
   471. D(C  47,C  53,N  52,C  51)     18.37 -0.000024    0.06     18.43   
   472. D(H  83,C  53,C  47,C  55)    -40.24  0.000043   -0.14    -40.38   
   473. D(H  83,C  53,C  47,C  48)     79.10  0.000057   -0.16     78.94   
   474. D(H  83,C  53,C  47,C  46)   -160.02  0.000103   -0.12   -160.14   
   475. D(H  82,C  53,C  47,C  55)     77.09  0.000053   -0.12     76.98   
   476. D(H  82,C  53,C  47,C  48)   -163.56  0.000066   -0.14   -163.70   
   477. D(C  47,C  53,N  52,H  70)   -170.12  0.000026    0.10   -170.02   
   478. D(H  82,C  53,C  47,C  46)    -42.69  0.000113   -0.09    -42.78   
   479. D(N  52,C  53,C  47,C  55)   -160.84  0.000300   -0.20   -161.04   
   480. D(N  52,C  53,C  47,C  48)    -41.50  0.000313   -0.22    -41.72   
   481. D(H  83,C  53,N  52,H  70)     68.96  0.000090    0.05     69.01   
   482. D(N  52,C  53,C  47,C  46)     79.37  0.000360   -0.17     79.20   
   483. D(H  73,C  54,C  45,C  50)    -59.13  0.000300   -0.06    -59.19   
   484. D(H  73,C  54,C  45,C  46)     60.53  0.000495   -0.07     60.46   
   485. D(H  73,C  54,C  45,C  43)    179.45 -0.000864    0.20    179.64   
   486. D(H  72,C  54,C  45,C  50)   -178.68  0.000357   -0.07   -178.75   
   487. D(H  72,C  54,C  45,C  46)    -59.01  0.000551   -0.09    -59.10   
   488. D(H  72,C  54,C  45,C  43)     59.90 -0.000808    0.18     60.08   
   489. D(H  71,C  54,C  45,C  50)     60.39  0.000301   -0.06     60.33   
   490. D(H  71,C  54,C  45,C  46)   -179.94  0.000495   -0.07   -180.01   
   491. D(H  71,C  54,C  45,C  43)    -61.03 -0.000864    0.20    -60.83   
   492. D(H  69,C  55,C  47,C  53)    -59.78  0.000050   -0.01    -59.79   
   493. D(H  69,C  55,C  47,C  48)   -177.06 -0.000028    0.03   -177.03   
   494. D(H  69,C  55,C  47,C  46)     63.37  0.000015   -0.05     63.32   
   495. D(H  68,C  55,C  47,C  53)   -179.56  0.000038   -0.01   -179.57   
   496. D(H  68,C  55,C  47,C  48)     63.15 -0.000040    0.04     63.19   
   497. D(H  68,C  55,C  47,C  46)    -56.42  0.000003   -0.04    -56.46   
   498. D(H  67,C  55,C  47,C  53)     60.52  0.000028   -0.00     60.52   
   499. D(H  67,C  55,C  47,C  48)    -56.77 -0.000049    0.04    -56.73   
   500. D(H  67,C  55,C  47,C  46)   -176.33 -0.000007   -0.04   -176.37   
   501. D(H  66,C  56,C  49,C  51)    -59.76 -0.000161    0.06    -59.70   
   502. D(H  66,C  56,C  49,C  50)   -179.06  0.000121    0.00   -179.06   
   503. D(H  66,C  56,C  49,C  48)     61.63 -0.000094    0.07     61.70   
   504. D(H  65,C  56,C  49,C  51)   -178.80 -0.000120    0.04   -178.76   
   505. D(H  65,C  56,C  49,C  50)     61.90  0.000162   -0.02     61.88   
   506. D(H  65,C  56,C  49,C  48)    -57.41 -0.000053    0.05    -57.36   
   507. D(H  64,C  56,C  49,C  51)     61.58 -0.000048    0.02     61.60   
   508. D(H  64,C  56,C  49,C  50)    -57.72  0.000234   -0.04    -57.76   
   509. D(H  64,C  56,C  49,C  48)   -177.03  0.000020    0.03   -177.00   
   510. D(H  17,O  57,C  51,N  52)     -1.56 -0.000227   -0.02     -1.59   
   511. D(H  17,O  57,C  51,C  49)   -178.66 -0.000397   -0.02   -178.69   
   512. D(C  51,O  57,H  17,N  11)     70.72  0.000773   -0.31     70.41   
   513. D(N  52,H  70,O  16,H  27)    -79.79  0.000151   -0.36    -80.15   
   514. D(N  52,H  70,O  16,C  10)     85.76  0.000988   -0.35     85.41   
   515. D(O  16,H  70,N  52,C  53)    126.16  0.000410   -0.07    126.09   
   516. D(O  16,H  70,N  52,C  51)    -61.25  0.000480   -0.04    -61.30   
    ----------------------------------------------------------------------------

         *************************************************************
         *                GEOMETRY OPTIMIZATION CYCLE   8            *
         *************************************************************
Calling /mnt/group-bin/orca_5_0_3_linux_x86-64_openmpi411/otool_external orca_EXT.extinp.tmp  ...  done

-------------------------   --------------------
FINAL SINGLE POINT ENERGY     -2040.659989434400   (From external program)
-------------------------   --------------------

------------------------------------------------------------------------------
                         ORCA GEOMETRY RELAXATION STEP
------------------------------------------------------------------------------

Reading the OPT-File                    .... done
Getting information on internals        .... done
Copying old internal coords+grads       .... done
Making the new internal coordinates     .... (new redundants).... done
Validating the new internal coordinates .... (new redundants).... done
Calculating the B-matrix                .... done
Calculating the G,G- and P matrices     .... done
Transforming gradient to internals      .... done
Projecting the internal gradient        .... done
Number of atoms                         ....  84
Number of internal coordinates          .... 516
Current Energy                          .... -2040.659989434 Eh
Current gradient norm                   ....     0.004729119 Eh/bohr
Maximum allowed component of the step   ....  0.300
Current trust radius                    ....  0.300
Updating the Hessian (BFGS)             .... done
Forming the augmented Hessian           .... done
Diagonalizing the augmented Hessian     .... done
Last element of RFO vector              ....  0.979864371
Lowest eigenvalues of augmented Hessian:
 -0.000183893  0.000459812  0.000666565  0.003322437  0.005460290
Length of the computed step             ....  0.203767235
The final length of the internal step   ....  0.203767235
Converting the step to cartesian space:
 Initial RMS(Int)=    0.0089703523
Transforming coordinates:
 Iter   0:  RMS(Cart)=    0.0404228308 RMS(Int)=    0.5529315048
 Iter   1:  RMS(Cart)=    0.0010695865 RMS(Int)=    0.0002251206
 Iter   2:  RMS(Cart)=    0.0000186746 RMS(Int)=    0.0000046529
 Iter   3:  RMS(Cart)=    0.0000003014 RMS(Int)=    0.0000000929
 Iter   4:  RMS(Cart)=    0.0000000162 RMS(Int)=    0.0000000035
done
Storing new coordinates                 .... done

                                .--------------------.
          ----------------------|Geometry convergence|-------------------------
          Item                value                   Tolerance       Converged
          ---------------------------------------------------------------------
          Energy change      -0.0002167532            0.0000050000      NO
          RMS gradient        0.0001689749            0.0001000000      NO
          MAX gradient        0.0011410725            0.0003000000      NO
          RMS step            0.0089703523            0.0020000000      NO
          MAX step            0.1570444475            0.0040000000      NO
          ........................................................
          Max(Bonds)      0.0831      Max(Angles)    0.30
          Max(Dihed)        1.97      Max(Improp)    0.00
          ---------------------------------------------------------------------

The optimization has not yet converged - more geometry cycles are needed


    ---------------------------------------------------------------------------
                         Redundant Internal Coordinates
                            (Angstroem and degrees)

        Definition                    Value    dE/dq     Step     New-Value
    ----------------------------------------------------------------------------
     1. B(C   1,C   0)                1.3938  0.000153 -0.0003    1.3935   
     2. B(C   2,C   1)                1.3910  0.000052 -0.0002    1.3908   
     3. B(C   3,C   2)                1.3904  0.000063 -0.0003    1.3901   
     4. B(C   4,C   3)                1.3872  0.000151 -0.0003    1.3868   
     5. B(C   5,C   4)                1.3904  0.000071 -0.0002    1.3901   
     6. B(C   5,C   0)                1.3868  0.000165 -0.0004    1.3864   
     7. B(C   6,C   1)                1.5114 -0.000033 -0.0000    1.5114   
     8. B(C   7,C   6)                1.4889  0.000006 -0.0004    1.4885   
     9. B(C   8,C   7)                1.3789  0.000177 -0.0003    1.3787   
    10. B(C   9,C   8)                1.4402  0.000069 -0.0005    1.4397   
    11. B(C  10,C   9)                1.3857  0.000258 -0.0007    1.3850   
    12. B(N  11,C  10)                1.3449  0.000109 -0.0001    1.3448   
    13. B(N  11,C   7)                1.3728  0.000067 -0.0002    1.3726   
    14. B(N  12,C   8)                1.3556  0.000341 -0.0008    1.3548   
    15. B(C  13,N  12)                1.3012  0.000323 -0.0006    1.3006   
    16. B(C  14,C  13)                1.4340  0.000004 -0.0000    1.4340   
    17. B(N  15,C  14)                1.3025  0.000260 -0.0005    1.3020   
    18. B(N  15,C   9)                1.3481  0.000247 -0.0005    1.3476   
    19. B(O  16,C  10)                1.3385 -0.000410  0.0007    1.3392   
    20. B(H  17,N  11)                1.0284  0.000271 -0.0010    1.0275   
    21. B(H  18,C  13)                1.0849 -0.000030  0.0001    1.0850   
    22. B(H  19,C  14)                1.0843 -0.000041  0.0001    1.0844   
    23. B(H  20,C   0)                1.0842  0.000091 -0.0002    1.0839   
    24. B(H  21,C   5)                1.0827  0.000069 -0.0003    1.0824   
    25. B(H  22,C   4)                1.0824  0.000018 -0.0001    1.0823   
    26. B(H  23,C   3)                1.0828  0.000002  0.0000    1.0828   
    27. B(H  24,C   2)                1.0840  0.000018 -0.0001    1.0839   
    28. B(H  25,C   6)                1.0931  0.000042 -0.0001    1.0929   
    29. B(H  26,C   6)                1.0931 -0.000059  0.0002    1.0933   
    30. B(H  27,O  16)                0.9655 -0.000162 -0.0002    0.9653   
    31. B(C  29,C  28)                1.3934  0.000106 -0.0002    1.3932   
    32. B(C  30,C  29)                1.3917  0.000317 -0.0005    1.3912   
    33. B(C  31,C  30)                1.3868  0.000295 -0.0004    1.3864   
    34. B(C  32,C  31)                1.3889  0.000027 -0.0002    1.3887   
    35. B(C  33,C  32)                1.3895  0.000068 -0.0003    1.3893   
    36. B(C  33,C  28)                1.3858 -0.000006 -0.0002    1.3856   
    37. B(C  34,C  29)                1.4867  0.000160 -0.0000    1.4866   
    38. B(O  35,C  34)                1.2119  0.000987 -0.0011    1.2108   
    39. B(C  36,C  34)                1.4847 -0.000026  0.0007    1.4853   
    40. B(C  37,C  36)                1.3858  0.000271 -0.0001    1.3856   
    41. B(C  38,C  37)                1.3913  0.000067  0.0001    1.3914   
    42. B(C  39,C  38)                1.3868  0.000015 -0.0001    1.3868   
    43. B(C  40,C  39)                1.3917  0.000099 -0.0001    1.3915   
    44. B(C  40,H  27)                2.6450 -0.000258  0.0428    2.6878   
    45. B(C  41,C  40)                1.3946 -0.000111  0.0002    1.3948   
    46. B(C  41,C  36)                1.3960  0.000377 -0.0006    1.3954   
    47. B(N  42,C  38)                1.3834  0.000327 -0.0004    1.3830   
    48. B(C  43,N  42)                1.2855  0.000136 -0.0003    1.2852   
    49. B(O  44,C  43)                1.3542  0.000115 -0.0002    1.3540   
    50. B(O  44,C  37)                1.3479 -0.000162  0.0001    1.3480   
    51. B(C  45,C  43)                1.4992 -0.000083  0.0003    1.4995   
    52. B(C  46,C  45)                1.5341  0.000289 -0.0003    1.5338   
    53. B(C  47,C  46)                1.5356  0.000013  0.0001    1.5357   
    54. B(C  48,C  47)                1.5243 -0.000059  0.0000    1.5243   
    55. B(C  49,C  48)                1.5282  0.000033 -0.0000    1.5282   
    56. B(C  50,C  49)                1.5409 -0.000203  0.0005    1.5414   
    57. B(C  50,C  45)                1.5375 -0.000372  0.0007    1.5382   
    58. B(C  51,C  49)                1.5209  0.000328 -0.0007    1.5202   
    59. B(N  52,C  51)                1.3380 -0.000170  0.0009    1.3389   
    60. B(C  53,N  52)                1.4521 -0.000146 -0.0002    1.4519   
    61. B(C  53,C  47)                1.5274 -0.000224  0.0005    1.5278   
    62. B(C  54,C  45)                1.5413  0.000109 -0.0003    1.5410   
    63. B(C  55,C  47)                1.5264 -0.000044  0.0002    1.5266   
    64. B(C  56,C  49)                1.5249  0.000000 -0.0001    1.5248   
    65. B(O  57,H  17)                1.8332  0.000271 -0.0106    1.8226   
    66. B(O  57,C  51)                1.2323  0.001141 -0.0016    1.2307   
    67. B(H  58,C  46)                1.0948 -0.000055  0.0002    1.0951   
    68. B(H  59,C  46)                1.0929 -0.000023  0.0000    1.0929   
    69. B(H  60,C  48)                1.0949 -0.000041  0.0002    1.0950   
    70. B(H  61,C  48)                1.0958 -0.000013  0.0001    1.0958   
    71. B(H  62,C  50)                1.0945 -0.000073  0.0003    1.0948   
    72. B(H  63,C  50)                1.0927  0.000054 -0.0001    1.0926   
    73. B(H  64,C  56)                1.0894 -0.000066 -0.0002    1.0892   
    74. B(H  65,C  56)                1.0910 -0.000037  0.0002    1.0912   
    75. B(H  66,C  56)                1.0909  0.000034 -0.0002    1.0908   
    76. B(H  67,C  55)                1.0915  0.000017 -0.0001    1.0914   
    77. B(H  68,C  55)                1.0911  0.000013 -0.0001    1.0910   
    78. B(H  69,C  55)                1.0922  0.000025 -0.0001    1.0921   
    79. B(H  70,O  16)                2.3270 -0.000056 -0.0112    2.3158   
    80. B(H  70,N  52)                1.0113 -0.000096  0.0000    1.0113   
    81. B(H  71,C  54)                1.0913  0.000119 -0.0002    1.0912   
    82. B(H  72,C  54)                1.0905  0.000017 -0.0001    1.0904   
    83. B(H  73,C  54)                1.0906 -0.000042  0.0002    1.0907   
    84. B(H  74,C  39)                1.0818  0.000025 -0.0001    1.0817   
    85. B(H  75,C  40)                1.0817  0.000010 -0.0001    1.0816   
    86. B(H  76,C  41)                1.0821  0.000044 -0.0001    1.0820   
    87. B(H  77,C   1)                2.9046  0.000148 -0.0132    2.8914   
    88. B(H  77,C  30)                1.0825  0.000229 -0.0002    1.0823   
    89. B(H  78,H  64)                3.9767 -0.000165  0.0831    4.0598   
    90. B(H  78,C  31)                1.0818 -0.000075 -0.0001    1.0818   
    91. B(H  79,C  32)                1.0824 -0.000001  0.0000    1.0824   
    92. B(H  80,H  71)                3.3692  0.000074 -0.0214    3.3478   
    93. B(H  80,C  33)                1.0821 -0.000009  0.0000    1.0821   
    94. B(H  81,C  28)                1.0836  0.000001 -0.0000    1.0835   
    95. B(H  82,C  53)                1.0913 -0.000079  0.0002    1.0915   
    96. B(H  83,C  53)                1.0949 -0.000076  0.0003    1.0953   
    97. A(C   1,C   0,H  20)          119.56  0.000036   -0.01    119.55   
    98. A(C   5,C   0,H  20)          119.74 -0.000069    0.03    119.77   
    99. A(C   1,C   0,C   5)          120.70  0.000032   -0.02    120.68   
   100. A(C   0,C   1,C   2)          118.68  0.000021    0.01    118.69   
   101. A(C   0,C   1,C   6)          120.50  0.000035   -0.04    120.46   
   102. A(C   2,C   1,C   6)          120.79 -0.000057    0.03    120.82   
   103. A(C   1,C   2,C   3)          120.77 -0.000053    0.01    120.78   
   104. A(C   3,C   2,H  24)          119.69  0.000022   -0.00    119.68   
   105. A(C   1,C   2,H  24)          119.54  0.000031   -0.00    119.53   
   106. A(C   4,C   3,H  23)          120.13 -0.000023    0.01    120.13   
   107. A(C   2,C   3,C   4)          120.11  0.000063   -0.02    120.09   
   108. A(C   2,C   3,H  23)          119.76 -0.000040    0.01    119.77   
   109. A(C   5,C   4,H  22)          120.22 -0.000010   -0.00    120.22   
   110. A(C   3,C   4,H  22)          120.27  0.000001   -0.00    120.27   
   111. A(C   3,C   4,C   5)          119.52  0.000009    0.00    119.52   
   112. A(C   0,C   5,C   4)          120.21 -0.000072    0.02    120.23   
   113. A(C   0,C   5,H  21)          119.77  0.000057   -0.02    119.75   
   114. A(C   4,C   5,H  21)          120.02  0.000014   -0.00    120.02   
   115. A(H  25,C   6,H  26)          105.91 -0.000055    0.02    105.93   
   116. A(C   7,C   6,H  26)          109.71  0.000024    0.08    109.79   
   117. A(C   1,C   6,C   7)          115.32 -0.000324    0.01    115.33   
   118. A(C   7,C   6,H  25)          107.67  0.000218   -0.12    107.55   
   119. A(C   1,C   6,H  25)          108.69  0.000000    0.00    108.69   
   120. A(C   1,C   6,H  26)          109.12  0.000155    0.01    109.12   
   121. A(C   6,C   7,C   8)          131.13  0.000087   -0.08    131.05   
   122. A(C   6,C   7,N  11)          123.15 -0.000109    0.07    123.22   
   123. A(C   8,C   7,N  11)          105.67  0.000023    0.01    105.68   
   124. A(C   9,C   8,N  12)          121.00 -0.000043    0.02    121.02   
   125. A(C   7,C   8,C   9)          108.25 -0.000009    0.00    108.25   
   126. A(C   7,C   8,N  12)          130.75  0.000050   -0.03    130.73   
   127. A(C   8,C   9,C  10)          106.21 -0.000004   -0.01    106.20   
   128. A(C  10,C   9,N  15)          131.01  0.000164   -0.05    130.96   
   129. A(C   8,C   9,N  15)          122.78 -0.000160    0.06    122.84   
   130. A(N  11,C  10,O  16)          119.93 -0.000219    0.08    120.01   
   131. A(C   9,C  10,O  16)          132.52  0.000240   -0.10    132.43   
   132. A(C   9,C  10,N  11)          107.43 -0.000027    0.04    107.47   
   133. A(C   7,N  11,C  10)          112.43  0.000015   -0.04    112.39   
   134. A(C   7,N  11,H  17)          124.57 -0.000073    0.05    124.62   
   135. A(C  10,N  11,H  17)          122.81  0.000072   -0.03    122.78   
   136. A(C   8,N  12,C  13)          114.86  0.000155   -0.06    114.81   
   137. A(C  14,C  13,H  18)          118.57 -0.000016    0.02    118.59   
   138. A(N  12,C  13,H  18)          117.68  0.000137   -0.05    117.62   
   139. A(N  12,C  13,C  14)          123.75 -0.000121    0.04    123.79   
   140. A(C  13,C  14,N  15)          123.10 -0.000067    0.02    123.12   
   141. A(N  15,C  14,H  19)          117.98  0.000103   -0.04    117.94   
   142. A(C  13,C  14,H  19)          118.92 -0.000036    0.02    118.94   
   143. A(C   9,N  15,C  14)          114.51  0.000236   -0.08    114.42   
   144. A(C  10,O  16,H  27)          110.32  0.000379   -0.18    110.13   
   145. A(C  10,O  16,H  70)          118.24  0.000441   -0.02    118.22   
   146. A(H  27,O  16,H  70)          130.14 -0.000889    0.27    130.41   
   147. A(N  11,H  17,O  57)          168.71 -0.000037   -0.04    168.67   
   148. A(C  33,C  28,H  81)          119.66 -0.000016   -0.00    119.66   
   149. A(C  29,C  28,H  81)          120.28  0.000011   -0.02    120.26   
   150. A(C  29,C  28,C  33)          120.06  0.000005    0.02    120.08   
   151. A(C  30,C  29,C  34)          119.57  0.000509   -0.06    119.51   
   152. A(C  28,C  29,C  34)          120.53 -0.000527    0.07    120.60   
   153. A(C  28,C  29,C  30)          119.89  0.000016   -0.01    119.88   
   154. A(C  29,C  30,C  31)          119.88 -0.000123   -0.00    119.88   
   155. A(C  31,C  30,H  77)          120.03 -0.000027    0.03    120.05   
   156. A(C  29,C  30,H  77)          120.08  0.000151   -0.02    120.05   
   157. A(C  30,C  31,C  32)          120.12  0.000017    0.02    120.14   
   158. A(C  30,C  31,H  78)          119.70  0.000081   -0.03    119.67   
   159. A(C  32,C  31,H  78)          120.18 -0.000098    0.02    120.19   
   160. A(C  31,C  32,C  33)          120.07  0.000027   -0.01    120.06   
   161. A(C  31,C  32,H  79)          119.97 -0.000022    0.01    119.98   
   162. A(C  33,C  32,H  79)          119.96 -0.000005   -0.00    119.96   
   163. A(C  28,C  33,C  32)          119.94  0.000059   -0.02    119.92   
   164. A(C  32,C  33,H  80)          120.18 -0.000004    0.01    120.19   
   165. A(C  28,C  33,H  80)          119.88 -0.000055    0.02    119.89   
   166. A(O  35,C  34,C  36)          120.96  0.000282   -0.06    120.89   
   167. A(C  29,C  34,C  36)          117.58  0.000168   -0.03    117.55   
   168. A(C  29,C  34,O  35)          121.46 -0.000456    0.10    121.56   
   169. A(C  34,C  36,C  37)          123.50  0.000402   -0.02    123.47   
   170. A(C  37,C  36,C  41)          115.08 -0.000173    0.01    115.09   
   171. A(C  34,C  36,C  41)          121.35 -0.000221   -0.01    121.33   
   172. A(C  36,C  37,C  38)          124.17  0.000019    0.01    124.18   
   173. A(C  36,C  37,O  44)          128.91  0.000137   -0.02    128.89   
   174. A(C  38,C  37,O  44)          106.89 -0.000155    0.01    106.90   
   175. A(C  37,C  38,C  39)          119.92  0.000025   -0.02    119.90   
   176. A(C  39,C  38,N  42)          131.71 -0.000069    0.01    131.72   
   177. A(C  37,C  38,N  42)          108.35  0.000045    0.01    108.36   
   178. A(C  38,C  39,C  40)          117.30  0.000048   -0.00    117.30   
   179. A(C  40,C  39,H  74)          121.30 -0.000042    0.02    121.32   
   180. A(C  38,C  39,H  74)          121.39 -0.000005   -0.02    121.38   
   181. A(C  39,C  40,H  75)          119.36 -0.000009    0.01    119.37   
   182. A(C  41,C  40,H  75)          118.93  0.000028   -0.02    118.92   
   183. A(C  39,C  40,C  41)          121.71 -0.000019    0.01    121.72   
   184. A(C  40,C  41,H  76)          119.26 -0.000124    0.04    119.30   
   185. A(C  36,C  41,H  76)          118.93  0.000022   -0.03    118.89   
   186. A(C  36,C  41,C  40)          121.80  0.000099   -0.01    121.80   
   187. A(C  38,N  42,C  43)          104.82  0.000011   -0.04    104.79   
   188. A(O  44,C  43,C  45)          116.75 -0.000677    0.08    116.83   
   189. A(N  42,C  43,C  45)          128.61  0.000936   -0.18    128.43   
   190. A(N  42,C  43,O  44)          114.35 -0.000259    0.08    114.43   
   191. A(C  37,O  44,C  43)          105.57  0.000359   -0.06    105.51   
   192. A(C  50,C  45,C  54)          108.46  0.000140   -0.02    108.44   
   193. A(C  46,C  45,C  54)          109.18 -0.000163   -0.04    109.14   
   194. A(C  43,C  45,C  54)          105.36  0.000032   -0.07    105.29   
   195. A(C  46,C  45,C  50)          109.83  0.000037    0.00    109.83   
   196. A(C  43,C  45,C  50)          112.92 -0.000520    0.27    113.19   
   197. A(C  43,C  45,C  46)          110.92  0.000471   -0.16    110.76   
   198. A(H  58,C  46,H  59)          106.24 -0.000010    0.00    106.24   
   199. A(C  47,C  46,H  59)          110.08 -0.000093    0.00    110.08   
   200. A(C  45,C  46,H  59)          109.97  0.000172   -0.05    109.92   
   201. A(C  47,C  46,H  58)          106.94  0.000094   -0.01    106.93   
   202. A(C  45,C  46,H  58)          106.64 -0.000129    0.03    106.67   
   203. A(C  45,C  46,C  47)          116.39 -0.000035    0.03    116.42   
   204. A(C  46,C  47,C  48)          109.32 -0.000006   -0.03    109.29   
   205. A(C  53,C  47,C  55)          107.99 -0.000075    0.00    107.99   
   206. A(C  48,C  47,C  55)          110.62  0.000000    0.00    110.63   
   207. A(C  46,C  47,C  55)          108.07  0.000092   -0.03    108.04   
   208. A(C  48,C  47,C  53)          107.38  0.000031    0.02    107.40   
   209. A(C  46,C  47,C  53)          113.47 -0.000044    0.04    113.50   
   210. A(H  60,C  48,H  61)          106.68  0.000025   -0.04    106.64   
   211. A(C  49,C  48,H  61)          110.24  0.000047    0.00    110.24   
   212. A(C  47,C  48,H  61)          110.15 -0.000033    0.01    110.15   
   213. A(C  49,C  48,H  60)          109.07 -0.000060    0.03    109.10   
   214. A(C  47,C  48,H  60)          110.15  0.000038    0.01    110.16   
   215. A(C  47,C  48,C  49)          110.48 -0.000016   -0.01    110.47   
   216. A(C  51,C  49,C  56)          110.09  0.000203   -0.12    109.97   
   217. A(C  50,C  49,C  56)          108.87 -0.000085    0.03    108.90   
   218. A(C  48,C  49,C  56)          110.45 -0.000109    0.05    110.50   
   219. A(C  50,C  49,C  51)          108.94 -0.000007   -0.02    108.92   
   220. A(C  48,C  49,C  51)          109.78 -0.000055    0.01    109.80   
   221. A(C  48,C  49,C  50)          108.67  0.000051    0.05    108.72   
   222. A(H  62,C  50,H  63)          105.82 -0.000012   -0.01    105.81   
   223. A(C  49,C  50,H  63)          110.40  0.000063    0.01    110.41   
   224. A(C  45,C  50,H  63)          111.18 -0.000107    0.02    111.20   
   225. A(C  49,C  50,H  62)          106.30 -0.000013   -0.07    106.23   
   226. A(C  45,C  50,H  62)          106.68  0.000120   -0.07    106.62   
   227. A(C  45,C  50,C  49)          115.78 -0.000042    0.10    115.88   
   228. A(N  52,C  51,O  57)          121.78 -0.000492    0.14    121.92   
   229. A(C  49,C  51,O  57)          121.30  0.000588   -0.12    121.18   
   230. A(C  49,C  51,N  52)          116.86 -0.000094   -0.02    116.83   
   231. A(C  51,N  52,C  53)          127.93  0.000138   -0.02    127.91   
   232. A(C  53,N  52,H  70)          115.92 -0.000138   -0.01    115.91   
   233. A(C  51,N  52,H  70)          115.66 -0.000000    0.04    115.70   
   234. A(C  47,C  53,N  52)          113.35 -0.000018    0.04    113.39   
   235. A(H  82,C  53,H  83)          107.04 -0.000028    0.02    107.06   
   236. A(N  52,C  53,H  83)          108.34  0.000045    0.01    108.35   
   237. A(C  47,C  53,H  83)          108.89  0.000027   -0.04    108.85   
   238. A(N  52,C  53,H  82)          108.40 -0.000056    0.00    108.40   
   239. A(C  47,C  53,H  82)          110.61  0.000030   -0.04    110.57   
   240. A(H  72,C  54,H  73)          108.22  0.000023   -0.00    108.22   
   241. A(H  71,C  54,H  73)          107.97  0.000023   -0.01    107.96   
   242. A(C  45,C  54,H  73)          109.65 -0.000112    0.06    109.71   
   243. A(H  71,C  54,H  72)          108.32 -0.000037    0.01    108.32   
   244. A(C  45,C  54,H  72)          111.07  0.000035   -0.01    111.06   
   245. A(C  45,C  54,H  71)          111.50  0.000068   -0.04    111.46   
   246. A(C  47,C  55,H  69)          111.26 -0.000032    0.02    111.27   
   247. A(H  67,C  55,H  68)          107.87  0.000054   -0.03    107.84   
   248. A(C  47,C  55,H  68)          110.74 -0.000053    0.03    110.77   
   249. A(C  47,C  55,H  67)          111.18 -0.000040    0.02    111.21   
   250. A(H  68,C  55,H  69)          107.73  0.000045   -0.02    107.71   
   251. A(H  67,C  55,H  69)          107.91  0.000034   -0.01    107.89   
   252. A(H  65,C  56,H  66)          107.71  0.000026    0.00    107.72   
   253. A(H  64,C  56,H  66)          108.18 -0.000003   -0.05    108.13   
   254. A(C  49,C  56,H  66)          111.43 -0.000059    0.01    111.44   
   255. A(H  64,C  56,H  65)          107.91 -0.000061    0.05    107.96   
   256. A(C  49,C  56,H  65)          109.50 -0.000046    0.04    109.54   
   257. A(C  49,C  56,H  64)          111.95  0.000139   -0.05    111.90   
   258. A(H  17,O  57,C  51)          131.78  0.000224   -0.04    131.74   
   259. A(O  16,H  70,N  52)          154.85  0.000709   -0.30    154.55   
   260. D(C   2,C   1,C   0,C   5)      0.70 -0.000021    0.07      0.77   
   261. D(C   2,C   1,C   0,H  20)   -179.98 -0.000057    0.25   -179.73   
   262. D(C   6,C   1,C   0,H  20)      1.83 -0.000040    0.23      2.06   
   263. D(C   6,C   1,C   0,C   5)   -177.49 -0.000004    0.04   -177.44   
   264. D(H  24,C   2,C   1,C   0)    179.72  0.000021   -0.07    179.65   
   265. D(C   3,C   2,C   1,C   6)    177.35 -0.000005   -0.10    177.25   
   266. D(H  24,C   2,C   1,C   6)     -2.10  0.000006   -0.05     -2.15   
   267. D(C   3,C   2,C   1,C   0)     -0.83  0.000010   -0.13     -0.96   
   268. D(C   4,C   3,C   2,H  24)    179.88  0.000003    0.02    179.90   
   269. D(C   4,C   3,C   2,C   1)      0.43  0.000013    0.07      0.50   
   270. D(H  23,C   3,C   2,C   1)   -179.81 -0.000006    0.11   -179.69   
   271. D(H  23,C   3,C   2,H  24)     -0.36 -0.000017    0.06     -0.30   
   272. D(H  22,C   4,C   3,C   2)    179.85 -0.000007   -0.02    179.83   
   273. D(C   5,C   4,C   3,H  23)   -179.64 -0.000006   -0.00   -179.64   
   274. D(C   5,C   4,C   3,C   2)      0.12 -0.000026    0.04      0.16   
   275. D(H  22,C   4,C   3,H  23)      0.09  0.000012   -0.06      0.02   
   276. D(C   0,C   5,C   4,H  22)   -179.98 -0.000004   -0.03   -180.01   
   277. D(H  21,C   5,C   4,C   3)    179.83  0.000044   -0.17    179.66   
   278. D(C   4,C   5,C   0,C   1)     -0.17  0.000009    0.04     -0.12   
   279. D(C   0,C   5,C   4,C   3)     -0.25  0.000015   -0.10     -0.35   
   280. D(H  21,C   5,C   0,C   1)    179.75 -0.000021    0.12    179.87   
   281. D(H  21,C   5,C   0,H  20)      0.44  0.000015   -0.07      0.37   
   282. D(H  21,C   5,C   4,H  22)      0.10  0.000026   -0.11     -0.01   
   283. D(C   4,C   5,C   0,H  20)   -179.48  0.000045   -0.14   -179.62   
   284. D(H  26,C   6,C   1,C   0)    175.78  0.000057    0.22    176.00   
   285. D(H  26,C   6,C   1,C   2)     -2.37  0.000073    0.19     -2.18   
   286. D(H  25,C   6,C   1,C   0)     60.72  0.000039    0.19     60.92   
   287. D(H  25,C   6,C   1,C   2)   -117.43  0.000055    0.17   -117.26   
   288. D(C   7,C   6,C   1,C   0)    -60.24 -0.000024    0.34    -59.91   
   289. D(C   7,C   6,C   1,C   2)    121.60 -0.000009    0.31    121.92   
   290. D(C   8,C   7,C   6,H  25)    -24.60 -0.000104    0.71    -23.89   
   291. D(C   8,C   7,C   6,C   1)     96.91 -0.000156    0.63     97.55   
   292. D(N  11,C   7,C   6,C   1)    -86.19 -0.000121    0.77    -85.41   
   293. D(N  11,C   7,C   6,H  25)    152.29 -0.000070    0.85    153.14   
   294. D(N  11,C   7,C   6,H  26)     37.48 -0.000136    0.85     38.33   
   295. D(C   8,C   7,C   6,H  26)   -139.42 -0.000170    0.72   -138.70   
   296. D(N  12,C   8,C   7,C   6)     -2.89  0.000004    0.10     -2.79   
   297. D(C   9,C   8,C   7,C   6)    176.45 -0.000127    0.43    176.88   
   298. D(C   9,C   8,C   7,N  11)     -0.85 -0.000153    0.31     -0.55   
   299. D(N  12,C   8,C   7,N  11)    179.81 -0.000022   -0.02    179.79   
   300. D(N  15,C   9,C   8,N  12)     -0.56  0.000006   -0.10     -0.66   
   301. D(C  10,C   9,C   8,N  12)    179.73  0.000091   -0.06    179.68   
   302. D(N  15,C   9,C   8,C   7)   -179.97  0.000122   -0.39   -180.36   
   303. D(C  10,C   9,C   8,C   7)      0.32  0.000206   -0.34     -0.02   
   304. D(O  16,C  10,C   9,N  15)      4.76  0.000040   -0.13      4.63   
   305. D(N  11,C  10,C   9,N  15)   -179.31 -0.000081    0.29   -179.02   
   306. D(O  16,C  10,C   9,C   8)   -175.56 -0.000056   -0.18   -175.74   
   307. D(N  11,C  10,C   9,C   8)      0.37 -0.000176    0.24      0.61   
   308. D(H  17,N  11,C  10,O  16)     -9.21  0.000175    0.08     -9.13   
   309. D(C   7,N  11,C  10,C   9)     -0.95  0.000087   -0.06     -1.01   
   310. D(C   7,N  11,C  10,O  16)    175.59  0.000006    0.30    175.88   
   311. D(H  17,N  11,C   7,C   8)   -173.96 -0.000136    0.07   -173.90   
   312. D(H  17,N  11,C   7,C   6)      8.46 -0.000166   -0.04      8.42   
   313. D(H  17,N  11,C  10,C   9)    174.25  0.000256   -0.27    173.98   
   314. D(C  10,N  11,C   7,C   8)      1.14  0.000044   -0.16      0.98   
   315. D(C  10,N  11,C   7,C   6)   -176.44  0.000015   -0.27   -176.70   
   316. D(C  13,N  12,C   8,C   9)      0.46 -0.000000    0.01      0.47   
   317. D(C  13,N  12,C   8,C   7)    179.73 -0.000145    0.37    180.10   
   318. D(H  18,C  13,N  12,C   8)    179.88  0.000029   -0.06    179.83   
   319. D(C  14,C  13,N  12,C   8)     -0.08 -0.000013    0.07     -0.01   
   320. D(H  19,C  14,C  13,N  12)    179.65  0.000003   -0.05    179.60   
   321. D(N  15,C  14,C  13,H  18)    179.76 -0.000018    0.05    179.81   
   322. D(N  15,C  14,C  13,N  12)     -0.28  0.000024   -0.08     -0.36   
   323. D(H  19,C  14,C  13,H  18)     -0.31 -0.000040    0.08     -0.23   
   324. D(C   9,N  15,C  14,H  19)   -179.73  0.000004   -0.04   -179.77   
   325. D(C   9,N  15,C  14,C  13)      0.20 -0.000018   -0.01      0.19   
   326. D(C  14,N  15,C   9,C  10)    179.82 -0.000104    0.04    179.86   
   327. D(C  14,N  15,C   9,C   8)      0.19  0.000004    0.09      0.29   
   328. D(H  70,O  16,C  10,N  11)     -8.88  0.000478   -0.28     -9.16   
   329. D(H  70,O  16,C  10,C   9)    166.64  0.000354    0.18    166.81   
   330. D(H  27,O  16,C  10,N  11)    159.41  0.000052   -0.08    159.33   
   331. D(H  27,O  16,C  10,C   9)    -25.08 -0.000072    0.38    -24.69   
   332. D(O  57,H  17,N  11,C  10)    -44.16 -0.000107    0.04    -44.12   
   333. D(O  57,H  17,N  11,C   7)    130.45  0.000088   -0.21    130.24   
   334. D(C  34,C  29,C  28,H  81)      0.37  0.000083   -0.13      0.24   
   335. D(C  34,C  29,C  28,C  33)   -178.82  0.000032   -0.03   -178.84   
   336. D(C  30,C  29,C  28,H  81)    179.28 -0.000010   -0.02    179.25   
   337. D(C  30,C  29,C  28,C  33)      0.09 -0.000062    0.08      0.17   
   338. D(H  77,C  30,C  29,C  34)     -1.13 -0.000054    0.07     -1.06   
   339. D(H  77,C  30,C  29,C  28)    179.95  0.000049   -0.04    179.91   
   340. D(C  31,C  30,C  29,C  34)   -179.66 -0.000116    0.05   -179.61   
   341. D(C  31,C  30,C  29,C  28)      1.42 -0.000012   -0.05      1.37   
   342. D(H  78,C  31,C  30,H  77)     -0.02  0.000005    0.06      0.05   
   343. D(C  32,C  31,C  30,H  77)    179.85  0.000002   -0.02    179.83   
   344. D(C  32,C  31,C  30,C  29)     -1.62  0.000066   -0.00     -1.63   
   345. D(H  78,C  31,C  30,C  29)    178.51  0.000069    0.08    178.59   
   346. D(H  79,C  32,C  31,H  78)      0.27 -0.000049    0.02      0.29   
   347. D(H  79,C  32,C  31,C  30)   -179.60 -0.000046    0.10   -179.50   
   348. D(C  33,C  32,C  31,H  78)   -179.82 -0.000049   -0.05   -179.88   
   349. D(C  33,C  32,C  31,C  30)      0.31 -0.000046    0.03      0.34   
   350. D(H  80,C  33,C  32,C  31)   -179.24 -0.000038    0.11   -179.13   
   351. D(C  28,C  33,C  32,H  79)   -178.89 -0.000024   -0.07   -178.96   
   352. D(C  28,C  33,C  32,C  31)      1.21 -0.000024   -0.00      1.20   
   353. D(H  80,C  33,C  28,H  81)     -0.15  0.000040   -0.06     -0.21   
   354. D(H  80,C  33,C  32,H  79)      0.67 -0.000038    0.04      0.71   
   355. D(H  80,C  33,C  28,C  29)    179.04  0.000092   -0.16    178.88   
   356. D(C  32,C  33,C  28,H  81)    179.41  0.000026    0.05    179.45   
   357. D(C  32,C  33,C  28,C  29)     -1.40  0.000078   -0.05     -1.46   
   358. D(C  36,C  34,C  29,C  30)    135.58 -0.000076    1.52    137.09   
   359. D(C  36,C  34,C  29,C  28)    -45.52 -0.000175    1.63    -43.89   
   360. D(O  35,C  34,C  29,C  30)    -43.49  0.000292   -0.82    -44.31   
   361. D(O  35,C  34,C  29,C  28)    135.42  0.000194   -0.71    134.70   
   362. D(C  41,C  36,C  34,O  35)    -28.33 -0.000448    1.97    -26.36   
   363. D(C  41,C  36,C  34,C  29)    152.60 -0.000074   -0.33    152.27   
   364. D(C  37,C  36,C  34,O  35)    148.27 -0.000273    1.50    149.77   
   365. D(C  37,C  36,C  34,C  29)    -30.80  0.000101   -0.80    -31.60   
   366. D(O  44,C  37,C  36,C  34)     -0.16 -0.000213    0.46      0.30   
   367. D(C  38,C  37,C  36,C  41)     -0.91 -0.000052    0.05     -0.86   
   368. D(C  38,C  37,C  36,C  34)   -177.71 -0.000215    0.49   -177.21   
   369. D(O  44,C  37,C  36,C  41)    176.63 -0.000051    0.01    176.64   
   370. D(N  42,C  38,C  37,O  44)      0.63  0.000052    0.00      0.63   
   371. D(N  42,C  38,C  37,C  36)    178.63  0.000059   -0.03    178.61   
   372. D(C  39,C  38,C  37,O  44)   -178.21  0.000010    0.02   -178.19   
   373. D(C  39,C  38,C  37,C  36)     -0.20  0.000017   -0.01     -0.21   
   374. D(H  74,C  39,C  38,N  42)      1.73 -0.000042    0.04      1.77   
   375. D(H  74,C  39,C  38,C  37)   -179.75  0.000013    0.02   -179.74   
   376. D(C  40,C  39,C  38,N  42)   -177.86 -0.000081    0.10   -177.75   
   377. D(C  40,C  39,C  38,C  37)      0.66 -0.000026    0.08      0.74   
   378. D(H  75,C  40,C  39,H  74)      0.39  0.000002   -0.09      0.30   
   379. D(H  75,C  40,C  39,C  38)    179.97  0.000042   -0.15    179.82   
   380. D(C  41,C  40,C  39,H  74)   -179.57  0.000040   -0.13   -179.70   
   381. D(C  41,C  40,C  39,C  38)      0.01  0.000079   -0.19     -0.18   
   382. D(C  36,C  41,C  40,C  39)     -1.20 -0.000125    0.25     -0.95   
   383. D(H  76,C  41,C  36,C  37)   -179.50 -0.000105    0.42   -179.08   
   384. D(C  40,C  41,C  36,C  37)      1.58  0.000105   -0.16      1.42   
   385. D(C  40,C  41,C  36,C  34)    178.45  0.000286   -0.60    177.86   
   386. D(H  76,C  41,C  36,C  34)     -2.63  0.000076   -0.02     -2.64   
   387. D(H  76,C  41,C  40,H  75)     -0.08  0.000121   -0.38     -0.46   
   388. D(H  76,C  41,C  40,C  39)    179.88  0.000084   -0.34    179.55   
   389. D(C  36,C  41,C  40,H  75)    178.84 -0.000088    0.20    179.04   
   390. D(C  43,N  42,C  38,C  39)    177.57  0.000040   -0.09    177.48   
   391. D(C  43,N  42,C  38,C  37)     -1.07 -0.000010   -0.07     -1.14   
   392. D(C  45,C  43,N  42,C  38)    174.78 -0.000088   -0.19    174.59   
   393. D(O  44,C  43,N  42,C  38)      1.17 -0.000043    0.12      1.28   
   394. D(C  37,O  44,C  43,C  45)   -175.21  0.000006    0.17   -175.04   
   395. D(C  37,O  44,C  43,N  42)     -0.80  0.000074   -0.12     -0.91   
   396. D(C  43,O  44,C  37,C  38)      0.05 -0.000072    0.06      0.11   
   397. D(C  43,O  44,C  37,C  36)   -177.83 -0.000076    0.09   -177.73   
   398. D(C  54,C  45,C  43,O  44)     86.97 -0.000094   -0.24     86.74   
   399. D(C  54,C  45,C  43,N  42)    -86.51 -0.000074    0.08    -86.43   
   400. D(C  50,C  45,C  43,O  44)    -31.24 -0.000003   -0.31    -31.55   
   401. D(C  50,C  45,C  43,N  42)    155.28  0.000017   -0.00    155.28   
   402. D(C  46,C  45,C  43,O  44)   -155.01 -0.000026   -0.40   -155.41   
   403. D(C  46,C  45,C  43,N  42)     31.51 -0.000006   -0.09     31.43   
   404. D(H  59,C  46,C  45,C  54)     70.13 -0.000037    0.14     70.27   
   405. D(H  59,C  46,C  45,C  50)   -171.06  0.000057    0.10   -170.97   
   406. D(H  59,C  46,C  45,C  43)    -45.54 -0.000248    0.34    -45.20   
   407. D(H  58,C  46,C  45,C  54)    -44.65 -0.000041    0.15    -44.50   
   408. D(H  58,C  46,C  45,C  50)     74.15  0.000054    0.11     74.26   
   409. D(H  58,C  46,C  45,C  43)   -160.32 -0.000252    0.35   -159.98   
   410. D(C  47,C  46,C  45,C  54)   -163.84 -0.000043    0.12   -163.72   
   411. D(C  47,C  46,C  45,C  50)    -45.04  0.000051    0.08    -44.96   
   412. D(C  47,C  46,C  45,C  43)     80.49 -0.000254    0.32     80.80   
   413. D(C  55,C  47,C  46,H  59)    -60.52 -0.000016    0.07    -60.45   
   414. D(C  55,C  47,C  46,H  58)     54.48 -0.000024    0.07     54.55   
   415. D(C  55,C  47,C  46,C  45)    173.51 -0.000142    0.11    173.62   
   416. D(C  53,C  47,C  46,H  59)     59.20 -0.000074    0.07     59.27   
   417. D(C  53,C  47,C  46,H  58)    174.20 -0.000082    0.07    174.27   
   418. D(C  53,C  47,C  46,C  45)    -66.78 -0.000201    0.12    -66.65   
   419. D(C  48,C  47,C  46,H  59)    179.02 -0.000068    0.10    179.12   
   420. D(C  48,C  47,C  46,H  58)    -65.98 -0.000076    0.10    -65.88   
   421. D(C  48,C  47,C  46,C  45)     53.05 -0.000194    0.15     53.19   
   422. D(H  61,C  48,C  47,C  53)    -58.58  0.000057   -0.09    -58.67   
   423. D(H  61,C  48,C  47,C  46)    177.92  0.000095   -0.12    177.80   
   424. D(H  60,C  48,C  47,C  55)    -58.38 -0.000049   -0.03    -58.41   
   425. D(H  60,C  48,C  47,C  53)   -175.99  0.000023   -0.05   -176.04   
   426. D(H  60,C  48,C  47,C  46)     60.51  0.000061   -0.08     60.43   
   427. D(C  49,C  48,C  47,C  55)   -178.95  0.000011   -0.06   -179.01   
   428. D(C  49,C  48,C  47,C  53)     63.44  0.000083   -0.08     63.36   
   429. D(H  61,C  48,C  47,C  55)     59.03 -0.000015   -0.07     58.96   
   430. D(C  49,C  48,C  47,C  46)    -60.06  0.000121   -0.12    -60.18   
   431. D(C  56,C  49,C  48,H  61)    -57.75 -0.000075    0.01    -57.74   
   432. D(C  56,C  49,C  48,H  60)     59.07 -0.000052   -0.02     59.05   
   433. D(C  56,C  49,C  48,C  47)   -179.72 -0.000054    0.01   -179.71   
   434. D(C  51,C  49,C  48,H  61)     63.83  0.000072   -0.10     63.74   
   435. D(C  51,C  49,C  48,H  60)   -179.35  0.000094   -0.13   -179.47   
   436. D(C  51,C  49,C  48,C  47)    -58.14  0.000093   -0.10    -58.24   
   437. D(C  50,C  49,C  48,H  61)   -177.11  0.000063   -0.09   -177.20   
   438. D(C  50,C  49,C  48,H  60)    -60.29  0.000085   -0.11    -60.41   
   439. D(C  50,C  49,C  48,C  47)     60.92  0.000084   -0.09     60.83   
   440. D(H  63,C  50,C  49,C  56)     57.37  0.000079    0.07     57.44   
   441. D(H  63,C  50,C  49,C  51)    -62.71 -0.000113    0.21    -62.50   
   442. D(H  63,C  50,C  49,C  48)    177.71 -0.000073    0.18    177.89   
   443. D(H  62,C  50,C  49,C  56)    -56.95  0.000069    0.12    -56.84   
   444. D(H  62,C  50,C  49,C  51)   -177.03 -0.000123    0.26   -176.77   
   445. D(H  62,C  50,C  49,C  48)     63.39 -0.000083    0.22     63.62   
   446. D(C  45,C  50,C  49,C  56)   -175.21 -0.000048    0.19   -175.02   
   447. D(C  45,C  50,C  49,C  51)     64.72 -0.000240    0.33     65.05   
   448. D(C  45,C  50,C  49,C  48)    -54.86 -0.000200    0.30    -54.57   
   449. D(H  63,C  50,C  45,C  54)    -67.73 -0.000019   -0.24    -67.97   
   450. D(H  63,C  50,C  45,C  46)    173.03  0.000073   -0.19    172.84   
   451. D(H  63,C  50,C  45,C  43)     48.66 -0.000194   -0.18     48.48   
   452. D(H  62,C  50,C  45,C  54)     47.19 -0.000020   -0.28     46.91   
   453. D(H  62,C  50,C  45,C  46)    -72.06  0.000072   -0.23    -72.28   
   454. D(H  62,C  50,C  45,C  43)    163.57 -0.000194   -0.22    163.35   
   455. D(C  49,C  50,C  45,C  54)    165.24  0.000024   -0.35    164.88   
   456. D(C  49,C  50,C  45,C  46)     45.99  0.000115   -0.30     45.69   
   457. D(C  49,C  50,C  45,C  43)    -78.38 -0.000151   -0.30    -78.68   
   458. D(O  57,C  51,C  49,C  56)    -29.65 -0.000172   -0.02    -29.67   
   459. D(O  57,C  51,C  49,C  50)     89.67 -0.000159   -0.07     89.60   
   460. D(O  57,C  51,C  49,C  48)   -151.45 -0.000133   -0.01   -151.46   
   461. D(N  52,C  51,C  49,C  56)    153.11 -0.000187    0.14    153.25   
   462. D(N  52,C  51,C  49,C  50)    -87.57 -0.000173    0.09    -87.49   
   463. D(N  52,C  51,C  49,C  48)     31.31 -0.000147    0.14     31.46   
   464. D(H  70,N  52,C  51,O  57)     -1.50  0.000050    0.08     -1.42   
   465. D(H  70,N  52,C  51,C  49)    175.73  0.000097   -0.08    175.65   
   466. D(C  53,N  52,C  51,O  57)    170.06  0.000042    0.14    170.20   
   467. D(C  53,N  52,C  51,C  49)    -12.71  0.000089   -0.02    -12.74   
   468. D(H  83,C  53,N  52,C  51)   -102.54 -0.000019   -0.13   -102.67   
   469. D(H  82,C  53,N  52,H  70)    -46.82  0.000022   -0.10    -46.92   
   470. D(H  82,C  53,N  52,C  51)    141.64  0.000020   -0.16    141.48   
   471. D(C  47,C  53,N  52,C  51)     18.43  0.000036   -0.14     18.29   
   472. D(H  83,C  53,C  47,C  55)    -40.38 -0.000017    0.17    -40.21   
   473. D(H  83,C  53,C  47,C  48)     78.94 -0.000041    0.19     79.13   
   474. D(H  83,C  53,C  47,C  46)   -160.14 -0.000054    0.18   -159.96   
   475. D(H  82,C  53,C  47,C  55)     76.98 -0.000018    0.15     77.12   
   476. D(H  82,C  53,C  47,C  48)   -163.70 -0.000041    0.16   -163.54   
   477. D(C  47,C  53,N  52,H  70)   -170.02  0.000038   -0.08   -170.10   
   478. D(H  82,C  53,C  47,C  46)    -42.78 -0.000055    0.16    -42.63   
   479. D(N  52,C  53,C  47,C  55)   -161.04 -0.000082    0.15   -160.89   
   480. D(N  52,C  53,C  47,C  48)    -41.72 -0.000106    0.17    -41.55   
   481. D(H  83,C  53,N  52,H  70)     69.01 -0.000017   -0.07     68.94   
   482. D(N  52,C  53,C  47,C  46)     79.20 -0.000119    0.16     79.36   
   483. D(H  73,C  54,C  45,C  50)    -59.19 -0.000196    0.13    -59.06   
   484. D(H  73,C  54,C  45,C  46)     60.46 -0.000163    0.10     60.56   
   485. D(H  73,C  54,C  45,C  43)    179.64  0.000325   -0.14    179.50   
   486. D(H  72,C  54,C  45,C  50)   -178.75 -0.000174    0.10   -178.65   
   487. D(H  72,C  54,C  45,C  46)    -59.10 -0.000141    0.07    -59.03   
   488. D(H  72,C  54,C  45,C  43)     60.08  0.000347   -0.17     59.91   
   489. D(H  71,C  54,C  45,C  50)     60.34 -0.000198    0.13     60.46   
   490. D(H  71,C  54,C  45,C  46)    179.99 -0.000165    0.10    180.09   
   491. D(H  71,C  54,C  45,C  43)    -60.83  0.000324   -0.14    -60.97   
   492. D(H  69,C  55,C  47,C  53)    -59.79  0.000017   -0.02    -59.80   
   493. D(H  69,C  55,C  47,C  48)   -177.03  0.000023   -0.05   -177.08   
   494. D(H  69,C  55,C  47,C  46)     63.32 -0.000027    0.01     63.34   
   495. D(H  68,C  55,C  47,C  53)   -179.57  0.000017   -0.01   -179.59   
   496. D(H  68,C  55,C  47,C  48)     63.19  0.000024   -0.04     63.14   
   497. D(H  68,C  55,C  47,C  46)    -56.46 -0.000027    0.01    -56.45   
   498. D(H  67,C  55,C  47,C  53)     60.52  0.000011   -0.01     60.51   
   499. D(H  67,C  55,C  47,C  48)    -56.73  0.000017   -0.04    -56.76   
   500. D(H  67,C  55,C  47,C  46)   -176.37 -0.000033    0.02   -176.35   
   501. D(H  66,C  56,C  49,C  51)    -59.70 -0.000011   -0.01    -59.72   
   502. D(H  66,C  56,C  49,C  50)   -179.07 -0.000072    0.07   -179.00   
   503. D(H  66,C  56,C  49,C  48)     61.70 -0.000017   -0.04     61.65   
   504. D(H  65,C  56,C  49,C  51)   -178.76  0.000023   -0.05   -178.81   
   505. D(H  65,C  56,C  49,C  50)     61.88 -0.000038    0.03     61.91   
   506. D(H  65,C  56,C  49,C  48)    -57.36  0.000017   -0.08    -57.44   
   507. D(H  64,C  56,C  49,C  51)     61.60  0.000041   -0.10     61.49   
   508. D(H  64,C  56,C  49,C  50)    -57.76 -0.000020   -0.02    -57.79   
   509. D(H  64,C  56,C  49,C  48)   -177.00  0.000035   -0.13   -177.13   
   510. D(H  17,O  57,C  51,N  52)     -1.58 -0.000005   -0.02     -1.60   
   511. D(H  17,O  57,C  51,C  49)   -178.68 -0.000033    0.14   -178.54   
   512. D(C  51,O  57,H  17,N  11)     70.42 -0.000530   -0.07     70.36   
   513. D(N  52,H  70,O  16,H  27)    -80.17 -0.000014   -0.09    -80.25   
   514. D(N  52,H  70,O  16,C  10)     85.42 -0.000313    0.06     85.47   
   515. D(O  16,H  70,N  52,C  53)    126.09 -0.000348   -0.01    126.08   
   516. D(O  16,H  70,N  52,C  51)    -61.30 -0.000332    0.04    -61.26   
    ----------------------------------------------------------------------------

         *************************************************************
         *                GEOMETRY OPTIMIZATION CYCLE   9            *
         *************************************************************
Calling /mnt/group-bin/orca_5_0_3_linux_x86-64_openmpi411/otool_external orca_EXT.extinp.tmp  ...  done

-------------------------   --------------------
FINAL SINGLE POINT ENERGY     -2040.659922452500   (From external program)
-------------------------   --------------------

------------------------------------------------------------------------------
                         ORCA GEOMETRY RELAXATION STEP
------------------------------------------------------------------------------

Reading the OPT-File                    .... done
Getting information on internals        .... done
Copying old internal coords+grads       .... done
Making the new internal coordinates     .... (new redundants).... done
Validating the new internal coordinates .... (new redundants).... done
Calculating the B-matrix                .... done
Calculating the G,G- and P matrices     .... done
Transforming gradient to internals      .... done
Projecting the internal gradient        .... done
Number of atoms                         ....  84
Number of internal coordinates          .... 516
Current Energy                          .... -2040.659922453 Eh
Current gradient norm                   ....     0.006885672 Eh/bohr
Maximum allowed component of the step   ....  0.300
Current trust radius                    ....  0.300
Updating the Hessian (BFGS)             .... done
Forming the augmented Hessian           .... done
Diagonalizing the augmented Hessian     .... done
Last element of RFO vector              ....  0.993554865
Lowest eigenvalues of augmented Hessian:
 -0.000254999  0.000460314  0.000704213  0.004247239  0.005574544
Length of the computed step             ....  0.114087545
The final length of the internal step   ....  0.114087545
Converting the step to cartesian space:
 Initial RMS(Int)=    0.0050224241
Transforming coordinates:
 Iter   0:  RMS(Cart)=    0.0283822815 RMS(Int)=    0.2766115408
 Iter   1:  RMS(Cart)=    0.0004020548 RMS(Int)=    0.0001093151
 Iter   2:  RMS(Cart)=    0.0000053593 RMS(Int)=    0.0000016016
 Iter   3:  RMS(Cart)=    0.0000001382 RMS(Int)=    0.0000000511
 Iter   4:  RMS(Cart)=    0.0000000030 RMS(Int)=    0.0000000011
done
Storing new coordinates                 .... done

                                .--------------------.
          ----------------------|Geometry convergence|-------------------------
          Item                value                   Tolerance       Converged
          ---------------------------------------------------------------------
          Energy change       0.0000669819            0.0000050000      NO
          RMS gradient        0.0002311857            0.0001000000      NO
          MAX gradient        0.0016726376            0.0003000000      NO
          RMS step            0.0050224241            0.0020000000      NO
          MAX step            0.0535237349            0.0040000000      NO
          ........................................................
          Max(Bonds)      0.0283      Max(Angles)    0.36
          Max(Dihed)        1.64      Max(Improp)    0.00
          ---------------------------------------------------------------------

The optimization has not yet converged - more geometry cycles are needed


    ---------------------------------------------------------------------------
                         Redundant Internal Coordinates
                            (Angstroem and degrees)

        Definition                    Value    dE/dq     Step     New-Value
    ----------------------------------------------------------------------------
     1. B(C   1,C   0)                1.3935 -0.000354  0.0002    1.3937   
     2. B(C   2,C   1)                1.3908  0.000006  0.0001    1.3909   
     3. B(C   3,C   2)                1.3901 -0.000208  0.0001    1.3903   
     4. B(C   4,C   3)                1.3868 -0.000267  0.0002    1.3870   
     5. B(C   5,C   4)                1.3901 -0.000092  0.0001    1.3903   
     6. B(C   5,C   0)                1.3864 -0.000199  0.0002    1.3866   
     7. B(C   6,C   1)                1.5115 -0.000230  0.0001    1.5115   
     8. B(C   7,C   6)                1.4885 -0.000076  0.0001    1.4886   
     9. B(C   8,C   7)                1.3787 -0.000264  0.0001    1.3787   
    10. B(C   9,C   8)                1.4397 -0.000025  0.0002    1.4399   
    11. B(C  10,C   9)                1.3850 -0.000298  0.0003    1.3853   
    12. B(N  11,C  10)                1.3448 -0.000106 -0.0000    1.3447   
    13. B(N  11,C   7)                1.3725 -0.000529  0.0003    1.3728   
    14. B(N  12,C   8)                1.3548 -0.000592  0.0004    1.3552   
    15. B(C  13,N  12)                1.3006 -0.000511  0.0002    1.3008   
    16. B(C  14,C  13)                1.4340 -0.000055  0.0000    1.4340   
    17. B(N  15,C  14)                1.3020 -0.000461  0.0002    1.3022   
    18. B(N  15,C   9)                1.3476 -0.000471  0.0002    1.3478   
    19. B(O  16,C  10)                1.3392  0.000006 -0.0003    1.3389   
    20. B(H  17,N  11)                1.0273 -0.001344  0.0010    1.0284   
    21. B(H  18,C  13)                1.0850  0.000029 -0.0000    1.0850   
    22. B(H  19,C  14)                1.0844  0.000054 -0.0001    1.0844   
    23. B(H  20,C   0)                1.0839 -0.000064  0.0001    1.0840   
    24. B(H  21,C   5)                1.0824 -0.000123  0.0001    1.0825   
    25. B(H  22,C   4)                1.0823 -0.000045  0.0000    1.0824   
    26. B(H  23,C   3)                1.0828  0.000024 -0.0000    1.0828   
    27. B(H  24,C   2)                1.0839 -0.000028  0.0000    1.0839   
    28. B(H  25,C   6)                1.0929 -0.000048  0.0000    1.0930   
    29. B(H  26,C   6)                1.0933  0.000058 -0.0001    1.0932   
    30. B(H  27,O  16)                0.9653  0.000142  0.0002    0.9655   
    31. B(C  29,C  28)                1.3932 -0.000204  0.0001    1.3933
[truncated: 1,286,426 more chars]
