# Supplementary material for: Photochemical Deracemization of 4,7-Diaza-1-isoindolinones by Unidirectional Hydrogen Atom Shuttling
Source: J Am Chem Soc. 2024 Dec 30;147(2):1434–9. doi: 10.1021/jacs.4c16053 (PMC11744763; doi:10.1021/jacs.4c16053)
Supplement: Supplementary file 3 — ja4c16053_si_003.zip [file ja4c16053_si_003.zip › to_zip/6b_1b/s0.xyz]

84
Coordinates from ORCA-job orca
  C   -4.27713170743032     -1.11103630138954     -1.95229350456638
  C   -3.43394290675128     -2.03814250667992     -1.34204543254401
  C   -2.53321568411315     -2.74348669585865     -2.13273355865846
  C   -2.49090332627738     -2.54875240212915     -3.50869035629520
  C   -3.34845444527728     -1.63902574557783     -4.10956616043559
  C   -4.23884052318577     -0.91478286364438     -3.32456112379998
  C   -3.53344696434960     -2.29557590256150      0.14388843703285
  C   -3.12801343596880     -1.15850049528722      1.01525589161139
  C   -3.87811086671121     -0.19323552394831      1.65271981569442
  C   -2.98786419059308      0.62457375860253      2.43568604244948
  C   -1.71597317814133      0.11246930765563      2.23502556869685
  N   -1.82756600670234     -0.92519369621271      1.38845368603509
  N   -5.21204936507451      0.04585505051622      1.63672861420491
  C   -5.59485852033313      1.05600048500149      2.36202440234806
  C   -4.69968850794214      1.87090380109743      3.13040714994699
  N   -3.41405700377322      1.66641809800714      3.17628847287415
  O   -0.52150503540277      0.42750020422763      2.75133104620673
  H   -1.01073974269540     -1.42987563031933      1.01389109656630
  H   -6.65425463185126      1.28968417343132      2.38030848078689
  H   -5.10381988822301      2.69853927943958      3.70269164252519
  H   -4.97994740090503     -0.54980072670732     -1.34677225528381
  H   -4.90641548186193     -0.19716627701656     -3.78432055443092
  H   -3.32107650013637     -1.48892804141711     -5.18126654967927
  H   -1.78697719566394     -3.11054045812068     -4.10975039506817
  H   -1.86585058690517     -3.46232582983275     -1.67135032297465
  H   -4.56977509475342     -2.54294629627753      0.38646496349905
  H   -2.94508576688485     -3.18203088059217      0.39511323175862
  H   -0.54352071015448      1.32604461963560      3.10350211974425
  C   0.73609952942704      2.45423080315902     -2.70526174025693
  C   -0.34611650793877      1.71559543822993     -2.23031947392468
  C   -0.86530128217576      0.67717959477817     -2.99871226030074
  C   -0.28753999305400      0.36345842213459     -4.21891950455974
  C   0.78822275246095      1.10419298984031     -4.69183022495040
  C   1.29271153958034      2.15720332910356     -3.93924003484402
  C   -0.97897428446782      2.04640637258890     -0.92760713289954
  O   -2.18118982126421      2.01651089704795     -0.78189321916724
  C   -0.08412556029343      2.42242351186133      0.19766437135161
  C   1.16868881573740      1.86550218218465      0.39591894045026
  C   2.00351035680009      2.18190144577823      1.46216852541040
  C   1.59513997640135      3.10884606625371      2.40973437222905
  C   0.33534852658421      3.67544940924977      2.24624681611856
  C   -0.48918169861875      3.33262230859471      1.17422164329330
  N   3.15607324794677      1.42527851792154      1.35183185053449
  C   2.97861343519707      0.70561446770982      0.30183075107348
  O   1.80163085401823      0.92271338699625     -0.33298308152535
  C   3.95250118063836     -0.21682439860742     -0.36880104714615
  C   4.92754576754876     -0.81581559141170      0.65291836502374
  C   4.41599679417770     -2.01417536958702      1.46558966943673
  C   3.89533524396322     -3.08292776493879      0.51224631218881
  C   2.74924672888847     -2.53070149542734     -0.33378480840276
  C   3.27298800536510     -1.34368854594446     -1.16475789849669
  C   1.63067328962878     -2.03809028777113      0.57006613109589
  N   1.98536944409947     -1.55950224031943      1.76765248028114
  C   3.27803776439016     -1.66185337775299      2.42206498241165
  C   4.73667642356695      0.67089441283011     -1.35544318035983
  C   5.57821369409628     -2.55335923055461      2.29545716983446
  C   2.22165127228831     -3.60354140687238     -1.28057387901715
  O   0.45913917250120     -2.03335012761051      0.18818932308198
  H   5.79926453602859     -1.16293807596669      0.08862975450102
  H   5.28987296086846     -0.03393478696677      1.32489487007979
  H   4.69851018564624     -3.42183541268541     -0.15019876093079
  H   3.56115327934080     -3.96133684179197      1.07564983140534
  H   4.03163886644198     -1.75230825478637     -1.83975628635976
  H   2.48193850925418     -0.95133598963620     -1.80807021579554
  H   1.43607737627446     -3.22196853987807     -1.93150603353130
  H   3.03518193968345     -3.96467384902314     -1.91152307123636
  H   1.82310386193015     -4.45796015076680     -0.73174169871760
  H   5.28749186899889     -3.44961988587718      2.84633536643391
  H   6.42248204926345     -2.81349579842161      1.65515849686944
  H   5.92563361782861     -1.81260309653094      3.01891595863687
  H   1.23469578209653     -1.19062659047392      2.33599925179703
  H   4.07760792629863      1.11799918879748     -2.10152128465897
  H   5.25665401109612      1.47384192854383     -0.83202649466571
  H   5.47951664921220      0.06906437540571     -1.88027065648363
  H   2.22823764878899      3.37633278250125      3.24516259317555
  H   -0.01744127440847      4.40201585283409      2.96576786101133
  H   -1.46255355448456      3.79700163897559      1.08564476226419
  H   -1.70489776626054      0.10050776502185     -2.63270537845633
  H   -0.68007164344000     -0.45858718318740     -4.80248191548409
  H   1.23292156608037      0.86200115949045     -5.64846428093528
  H   2.12222253181323      2.74381749690151     -4.31161369757692
  H   1.13608337740214      3.27548675847049     -2.12278887996508
  H   3.48206256877183     -0.71769132460926      2.92985018942333
  H   3.21200111914210     -2.43491516921903      3.19465945561968
