# Supplementary material for: Photochemical Deracemization of 4,7-Diaza-1-isoindolinones by Unidirectional Hydrogen Atom Shuttling
Source: J Am Chem Soc. 2024 Dec 30;147(2):1434–9. doi: 10.1021/jacs.4c16053 (PMC11744763; doi:10.1021/jacs.4c16053)
Supplement: Supplementary file 3 — ja4c16053_si_003.zip [file ja4c16053_si_003.zip › to_zip/6b_1b/tc.out]

| Startfile from command line: tc_otool.inp


|       ***********************************************************
|       *                    TeraChem v1.9-2023.05-dev            *
|       *  Git Version: a4ee3fa724c44e9172ae1b788db2b2bf144bca1c  *
|       *                   Development Version                   *
|       *           Chemistry at the Speed of Graphics!           *
|       ***********************************************************
|       * This program may only be used in connection with        *
|       * a valid license from PetaChem, LLC. Use of this program *
|       * or results thereof indicates acceptance of all terms    *
|       * and conditions stated in the license and that a valid   *
|       * license agreement between the user and PetaChem, LLC    *
|       * exists. PetaChem, LLC does not warrant the correctness  *
|       * of results or their suitability for any purpose.        *
|       * Please email bugs, suggestions, and comments to         *
|       *                  help@petachem.com                      *
|       *                                                         *
|       ***********************************************************


|       ***********************************************************
|       *  Compiled by pisteinbach  Wed May 10 12:27:15 CEST 2023  *
|       *  Supported architectures: sm_75 sm_80                   *
|       *  Build cuda_11.6.r11.6/compiler.31057947_0              *
|       ***********************************************************


| Job started   Sun Aug  4 20:28:24 2024
| On dual-gpu-01 (available memory: 38249 MB)

| ######################################### RUNTIME INFO ##########################################
| terachem  tc_otool.inp 

|  NVRM version: NVIDIA UNIX x86_64 Kernel Module  525.60.13  Wed Nov 30 06:39:21 UTC 2022
|  GCC version:  gcc version 9.4.0 (Ubuntu 9.4.0-1ubuntu1~20.04.1) 

|  	linux-vdso.so.1 (0x00007ffc317cb000)
|  	libdftd4.so.3 => /mnt/group-bin/dftd4/3.5.0/lib/x86_64-linux-gnu/libdftd4.so.3 (0x0000150afca97000)
|  	libmpi.so.12 => /mnt/group-bin/terachem-3c-dev-pit/lib/libmpi.so.12 (0x0000150afb17a000)
|  	libgpubox.so.1 => /mnt/group-bin/terachem-3c-dev-pit/lib/libgpubox.so.1 (0x0000150afb162000)
|  	libtensorbox.so.1 => /mnt/group-bin/terachem-3c-dev-pit/lib/libtensorbox.so.1 (0x0000150afb144000)
|  	libiobox.so.1 => /mnt/group-bin/terachem-3c-dev-pit/lib/libiobox.so.1 (0x0000150afb12e000)
|  	libintbox.so.1 => /mnt/group-bin/terachem-3c-dev-pit/lib/libintbox.so.1 (0x0000150add113000)
|  	libsqmbox.so.1 => /mnt/group-bin/terachem-3c-dev-pit/lib/libsqmbox.so.1 (0x0000150adcdb5000)
|  	libgridbox.so.1 => /mnt/group-bin/terachem-3c-dev-pit/lib/libgridbox.so.1 (0x0000150adcbd0000)
|  	libdftbox.so.1 => /mnt/group-bin/terachem-3c-dev-pit/lib/libdftbox.so.1 (0x0000150adcaf2000)
|  	libcibox.so.1 => /mnt/group-bin/terachem-3c-dev-pit/lib/libcibox.so.1 (0x0000150adc7b1000)
|  	libccbox.so.1 => /mnt/group-bin/terachem-3c-dev-pit/lib/libccbox.so.1 (0x0000150adc4ae000)
|  	libsimbox.so.1 => /mnt/group-bin/terachem-3c-dev-pit/lib/libsimbox.so.1 (0x0000150adc48e000)
|  	liboptbox.so.1 => /mnt/group-bin/terachem-3c-dev-pit/lib/liboptbox.so.1 (0x0000150adc456000)
|  	libnvToolsExt.so.1 => /usr/local/cuda-11.6/targets/x86_64-linux/lib/libnvToolsExt.so.1 (0x0000150adc24c000)
|  	libssl.so.1.1 => /mnt/group-bin/terachem-3c-dev-pit/lib/libssl.so.1.1 (0x0000150adc1b9000)
|  	libcrypto.so.1.1 => /mnt/group-bin/terachem-3c-dev-pit/lib/libcrypto.so.1.1 (0x0000150adbee3000)
|  	libcuda.so.1 => /lib/x86_64-linux-gnu/libcuda.so.1 (0x0000150ada217000)
|  	libcudart.so.11.0 => /usr/local/cuda-11.6/targets/x86_64-linux/lib/libcudart.so.11.0 (0x0000150ad9f71000)
|  	libcublas.so.11 => /usr/local/cuda-11.6/targets/x86_64-linux/lib/libcublas.so.11 (0x0000150ad07f3000)
|  	libcufft.so.10 => /usr/local/cuda-11.6/targets/x86_64-linux/lib/libcufft.so.10 (0x0000150ac7d66000)
|  	libcusparse.so.11 => /usr/local/cuda-11.6/targets/x86_64-linux/lib/libcusparse.so.11 (0x0000150ab891d000)
|  	libcusolver.so.11 => /usr/local/cuda-11.6/targets/x86_64-linux/lib/libcusolver.so.11 (0x0000150aa8534000)
|  	libstdc++.so.6 => /lib/x86_64-linux-gnu/libstdc++.so.6 (0x0000150aa8352000)
|  	libm.so.6 => /lib/x86_64-linux-gnu/libm.so.6 (0x0000150aa8201000)
|  	libiomp5.so => /mnt/group-bin/terachem-3c-dev-pit/lib/libiomp5.so (0x0000150aa7dbb000)
|  	libcilkrts.so.5 => /mnt/group-bin/terachem-3c-dev-pit/lib/libcilkrts.so.5 (0x0000150aa7b7e000)
|  	libgcc_s.so.1 => /lib/x86_64-linux-gnu/libgcc_s.so.1 (0x0000150aa7b63000)
|  	libpthread.so.0 => /lib/x86_64-linux-gnu/libpthread.so.0 (0x0000150aa7b40000)
|  	libc.so.6 => /lib/x86_64-linux-gnu/libc.so.6 (0x0000150aa794e000)
|  	/lib64/ld-linux-x86-64.so.2 (0x0000150afcb71000)
|  	libdl.so.2 => /lib/x86_64-linux-gnu/libdl.so.2 (0x0000150aa7946000)
|  	libmkl_intel_ilp64.so.2 => /mnt/group-bin/terachem-3c-dev-pit/lib/libmkl_intel_ilp64.so.2 (0x0000150aa6a8b000)
|  	libmkl_intel_thread.so.2 => /mnt/group-bin/terachem-3c-dev-pit/lib/libmkl_intel_thread.so.2 (0x0000150aa32f2000)
|  	libmkl_core.so.2 => /mnt/group-bin/terachem-3c-dev-pit/lib/libmkl_core.so.2 (0x0000150a9ef10000)
|  	libifcore.so.5 => /mnt/group-bin/terachem-3c-dev-pit/lib/libifcore.so.5 (0x0000150a9edd2000)
|  	libimf.so => /mnt/group-bin/terachem-3c-dev-pit/lib/libimf.so (0x0000150a9e9ed000)
|  	libsvml.so => /mnt/group-bin/terachem-3c-dev-pit/lib/libsvml.so (0x0000150a9d3df000)
|  	libirng.so => /mnt/group-bin/terachem-3c-dev-pit/lib/libirng.so (0x0000150a9d075000)
|  	libintlc.so.5 => /mnt/group-bin/terachem-3c-dev-pit/lib/libintlc.so.5 (0x0000150a9d002000)
|  	librt.so.1 => /lib/x86_64-linux-gnu/librt.so.1 (0x0000150a9cff8000)
|  	libcublasLt.so.11 => /usr/local/cuda-11.6/targets/x86_64-linux/lib/libcublasLt.so.11 (0x0000150a87f90000)
| #################################################################################################

-----------------------------------
Processed Input file:
                   method 3c-pbeh
                    basis def2-msvp
           max_l_in_basis 2
           sphericalbasis yes
                    guess sad
                  dftgrid 3
                   purify no
                      pcm cosmo
                  epsilon 9.18
                  threall 1e-14
                precision mixed
                 convthre 1e-4
                     xtol 1e-6
              coordinates orca_EXT.xyz
                   charge 0
                 spinmult 1
                      run gradient
-----------------------------------
Jobname: orca_EXT
Scratch directory: ./scr.orca_EXT
Scratch data will be generated
| Random number seed: 1168150111

XYZ coordinates orca_EXT.xyz
Molden File Output: ./scr.orca_EXT/orca_EXT.molden
Using basis set: def2-msvp
dmrgstart not found
Spin multiplicity: 1
DIIS will use up to 10 vectors.
Condition number limit for the DIIS overlap matrix is            0
WF convergence threshold: 1.00e-04
Using DIIS algorithm to converge WF
Maximum number of SCF iterations: 100
Incremental fock with rebuild every 8 iterations
Will switch to conventional Fock if diffuse functions are detected
X-matrix tolerance: 1.00e-06
PRECISION: MIXED
Single/Double precision threshold: 1.00e-05
TeraChem will select linear algebra engine
Density matrix purification turned off
DFT Functional requested: 3c-pbeh
Method: PBEh-3c composite method 
  PBEh exchange functional:              0.58 
  Hartree-Fock exact exchange:          0.42 
  PBEh correlation functional:           1.0  
Wavefunction: RESTRICTED

 DFT-D code reimplemented following the
 code by S.Grimme, University Bonn 
 based on DFTD3 V3.2 Rev 0         
 
Please cite DFT-D3 work done with this code as:
S. Grimme, J. Antony, S. Ehrlich and H. Krieg,
J. Chem. Phys. 132 (2010), 154104
If used with BJ-damping cite also
S. Grimme, S. Ehrlich and L. Goerigk,
J. Comput. Chem. 32 (2011), 1456-1465
For DFT-D2 the reference is
S. Grimme, J. Comput. Chem., 27 (2006), 1787-1799
BSSE Correction calculated using:
 ___________________________________________
                                            
|              **  g C P  **                |
|  a geometrical counterpoise correction    |
|             H.Kruse S.Grimme              |
|        Version 2.31                       |
|                                           |
 ___________________________________________ 

Please cite work done with this code as:
H. Kruse, S. Grimme J. Chem. Phys, 2012,136,154101
DOI: 10.1063/1.3700154 

DFT grid type: 3
Using a single DFT grid.
Ignoring all functions in basis set file with angular momentum > 2 
Initial guess generated from superposition of atomic densities generated with HF,
using spherically symmetric atomic densities and averaged alpha and beta spin densities.

********************************************
**** SINGLE POINT GRADIENT CALCULATIONS ****
********************************************
SCF:   Initial guess is taken from previous step
COSMO model for polarizable continuum model enabled
Starting TensorBox...
| TeraChem will select linear algebra engine
| Using cuSolver for matrix diagonalization

| using 1 out of 1 CUDA devices
|   Device 0: NVIDIA GeForce RTX 3080 Ti, 12045MB, CC 8.6 -- CPU THREAD 0
| -------------------------------------------------------------------
| CPU Memory Available: 7991.12 MegaWords 
| GPU Memory Available: 1249.65 MegaWords 
| Maximum recommended basis set size: 13300 basis functions
|  (limited by GPU memory)
| -------------------------------------------------------------------
| Initialize GPUBox with 128 MW of memory


Basis set:       def2-msvp
Total atoms:     84
Total charge:    0
Total electrons: 332 (166-alpha, 166-beta)
Number electrons modeled by ECPs: 0
Total orbitals: 826 (Cartesian), 779 (spherical) 
Total AO shells: 403 (262 S-shells; 94 P-shells; 47 D-shells; 0 F-shells; 0 G-shells)
Spin multiplicity: 1
Nuclear repulsion energy (QM atoms): 6342.136036219442 a.u.

Using neutral atomic charges and default spins and spin directions.
Number of unique atoms is: 4 
Atom #1 is unique. Calculating atomic density. 
XCEnergy: 0.000000 NNRepEnergy: 0.000000 
Rest of SCF Energy: -35.859370
XCEnergy: 0.000000 NNRepEnergy: 0.000000 
Rest of SCF Energy: -35.859370
Iteration: 0
XCEnergy: 0.000000 NNRepEnergy: 0.000000 
Rest of SCF Energy: -37.672403
XCEnergy: 0.000000 NNRepEnergy: 0.000000 
Rest of SCF Energy: -37.672403
Iteration: 1
XCEnergy: 0.000000 NNRepEnergy: 0.000000 
Rest of SCF Energy: -37.680531
XCEnergy: 0.000000 NNRepEnergy: 0.000000 
Rest of SCF Energy: -37.680531
Iteration: 2
XCEnergy: 0.000000 NNRepEnergy: 0.000000 
Rest of SCF Energy: -37.680842
XCEnergy: 0.000000 NNRepEnergy: 0.000000 
Rest of SCF Energy: -37.680842
Iteration: 3
XCEnergy: 0.000000 NNRepEnergy: 0.000000 
Rest of SCF Energy: -37.680865
XCEnergy: 0.000000 NNRepEnergy: 0.000000 
Rest of SCF Energy: -37.680865
Iteration: 4
XCEnergy: 0.000000 NNRepEnergy: 0.000000 
Rest of SCF Energy: -37.680866
XCEnergy: 0.000000 NNRepEnergy: 0.000000 
SCF Energy: -37.680866
Atom #12 is unique. Calculating atomic density. 
XCEnergy: 0.000000 NNRepEnergy: 0.000000 
Rest of SCF Energy: -51.788831
XCEnergy: 0.000000 NNRepEnergy: 0.000000 
Rest of SCF Energy: -51.788831
Iteration: 0
XCEnergy: 0.000000 NNRepEnergy: 0.000000 
Rest of SCF Energy: -54.335150
XCEnergy: 0.000000 NNRepEnergy: 0.000000 
Rest of SCF Energy: -54.335150
Iteration: 1
XCEnergy: 0.000000 NNRepEnergy: 0.000000 
Rest of SCF Energy: -54.383016
XCEnergy: 0.000000 NNRepEnergy: 0.000000 
Rest of SCF Energy: -54.383016
Iteration: 2
XCEnergy: 0.000000 NNRepEnergy: 0.000000 
Rest of SCF Energy: -54.383724
XCEnergy: 0.000000 NNRepEnergy: 0.000000 
Rest of SCF Energy: -54.383724
Iteration: 3
XCEnergy: 0.000000 NNRepEnergy: 0.000000 
Rest of SCF Energy: -54.383757
XCEnergy: 0.000000 NNRepEnergy: 0.000000 
Rest of SCF Energy: -54.383757
Iteration: 4
XCEnergy: 0.000000 NNRepEnergy: 0.000000 
Rest of SCF Energy: -54.383758
XCEnergy: 0.000000 NNRepEnergy: 0.000000 
Rest of SCF Energy: -54.383758
Iteration: 5
XCEnergy: 0.000000 NNRepEnergy: 0.000000 
Rest of SCF Energy: -54.383758
XCEnergy: 0.000000 NNRepEnergy: 0.000000 
SCF Energy: -54.383758
Atom #17 is unique. Calculating atomic density. 
XCEnergy: 0.000000 NNRepEnergy: 0.000000 
Rest of SCF Energy: -71.187919
XCEnergy: 0.000000 NNRepEnergy: 0.000000 
Rest of SCF Energy: -71.187919
Iteration: 0
XCEnergy: 0.000000 NNRepEnergy: 0.000000 
Rest of SCF Energy: -74.545712
XCEnergy: 0.000000 NNRepEnergy: 0.000000 
Rest of SCF Energy: -74.545712
Iteration: 1
XCEnergy: 0.000000 NNRepEnergy: 0.000000 
Rest of SCF Energy: -74.776315
XCEnergy: 0.000000 NNRepEnergy: 0.000000 
Rest of SCF Energy: -74.776315
Iteration: 2
XCEnergy: 0.000000 NNRepEnergy: 0.000000 
Rest of SCF Energy: -74.781311
XCEnergy: 0.000000 NNRepEnergy: 0.000000 
Rest of SCF Energy: -74.781311
Iteration: 3
XCEnergy: 0.000000 NNRepEnergy: 0.000000 
Rest of SCF Energy: -74.781357
XCEnergy: 0.000000 NNRepEnergy: 0.000000 
Rest of SCF Energy: -74.781357
Iteration: 4
XCEnergy: 0.000000 NNRepEnergy: 0.000000 
Rest of SCF Energy: -74.781359
XCEnergy: 0.000000 NNRepEnergy: 0.000000 
Rest of SCF Energy: -74.781359
Iteration: 5
XCEnergy: 0.000000 NNRepEnergy: 0.000000 
Rest of SCF Energy: -74.781359
XCEnergy: 0.000000 NNRepEnergy: 0.000000 
SCF Energy: -74.781359
Atom #18 is unique. Calculating atomic density. 
XCEnergy: 0.000000 NNRepEnergy: 0.000000 
Rest of SCF Energy: -0.497727
XCEnergy: 0.000000 NNRepEnergy: 0.000000 
Rest of SCF Energy: -0.497727
Iteration: 0
XCEnergy: 0.000000 NNRepEnergy: 0.000000 
Rest of SCF Energy: -0.497727
XCEnergy: 0.000000 NNRepEnergy: 0.000000 
Rest of SCF Energy: -0.497727
Iteration: 1
XCEnergy: 0.000000 NNRepEnergy: 0.000000 
Rest of SCF Energy: -0.497727
XCEnergy: 0.000000 NNRepEnergy: 0.000000 
SCF Energy: -0.497727
Using neutral atomic charges and default spins and spin directions.
Number of unique atoms is: 4 
Atom #1 is unique. Calculating atomic density. 
XCEnergy: 0.000000 NNRepEnergy: 0.000000 
Rest of SCF Energy: -35.859370
XCEnergy: 0.000000 NNRepEnergy: 0.000000 
Rest of SCF Energy: -35.859370
Iteration: 0
XCEnergy: 0.000000 NNRepEnergy: 0.000000 
Rest of SCF Energy: -37.672403
XCEnergy: 0.000000 NNRepEnergy: 0.000000 
Rest of SCF Energy: -37.672403
Iteration: 1
XCEnergy: 0.000000 NNRepEnergy: 0.000000 
Rest of SCF Energy: -37.680531
XCEnergy: 0.000000 NNRepEnergy: 0.000000 
Rest of SCF Energy: -37.680531
Iteration: 2
XCEnergy: 0.000000 NNRepEnergy: 0.000000 
Rest of SCF Energy: -37.680842
XCEnergy: 0.000000 NNRepEnergy: 0.000000 
Rest of SCF Energy: -37.680842
Iteration: 3
XCEnergy: 0.000000 NNRepEnergy: 0.000000 
Rest of SCF Energy: -37.680865
XCEnergy: 0.000000 NNRepEnergy: 0.000000 
Rest of SCF Energy: -37.680865
Iteration: 4
XCEnergy: 0.000000 NNRepEnergy: 0.000000 
Rest of SCF Energy: -37.680866
XCEnergy: 0.000000 NNRepEnergy: 0.000000 
SCF Energy: -37.680866
Atom #12 is unique. Calculating atomic density. 
XCEnergy: 0.000000 NNRepEnergy: 0.000000 
Rest of SCF Energy: -51.788831
XCEnergy: 0.000000 NNRepEnergy: 0.000000 
Rest of SCF Energy: -51.788831
Iteration: 0
XCEnergy: 0.000000 NNRepEnergy: 0.000000 
Rest of SCF Energy: -54.335150
XCEnergy: 0.000000 NNRepEnergy: 0.000000 
Rest of SCF Energy: -54.335150
Iteration: 1
XCEnergy: 0.000000 NNRepEnergy: 0.000000 
Rest of SCF Energy: -54.383016
XCEnergy: 0.000000 NNRepEnergy: 0.000000 
Rest of SCF Energy: -54.383016
Iteration: 2
XCEnergy: 0.000000 NNRepEnergy: 0.000000 
Rest of SCF Energy: -54.383724
XCEnergy: 0.000000 NNRepEnergy: 0.000000 
Rest of SCF Energy: -54.383724
Iteration: 3
XCEnergy: 0.000000 NNRepEnergy: 0.000000 
Rest of SCF Energy: -54.383757
XCEnergy: 0.000000 NNRepEnergy: 0.000000 
Rest of SCF Energy: -54.383757
Iteration: 4
XCEnergy: 0.000000 NNRepEnergy: 0.000000 
Rest of SCF Energy: -54.383758
XCEnergy: 0.000000 NNRepEnergy: 0.000000 
Rest of SCF Energy: -54.383758
Iteration: 5
XCEnergy: 0.000000 NNRepEnergy: 0.000000 
Rest of SCF Energy: -54.383758
XCEnergy: 0.000000 NNRepEnergy: 0.000000 
SCF Energy: -54.383758
Atom #17 is unique. Calculating atomic density. 
XCEnergy: 0.000000 NNRepEnergy: 0.000000 
Rest of SCF Energy: -71.187919
XCEnergy: 0.000000 NNRepEnergy: 0.000000 
Rest of SCF Energy: -71.187919
Iteration: 0
XCEnergy: 0.000000 NNRepEnergy: 0.000000 
Rest of SCF Energy: -74.545712
XCEnergy: 0.000000 NNRepEnergy: 0.000000 
Rest of SCF Energy: -74.545712
Iteration: 1
XCEnergy: 0.000000 NNRepEnergy: 0.000000 
Rest of SCF Energy: -74.776315
XCEnergy: 0.000000 NNRepEnergy: 0.000000 
Rest of SCF Energy: -74.776315
Iteration: 2
XCEnergy: 0.000000 NNRepEnergy: 0.000000 
Rest of SCF Energy: -74.781311
XCEnergy: 0.000000 NNRepEnergy: 0.000000 
Rest of SCF Energy: -74.781311
Iteration: 3
XCEnergy: 0.000000 NNRepEnergy: 0.000000 
Rest of SCF Energy: -74.781357
XCEnergy: 0.000000 NNRepEnergy: 0.000000 
Rest of SCF Energy: -74.781357
Iteration: 4
XCEnergy: 0.000000 NNRepEnergy: 0.000000 
Rest of SCF Energy: -74.781359
XCEnergy: 0.000000 NNRepEnergy: 0.000000 
Rest of SCF Energy: -74.781359
Iteration: 5
XCEnergy: 0.000000 NNRepEnergy: 0.000000 
Rest of SCF Energy: -74.781359
XCEnergy: 0.000000 NNRepEnergy: 0.000000 
SCF Energy: -74.781359
Atom #18 is unique. Calculating atomic density. 
XCEnergy: 0.000000 NNRepEnergy: 0.000000 
Rest of SCF Energy: -0.497727
XCEnergy: 0.000000 NNRepEnergy: 0.000000 
Rest of SCF Energy: -0.497727
Iteration: 0
XCEnergy: 0.000000 NNRepEnergy: 0.000000 
Rest of SCF Energy: -0.497727
XCEnergy: 0.000000 NNRepEnergy: 0.000000 
Rest of SCF Energy: -0.497727
Iteration: 1
XCEnergy: 0.000000 NNRepEnergy: 0.000000 
Rest of SCF Energy: -0.497727
XCEnergy: 0.000000 NNRepEnergy: 0.000000 
SCF Energy: -0.497727
DFTD Energy:    -0.0788504 hartree
gCP Energy:     0.1493652 hartree
Setting up the DFT grid...
| time to set the grid = 0.58 s
DFT grid points: 926398 (11028 points/atom)
=COSMO= Number of H atoms in QM atoms:37
=COSMO= Number of Heavy atoms in QM atoms:47
=COSMO= size of A matrix:152915072 bytes
=COSMO= ++++++++++++++++++++++++++++++ COSMO parameters ++++++++++++++++++++++++++++++
=COSMO= I. Cavity Information:
=COSMO= SAS(Solvent accesible surface) initialization finished
=COSMO= Time for initializing Molecular Surface:0.01306800 (sec)
=COSMO= Time for initializing cosmo calculation:0.13944800 (sec)
=COSMO= Cavity effective radius(Angstrom) (r_solv+r_vdw-dsc) was written into ./scr.orca_EXT/ratom.txt
=COSMO= Solvent Dielectric Constant:9.180000
=COSMO= Cosmo Solvent radius:0.000000
=COSMO= Cosmo charge scaling method:0
=COSMO= Cavity built with Lebedev Grid
=COSMO= Grid points/QM Hydrogen: 110
=COSMO= Grid points/QM Heavy atom: 110
=COSMO= Herbert Switching-Gaussian method turned on
=COSMO= After removing points inside of SAS:
=COSMO= Total number of segments on molecular surface:4372
=COSMO= Number of segments belonging to QM atoms:4372
=COSMO= Total surface area of cavity: 617.8786(Angstrom^2)
=COSMO= Total volume of cavity: 364.3580 (Angstrom^3)
=COSMO= II. COSMO integral options:
=COSMO= Building COSMO c vector with original algorithm
=COSMO= COSMO one-electron integral threshold: 1e-12 
=COSMO= III. Linear solver options:
=COSMO= Initialize COSMO for A matrix in full storage form
=COSMO= CG precondtioner:Jacobi
=COSMO= Tight CG convergence threshold:1e-06
=COSMO= CG dynamic threshold: on
=COSMO= Adjust CG convergence threshold dynamically
=COSMO= IV. PCM field read/write options:
=COSMO= PCM field is not written to files
=COSMO= No PCM field file is read in
=COSMO= ++++++++++++++++++++++++++++++++++++++++++++++++++++++++++++++++++++++++++++++++

                      *** Start SCF Iterations ***

 Iter     DIIS Error       Energy change      Electrons        XC Energy           Energy              E_PCM      Time(s)
-------------------------------------------------------------------------------------------------------------------------
| Skip purify step
|    1     1.7464917026   -2055.4956171137   332.0003637782  -167.1200972617   -2055.4956171137     -0.0002652177    4.48  
|    2     0.0596472955     +15.3036428735   332.0002661778  -169.9422289879   -2040.1919742402     -0.0353506977    7.05  
|    3     0.0954378649      +0.0156726081   332.0003094568  -168.1829152947   -2040.1763016321     -0.0270486162    6.93  
|    4     0.0221208154      -0.4593895335   332.0002966547  -168.8906022172   -2040.6356911656     -0.0395757446    6.88  
|    5     0.0066024503      -0.0219071810   332.0002895345  -169.0023183922   -2040.6575983466     -0.0410064796    6.72  
|    6     0.0016434763      -0.0024210342   332.0002911376  -168.9769078165   -2040.6600193808     -0.0417709510    6.76  
|    7     0.0006496060      -0.0002106574   332.0002909196  -168.9694452428   -2040.6602300382     -0.0417437731    6.77  
|    8     0.0002069201      -0.0000208276   332.0002908571  -168.9697247233   -2040.6602508658     -0.0416394004    6.38  
|    9     0.0000886785      -0.0000033145   332.0002908618  -168.9698514675   -2040.6602541803     -0.0416883712    7.10  
-------------------------------------------------------------------------------------------------------------------------
FINAL ENERGY: -2040.6602541803 a.u.
DISPERSION CONTRIBUTION TO ENERGY: -0.0788503570 a.u.
GCP BSSE CORRECTION: 0.1493651567 a.u.
C-PCM contribution to final energy:-0.0416883712 a.u. ( already included in final energy )
Computing C-PCM contribution to gradient...
HOMO-LUMO GAP: 4.447 eV
CENTER OF MASS: {-0.018672, -0.037084, -0.023091} ANGS
DIPOLE MOMENT: {12.289393, -1.534361, -0.291121} (|D| = 12.388228) DEBYE

Running Mulliken population analysis...

Computing gradGas grad
   -0.0010737399     0.0023408212     0.0019937412
   -0.0000369518     0.0004920526    -0.0114538430
   -0.0020893417     0.0029984941     0.0016649055
   -0.0030509800     0.0018711678     0.0038361841
   -0.0017545485     0.0002739499     0.0053355392
    0.0005631143    -0.0007928407     0.0041067468
   -0.0066768682    -0.0024115702     0.0027154591
    0.0029162043     0.0065780434     0.0081380852
   -0.0076771543    -0.0066698248    -0.0066286984
    0.0055620725     0.0047279097     0.0052806122
    0.0003362843    -0.0017704683     0.0001968022
   -0.0057696975     0.0052083434    -0.0009605942
    0.0113439288     0.0132315321     0.0107227346
    0.0015711348    -0.0103413984    -0.0076484553
    0.0094965011    -0.0005649892     0.0012459214
   -0.0133346944    -0.0081359763    -0.0088856278
   -0.0064456417    -0.0013874317    -0.0033735860
   -0.0014843939     0.0003207333     0.0037951076
    0.0026744529     0.0010268032     0.0014171748
   -0.0007845967    -0.0013096856    -0.0010378737
    0.0052385687    -0.0051269278    -0.0056658544
    0.0018467660    -0.0022276542     0.0002888574
    0.0006525609    -0.0001146527    -0.0010910391
    0.0010738233    -0.0005212303    -0.0012805461
   -0.0016352890     0.0007272391    -0.0013655263
    0.0053297751    -0.0001750794    -0.0010904818
   -0.0004411787     0.0002420713    -0.0003004808
    0.0026748628     0.0009552282     0.0026441535
   -0.0038447028    -0.0040486661    -0.0004728132
    0.0036020085    -0.0033244975    -0.0044851613
   -0.0049792945    -0.0006480594     0.0038479846
   -0.0015487655     0.0027100840     0.0055008450
   -0.0035673911     0.0004956657     0.0050315134
   -0.0048977069    -0.0027074697     0.0022654793
   -0.0299198422     0.0003786460     0.0024622476
    0.0253145862    -0.0011456458    -0.0035121351
    0.0030048778     0.0019125637     0.0021680085
    0.0016685754    -0.0000904512    -0.0001786452
    0.0007630460    -0.0006203158    -0.0001262454
   -0.0014906710    -0.0017712592    -0.0046973042
   -0.0005863373    -0.0022399379    -0.0045639231
   -0.0030827950    -0.0025708403    -0.0033309903
   -0.0012741790     0.0015319407    -0.0002718229
    0.0024300465    -0.0003872253    -0.0005170847
   -0.0026169851     0.0006831719     0.0016263145
    0.0000074957    -0.0007540420     0.0001993087
   -0.0097963859    -0.0009588698     0.0014901664
   -0.0004743019    -0.0001013701    -0.0008596582
   -0.0042211196     0.0110629988     0.0018070141
    0.0020542955     0.0003376215     0.0001701194
   -0.0055091421     0.0027765270     0.0062402575
   -0.0052573000    -0.0024105827    -0.0017963237
    0.0026543335    -0.0001441404    -0.0031253024
    0.0013969751     0.0007620955    -0.0096870958
   -0.0062947398    -0.0014676603     0.0055108380
   -0.0066748090     0.0038723875    -0.0045754485
   -0.0049195534     0.0054741616     0.0021455811
    0.0042188438     0.0017851424    -0.0005699981
    0.0052042664    -0.0026066624    -0.0034588218
    0.0017637736     0.0012287344     0.0018538648
    0.0052640741    -0.0018055448    -0.0040811565
   -0.0014785640    -0.0043885495     0.0032366160
    0.0049573941    -0.0025508522    -0.0033810698
    0.0018529180    -0.0006037349    -0.0001755910
    0.0015830730    -0.0008489800    -0.0001595750
    0.0041383052    -0.0014068886    -0.0024105082
    0.0001620665    -0.0021677949     0.0014561024
   -0.0019478877    -0.0047835302     0.0027939739
    0.0043711407    -0.0013567357    -0.0038988710
    0.0013628152     0.0035081354     0.0033214878
   -0.0014592532     0.0002670262     0.0039315807
   -0.0011688329     0.0012258188    -0.0023577555
    0.0022022696     0.0023543349     0.0013766271
    0.0044528607    -0.0040399374    -0.0028878665
    0.0023038463     0.0015693211     0.0043505617
   -0.0006393899     0.0027156587     0.0032712251
    0.0036181195     0.0002140168     0.0011066968
    0.0085621503     0.0050940118    -0.0043360082
    0.0008616333    -0.0004079375    -0.0015815090
    0.0021815155    -0.0008608029    -0.0037602401
    0.0039826567     0.0023408384    -0.0016529463
    0.0018293315     0.0016918271     0.0001785657
    0.0009461617     0.0021586584     0.0025758293
   -0.0000904796    -0.0043770637     0.0043936436

Gradient units are Hartree/Bohr
---------------------------------------------------
        dE/dX            dE/dY            dE/dZ
    0.0000074401     0.0000003062     0.0000010487
    0.0000039190    -0.0000095726     0.0000010948
   -0.0000067097    -0.0000005205     0.0000008865
   -0.0000066653     0.0000118423    -0.0000071926
    0.0000144294    -0.0000149330    -0.0000084320
   -0.0000115897     0.0000066464     0.0000185897
    0.0000342771    -0.0000107829    -0.0000399380
   -0.0000787503    -0.0000175974     0.0000054607
    0.0000597311     0.0000053447     0.0000004277
   -0.0000457503    -0.0000052817     0.0000018164
   -0.0000406112     0.0000039881    -0.0000683659
    0.0000956664     0.0000409141     0.0001643961
   -0.0000286491     0.0000154742     0.0000058071
    0.0000124246    -0.0000232116    -0.0000189403
    0.0000033115     0.0000149403     0.0000128091
    0.0000115710    -0.0000048006    -0.0000091477
    0.0001311727     0.0000294096     0.0000759228
   -0.0000621807    -0.0000139226    -0.0001372897
   -0.0000011973     0.0000042404     0.0000028352
   -0.0000051469    -0.0000006207    -0.0000041379
   -0.0000026398     0.0000038426    -0.0000098405
    0.0000044437    -0.0000010421    -0.0000067968
   -0.0000033749     0.0000049039    -0.0000000887
    0.0000021097    -0.0000021798     0.0000025962
    0.0000020508     0.0000005538     0.0000008015
   -0.0000033073     0.0000032718     0.0000015086
    0.0000078696     0.0000100267     0.0000097501
   -0.0000433117     0.0000008356    -0.0000032337
   -0.0000185613     0.0000006632     0.0000188161
   -0.0000216465    -0.0000460467    -0.0000297999
    0.0000040174     0.0000302682     0.0000218506
    0.0000189385     0.0000091112    -0.0000143688
   -0.0000180596    -0.0000275999    -0.0000090028
    0.0000084773     0.0000201328     0.0000147461
    0.0000077246     0.0000157495     0.0000401469
    0.0000123167    -0.0000067712    -0.0000217382
   -0.0000147127     0.0000354017     0.0000143445
    0.0000259673    -0.0000252954    -0.0000027310
   -0.0000114480     0.0000066182     0.0000141249
   -0.0000289045     0.0000168494     0.0000051466
    0.0000183856    -0.0000018127     0.0000108450
   -0.0000009957    -0.0000206395    -0.0000330227
    0.0000042384    -0.0000088675    -0.0000284832
    0.0000397758     0.0000042849     0.0000389907
   -0.0000387534     0.0000073999    -0.0000243079
   -0.0000217589     0.0000045875    -0.0000008200
    0.0000035100     0.0000004818     0.0000021621
   -0.0000177962     0.0000026762    -0.0000027633
    0.0000022815    -0.0000231353     0.0000080013
    0.0000011619     0.0000083592    -0.0000125487
   -0.0000085279    -0.0000127270     0.0000183687
   -0.0000743745    -0.0000450063    -0.0000145847
    0.0001646983     0.0001067053     0.0001195533
    0.0000233229     0.0000174951    -0.0000180931
    0.0000238138     0.0000158577    -0.0000105321
    0.0000218668    -0.0000112698     0.0000113277
   -0.0000034713    -0.0000006180    -0.0000107749
    0.0000454529    -0.0000050671     0.0000466745
   -0.0000002836     0.0000019466    -0.0000012212
    0.0000026323    -0.0000037910     0.0000034262
   -0.0000004311     0.0000055088    -0.0000013371
   -0.0000076583     0.0000084397     0.0000069864
    0.0000121358     0.0000018166     0.0000091116
    0.0000070205     0.0000032011    -0.0000066032
   -0.0000011696     0.0000003584     0.0000087461
   -0.0000045409     0.0000052290    -0.0000087366
    0.0000144407    -0.0000016492     0.0000088380
   -0.0000076266     0.0000010140    -0.0000017067
   -0.0000047908     0.0000037243    -0.0000035686
   -0.0000050623     0.0000010028     0.0000005653
   -0.0001973266    -0.0001308834    -0.0001691280
   -0.0000150291    -0.0000089023     0.0000049937
   -0.0000022563    -0.0000015590     0.0000016825
    0.0000007078    -0.0000007474     0.0000036774
    0.0000130007    -0.0000115593    -0.0000058540
   -0.0000103176     0.0000005724    -0.0000056669
    0.0000026931     0.0000088566     0.0000151227
    0.0000036212    -0.0000152850    -0.0000106318
   -0.0000108339    -0.0000036252     0.0000104860
    0.0000125324     0.0000164771     0.0000014141
    0.0000024311    -0.0000064748    -0.0000069011
    0.0000141434     0.0000013630    -0.0000118186
   -0.0000170314     0.0000007997     0.0000064446
    0.0000015269     0.0000043058     0.0000078043
---------------------------------------------------
Net gradient: -1.104182e-10  8.273291e-11  8.232024e-11
Net torque:    5.924233e-06 -6.718386e-04 -1.038033e-05

Writing out molden info
| Total processing time: 75.89 sec 

| Job finished: Sun Aug  4 20:29:43 2024
