# Supplementary material for: Photochemical Deracemization of 4,7-Diaza-1-isoindolinones by Unidirectional Hydrogen Atom Shuttling
Source: J Am Chem Soc. 2024 Dec 30;147(2):1434–9. doi: 10.1021/jacs.4c16053 (PMC11744763; doi:10.1021/jacs.4c16053)
Supplement: Supplementary file 3 — ja4c16053_si_003.zip [file ja4c16053_si_003.zip › to_zip/6b_1b/thermodynamics/solv.out]

      -----------------------------------------------------------      
     |                   =====================                   |     
     |                           x T B                           |     
     |                   =====================                   |     
     |                         S. Grimme                         |     
     |          Mulliken Center for Theoretical Chemistry        |     
     |                    University of Bonn                     |     
      -----------------------------------------------------------      

   * xtb version 6.6.1 (47b0e9d) compiled by 'pisteinbach@jtc-cluster' on 2024-02-06

   xtb is free software: you can redistribute it and/or modify it under
   the terms of the GNU Lesser General Public License as published by
   the Free Software Foundation, either version 3 of the License, or
   (at your option) any later version.
   
   xtb is distributed in the hope that it will be useful,
   but WITHOUT ANY WARRANTY; without even the implied warranty of
   MERCHANTABILITY or FITNESS FOR A PARTICULAR PURPOSE.  See the
   GNU Lesser General Public License for more details.
   
   Cite this work as:
   * C. Bannwarth, E. Caldeweyher, S. Ehlert, A. Hansen, P. Pracht,
     J. Seibert, S. Spicher, S. Grimme, WIREs Comput. Mol. Sci., 2020, 11,
     e01493. DOI: 10.1002/wcms.1493
   
   for GFN2-xTB:
   * C. Bannwarth, S. Ehlert and S. Grimme., J. Chem. Theory Comput., 2019,
     15, 1652-1671. DOI: 10.1021/acs.jctc.8b01176
   for GFN1-xTB:
   * S. Grimme, C. Bannwarth, P. Shushkov, J. Chem. Theory Comput., 2017,
     13, 1989-2009. DOI: 10.1021/acs.jctc.7b00118
   for GFN0-xTB:
   * P. Pracht, E. Caldeweyher, S. Ehlert, S. Grimme, ChemRxiv, 2019, preprint.
     DOI: 10.26434/chemrxiv.8326202.v1
   for GFN-FF:
   * S. Spicher and S. Grimme, Angew. Chem. Int. Ed., 2020, 59, 15665-15673.
     DOI: 10.1002/anie.202004239
   
   for ALPB and GBSA implicit solvation:
   * S. Ehlert, M. Stahn, S. Spicher, S. Grimme, J. Chem. Theory Comput.,
     2021, 17, 4250-4261. DOI: 10.1021/acs.jctc.1c00471
   
   for ddCOSMO and CPCM-X implicit solvation:
   * M. Stahn, S. Ehlert, S. Grimme, J. Phys. Chem. A,
     2023, XX, XXXX-XXXX. DOI: 10.1021/acs.jpca.3c04382
   
   for DFT-D4:
   * E. Caldeweyher, C. Bannwarth and S. Grimme, J. Chem. Phys., 2017,
     147, 034112. DOI: 10.1063/1.4993215
   * E. Caldeweyher, S. Ehlert, A. Hansen, H. Neugebauer, S. Spicher,
     C. Bannwarth and S. Grimme, J. Chem. Phys., 2019, 150, 154122.
     DOI: 10.1063/1.5090222
   * E. Caldeweyher, J.-M. Mewes, S. Ehlert and S. Grimme, Phys. Chem. Chem. Phys.
     2020, 22, 8499-8512. DOI: 10.1039/D0CP00502A
   
   for sTDA-xTB:
   * S. Grimme and C. Bannwarth, J. Chem. Phys., 2016, 145, 054103.
     DOI: 10.1063/1.4959605
   
   in the mass-spec context:
   * V. Asgeirsson, C. Bauer and S. Grimme, Chem. Sci., 2017, 8, 4879.
     DOI: 10.1039/c7sc00601b
   * J. Koopman and S. Grimme, ACS Omega 2019, 4, 12, 15120-15133.
     DOI: 10.1021/acsomega.9b02011
   
   for metadynamics refer to:
   * S. Grimme, J. Chem. Theory Comput., 2019, 155, 2847-2862
     DOI: 10.1021/acs.jctc.9b00143
   
   for SPH calculations refer to:
   * S. Spicher and S. Grimme, J. Chem. Theory Comput., 2021, 17, 1701-1714
     DOI: 10.1021/acs.jctc.0c01306
   
   for ONIOM refer to:
   * C. Plett, A. Katbashev, S. Ehlert, S. Grimme, M. Bursch,
     Phys. Chem. Chem. Phys., 2023, 25, 17860-17868. DOI: 10.1039/D3CP02178E
   
   for DIPRO refer to:
   * J. Kohn, N. Gildemeister, S. Grimme, D. Fazzi, A. Hansen,
     J. Chem. Phys., 2023, just accepted.
   
   with help from (in alphabetical order)
   P. Atkinson, C. Bannwarth, F. Bohle, G. Brandenburg, E. Caldeweyher
   M. Checinski, S. Dohm, S. Ehlert, S. Ehrlich, I. Gerasimov, C. Hölzer
   A. Katbashev, J. Kohn, J. Koopman, C. Lavigne, S. Lehtola, F. März, M. Müller,
   F. Musil, H. Neugebauer, J. Pisarek, C. Plett, P. Pracht, F. Pultar,
   J. Seibert, P. Shushkov, S. Spicher, M. Stahn, M. Steiner, T. Strunk,
   J. Stückrath, T. Rose, and J. Unsleber
   
 * started run on 2024/08/04 at 20:39:38.342     

           -------------------------------------------------
          |                Calculation Setup                |
           -------------------------------------------------

          program call               : xtb coord.xyz --gfn 2 --grad --alpb ch2cl2 bar1M
          hostname                   : hpz106
          coordinate file            : coord.xyz
          omp threads                :                     2

   ID    Z sym.   atoms
    1    6 C      1-11, 14, 15, 29-35, 37-42, 44, 46-52, 54-57
    2    7 N      12, 13, 16, 43, 53
    3    8 O      17, 36, 45, 58
    4    1 H      18-28, 59-84

molecular fragmentation (1/2 indicates fragments):
111111111111111111111111111122222222222222222222222222222222222222222222
222222222222
# atoms in fragment 1/2:    28    56
 fragment masses (1/2) :      225.25      402.49
CMA distance (Bohr)    :   9.864
constraining FC (au)   :  0.0500

           -------------------------------------------------
          |                 G F N 2 - x T B                 |
           -------------------------------------------------

        Reference                      10.1021/acs.jctc.8b01176
      * Hamiltonian:
        H0-scaling (s, p, d)           1.850000    2.230000    2.230000
        zeta-weighting                 0.500000
      * Dispersion:
        s8                             2.700000
        a1                             0.520000
        a2                             5.000000
        s9                             5.000000
      * Repulsion:
        kExp                           1.500000    1.000000
        rExp                           1.000000
      * Coulomb:
        alpha                          2.000000
        third order                    shell-resolved
        anisotropic                    true
        a3                             3.000000
        a5                             4.000000
        cn-shift                       1.200000
        cn-exp                         4.000000
        max-rad                        5.000000

      * Solvation model:               ALPB
        Solvent                        ch2cl2
        Parameter file                 internal GFN2-xTB/ALPB
        Dielectric constant                8.9300E+00
        Reference state                gsolv [1 bar gas/1 M solution]
        Free energy shift                  7.1799E-03 Eh       4.5055E+00 kcal/mol
        Temperature                        2.9815E+02 K
        Density                            1.3300E+00 kg/L
        Solvent mass                       8.4930E+01 g/mol
        Interaction kernel             P16
        Born radius scaling (c1)           1.5691E+00
        Born radii integrator          GBOBC
        Born offset                        0.0000E+00 a0       0.0000E+00 AA
        H-bond correction              false
        Ion screening                  false
        Surface tension                    1.0000E-05 Eh       1.5569E+01 dyn/cm
        Grid points                               230 per atom
q/qsh data taken from xtbrestart
CAMM data taken from xtbrestart

          ...................................................
          :                      SETUP                      :
          :.................................................:
          :  # basis functions                 225          :
          :  # atomic orbitals                 225          :
          :  # shells                          131          :
          :  # electrons                       238          :
          :  max. iterations                   250          :
          :  Hamiltonian                  GFN2-xTB          :
          :  restarted?                       true          :
          :  GBSA solvation                   true          :
          :  PC potential                    false          :
          :  electronic temp.          300.0000000     K    :
          :  accuracy                    1.0000000          :
          :  -> integral cutoff          0.2500000E+02      :
          :  -> integral neglect         0.1000000E-07      :
          :  -> SCF convergence          0.1000000E-05 Eh   :
          :  -> wf. convergence          0.1000000E-03 e    :
          :  Broyden damping             0.4000000          :
          :  net charge                          0          :
          :  unpaired electrons                  0          :
          ...................................................

 iter      E             dE          RMSdq      gap      omega  full diag
   1   -133.2201441 -0.133220E+03  0.216E-01    1.23       0.0  T
   2   -133.2217875 -0.164348E-02  0.973E-02    1.25       1.0  T
   3   -133.2221749 -0.387370E-03  0.543E-02    1.26       1.0  T
   4   -133.2222843 -0.109378E-03  0.266E-02    1.28       1.0  T
   5   -133.2222969 -0.126245E-04  0.129E-02    1.28       1.0  T
   6   -133.2223019 -0.501742E-05  0.551E-03    1.28       2.0  T
   7   -133.2223028 -0.846971E-06  0.208E-03    1.28       5.3  T
   8   -133.2223029 -0.160438E-06  0.102E-03    1.28      10.7  T
   9   -133.2223030 -0.407406E-07  0.441E-04    1.28      24.8  T
  10   -133.2223030 -0.501257E-08  0.162E-04    1.28      67.5  T

   *** convergence criteria satisfied after 10 iterations ***

         #    Occupation            Energy/Eh            Energy/eV
      -------------------------------------------------------------
         1        2.0000           -0.7628532             -20.7583
       ...           ...                  ...                  ...
       113        2.0000           -0.4003688             -10.8946
       114        2.0000           -0.3988210             -10.8525
       115        2.0000           -0.3965927             -10.7918
       116        2.0000           -0.3962075             -10.7814
       117        2.0000           -0.3908333             -10.6351
       118        2.0000           -0.3459833              -9.4147
       119        2.0000           -0.3425048              -9.3200 (HOMO)
       120                         -0.2954477              -8.0395 (LUMO)
       121                         -0.2723411              -7.4108
       122                         -0.2557384              -6.9590
       123                         -0.2357516              -6.4151
       124                         -0.2343744              -6.3777
       ...                                ...                  ...
       225                          0.7040191              19.1573
      -------------------------------------------------------------
                  HL-Gap            0.0470571 Eh            1.2805 eV
             Fermi-level           -0.3189641 Eh           -8.6795 eV

 SCC (total)                   0 d,  0 h,  0 min,  0.187 sec
 SCC setup                      ...        0 min,  0.008 sec (  4.169%)
 Dispersion                     ...        0 min,  0.006 sec (  3.423%)
 classical contributions        ...        0 min,  0.000 sec (  0.137%)
 integral evaluation            ...        0 min,  0.021 sec ( 11.215%)
 iterations                     ...        0 min,  0.084 sec ( 45.035%)
 molecular gradient             ...        0 min,  0.066 sec ( 35.516%)
 printout                       ...        0 min,  0.001 sec (  0.485%)

         :::::::::::::::::::::::::::::::::::::::::::::::::::::
         ::                     SUMMARY                     ::
         :::::::::::::::::::::::::::::::::::::::::::::::::::::
         :: total energy            -131.270801932818 Eh    ::
         :: total w/o Gsasa/hb      -131.222766039103 Eh    ::
         :: gradient norm              0.057863775501 Eh/a0 ::
         :: HOMO-LUMO gap              1.280488743768 eV    ::
         ::.................................................::
         :: SCC energy              -133.215451556079 Eh    ::
         :: -> isotropic ES            0.147343304266 Eh    ::
         :: -> anisotropic ES          0.000247384492 Eh    ::
         :: -> anisotropic XC          0.066592894368 Eh    ::
         :: -> dispersion             -0.117776480382 Eh    ::
         :: -> Gsolv                  -0.062601607199 Eh    ::
         ::    -> Gelec               -0.014565713484 Eh    ::
         ::    -> Gsasa               -0.055215837412 Eh    ::
         ::    -> Ghb                  0.000000000000 Eh    ::
         ::    -> Gshift               0.007179943697 Eh    ::
         :: repulsion energy           1.944649623261 Eh    ::
         :: add. restraining           0.000000000000 Eh    ::
         :: total charge               0.000000000001 e     ::
         :::::::::::::::::::::::::::::::::::::::::::::::::::::

           -------------------------------------------------
          |                Property Printout                |
           -------------------------------------------------

    * Orbital Energies and Occupations

         #    Occupation            Energy/Eh            Energy/eV
      -------------------------------------------------------------
         1        2.0000           -0.7628532             -20.7583
       ...           ...                  ...                  ...
       107        2.0000           -0.4161766             -11.3247
       108        2.0000           -0.4143555             -11.2752
       109        2.0000           -0.4140251             -11.2662
       110        2.0000           -0.4110680             -11.1857
       111        2.0000           -0.4105634             -11.1720
       112        2.0000           -0.4074274             -11.0867
       113        2.0000           -0.4003688             -10.8946
       114        2.0000           -0.3988210             -10.8525
       115        2.0000           -0.3965927             -10.7918
       116        2.0000           -0.3962075             -10.7814
       117        2.0000           -0.3908333             -10.6351
       118        2.0000           -0.3459833              -9.4147
       119        2.0000           -0.3425048              -9.3200 (HOMO)
       120                         -0.2954477              -8.0395 (LUMO)
       121                         -0.2723411              -7.4108
       122                         -0.2557384              -6.9590
       123                         -0.2357516              -6.4151
       124                         -0.2343744              -6.3777
       125                         -0.2194333              -5.9711
       126                         -0.2182078              -5.9377
       127                         -0.2172203              -5.9109
       128                         -0.2165894              -5.8937
       129                         -0.1994791              -5.4281
       130                         -0.1885252              -5.1300
       ...                                ...                  ...
       225                          0.7040191              19.1573
      -------------------------------------------------------------
                  HL-Gap            0.0470571 Eh            1.2805 eV
             Fermi-level           -0.3189641 Eh           -8.6795 eV

     #   Z          covCN         q      C6AA      α(0)
     1   6 C        2.921    -0.034    28.838     8.806
     2   6 C        2.965     0.017    27.625     8.621
     3   6 C        2.921    -0.037    28.914     8.818
     4   6 C        2.916    -0.032    28.807     8.801
     5   6 C        2.916    -0.035    28.866     8.810
     6   6 C        2.916    -0.030    28.758     8.794
     7   6 C        3.809    -0.065    21.739     6.637
     8   6 C        3.020     0.012    27.721     8.636
     9   6 C        3.138     0.044    26.776     8.469
    10   6 C        3.125     0.017    27.442     8.578
    11   6 C        2.913     0.152    24.695     8.149
    12   7 N        2.837    -0.120    23.600     7.215
    13   7 N        1.830    -0.237    27.046     7.706
    14   6 C        2.922     0.045    26.984     8.519
    15   6 C        2.931     0.042    27.063     8.532
    16   7 N        1.830    -0.244    27.216     7.731
    17   8 O        1.660    -0.409    21.032     6.191
    18   1 H        0.859     0.228     0.973     1.546
    19   1 H        0.925     0.024     2.678     2.559
    20   1 H        0.925     0.023     2.683     2.562
    21   1 H        0.925     0.035     2.512     2.479
    22   1 H        0.925     0.028     2.616     2.529
    23   1 H        0.925     0.029     2.604     2.523
    24   1 H        0.925     0.030     2.584     2.514
    25   1 H        0.925     0.033     2.538     2.491
    26   1 H        0.924     0.062     2.171     2.304
    27   1 H        0.924     0.050     2.323     2.383
    28   1 H        0.805     0.327     0.645     1.261
    29   6 C        2.920    -0.024    28.597     8.769
    30   6 C        2.972    -0.007    28.182     8.708
    31   6 C        2.921    -0.015    28.390     8.738
    32   6 C        2.917    -0.026    28.645     8.777
    33   6 C        2.918    -0.023    28.578     8.766
    34   6 C        2.916    -0.028    28.698     8.785
    35   6 C        2.825     0.237    23.053     7.867
    36   8 O        0.858    -0.401    21.696     6.245
    37   6 C        2.960    -0.034    28.844     8.809
    38   6 C        3.117     0.127    25.070     8.201
    39   6 C        3.182     0.063    26.165     8.349
    40   6 C        2.913    -0.041    29.018     8.833
    41   6 C        2.920    -0.042    29.053     8.839
    42   6 C        2.932    -0.028    28.697     8.785
    43   7 N        1.872    -0.296    28.534     7.918
    44   6 C        3.231     0.233    22.439     7.691
    45   8 O        1.728    -0.226    17.746     5.688
    46   6 C        3.901     0.015    20.264     6.399
    47   6 C        3.818    -0.083    22.067     6.685
    48   6 C        3.905     0.022    20.156     6.382
    49   6 C        3.825    -0.074    21.887     6.657
    50   6 C        3.907     0.005    20.441     6.426
    51   6 C        3.818    -0.065    21.723     6.633
    52   6 C        2.758     0.278    22.304     7.734
    53   7 N        2.685    -0.170    24.680     7.378
    54   6 C        3.749    -0.006    20.744     6.496
    55   6 C        3.768    -0.109    22.623     6.779
    56   6 C        3.763    -0.119    22.824     6.810
    57   6 C        3.761    -0.102    22.505     6.763
    58   8 O        0.859    -0.504    23.871     6.551
    59   1 H        0.924     0.063     2.161     2.299
    60   1 H        0.924     0.064     2.154     2.295
    61   1 H        0.924     0.054     2.267     2.355
    62   1 H        0.924     0.043     2.408     2.427
    63   1 H        0.924     0.060     2.198     2.319
    64   1 H        0.924     0.045     2.382     2.414
    65   1 H        0.925     0.049     2.332     2.388
    66   1 H        0.924     0.046     2.377     2.411
    67   1 H        0.924     0.040     2.448     2.447
    68   1 H        0.924     0.047     2.361     2.403
    69   1 H        0.924     0.053     2.284     2.363
    70   1 H        0.924     0.050     2.325     2.385
    71   1 H        0.860     0.191     1.156     1.684
    72   1 H        0.924     0.044     2.392     2.419
    73   1 H        0.924     0.053     2.281     2.362
    74   1 H        0.924     0.060     2.196     2.318
    75   1 H        0.925     0.066     2.127     2.281
    76   1 H        0.925     0.058     2.219     2.329
    77   1 H        0.925     0.055     2.259     2.350
    78   1 H        0.925     0.046     2.375     2.410
    79   1 H        0.925     0.047     2.360     2.403
    80   1 H        0.925     0.048     2.344     2.394
    81   1 H        0.925     0.045     2.386     2.415
    82   1 H        0.925     0.031     2.568     2.506
    83   1 H        0.924     0.068     2.108     2.271
    84   1 H        0.924     0.060     2.204     2.322

 Mol. C6AA /au·bohr⁶  :      84441.637418
 Mol. C8AA /au·bohr⁸  :    2029989.017534
 Mol. α(0) /au        :        452.592632


Wiberg/Mayer (AO) data.
largest (>0.10) Wiberg bond orders for each atom

 ---------------------------------------------------------------------------
     #   Z sym  total        # sym  WBO       # sym  WBO       # sym  WBO
 ---------------------------------------------------------------------------
     1   6 C    3.992 --     6 C    1.452     2 C    1.406    21 H    0.969
                             4 C    0.113
     2   6 C    3.986 --     3 C    1.421     1 C    1.406     7 C    0.990
                             5 C    0.110
     3   6 C    3.990 --     4 C    1.435     2 C    1.421    25 H    0.969
                             6 C    0.110
     4   6 C    3.991 --     5 C    1.444     3 C    1.435    24 H    0.971
                             1 C    0.113
     5   6 C    3.991 --     4 C    1.444     6 C    1.429    23 H    0.971
                             2 C    0.110
     6   6 C    3.992 --     1 C    1.452     5 C    1.429    22 H    0.971
                             3 C    0.110
     7   6 C    3.994 --     8 C    1.010     2 C    0.990    27 H    0.965
                            26 H    0.957
     8   6 C    3.931 --     9 C    1.399    12 N    1.204     7 C    1.010
                            11 C    0.133
     9   6 C    3.977 --     8 C    1.399    13 N    1.252    10 C    1.109
    10   6 C    3.972 --    11 C    1.325    16 N    1.274     9 C    1.109
    11   6 C    3.913 --    10 C    1.325    12 N    1.264    17 O    1.057
                             8 C    0.133
    12   7 N    3.590 --    11 C    1.264     8 C    1.204    18 H    0.863
    13   7 N    3.060 --    14 C    1.597     9 C    1.252
    14   6 C    3.980 --    13 N    1.597    15 C    1.232    19 H    0.964
    15   6 C    3.981 --    16 N    1.581    14 C    1.232    20 H    0.965
    16   7 N    3.057 --    15 C    1.581    10 C    1.274
    17   8 O    2.094 --    11 C    1.057    28 H    0.866
    18   1 H    0.947 --    12 N    0.863
    19   1 H    0.999 --    14 C    0.964
    20   1 H    0.999 --    15 C    0.965
    21   1 H    0.999 --     1 C    0.969
    22   1 H    0.999 --     6 C    0.971
    23   1 H    0.999 --     5 C    0.971
    24   1 H    0.999 --     4 C    0.971
    25   1 H    0.999 --     3 C    0.969
    26   1 H    0.995 --     7 C    0.957
    27   1 H    0.996 --     7 C    0.965
    28   1 H    0.892 --    17 O    0.866
    29   6 C    3.991 --    34 C    1.453    30 C    1.384    82 H    0.969
                            32 C    0.109
    30   6 C    3.988 --    31 C    1.388    29 C    1.384    35 C    1.012
                            33 C    0.103
    31   6 C    3.988 --    32 C    1.447    30 C    1.388    78 H    0.965
                            34 C    0.108
    32   6 C    3.990 --    31 C    1.447    33 C    1.437    79 H    0.968
                            29 C    0.109
    33   6 C    3.990 --    32 C    1.437    34 C    1.431    80 H    0.970
                            30 C    0.103
    34   6 C    3.991 --    29 C    1.453    33 C    1.431    81 H    0.970
                            31 C    0.108
    35   6 C    3.919 --    36 O    1.784    30 C    1.012    37 C    1.012
    36   8 O    2.040 --    35 C    1.784
    37   6 C    3.984 --    42 C    1.403    38 C    1.317    35 C    1.012
                            40 C    0.106
    38   6 C    3.921 --    37 C    1.317    39 C    1.286    45 O    1.077
    39   6 C    3.978 --    40 C    1.344    38 C    1.286    43 N    1.168
    40   6 C    3.983 --    41 C    1.465    39 C    1.344    75 H    0.967
                            37 C    0.106
    41   6 C    3.988 --    40 C    1.465    42 C    1.416    76 H    0.968
    42   6 C    3.984 --    41 C    1.416    37 C    1.403    77 H    0.968
    43   7 N    3.019 --    44 C    1.623    39 C    1.168    45 O    0.100
    44   6 C    3.908 --    43 N    1.623    45 O    1.091    46 C    0.988
    45   8 O    2.402 --    44 C    1.091    38 C    1.077    43 N    0.100
    46   6 C    3.985 --    44 C    0.988    51 C    0.981    47 C    0.980
                            55 C    0.964
    47   6 C    3.989 --    48 C    0.986    46 C    0.980    60 H    0.971
                            59 H    0.969
    48   6 C    3.991 --    56 C    0.995    49 C    0.987    47 C    0.986
                            54 C    0.984
    49   6 C    3.995 --    48 C    0.987    50 C    0.983    62 H    0.973
                            61 H    0.971
    50   6 C    3.991 --    57 C    0.995    49 C    0.983    51 C    0.963
                            52 C    0.950
    51   6 C    3.991 --    46 C    0.981    64 H    0.974    63 H    0.967
                            50 C    0.963
    52   6 C    3.939 --    58 O    1.589    53 N    1.315    50 C    0.950
    53   7 N    3.478 --    52 C    1.315    54 C    0.983    71 H    0.926
                            58 O    0.191
    54   6 C    3.959 --    48 C    0.984    53 N    0.983    83 H    0.965
                            84 H    0.960
    55   6 C    3.984 --    72 H    0.985    73 H    0.985    74 H    0.978
                            46 C    0.964
    56   6 C    3.991 --    48 C    0.995    70 H    0.984    68 H    0.984
                            69 H    0.983
    57   6 C    3.993 --    50 C    0.995    67 H    0.985    66 H    0.984
                            65 H    0.984
    58   8 O    1.969 --    52 C    1.589    53 N    0.191
    59   1 H    0.996 --    47 C    0.969
    60   1 H    0.995 --    47 C    0.971
    61   1 H    0.997 --    49 C    0.971
    62   1 H    0.998 --    49 C    0.973
    63   1 H    0.996 --    51 C    0.967
    64   1 H    0.998 --    51 C    0.974
    65   1 H    0.997 --    57 C    0.984
    66   1 H    0.997 --    57 C    0.984
    67   1 H    0.998 --    57 C    0.985
    68   1 H    0.997 --    56 C    0.984
    69   1 H    0.997 --    56 C    0.983
    70   1 H    0.997 --    56 C    0.984
    71   1 H    0.963 --    53 N    0.926
    72   1 H    0.998 --    55 C    0.985
    73   1 H    0.997 --    55 C    0.985
    74   1 H    0.995 --    55 C    0.978
    75   1 H    0.995 --    40 C    0.967
    76   1 H    0.996 --    41 C    0.968
    77   1 H    0.997 --    42 C    0.968
    78   1 H    0.998 --    31 C    0.965
    79   1 H    0.997 --    32 C    0.968
    80   1 H    0.997 --    33 C    0.970
    81   1 H    0.997 --    34 C    0.970
    82   1 H    0.999 --    29 C    0.969
    83   1 H    0.995 --    54 C    0.965
    84   1 H    0.996 --    54 C    0.960
 ---------------------------------------------------------------------------

Topologies differ in total number of bonds
Writing topology from bond orders to xtbtopo.mol

molecular dipole:
                 x           y           z       tot (Debye)
 q only:        5.150      -1.066      -0.222
   full:        4.747      -0.743      -0.239      12.228
molecular quadrupole (traceless):
                xx          xy          yy          xz          yz          zz
 q only:       -2.258      -4.967      -1.757       8.762      -0.399       4.016
  q+dip:       -9.767     -11.015       1.488       0.119       1.564       8.280
   full:      -10.930      -9.072       4.206       0.800      -3.425       6.724


           -------------------------------------------------
          | TOTAL ENERGY             -131.270801932818 Eh   |
          | GRADIENT NORM               0.057863775501 Eh/α |
          | HOMO-LUMO GAP               1.280488743768 eV   |
           -------------------------------------------------

------------------------------------------------------------------------
 * finished run on 2024/08/04 at 20:39:38.563     
------------------------------------------------------------------------
 total:
 * wall-time:     0 d,  0 h,  0 min,  0.221 sec
 *  cpu-time:     0 d,  0 h,  0 min,  0.427 sec
 * ratio c/w:     1.930 speedup
 SCF:
 * wall-time:     0 d,  0 h,  0 min,  0.188 sec
 *  cpu-time:     0 d,  0 h,  0 min,  0.362 sec
 * ratio c/w:     1.929 speedup
