# Supplementary material for: Photochemical Deracemization of 4,7-Diaza-1-isoindolinones by Unidirectional Hydrogen Atom Shuttling
Source: J Am Chem Soc. 2024 Dec 30;147(2):1434–9. doi: 10.1021/jacs.4c16053 (PMC11744763; doi:10.1021/jacs.4c16053)
Supplement: Supplementary file 3 — ja4c16053_si_003.zip [file ja4c16053_si_003.zip › to_zip/6b_1b/thermodynamics/spe.out]

                                 *****************
                                 * O   R   C   A *
                                 *****************

                                            #,                                       
                                            ###                                      
                                            ####                                     
                                            #####                                    
                                            ######                                   
                                           ########,                                 
                                     ,,################,,,,,                         
                               ,,#################################,,                 
                          ,,##########################################,,             
                       ,#########################################, ''#####,          
                    ,#############################################,,   '####,        
                  ,##################################################,,,,####,       
                ,###########''''           ''''###############################       
              ,#####''   ,,,,##########,,,,          '''####'''          '####       
            ,##' ,,,,###########################,,,                        '##       
           ' ,,###''''                  '''############,,,                           
         ,,##''                                '''############,,,,        ,,,,,,###''
      ,#''                                            '''#######################'''  
     '                                                          ''''####''''         
             ,#######,   #######,   ,#######,      ##                                
            ,#'     '#,  ##    ##  ,#'     '#,    #''#        ######   ,####,        
            ##       ##  ##   ,#'  ##            #'  '#       #        #'  '#        
            ##       ##  #######   ##           ,######,      #####,   #    #        
            '#,     ,#'  ##    ##  '#,     ,#' ,#      #,         ##   #,  ,#        
             '#######'   ##     ##  '#######'  #'      '#     #####' # '####'        


                  #######################################################
                  #                        -***-                        #
                  #          Department of theory and spectroscopy      #
                  #    Directorship and core code : Frank Neese         #
                  #        Max Planck Institute fuer Kohlenforschung    #
                  #                Kaiser Wilhelm Platz 1               #
                  #                 D-45470 Muelheim/Ruhr               #
                  #                      Germany                        #
                  #                                                     #
                  #                  All rights reserved                #
                  #                        -***-                        #
                  #######################################################


                         Program Version 5.0.3 -  RELEASE  -


 With contributions from (in alphabetic order):
   Daniel Aravena         : Magnetic Suceptibility
   Michael Atanasov       : Ab Initio Ligand Field Theory (pilot matlab implementation)
   Alexander A. Auer      : GIAO ZORA, VPT2 properties, NMR spectrum
   Ute Becker             : Parallelization
   Giovanni Bistoni       : ED, misc. LED, open-shell LED, HFLD
   Martin Brehm           : Molecular dynamics
   Dmytro Bykov           : SCF Hessian
   Vijay G. Chilkuri      : MRCI spin determinant printing, contributions to CSF-ICE
   Dipayan Datta          : RHF DLPNO-CCSD density
   Achintya Kumar Dutta   : EOM-CC, STEOM-CC
   Dmitry Ganyushin       : Spin-Orbit,Spin-Spin,Magnetic field MRCI
   Miquel Garcia          : C-PCM and meta-GGA Hessian, CC/C-PCM, Gaussian charge scheme
   Yang Guo               : DLPNO-NEVPT2, F12-NEVPT2, CIM, IAO-localization
   Andreas Hansen         : Spin unrestricted coupled pair/coupled cluster methods
   Benjamin Helmich-Paris : MC-RPA, TRAH-SCF, COSX integrals
   Lee Huntington         : MR-EOM, pCC
   Robert Izsak           : Overlap fitted RIJCOSX, COSX-SCS-MP3, EOM
   Marcus Kettner         : VPT2
   Christian Kollmar      : KDIIS, OOCD, Brueckner-CCSD(T), CCSD density, CASPT2, CASPT2-K
   Simone Kossmann        : Meta GGA functionals, TD-DFT gradient, OOMP2, MP2 Hessian
   Martin Krupicka        : Initial AUTO-CI
   Lucas Lang             : DCDCAS
   Marvin Lechner         : AUTO-CI (C++ implementation), FIC-MRCC
   Dagmar Lenk            : GEPOL surface, SMD
   Dimitrios Liakos       : Extrapolation schemes; Compound Job, initial MDCI parallelization
   Dimitrios Manganas     : Further ROCIS development; embedding schemes
   Dimitrios Pantazis     : SARC Basis sets
   Anastasios Papadopoulos: AUTO-CI, single reference methods and gradients
   Taras Petrenko         : DFT Hessian,TD-DFT gradient, ASA, ECA, R-Raman, ABS, FL, XAS/XES, NRVS
   Peter Pinski           : DLPNO-MP2, DLPNO-MP2 Gradient
   Christoph Reimann      : Effective Core Potentials
   Marius Retegan         : Local ZFS, SOC
   Christoph Riplinger    : Optimizer, TS searches, QM/MM, DLPNO-CCSD(T), (RO)-DLPNO pert. Triples
   Tobias Risthaus        : Range-separated hybrids, TD-DFT gradient, RPA, STAB
   Michael Roemelt        : Original ROCIS implementation
   Masaaki Saitow         : Open-shell DLPNO-CCSD energy and density
   Barbara Sandhoefer     : DKH picture change effects
   Avijit Sen             : IP-ROCIS
   Kantharuban Sivalingam : CASSCF convergence, NEVPT2, FIC-MRCI
   Bernardo de Souza      : ESD, SOC TD-DFT
   Georgi Stoychev        : AutoAux, RI-MP2 NMR, DLPNO-MP2 response
   Willem Van den Heuvel  : Paramagnetic NMR
   Boris Wezisla          : Elementary symmetry handling
   Frank Wennmohs         : Technical directorship


 We gratefully acknowledge several colleagues who have allowed us to
 interface, adapt or use parts of their codes:
   Stefan Grimme, W. Hujo, H. Kruse, P. Pracht,  : VdW corrections, initial TS optimization,
                  C. Bannwarth, S. Ehlert          DFT functionals, gCP, sTDA/sTD-DF
   Ed Valeev, F. Pavosevic, A. Kumar             : LibInt (2-el integral package), F12 methods
   Garnet Chan, S. Sharma, J. Yang, R. Olivares  : DMRG
   Ulf Ekstrom                                   : XCFun DFT Library
   Mihaly Kallay                                 : mrcc  (arbitrary order and MRCC methods)
   Jiri Pittner, Ondrej Demel                    : Mk-CCSD
   Frank Weinhold                                : gennbo (NPA and NBO analysis)
   Christopher J. Cramer and Donald G. Truhlar   : smd solvation model
   Lars Goerigk                                  : TD-DFT with DH, B97 family of functionals
   V. Asgeirsson, H. Jonsson                     : NEB implementation
   FAccTs GmbH                                   : IRC, NEB, NEB-TS, DLPNO-Multilevel, CI-OPT
                                                   MM, QMMM, 2- and 3-layer-ONIOM, Crystal-QMMM,
                                                   LR-CPCM, SF, NACMEs, symmetry and pop. for TD-DFT,
                                                   nearIR, NL-DFT gradient (VV10), updates on ESD,
                                                   ML-optimized integration grids
   S Lehtola, MJT Oliveira, MAL Marques          : LibXC Library
   Liviu Ungur et al                             : ANISO software


 Your calculation uses the libint2 library for the computation of 2-el integrals
 For citations please refer to: http://libint.valeyev.net

 Your ORCA version has been built with support for libXC version: 5.1.0
 For citations please refer to: https://tddft.org/programs/libxc/

 This ORCA versions uses:
   CBLAS   interface :  Fast vector & matrix operations
   LAPACKE interface :  Fast linear algebra routines
   SCALAPACK package :  Parallel linear algebra routines
   Shared memory     :  Shared parallel matrices
   BLAS/LAPACK       :  OpenBLAS 0.3.15  USE64BITINT DYNAMIC_ARCH NO_AFFINITY Prescott SINGLE_THREADED
        Core in use  :  Prescott
   Copyright (c) 2011-2014, The OpenBLAS Project


***************************************
The coordinates will be read from file: coord.xyz
***************************************


Your calculation utilizes the atom-pairwise dispersion correction
based on tight binding partial charges (D4)
Cite in your paper:
E.Caldeweyher, C.Bannwarth, S.Grimme, J.Chem.Phys., (2017), 147, 034112.
E.Caldeweyher, S.Ehlert, A.Hansen, H.Neugebauer, S.Grimme, J.Chem.Phys., (2018), in progress.
   

================================================================================

----- Orbital basis set information -----
Your calculation utilizes the basis: def2-QZVPP
   F. Weigend and R. Ahlrichs, Phys. Chem. Chem. Phys. 7, 3297 (2005).

----- AuxJ basis set information -----
Your calculation utilizes the auxiliary basis: def2/J
   F. Weigend, Phys. Chem. Chem. Phys. 8, 1057 (2006).

================================================================================
                                        WARNINGS
                       Please study these warnings very carefully!
================================================================================


INFO   : the flag for use of the SHARK integral package has been found!

================================================================================
                                       INPUT FILE
================================================================================
NAME = orca.inp
|  1> ! RKS PW6B95 D4 def2-QZVPP RIJCOSX def2/J defgrid3 SP
|  2> %maxcore 2500
|  3> %scf
|  4> autotrah false
|  5> end
|  6> %pal
|  7>   nprocs 8
|  8> end
|  9> *xyzfile 0 1 coord.xyz
| 10> 
| 11>                          ****END OF INPUT****
================================================================================

                       ****************************
                       * Single Point Calculation *
                       ****************************

---------------------------------
CARTESIAN COORDINATES (ANGSTROEM)
---------------------------------
  C     -4.277132   -1.111036   -1.952294
  C     -3.433943   -2.038143   -1.342045
  C     -2.533216   -2.743487   -2.132734
  C     -2.490903   -2.548752   -3.508690
  C     -3.348454   -1.639026   -4.109566
  C     -4.238841   -0.914783   -3.324561
  C     -3.533447   -2.295576    0.143888
  C     -3.128013   -1.158500    1.015256
  C     -3.878111   -0.193236    1.652720
  C     -2.987864    0.624574    2.435686
  C     -1.715973    0.112469    2.235026
  N     -1.827566   -0.925194    1.388454
  N     -5.212049    0.045855    1.636729
  C     -5.594859    1.056000    2.362024
  C     -4.699689    1.870904    3.130407
  N     -3.414057    1.666418    3.176288
  O     -0.521505    0.427500    2.751331
  H     -1.010740   -1.429876    1.013891
  H     -6.654255    1.289684    2.380308
  H     -5.103820    2.698539    3.702692
  H     -4.979947   -0.549801   -1.346772
  H     -4.906415   -0.197166   -3.784321
  H     -3.321077   -1.488928   -5.181267
  H     -1.786977   -3.110540   -4.109750
  H     -1.865851   -3.462326   -1.671350
  H     -4.569775   -2.542946    0.386465
  H     -2.945086   -3.182031    0.395113
  H     -0.543521    1.326045    3.103502
  C      0.736100    2.454231   -2.705262
  C     -0.346117    1.715595   -2.230319
  C     -0.865301    0.677180   -2.998712
  C     -0.287540    0.363458   -4.218920
  C      0.788223    1.104193   -4.691830
  C      1.292712    2.157203   -3.939240
  C     -0.978974    2.046406   -0.927607
  O     -2.181190    2.016511   -0.781893
  C     -0.084126    2.422424    0.197664
  C      1.168689    1.865502    0.395919
  C      2.003510    2.181901    1.462169
  C      1.595140    3.108846    2.409734
  C      0.335349    3.675449    2.246247
  C     -0.489182    3.332622    1.174222
  N      3.156073    1.425279    1.351832
  C      2.978613    0.705614    0.301831
  O      1.801631    0.922713   -0.332983
  C      3.952501   -0.216824   -0.368801
  C      4.927546   -0.815816    0.652918
  C      4.415997   -2.014175    1.465590
  C      3.895335   -3.082928    0.512246
  C      2.749247   -2.530701   -0.333785
  C      3.272988   -1.343689   -1.164758
  C      1.630673   -2.038090    0.570066
  N      1.985369   -1.559502    1.767652
  C      3.278038   -1.661853    2.422065
  C      4.736676    0.670894   -1.355443
  C      5.578214   -2.553359    2.295457
  C      2.221651   -3.603541   -1.280574
  O      0.459139   -2.033350    0.188189
  H      5.799265   -1.162938    0.088630
  H      5.289873   -0.033935    1.324895
  H      4.698510   -3.421835   -0.150199
  H      3.561153   -3.961337    1.075650
  H      4.031639   -1.752308   -1.839756
  H      2.481939   -0.951336   -1.808070
  H      1.436077   -3.221969   -1.931506
  H      3.035182   -3.964674   -1.911523
  H      1.823104   -4.457960   -0.731742
  H      5.287492   -3.449620    2.846335
  H      6.422482   -2.813496    1.655158
  H      5.925634   -1.812603    3.018916
  H      1.234696   -1.190627    2.335999
  H      4.077608    1.117999   -2.101521
  H      5.256654    1.473842   -0.832026
  H      5.479517    0.069064   -1.880271
  H      2.228238    3.376333    3.245163
  H     -0.017441    4.402016    2.965768
  H     -1.462554    3.797002    1.085645
  H     -1.704898    0.100508   -2.632705
  H     -0.680072   -0.458587   -4.802482
  H      1.232922    0.862001   -5.648464
  H      2.122223    2.743817   -4.311614
  H      1.136083    3.275487   -2.122789
  H      3.482063   -0.717691    2.929850
  H      3.212001   -2.434915    3.194659

----------------------------
CARTESIAN COORDINATES (A.U.)
----------------------------
  NO LB      ZA    FRAG     MASS         X           Y           Z
   0 C     6.0000    0    12.011   -8.082608   -2.099554   -3.689300
   1 C     6.0000    0    12.011   -6.489212   -3.851531   -2.536098
   2 C     6.0000    0    12.011   -4.787084   -5.184439   -4.030282
   3 C     6.0000    0    12.011   -4.707125   -4.816444   -6.630464
   4 C     6.0000    0    12.011   -6.327662   -3.097310   -7.765955
   5 C     6.0000    0    12.011   -8.010248   -1.728689   -6.282510
   6 C     6.0000    0    12.011   -6.677247   -4.338010    0.271910
   7 C     6.0000    0    12.011   -5.911089   -2.189249    1.918556
   8 C     6.0000    0    12.011   -7.328567   -0.365162    3.123188
   9 C     6.0000    0    12.011   -5.646245    1.180273    4.602780
  10 C     6.0000    0    12.011   -3.242719    0.212536    4.223586
  11 N     7.0000    0    14.007   -3.453599   -1.748363    2.623797
  12 N     7.0000    0    14.007   -9.849346    0.086653    3.092969
  13 C     6.0000    0    12.011  -10.572750    1.995552    4.463579
  14 C     6.0000    0    12.011   -8.881124    3.535496    5.915612
  15 N     7.0000    0    14.007   -6.451633    3.149074    6.002315
  16 O     8.0000    0    15.999   -0.985502    0.807858    5.199262
  17 H     1.0000    0     1.008   -1.910021   -2.702073    1.915977
  18 H     1.0000    0     1.008  -12.574719    2.437150    4.498131
  19 H     1.0000    0     1.008   -9.644822    5.099500    6.997073
  20 H     1.0000    0     1.008   -9.410737   -1.038973   -2.545031
  21 H     1.0000    0     1.008   -9.271782   -0.372590   -7.151329
  22 H     1.0000    0     1.008   -6.275925   -2.813666   -9.791175
  23 H     1.0000    0     1.008   -3.376898   -5.878070   -7.766303
  24 H     1.0000    0     1.008   -3.525947   -6.542848   -3.158394
  25 H     1.0000    0     1.008   -8.635623   -4.805472    0.730313
  26 H     1.0000    0     1.008   -5.565406   -6.013167    0.746656
  27 H     1.0000    0     1.008   -1.027105    2.505861    5.864769
  28 C     6.0000    0    12.011    1.391027    4.637824   -5.112204
  29 C     6.0000    0    12.011   -0.654065    3.242006   -4.214693
  30 C     6.0000    0    12.011   -1.635182    1.279684   -5.666745
  31 C     6.0000    0    12.011   -0.543372    0.686837   -7.972602
  32 C     6.0000    0    12.011    1.489525    2.086622   -8.866274
  33 C     6.0000    0    12.011    2.442871    4.076524   -7.444085
  34 C     6.0000    0    12.011   -1.849993    3.867148   -1.752923
  35 O     8.0000    0    15.999   -4.121851    3.810653   -1.477564
  36 C     6.0000    0    12.011   -0.158974    4.577717    0.373532
  37 C     6.0000    0    12.011    2.208502    3.525288    0.748178
  38 C     6.0000    0    12.011    3.786086    4.123196    2.763098
  39 C     6.0000    0    12.011    3.014378    5.874868    4.553738
  40 C     6.0000    0    12.011    0.633717    6.945593    4.244791
  41 C     6.0000    0    12.011   -0.924419    6.297743    2.218957
  42 N     7.0000    0    14.007    5.964114    2.693386    2.554592
  43 C     6.0000    0    12.011    5.628764    1.333418    0.570377
  44 O     8.0000    0    15.999    3.404589    1.743676   -0.629247
  45 C     6.0000    0    12.011    7.469145   -0.409739   -0.696933
  46 C     6.0000    0    12.011    9.311712   -1.541668    1.233837
  47 C     6.0000    0    12.011    8.345025   -3.806240    2.769563
  48 C     6.0000    0    12.011    7.361117   -5.825889    0.968005
  49 C     6.0000    0    12.011    5.195323   -4.782333   -0.630762
  50 C     6.0000    0    12.011    6.185051   -2.539203   -2.201073
  51 C     6.0000    0    12.011    3.081526   -3.851432    1.077269
  52 N     7.0000    0    14.007    3.751805   -2.947032    3.340379
  53 C     6.0000    0    12.011    6.194594   -3.140448    4.577039
  54 C     6.0000    0    12.011    8.951021    1.267807   -2.561416
  55 C     6.0000    0    12.011   10.541296   -4.825150    4.337785
  56 C     6.0000    0    12.011    4.198312   -6.809706   -2.419934
  57 O     8.0000    0    15.999    0.867647   -3.842475    0.355626
  58 H     1.0000    0     1.008   10.959022   -2.197634    0.167486
  59 H     1.0000    0     1.008    9.996411   -0.064127    2.503688
  60 H     1.0000    0     1.008    8.878897   -6.466332   -0.283835
  61 H     1.0000    0     1.008    6.729604   -7.485842    2.032684
  62 H     1.0000    0     1.008    7.618693   -3.311383   -3.476636
  63 H     1.0000    0     1.008    4.690184   -1.797764   -3.416758
  64 H     1.0000    0     1.008    2.713793   -6.088638   -3.650017
  65 H     1.0000    0     1.008    5.735663   -7.492148   -3.612255
  66 H     1.0000    0     1.008    3.445167   -8.424324   -1.382791
  67 H     1.0000    0     1.008    9.991912   -6.518837    5.378794
  68 H     1.0000    0     1.008   12.136732   -5.316737    3.127796
  69 H     1.0000    0     1.008   11.197825   -3.425323    5.704924
  70 H     1.0000    0     1.008    2.333237   -2.249958    4.414399
  71 H     1.0000    0     1.008    7.705562    2.112712   -3.971300
  72 H     1.0000    0     1.008    9.933636    2.785158   -1.572302
  73 H     1.0000    0     1.008   10.354786    0.130513   -3.553197
  74 H     1.0000    0     1.008    4.210759    6.380344    6.132469
  75 H     1.0000    0     1.008   -0.032959    8.318604    5.604489
  76 H     1.0000    0     1.008   -2.763826    7.175293    2.051571
  77 H     1.0000    0     1.008   -3.221790    0.189932   -4.975092
  78 H     1.0000    0     1.008   -1.285149   -0.866604   -9.075376
  79 H     1.0000    0     1.008    2.329884    1.628946  -10.674051
  80 H     1.0000    0     1.008    4.010419    5.185064   -8.147769
  81 H     1.0000    0     1.008    2.146886    6.189773   -4.011490
  82 H     1.0000    0     1.008    6.580145   -1.356240    5.536614
  83 H     1.0000    0     1.008    6.069802   -4.601323    6.037031

--------------------------------
INTERNAL COORDINATES (ANGSTROEM)
--------------------------------
 C      0   0   0     0.000000000000     0.00000000     0.00000000
 C      1   0   0     1.393878035872     0.00000000     0.00000000
 C      2   1   0     1.390686042063   118.70028673     0.00000000
 C      3   2   1     1.390312515136   120.75450814   358.74236016
 C      4   3   2     1.387100660853   120.11662059     0.27022915
 C      1   2   3     1.386758827415   120.70755818     1.31520818
 C      2   1   3     1.511347900237   120.25906677   181.85341247
 C      7   2   1     1.488824391479   115.30336598   292.78324636
 C      8   7   2     1.378674317962   131.08513667    97.61313664
 C      9   8   7     1.440273334893   108.21671343   176.61884354
 C     10   9   8     1.385720874477   106.18706951     0.05331716
 N     11  10   9     1.343830875332   107.47950782     0.49847933
 N      9   8   7     1.355290352190   130.81040190   357.00628629
 C     13   9   8     1.301149733297   114.83167989   180.10325165
 C     14  13   9     1.433809196677   123.79892843   359.94150028
 N     15  14  13     1.302600423412   123.08290524   359.63759753
 O     11  10   9     1.338868909161   132.53690929   183.62359152
 H     12  11  10     1.030633850412   122.76887223   174.59179593
 H     14  13   9     1.085017278601   117.63641320   179.86102267
 H     15  14  13     1.084348743709   118.94324978   179.61190884
 H      1   2   3     1.084246859629   119.46557383   180.37399987
 H      6   1   2     1.082593471673   119.80353690   179.46212848
 H      5   4   3     1.082506626760   120.27602556   180.30235901
 H      4   3   2     1.082770052885   119.76838204   180.33997206
 H      3   2   1     1.083965111834   119.54482557   179.53604220
 H      7   2   1     1.092708321898   108.61843633    53.50575339
 H      7   2   1     1.093199535420   109.18557520   168.68308170
 H     17  11  10     0.965345130734   109.83728661   339.01994559
 C     18  12  11     5.654186772018    98.48347143   285.45083557
 C     29  18  12     1.393679988449    34.09276053   310.16475240
 C     30  29  18     1.392224036528   119.78817979   252.42825110
 C     31  30  29     1.386050071359   119.95065914     1.35371450
 C     32  31  30     1.389099612660   120.12096765   358.42804962
 C     29  18  12     1.385909333868   124.22994762   215.72603789
 C     30  29  18     1.485598964413   120.77082915    74.12291767
 O     35  30  29     1.211382879616   121.51722899   139.53521763
 C     35  30  29     1.486061602513   117.63423784   319.74567332
 C     37  35  30     1.385283401477   123.45098478   324.92656718
 C     38  37  35     1.390655844144   124.13633489   181.69108761
 C     39  38  37     1.387037754018   119.94046813     0.00000000
 C     40  39  38     1.390985990702   117.29534323     0.68951108
 C     37  35  30     1.395061443146   121.35302232   147.98198427
 N     39  38  37     1.383131828435   108.33736856   179.07664518
 C     43  39  38     1.285266757984   104.85768391   358.95068472
 O     38  37  35     1.349357066827   128.88798944   359.63867960
 C     44  43  39     1.499699240380   128.32090290   174.08630176
 C     46  44  43     1.534083750232   110.79833011    30.27452541
 C     47  46  44     1.535637704383   116.45094440    80.98506315
 C     48  47  46     1.523871283689   109.27140267    53.13823080
 C     49  48  47     1.527822435407   110.44049579   299.86695682
 C     46  44  43     1.537890851503   113.27868623   154.23976674
 C     50  49  48     1.520137777229   109.86850067   301.96416373
 N     52  50  49     1.337560819146   116.94799872    30.89310171
 C     53  52  50     1.452488507549   127.89281444   348.02216667
 C     46  44  43     1.541570043441   105.20906577   272.45852221
 C     48  47  46     1.526482042672   108.04217728   173.57883136
 C     50  49  48     1.525041634071   110.42790088   180.41345368
 O     52  50  49     1.232211245368   121.10313546   208.05580158
 H     47  46  44     1.094901487153   106.65272333   200.16460115
 H     47  46  44     1.092781318803   109.93266073   314.94266707
 H     49  48  47     1.094888969507   110.17965761    60.45855857
 H     49  48  47     1.095766223810   110.16707105   177.86822706
 H     51  46  44     1.094597651690   106.64601789   163.13490698
 H     51  46  44     1.092497401062   111.19520231    48.21668802
 H     57  50  49     1.089236828566   111.96738791   182.85817533
 H     57  50  49     1.091029637878   109.50687724   302.55305266
 H     57  50  49     1.090911632697   111.40953426    61.59439068
 H     56  48  47     1.091452760936   111.20098896   183.69305909
 H     56  48  47     1.091074003026   110.75176141   303.59765376
 H     56  48  47     1.092159728517   111.26864079    63.37846162
 H     53  52  50     1.011235998453   115.90514104   176.84628249
 H     55  46  44     1.091286627105   111.48635114   298.94485458
 H     55  46  44     1.090443227035   111.06228406    59.85808217
 H     55  46  44     1.090621324969   109.67575336   179.42100003
 H     40  39  38     1.081805027953   121.36658965   180.35460062
 H     41  40  39     1.081697727959   119.39375302   179.97242346
 H     42  37  35     1.082102950800   118.93834091   357.82655720
 H     31  30  29     1.082327904509   120.00317734   179.92403715
 H     32  31  30     1.081843408829   119.71036920   178.62081243
 H     33  32  31     1.082387469714   119.98332667   180.46257097
 H     34  29  18     1.082065992809   119.87450509   219.22005352
 H     29  18  12     1.083384998859   106.32902593    70.58781559
 H     54  53  52     1.091290025547   108.36459077   141.02334138
 H     54  53  52     1.094937254810   108.29951612   256.86193502

---------------------------
INTERNAL COORDINATES (A.U.)
---------------------------
 C      0   0   0     0.000000000000     0.00000000     0.00000000
 C      1   0   0     2.634047751886     0.00000000     0.00000000
 C      2   1   0     2.628015757765   118.70028673     0.00000000
 C      3   2   1     2.627309894170   120.75450814   358.74236016
 C      4   3   2     2.621240369194   120.11662059     0.27022915
 C      1   2   3     2.620594397613   120.70755818     1.31520818
 C      2   1   3     2.856033624524   120.25906677   181.85341247
 C      7   2   1     2.813470361397   115.30336598   292.78324636
 C      8   7   2     2.605316888819   131.08513667    97.61313664
 C      9   8   7     2.721722160938   108.21671343   176.61884354
 C     10   9   8     2.618632950820   106.18706951     0.05331716
 N     11  10   9     2.539472324686   107.47950782     0.49847933
 N      9   8   7     2.561127597584   130.81040190   357.00628629
 C     13   9   8     2.458816655156   114.83167989   180.10325165
 C     14  13   9     2.709506710017   123.79892843   359.94150028
 N     15  14  13     2.461558062179   123.08290524   359.63759753
 O     11  10   9     2.530095567537   132.53690929   183.62359152
 H     12  11  10     1.947615721627   122.76887223   174.59179593
 H     14  13   9     2.050385507128   117.63641320   179.86102267
 H     15  14  13     2.049122159272   118.94324978   179.61190884
 H      1   2   3     2.048929626263   119.46557383   180.37399987
 H      6   1   2     2.045805175833   119.80353690   179.46212848
 H      5   4   3     2.045641062731   120.27602556   180.30235901
 H      4   3   2     2.046138865964   119.76838204   180.33997206
 H      3   2   1     2.048397200092   119.54482557   179.53604220
 H      7   2   1     2.064919472645   108.61843633    53.50575339
 H      7   2   1     2.065847731674   109.18557520   168.68308170
 H     17  11  10     1.824237921802   109.83728661   339.01994559
 C     18  12  11    10.684864509155    98.48347143   285.45083557
 C     29  18  12     2.633673496496    34.09276053   310.16475240
 C     30  29  18     2.630922146100   119.78817979   252.42825110
 C     31  30  29     2.619255042771   119.95065914     1.35371450
 C     32  31  30     2.625017840664   120.12096765   358.42804962
 C     29  18  12     2.618989087456   124.22994762   215.72603789
 C     30  29  18     2.807375187577   120.77082915    74.12291767
 O     35  30  29     2.289181885796   121.51722899   139.53521763
 C     35  30  29     2.808249446885   117.63423784   319.74567332
 C     37  35  30     2.617806246658   123.45098478   324.92656718
 C     38  37  35     2.627958691970   124.13633489   181.69108761
 C     39  38  37     2.621121492504   119.94046813     0.00000000
 C     40  39  38     2.628582578548   117.29534323     0.68951108
 C     37  35  30     2.636284067539   121.35302232   147.98198427
 N     39  38  37     2.613740362852   108.33736856   179.07664518
 C     43  39  38     2.428802181622   104.85768391   358.95068472
 O     38  37  35     2.549915313174   128.88798944   359.63867960
 C     44  43  39     2.834020847568   128.32090290   174.08630176
 C     46  44  43     2.898998154437   110.79833011    30.27452541
 C     47  46  44     2.901934702207   116.45094440    80.98506315
 C     48  47  46     2.879699389518   109.27140267    53.13823080
 C     49  48  47     2.887165984181   110.44049579   299.86695682
 C     46  44  43     2.906192533203   113.27868623   154.23976674
 C     50  49  48     2.872644084790   109.86850067   301.96416373
 N     52  50  49     2.527623635649   116.94799872    30.89310171
 C     53  52  50     2.744805491936   127.89281444   348.02216667
 C     46  44  43     2.913145198361   105.20906577   272.45852221
 C     48  47  46     2.884633008999   108.04217728   173.57883136
 C     50  49  48     2.881911031222   110.42790088   180.41345368
 O     52  50  49     2.328541792883   121.10313546   208.05580158
 H     47  46  44     2.069063954342   106.65272333   200.16460115
 H     47  46  44     2.065057416804   109.93266073   314.94266707
 H     49  48  47     2.069040299420   110.17965761    60.45855857
 H     49  48  47     2.070698069802   110.16707105   177.86822706
 H     51  46  44     2.068489788527   106.64601789   163.13490698
 H     51  46  44     2.064520890028   111.19520231    48.21668802
 H     57  50  49     2.058359300971   111.96738791   182.85817533
 H     57  50  49     2.061747219581   109.50687724   302.55305266
 H     57  50  49     2.061524222106   111.40953426    61.59439068
 H     56  48  47     2.062546806282   111.20098896   183.69305909
 H     56  48  47     2.061831057560   110.75176141   303.59765376
 H     56  48  47     2.063882781396   111.26864079    63.37846162
 H     53  52  50     1.910959093838   115.90514104   176.84628249
 H     55  46  44     2.062232858840   111.48635114   298.94485458
 H     55  46  44     2.060639063685   111.06228406    59.85808217
 H     55  46  44     2.060975620006   109.67575336   179.42100003
 H     40  39  38     2.044315233131   121.36658965   180.35460062
 H     41  40  39     2.044112465527   119.39375302   179.97242346
 H     42  37  35     2.044878225720   118.93834091   357.82655720
 H     31  30  29     2.045303326623   120.00317734   179.92403715
 H     32  31  30     2.044387762476   119.71036920   178.62081243
 H     33  32  31     2.045415888547   119.98332667   180.46257097
 H     34  29  18     2.044808385238   119.87450509   219.22005352
 H     29  18  12     2.047300945442   106.32902593    70.58781559
 H     54  53  52     2.062239280965   108.36459077   141.02334138
 H     54  53  52     2.069131545419   108.29951612   256.86193502

---------------------
BASIS SET INFORMATION
---------------------
There are 4 groups of distinct atoms

 Group   1 Type C   : 15s8p3d2f1g contracted to 7s4p3d2f1g pattern {8211111/5111/111/11/1}
 Group   2 Type N   : 15s8p3d2f1g contracted to 7s4p3d2f1g pattern {8211111/5111/111/11/1}
 Group   3 Type O   : 15s8p3d2f1g contracted to 7s4p3d2f1g pattern {8211111/5111/111/11/1}
 Group   4 Type H   : 7s3p2d1f contracted to 4s3p2d1f pattern {4111/111/11/1}

Atom   0C    basis set group =>   1
Atom   1C    basis set group =>   1
Atom   2C    basis set group =>   1
Atom   3C    basis set group =>   1
Atom   4C    basis set group =>   1
Atom   5C    basis set group =>   1
Atom   6C    basis set group =>   1
Atom   7C    basis set group =>   1
Atom   8C    basis set group =>   1
Atom   9C    basis set group =>   1
Atom  10C    basis set group =>   1
Atom  11N    basis set group =>   2
Atom  12N    basis set group =>   2
Atom  13C    basis set group =>   1
Atom  14C    basis set group =>   1
Atom  15N    basis set group =>   2
Atom  16O    basis set group =>   3
Atom  17H    basis set group =>   4
Atom  18H    basis set group =>   4
Atom  19H    basis set group =>   4
Atom  20H    basis set group =>   4
Atom  21H    basis set group =>   4
Atom  22H    basis set group =>   4
Atom  23H    basis set group =>   4
Atom  24H    basis set group =>   4
Atom  25H    basis set group =>   4
Atom  26H    basis set group =>   4
Atom  27H    basis set group =>   4
Atom  28C    basis set group =>   1
Atom  29C    basis set group =>   1
Atom  30C    basis set group =>   1
Atom  31C    basis set group =>   1
Atom  32C    basis set group =>   1
Atom  33C    basis set group =>   1
Atom  34C    basis set group =>   1
Atom  35O    basis set group =>   3
Atom  36C    basis set group =>   1
Atom  37C    basis set group =>   1
Atom  38C    basis set group =>   1
Atom  39C    basis set group =>   1
Atom  40C    basis set group =>   1
Atom  41C    basis set group =>   1
Atom  42N    basis set group =>   2
Atom  43C    basis set group =>   1
Atom  44O    basis set group =>   3
Atom  45C    basis set group =>   1
Atom  46C    basis set group =>   1
Atom  47C    basis set group =>   1
Atom  48C    basis set group =>   1
Atom  49C    basis set group =>   1
Atom  50C    basis set group =>   1
Atom  51C    basis set group =>   1
Atom  52N    basis set group =>   2
Atom  53C    basis set group =>   1
Atom  54C    basis set group =>   1
Atom  55C    basis set group =>   1
Atom  56C    basis set group =>   1
Atom  57O    basis set group =>   3
Atom  58H    basis set group =>   4
Atom  59H    basis set group =>   4
Atom  60H    basis set group =>   4
Atom  61H    basis set group =>   4
Atom  62H    basis set group =>   4
Atom  63H    basis set group =>   4
Atom  64H    basis set group =>   4
Atom  65H    basis set group =>   4
Atom  66H    basis set group =>   4
Atom  67H    basis set group =>   4
Atom  68H    basis set group =>   4
Atom  69H    basis set group =>   4
Atom  70H    basis set group =>   4
Atom  71H    basis set group =>   4
Atom  72H    basis set group =>   4
Atom  73H    basis set group =>   4
Atom  74H    basis set group =>   4
Atom  75H    basis set group =>   4
Atom  76H    basis set group =>   4
Atom  77H    basis set group =>   4
Atom  78H    basis set group =>   4
Atom  79H    basis set group =>   4
Atom  80H    basis set group =>   4
Atom  81H    basis set group =>   4
Atom  82H    basis set group =>   4
Atom  83H    basis set group =>   4
---------------------------------
AUXILIARY/J BASIS SET INFORMATION
---------------------------------
There are 4 groups of distinct atoms

 Group   1 Type C   : 12s5p4d2f1g contracted to 6s4p3d1f1g pattern {711111/2111/211/2/1}
 Group   2 Type N   : 12s5p4d2f1g contracted to 6s4p3d1f1g pattern {711111/2111/211/2/1}
 Group   3 Type O   : 12s5p4d2f1g contracted to 6s4p3d1f1g pattern {711111/2111/211/2/1}
 Group   4 Type H   : 5s2p1d contracted to 3s1p1d pattern {311/2/1}

Atom   0C    basis set group =>   1
Atom   1C    basis set group =>   1
Atom   2C    basis set group =>   1
Atom   3C    basis set group =>   1
Atom   4C    basis set group =>   1
Atom   5C    basis set group =>   1
Atom   6C    basis set group =>   1
Atom   7C    basis set group =>   1
Atom   8C    basis set group =>   1
Atom   9C    basis set group =>   1
Atom  10C    basis set group =>   1
Atom  11N    basis set group =>   2
Atom  12N    basis set group =>   2
Atom  13C    basis set group =>   1
Atom  14C    basis set group =>   1
Atom  15N    basis set group =>   2
Atom  16O    basis set group =>   3
Atom  17H    basis set group =>   4
Atom  18H    basis set group =>   4
Atom  19H    basis set group =>   4
Atom  20H    basis set group =>   4
Atom  21H    basis set group =>   4
Atom  22H    basis set group =>   4
Atom  23H    basis set group =>   4
Atom  24H    basis set group =>   4
Atom  25H    basis set group =>   4
Atom  26H    basis set group =>   4
Atom  27H    basis set group =>   4
Atom  28C    basis set group =>   1
Atom  29C    basis set group =>   1
Atom  30C    basis set group =>   1
Atom  31C    basis set group =>   1
Atom  32C    basis set group =>   1
Atom  33C    basis set group =>   1
Atom  34C    basis set group =>   1
Atom  35O    basis set group =>   3
Atom  36C    basis set group =>   1
Atom  37C    basis set group =>   1
Atom  38C    basis set group =>   1
Atom  39C    basis set group =>   1
Atom  40C    basis set group =>   1
Atom  41C    basis set group =>   1
Atom  42N    basis set group =>   2
Atom  43C    basis set group =>   1
Atom  44O    basis set group =>   3
Atom  45C    basis set group =>   1
Atom  46C    basis set group =>   1
Atom  47C    basis set group =>   1
Atom  48C    basis set group =>   1
Atom  49C    basis set group =>   1
Atom  50C    basis set group =>   1
Atom  51C    basis set group =>   1
Atom  52N    basis set group =>   2
Atom  53C    basis set group =>   1
Atom  54C    basis set group =>   1
Atom  55C    basis set group =>   1
Atom  56C    basis set group =>   1
Atom  57O    basis set group =>   3
Atom  58H    basis set group =>   4
Atom  59H    basis set group =>   4
Atom  60H    basis set group =>   4
Atom  61H    basis set group =>   4
Atom  62H    basis set group =>   4
Atom  63H    basis set group =>   4
Atom  64H    basis set group =>   4
Atom  65H    basis set group =>   4
Atom  66H    basis set group =>   4
Atom  67H    basis set group =>   4
Atom  68H    basis set group =>   4
Atom  69H    basis set group =>   4
Atom  70H    basis set group =>   4
Atom  71H    basis set group =>   4
Atom  72H    basis set group =>   4
Atom  73H    basis set group =>   4
Atom  74H    basis set group =>   4
Atom  75H    basis set group =>   4
Atom  76H    basis set group =>   4
Atom  77H    basis set group =>   4
Atom  78H    basis set group =>   4
Atom  79H    basis set group =>   4
Atom  80H    basis set group =>   4
Atom  81H    basis set group =>   4
Atom  82H    basis set group =>   4
Atom  83H    basis set group =>   4


           ************************************************************
           *        Program running with 8 parallel MPI-processes     *
           *              working on a common directory               *
           ************************************************************
------------------------------------------------------------------------------
                           ORCA GTO INTEGRAL CALCULATION
                           -- RI-GTO INTEGRALS CHOSEN --
------------------------------------------------------------------------------
------------------------------------------------------------------------------
                   ___                                                        
                  /   \      - P O W E R E D   B Y -                         
                 /     \                                                     
                 |  |  |   _    _      __       _____    __    __             
                 |  |  |  | |  | |    /  \     |  _  \  |  |  /  |          
                  \  \/   | |  | |   /    \    | | | |  |  | /  /          
                 / \  \   | |__| |  /  /\  \   | |_| |  |  |/  /          
                |  |  |   |  __  | /  /__\  \  |    /   |      \           
                |  |  |   | |  | | |   __   |  |    \   |  |\   \          
                \     /   | |  | | |  |  |  |  | |\  \  |  | \   \       
                 \___/    |_|  |_| |__|  |__|  |_| \__\ |__|  \__/        
                                                                              
                      - O R C A' S   B I G   F R I E N D -                    
                                      &                                       
                       - I N T E G R A L  F E E D E R -                       
                                                                              
 v1 FN, 2020, v2 2021                                                         
------------------------------------------------------------------------------


Reading SHARK input file orca.SHARKINP.tmp ... ok
----------------------
SHARK INTEGRAL PACKAGE
----------------------

Number of atoms                             ...     84
Number of basis functions                   ...   3789
Number of shells                            ...   1169
Maximum angular momentum                    ...      4
Integral batch strategy                     ... SHARK/LIBINT Hybrid
RI-J (if used) integral strategy            ... SPLIT-RIJ (Revised 2003 algorithm where possible)
Printlevel                                  ...      1
Contraction scheme used                     ... SEGMENTED contraction
Coulomb Range Separation                    ... NOT USED
Exchange Range Separation                   ... NOT USED
Finite Nucleus Model                        ... NOT USED
Auxiliary Coulomb fitting basis             ... AVAILABLE
   # of basis functions in Aux-J            ...   2710
   # of shells in Aux-J                     ...    890
   Maximum angular momentum in Aux-J        ...      4
Auxiliary J/K fitting basis                 ... NOT available
Auxiliary Correlation fitting basis         ... NOT available
Auxiliary 'external' fitting basis          ... NOT available
Integral threshold                          ...     1.000000e-10
Primitive cut-off                           ...     1.000000e-11
Primitive pair pre-selection threshold      ...     1.000000e-11

Calculating pre-screening integrals         ... done (  2.0 sec) Dimension = 1169
Organizing shell pair data                  ... done (  6.3 sec)
Shell pair information
Total number of shell pairs                 ...    683865
Shell pairs after pre-screening             ...    316458
Total number of primitive shell pairs       ...   1703145
Primitive shell pairs kept                  ...    515714
          la=0 lb=0:  51280 shell pairs
          la=1 lb=0:  75591 shell pairs
          la=1 lb=1:  27091 shell pairs
          la=2 lb=0:  43013 shell pairs
          la=2 lb=1:  32902 shell pairs
          la=2 lb=2:   9251 shell pairs
          la=3 lb=0:  24143 shell pairs
          la=3 lb=1:  18902 shell pairs
          la=3 lb=2:  10044 shell pairs
          la=3 lb=3:   2777 shell pairs
          la=4 lb=0:   8727 shell pairs
          la=4 lb=1:   6864 shell pairs
          la=4 lb=2:   3592 shell pairs
          la=4 lb=3:   1915 shell pairs
          la=4 lb=4:    366 shell pairs

Calculating one electron integrals          ... done (  1.1 sec)
Calculating RI/J V-Matrix + Cholesky decomp.... done (  0.5 sec)
Calculating Nuclear repulsion               ... done (  0.0 sec) ENN=   6342.135545557661 Eh

SHARK setup successfully completed in  17.0 seconds

Maximum memory used throughout the entire GTOINT-calculation: 569.5 MB


           ************************************************************
           *        Program running with 8 parallel MPI-processes     *
           *              working on a common directory               *
           ************************************************************
-------------------------------------------------------------------------------
                                 ORCA SCF
-------------------------------------------------------------------------------

------------
SCF SETTINGS
------------
Hamiltonian:
 Density Functional     Method          .... DFT(GTOs)
 Exchange Functional    Exchange        .... PW6
 Correlation Functional Correlation     .... B95
 Gradients option       PostSCFGGA      .... off
 Hybrid DFT is turned on
   Fraction HF Exchange ScalHFX         ....  0.280000
   Scaling of DF-GGA-X  ScalDFX         ....  0.720000
   Scaling of DF-GGA-C  ScalDFC         ....  1.000000
   Scaling of DF-LDA-C  ScalLDAC        ....  1.000000
   Perturbative correction              ....  0.000000
   Density functional embedding theory  .... OFF
   NL short-range parameter             ....  9.000000
 RI-approximation to the Coulomb term is turned on
   Number of AuxJ basis functions       .... 2710
   RIJ-COSX (HFX calculated with COS-X)).... on


General Settings:
 Integral files         IntName         .... orca
 Hartree-Fock type      HFTyp           .... RHF
 Total Charge           Charge          ....    0
 Multiplicity           Mult            ....    1
 Number of Electrons    NEL             ....  332
 Basis Dimension        Dim             .... 3789
 Nuclear Repulsion      ENuc            ....   6342.1355455577 Eh

Convergence Acceleration:
 DIIS                   CNVDIIS         .... on
   Start iteration      DIISMaxIt       ....    12
   Startup error        DIISStart       ....  0.200000
   # of expansion vecs  DIISMaxEq       ....     5
   Bias factor          DIISBfac        ....   1.050
   Max. coefficient     DIISMaxC        ....  10.000
 Trust-Rad. Augm. Hess. CNVTRAH         .... off
 SOSCF                  CNVSOSCF        .... on
   Start iteration      SOSCFMaxIt      ....   150
   Startup grad/error   SOSCFStart      ....  0.003300
 Level Shifting         CNVShift        .... on
   Level shift para.    LevelShift      ....    0.2500
   Turn off err/grad.   ShiftErr        ....    0.0010
 Zerner damping         CNVZerner       .... off
 Static damping         CNVDamp         .... on
   Fraction old density DampFac         ....    0.7000
   Max. Damping (<1)    DampMax         ....    0.9800
   Min. Damping (>=0)   DampMin         ....    0.0000
   Turn off err/grad.   DampErr         ....    0.1000
 Fernandez-Rico         CNVRico         .... off

SCF Procedure:
 Maximum # iterations   MaxIter         ....   125
 SCF integral mode      SCFMode         .... Direct
   Integral package                     .... SHARK and LIBINT hybrid scheme
 Reset frequency        DirectResetFreq ....    20
 Integral Threshold     Thresh          ....  1.000e-10 Eh
 Primitive CutOff       TCut            ....  1.000e-11 Eh

Convergence Tolerance:
 Convergence Check Mode ConvCheckMode   .... Total+1el-Energy
 Convergence forced     ConvForced      .... 0
 Energy Change          TolE            ....  1.000e-06 Eh
 1-El. energy change                    ....  1.000e-03 Eh
 Orbital Gradient       TolG            ....  5.000e-05
 Orbital Rotation angle TolX            ....  5.000e-05
 DIIS Error             TolErr          ....  1.000e-06


Diagonalization of the overlap matrix:
Smallest eigenvalue                        ... 2.726e-06
Time for diagonalization                   ...    5.510 sec
Threshold for overlap eigenvalues          ... 1.000e-08
Number of eigenvalues below threshold      ... 0
Time for construction of square roots      ...    4.588 sec
Total time needed                          ...   10.166 sec

Time for model grid setup =    2.408 sec

------------------------------
INITIAL GUESS: MODEL POTENTIAL
------------------------------
Loading Hartree-Fock densities                     ... done
Calculating cut-offs                               ... done
Initializing the effective Hamiltonian             ... done
Setting up the integral package (SHARK)            ... done
Starting the Coulomb interaction                   ... done (  13.4 sec)
Reading the grid                                   ... done
Mapping shells                                     ... done
Starting the XC term evaluation                    ... done (   5.1 sec)
  promolecular density results
     # of electrons  =    331.946969611
     EX              =   -276.810968770
     EC              =    -21.318412669
     EX+EC           =   -298.129381439
Transforming the Hamiltonian                       ... done (   4.4 sec)
Diagonalizing the Hamiltonian                      ... done (   5.9 sec)
Back transforming the eigenvectors                 ... done (   2.1 sec)
Now organizing SCF variables                       ... done
                      ------------------
                      INITIAL GUESS DONE (  33.7 sec)
                      ------------------
-------------------
DFT GRID GENERATION
-------------------

General Integration Accuracy     IntAcc      ... 4.959
Radial Grid Type                 RadialGrid  ... OptM3 with GC (2021)
Angular Grid (max. ang.)         AngularGrid ... 6 (Lebedev-590)
Angular grid pruning method      GridPruning ... 4 (adaptive)
Weight generation scheme         WeightScheme... Becke
Basis function cutoff            BFCut       ... 1.0000e-10
Integration weight cutoff        WCut        ... 1.0000e-14
Angular grids for H and He will be reduced by one unit
Partially contracted basis set               ... off
Rotationally invariant grid construction     ... off

Total number of grid points                  ...   984299
Total number of batches                      ...    15424
Average number of points per batch           ...       63
Average number of grid points per atom       ...    11718
Time for grid setup =   23.100 sec

--------------------
COSX GRID GENERATION
--------------------

GRIDX 1
-------
General Integration Accuracy     IntAcc      ... 4.020
Radial Grid Type                 RadialGrid  ... OptM3 with GC (2021)
Angular Grid (max. ang.)         AngularGrid ... 2 (Lebedev-110)
Angular grid pruning method      GridPruning ... 4 (adaptive)
Weight generation scheme         WeightScheme... Becke
Basis function cutoff            BFCut       ... 1.0000e-10
Integration weight cutoff        WCut        ... 1.0000e-14
Angular grids for H and He will be reduced by one unit
Partially contracted basis set               ... on
Rotationally invariant grid construction     ... off

Total number of grid points                  ...   115483
Total number of batches                      ...     1841
Average number of points per batch           ...       62
Average number of grid points per atom       ...     1375
UseSFitting                                  ... on

GRIDX 2
-------
General Integration Accuracy     IntAcc      ... 4.338
Radial Grid Type                 RadialGrid  ... OptM3 with GC (2021)
Angular Grid (max. ang.)         AngularGrid ... 3 (Lebedev-194)
Angular grid pruning method      GridPruning ... 4 (adaptive)
Weight generation scheme         WeightScheme... Becke
Basis function cutoff            BFCut       ... 1.0000e-10
Integration weight cutoff        WCut        ... 1.0000e-14
Angular grids for H and He will be reduced by one unit
Partially contracted basis set               ... on
Rotationally invariant grid construction     ... off

Total number of grid points                  ...   248836
Total number of batches                      ...     3932
Average number of points per batch           ...       63
Average number of grid points per atom       ...     2962
UseSFitting                                  ... on

GRIDX 3
-------
General Integration Accuracy     IntAcc      ... 4.871
Radial Grid Type                 RadialGrid  ... OptM3 with GC (2021)
Angular Grid (max. ang.)         AngularGrid ... 4 (Lebedev-302)
Angular grid pruning method      GridPruning ... 4 (adaptive)
Weight generation scheme         WeightScheme... Becke
Basis function cutoff            BFCut       ... 1.0000e-10
Integration weight cutoff        WCut        ... 1.0000e-14
Angular grids for H and He will be reduced by one unit
Partially contracted basis set               ... on
Rotationally invariant grid construction     ... off

Total number of grid points                  ...   457748
Total number of batches                      ...     7198
Average number of points per batch           ...       63
Average number of grid points per atom       ...     5449
UseSFitting                                  ... on

Time for X-Grid setup             =   91.351 sec

--------------
SCF ITERATIONS
--------------
ITER       Energy         Delta-E        Max-DP      RMS-DP      [F,P]     Damp
               ***  Starting incremental Fock matrix formation  ***
  0  -2046.9066747508   0.000000000000 0.07091233  0.00023236  0.3776213 0.7000
  1  -2047.6167975943  -0.710122843568 0.04759084  0.00020071  0.1564981 0.7000
                               ***Turning on DIIS***
  2  -2047.9239171218  -0.307119527524 0.12185212  0.00043784  0.0617847 0.0000
  3  -2048.4175358518  -0.493618729974 0.05949960  0.00016144  0.0739872 0.0000
  4  -2048.5104982576  -0.092962405782 0.02232873  0.00006147  0.0295692 0.0000
  5  -2048.5145841224  -0.004085864836 0.00999560  0.00002926  0.0185487 0.0000
  6  -2048.5153940447  -0.000809922293 0.00505515  0.00001387  0.0037731 0.0000
                      *** Initiating the SOSCF procedure ***
                           *** Shutting down DIIS ***
                      *** Re-Reading the Fockian *** 
                      *** Removing any level shift *** 
ITER      Energy       Delta-E        Grad      Rot      Max-DP    RMS-DP
  7  -2048.51543560  -0.0000415508  0.000300  0.000300  0.003342  0.000008
               *** Restarting incremental Fock matrix formation ***
  8  -2048.51543903  -0.0000034364  0.000211  0.001487  0.003518  0.000020
  9  -2048.51544082  -0.0000017835  0.000107  0.000879  0.004612  0.000011
 10  -2048.51544133  -0.0000005155  0.000086  0.000202  0.002092  0.000009
 11  -2048.51544159  -0.0000002599  0.000024  0.000172  0.002938  0.000009
 12  -2048.51544138   0.0000002126  0.000015  0.000141  0.002127  0.000006
                  ***Gradient check signals convergence***
              ***Rediagonalizing the Fockian in SOSCF/NRSCF***

               *****************************************************
               *                     SUCCESS                       *
               *           SCF CONVERGED AFTER  13 CYCLES          *
               *****************************************************

Old exchange energy                            =    -77.512764361 Eh
New exchange energy                            =    -77.512763518 Eh
Exchange energy change after final integration =      0.000000843 Eh
Total energy after final integration           =  -2048.515441114 Eh
Final COS-X integration done in                =  1373.009 sec

----------------
TOTAL SCF ENERGY
----------------

Total Energy       :        -2048.51544111 Eh          -55742.93907 eV

Components:
Nuclear Repulsion  :         6342.13554556 Eh          172578.28190 eV
Electronic Energy  :        -8390.65098667 Eh         -228321.22097 eV
One Electron Energy:       -15411.33553090 Eh         -419363.75984 eV
Two Electron Energy:         7020.68454423 Eh          191042.53886 eV
Max COSX asymmetry :            0.00000093 Eh               0.00003 eV

Virial components:
Potential Energy   :        -4088.61815297 Eh         -111256.95614 eV
Kinetic Energy     :         2040.10271185 Eh           55514.01707 eV
Virial Ratio       :            2.00412368


DFT components:
N(Alpha)           :      165.999907125088 electrons
N(Beta)            :      165.999907125088 electrons
N(Total)           :      331.999814250176 electrons
E(X)               :     -203.195291699019 Eh       
E(C)               :      -11.864889520460 Eh       
E(XC)              :     -215.060181219480 Eh       
DFET-embed. en.    :        0.000000000000 Eh       

---------------
SCF CONVERGENCE
---------------

  Last Energy change         ...   -5.7926e-07  Tolerance :   1.0000e-06
  Last MAX-Density change    ...    2.5535e-15  Tolerance :   1.0000e-05
  Last RMS-Density change    ...    3.8015e-18  Tolerance :   1.0000e-06
  Last Orbital Gradient      ...    9.6796e-06  Tolerance :   5.0000e-05
  Last Orbital Rotation      ...    7.2038e-05  Tolerance :   5.0000e-05

             **** THE GBW FILE WAS UPDATED (orca.gbw) ****
             **** DENSITY orca.scfp WAS UPDATED ****
             **** ENERGY FILE WAS UPDATED (orca.en.tmp) ****
             **** THE GBW FILE WAS UPDATED (orca.gbw) ****
             **** DENSITY orca.scfp WAS UPDATED ****
----------------
ORBITAL ENERGIES
----------------

  NO   OCC          E(Eh)            E(eV) 
   0   2.0000     -19.381565      -527.3992 
   1   2.0000     -19.330988      -526.0229 
   2   2.0000     -19.281683      -524.6813 
   3   2.0000     -19.273659      -524.4629 
   4   2.0000     -14.503126      -394.6501 
   5   2.0000     -14.496682      -394.4748 
   6   2.0000     -14.470586      -393.7647 
   7   2.0000     -14.457440      -393.4070 
   8   2.0000     -14.451643      -393.2492 
   9   2.0000     -10.409326      -283.2522 
  10   2.0000     -10.406812      -283.1837 
  11   2.0000     -10.386011      -282.6177 
  12   2.0000     -10.372735      -282.2565 
  13   2.0000     -10.366199      -282.0786 
  14   2.0000     -10.348226      -281.5895 
  15   2.0000     -10.345712      -281.5211 
  16   2.0000     -10.341364      -281.4028 
  17   2.0000     -10.332968      -281.1744 
  18   2.0000     -10.331667      -281.1389 
  19   2.0000     -10.324261      -280.9374 
  20   2.0000     -10.320694      -280.8404 
  21   2.0000     -10.316114      -280.7157 
  22   2.0000     -10.315677      -280.7038 
  23   2.0000     -10.314176      -280.6630 
  24   2.0000     -10.313967      -280.6573 
  25   2.0000     -10.313133      -280.6346 
  26   2.0000     -10.312444      -280.6159 
  27   2.0000     -10.312306      -280.6121 
  28   2.0000     -10.308642      -280.5124 
  29   2.0000     -10.308028      -280.4957 
  30   2.0000     -10.306814      -280.4627 
  31   2.0000     -10.306553      -280.4556 
  32   2.0000     -10.304694      -280.4050 
  33   2.0000     -10.304199      -280.3915 
  34   2.0000     -10.303502      -280.3725 
  35   2.0000     -10.300650      -280.2949 
  36   2.0000     -10.299990      -280.2770 
  37   2.0000     -10.299058      -280.2516 
  38   2.0000     -10.297705      -280.2148 
  39   2.0000     -10.295018      -280.1417 
  40   2.0000     -10.293807      -280.1087 
  41   2.0000     -10.293330      -280.0957 
  42   2.0000     -10.288778      -279.9719 
  43   2.0000     -10.287018      -279.9240 
  44   2.0000     -10.286207      -279.9019 
  45   2.0000     -10.285655      -279.8869 
  46   2.0000     -10.281748      -279.7806 
  47   2.0000      -1.186726       -32.2925 
  48   2.0000      -1.109980       -30.2041 
  49   2.0000      -1.084182       -29.5021 
  50   2.0000      -1.074416       -29.2363 
  51   2.0000      -1.006216       -27.3805 
  52   2.0000      -0.979757       -26.6605 
  53   2.0000      -0.973040       -26.4778 
  54   2.0000      -0.971511       -26.4362 
  55   2.0000      -0.917170       -24.9575 
  56   2.0000      -0.912747       -24.8371 
  57   2.0000      -0.897522       -24.4228 
  58   2.0000      -0.890294       -24.2261 
  59   2.0000      -0.875932       -23.8353 
  60   2.0000      -0.851648       -23.1745 
  61   2.0000      -0.843271       -22.9466 
  62   2.0000      -0.811767       -22.0893 
  63   2.0000      -0.803350       -21.8603 
  64   2.0000      -0.788581       -21.4584 
  65   2.0000      -0.783586       -21.3225 
  66   2.0000      -0.782338       -21.2885 
  67   2.0000      -0.776509       -21.1299 
  68   2.0000      -0.758787       -20.6476 
  69   2.0000      -0.745260       -20.2796 
  70   2.0000      -0.742670       -20.2091 
  71   2.0000      -0.729652       -19.8549 
  72   2.0000      -0.726582       -19.7713 
  73   2.0000      -0.722472       -19.6595 
  74   2.0000      -0.698081       -18.9957 
  75   2.0000      -0.690391       -18.7865 
  76   2.0000      -0.687719       -18.7138 
  77   2.0000      -0.676911       -18.4197 
  78   2.0000      -0.673427       -18.3249 
  79   2.0000      -0.656339       -17.8599 
  80   2.0000      -0.647037       -17.6068 
  81   2.0000      -0.639587       -17.4040 
  82   2.0000      -0.628641       -17.1062 
  83   2.0000      -0.616028       -16.7630 
  84   2.0000      -0.612409       -16.6645 
  85   2.0000      -0.604333       -16.4447 
  86   2.0000      -0.602784       -16.4026 
  87   2.0000      -0.585608       -15.9352 
  88   2.0000      -0.577952       -15.7269 
  89   2.0000      -0.569211       -15.4890 
  90   2.0000      -0.561800       -15.2874 
  91   2.0000      -0.552768       -15.0416 
  92   2.0000      -0.549397       -14.9499 
  93   2.0000      -0.543755       -14.7963 
  94   2.0000      -0.535936       -14.5836 
  95   2.0000      -0.533870       -14.5273 
  96   2.0000      -0.524254       -14.2657 
  97   2.0000      -0.521168       -14.1817 
  98   2.0000      -0.520933       -14.1753 
  99   2.0000      -0.512413       -13.9435 
 100   2.0000      -0.511320       -13.9137 
 101   2.0000      -0.500730       -13.6256 
 102   2.0000      -0.494214       -13.4483 
 103   2.0000      -0.494153       -13.4466 
 104   2.0000      -0.483449       -13.1553 
 105   2.0000      -0.482175       -13.1206 
 106   2.0000      -0.480447       -13.0736 
 107   2.0000      -0.476302       -12.9608 
 108   2.0000      -0.470289       -12.7972 
 109   2.0000      -0.467634       -12.7250 
 110   2.0000      -0.461957       -12.5705 
 111   2.0000      -0.459831       -12.5126 
 112   2.0000      -0.457382       -12.4460 
 113   2.0000      -0.453071       -12.3287 
 114   2.0000      -0.449440       -12.2299 
 115   2.0000      -0.447224       -12.1696 
 116   2.0000      -0.444757       -12.1024 
 117   2.0000      -0.443345       -12.0640 
 118   2.0000      -0.435512       -11.8509 
 119   2.0000      -0.434346       -11.8192 
 120   2.0000      -0.431090       -11.7306 
 121   2.0000      -0.429039       -11.6747 
 122   2.0000      -0.425658       -11.5827 
 123   2.0000      -0.423976       -11.5370 
 124   2.0000      -0.420664       -11.4469 
 125   2.0000      -0.419226       -11.4077 
 126   2.0000      -0.418921       -11.3994 
 127   2.0000      -0.412025       -11.2118 
 128   2.0000      -0.409203       -11.1350 
 129   2.0000      -0.406941       -11.0734 
 130   2.0000      -0.401954       -10.9377 
 131   2.0000      -0.400331       -10.8936 
 132   2.0000      -0.397900       -10.8274 
 133   2.0000      -0.393845       -10.7171 
 134   2.0000      -0.390065       -10.6142 
 135   2.0000      -0.389250       -10.5920 
 136   2.0000      -0.386427       -10.5152 
 137   2.0000      -0.383809       -10.4440 
 138   2.0000      -0.382082       -10.3970 
 139   2.0000      -0.377674       -10.2770 
 140   2.0000      -0.377406       -10.2697 
 141   2.0000      -0.368545       -10.0286 
 142   2.0000      -0.366789        -9.9808 
 143   2.0000      -0.363933        -9.9031 
 144   2.0000      -0.359832        -9.7915 
 145   2.0000      -0.358646        -9.7592 
 146   2.0000      -0.355918        -9.6850 
 147   2.0000      -0.341927        -9.3043 
 148   2.0000      -0.341590        -9.2951 
 149   2.0000      -0.337094        -9.1728 
 150   2.0000      -0.335351        -9.1254 
 151   2.0000      -0.331268        -9.0143 
 152   2.0000      -0.323222        -8.7953 
 153   2.0000      -0.316573        -8.6144 
 154   2.0000      -0.291053        -7.9200 
 155   2.0000      -0.288730        -7.8567 
 156   2.0000      -0.281990        -7.6733 
 157   2.0000      -0.278191        -7.5700 
 158   2.0000      -0.275466        -7.4958 
 159   2.0000      -0.268302        -7.3009 
 160   2.0000      -0.261448        -7.1144 
 161   2.0000      -0.257923        -7.0184 
 162   2.0000      -0.253373        -6.8946 
 163   2.0000      -0.249821        -6.7980 
 164   2.0000      -0.238567        -6.4917 
 165   2.0000      -0.180808        -4.9200 
 166   0.0000      -0.065819        -1.7910 
 167   0.0000      -0.039009        -1.0615 
 168   0.0000      -0.028119        -0.7652 
 169   0.0000      -0.012731        -0.3464 
 170   0.0000      -0.006585        -0.1792 
 171   0.0000      -0.002459        -0.0669 
 172   0.0000       0.003493         0.0951 
 173   0.0000       0.004981         0.1355 
 174   0.0000       0.006577         0.1790 
 175   0.0000       0.012785         0.3479 
 176   0.0000       0.015565         0.4235 
 177   0.0000       0.017687         0.4813 
 178   0.0000       0.022464         0.6113 
 179   0.0000       0.028845         0.7849 
 180   0.0000       0.031034         0.8445 
 181   0.0000       0.039535         1.0758 
 182   0.0000       0.040889         1.1126 
 183   0.0000       0.042758         1.1635 
 184   0.0000       0.047153         1.2831 
 185   0.0000       0.047684         1.2975 
 186   0.0000       0.052005         1.4151 
 187   0.0000       0.054780         1.4906 
 188   0.0000       0.055260         1.5037 
 189   0.0000       0.058439         1.5902 
 190   0.0000       0.061210         1.6656 
 191   0.0000       0.061915         1.6848 
 192   0.0000       0.063574         1.7299 
 193   0.0000       0.068908         1.8751 
 194   0.0000       0.071638         1.9494 
 195   0.0000       0.075254         2.0478 
 196   0.0000       0.076960         2.0942 
 197   0.0000       0.078909         2.1472 
 198   0.0000       0.079752         2.1702 
 199   0.0000       0.085939         2.3385 
 200   0.0000       0.088088         2.3970 
 201   0.0000       0.089447         2.4340 
 202   0.0000       0.090979         2.4757 
 203   0.0000       0.092821         2.5258 
 204   0.0000       0.096299         2.6204 
 205   0.0000       0.097424         2.6510 
 206   0.0000       0.099795         2.7156 
 207   0.0000       0.102691         2.7944 
 208   0.0000       0.105624         2.8742 
 209   0.0000       0.107291         2.9195 
 210   0.0000       0.107861         2.9350 
 211   0.0000       0.110582         3.0091 
 212   0.0000       0.114517         3.1162 
 213   0.0000       0.118050         3.2123 
 214   0.0000       0.120060         3.2670 
 215   0.0000       0.121268         3.2999 
 216   0.0000       0.125750         3.4218 
 217   0.0000       0.128084         3.4854 
 218   0.0000       0.129959         3.5364 
 219   0.0000       0.131725         3.5844 
 220   0.0000       0.133576         3.6348 
 221   0.0000       0.137960         3.7541 
 222   0.0000       0.138737         3.7752 
 223   0.0000       0.141913         3.8617 
 224   0.0000       0.143395         3.9020 
 225   0.0000       0.144204         3.9240 
 226   0.0000       0.147379         4.0104 
 227   0.0000       0.147915         4.0250 
 228   0.0000       0.150124         4.0851 
 229   0.0000       0.153849         4.1864 
 230   0.0000       0.157614         4.2889 
 231   0.0000       0.158826         4.3219 
 232   0.0000       0.159949         4.3524 
 233   0.0000       0.163123         4.4388 
 234   0.0000       0.164968         4.4890 
 235   0.0000       0.167455         4.5567 
 236   0.0000       0.168171         4.5762 
 237   0.0000       0.169545         4.6135 
 238   0.0000       0.170906         4.6506 
 239   0.0000       0.174565         4.7502 
 240   0.0000       0.176055         4.7907 
 241   0.0000       0.176686         4.8079 
 242   0.0000       0.180440         4.9100 
 243   0.0000       0.184170         5.0115 
 244   0.0000       0.186256         5.0683 
 245   0.0000       0.187154         5.0927 
 246   0.0000       0.189920         5.1680 
 247   0.0000       0.192039         5.2257 
 248   0.0000       0.193003         5.2519 
 249   0.0000       0.195647         5.3238 
 250   0.0000       0.198293         5.3958 
 251   0.0000       0.199740         5.4352 
 252   0.0000       0.201403         5.4805 
 253   0.0000       0.204879         5.5750 
 254   0.0000       0.208405         5.6710 
 255   0.0000       0.209385         5.6976 
 256   0.0000       0.210177         5.7192 
 257   0.0000       0.213369         5.8061 
 258   0.0000       0.215653         5.8682 
 259   0.0000       0.217694         5.9237 
 260   0.0000       0.220949         6.0123 
 261   0.0000       0.222869         6.0646 
 262   0.0000       0.224367         6.1053 
 263   0.0000       0.226455         6.1621 
 264   0.0000       0.228846         6.2272 
 265   0.0000       0.230906         6.2833 
 266   0.0000       0.233433         6.3520 
 267   0.0000       0.234100         6.3702 
 268   0.0000       0.236413         6.4331 
 269   0.0000       0.237470         6.4619 
 270   0.0000       0.238201         6.4818 
 271   0.0000       0.239731         6.5234 
 272   0.0000       0.242861         6.6086 
 273   0.0000       0.244019         6.6401 
 274   0.0000       0.249615         6.7924 
 275   0.0000       0.251099         6.8328 
 276   0.0000       0.253035         6.8854 
 277   0.0000       0.253877         6.9084 
 278   0.0000       0.256395         6.9769 
 279   0.0000       0.258965         7.0468 
 280   0.0000       0.259684         7.0664 
 281   0.0000       0.261009         7.1024 
 282   0.0000       0.262020         7.1299 
 283   0.0000       0.263964         7.1828 
 284   0.0000       0.266094         7.2408 
 285   0.0000       0.268064         7.2944 
 286   0.0000       0.268324         7.3015 
 287   0.0000       0.269258         7.3269 
 288   0.0000       0.270785         7.3684 
 289   0.0000       0.273757         7.4493 
 290   0.0000       0.274061         7.4576 
 291   0.0000       0.275719         7.5027 
 292   0.0000       0.277133         7.5412 
 293   0.0000       0.279903         7.6166 
 294   0.0000       0.281098         7.6491 
 295   0.0000       0.282787         7.6950 
 296   0.0000       0.283102         7.7036 
 297   0.0000       0.285116         7.7584 
 298   0.0000       0.289123         7.8674 
 299   0.0000       0.291439         7.9305 
 300   0.0000       0.291677         7.9369 
 301   0.0000       0.292634         7.9630 
 302   0.0000       0.293164         7.9774 
 303   0.0000       0.294249         8.0069 
 304   0.0000       0.296757         8.0752 
 305   0.0000       0.298524         8.1233 
 306   0.0000       0.298725         8.1287 
 307   0.0000       0.302157         8.2221 
 308   0.0000       0.303017         8.2455 
 309   0.0000       0.305001         8.2995 
 310   0.0000       0.306753         8.3472 
 311   0.0000       0.308400         8.3920 
 312   0.0000       0.308830         8.4037 
 313   0.0000       0.311722         8.4824 
 314   0.0000       0.312887         8.5141 
 315   0.0000       0.313725         8.5369 
 316   0.0000       0.316301         8.6070 
 317   0.0000       0.317502         8.6397 
 318   0.0000       0.318717         8.6727 
 319   0.0000       0.320123         8.7110 
 320   0.0000       0.322086         8.7644 
 321   0.0000       0.323139         8.7931 
 322   0.0000       0.324334         8.8256 
 323   0.0000       0.326527         8.8852 
 324   0.0000       0.329938         8.9781 
 325   0.0000       0.332195         9.0395 
 326   0.0000       0.332685         9.0528 
 327   0.0000       0.333781         9.0826 
 328   0.0000       0.336678         9.1615 
 329   0.0000       0.337836         9.1930 
 330   0.0000       0.339146         9.2286 
 331   0.0000       0.341705         9.2983 
 332   0.0000       0.344543         9.3755 
 333   0.0000       0.345065         9.3897 
 334   0.0000       0.345964         9.4142 
 335   0.0000       0.346672         9.4334 
 336   0.0000       0.347867         9.4659 
 337   0.0000       0.350170         9.5286 
 338   0.0000       0.351817         9.5734 
 339   0.0000       0.353634         9.6229 
 340   0.0000       0.356289         9.6951 
 341   0.0000       0.357278         9.7220 
 342   0.0000       0.359921         9.7940 
 343   0.0000       0.360403         9.8071 
 344   0.0000       0.362183         9.8555 
 345   0.0000       0.364039         9.9060 
 346   0.0000       0.364936         9.9304 
 347   0.0000       0.366625         9.9764 
 348   0.0000       0.366994         9.9864 
 349   0.0000       0.368764        10.0346 
 350   0.0000       0.371948        10.1212 
 351   0.0000       0.373048        10.1511 
 352   0.0000       0.374389        10.1876 
 353   0.0000       0.376623        10.2484 
 354   0.0000       0.379698        10.3321 
 355   0.0000       0.380726        10.3601 
 356   0.0000       0.382664        10.4128 
 357   0.0000       0.386080        10.5058 
 358   0.0000       0.388881        10.5820 
 359   0.0000       0.391767        10.6605 
 360   0.0000       0.393474        10.7070 
 361   0.0000       0.394934        10.7467 
 362   0.0000       0.396482        10.7888 
 363   0.0000       0.397059        10.8045 
 364   0.0000       0.400052        10.8860 
 365   0.0000       0.402150        10.9431 
 366   0.0000       0.404920        11.0184 
 367   0.0000       0.408092        11.1048 
 368   0.0000       0.408478        11.1152 
 369   0.0000       0.410100        11.1594 
 370   0.0000       0.412977        11.2377 
 371   0.0000       0.414961        11.2917 
 372   0.0000       0.415633        11.3099 
 373   0.0000       0.418806        11.3963 
 374   0.0000       0.422080        11.4854 
 375   0.0000       0.424488        11.5509 
 376   0.0000       0.426461        11.6046 
 377   0.0000       0.429488        11.6869 
 378   0.0000       0.430270        11.7082 
 379   0.0000       0.432550        11.7703 
 380   0.0000       0.432696        11.7743 
 381   0.0000       0.436666        11.8823 
 382   0.0000       0.437965        11.9176 
 383   0.0000       0.440821        11.9954 
 384   0.0000       0.442523        12.0417 
 385   0.0000       0.444764        12.1026 
 386   0.0000       0.447338        12.1727 
 387   0.0000       0.447815        12.1857 
 388   0.0000       0.451247        12.2790 
 389   0.0000       0.452974        12.3260 
 390   0.0000       0.455613        12.3979 
 391   0.0000       0.457078        12.4377 
 392   0.0000       0.459488        12.5033 
 393   0.0000       0.461347        12.5539 
 394   0.0000       0.464479        12.6391 
 395   0.0000       0.465654        12.6711 
 396   0.0000       0.466575        12.6961 
 397   0.0000       0.470119        12.7926 
 398   0.0000       0.471834        12.8393 
 399   0.0000       0.474527        12.9125 
 400   0.0000       0.475169        12.9300 
 401   0.0000       0.476402        12.9636 
 402   0.0000       0.478358        13.0168 
 403   0.0000       0.479722        13.0539 
 404   0.0000       0.484830        13.1929 
 405   0.0000       0.487454        13.2643 
 406   0.0000       0.487976        13.2785 
 407   0.0000       0.488586        13.2951 
 408   0.0000       0.490632        13.3508 
 409   0.0000       0.492460        13.4005 
 410   0.0000       0.494615        13.4592 
 411   0.0000       0.496884        13.5209 
 412   0.0000       0.499176        13.5833 
 413   0.0000       0.500425        13.6173 
 414   0.0000       0.503058        13.6889 
 415   0.0000       0.504688        13.7333 
 416   0.0000       0.506174        13.7737 
 417   0.0000       0.510503        13.8915 
 418   0.0000       0.512512        13.9462 
 419   0.0000       0.514191        13.9918 
 420   0.0000       0.515102        14.0166 
 421   0.0000       0.516581        14.0569 
 422   0.0000       0.518662        14.1135 
 423   0.0000       0.521084        14.1794 
 424   0.0000       0.521801        14.1989 
 425   0.0000       0.525185        14.2910 
 426   0.0000       0.527434        14.3522 
 427   0.0000       0.529455        14.4072 
 428   0.0000       0.532331        14.4855 
 429   0.0000       0.535309        14.5665 
 430   0.0000       0.537090        14.6150 
 431   0.0000       0.537967        14.6388 
 432   0.0000       0.541098        14.7240 
 433   0.0000       0.542356        14.7583 
 434   0.0000       0.542916        14.7735 
 435   0.0000       0.546787        14.8788 
 436   0.0000       0.547622        14.9016 
 437   0.0000       0.549107        14.9420 
 438   0.0000       0.551313        15.0020 
 439   0.0000       0.551990        15.0204 
 440   0.0000       0.554001        15.0751 
 441   0.0000       0.558339        15.1932 
 442   0.0000       0.559996        15.2383 
 443   0.0000       0.560769        15.2593 
 444   0.0000       0.562232        15.2991 
 445   0.0000       0.565779        15.3956 
 446   0.0000       0.567947        15.4546 
 447   0.0000       0.569298        15.4914 
 448   0.0000       0.572166        15.5694 
 449   0.0000       0.574447        15.6315 
 450   0.0000       0.577045        15.7022 
 451   0.0000       0.579331        15.7644 
 452   0.0000       0.582278        15.8446 
 453   0.0000       0.584877        15.9153 
 454   0.0000       0.588504        16.0140 
 455   0.0000       0.590775        16.0758 
 456   0.0000       0.592859        16.1325 
 457   0.0000       0.595191        16.1960 
 458   0.0000       0.596442        16.2300 
 459   0.0000       0.599343        16.3090 
 460   0.0000       0.601688        16.3728 
 461   0.0000       0.604183        16.4407 
 462   0.0000       0.605882        16.4869 
 463   0.0000       0.608372        16.5547 
 464   0.0000       0.610620        16.6158 
 465   0.0000       0.612396        16.6641 
 466   0.0000       0.613799        16.7023 
 467   0.0000       0.615851        16.7581 
 468   0.0000       0.616247        16.7689 
 469   0.0000       0.618835        16.8394 
 470   0.0000       0.620321        16.8798 
 471   0.0000       0.621872        16.9220 
 472   0.0000       0.622179        16.9303 
 473   0.0000       0.628521        17.1029 
 474   0.0000       0.631048        17.1717 
 475   0.0000       0.631484        17.1835 
 476   0.0000       0.633392        17.2355 
 477   0.0000       0.636185        17.3115 
 478   0.0000       0.637852        17.3568 
 479   0.0000       0.639030        17.3889 
 480   0.0000       0.640888        17.4394 
 481   0.0000       0.645091        17.5538 
 482   0.0000       0.646535        17.5931 
 483   0.0000       0.648813        17.6551 
 484   0.0000       0.650676        17.7058 
 485   0.0000       0.651785        17.7360 
 486   0.0000       0.652707        17.7611 
 487   0.0000       0.654970        17.8226 
 488   0.0000       0.661024        17.9874 
 489   0.0000       0.661714        18.0062 
 490   0.0000       0.665365        18.1055 
 491   0.0000       0.667963        18.1762 
 492   0.0000       0.668367        18.1872 
 493   0.0000       0.672301        18.2943 
 494   0.0000       0.673388        18.3238 
 495   0.0000       0.676019        18.3954 
 496   0.0000       0.676942        18.4205 
 497   0.0000       0.678826        18.4718 
 498   0.0000       0.680954        18.5297 
 499   0.0000       0.684401        18.6235 
 500   0.0000       0.686143        18.6709 
 501   0.0000       0.687403        18.7052 
 502   0.0000       0.690474        18.7888 
 503   0.0000       0.693320        18.8662 
 504   0.0000       0.694342        18.8940 
 505   0.0000       0.697769        18.9873 
 506   0.0000       0.702500        19.1160 
 507   0.0000       0.704505        19.1706 
 508   0.0000       0.705346        19.1934 
 509   0.0000       0.705615        19.2008 
 510   0.0000       0.707872        19.2622 
 511   0.0000       0.708905        19.2903 
 512   0.0000       0.710570        19.3356 
 513   0.0000       0.713613        19.4184 
 514   0.0000       0.715974        19.4826 
 515   0.0000       0.716307        19.4917 
 516   0.0000       0.719092        19.5675 
 517   0.0000       0.721535        19.6340 
 518   0.0000       0.724126        19.7045 
 519   0.0000       0.725837        19.7510 
 520   0.0000       0.729405        19.8481 
 521   0.0000       0.731089        19.8939 
 522   0.0000       0.732090        19.9212 
 523   0.0000       0.733291        19.9539 
 524   0.0000       0.734830        19.9957 
 525   0.0000       0.739091        20.1117 
 526   0.0000       0.741759        20.1843 
 527   0.0000       0.743456        20.2305 
 528   0.0000       0.744703        20.2644 
 529   0.0000       0.745669        20.2907 
 530   0.0000       0.747953        20.3528 
 531   0.0000       0.749599        20.3976 
 532   0.0000       0.751126        20.4392 
 533   0.0000       0.755193        20.5498 
 534   0.0000       0.756027        20.5726 
 535   0.0000       0.760113        20.6837 
 536   0.0000       0.760779        20.7019 
 537   0.0000       0.762246        20.7418 
 538   0.0000       0.762968        20.7614 
 539   0.0000       0.765167        20.8212 
 540   0.0000       0.768715        20.9178 
 541   0.0000       0.771830        21.0026 
 542   0.0000       0.775851        21.1120 
 543   0.0000       0.776629        21.1331 
 544   0.0000       0.777556        21.1584 
 545   0.0000       0.778938        21.1960 
 546   0.0000       0.780580        21.2407 
 547   0.0000       0.783424        21.3180 
 548   0.0000       0.786808        21.4101 
 549   0.0000       0.789551        21.4848 
 550   0.0000       0.790775        21.5181 
 551   0.0000       0.792507        21.5652 
 552   0.0000       0.796800        21.6820 
 553   0.0000       0.799193        21.7471 
 554   0.0000       0.800199        21.7745 
 555   0.0000       0.802876        21.8474 
 556   0.0000       0.804216        21.8838 
 557   0.0000       0.805928        21.9304 
 558   0.0000       0.806496        21.9459 
 559   0.0000       0.808323        21.9956 
 560   0.0000       0.813025        22.1235 
 561   0.0000       0.815349        22.1868 
 562   0.0000       0.816842        22.2274 
 563   0.0000       0.818585        22.2748 
 564   0.0000       0.819945        22.3118 
 565   0.0000       0.821099        22.3432 
 566   0.0000       0.823942        22.4206 
 567   0.0000       0.826326        22.4855 
 568   0.0000       0.828051        22.5324 
 569   0.0000       0.829962        22.5844 
 570   0.0000       0.832299        22.6480 
 571   0.0000       0.834293        22.7023 
 572   0.0000       0.835504        22.7352 
 573   0.0000       0.836956        22.7747 
 574   0.0000       0.840124        22.8609 
 575   0.0000       0.841414        22.8961 
 576   0.0000       0.844060        22.9680 
 577   0.0000       0.845236        23.0000 
 578   0.0000       0.847543        23.0628 
 579   0.0000       0.848547        23.0901 
 580   0.0000       0.852809        23.2061 
 581   0.0000       0.854119        23.2418 
 582   0.0000       0.855633        23.2830 
 583   0.0000       0.859140        23.3784 
 584   0.0000       0.859354        23.3842 
 585   0.0000       0.862820        23.4785 
 586   0.0000       0.864078        23.5128 
 587   0.0000       0.864421        23.5221 
 588   0.0000       0.869011        23.6470 
 589   0.0000       0.870466        23.6866 
 590   0.0000       0.872218        23.7343 
 591   0.0000       0.874903        23.8073 
 592   0.0000       0.877757        23.8850 
 593   0.0000       0.879434        23.9306 
 594   0.0000       0.880391        23.9567 
 595   0.0000       0.882267        24.0077 
 596   0.0000       0.883427        24.0393 
 597   0.0000       0.884739        24.0750 
 598   0.0000       0.886051        24.1107 
 599   0.0000       0.886292        24.1172 
 600   0.0000       0.888998        24.1909 
 601   0.0000       0.893134        24.3034 
 602   0.0000       0.894867        24.3506 
 603   0.0000       0.895810        24.3762 
 604   0.0000       0.898043        24.4370 
 605   0.0000       0.900449        24.5025 
 606   0.0000       0.901406        24.5285 
 607   0.0000       0.904290        24.6070 
 608   0.0000       0.906124        24.6569 
 609   0.0000       0.906674        24.6719 
 610   0.0000       0.911323        24.7983 
 611   0.0000       0.911520        24.8037 
 612   0.0000       0.912626        24.8338 
 613   0.0000       0.915908        24.9231 
 614   0.0000       0.918635        24.9973 
 615   0.0000       0.919913        25.0321 
 616   0.0000       0.922206        25.0945 
 617   0.0000       0.923558        25.1313 
 618   0.0000       0.926024        25.1984 
 619   0.0000       0.926992        25.2247 
 620   0.0000       0.930345        25.3160 
 621   0.0000       0.931783        25.3551 
 622   0.0000       0.932958        25.3871 
 623   0.0000       0.935334        25.4517 
 624   0.0000       0.936595        25.4860 
 625   0.0000       0.937791        25.5186 
 626   0.0000       0.942574        25.6487 
 627   0.0000       0.943019        25.6609 
 628   0.0000       0.945554        25.7298 
 629   0.0000       0.947802        25.7910 
 630   0.0000       0.949126        25.8270 
 631   0.0000       0.952330        25.9142 
 632   0.0000       0.953319        25.9411 
 633   0.0000       0.955508        26.0007 
 634   0.0000       0.956910        26.0388 
 635   0.0000       0.959511        26.1096 
 636   0.0000       0.959839        26.1186 
 637   0.0000       0.960918        26.1479 
 638   0.0000       0.962211        26.1831 
 639   0.0000       0.964998        26.2589 
 640   0.0000       0.967579        26.3292 
 641   0.0000       0.969319        26.3765 
 642   0.0000       0.970956        26.4210 
 643   0.0000       0.974339        26.5131 
 644   0.0000       0.977220        26.5915 
 645   0.0000       0.979046        26.6412 
 646   0.0000       0.981577        26.7101 
 647   0.0000       0.982944        26.7473 
 648   0.0000       0.984271        26.7834 
 649   0.0000       0.985518        26.8173 
 650   0.0000       0.988896        26.9092 
 651   0.0000       0.989550        26.9270 
 652   0.0000       0.993728        27.0407 
 653   0.0000       0.995520        27.0895 
 654   0.0000       0.996795        27.1242 
 655   0.0000       0.998642        27.1744 
 656   0.0000       1.001685        27.2572 
 657   0.0000       1.003319        27.3017 
 658   0.0000       1.005374        27.3576 
 659   0.0000       1.008610        27.4457 
 660   0.0000       1.009779        27.4775 
 661   0.0000       1.012062        27.5396 
 662   0.0000       1.012668        27.5561 
 663   0.0000       1.014722        27.6120 
 664   0.0000       1.016253        27.6537 
 665   0.0000       1.019727        27.7482 
 666   0.0000       1.021971        27.8092 
 667   0.0000       1.023664        27.8553 
 668   0.0000       1.025580        27.9074 
 669   0.0000       1.029336        28.0097 
 670   0.0000       1.030711        28.0471 
 671   0.0000       1.031999        28.0821 
 672   0.0000       1.035622        28.1807 
 673   0.0000       1.036925        28.2162 
 674   0.0000       1.038634        28.2627 
 675   0.0000       1.039599        28.2889 
 676   0.0000       1.041849        28.3502 
 677   0.0000       1.042434        28.3661 
 678   0.0000       1.046122        28.4664 
 679   0.0000       1.049549        28.5597 
 680   0.0000       1.050893        28.5962 
 681   0.0000       1.053262        28.6607 
 682   0.0000       1.055860        28.7314 
 683   0.0000       1.057402        28.7734 
 684   0.0000       1.058830        28.8122 
 685   0.0000       1.061049        28.8726 
 686   0.0000       1.061627        28.8883 
 687   0.0000       1.067094        29.0371 
 688   0.0000       1.068962        29.0879 
 689   0.0000       1.070676        29.1346 
 690   0.0000       1.073798        29.2195 
 691   0.0000       1.075020        29.2528 
 692   0.0000       1.076596        29.2957 
 693   0.0000       1.077462        29.3192 
 694   0.0000       1.079455        29.3735 
 695   0.0000       1.080354        29.3979 
 696   0.0000       1.083583        29.4858 
 697   0.0000       1.085380        29.5347 
 698   0.0000       1.088528        29.6204 
 699   0.0000       1.091196        29.6930 
 700   0.0000       1.092203        29.7204 
 701   0.0000       1.096253        29.8306 
 702   0.0000       1.096529        29.8381 
 703   0.0000       1.099879        29.9292 
 704   0.0000       1.102647        30.0046 
 705   0.0000       1.103399        30.0250 
 706   0.0000       1.107320        30.1317 
 707   0.0000       1.109983        30.2042 
 708   0.0000       1.111147        30.2359 
 709   0.0000       1.114366        30.3234 
 710   0.0000       1.117040        30.3962 
 711   0.0000       1.118866        30.4459 
 712   0.0000       1.123783        30.5797 
 713   0.0000       1.124598        30.6019 
 714   0.0000       1.125335        30.6219 
 715   0.0000       1.126852        30.6632 
 716   0.0000       1.130653        30.7666 
 717   0.0000       1.131833        30.7987 
 718   0.0000       1.133313        30.8390 
 719   0.0000       1.134890        30.8819 
 720   0.0000       1.137427        30.9509 
 721   0.0000       1.140130        31.0245 
 722   0.0000       1.143975        31.1292 
 723   0.0000       1.145350        31.1666 
 724   0.0000       1.146833        31.2069 
 725   0.0000       1.149348        31.2753 
 726   0.0000       1.150959        31.3192 
 727   0.0000       1.152658        31.3654 
 728   0.0000       1.156204        31.4619 
 729   0.0000       1.157572        31.4991 
 730   0.0000       1.159715        31.5574 
 731   0.0000       1.162621        31.6365 
 732   0.0000       1.163390        31.6575 
 733   0.0000       1.165870        31.7249 
 734   0.0000       1.166895        31.7528 
 735   0.0000       1.168082        31.7851 
 736   0.0000       1.171306        31.8729 
 737   0.0000       1.174209        31.9518 
 738   0.0000       1.177024        32.0285 
 739   0.0000       1.180192        32.1147 
 740   0.0000       1.183635        32.2083 
 741   0.0000       1.184089        32.2207 
 742   0.0000       1.185552        32.2605 
 743   0.0000       1.187686        32.3186 
 744   0.0000       1.191344        32.4181 
 745   0.0000       1.192272        32.4434 
 746   0.0000       1.195259        32.5246 
 747   0.0000       1.199593        32.6426 
 748   0.0000       1.200829        32.6762 
 749   0.0000       1.202220        32.7141 
 750   0.0000       1.206601        32.8333 
 751   0.0000       1.207396        32.8549 
 752   0.0000       1.209219        32.9045 
 753   0.0000       1.212847        33.0033 
 754   0.0000       1.215724        33.0815 
 755   0.0000       1.216795        33.1107 
 756   0.0000       1.217511        33.1302 
 757   0.0000       1.222506        33.2661 
 758   0.0000       1.223374        33.2897 
 759   0.0000       1.225431        33.3457 
 760   0.0000       1.227045        33.3896 
 761   0.0000       1.230478        33.4830 
 762   0.0000       1.231997        33.5243 
 763   0.0000       1.235803        33.6279 
 764   0.0000       1.237592        33.6766 
 765   0.0000       1.237908        33.6852 
 766   0.0000       1.239121        33.7182 
 767   0.0000       1.240729        33.7620 
 768   0.0000       1.241874        33.7931 
 769   0.0000       1.244927        33.8762 
 770   0.0000       1.245340        33.8874 
 771   0.0000       1.251428        34.0531 
 772   0.0000       1.254284        34.1308 
 773   0.0000       1.254887        34.1472 
 774   0.0000       1.256658        34.1954 
 775   0.0000       1.258584        34.2478 
 776   0.0000       1.262159        34.3451 
 777   0.0000       1.266081        34.4518 
 778   0.0000       1.267340        34.4861 
 779   0.0000       1.269190        34.5364 
 780   0.0000       1.270200        34.5639 
 781   0.0000       1.271399        34.5965 
 782   0.0000       1.275095        34.6971 
 783   0.0000       1.276914        34.7466 
 784   0.0000       1.278607        34.7927 
 785   0.0000       1.279626        34.8204 
 786   0.0000       1.282028        34.8858 
 787   0.0000       1.285378        34.9769 
 788   0.0000       1.287612        35.0377 
 789   0.0000       1.287961        35.0472 
 790   0.0000       1.294564        35.2269 
 791   0.0000       1.295020        35.2393 
 792   0.0000       1.298740        35.3405 
 793   0.0000       1.300801        35.3966 
 794   0.0000       1.304967        35.5100 
 795   0.0000       1.307145        35.5692 
 796   0.0000       1.310640        35.6643 
 797   0.0000       1.312486        35.7146 
 798   0.0000       1.315549        35.7979 
 799   0.0000       1.316941        35.8358 
 800   0.0000       1.317904        35.8620 
 801   0.0000       1.319132        35.8954 
 802   0.0000       1.322557        35.9886 
 803   0.0000       1.325136        36.0588 
 804   0.0000       1.327246        36.1162 
 805   0.0000       1.331220        36.2243 
 806   0.0000       1.331732        36.2383 
 807   0.0000       1.335039        36.3283 
 808   0.0000       1.337201        36.3871 
 809   0.0000       1.341403        36.5014 
 810   0.0000       1.342964        36.5439 
 811   0.0000       1.343936        36.5703 
 812   0.0000       1.348943        36.7066 
 813   0.0000       1.350421        36.7468 
 814   0.0000       1.351804        36.7845 
 815   0.0000       1.354712        36.8636 
 816   0.0000       1.356121        36.9019 
 817   0.0000       1.361145        37.0386 
 818   0.0000       1.362029        37.0627 
 819   0.0000       1.364243        37.1229 
 820   0.0000       1.365909        37.1683 
 821   0.0000       1.368158        37.2295 
 822   0.0000       1.370923        37.3047 
 823   0.0000       1.372810        37.3561 
 824   0.0000       1.376587        37.4588 
 825   0.0000       1.380223        37.5578 
 826   0.0000       1.381066        37.5807 
 827   0.0000       1.386469        37.7278 
 828   0.0000       1.390979        37.8505 
 829   0.0000       1.392403        37.8892 
 830   0.0000       1.394392        37.9433 
 831   0.0000       1.396735        38.0071 
 832   0.0000       1.400052        38.0974 
 833   0.0000       1.402499        38.1639 
 834   0.0000       1.405072        38.2340 
 835   0.0000       1.406615        38.2759 
 836   0.0000       1.406835        38.2819 
 837   0.0000       1.411463        38.4079 
 838   0.0000       1.412990        38.4494 
 839   0.0000       1.416720        38.5509 
 840   0.0000       1.422618        38.7114 
 841   0.0000       1.424651        38.7667 
 842   0.0000       1.426588        38.8194 
 843   0.0000       1.429980        38.9117 
 844   0.0000       1.432769        38.9876 
 845   0.0000       1.435785        39.0697 
 846   0.0000       1.437344        39.1121 
 847   0.0000       1.439564        39.1725 
 848   0.0000       1.443356        39.2757 
 849   0.0000       1.444812        39.3153 
 850   0.0000       1.451200        39.4892 
 851   0.0000       1.451856        39.5070 
 852   0.0000       1.455559        39.6078 
 853   0.0000       1.457844        39.6700 
 854   0.0000       1.460582        39.7444 
 855   0.0000       1.464883        39.8615 
 856   0.0000       1.465468        39.8774 
 857   0.0000       1.469726        39.9933 
 858   0.0000       1.471488        40.0412 
 859   0.0000       1.473183        40.0873 
 860   0.0000       1.475066        40.1386 
 861   0.0000       1.480450        40.2851 
 862   0.0000       1.483670        40.3727 
 863   0.0000       1.484902        40.4062 
 864   0.0000       1.489264        40.5249 
 865   0.0000       1.491006        40.5723 
 866   0.0000       1.492767        40.6202 
 867   0.0000       1.493999        40.6538 
 868   0.0000       1.497929        40.7607 
 869   0.0000       1.501391        40.8549 
 870   0.0000       1.503553        40.9137 
 871   0.0000       1.505878        40.9770 
 872   0.0000       1.507724        41.0273 
 873   0.0000       1.512260        41.1507 
 874   0.0000       1.513797        41.1925 
 875   0.0000       1.519019        41.3346 
 876   0.0000       1.523465        41.4556 
 877   0.0000       1.524804        41.4920 
 878   0.0000       1.527943        41.5775 
 879   0.0000       1.530525        41.6477 
 880   0.0000       1.531116        41.6638 
 881   0.0000       1.537391        41.8345 
 882   0.0000       1.538811        41.8732 
 883   0.0000       1.540855        41.9288 
 884   0.0000       1.542627        41.9770 
 885   0.0000       1.545649        42.0592 
 886   0.0000       1.548557        42.1384 
 887   0.0000       1.555026        42.3144 
 888   0.0000       1.556920        42.3659 
 889   0.0000       1.559014        42.4229 
 890   0.0000       1.560591        42.4658 
 891   0.0000       1.563623        42.5484 
 892   0.0000       1.565842        42.6087 
 893   0.0000       1.569637        42.7120 
 894   0.0000       1.572716        42.7958 
 895   0.0000       1.575549        42.8729 
 896   0.0000       1.576758        42.9058 
 897   0.0000       1.579393        42.9775 
 898   0.0000       1.582617        43.0652 
 899   0.0000       1.584981        43.1295 
 900   0.0000       1.585730        43.1499 
 901   0.0000       1.592354        43.3302 
 902   0.0000       1.593866        43.3713 
 903   0.0000       1.596648        43.4470 
 904   0.0000       1.597648        43.4742 
 905   0.0000       1.598255        43.4907 
 906   0.0000       1.600927        43.5634 
 907   0.0000       1.604898        43.6715 
 908   0.0000       1.609288        43.7910 
 909   0.0000       1.609795        43.8048 
 910   0.0000       1.612739        43.8849 
 911   0.0000       1.616960        43.9997 
 912   0.0000       1.618806        44.0499 
 913   0.0000       1.621750        44.1301 
 914   0.0000       1.627441        44.2849 
 915   0.0000       1.630023        44.3552 
 916   0.0000       1.633436        44.4481 
 917   0.0000       1.635528        44.5050 
 918   0.0000       1.636713        44.5372 
 919   0.0000       1.639612        44.6161 
 920   0.0000       1.641401        44.6648 
 921   0.0000       1.645615        44.7795 
 922   0.0000       1.648089        44.8468 
 923   0.0000       1.651967        44.9523 
 924   0.0000       1.652404        44.9642 
 925   0.0000       1.658196        45.1218 
 926   0.0000       1.661298        45.2062 
 927   0.0000       1.662406        45.2364 
 928   0.0000       1.665372        45.3171 
 929   0.0000       1.668126        45.3920 
 930   0.0000       1.669585        45.4317 
 931   0.0000       1.671481        45.4833 
 932   0.0000       1.675627        45.5961 
 933   0.0000       1.677720        45.6531 
 934   0.0000       1.680356        45.7248 
 935   0.0000       1.683761        45.8175 
 936   0.0000       1.687774        45.9267 
 937   0.0000       1.689023        45.9607 
 938   0.0000       1.689958        45.9861 
 939   0.0000       1.693090        46.0713 
 940   0.0000       1.694819        46.1184 
 941   0.0000       1.697424        46.1893 
 942   0.0000       1.701350        46.2961 
 943   0.0000       1.702240        46.3203 
 944   0.0000       1.703268        46.3483 
 945   0.0000       1.708549        46.4920 
 946   0.0000       1.711109        46.5616 
 947   0.0000       1.711310        46.5671 
 948   0.0000       1.716653        46.7125 
 949   0.0000       1.720188        46.8087 
 950   0.0000       1.721475        46.8437 
 951   0.0000       1.724219        46.9184 
 952   0.0000       1.725997        46.9668 
 953   0.0000       1.727649        47.0117 
 954   0.0000       1.729229        47.0547 
 955   0.0000       1.730080        47.0779 
 956   0.0000       1.734476        47.1975 
 957   0.0000       1.739714        47.3400 
 958   0.0000       1.739844        47.3436 
 959   0.0000       1.742849        47.4253 
 960   0.0000       1.747134        47.5419 
 961   0.0000       1.753171        47.7062 
 962   0.0000       1.755188        47.7611 
 963   0.0000       1.757136        47.8141 
 964   0.0000       1.758261        47.8447 
 965   0.0000       1.758904        47.8622 
 966   0.0000       1.760574        47.9077 
 967   0.0000       1.764733        48.0208 
 968   0.0000       1.766714        48.0747 
 969   0.0000       1.770169        48.1688 
 970   0.0000       1.771510        48.2052 
 971   0.0000       1.777094        48.3572 
 972   0.0000       1.780862        48.4597 
 973   0.0000       1.782723        48.5103 
 974   0.0000       1.788839        48.6768 
 975   0.0000       1.789523        48.6954 
 976   0.0000       1.792964        48.7890 
 977   0.0000       1.794943        48.8429 
 978   0.0000       1.797171        48.9035 
 979   0.0000       1.797863        48.9223 
 980   0.0000       1.798655        48.9439 
 981   0.0000       1.803026        49.0628 
 982   0.0000       1.806314        49.1523 
 983   0.0000       1.808106        49.2011 
 984   0.0000       1.811116        49.2830 
 985   0.0000       1.815820        49.4110 
 986   0.0000       1.815878        49.4126 
 987   0.0000       1.817389        49.4537 
 988   0.0000       1.822951        49.6050 
 989   0.0000       1.824865        49.6571 
 990   0.0000       1.826510        49.7019 
 991   0.0000       1.827651        49.7329 
 992   0.0000       1.833891        49.9027 
 993   0.0000       1.837647        50.0049 
 994   0.0000       1.839576        50.0574 
 995   0.0000       1.841384        50.1066 
 996   0.0000       1.844796        50.1994 
 997   0.0000       1.846962        50.2584 
 998   0.0000       1.851496        50.3818 
 999   0.0000       1.853045        50.4239 
 1000   0.0000       1.856869        50.5280 
 1001   0.0000       1.858801        50.5806 
 1002   0.0000       1.861652        50.6581 
 1003   0.0000       1.864452        50.7343 
 1004   0.0000       1.869772        50.8791 
 1005   0.0000       1.870764        50.9061 
 1006   0.0000       1.872923        50.9648 
 1007   0.0000       1.877544        51.0906 
 1008   0.0000       1.878212        51.1087 
 1009   0.0000       1.879466        51.1429 
 1010   0.0000       1.882052        51.2132 
 1011   0.0000       1.884615        51.2830 
 1012   0.0000       1.887712        51.3672 
 1013   0.0000       1.888610        51.3917 
 1014   0.0000       1.893879        51.5351 
 1015   0.0000       1.895440        51.5775 
 1016   0.0000       1.898529        51.6616 
 1017   0.0000       1.899638        51.6918 
 1018   0.0000       1.903357        51.7930 
 1019   0.0000       1.905924        51.8628 
 1020   0.0000       1.907256        51.8991 
 1021   0.0000       1.908704        51.9385 
 1022   0.0000       1.910743        51.9940 
 1023   0.0000       1.911087        52.0033 
 1024   0.0000       1.915660        52.1278 
 1025   0.0000       1.917027        52.1649 
 1026   0.0000       1.919698        52.2376 
 1027   0.0000       1.922474        52.3132 
 1028   0.0000       1.923023        52.3281 
 1029   0.0000       1.926068        52.4110 
 1030   0.0000       1.929197        52.4961 
 1031   0.0000       1.930036        52.5190 
 1032   0.0000       1.932203        52.5779 
 1033   0.0000       1.934839        52.6496 
 1034   0.0000       1.937336        52.7176 
 1035   0.0000       1.941267        52.8246 
 1036   0.0000       1.941601        52.8336 
 1037   0.0000       1.943848        52.8948 
 1038   0.0000       1.946069        52.9552 
 1039   0.0000       1.947916        53.0055 
 1040   0.0000       1.949425        53.0466 
 1041   0.0000       1.952212        53.1224 
 1042   0.0000       1.953521        53.1580 
 1043   0.0000       1.955965        53.2245 
 1044   0.0000       1.957853        53.2759 
 1045   0.0000       1.958885        53.3040 
 1046   0.0000       1.964145        53.4471 
 1047   0.0000       1.965468        53.4831 
 1048   0.0000       1.968108        53.5549 
 1049   0.0000       1.969328        53.5881 
 1050   0.0000       1.971292        53.6416 
 1051   0.0000       1.973990        53.7150 
 1052   0.0000       1.975394        53.7532 
 1053   0.0000       1.980855        53.9018 
 1054   0.0000       1.981863        53.9292 
 1055   0.0000       1.982279        53.9406 
 1056   0.0000       1.986581        54.0576 
 1057   0.0000       1.988180        54.1011 
 1058   0.0000       1.993172        54.2370 
 1059   0.0000       1.995479        54.2997 
 1060   0.0000       1.997785        54.3625 
 1061   0.0000       1.999220        54.4015 
 1062   0.0000       2.001893        54.4743 
 1063   0.0000       2.004117        54.5348 
 1064   0.0000       2.006171        54.5907 
 1065   0.0000       2.006592        54.6021 
 1066   0.0000       2.008476        54.6534 
 1067   0.0000       2.009863        54.6912 
 1068   0.0000       2.012763        54.7701 
 1069   0.0000       2.016958        54.8842 
 1070   0.0000       2.019381        54.9501 
 1071   0.0000       2.020735        54.9870 
 1072   0.0000       2.023456        55.0610 
 1073   0.0000       2.025025        55.1037 
 1074   0.0000       2.026458        55.1427 
 1075   0.0000       2.027376        55.1677 
 1076   0.0000       2.031740        55.2864 
 1077   0.0000       2.034453        55.3603 
 1078   0.0000       2.038837        55.4796 
 1079   0.0000       2.039370        55.4941 
 1080   0.0000       2.043870        55.6165 
 1081   0.0000       2.045489        55.6606 
 1082   0.0000       2.046575        55.6901 
 1083   0.0000       2.048450        55.7412 
 1084   0.0000       2.050299        55.7915 
 1085   0.0000       2.052693        55.8566 
 1086   0.0000       2.054788        55.9136 
 1087   0.0000       2.056215        55.9525 
 1088   0.0000       2.058809        56.0230 
 1089   0.0000       2.061819        56.1050 
 1090   0.0000       2.062055        56.1114 
 1091   0.0000       2.064060        56.1659 
 1092   0.0000       2.068768        56.2941 
 1093   0.0000       2.070585        56.3435 
 1094   0.0000       2.072604        56.3984 
 1095   0.0000       2.074331        56.4454 
 1096   0.0000       2.076468        56.5036 
 1097   0.0000       2.080292        56.6076 
 1098   0.0000       2.082114        56.6572 
 1099   0.0000       2.084030        56.7093 
 1100   0.0000       2.086340        56.7722 
 1101   0.0000       2.087754        56.8107 
 1102   0.0000       2.091919        56.9240 
 1103   0.0000       2.092856        56.9495 
 1104   0.0000       2.095265        57.0151 
 1105   0.0000       2.096469        57.0478 
 1106   0.0000       2.097808        57.0842 
 1107   0.0000       2.102097        57.2010 
 1108   0.0000       2.106683        57.3258 
 1109   0.0000       2.107529        57.3488 
 1110   0.0000       2.108401        57.3725 
 1111   0.0000       2.111211        57.4490 
 1112   0.0000       2.113715        57.5171 
 1113   0.0000       2.114531        57.5393 
 1114   0.0000       2.119257        57.6679 
 1115   0.0000       2.120127        57.6916 
 1116   0.0000       2.121163        57.7198 
 1117   0.0000       2.123882        57.7938 
 1118   0.0000       2.127082        57.8809 
 1119   0.0000       2.130289        57.9681 
 1120   0.0000       2.133453        58.0542 
 1121   0.0000       2.134191        58.0743 
 1122   0.0000       2.134855        58.0924 
 1123   0.0000       2.137778        58.1719 
 1124   0.0000       2.138837        58.2007 
 1125   0.0000       2.141873        58.2833 
 1126   0.0000       2.144608        58.3577 
 1127   0.0000       2.146856        58.4189 
 1128   0.0000       2.148328        58.4590 
 1129   0.0000       2.152249        58.5657 
 1130   0.0000       2.152787        58.5803 
 1131   0.0000       2.153593        58.6022 
 1132   0.0000       2.158422        58.7336 
 1133   0.0000       2.159025        58.7501 
 1134   0.0000       2.160438        58.7885 
 1135   0.0000       2.161100        58.8065 
 1136   0.0000       2.163574        58.8738 
 1137   0.0000       2.164952        58.9114 
 1138   0.0000       2.167035        58.9680 
 1139   0.0000       2.170619        59.0655 
 1140   0.0000       2.172864        59.1266 
 1141   0.0000       2.174198        59.1629 
 1142   0.0000       2.175546        59.1996 
 1143   0.0000       2.178810        59.2884 
 1144   0.0000       2.179540        59.3083 
 1145   0.0000       2.182299        59.3834 
 1146   0.0000       2.183639        59.4198 
 1147   0.0000       2.186667        59.5022 
 1148   0.0000       2.188506        59.5523 
 1149   0.0000       2.190040        59.5940 
 1150   0.0000       2.191883        59.6442 
 1151   0.0000       2.194113        59.7049 
 1152   0.0000       2.196060        59.7578 
 1153   0.0000       2.198760        59.8313 
 1154   0.0000       2.199395        59.8486 
 1155   0.0000       2.203341        59.9559 
 1156   0.0000       2.207144        60.0594 
 1157   0.0000       2.209424        60.1215 
 1158   0.0000       2.210647        60.1548 
 1159   0.0000       2.214156        60.2503 
 1160   0.0000       2.214843        60.2690 
 1161   0.0000       2.216273        60.3079 
 1162   0.0000       2.218722        60.3745 
 1163   0.0000       2.221179        60.4414 
 1164   0.0000       2.223268        60.4982 
 1165   0.0000       2.224983        60.5449 
 1166   0.0000       2.227248        60.6065 
 1167   0.0000       2.228278        60.6345 
 1168   0.0000       2.232764        60.7566 
 1169   0.0000       2.233059        60.7646 
 1170   0.0000       2.236768        60.8656 
 1171   0.0000       2.237216        60.8777 
 1172   0.0000       2.238416        60.9104 
 1173   0.0000       2.242512        61.0219 
 1174   0.0000       2.245130        61.0931 
 1175   0.0000       2.247184        61.1490 
 1176   0.0000       2.249708        61.2177 
 1177   0.0000       2.252356        61.2897 
 1178   0.0000       2.252987        61.3069 
 1179   0.0000       2.253810        61.3293 
 1180   0.0000       2.255387        61.3722 
 1181   0.0000       2.258885        61.4674 
 1182   0.0000       2.261707        61.5442 
 1183   0.0000       2.261791        61.5465 
 1184   0.0000       2.265759        61.6544 
 1185   0.0000       2.266294        61.6690 
 1186   0.0000       2.269203        61.7481 
 1187   0.0000       2.270593        61.7860 
 1188   0.0000       2.272519        61.8384 
 1189   0.0000       2.274921        61.9037 
 1190   0.0000       2.278174        61.9923 
 1191   0.0000       2.279574        62.0304 
 1192   0.0000       2.281072        62.0711 
 1193   0.0000       2.284704        62.1699 
 1194   0.0000       2.286069        62.2071 
 1195   0.0000       2.286940        62.2308 
 1196   0.0000       2.291467        62.3540 
 1197   0.0000       2.292307        62.3769 
 1198   0.0000       2.296635        62.4946 
 1199   0.0000       2.297536        62.5191 
 1200   0.0000       2.298918        62.5567 
 1201   0.0000       2.301817        62.6356 
 1202   0.0000       2.303076        62.6699 
 1203   0.0000       2.306288        62.7573 
 1204   0.0000       2.307425        62.7882 
 1205   0.0000       2.310892        62.8826 
 1206   0.0000       2.311330        62.8945 
 1207   0.0000       2.313071        62.9419 
 1208   0.0000       2.315463        63.0070 
 1209   0.0000       2.316820        63.0439 
 1210   0.0000       2.321154        63.1618 
 1211   0.0000       2.322287        63.1926 
 1212   0.0000       2.324508        63.2531 
 1213   0.0000       2.326516        63.3077 
 1214   0.0000       2.328851        63.3713 
 1215   0.0000       2.332040        63.4580 
 1216   0.0000       2.333038        63.4852 
 1217   0.0000       2.336774        63.5868 
 1218   0.0000       2.339065        63.6492 
 1219   0.0000       2.340657        63.6925 
 1220   0.0000       2.342174        63.7338 
 1221   0.0000       2.342639        63.7465 
 1222   0.0000       2.349381        63.9299 
 1223   0.0000       2.349977        63.9461 
 1224   0.0000       2.351349        63.9834 
 1225   0.0000       2.355351        64.0924 
 1226   0.0000       2.359013        64.1920 
 1227   0.0000       2.359514        64.2056 
 1228   0.0000       2.361020        64.2466 
 1229   0.0000       2.363438        64.3124 
 1230   0.0000       2.365889        64.3791 
 1231   0.0000       2.367264        64.4165 
 1232   0.0000       2.367759        64.4300 
 1233   0.0000       2.371797        64.5399 
 1234   0.0000       2.373219        64.5786 
 1235   0.0000       2.375179        64.6319 
 1236   0.0000       2.377234        64.6878 
 1237   0.0000       2.378072        64.7106 
 1238   0.0000       2.378858        64.7320 
 1239   0.0000       2.381785        64.8117 
 1240   0.0000       2.386172        64.9310 
 1241   0.0000       2.387656        64.9714 
 1242   0.0000       2.389178        65.0128 
 1243   0.0000       2.392392        65.1003 
 1244   0.0000       2.397435        65.2375 
 1245   0.0000       2.398675        65.2713 
 1246   0.0000       2.404401        65.4271 
 1247   0.0000       2.406363        65.4805 
 1248   0.0000       2.409293        65.5602 
 1249   0.0000       2.411155        65.6109 
 1250   0.0000       2.412198        65.6392 
 1251   0.0000       2.413801        65.6829 
 1252   0.0000       2.415867        65.7391 
 1253   0.0000       2.417726        65.7897 
 1254   0.0000       2.419526        65.8387 
 1255   0.0000       2.422058        65.9075 
 1256   0.0000       2.423014        65.9336 
 1257   0.0000       2.428845        66.0922 
 1258   0.0000       2.429980        66.1231 
 1259   0.0000       2.432139        66.1819 
 1260   0.0000       2.433236        66.2117 
 1261   0.0000       2.435240        66.2662 
 1262   0.0000       2.440245        66.4024 
 1263   0.0000       2.441310        66.4314 
 1264   0.0000       2.442149        66.4543 
 1265   0.0000       2.444921        66.5297 
 1266   0.0000       2.449304        66.6489 
 1267   0.0000       2.452781        66.7436 
 1268   0.0000       2.455103        66.8067 
 1269   0.0000       2.456832        66.8538 
 1270   0.0000       2.457819        66.8807 
 1271   0.0000       2.459135        66.9165 
 1272   0.0000       2.460791        66.9615 
 1273   0.0000       2.463781        67.0429 
 1274   0.0000       2.466722        67.1229 
 1275   0.0000       2.471560        67.2546 
 1276   0.0000       2.473520        67.3079 
 1277   0.0000       2.474446        67.3331 
 1278   0.0000       2.474884        67.3450 
 1279   0.0000       2.478282        67.4375 
 1280   0.0000       2.482200        67.5441 
 1281   0.0000       2.482633        67.5559 
 1282   0.0000       2.486603        67.6639 
 1283   0.0000       2.490664        67.7744 
 1284   0.0000       2.491445        67.7957 
 1285   0.0000       2.494319        67.8739 
 1286   0.0000       2.495198        67.8978 
 1287   0.0000       2.498359        67.9838 
 1288   0.0000       2.498874        67.9978 
 1289   0.0000       2.503031        68.1109 
 1290   0.0000       2.505659        68.1824 
 1291   0.0000       2.506552        68.2068 
 1292   0.0000       2.507785        68.2403 
 1293   0.0000       2.509038        68.2744 
 1294   0.0000       2.510338        68.3098 
 1295   0.0000       2.514801        68.4312 
 1296   0.0000       2.515184        68.4416 
 1297   0.0000       2.519317        68.5541 
 1298   0.0000       2.524445        68.6936 
 1299   0.0000       2.525450        68.7210 
 1300   0.0000       2.526880        68.7599 
 1301   0.0000       2.530373        68.8549 
 1302   0.0000       2.531790        68.8935 
 1303   0.0000       2.532254        68.9061 
 1304   0.0000       2.534148        68.9577 
 1305   0.0000       2.536908        69.0328 
 1306   0.0000       2.538086        69.0648 
 1307   0.0000       2.540544        69.1317 
 1308   0.0000       2.542252        69.1782 
 1309   0.0000       2.544536        69.2403 
 1310   0.0000       2.546257        69.2872 
 1311   0.0000       2.548366        69.3446 
 1312   0.0000       2.553512        69.4846 
 1313   0.0000       2.555005        69.5252 
 1314   0.0000       2.555757        69.5457 
 1315   0.0000       2.557076        69.5816 
 1316   0.0000       2.561769        69.7093 
 1317   0.0000       2.565984        69.8240 
 1318   0.0000       2.567535        69.8662 
 1319   0.0000       2.567890        69.8758 
 1320   0.0000       2.568823        69.9012 
 1321   0.0000       2.573140        70.0187 
 1322   0.0000       2.574772        70.0631 
 1323   0.0000       2.579038        70.1792 
 1324   0.0000       2.579486        70.1914 
 1325   0.0000       2.582268        70.2671 
 1326   0.0000       2.583661        70.3050 
 1327   0.0000       2.585246        70.3481 
 1328   0.0000       2.587828        70.4184 
 1329   0.0000       2.588390        70.4337 
 1330   0.0000       2.592132        70.5355 
 1331   0.0000       2.592541        70.5466 
 1332   0.0000       2.596090        70.6432 
 1333   0.0000       2.598011        70.6955 
 1334   0.0000       2.598972        70.7216 
 1335   0.0000       2.601839        70.7997 
 1336   0.0000       2.604119        70.8617 
 1337   0.0000       2.606400        70.9237 
 1338   0.0000       2.607707        70.9593 
 1339   0.0000       2.610931        71.0470 
 1340   0.0000       2.614359        71.1403 
 1341   0.0000       2.617540        71.2269 
 1342   0.0000       2.619286        71.2744 
 1343   0.0000       2.621052        71.3224 
 1344   0.0000       2.624461        71.4152 
 1345   0.0000       2.627628        71.5014 
 1346   0.0000       2.628754        71.5320 
 1347   0.0000       2.630062        71.5676 
 1348   0.0000       2.632190        71.6255 
 1349   0.0000       2.634153        71.6789 
 1350   0.0000       2.634583        71.6906 
 1351   0.0000       2.639404        71.8218 
 1352   0.0000       2.642939        71.9180 
 1353   0.0000       2.644476        71.9598 
 1354   0.0000       2.645150        71.9782 
 1355   0.0000       2.648977        72.0823 
 1356   0.0000       2.652049        72.1659 
 1357   0.0000       2.652500        72.1782 
 1358   0.0000       2.654351        72.2286 
 1359   0.0000       2.656819        72.2957 
 1360   0.0000       2.658677        72.3463 
 1361   0.0000       2.659405        72.3661 
 1362   0.0000       2.663861        72.4874 
 1363   0.0000       2.666122        72.5489 
 1364   0.0000       2.667370        72.5828 
 1365   0.0000       2.668504        72.6137 
 1366   0.0000       2.671067        72.6834 
 1367   0.0000       2.673919        72.7610 
 1368   0.0000       2.674422        72.7747 
 1369   0.0000       2.676618        72.8345 
 1370   0.0000       2.678360        72.8819 
 1371   0.0000       2.681248        72.9605 
 1372   0.0000       2.683853        73.0314 
 1373   0.0000       2.686272        73.0972 
 1374   0.0000       2.690138        73.2024 
 1375   0.0000       2.693265        73.2875 
 1376   0.0000       2.693569        73.2957 
 1377   0.0000       2.696283        73.3696 
 1378   0.0000       2.698583        73.4322 
 1379   0.0000       2.700206        73.4763 
 1380   0.0000       2.702340        73.5344 
 1381   0.0000       2.703453        73.5647 
 1382   0.0000       2.706577        73.6497 
 1383   0.0000       2.710566        73.7583 
 1384   0.0000       2.711515        73.7841 
 1385   0.0000       2.711823        73.7924 
 1386   0.0000       2.714427        73.8633 
 1387   0.0000       2.715233        73.8853 
 1388   0.0000       2.717926        73.9585 
 1389   0.0000       2.720677        74.0334 
 1390   0.0000       2.720932        74.0403 
 1391   0.0000       2.726964        74.2045 
 1392   0.0000       2.727433        74.2172 
 1393   0.0000       2.729285        74.2676 
 1394   0.0000       2.730399        74.2979 
 1395   0.0000       2.734697        74.4149 
 1396   0.0000       2.736840        74.4732 
 1397   0.0000       2.740282        74.5669 
 1398   0.0000       2.740613        74.5759 
 1399   0.0000       2.745598        74.7115 
 1400   0.0000       2.746220        74.7284 
 1401   0.0000       2.749481        74.8172 
 1402   0.0000       2.750942        74.8569 
 1403   0.0000       2.752232        74.8920 
 1404   0.0000       2.756156        74.9988 
 1405   0.0000       2.758762        75.0697 
 1406   0.0000       2.760307        75.1118 
 1407   0.0000       2.761746        75.1509 
 1408   0.0000       2.764917        75.2372 
 1409   0.0000       2.766701        75.2858 
 1410   0.0000       2.769393        75.3590 
 1411   0.0000       2.771957        75.4288 
 1412   0.0000       2.774017        75.4848 
 1413   0.0000       2.774364        75.4943 
 1414   0.0000       2.777193        75.5713 
 1415   0.0000       2.778133        75.5968 
 1416   0.0000       2.779434        75.6323 
 1417   0.0000       2.782747        75.7224 
 1418   0.0000       2.786130        75.8144 
 1419   0.0000       2.788239        75.8718 
 1420   0.0000       2.791445        75.9591 
 1421   0.0000       2.792056        75.9757 
 1422   0.0000       2.792819        75.9965 
 1423   0.0000       2.795811        76.0779 
 1424   0.0000       2.797974        76.1367 
 1425   0.0000       2.802005        76.2464 
 1426   0.0000       2.803480        76.2866 
 1427   0.0000       2.805276        76.3354 
 1428   0.0000       2.808156        76.4138 
 1429   0.0000       2.810501        76.4776 
 1430   0.0000       2.814378        76.5831 
 1431   0.0000       2.814622        76.5898 
 1432   0.0000       2.817936        76.6799 
 1433   0.0000       2.820378        76.7464 
 1434   0.0000       2.821995        76.7904 
 1435   0.0000       2.823185        76.8228 
 1436   0.0000       2.825400        76.8831 
 1437   0.0000       2.826893        76.9237 
 1438   0.0000       2.829382        76.9914 
 1439   0.0000       2.829767        77.0019 
 1440   0.0000       2.835543        77.1590 
 1441   0.0000       2.836203        77.1770 
 1442   0.0000       2.838436        77.2378 
 1443   0.0000       2.839390        77.2637 
 1444   0.0000       2.840462        77.2929 
 1445   0.0000       2.845355        77.4261 
 1446   0.0000       2.848365        77.5079 
 1447   0.0000       2.849439        77.5372 
 1448   0.0000       2.853805        77.6560 
 1449   0.0000       2.854805        77.6832 
 1450   0.0000       2.857316        77.7515 
 1451   0.0000       2.861103        77.8546 
 1452   0.0000       2.863325        77.9150 
 1453   0.0000       2.864232        77.9397 
 1454   0.0000       2.866698        78.0068 
 1455   0.0000       2.868708        78.0615 
 1456   0.0000       2.872323        78.1599 
 1457   0.0000       2.873933        78.2037 
 1458   0.0000       2.875689        78.2515 
 1459   0.0000       2.877405        78.2982 
 1460   0.0000       2.878869        78.3380 
 1461   0.0000       2.880851        78.3919 
 1462   0.0000       2.883861        78.4739 
 1463   0.0000       2.885377        78.5151 
 1464   0.0000       2.887707        78.5785 
 1465   0.0000       2.890928        78.6662 
 1466   0.0000       2.892849        78.7184 
 1467   0.0000       2.895987        78.8038 
 1468   0.0000       2.897869        78.8550 
 1469   0.0000       2.902344        78.9768 
 1470   0.0000       2.903425        79.0062 
 1471   0.0000       2.906068        79.0781 
 1472   0.0000       2.908228        79.1369 
 1473   0.0000       2.913923        79.2919 
 1474   0.0000       2.915595        79.3374 
 1475   0.0000       2.916606        79.3649 
 1476   0.0000       2.919447        79.4422 
 1477   0.0000       2.921321        79.4932 
 1478   0.0000       2.923207        79.5445 
 1479   0.0000       2.924358        79.5758 
 1480   0.0000       2.926464        79.6331 
 1481   0.0000       2.927949        79.6735 
 1482   0.0000       2.928594        79.6911 
 1483   0.0000       2.932266        79.7910 
 1484   0.0000       2.934345        79.8476 
 1485   0.0000       2.938130        79.9506 
 1486   0.0000       2.940275        80.0089 
 1487   0.0000       2.942488        80.0692 
 1488   0.0000       2.945519        80.1516 
 1489   0.0000       2.947519        80.2061 
 1490   0.0000       2.948710        80.2385 
 1491   0.0000       2.952357        80.3377 
 1492   0.0000       2.954405        80.3934 
 1493   0.0000       2.957134        80.4677 
 1494   0.0000       2.959491        80.5318 
 1495   0.0000       2.962113        80.6032 
 1496   0.0000       2.964303        80.6628 
 1497   0.0000       2.964950        80.6804 
 1498   0.0000       2.968884        80.7875 
 1499   0.0000       2.971955        80.8710 
 1500   0.0000       2.976497        80.9946 
 1501   0.0000       2.979323        81.0715 
 1502   0.0000       2.980676        81.1083 
 1503   0.0000       2.981732        81.1370 
 1504   0.0000       2.984251        81.2056 
 1505   0.0000       2.985550        81.2409 
 1506   0.0000       2.989545        81.3497 
 1507   0.0000       2.993311        81.4521 
 1508   0.0000       2.995119        81.5013 
 1509   0.0000       2.997213        81.5583 
 1510   0.0000       3.001424        81.6729 
 1511   0.0000       3.004072        81.7450 
 1512   0.0000       3.007091        81.8271 
 1513   0.0000       3.011850        81.9566 
 1514   0.0000       3.013234        81.9943 
 1515   0.0000       3.015676        82.0607 
 1516   0.0000       3.016998        82.0967 
 1517   0.0000       3.021230        82.2119 
 1518   0.0000       3.023973        82.2865 
 1519   0.0000       3.025334        82.3235 
 1520   0.0000       3.027676        82.3872 
 1521   0.0000       3.029619        82.4401 
 1522   0.0000       3.032381        82.5153 
 1523   0.0000       3.035119        82.5898 
 1524   0.0000       3.036561        82.6290 
 1525   0.0000       3.040179        82.7275 
 1526   0.0000       3.043657        82.8221 
 1527   0.0000       3.044859        82.8548 
 1528   0.0000       3.049710        82.9868 
 1529   0.0000       3.050881        83.0187 
 1530   0.0000       3.054043        83.1047 
 1531   0.0000       3.057957        83.2112 
 1532   0.0000       3.059151        83.2437 
 1533   0.0000       3.060934        83.2923 
 1534   0.0000       3.063301        83.3567 
 1535   0.0000       3.066698        83.4491 
 1536   0.0000       3.068899        83.5090 
 1537   0.0000       3.073748        83.6409 
 1538   0.0000       3.073968        83.6469 
 1539   0.0000       3.076656        83.7201 
 1540   0.0000       3.079248        83.7906 
 1541   0.0000       3.082819        83.8878 
 1542   0.0000       3.085902        83.9717 
 1543   0.0000       3.087260        84.0086 
 1544   0.0000       3.088596        84.0450 
 1545   0.0000       3.093074        84.1668 
 1546   0.0000       3.094952        84.2179 
 1547   0.0000       3.097317        84.2823 
 1548   0.0000       3.102013        84.4101 
 1549   0.0000       3.105091        84.4938 
 1550   0.0000       3.107581        84.5616 
 1551   0.0000       3.111126        84.6580 
 1552   0.0000       3.112753        84.7023 
 1553   0.0000       3.114146        84.7402 
 1554   0.0000       3.116224        84.7968 
 1555   0.0000       3.120457        84.9120 
 1556   0.0000       3.121248        84.9335 
 1557   0.0000       3.125497        85.0491 
 1558   0.0000       3.127172        85.0947 
 1559   0.0000       3.132877        85.2499 
 1560   0.0000       3.136217        85.3408 
 1561   0.0000       3.136524        85.3491 
 1562   0.0000       3.141726        85.4907 
 1563   0.0000       3.142886        85.5223 
 1564   0.0000       3.145755        85.6004 
 1565   0.0000       3.149232        85.6950 
 1566   0.0000       3.152381        85.7807 
 1567   0.0000       3.155417        85.8633 
 1568   0.0000       3.157339        85.9156 
 1569   0.0000       3.158271        85.9409 
 1570   0.0000       3.165490        86.1374 
 1571   0.0000       3.171244        86.2939 
 1572   0.0000       3.172805        86.3364 
 1573   0.0000       3.176163        86.4278 
 1574   0.0000       3.179140        86.5088 
 1575   0.0000       3.182630        86.6038 
 1576   0.0000       3.183668        86.6320 
 1577   0.0000       3.187539        86.7374 
 1578   0.0000       3.191983        86.8583 
 1579   0.0000       3.195715        86.9598 
 1580   0.0000       3.197535        87.0093 
 1581   0.0000       3.199652        87.0670 
 1582   0.0000       3.201985        87.1304 
 1583   0.0000       3.205273        87.2199 
 1584   0.0000       3.208790        87.3156 
 1585   0.0000       3.209865        87.3449 
 1586   0.0000       3.210993        87.3756 
 1587   0.0000       3.213748        87.4505 
 1588   0.0000       3.218965        87.5925 
 1589   0.0000       3.222484        87.6882 
 1590   0.0000       3.225627        87.7738 
 1591   0.0000       3.226906        87.8086 
 1592   0.0000       3.229390        87.8762 
 1593   0.0000       3.233435        87.9862 
 1594   0.0000       3.238617        88.1273 
 1595   0.0000       3.242377        88.2296 
 1596   0.0000       3.244079        88.2759 
 1597   0.0000       3.245609        88.3175 
 1598   0.0000       3.247310        88.3638 
 1599   0.0000       3.248899        88.4070 
 1600   0.0000       3.253911        88.5434 
 1601   0.0000       3.257372        88.6376 
 1602   0.0000       3.258646        88.6723 
 1603   0.0000       3.260246        88.7158 
 1604   0.0000       3.262547        88.7784 
 1605   0.0000       3.266572        88.8880 
 1606   0.0000       3.268566        88.9422 
 1607   0.0000       3.268928        88.9520 
 1608   0.0000       3.272537        89.0502 
 1609   0.0000       3.274442        89.1021 
 1610   0.0000       3.279759        89.2468 
 1611   0.0000       3.282994        89.3348 
 1612   0.0000       3.283495        89.3484 
 1613   0.0000       3.286379        89.4269 
 1614   0.0000       3.286821        89.4389 
 1615   0.0000       3.292738        89.6000 
 1616   0.0000       3.295006        89.6617 
 1617   0.0000       3.299643        89.7879 
 1618   0.0000       3.301510        89.8387 
 1619   0.0000       3.305037        89.9346 
 1620   0.0000       3.310234        90.0760 
 1621   0.0000       3.310794        90.0913 
 1622   0.0000       3.314911        90.2033 
 1623   0.0000       3.319128        90.3181 
 1624   0.0000       3.319454        90.3269 
 1625   0.0000       3.322942        90.4219 
 1626   0.0000       3.327618        90.5491 
 1627   0.0000       3.334717        90.7423 
 1628   0.0000       3.336587        90.7932 
 1629   0.0000       3.337603        90.8208 
 1630   0.0000       3.338853        90.8548 
 1631   0.0000       3.345380        91.0324 
 1632   0.0000       3.346015        91.0497 
 1633   0.0000       3.347869        91.1001 
 1634   0.0000       3.352920        91.2376 
 1635   0.0000       3.356126        91.3248 
 1636   0.0000       3.359225        91.4092 
 1637   0.0000       3.361250        91.4643 
 1638   0.0000       3.363708        91.5312 
 1639   0.0000       3.365698        91.5853 
 1640   0.0000       3.369318        91.6838 
 1641   0.0000       3.373365        91.7939 
 1642   0.0000       3.375568        91.8539 
 1643   0.0000       3.378552        91.9351 
 1644   0.0000       3.381839        92.0245 
 1645   0.0000       3.385785        92.1319 
 1646   0.0000       3.388566        92.2076 
 1647   0.0000       3.391701        92.2929 
 1648   0.0000       3.393354        92.3378 
 1649   0.0000       3.396054        92.4113 
 1650   0.0000       3.398166        92.4688 
 1651   0.0000       3.403107        92.6032 
 1652   0.0000       3.404782        92.6488 
 1653   0.0000       3.409124        92.7670 
 1654   0.0000       3.411820        92.8404 
 1655   0.0000       3.414257        92.9066 
 1656   0.0000       3.420201        93.0684 
 1657   0.0000       3.422165        93.1218 
 1658   0.0000       3.422802        93.1392 
 1659   0.0000       3.429121        93.3111 
 1660   0.0000       3.432920        93.4145 
 1661   0.0000       3.435182        93.4760 
 1662   0.0000       3.438895        93.5771 
 1663   0.0000       3.440635        93.6245 
 1664   0.0000       3.442698        93.6806 
 1665   0.0000       3.444413        93.7273 
 1666   0.0000       3.448384        93.8353 
 1667   0.0000       3.451820        93.9288 
 1668   0.0000       3.453530        93.9753 
 1669   0.0000       3.456612        94.0592 
 1670   0.0000       3.460606        94.1679 
 1671   0.0000       3.461568        94.1941 
 1672   0.0000       3.467603        94.3583 
 1673   0.0000       3.470861        94.4469 
 1674   0.0000       3.473960        94.5312 
 1675   0.0000       3.475019        94.5601 
 1676   0.0000       3.477689        94.6327 
 1677   0.0000       3.480218        94.7015 
 1678   0.0000       3.483295        94.7853 
 1679   0.0000       3.485178        94.8365 
 1680   0.0000       3.490890        94.9919 
 1681   0.0000       3.491900        95.0194 
 1682   0.0000       3.494290        95.0845 
 1683   0.0000       3.496037        95.1320 
 1684   0.0000       3.500389        95.2504 
 1685   0.0000       3.504144        95.3526 
 1686   0.0000       3.504743        95.3689 
 1687   0.0000       3.506745        95.4234 
 1688   0.0000       3.507887        95.4545 
 1689   0.0000       3.510851        95.5351 
 1690   0.0000       3.513909        95.6183 
 1691   0.0000       3.515656        95.6659 
 1692   0.0000       3.518796        95.7513 
 1693   0.0000       3.522766        95.8593 
 1694   0.0000       3.524823        95.9153 
 1695   0.0000       3.530013        96.0565 
 1696   0.0000       3.531393        96.0941 
 1697   0.0000       3.534281        96.1727 
 1698   0.0000       3.538242        96.2805 
 1699   0.0000       3.542858        96.4061 
 1700   0.0000       3.544447        96.4493 
 1701   0.0000       3.546207        96.4972 
 1702   0.0000       3.549032        96.5741 
 1703   0.0000       3.550033        96.6013 
 1704   0.0000       3.552170        96.6595 
 1705   0.0000       3.558163        96.8225 
 1706   0.0000       3.562501        96.9406 
 1707   0.0000       3.565450        97.0208 
 1708   0.0000       3.566532        97.0503 
 1709   0.0000       3.568359        97.1000 
 1710   0.0000       3.569314        97.1260 
 1711   0.0000       3.573697        97.2452 
 1712   0.0000       3.576837        97.3307 
 1713   0.0000       3.578565        97.3777 
 1714   0.0000       3.582836        97.4939 
 1715   0.0000       3.583380        97.5087 
 1716   0.0000       3.588328        97.6434 
 1717   0.0000       3.592634        97.7605 
 1718   0.0000       3.595501        97.8385 
 1719   0.0000       3.597190        97.8845 
 1720   0.0000       3.601046        97.9894 
 1721   0.0000       3.602097        98.0180 
 1722   0.0000       3.605354        98.1067 
 1723   0.0000       3.609559        98.2211 
 1724   0.0000       3.612826        98.3100 
 1725   0.0000       3.613278        98.3223 
 1726   0.0000       3.616486        98.4096 
 1727   0.0000       3.619409        98.4891 
 1728   0.0000       3.621005        98.5326 
 1729   0.0000       3.626437        98.6804 
 1730   0.0000       3.628245        98.7296 
 1731   0.0000       3.629636        98.7674 
 1732   0.0000       3.632228        98.8380 
 1733   0.0000       3.637096        98.9704 
 1734   0.0000       3.637302        98.9760 
 1735   0.0000       3.641345        99.0860 
 1736   0.0000       3.643316        99.1397 
 1737   0.0000       3.644852        99.1815 
 1738   0.0000       3.649230        99.3006 
 1739   0.0000       3.651975        99.3753 
 1740   0.0000       3.655933        99.4830 
 1741   0.0000       3.659363        99.5763 
 1742   0.0000       3.662611        99.6647 
 1743   0.0000       3.665620        99.7466 
 1744   0.0000       3.668244        99.8180 
 1745   0.0000       3.670370        99.8759 
 1746   0.0000       3.673803        99.9693 
 1747   0.0000       3.676772       100.0500 
 1748   0.0000       3.678829       100.1060 
 1749   0.0000       3.680497       100.1514 
 1750   0.0000       3.681661       100.1831 
 1751   0.0000       3.685617       100.2907 
 1752   0.0000       3.691742       100.4574 
 1753   0.0000       3.697308       100.6089 
 1754   0.0000       3.700793       100.7037 
 1755   0.0000       3.705058       100.8197 
 1756   0.0000       3.709021       100.9276 
 1757   0.0000       3.711836       101.0042 
 1758   0.0000       3.712903       101.0332 
 1759   0.0000       3.718472       101.1848 
 1760   0.0000       3.719391       101.2098 
 1761   0.0000       3.721002       101.2536 
 1762   0.0000       3.726189       101.3948 
 1763   0.0000       3.727937       101.4423 
 1764   0.0000       3.731994       101.5527 
 1765   0.0000       3.736445       101.6738 
 1766   0.0000       3.737286       101.6967 
 1767   0.0000       3.741748       101.8181 
 1768   0.0000       3.745319       101.9153 
 1769   0.0000       3.747317       101.9697 
 1770   0.0000       3.753463       102.1369 
 1771   0.0000       3.758781       102.2816 
 1772   0.0000       3.764151       102.4278 
 1773   0.0000       3.769219       102.5657 
 1774   0.0000       3.773348       102.6780 
 1775   0.0000       3.774875       102.7196 
 1776   0.0000       3.775667       102.7411 
 1777   0.0000       3.780071       102.8610 
 1778   0.0000       3.781999       102.9134 
 1779   0.0000       3.790104       103.1340 
 1780   0.0000       3.794313       103.2485 
 1781   0.0000       3.797057       103.3232 
 1782   0.0000       3.803824       103.5073 
 1783   0.0000       3.807416       103.6050 
 1784   0.0000       3.810846       103.6984 
 1785   0.0000       3.814285       103.7920 
 1786   0.0000       3.816704       103.8578 
 1787   0.0000       3.819065       103.9220 
 1788   0.0000       3.823474       104.0420 
 1789   0.0000       3.826096       104.1134 
 1790   0.0000       3.829342       104.2017 
 1791   0.0000       3.833885       104.3253 
 1792   0.0000       3.836118       104.3861 
 1793   0.0000       3.843964       104.5996 
 1794   0.0000       3.850531       104.7783 
 1795   0.0000       3.851257       104.7980 
 1796   0.0000       3.853784       104.8668 
 1797   0.0000       3.855796       104.9216 
 1798   0.0000       3.859262       105.0159 
 1799   0.0000       3.861699       105.0822 
 1800   0.0000       3.864627       105.1618 
 1801   0.0000       3.874076       105.4190 
 1802   0.0000       3.875925       105.4693 
 1803   0.0000       3.879328       105.5619 
 1804   0.0000       3.880661       105.5982 
 1805   0.0000       3.886410       105.7546 
 1806   0.0000       3.887167       105.7752 
 1807   0.0000       3.889552       105.8401 
 1808   0.0000       3.892514       105.9207 
 1809   0.0000       3.894941       105.9867 
 1810   0.0000       3.896671       106.0338 
 1811   0.0000       3.900552       106.1394 
 1812   0.0000       3.901681       106.1701 
 1813   0.0000       3.903792       106.2276 
 1814   0.0000       3.909260       106.3764 
 1815   0.0000       3.916126       106.5632 
 1816   0.0000       3.919990       106.6684 
 1817   0.0000       3.923742       106.7704 
 1818   0.0000       3.925125       106.8081 
 1819   0.0000       3.927636       106.8764 
 1820   0.0000       3.935154       107.0810 
 1821   0.0000       3.936920       107.1290 
 1822   0.0000       3.944280       107.3293 
 1823   0.0000       3.947463       107.4159 
 1824   0.0000       3.947636       107.4206 
 1825   0.0000       3.952270       107.5467 
 1826   0.0000       3.955701       107.6401 
 1827   0.0000       3.957384       107.6859 
 1828   0.0000       3.962920       107.8365 
 1829   0.0000       3.969376       108.0122 
 1830   0.0000       3.974128       108.1415 
 1831   0.0000       3.975288       108.1731 
 1832   0.0000       3.979897       108.2985 
 1833   0.0000       3.983636       108.4002 
 1834   0.0000       3.987269       108.4991 
 1835   0.0000       3.991235       108.6070 
 1836   0.0000       3.992074       108.6299 
 1837   0.0000       3.998780       108.8123 
 1838   0.0000       4.001151       108.8769 
 1839   0.0000       4.003048       108.9285 
 1840   0.0000       4.005302       108.9898 
 1841   0.0000       4.013151       109.2034 
 1842   0.0000       4.017228       109.3143 
 1843   0.0000       4.017909       109.3329 
 1844   0.0000       4.022534       109.4587 
 1845   0.0000       4.025058       109.5274 
 1846   0.0000       4.030569       109.6774 
 1847   0.0000       4.034216       109.7766 
 1848   0.0000       4.039815       109.9289 
 1849   0.0000       4.042161       109.9928 
 1850   0.0000       4.045881       110.0940 
 1851   0.0000       4.049576       110.1946 
 1852   0.0000       4.052727       110.2803 
 1853   0.0000       4.054982       110.3417 
 1854   0.0000       4.060492       110.4916 
 1855   0.0000       4.066832       110.6641 
 1856   0.0000       4.072515       110.8188 
 1857   0.0000       4.072777       110.8259 
 1858   0.0000       4.075590       110.9025 
 1859   0.0000       4.075815       110.9086 
 1860   0.0000       4.081296       111.0577 
 1861   0.0000       4.086721       111.2053 
 1862   0.0000       4.088279       111.2477 
 1863   0.0000       4.090494       111.3080 
 1864   0.0000       4.093169       111.3808 
 1865   0.0000       4.096662       111.4758 
 1866   0.0000       4.100489       111.5800 
 1867   0.0000       4.107554       111.7722 
 1868   0.0000       4.110157       111.8431 
 1869   0.0000       4.117604       112.0457 
 1870   0.0000       4.124186       112.2248 
 1871   0.0000       4.129307       112.3641 
 1872   0.0000       4.132825       112.4599 
 1873   0.0000       4.135605       112.5355 
 1874   0.0000       4.136750       112.5667 
 1875   0.0000       4.139640       112.6453 
 1876   0.0000       4.141229       112.6886 
 1877   0.0000       4.145373       112.8013 
 1878   0.0000       4.149771       112.9210 
 1879   0.0000       4.153158       113.0132 
 1880   0.0000       4.160597       113.2156 
 1881   0.0000       4.164866       113.3318 
 1882   0.0000       4.168217       113.4230 
 1883   0.0000       4.171080       113.5009 
 1884   0.0000       4.175110       113.6105 
 1885   0.0000       4.178191       113.6944 
 1886   0.0000       4.183491       113.8386 
 1887   0.0000       4.190518       114.0298 
 1888   0.0000       4.196356       114.1887 
 1889   0.0000       4.201536       114.3296 
 1890   0.0000       4.205729       114.4437 
 1891   0.0000       4.207268       114.4856 
 1892   0.0000       4.213042       114.6427 
 1893   0.0000       4.215371       114.7061 
 1894   0.0000       4.217800       114.7722 
 1895   0.0000       4.226333       115.0044 
 1896   0.0000       4.229688       115.0957 
 1897   0.0000       4.231744       115.1516 
 1898   0.0000       4.236275       115.2749 
 1899   0.0000       4.245939       115.5379 
 1900   0.0000       4.250767       115.6693 
 1901   0.0000       4.257063       115.8406 
 1902   0.0000       4.262573       115.9905 
 1903   0.0000       4.265610       116.0732 
 1904   0.0000       4.274503       116.3151 
 1905   0.0000       4.279148       116.4415 
 1906   0.0000       4.287400       116.6661 
 1907   0.0000       4.293825       116.8409 
 1908   0.0000       4.297764       116.9481 
 1909   0.0000       4.308940       117.2522 
 1910   0.0000       4.311291       117.3162 
 1911   0.0000       4.314259       117.3970 
 1912   0.0000       4.320475       117.5661 
 1913   0.0000       4.322995       117.6347 
 1914   0.0000       4.328504       117.7846 
 1915   0.0000       4.335080       117.9635 
 1916   0.0000       4.338396       118.0538 
 1917   0.0000       4.343875       118.2029 
 1918   0.0000       4.348322       118.3239 
 1919   0.0000       4.355403       118.5165 
 1920   0.0000       4.359381       118.6248 
 1921   0.0000       4.364256       118.7574 
 1922   0.0000       4.368803       118.8812 
 1923   0.0000       4.373985       119.0222 
 1924   0.0000       4.379355       119.1683 
 1925   0.0000       4.383621       119.2844 
 1926   0.0000       4.384124       119.2981 
 1927   0.0000       4.389082       119.4330 
 1928   0.0000       4.396772       119.6422 
 1929   0.0000       4.401182       119.7623 
 1930   0.0000       4.414052       120.1125 
 1931   0.0000       4.417582       120.2085 
 1932   0.0000       4.430292       120.5544 
 1933   0.0000       4.432726       120.6206 
 1934   0.0000       4.436501       120.7233 
 1935   0.0000       4.444195       120.9327 
 1936   0.0000       4.446034       120.9827 
 1937   0.0000       4.457367       121.2911 
 1938   0.0000       4.459979       121.3622 
 1939   0.0000       4.473810       121.7386 
 1940   0.0000       4.483303       121.9969 
 1941   0.0000       4.490984       122.2059 
 1942   0.0000       4.492714       122.2530 
 1943   0.0000       4.499420       122.4355 
 1944   0.0000       4.509065       122.6979 
 1945   0.0000       4.518818       122.9633 
 1946   0.0000       4.523441       123.0891 
 1947   0.0000       4.527921       123.2110 
 1948   0.0000       4.532989       123.3489 
 1949   0.0000       4.538236       123.4917 
 1950   0.0000       4.541074       123.5689 
 1951   0.0000       4.553551       123.9084 
 1952   0.0000       4.556062       123.9768 
 1953   0.0000       4.558373       124.0396 
 1954   0.0000       4.561095       124.1137 
 1955   0.0000       4.563805       124.1874 
 1956   0.0000       4.573311       124.4461 
 1957   0.0000       4.577808       124.5685 
 1958   0.0000       4.584120       124.7403 
 1959   0.0000       4.587375       124.8288 
 1960   0.0000       4.594986       125.0359 
 1961   0.0000       4.601642       125.2171 
 1962   0.0000       4.604107       125.2841 
 1963   0.0000       4.606992       125.3626 
 1964   0.0000       4.609252       125.4241 
 1965   0.0000       4.617886       125.6591 
 1966   0.0000       4.619662       125.7074 
 1967   0.0000       4.621300       125.7520 
 1968   0.0000       4.627070       125.9090 
 1969   0.0000       4.639161       126.2380 
 1970   0.0000       4.643122       126.3458 
 1971   0.0000       4.655680       126.6875 
 1972   0.0000       4.658063       126.7523 
 1973   0.0000       4.664661       126.9319 
 1974   0.0000       4.672539       127.1462 
 1975   0.0000       4.674603       127.2024 
 1976   0.0000       4.678833       127.3175 
 1977   0.0000       4.687516       127.5538 
 1978   0.0000       4.690920       127.6464 
 1979   0.0000       4.700592       127.9096 
 1980   0.0000       4.710300       128.1738 
 1981   0.0000       4.713488       128.2605 
 1982   0.0000       4.720379       128.4480 
 1983   0.0000       4.723086       128.5217 
 1984   0.0000       4.728316       128.6640 
 1985   0.0000       4.735325       128.8548 
 1986   0.0000       4.737076       128.9024 
 1987   0.0000       4.747547       129.1873 
 1988   0.0000       4.756295       129.4254 
 1989   0.0000       4.758895       129.4961 
 1990   0.0000       4.765869       129.6859 
 1991   0.0000       4.767495       129.7301 
 1992   0.0000       4.776761       129.9823 
 1993   0.0000       4.783606       130.1686 
 1994   0.0000       4.786289       130.2416 
 1995   0.0000       4.791702       130.3889 
 1996   0.0000       4.797173       130.5377 
 1997   0.0000       4.802754       130.6896 
 1998   0.0000       4.808136       130.8360 
 1999   0.0000       4.811777       130.9351 
 2000   0.0000       4.815881       131.0468 
 2001   0.0000       4.819943       131.1573 
 2002   0.0000       4.823349       131.2500 
 2003   0.0000       4.828599       131.3929 
 2004   0.0000       4.831551       131.4732 
 2005   0.0000       4.844277       131.8195 
 2006   0.0000       4.851768       132.0233 
 2007   0.0000       4.855794       132.1329 
 2008   0.0000       4.858411       132.2041 
 2009   0.0000       4.868108       132.4679 
 2010   0.0000       4.869866       132.5158 
 2011   0.0000       4.876331       132.6917 
 2012   0.0000       4.879624       132.7813 
 2013   0.0000       4.887486       132.9953 
 2014   0.0000       4.893824       133.1677 
 2015   0.0000       4.901935       133.3884 
 2016   0.0000       4.903084       133.4197 
 2017   0.0000       4.908486       133.5667 
 2018   0.0000       4.908697       133.5724 
 2019   0.0000       4.917789       133.8199 
 2020   0.0000       4.920362       133.8899 
 2021   0.0000       4.924839       134.0117 
 2022   0.0000       4.928350       134.1072 
 2023   0.0000       4.935626       134.3052 
 2024   0.0000       4.939887       134.4212 
 2025   0.0000       4.942614       134.4954 
 2026   0.0000       4.948186       134.6470 
 2027   0.0000       4.949232       134.6755 
 2028   0.0000       4.955327       134.8413 
 2029   0.0000       4.966740       135.1519 
 2030   0.0000       4.970715       135.2600 
 2031   0.0000       4.974975       135.3760 
 2032   0.0000       4.978868       135.4819 
 2033   0.0000       4.981599       135.5562 
 2034   0.0000       4.985402       135.6597 
 2035   0.0000       4.987052       135.7046 
 2036   0.0000       4.993661       135.8844 
 2037   0.0000       4.995854       135.9441 
 2038   0.0000       5.003435       136.1504 
 2039   0.0000       5.007515       136.2614 
 2040   0.0000       5.010632       136.3462 
 2041   0.0000       5.014835       136.4606 
 2042   0.0000       5.030516       136.8873 
 2043   0.0000       5.038369       137.1010 
 2044   0.0000       5.041358       137.1823 
 2045   0.0000       5.045578       137.2972 
 2046   0.0000       5.049908       137.4150 
 2047   0.0000       5.053132       137.5027 
 2048   0.0000       5.057916       137.6329 
 2049   0.0000       5.063690       137.7900 
 2050   0.0000       5.066365       137.8628 
 2051   0.0000       5.069653       137.9523 
 2052   0.0000       5.072318       138.0248 
 2053   0.0000       5.076727       138.1448 
 2054   0.0000       5.078535       138.1940 
 2055   0.0000       5.083843       138.3384 
 2056   0.0000       5.094770       138.6357 
 2057   0.0000       5.095555       138.6571 
 2058   0.0000       5.098692       138.7425 
 2059   0.0000       5.104883       138.9109 
 2060   0.0000       5.107421       138.9800 
 2061   0.0000       5.112861       139.1280 
 2062   0.0000       5.117453       139.2530 
 2063   0.0000       5.118098       139.2705 
 2064   0.0000       5.125373       139.4685 
 2065   0.0000       5.130924       139.6195 
 2066   0.0000       5.135300       139.7386 
 2067   0.0000       5.138309       139.8205 
 2068   0.0000       5.142995       139.9480 
 2069   0.0000       5.145124       140.0059 
 2070   0.0000       5.147228       140.0632 
 2071   0.0000       5.154167       140.2520 
 2072   0.0000       5.155208       140.2803 
 2073   0.0000       5.158591       140.3724 
 2074   0.0000       5.160526       140.4250 
 2075   0.0000       5.165143       140.5507 
 2076   0.0000       5.169721       140.6753 
 2077   0.0000       5.172700       140.7563 
 2078   0.0000       5.173676       140.7829 
 2079   0.0000       5.176072       140.8481 
 2080   0.0000       5.181659       141.0001 
 2081   0.0000       5.182269       141.0167 
 2082   0.0000       5.187693       141.1643 
 2083   0.0000       5.191854       141.2775 
 2084   0.0000       5.198442       141.4568 
 2085   0.0000       5.203199       141.5862 
 2086   0.0000       5.205239       141.6417 
 2087   0.0000       5.210330       141.7803 
 2088   0.0000       5.217382       141.9722 
 2089   0.0000       5.218970       142.0154 
 2090   0.0000       5.221536       142.0852 
 2091   0.0000       5.228603       142.2775 
 2092   0.0000       5.235444       142.4637 
 2093   0.0000       5.238393       142.5439 
 2094   0.0000       5.239219       142.5664 
 2095   0.0000       5.241911       142.6397 
 2096   0.0000       5.245402       142.7347 
 2097   0.0000       5.251467       142.8997 
 2098   0.0000       5.255021       142.9964 
 2099   0.0000       5.255845       143.0188 
 2100   0.0000       5.256754       143.0435 
 2101   0.0000       5.260801       143.1537 
 2102   0.0000       5.265390       143.2785 
 2103   0.0000       5.268699       143.3686 
 2104   0.0000       5.271356       143.4409 
 2105   0.0000       5.274795       143.5345 
 2106   0.0000       5.279869       143.6725 
 2107   0.0000       5.281930       143.7286 
 2108   0.0000       5.283858       143.7811 
 2109   0.0000       5.289904       143.9456 
 2110   0.0000       5.291315       143.9840 
 2111   0.0000       5.293517       144.0439 
 2112   0.0000       5.301924       144.2727 
 2113   0.0000       5.305727       144.3762 
 2114   0.0000       5.309632       144.4824 
 2115   0.0000       5.313823       144.5965 
 2116   0.0000       5.317394       144.6936 
 2117   0.0000       5.323483       144.8593 
 2118   0.0000       5.325227       144.9068 
 2119   0.0000       5.329868       145.0331 
 2120   0.0000       5.334894       145.1699 
 2121   0.0000       5.336117       145.2031 
 2122   0.0000       5.341605       145.3525 
 2123   0.0000       5.346034       145.4730 
 2124   0.0000       5.349328       145.5626 
 2125   0.0000       5.355447       145.7291 
 2126   0.0000       5.362568       145.9229 
 2127   0.0000       5.364589       145.9779 
 2128   0.0000       5.367633       146.0607 
 2129   0.0000       5.381230       146.4307 
 2130   0.0000       5.384337       146.5153 
 2131   0.0000       5.386333       146.5696 
 2132   0.0000       5.393231       146.7573 
 2133   0.0000       5.398441       146.8990 
 2134   0.0000       5.400032       146.9423 
 2135   0.0000       5.407011       147.1322 
 2136   0.0000       5.410252       147.2205 
 2137   0.0000       5.413002       147.2953 
 2138   0.0000       5.414534       147.3370 
 2139   0.0000       5.417485       147.4173 
 2140   0.0000       5.419781       147.4797 
 2141   0.0000       5.424537       147.6092 
 2142   0.0000       5.429897       147.7550 
 2143   0.0000       5.434796       147.8883 
 2144   0.0000       5.437370       147.9584 
 2145   0.0000       5.442974       148.1108 
 2146   0.0000       5.446284       148.2009 
 2147   0.0000       5.449361       148.2846 
 2148   0.0000       5.452038       148.3575 
 2149   0.0000       5.453730       148.4035 
 2150   0.0000       5.459864       148.5705 
 2151   0.0000       5.462737       148.6486 
 2152   0.0000       5.464670       148.7012 
 2153   0.0000       5.468275       148.7993 
 2154   0.0000       5.472258       148.9077 
 2155   0.0000       5.473784       148.9492 
 2156   0.0000       5.476272       149.0169 
 2157   0.0000       5.479205       149.0968 
 2158   0.0000       5.480150       149.1225 
 2159   0.0000       5.485341       149.2637 
 2160   0.0000       5.485796       149.2761 
 2161   0.0000       5.490655       149.4083 
 2162   0.0000       5.493975       149.4987 
 2163   0.0000       5.500151       149.6667 
 2164   0.0000       5.505586       149.8146 
 2165   0.0000       5.508174       149.8850 
 2166   0.0000       5.509067       149.9093 
 2167   0.0000       5.515687       150.0895 
 2168   0.0000       5.518026       150.1531 
 2169   0.0000       5.520613       150.2235 
 2170   0.0000       5.521470       150.2468 
 2171   0.0000       5.523696       150.3074 
 2172   0.0000       5.526137       150.3738 
 2173   0.0000       5.530833       150.5016 
 2174   0.0000       5.537418       150.6808 
 2175   0.0000       5.542701       150.8246 
 2176   0.0000       5.545114       150.8902 
 2177   0.0000       5.550357       151.0329 
 2178   0.0000       5.552106       151.0805 
 2179   0.0000       5.556490       151.1998 
 2180   0.0000       5.558253       151.2477 
 2181   0.0000       5.560132       151.2989 
 2182   0.0000       5.563729       151.3968 
 2183   0.0000       5.566944       151.4842 
 2184   0.0000       5.571944       151.6203 
 2185   0.0000       5.575482       151.7166 
 2186   0.0000       5.578872       151.8088 
 2187   0.0000       5.582774       151.9150 
 2188   0.0000       5.585987       152.0024 
 2189   0.0000       5.587338       152.0392 
 2190   0.0000       5.592040       152.1671 
 2191   0.0000       5.596931       152.3002 
 2192   0.0000       5.598953       152.3553 
 2193   0.0000       5.601747       152.4313 
 2194   0.0000       5.606822       152.5694 
 2195   0.0000       5.607609       152.5908 
 2196   0.0000       5.610054       152.6573 
 2197   0.0000       5.613399       152.7483 
 2198   0.0000       5.616233       152.8255 
 2199   0.0000       5.622764       153.0032 
 2200   0.0000       5.626350       153.1008 
 2201   0.0000       5.633708       153.3010 
 2202   0.0000       5.637219       153.3965 
 2203   0.0000       5.640199       153.4776 
 2204   0.0000       5.643855       153.5771 
 2205   0.0000       5.644722       153.6007 
 2206   0.0000       5.646437       153.6474 
 2207   0.0000       5.650280       153.7519 
 2208   0.0000       5.650764       153.7651 
 2209   0.0000       5.656173       153.9123 
 2210   0.0000       5.659709       154.0085 
 2211   0.0000       5.664730       154.1451 
 2212   0.0000       5.668061       154.2358 
 2213   0.0000       5.672495       154.3564 
 2214   0.0000       5.678641       154.5237 
 2215   0.0000       5.679898       154.5579 
 2216   0.0000       5.684180       154.6744 
 2217   0.0000       5.688279       154.7859 
 2218   0.0000       5.691855       154.8832 
 2219   0.0000       5.695009       154.9691 
 2220   0.0000       5.695592       154.9849 
 2221   0.0000       5.700729       155.1247 
 2222   0.0000       5.703432       155.1983 
 2223   0.0000       5.706330       155.2771 
 2224   0.0000       5.709354       155.3594 
 2225   0.0000       5.714416       155.4972 
 2226   0.0000       5.718137       155.5984 
 2227   0.0000       5.720635       155.6664 
 2228   0.0000       5.726006       155.8126 
 2229   0.0000       5.728970       155.8932 
 2230   0.0000       5.732373       155.9858 
 2231   0.0000       5.733337       156.0120 
 2232   0.0000       5.738498       156.1525 
 2233   0.0000       5.740124       156.1967 
 2234   0.0000       5.746055       156.3581 
 2235   0.0000       5.746912       156.3814 
 2236   0.0000       5.748983       156.4378 
 2237   0.0000       5.751294       156.5007 
 2238   0.0000       5.754279       156.5819 
 2239   0.0000       5.759534       156.7249 
 2240   0.0000       5.762820       156.8143 
 2241   0.0000       5.765641       156.8911 
 2242   0.0000       5.768666       156.9734 
 2243   0.0000       5.770504       157.0234 
 2244   0.0000       5.774521       157.1327 
 2245   0.0000       5.776538       157.1876 
 2246   0.0000       5.777964       157.2264 
 2247   0.0000       5.780275       157.2893 
 2248   0.0000       5.784337       157.3998 
 2249   0.0000       5.789215       157.5326 
 2250   0.0000       5.793263       157.6427 
 2251   0.0000       5.798800       157.7934 
 2252   0.0000       5.801123       157.8566 
 2253   0.0000       5.803410       157.9188 
 2254   0.0000       5.807799       158.0382 
 2255   0.0000       5.809586       158.0869 
 2256   0.0000       5.812262       158.1597 
 2257   0.0000       5.813438       158.1917 
 2258   0.0000       5.818572       158.3314 
 2259   0.0000       5.822854       158.4479 
 2260   0.0000       5.824553       158.4942 
 2261   0.0000       5.825963       158.5325 
 2262   0.0000       5.826883       158.5575 
 2263   0.0000       5.829989       158.6421 
 2264   0.0000       5.835080       158.7806 
 2265   0.0000       5.842357       158.9786 
 2266   0.0000       5.843449       159.0083 
 2267   0.0000       5.847213       159.1108 
 2268   0.0000       5.847945       159.1307 
 2269   0.0000       5.852525       159.2553 
 2270   0.0000       5.854070       159.2973 
 2271   0.0000       5.856197       159.3552 
 2272   0.0000       5.856926       159.3750 
 2273   0.0000       5.862329       159.5221 
 2274   0.0000       5.862906       159.5378 
 2275   0.0000       5.866160       159.6263 
 2276   0.0000       5.868337       159.6856 
 2277   0.0000       5.870819       159.7531 
 2278   0.0000       5.873480       159.8255 
 2279   0.0000       5.874263       159.8468 
 2280   0.0000       5.876297       159.9022 
 2281   0.0000       5.879210       159.9814 
 2282   0.0000       5.882960       160.0835 
 2283   0.0000       5.887753       160.2139 
 2284   0.0000       5.889537       160.2624 
 2285   0.0000       5.893059       160.3583 
 2286   0.0000       5.897070       160.4674 
 2287   0.0000       5.897837       160.4883 
 2288   0.0000       5.899788       160.5414 
 2289   0.0000       5.900607       160.5637 
 2290   0.0000       5.904748       160.6764 
 2291   0.0000       5.910034       160.8202 
 2292   0.0000       5.910704       160.8384 
 2293   0.0000       5.914489       160.9414 
 2294   0.0000       5.916204       160.9881 
 2295   0.0000       5.918680       161.0555 
 2296   0.0000       5.920580       161.1072 
 2297   0.0000       5.923732       161.1929 
 2298   0.0000       5.923937       161.1985 
 2299   0.0000       5.927408       161.2930 
 2300   0.0000       5.930180       161.3684 
 2301   0.0000       5.933316       161.4537 
 2302   0.0000       5.938390       161.5918 
 2303   0.0000       5.940246       161.6423 
 2304   0.0000       5.943624       161.7342 
 2305   0.0000       5.945132       161.7753 
 2306   0.0000       5.950064       161.9095 
 2307   0.0000       5.951737       161.9550 
 2308   0.0000       5.953905       162.0140 
 2309   0.0000       5.956931       162.0963 
 2310   0.0000       5.957614       162.1149 
 2311   0.0000       5.959047       162.1539 
 2312   0.0000       5.960740       162.2000 
 2313   0.0000       5.965225       162.3220 
 2314   0.0000       5.969285       162.4325 
 2315   0.0000       5.970865       162.4755 
 2316   0.0000       5.972273       162.5138 
 2317   0.0000       5.976022       162.6158 
 2318   0.0000       5.977928       162.6677 
 2319   0.0000       5.978584       162.6855 
 2320   0.0000       5.980743       162.7443 
 2321   0.0000       5.985464       162.8728 
 2322   0.0000       5.986450       162.8996 
 2323   0.0000       5.987938       162.9401 
 2324   0.0000       5.993424       163.0894 
 2325   0.0000       5.994256       163.1120 
 2326   0.0000       5.996300       163.1676 
 2327   0.0000       5.998872       163.2376 
 2328   0.0000       6.002460       163.3352 
 2329   0.0000       6.004080       163.3793 
 2330   0.0000       6.006649       163.4492 
 2331   0.0000       6.008870       163.5097 
 2332   0.0000       6.010438       163.5523 
 2333   0.0000       6.014069       163.6511 
 2334   0.0000       6.016487       163.7169 
 2335   0.0000       6.020175       163.8173 
 2336   0.0000       6.022148       163.8710 
 2337   0.0000       6.024145       163.9253 
 2338   0.0000       6.027759       164.0236 
 2339   0.0000       6.030121       164.0879 
 2340   0.0000       6.031563       164.1272 
 2341   0.0000       6.036507       164.2617 
 2342   0.0000       6.037525       164.2894 
 2343   0.0000       6.041910       164.4087 
 2344   0.0000       6.042610       164.4278 
 2345   0.0000       6.045154       164.4970 
 2346   0.0000       6.047878       164.5711 
 2347   0.0000       6.049622       164.6186 
 2348   0.0000       6.051351       164.6656 
 2349   0.0000       6.053918       164.7355 
 2350   0.0000       6.054812       164.7598 
 2351   0.0000       6.057867       164.8429 
 2352   0.0000       6.062437       164.9673 
 2353   0.0000       6.064941       165.0354 
 2354   0.0000       6.066065       165.0660 
 2355   0.0000       6.070068       165.1749 
 2356   0.0000       6.074147       165.2859 
 2357   0.0000       6.075097       165.3118 
 2358   0.0000       6.079012       165.4183 
 2359   0.0000       6.080935       165.4706 
 2360   0.0000       6.083816       165.5490 
 2361   0.0000       6.086560       165.6237 
 2362   0.0000       6.088966       165.6892 
 2363   0.0000       6.090890       165.7416 
 2364   0.0000       6.096074       165.8826 
 2365   0.0000       6.098503       165.9487 
 2366   0.0000       6.101778       166.0378 
 2367   0.0000       6.103714       166.0905 
 2368   0.0000       6.106697       166.1717 
 2369   0.0000       6.108414       166.2184 
 2370   0.0000       6.109254       166.2413 
 2371   0.0000       6.110552       166.2766 
 2372   0.0000       6.113646       166.3608 
 2373   0.0000       6.116022       166.4254 
 2374   0.0000       6.116532       166.4393 
 2375   0.0000       6.119178       166.5113 
 2376   0.0000       6.121584       166.5768 
 2377   0.0000       6.123328       166.6242 
 2378   0.0000       6.125491       166.6831 
 2379   0.0000       6.128279       166.7590 
 2380   0.0000       6.129887       166.8027 
 2381   0.0000       6.131403       166.8440 
 2382   0.0000       6.133648       166.9051 
 2383   0.0000       6.137713       167.0157 
 2384   0.0000       6.139936       167.0762 
 2385   0.0000       6.142032       167.1332 
 2386   0.0000       6.143347       167.1690 
 2387   0.0000       6.144819       167.2090 
 2388   0.0000       6.147265       167.2756 
 2389   0.0000       6.149583       167.3387 
 2390   0.0000       6.152448       167.4166 
 2391   0.0000       6.154256       167.4658 
 2392   0.0000       6.155584       167.5020 
 2393   0.0000       6.156905       167.5379 
 2394   0.0000       6.159146       167.5989 
 2395   0.0000       6.163829       167.7263 
 2396   0.0000       6.165041       167.7593 
 2397   0.0000       6.168352       167.8494 
 2398   0.0000       6.169303       167.8753 
 2399   0.0000       6.169830       167.8896 
 2400   0.0000       6.172446       167.9608 
 2401   0.0000       6.172982       167.9754 
 2402   0.0000       6.177527       168.0991 
 2403   0.0000       6.179193       168.1444 
 2404   0.0000       6.179484       168.1523 
 2405   0.0000       6.183135       168.2516 
 2406   0.0000       6.187463       168.3694 
 2407   0.0000       6.192118       168.4961 
 2408   0.0000       6.192576       168.5086 
 2409   0.0000       6.194271       168.5547 
 2410   0.0000       6.194734       168.5673 
 2411   0.0000       6.196452       168.6140 
 2412   0.0000       6.201684       168.7564 
 2413   0.0000       6.203946       168.8179 
 2414   0.0000       6.206445       168.8860 
 2415   0.0000       6.209304       168.9638 
 2416   0.0000       6.210702       169.0018 
 2417   0.0000       6.216008       169.1462 
 2418   0.0000       6.216252       169.1528 
 2419   0.0000       6.218402       169.2113 
 2420   0.0000       6.220963       169.2810 
 2421   0.0000       6.224686       169.3823 
 2422   0.0000       6.229077       169.5018 
 2423   0.0000       6.230895       169.5513 
 2424   0.0000       6.232280       169.5890 
 2425   0.0000       6.233925       169.6337 
 2426   0.0000       6.235636       169.6803 
 2427   0.0000       6.238690       169.7634 
 2428   0.0000       6.241337       169.8354 
 2429   0.0000       6.242233       169.8598 
 2430   0.0000       6.244522       169.9221 
 2431   0.0000       6.246603       169.9787 
 2432   0.0000       6.251011       170.0986 
 2433   0.0000       6.253345       170.1622 
 2434   0.0000       6.253704       170.1719 
 2435   0.0000       6.256562       170.2497 
 2436   0.0000       6.259584       170.3319 
 2437   0.0000       6.261578       170.3862 
 2438   0.0000       6.265594       170.4955 
 2439   0.0000       6.267841       170.5566 
 2440   0.0000       6.272198       170.6752 
 2441   0.0000       6.273833       170.7197 
 2442   0.0000       6.276922       170.8037 
 2443   0.0000       6.279005       170.8604 
 2444   0.0000       6.280197       170.8928 
 2445   0.0000       6.282590       170.9580 
 2446   0.0000       6.284799       171.0181 
 2447   0.0000       6.289251       171.1392 
 2448   0.0000       6.289927       171.1576 
 2449   0.0000       6.292365       171.2240 
 2450   0.0000       6.293300       171.2494 
 2451   0.0000       6.294192       171.2737 
 2452   0.0000       6.297364       171.3600 
 2453   0.0000       6.297839       171.3729 
 2454   0.0000       6.303486       171.5266 
 2455   0.0000       6.307073       171.6242 
 2456   0.0000       6.309130       171.6801 
 2457   0.0000       6.310692       171.7227 
 2458   0.0000       6.312338       171.7674 
 2459   0.0000       6.313441       171.7975 
 2460   0.0000       6.314439       171.8246 
 2461   0.0000       6.317892       171.9186 
 2462   0.0000       6.320850       171.9991 
 2463   0.0000       6.322448       172.0426 
 2464   0.0000       6.325286       172.1198 
 2465   0.0000       6.326983       172.1660 
 2466   0.0000       6.327818       172.1887 
 2467   0.0000       6.331785       172.2966 
 2468   0.0000       6.335424       172.3957 
 2469   0.0000       6.338018       172.4662 
 2470   0.0000       6.339930       172.5183 
 2471   0.0000       6.342952       172.6005 
 2472   0.0000       6.343879       172.6257 
 2473   0.0000       6.345663       172.6743 
 2474   0.0000       6.350192       172.7975 
 2475   0.0000       6.352935       172.8722 
 2476   0.0000       6.354132       172.9047 
 2477   0.0000       6.356998       172.9827 
 2478   0.0000       6.358629       173.0271 
 2479   0.0000       6.361533       173.1061 
 2480   0.0000       6.364609       173.1898 
 2481   0.0000       6.366988       173.2545 
 2482   0.0000       6.370334       173.3456 
 2483   0.0000       6.370779       173.3577 
 2484   0.0000       6.375280       173.4802 
 2485   0.0000       6.376118       173.5030 
 2486   0.0000       6.381283       173.6435 
 2487   0.0000       6.383010       173.6905 
 2488   0.0000       6.384021       173.7180 
 2489   0.0000       6.386929       173.7972 
 2490   0.0000       6.387693       173.8180 
 2491   0.0000       6.390566       173.8961 
 2492   0.0000       6.393393       173.9731 
 2493   0.0000       6.396818       174.0663 
 2494   0.0000       6.400180       174.1577 
 2495   0.0000       6.401456       174.1925 
 2496   0.0000       6.403372       174.2446 
 2497   0.0000       6.406538       174.3308 
 2498   0.0000       6.407375       174.3535 
 2499   0.0000       6.410247       174.4317 
 2500   0.0000       6.411412       174.4634 
 2501   0.0000       6.414092       174.5363 
 2502   0.0000       6.415097       174.5637 
 2503   0.0000       6.417708       174.6347 
 2504   0.0000       6.421699       174.7433 
 2505   0.0000       6.423348       174.7882 
 2506   0.0000       6.425037       174.8341 
 2507   0.0000       6.427007       174.8878 
 2508   0.0000       6.429202       174.9475 
 2509   0.0000       6.434303       175.0863 
 2510   0.0000       6.436889       175.1566 
 2511   0.0000       6.437757       175.1803 
 2512   0.0000       6.440005       175.2414 
 2513   0.0000       6.441396       175.2793 
 2514   0.0000       6.445521       175.3916 
 2515   0.0000       6.449815       175.5084 
 2516   0.0000       6.453516       175.6091 
 2517   0.0000       6.453938       175.6206 
 2518   0.0000       6.454767       175.6431 
 2519   0.0000       6.455679       175.6680 
 2520   0.0000       6.456845       175.6997 
 2521   0.0000       6.459702       175.7774 
 2522   0.0000       6.465268       175.9289 
 2523   0.0000       6.466626       175.9659 
 2524   0.0000       6.473066       176.1411 
 2525   0.0000       6.474611       176.1831 
 2526   0.0000       6.475819       176.2160 
 2527   0.0000       6.476031       176.2218 
 2528   0.0000       6.480284       176.3375 
 2529   0.0000       6.482083       176.3864 
 2530   0.0000       6.484468       176.4514 
 2531   0.0000       6.488198       176.5528 
 2532   0.0000       6.493232       176.6898 
 2533   0.0000       6.494861       176.7341 
 2534   0.0000       6.497548       176.8073 
 2535   0.0000       6.501727       176.9210 
 2536   0.0000       6.501977       176.9278 
 2537   0.0000       6.504864       177.0063 
 2538   0.0000       6.506126       177.0407 
 2539   0.0000       6.509232       177.1252 
 2540   0.0000       6.511829       177.1959 
 2541   0.0000       6.513364       177.2376 
 2542   0.0000       6.517101       177.3393 
 2543   0.0000       6.519072       177.3930 
 2544   0.0000       6.520900       177.4427 
 2545   0.0000       6.526565       177.5969 
 2546   0.0000       6.530590       177.7064 
 2547   0.0000       6.531031       177.7184 
 2548   0.0000       6.533039       177.7730 
 2549   0.0000       6.538291       177.9159 
 2550   0.0000       6.539130       177.9388 
 2551   0.0000       6.540762       177.9832 
 2552   0.0000       6.544941       178.0969 
 2553   0.0000       6.548074       178.1822 
 2554   0.0000       6.550220       178.2406 
 2555   0.0000       6.552896       178.3134 
 2556   0.0000       6.554356       178.3531 
 2557   0.0000       6.555682       178.3892 
 2558   0.0000       6.557758       178.4457 
 2559   0.0000       6.559774       178.5005 
 2560   0.0000       6.562105       178.5640 
 2561   0.0000       6.565469       178.6555 
 2562   0.0000       6.574078       178.8898 
 2563   0.0000       6.574578       178.9034 
 2564   0.0000       6.575096       178.9175 
 2565   0.0000       6.577244       178.9759 
 2566   0.0000       6.581061       179.0798 
 2567   0.0000       6.583175       179.1373 
 2568   0.0000       6.584313       179.1683 
 2569   0.0000       6.588396       179.2794 
 2570   0.0000       6.590455       179.3354 
 2571   0.0000       6.591681       179.3688 
 2572   0.0000       6.593398       179.4155 
 2573   0.0000       6.595612       179.4757 
 2574   0.0000       6.598128       179.5442 
 2575   0.0000       6.600106       179.5980 
 2576   0.0000       6.604066       179.7058 
 2577   0.0000       6.606773       179.7794 
 2578   0.0000       6.609215       179.8459 
 2579   0.0000       6.611806       179.9164 
 2580   0.0000       6.612488       179.9349 
 2581   0.0000       6.614610       179.9927 
 2582   0.0000       6.617166       180.0623 
 2583   0.0000       6.620356       180.1490 
 2584   0.0000       6.623237       180.2275 
 2585   0.0000       6.623510       180.2349 
 2586   0.0000       6.626556       180.3177 
 2587   0.0000       6.631582       180.4545 
 2588   0.0000       6.633844       180.5161 
 2589   0.0000       6.635419       180.5589 
 2590   0.0000       6.637515       180.6160 
 2591   0.0000       6.638581       180.6450 
 2592   0.0000       6.640931       180.7089 
 2593   0.0000       6.641930       180.7361 
 2594   0.0000       6.644204       180.7980 
 2595   0.0000       6.647904       180.8987 
 2596   0.0000       6.651065       180.9847 
 2597   0.0000       6.655443       181.1038 
 2598   0.0000       6.658563       181.1887 
 2599   0.0000       6.660443       181.2399 
 2600   0.0000       6.665476       181.3768 
 2601   0.0000       6.668504       181.4592 
 2602   0.0000       6.670067       181.5017 
 2603   0.0000       6.672585       181.5703 
 2604   0.0000       6.674066       181.6106 
 2605   0.0000       6.676007       181.6634 
 2606   0.0000       6.676712       181.6826 
 2607   0.0000       6.681471       181.8121 
 2608   0.0000       6.684125       181.8843 
 2609   0.0000       6.687120       181.9658 
 2610   0.0000       6.689561       182.0322 
 2611   0.0000       6.690485       182.0573 
 2612   0.0000       6.692439       182.1105 
 2613   0.0000       6.697068       182.2365 
 2614   0.0000       6.698509       182.2757 
 2615   0.0000       6.701960       182.3696 
 2616   0.0000       6.707253       182.5136 
 2617   0.0000       6.708465       182.5466 
 2618   0.0000       6.710640       182.6058 
 2619   0.0000       6.711521       182.6298 
 2620   0.0000       6.715075       182.7265 
 2621   0.0000       6.718114       182.8092 
 2622   0.0000       6.718979       182.8327 
 2623   0.0000       6.719922       182.8584 
 2624   0.0000       6.725005       182.9967 
 2625   0.0000       6.726639       183.0412 
 2626   0.0000       6.727103       183.0538 
 2627   0.0000       6.732943       183.2127 
 2628   0.0000       6.734487       183.2547 
 2629   0.0000       6.736241       183.3024 
 2630   0.0000       6.739439       183.3895 
 2631   0.0000       6.742082       183.4614 
 2632   0.0000       6.743792       183.5079 
 2633   0.0000       6.747984       183.6220 
 2634   0.0000       6.749973       183.6761 
 2635   0.0000       6.757648       183.8849 
 2636   0.0000       6.760341       183.9582 
 2637   0.0000       6.765156       184.0893 
 2638   0.0000       6.765855       184.1083 
 2639   0.0000       6.770439       184.2330 
 2640   0.0000       6.771203       184.2538 
 2641   0.0000       6.775257       184.3641 
 2642   0.0000       6.775755       184.3777 
 2643   0.0000       6.779644       184.4835 
 2644   0.0000       6.785233       184.6356 
 2645   0.0000       6.785462       184.6418 
 2646   0.0000       6.788847       184.7339 
 2647   0.0000       6.789583       184.7539 
 2648   0.0000       6.794849       184.8972 
 2649   0.0000       6.798267       184.9902 
 2650   0.0000       6.801796       185.0863 
 2651   0.0000       6.806441       185.2127 
 2652   0.0000       6.806487       185.2139 
 2653   0.0000       6.808065       185.2569 
 2654   0.0000       6.814803       185.4402 
 2655   0.0000       6.816257       185.4798 
 2656   0.0000       6.817456       185.5124 
 2657   0.0000       6.822228       185.6423 
 2658   0.0000       6.828711       185.8187 
 2659   0.0000       6.829770       185.8475 
 2660   0.0000       6.833771       185.9563 
 2661   0.0000       6.837183       186.0492 
 2662   0.0000       6.842459       186.1928 
 2663   0.0000       6.843178       186.2123 
 2664   0.0000       6.846347       186.2986 
 2665   0.0000       6.854199       186.5122 
 2666   0.0000       6.854569       186.5223 
 2667   0.0000       6.859191       186.6481 
 2668   0.0000       6.861108       186.7002 
 2669   0.0000       6.863828       186.7742 
 2670   0.0000       6.865790       186.8276 
 2671   0.0000       6.869968       186.9413 
 2672   0.0000       6.874549       187.0660 
 2673   0.0000       6.878756       187.1805 
 2674   0.0000       6.882220       187.2747 
 2675   0.0000       6.883041       187.2971 
 2676   0.0000       6.887148       187.4088 
 2677   0.0000       6.892991       187.5678 
 2678   0.0000       6.897157       187.6812 
 2679   0.0000       6.899880       187.7553 
 2680   0.0000       6.901320       187.7945 
 2681   0.0000       6.904437       187.8793 
 2682   0.0000       6.905921       187.9197 
 2683   0.0000       6.907761       187.9697 
 2684   0.0000       6.915244       188.1733 
 2685   0.0000       6.919760       188.2962 
 2686   0.0000       6.924436       188.4235 
 2687   0.0000       6.932648       188.6469 
 2688   0.0000       6.934141       188.6876 
 2689   0.0000       6.937631       188.7825 
 2690   0.0000       6.938193       188.7978 
 2691   0.0000       6.947040       189.0386 
 2692   0.0000       6.948434       189.0765 
 2693   0.0000       6.950501       189.1327 
 2694   0.0000       6.957357       189.3193 
 2695   0.0000       6.960142       189.3951 
 2696   0.0000       6.961408       189.4295 
 2697   0.0000       6.964251       189.5069 
 2698   0.0000       6.969554       189.6512 
 2699   0.0000       6.971307       189.6989 
 2700   0.0000       6.973223       189.7510 
 2701   0.0000       6.978531       189.8955 
 2702   0.0000       6.982445       190.0020 
 2703   0.0000       6.985268       190.0788 
 2704   0.0000       6.985967       190.0978 
 2705   0.0000       6.990327       190.2165 
 2706   0.0000       6.994647       190.3340 
 2707   0.0000       6.999471       190.4653 
 2708   0.0000       7.003092       190.5638 
 2709   0.0000       7.006385       190.6534 
 2710   0.0000       7.008245       190.7040 
 2711   0.0000       7.014126       190.8641 
 2712   0.0000       7.019320       191.0054 
 2713   0.0000       7.022964       191.1046 
 2714   0.0000       7.023785       191.1269 
 2715   0.0000       7.032580       191.3662 
 2716   0.0000       7.035478       191.4451 
 2717   0.0000       7.038574       191.5293 
 2718   0.0000       7.039788       191.5624 
 2719   0.0000       7.044902       191.7015 
 2720   0.0000       7.046692       191.7502 
 2721   0.0000       7.048049       191.7872 
 2722   0.0000       7.049591       191.8291 
 2723   0.0000       7.055959       192.0024 
 2724   0.0000       7.057978       192.0574 
 2725   0.0000       7.067346       192.3123 
 2726   0.0000       7.071392       192.4223 
 2727   0.0000       7.074511       192.5072 
 2728   0.0000       7.077344       192.5843 
 2729   0.0000       7.082550       192.7260 
 2730   0.0000       7.085080       192.7948 
 2731   0.0000       7.090488       192.9420 
 2732   0.0000       7.091629       192.9730 
 2733   0.0000       7.097805       193.1411 
 2734   0.0000       7.100108       193.2038 
 2735   0.0000       7.106001       193.3641 
 2736   0.0000       7.107555       193.4064 
 2737   0.0000       7.112737       193.5474 
 2738   0.0000       7.113723       193.5742 
 2739   0.0000       7.121776       193.7934 
 2740   0.0000       7.125561       193.8964 
 2741   0.0000       7.130791       194.0387 
 2742   0.0000       7.135432       194.1650 
 2743   0.0000       7.138702       194.2540 
 2744   0.0000       7.142140       194.3475 
 2745   0.0000       7.148434       194.5188 
 2746   0.0000       7.150625       194.5784 
 2747   0.0000       7.153397       194.6538 
 2748   0.0000       7.154982       194.6970 
 2749   0.0000       7.158430       194.7908 
 2750   0.0000       7.162236       194.8943 
 2751   0.0000       7.166836       195.0195 
 2752   0.0000       7.169702       195.0975 
 2753   0.0000       7.173052       195.1887 
 2754   0.0000       7.176139       195.2727 
 2755   0.0000       7.177838       195.3189 
 2756   0.0000       7.181921       195.4300 
 2757   0.0000       7.186517       195.5551 
 2758   0.0000       7.186821       195.5633 
 2759   0.0000       7.191084       195.6793 
 2760   0.0000       7.193273       195.7389 
 2761   0.0000       7.196426       195.8247 
 2762   0.0000       7.201167       195.9537 
 2763   0.0000       7.203882       196.0276 
 2764   0.0000       7.205738       196.0781 
 2765   0.0000       7.206514       196.0992 
 2766   0.0000       7.210047       196.1954 
 2767   0.0000       7.214334       196.3120 
 2768   0.0000       7.219358       196.4487 
 2769   0.0000       7.223194       196.5531 
 2770   0.0000       7.223820       196.5701 
 2771   0.0000       7.230892       196.7626 
 2772   0.0000       7.232684       196.8113 
 2773   0.0000       7.234855       196.8704 
 2774   0.0000       7.244307       197.1276 
 2775   0.0000       7.245314       197.1550 
 2776   0.0000       7.250647       197.3001 
 2777   0.0000       7.258162       197.5046 
 2778   0.0000       7.267027       197.7459 
 2779   0.0000       7.267492       197.7585 
 2780   0.0000       7.273869       197.9320 
 2781   0.0000       7.279271       198.0790 
 2782   0.0000       7.285151       198.2390 
 2783   0.0000       7.290005       198.3711 
 2784   0.0000       7.292313       198.4339 
 2785   0.0000       7.294117       198.4830 
 2786   0.0000       7.295805       198.5289 
 2787   0.0000       7.300261       198.6502 
 2788   0.0000       7.306225       198.8125 
 2789   0.0000       7.311842       198.9653 
 2790   0.0000       7.314147       199.0281 
 2791   0.0000       7.318838       199.1557 
 2792   0.0000       7.323425       199.2805 
 2793   0.0000       7.325909       199.3481 
 2794   0.0000       7.328140       199.4088 
 2795   0.0000       7.336287       199.6305 
 2796   0.0000       7.340687       199.7502 
 2797   0.0000       7.342461       199.7985 
 2798   0.0000       7.345575       199.8833 
 2799   0.0000       7.352348       200.0675 
 2800   0.0000       7.353764       200.1061 
 2801   0.0000       7.356313       200.1754 
 2802   0.0000       7.361524       200.3172 
 2803   0.0000       7.364902       200.4092 
 2804   0.0000       7.372024       200.6030 
 2805   0.0000       7.379987       200.8197 
 2806   0.0000       7.383547       200.9165 
 2807   0.0000       7.386062       200.9850 
 2808   0.0000       7.389157       201.0692 
 2809   0.0000       7.394150       201.2051 
 2810   0.0000       7.398147       201.3138 
 2811   0.0000       7.401719       201.4110 
 2812   0.0000       7.403979       201.4725 
 2813   0.0000       7.407150       201.5588 
 2814   0.0000       7.408913       201.6068 
 2815   0.0000       7.417984       201.8536 
 2816   0.0000       7.419919       201.9063 
 2817   0.0000       7.421040       201.9368 
 2818   0.0000       7.428243       202.1328 
 2819   0.0000       7.429849       202.1765 
 2820   0.0000       7.432087       202.2374 
 2821   0.0000       7.441163       202.4843 
 2822   0.0000       7.448296       202.6784 
 2823   0.0000       7.449018       202.6981 
 2824   0.0000       7.451813       202.7742 
 2825   0.0000       7.453734       202.8264 
 2826   0.0000       7.458436       202.9544 
 2827   0.0000       7.463456       203.0910 
 2828   0.0000       7.464385       203.1162 
 2829   0.0000       7.465482       203.1461 
 2830   0.0000       7.472591       203.3395 
 2831   0.0000       7.473400       203.3616 
 2832   0.0000       7.476317       203.4409 
 2833   0.0000       7.477272       203.4669 
 2834   0.0000       7.478998       203.5139 
 2835   0.0000       7.485267       203.6845 
 2836   0.0000       7.486162       203.7088 
 2837   0.0000       7.489375       203.7962 
 2838   0.0000       7.492507       203.8815 
 2839   0.0000       7.495786       203.9707 
 2840   0.0000       7.498405       204.0420 
 2841   0.0000       7.500894       204.1097 
 2842   0.0000       7.505055       204.2229 
 2843   0.0000       7.506809       204.2707 
 2844   0.0000       7.510614       204.3742 
 2845   0.0000       7.513120       204.4424 
 2846   0.0000       7.514088       204.4687 
 2847   0.0000       7.517606       204.5645 
 2848   0.0000       7.520043       204.6308 
 2849   0.0000       7.523559       204.7264 
 2850   0.0000       7.526534       204.8074 
 2851   0.0000       7.530801       204.9235 
 2852   0.0000       7.531718       204.9485 
 2853   0.0000       7.539032       205.1475 
 2854   0.0000       7.540804       205.1957 
 2855   0.0000       7.545580       205.3257 
 2856   0.0000       7.550733       205.4659 
 2857   0.0000       7.551996       205.5003 
 2858   0.0000       7.557024       205.6371 
 2859   0.0000       7.558206       205.6692 
 2860   0.0000       7.562548       205.7874 
 2861   0.0000       7.567428       205.9202 
 2862   0.0000       7.570121       205.9935 
 2863   0.0000       7.573791       206.0933 
 2864   0.0000       7.575640       206.1436 
 2865   0.0000       7.579743       206.2553 
 2866   0.0000       7.582596       206.3329 
 2867   0.0000       7.587886       206.4769 
 2868   0.0000       7.590823       206.5568 
 2869   0.0000       7.593575       206.6317 
 2870   0.0000       7.594624       206.6602 
 2871   0.0000       7.599799       206.8010 
 2872   0.0000       7.603329       206.8971 
 2873   0.0000       7.605331       206.9516 
 2874   0.0000       7.607503       207.0107 
 2875   0.0000       7.610673       207.0969 
 2876   0.0000       7.613067       207.1621 
 2877   0.0000       7.616120       207.2452 
 2878   0.0000       7.623764       207.4532 
 2879   0.0000       7.623981       207.4591 
 2880   0.0000       7.630710       207.6422 
 2881   0.0000       7.632580       207.6931 
 2882   0.0000       7.634556       207.7468 
 2883   0.0000       7.636044       207.7873 
 2884   0.0000       7.640534       207.9095 
 2885   0.0000       7.644017       208.0043 
 2886   0.0000       7.647451       208.0977 
 2887   0.0000       7.649397       208.1507 
 2888   0.0000       7.651003       208.1944 
 2889   0.0000       7.656086       208.3327 
 2890   0.0000       7.657732       208.3775 
 2891   0.0000       7.662949       208.5194 
 2892   0.0000       7.663754       208.5414 
 2893   0.0000       7.670433       208.7231 
 2894   0.0000       7.677658       208.9197 
 2895   0.0000       7.680536       208.9980 
 2896   0.0000       7.684401       209.1032 
 2897   0.0000       7.687217       209.1798 
 2898   0.0000       7.689625       209.2453 
 2899   0.0000       7.692240       209.3165 
 2900   0.0000       7.699328       209.5094 
 2901   0.0000       7.700165       209.5321 
 2902   0.0000       7.704531       209.6510 
 2903   0.0000       7.704904       209.6611 
 2904   0.0000       7.710887       209.8239 
 2905   0.0000       7.713235       209.8878 
 2906   0.0000       7.715650       209.9535 
 2907   0.0000       7.720976       210.0984 
 2908   0.0000       7.724362       210.1906 
 2909   0.0000       7.729162       210.3212 
 2910   0.0000       7.730349       210.3535 
 2911   0.0000       7.731652       210.3890 
 2912   0.0000       7.736890       210.5315 
 2913   0.0000       7.741243       210.6499 
 2914   0.0000       7.743171       210.7024 
 2915   0.0000       7.747992       210.8336 
 2916   0.0000       7.754859       211.0204 
 2917   0.0000       7.756101       211.0542 
 2918   0.0000       7.759699       211.1521 
 2919   0.0000       7.761858       211.2109 
 2920   0.0000       7.764191       211.2744 
 2921   0.0000       7.766903       211.3482 
 2922   0.0000       7.768099       211.3807 
 2923   0.0000       7.770510       211.4463 
 2924   0.0000       7.774489       211.5546 
 2925   0.0000       7.777232       211.6292 
 2926   0.0000       7.779687       211.6960 
 2927   0.0000       7.785571       211.8562 
 2928   0.0000       7.786417       211.8792 
 2929   0.0000       7.788564       211.9376 
 2930   0.0000       7.792490       212.0444 
 2931   0.0000       7.796410       212.1511 
 2932   0.0000       7.798395       212.2051 
 2933   0.0000       7.803481       212.3435 
 2934   0.0000       7.805901       212.4094 
 2935   0.0000       7.810050       212.5223 
 2936   0.0000       7.812008       212.5755 
 2937   0.0000       7.814848       212.6528 
 2938   0.0000       7.822641       212.8649 
 2939   0.0000       7.829473       213.0508 
 2940   0.0000       7.831925       213.1175 
 2941   0.0000       7.836476       213.2413 
 2942   0.0000       7.836850       213.2515 
 2943   0.0000       7.840641       213.3547 
 2944   0.0000       7.844759       213.4668 
 2945   0.0000       7.845960       213.4994 
 2946   0.0000       7.849539       213.5968 
 2947   0.0000       7.852259       213.6708 
 2948   0.0000       7.857443       213.8119 
 2949   0.0000       7.858286       213.8348 
 2950   0.0000       7.861062       213.9104 
 2951   0.0000       7.866183       214.0497 
 2952   0.0000       7.868816       214.1214 
 2953   0.0000       7.869497       214.1399 
 2954   0.0000       7.872561       214.2233 
 2955   0.0000       7.874744       214.2827 
 2956   0.0000       7.882237       214.4866 
 2957   0.0000       7.885235       214.5681 
 2958   0.0000       7.887257       214.6232 
 2959   0.0000       7.889332       214.6796 
 2960   0.0000       7.892682       214.7708 
 2961   0.0000       7.897105       214.8912 
 2962   0.0000       7.897593       214.9044 
 2963   0.0000       7.902641       215.0418 
 2964   0.0000       7.907632       215.1776 
 2965   0.0000       7.911737       215.2893 
 2966   0.0000       7.917620       215.4494 
 2967   0.0000       7.918592       215.4758 
 2968   0.0000       7.924314       215.6315 
 2969   0.0000       7.928761       215.7526 
 2970   0.0000       7.930121       215.7896 
 2971   0.0000       7.931971       215.8399 
 2972   0.0000       7.935434       215.9342 
 2973   0.0000       7.939145       216.0351 
 2974   0.0000       7.940079       216.0605 
 2975   0.0000       7.940450       216.0706 
 2976   0.0000       7.945604       216.2109 
 2977   0.0000       7.948059       216.2777 
 2978   0.0000       7.957252       216.5278 
 2979   0.0000       7.958321       216.5569 
 2980   0.0000       7.962159       216.6614 
 2981   0.0000       7.964403       216.7224 
 2982   0.0000       7.967940       216.8187 
 2983   0.0000       7.971617       216.9187 
 2984   0.0000       7.973592       216.9725 
 2985   0.0000       7.977299       217.0733 
 2986   0.0000       7.982050       217.2026 
 2987   0.0000       7.986624       217.3271 
 2988   0.0000       7.989101       217.3945 
 2989   0.0000       7.989245       217.3984 
 2990   0.0000       7.995826       217.5775 
 2991   0.0000       7.997101       217.6122 
 2992   0.0000       7.998332       217.6457 
 2993   0.0000       8.004374       217.8101 
 2994   0.0000       8.004846       217.8229 
 2995   0.0000       8.007290       217.8894 
 2996   0.0000       8.010157       217.9674 
 2997   0.0000       8.013378       218.0551 
 2998   0.0000       8.017530       218.1681 
 2999   0.0000       8.021173       218.2672 
 3000   0.0000       8.025676       218.3897 
 3001   0.0000       8.027183       218.4308 
 3002   0.0000       8.028719       218.4726 
 3003   0.0000       8.030722       218.5271 
 3004   0.0000       8.033179       218.5939 
 3005   0.0000       8.036445       218.6828 
 3006   0.0000       8.041761       218.8274 
 3007   0.0000       8.044791       218.9099 
 3008   0.0000       8.048401       219.0081 
 3009   0.0000       8.052374       219.1162 
 3010   0.0000       8.055240       219.1942 
 3011   0.0000       8.059779       219.3177 
 3012   0.0000       8.064379       219.4429 
 3013   0.0000       8.067673       219.5325 
 3014   0.0000       8.069943       219.5943 
 3015   0.0000       8.072902       219.6748 
 3016   0.0000       8.076653       219.7769 
 3017   0.0000       8.079106       219.8436 
 3018   0.0000       8.084707       219.9961 
 3019   0.0000       8.090386       220.1506 
 3020   0.0000       8.092944       220.2202 
 3021   0.0000       8.095314       220.2847 
 3022   0.0000       8.098097       220.3604 
 3023   0.0000       8.100469       220.4250 
 3024   0.0000       8.103846       220.5169 
 3025   0.0000       8.110834       220.7070 
 3026   0.0000       8.115107       220.8233 
 3027   0.0000       8.119092       220.9317 
 3028   0.0000       8.122162       221.0153 
 3029   0.0000       8.124163       221.0697 
 3030   0.0000       8.125312       221.1010 
 3031   0.0000       8.127480       221.1600 
 3032   0.0000       8.130096       221.2312 
 3033   0.0000       8.134861       221.3608 
 3034   0.0000       8.135492       221.3780 
 3035   0.0000       8.140230       221.5069 
 3036   0.0000       8.141104       221.5307 
 3037   0.0000       8.146125       221.6673 
 3038   0.0000       8.148698       221.7373 
 3039   0.0000       8.153631       221.8716 
 3040   0.0000       8.156112       221.9391 
 3041   0.0000       8.157763       221.9840 
 3042   0.0000       8.161417       222.0834 
 3043   0.0000       8.162403       222.1103 
 3044   0.0000       8.167373       222.2455 
 3045   0.0000       8.168723       222.2823 
 3046   0.0000       8.170166       222.3215 
 3047   0.0000       8.177471       222.5203 
 3048   0.0000       8.178651       222.5524 
 3049   0.0000       8.181294       222.6243 
 3050   0.0000       8.183444       222.6828 
 3051   0.0000       8.188472       222.8197 
 3052   0.0000       8.191980       222.9151 
 3053   0.0000       8.195621       223.0142 
 3054   0.0000       8.198458       223.0914 
 3055   0.0000       8.199033       223.1070 
 3056   0.0000       8.203183       223.2200 
 3057   0.0000       8.204693       223.2610 
 3058   0.0000       8.205694       223.2883 
 3059   0.0000       8.214897       223.5387 
 3060   0.0000       8.220081       223.6798 
 3061   0.0000       8.221812       223.7269 
 3062   0.0000       8.224847       223.8095 
 3063   0.0000       8.226889       223.8650 
 3064   0.0000       8.233249       224.0381 
 3065   0.0000       8.234171       224.0632 
 3066   0.0000       8.236792       224.1345 
 3067   0.0000       8.240674       224.2401 
 3068   0.0000       8.246828       224.4076 
 3069   0.0000       8.247554       224.4274 
 3070   0.0000       8.249267       224.4740 
 3071   0.0000       8.253305       224.5838 
 3072   0.0000       8.256252       224.6641 
 3073   0.0000       8.259827       224.7613 
 3074   0.0000       8.262738       224.8405 
 3075   0.0000       8.263896       224.8721 
 3076   0.0000       8.266983       224.9560 
 3077   0.0000       8.267404       224.9675 
 3078   0.0000       8.268313       224.9922 
 3079   0.0000       8.273395       225.1305 
 3080   0.0000       8.275583       225.1901 
 3081   0.0000       8.278161       225.2602 
 3082   0.0000       8.280479       225.3233 
 3083   0.0000       8.286342       225.4828 
 3084   0.0000       8.288535       225.5425 
 3085   0.0000       8.289278       225.5627 
 3086   0.0000       8.293875       225.6878 
 3087   0.0000       8.295821       225.7408 
 3088   0.0000       8.297061       225.7745 
 3089   0.0000       8.299983       225.8540 
 3090   0.0000       8.304127       225.9668 
 3091   0.0000       8.306743       226.0380 
 3092   0.0000       8.307734       226.0649 
 3093   0.0000       8.312181       226.1859 
 3094   0.0000       8.313943       226.2339 
 3095   0.0000       8.315676       226.2810 
 3096   0.0000       8.320602       226.4151 
 3097   0.0000       8.322334       226.4622 
 3098   0.0000       8.323229       226.4866 
 3099   0.0000       8.326297       226.5701 
 3100   0.0000       8.328167       226.6209 
 3101   0.0000       8.333802       226.7743 
 3102   0.0000       8.334524       226.7939 
 3103   0.0000       8.339075       226.9178 
 3104   0.0000       8.341515       226.9842 
 3105   0.0000       8.343175       227.0293 
 3106   0.0000       8.345632       227.0962 
 3107   0.0000       8.346777       227.1274 
 3108   0.0000       8.349068       227.1897 
 3109   0.0000       8.354664       227.3420 
 3110   0.0000       8.357726       227.4253 
 3111   0.0000       8.360225       227.4933 
 3112   0.0000       8.369465       227.7447 
 3113   0.0000       8.372044       227.8149 
 3114   0.0000       8.374549       227.8831 
 3115   0.0000       8.381991       228.0856 
 3116   0.0000       8.383852       228.1362 
 3117   0.0000       8.385904       228.1921 
 3118   0.0000       8.386281       228.2023 
 3119   0.0000       8.389439       228.2882 
 3120   0.0000       8.392344       228.3673 
 3121   0.0000       8.396572       228.4824 
 3122   0.0000       8.399005       228.5486 
 3123   0.0000       8.400013       228.5760 
 3124   0.0000       8.401204       228.6084 
 3125   0.0000       8.404097       228.6871 
 3126   0.0000       8.407612       228.7828 
 3127   0.0000       8.408983       228.8201 
 3128   0.0000       8.413918       228.9543 
 3129   0.0000       8.416779       229.0322 
 3130   0.0000       8.418514       229.0794 
 3131   0.0000       8.420531       229.1343 
 3132   0.0000       8.425658       229.2738 
 3133   0.0000       8.427512       229.3243 
 3134   0.0000       8.427830       229.3329 
 3135   0.0000       8.432417       229.4577 
 3136   0.0000       8.433571       229.4891 
 3137   0.0000       8.437599       229.5987 
 3138   0.0000       8.438797       229.6313 
 3139   0.0000       8.440978       229.6907 
 3140   0.0000       8.442231       229.7248 
 3141   0.0000       8.445823       229.8225 
 3142   0.0000       8.449071       229.9109 
 3143   0.0000       8.456043       230.1006 
 3144   0.0000       8.457621       230.1436 
 3145   0.0000       8.459862       230.2046 
 3146   0.0000       8.462838       230.2855 
 3147   0.0000       8.465174       230.3491 
 3148   0.0000       8.466701       230.3906 
 3149   0.0000       8.473809       230.5841 
 3150   0.0000       8.474667       230.6074 
 3151   0.0000       8.478432       230.7099 
 3152   0.0000       8.485128       230.8921 
 3153   0.0000       8.486200       230.9212 
 3154   0.0000       8.489763       231.0182 
 3155   0.0000       8.496311       231.1964 
 3156   0.0000       8.498142       231.2462 
 3157   0.0000       8.498912       231.2672 
 3158   0.0000       8.502262       231.3583 
 3159   0.0000       8.508836       231.5372 
 3160   0.0000       8.513037       231.6515 
 3161   0.0000       8.513765       231.6713 
 3162   0.0000       8.520706       231.8602 
 3163   0.0000       8.524278       231.9574 
 3164   0.0000       8.526280       232.0119 
 3165   0.0000       8.531095       232.1429 
 3166   0.0000       8.532798       232.1892 
 3167   0.0000       8.533070       232.1966 
 3168   0.0000       8.536676       232.2948 
 3169   0.0000       8.540694       232.4041 
 3170   0.0000       8.542603       232.4561 
 3171   0.0000       8.543500       232.4805 
 3172   0.0000       8.546591       232.5646 
 3173   0.0000       8.547786       232.5971 
 3174   0.0000       8.550310       232.6658 
 3175   0.0000       8.555943       232.8190 
 3176   0.0000       8.560924       232.9546 
 3177   0.0000       8.565074       233.0675 
 3178   0.0000       8.569302       233.1826 
 3179   0.0000       8.571933       233.2542 
 3180   0.0000       8.575226       233.3438 
 3181   0.0000       8.577843       233.4150 
 3182   0.0000       8.579254       233.4534 
 3183   0.0000       8.582105       233.5310 
 3184   0.0000       8.588850       233.7145 
 3185   0.0000       8.591800       233.7948 
 3186   0.0000       8.597460       233.9488 
 3187   0.0000       8.601193       234.0504 
 3188   0.0000       8.604423       234.1383 
 3189   0.0000       8.605508       234.1678 
 3190   0.0000       8.613288       234.3795 
 3191   0.0000       8.615199       234.4315 
 3192   0.0000       8.616718       234.4728 
 3193   0.0000       8.624434       234.6828 
 3194   0.0000       8.628744       234.8001 
 3195   0.0000       8.630842       234.8572 
 3196   0.0000       8.634193       234.9483 
 3197   0.0000       8.636188       235.0026 
 3198   0.0000       8.638839       235.0747 
 3199   0.0000       8.641963       235.1598 
 3200   0.0000       8.642573       235.1764 
 3201   0.0000       8.649571       235.3668 
 3202   0.0000       8.652457       235.4453 
 3203   0.0000       8.652950       235.4587 
 3204   0.0000       8.658670       235.6144 
 3205   0.0000       8.661845       235.7008 
 3206   0.0000       8.665103       235.7894 
 3207   0.0000       8.669976       235.9221 
 3208   0.0000       8.671282       235.9576 
 3209   0.0000       8.674520       236.0457 
 3210   0.0000       8.675914       236.0836 
 3211   0.0000       8.678092       236.1429 
 3212   0.0000       8.680929       236.2201 
 3213   0.0000       8.684491       236.3170 
 3214   0.0000       8.688234       236.4189 
 3215   0.0000       8.695448       236.6152 
 3216   0.0000       8.697756       236.6780 
 3217   0.0000       8.698525       236.6989 
 3218   0.0000       8.699502       236.7255 
 3219   0.0000       8.704930       236.8732 
 3220   0.0000       8.711079       237.0405 
 3221   0.0000       8.711326       237.0472 
 3222   0.0000       8.713678       237.1112 
 3223   0.0000       8.720703       237.3024 
 3224   0.0000       8.723901       237.3894 
 3225   0.0000       8.725891       237.4436 
 3226   0.0000       8.728161       237.5053 
 3227   0.0000       8.733893       237.6613 
 3228   0.0000       8.737194       237.7511 
 3229   0.0000       8.745022       237.9642 
 3230   0.0000       8.749283       238.0801 
 3231   0.0000       8.753652       238.1990 
 3232   0.0000       8.758543       238.3321 
 3233   0.0000       8.764838       238.5034 
 3234   0.0000       8.765581       238.5236 
 3235   0.0000       8.770008       238.6440 
 3236   0.0000       8.773261       238.7326 
 3237   0.0000       8.777427       238.8459 
 3238   0.0000       8.777916       238.8592 
 3239   0.0000       8.781136       238.9469 
 3240   0.0000       8.787384       239.1169 
 3241   0.0000       8.787548       239.1213 
 3242   0.0000       8.794114       239.3000 
 3243   0.0000       8.797132       239.3821 
 3244   0.0000       8.801650       239.5051 
 3245   0.0000       8.809052       239.7065 
 3246   0.0000       8.816506       239.9093 
 3247   0.0000       8.821162       240.0360 
 3248   0.0000       8.824119       240.1165 
 3249   0.0000       8.827358       240.2046 
 3250   0.0000       8.834418       240.3967 
 3251   0.0000       8.835119       240.4158 
 3252   0.0000       8.842651       240.6208 
 3253   0.0000       8.844633       240.6747 
 3254   0.0000       8.854019       240.9301 
 3255   0.0000       8.857229       241.0175 
 3256   0.0000       8.859377       241.0759 
 3257   0.0000       8.866197       241.2615 
 3258   0.0000       8.871349       241.4017 
 3259   0.0000       8.872976       241.4459 
 3260   0.0000       8.878939       241.6082 
 3261   0.0000       8.883390       241.7293 
 3262   0.0000       8.887444       241.8396 
 3263   0.0000       8.892518       241.9777 
 3264   0.0000       8.894197       242.0234 
 3265   0.0000       8.898912       242.1517 
 3266   0.0000       8.906328       242.3535 
 3267   0.0000       8.908967       242.4253 
 3268   0.0000       8.911706       242.4998 
 3269   0.0000       8.913833       242.5577 
 3270   0.0000       8.918886       242.6952 
 3271   0.0000       8.922109       242.7829 
 3272   0.0000       8.923505       242.8209 
 3273   0.0000       8.925090       242.8640 
 3274   0.0000       8.931959       243.0509 
 3275   0.0000       8.932361       243.0619 
 3276   0.0000       8.938967       243.2417 
 3277   0.0000       8.940890       243.2940 
 3278   0.0000       8.946383       243.4435 
 3279   0.0000       8.947331       243.4693 
 3280   0.0000       8.961852       243.8644 
 3281   0.0000       8.963566       243.9110 
 3282   0.0000       8.966238       243.9838 
 3283   0.0000       8.971774       244.1344 
 3284   0.0000       8.974392       244.2056 
 3285   0.0000       8.981226       244.3916 
 3286   0.0000       8.982070       244.4146 
 3287   0.0000       8.985124       244.4977 
 3288   0.0000       8.994556       244.7543 
 3289   0.0000       8.996256       244.8006 
 3290   0.0000       8.999203       244.8808 
 3291   0.0000       9.004810       245.0333 
 3292   0.0000       9.005683       245.0571 
 3293   0.0000       9.007315       245.1015 
 3294   0.0000       9.016032       245.3387 
 3295   0.0000       9.019036       245.4205 
 3296   0.0000       9.026419       245.6213 
 3297   0.0000       9.030413       245.7300 
 3298   0.0000       9.036911       245.9069 
 3299   0.0000       9.037537       245.9239 
 3300   0.0000       9.042373       246.0555 
 3301   0.0000       9.045235       246.1334 
 3302   0.0000       9.050395       246.2738 
 3303   0.0000       9.055621       246.4160 
 3304   0.0000       9.058870       246.5044 
 3305   0.0000       9.064220       246.6500 
 3306   0.0000       9.066490       246.7117 
 3307   0.0000       9.066896       246.7228 
 3308   0.0000       9.071711       246.8538 
 3309   0.0000       9.077535       247.0123 
 3310   0.0000       9.080806       247.1013 
 3311   0.0000       9.091161       247.3831 
 3312   0.0000       9.094242       247.4669 
 3313   0.0000       9.096349       247.5242 
 3314   0.0000       9.100121       247.6269 
 3315   0.0000       9.105633       247.7769 
 3316   0.0000       9.108862       247.8647 
 3317   0.0000       9.123079       248.2516 
 3318   0.0000       9.126476       248.3440 
 3319   0.0000       9.131538       248.4818 
 3320   0.0000       9.133010       248.5218 
 3321   0.0000       9.139072       248.6868 
 3322   0.0000       9.142367       248.7765 
 3323   0.0000       9.147789       248.9240 
 3324   0.0000       9.149828       248.9795 
 3325   0.0000       9.160477       249.2692 
 3326   0.0000       9.162036       249.3117 
 3327   0.0000       9.167692       249.4656 
 3328   0.0000       9.170731       249.5483 
 3329   0.0000       9.179251       249.7801 
 3330   0.0000       9.182749       249.8753 
 3331   0.0000       9.186357       249.9735 
 3332   0.0000       9.193682       250.1728 
 3333   0.0000       9.197096       250.2657 
 3334   0.0000       9.200209       250.3504 
 3335   0.0000       9.207757       250.5558 
 3336   0.0000       9.213153       250.7026 
 3337   0.0000       9.218342       250.8438 
 3338   0.0000       9.228539       251.1213 
 3339   0.0000       9.232227       251.2217 
 3340   0.0000       9.238783       251.4001 
 3341   0.0000       9.247188       251.6288 
 3342   0.0000       9.254654       251.8319 
 3343   0.0000       9.261805       252.0265 
 3344   0.0000       9.265211       252.1192 
 3345   0.0000       9.266772       252.1617 
 3346   0.0000       9.276934       252.4382 
 3347   0.0000       9.279128       252.4979 
 3348   0.0000       9.288696       252.7583 
 3349   0.0000       9.289110       252.7695 
 3350   0.0000       9.294365       252.9125 
 3351   0.0000       9.306111       253.2322 
 3352   0.0000       9.313679       253.4381 
 3353   0.0000       9.319332       253.5919 
 3354   0.0000       9.333457       253.9763 
 3355   0.0000       9.339760       254.1478 
 3356   0.0000       9.350968       254.4528 
 3357   0.0000       9.356354       254.5993 
 3358   0.0000       9.360339       254.7078 
 3359   0.0000       9.366263       254.8690 
 3360   0.0000       9.367742       254.9092 
 3361   0.0000       9.375126       255.1102 
 3362   0.0000       9.380865       255.2663 
 3363   0.0000       9.385431       255.3906 
 3364   0.0000       9.391012       255.5424 
 3365   0.0000       9.397950       255.7312 
 3366   0.0000       9.411703       256.1055 
 3367   0.0000       9.413866       256.1643 
 3368   0.0000       9.417010       256.2499 
 3369   0.0000       9.420623       256.3482 
 3370   0.0000       9.435126       256.7428 
 3371   0.0000       9.441954       256.9286 
 3372   0.0000       9.452252       257.2088 
 3373   0.0000       9.454920       257.2815 
 3374   0.0000       9.460242       257.4263 
 3375   0.0000       9.463651       257.5190 
 3376   0.0000       9.472028       257.7470 
 3377   0.0000       9.477025       257.8830 
 3378   0.0000       9.486199       258.1326 
 3379   0.0000       9.495632       258.3893 
 3380   0.0000       9.499953       258.5069 
 3381   0.0000       9.512640       258.8521 
 3382   0.0000       9.516930       258.9688 
 3383   0.0000       9.523731       259.1539 
 3384   0.0000       9.540901       259.6211 
 3385   0.0000       9.545833       259.7553 
 3386   0.0000       9.553132       259.9539 
 3387   0.0000       9.560905       260.1655 
 3388   0.0000       9.564864       260.2732 
 3389   0.0000       9.578823       260.6530 
 3390   0.0000       9.587852       260.8987 
 3391   0.0000       9.593468       261.0515 
 3392   0.0000       9.613235       261.5894 
 3393   0.0000       9.633639       262.1446 
 3394   0.0000       9.651959       262.6431 
 3395   0.0000       9.662843       262.9393 
 3396   0.0000       9.665351       263.0076 
 3397   0.0000       9.681613       263.4501 
 3398   0.0000       9.691773       263.7266 
 3399   0.0000       9.698481       263.9091 
 3400   0.0000       9.706007       264.1139 
 3401   0.0000       9.710939       264.2481 
 3402   0.0000       9.712155       264.2812 
 3403   0.0000       9.717533       264.4275 
 3404   0.0000       9.720626       264.5117 
 3405   0.0000       9.724436       264.6153 
 3406   0.0000       9.728017       264.7128 
 3407   0.0000       9.735847       264.9259 
 3408   0.0000       9.738644       265.0020 
 3409   0.0000       9.742386       265.1038 
 3410   0.0000       9.749173       265.2885 
 3411   0.0000       9.752254       265.3723 
 3412   0.0000       9.758517       265.5428 
 3413   0.0000       9.759510       265.5698 
 3414   0.0000       9.765856       265.7425 
 3415   0.0000       9.771353       265.8920 
 3416   0.0000       9.776293       266.0265 
 3417   0.0000       9.781824       266.1770 
 3418   0.0000       9.784269       266.2435 
 3419   0.0000       9.786413       266.3018 
 3420   0.0000       9.794411       266.5195 
 3421   0.0000       9.798271       266.6245 
 3422   0.0000       9.800890       266.6958 
 3423   0.0000       9.803068       266.7550 
 3424   0.0000       9.807103       266.8648 
 3425   0.0000       9.818073       267.1633 
 3426   0.0000       9.822309       267.2786 
 3427   0.0000       9.825851       267.3750 
 3428   0.0000       9.827804       267.4281 
 3429   0.0000       9.833490       267.5829 
 3430   0.0000       9.836995       267.6783 
 3431   0.0000       9.846458       267.9357 
 3432   0.0000       9.848240       267.9842 
 3433   0.0000       9.852506       268.1003 
 3434   0.0000       9.860065       268.3060 
 3435   0.0000       9.863296       268.3939 
 3436   0.0000       9.864786       268.4345 
 3437   0.0000       9.869538       268.5638 
 3438   0.0000       9.872809       268.6528 
 3439   0.0000       9.876414       268.7509 
 3440   0.0000       9.878213       268.7998 
 3441   0.0000       9.881803       268.8975 
 3442   0.0000       9.885453       268.9969 
 3443   0.0000       9.890016       269.1210 
 3444   0.0000       9.893329       269.2112 
 3445   0.0000       9.897425       269.3226 
 3446   0.0000       9.901481       269.4330 
 3447   0.0000       9.911015       269.6924 
 3448   0.0000       9.916337       269.8372 
 3449   0.0000       9.918351       269.8921 
 3450   0.0000       9.921678       269.9826 
 3451   0.0000       9.923066       270.0203 
 3452   0.0000       9.930506       270.2228 
 3453   0.0000       9.935640       270.3625 
 3454   0.0000       9.939165       270.4584 
 3455   0.0000       9.940921       270.5062 
 3456   0.0000       9.948953       270.7248 
 3457   0.0000       9.957683       270.9623 
 3458   0.0000       9.962246       271.0865 
 3459   0.0000       9.966393       271.1993 
 3460   0.0000       9.974042       271.4075 
 3461   0.0000       9.975125       271.4370 
 3462   0.0000       9.977743       271.5082 
 3463   0.0000       9.979608       271.5589 
 3464   0.0000       9.985334       271.7147 
 3465   0.0000       9.989741       271.8347 
 3466   0.0000       9.994421       271.9620 
 3467   0.0000      10.009468       272.3715 
 3468   0.0000      10.025751       272.8146 
 3469   0.0000      10.029767       272.9238 
 3470   0.0000      10.031915       272.9823 
 3471   0.0000      10.040524       273.2165 
 3472   0.0000      10.048599       273.4363 
 3473   0.0000      10.054644       273.6008 
 3474   0.0000      10.057939       273.6904 
 3475   0.0000      10.060025       273.7472 
 3476   0.0000      10.064293       273.8633 
 3477   0.0000      10.067629       273.9541 
 3478   0.0000      10.068860       273.9876 
 3479   0.0000      10.075327       274.1636 
 3480   0.0000      10.084929       274.4249 
 3481   0.0000      10.086036       274.4550 
 3482   0.0000      10.093379       274.6548 
 3483   0.0000      10.097513       274.7673 
 3484   0.0000      10.102329       274.8983 
 3485   0.0000      10.107517       275.0395 
 3486   0.0000      10.113019       275.1892 
 3487   0.0000      10.116315       275.2789 
 3488   0.0000      10.122138       275.4374 
 3489   0.0000      10.127983       275.5964 
 3490   0.0000      10.139325       275.9051 
 3491   0.0000      10.141139       275.9544 
 3492   0.0000      10.145765       276.0803 
 3493   0.0000      10.148908       276.1658 
 3494   0.0000      10.158096       276.4158 
 3495   0.0000      10.165572       276.6193 
 3496   0.0000      10.168126       276.6888 
 3497   0.0000      10.179579       277.0004 
 3498   0.0000      10.183307       277.1019 
 3499   0.0000      10.193655       277.3834 
 3500   0.0000      10.208704       277.7930 
 3501   0.0000      10.215025       277.9650 
 3502   0.0000      10.225456       278.2488 
 3503   0.0000      10.229073       278.3472 
 3504   0.0000      10.231894       278.4240 
 3505   0.0000      10.235469       278.5213 
 3506   0.0000      10.238096       278.5928 
 3507   0.0000      10.246132       278.8114 
 3508   0.0000      10.252580       278.9869 
 3509   0.0000      10.260852       279.2120 
 3510   0.0000      10.266472       279.3649 
 3511   0.0000      10.275273       279.6044 
 3512   0.0000      10.293319       280.0954 
 3513   0.0000      10.293629       280.1039 
 3514   0.0000      10.297255       280.2026 
 3515   0.0000      10.298592       280.2389 
 3516   0.0000      10.302168       280.3362 
 3517   0.0000      10.306539       280.4552 
 3518   0.0000      10.320314       280.8300 
 3519   0.0000      10.325800       280.9793 
 3520   0.0000      10.338635       281.3286 
 3521   0.0000      10.352348       281.7017 
 3522   0.0000      10.354816       281.7689 
 3523   0.0000      10.364709       282.0381 
 3524   0.0000      10.368503       282.1413 
 3525   0.0000      10.371586       282.2252 
 3526   0.0000      10.374424       282.3024 
 3527   0.0000      10.377194       282.3778 
 3528   0.0000      10.382860       282.5320 
 3529   0.0000      10.388482       282.6850 
 3530   0.0000      10.395292       282.8703 
 3531   0.0000      10.397889       282.9409 
 3532   0.0000      10.403283       283.0877 
 3533   0.0000      10.424744       283.6717 
 3534   0.0000      10.437528       284.0196 
 3535   0.0000      10.447015       284.2777 
 3536   0.0000      10.447458       284.2898 
 3537   0.0000      10.472072       284.9596 
 3538   0.0000      10.478930       285.1462 
 3539   0.0000      10.479869       285.1717 
 3540   0.0000      10.501433       285.7585 
 3541   0.0000      10.512737       286.0661 
 3542   0.0000      10.525787       286.4212 
 3543   0.0000      10.530625       286.5529 
 3544   0.0000      10.548710       287.0450 
 3545   0.0000      10.552474       287.1474 
 3546   0.0000      10.559305       287.3333 
 3547   0.0000      10.566114       287.5186 
 3548   0.0000      10.568721       287.5895 
 3549   0.0000      10.584606       288.0218 
 3550   0.0000      10.595702       288.3237 
 3551   0.0000      10.605395       288.5875 
 3552   0.0000      10.639106       289.5048 
 3553   0.0000      10.646464       289.7050 
 3554   0.0000      10.660640       290.0908 
 3555   0.0000      10.665876       290.2332 
 3556   0.0000      10.672698       290.4189 
 3557   0.0000      10.699836       291.1573 
 3558   0.0000      10.702914       291.2411 
 3559   0.0000      10.706876       291.3489 
 3560   0.0000      10.707422       291.3638 
 3561   0.0000      10.717408       291.6355 
 3562   0.0000      10.736110       292.1444 
 3563   0.0000      10.749680       292.5137 
 3564   0.0000      10.760856       292.8178 
 3565   0.0000      10.768574       293.0278 
 3566   0.0000      10.772654       293.1388 
 3567   0.0000      10.774034       293.1764 
 3568   0.0000      10.801152       293.9143 
 3569   0.0000      10.825691       294.5820 
 3570   0.0000      10.853999       295.3523 
 3571   0.0000      10.871464       295.8276 
 3572   0.0000      10.909026       296.8497 
 3573   0.0000      10.936588       297.5997 
 3574   0.0000      10.942627       297.7640 
 3575   0.0000      10.952185       298.0241 
 3576   0.0000      11.015563       299.7487 
 3577   0.0000      11.059975       300.9572 
 3578   0.0000      11.072812       301.3065 
 3579   0.0000      11.096730       301.9574 
 3580   0.0000      11.109498       302.3048 
 3581   0.0000      11.130423       302.8742 
 3582   0.0000      11.136247       303.0327 
 3583   0.0000      11.148055       303.3540 
 3584   0.0000      11.169123       303.9273 
 3585   0.0000      11.221282       305.3466 
 3586   0.0000      11.241421       305.8946 
 3587   0.0000      11.377374       309.5941 
 3588   0.0000      11.385181       309.8065 
 3589   0.0000      11.389883       309.9345 
 3590   0.0000      11.402738       310.2843 
 3591   0.0000      11.445942       311.4599 
 3592   0.0000      11.476474       312.2907 
 3593   0.0000      11.492978       312.7398 
 3594   0.0000      11.530301       313.7554 
 3595   0.0000      11.541641       314.0640 
 3596   0.0000      11.564972       314.6989 
 3597   0.0000      11.575843       314.9947 
 3598   0.0000      11.608783       315.8911 
 3599   0.0000      11.615235       316.0666 
 3600   0.0000      11.637294       316.6669 
 3601   0.0000      11.660172       317.2894 
 3602   0.0000      11.690142       318.1049 
 3603   0.0000      11.734969       319.3247 
 3604   0.0000      11.755877       319.8937 
 3605   0.0000      11.777403       320.4794 
 3606   0.0000      11.800536       321.1089 
 3607   0.0000      11.809574       321.3548 
 3608   0.0000      11.828123       321.8596 
 3609   0.0000      11.853899       322.5610 
 3610   0.0000      11.859089       322.7022 
 3611   0.0000      11.881308       323.3068 
 3612   0.0000      11.884500       323.3937 
 3613   0.0000      11.925778       324.5169 
 3614   0.0000      11.941927       324.9564 
 3615   0.0000      11.974753       325.8496 
 3616   0.0000      11.978361       325.9478 
 3617   0.0000      12.011201       326.8414 
 3618   0.0000      12.025320       327.2256 
 3619   0.0000      12.048450       327.8550 
 3620   0.0000      12.123952       329.9095 
 3621   0.0000      12.132569       330.1440 
 3622   0.0000      12.144113       330.4581 
 3623   0.0000      12.149066       330.5929 
 3624   0.0000      12.177727       331.3728 
 3625   0.0000      12.208383       332.2070 
 3626   0.0000      12.217954       332.4674 
 3627   0.0000      12.223011       332.6050 
 3628   0.0000      12.263839       333.7160 
 3629   0.0000      12.265694       333.7665 
 3630   0.0000      12.281650       334.2007 
 3631   0.0000      12.287554       334.3613 
 3632   0.0000      12.311873       335.0231 
 3633   0.0000      12.319240       335.2236 
 3634   0.0000      12.331008       335.5438 
 3635   0.0000      12.340717       335.8080 
 3636   0.0000      12.344790       335.9188 
 3637   0.0000      12.351108       336.0907 
 3638   0.0000      12.354415       336.1807 
 3639   0.0000      12.369595       336.5938 
 3640   0.0000      12.387594       337.0836 
 3641   0.0000      12.407549       337.6266 
 3642   0.0000      12.411747       337.7408 
 3643   0.0000      12.421593       338.0087 
 3644   0.0000      12.490870       339.8938 
 3645   0.0000      12.523716       340.7876 
 3646   0.0000      12.545334       341.3759 
 3647   0.0000      12.549072       341.4776 
 3648   0.0000      12.605916       343.0244 
 3649   0.0000      12.611437       343.1746 
 3650   0.0000      12.626463       343.5835 
 3651   0.0000      12.635732       343.8357 
 3652   0.0000      12.652479       344.2915 
 3653   0.0000      12.681761       345.0883 
 3654   0.0000      12.690217       345.3184 
 3655   0.0000      12.704900       345.7179 
 3656   0.0000      12.727895       346.3436 
 3657   0.0000      12.741002       346.7003 
 3658   0.0000      12.747009       346.8637 
 3659   0.0000      12.781499       347.8023 
 3660   0.0000      12.823505       348.9453 
 3661   0.0000      12.844201       349.5085 
 3662   0.0000      12.859734       349.9311 
 3663   0.0000      12.904505       351.1494 
 3664   0.0000      12.912811       351.3754 
 3665   0.0000      12.954404       352.5073 
 3666   0.0000      12.969556       352.9195 
 3667   0.0000      13.045691       354.9913 
 3668   0.0000      13.109556       356.7292 
 3669   0.0000      13.137237       357.4824 
 3670   0.0000      13.163149       358.1875 
 3671   0.0000      13.170548       358.3888 
 3672   0.0000      13.174544       358.4976 
 3673   0.0000      13.186335       358.8184 
 3674   0.0000      13.202401       359.2556 
 3675   0.0000      13.239118       360.2547 
 3676   0.0000      13.247673       360.4875 
 3677   0.0000      13.285138       361.5070 
 3678   0.0000      13.291543       361.6813 
 3679   0.0000      13.367208       363.7402 
 3680   0.0000      13.424512       365.2995 
 3681   0.0000      13.473696       366.6379 
 3682   0.0000      13.548338       368.6690 
 3683   0.0000      13.817709       375.9990 
 3684   0.0000      14.027293       381.7020 
 3685   0.0000      14.164280       385.4296 
 3686   0.0000      14.338541       390.1715 
 3687   0.0000      14.362995       390.8370 
 3688   0.0000      14.498382       394.5210 
 3689   0.0000      14.631242       398.1363 
 3690   0.0000      14.668602       399.1529 
 3691   0.0000      14.926711       406.1765 
 3692   0.0000      14.940971       406.5645 
 3693   0.0000      15.085211       410.4895 
 3694   0.0000      16.696134       454.3249 
 3695   0.0000      28.051130       763.3101 
 3696   0.0000      28.113227       764.9998 
 3697   0.0000      28.137108       765.6496 
 3698   0.0000      28.212659       767.7055 
 3699   0.0000      28.414294       773.1922 
 3700   0.0000      28.483831       775.0844 
 3701   0.0000      28.498545       775.4848 
 3702   0.0000      28.503465       775.6187 
 3703   0.0000      28.538238       776.5649 
 3704   0.0000      28.552146       776.9434 
 3705   0.0000      28.567156       777.3518 
 3706   0.0000      28.576219       777.5984 
 3707   0.0000      28.583380       777.7933 
 3708   0.0000      28.632071       779.1183 
 3709   0.0000      28.754559       782.4513 
 3710   0.0000      28.846829       784.9621 
 3711   0.0000      28.889705       786.1288 
 3712   0.0000      28.903720       786.5102 
 3713   0.0000      28.924325       787.0709 
 3714   0.0000      28.926006       787.1166 
 3715   0.0000      28.938285       787.4508 
 3716   0.0000      28.955238       787.9121 
 3717   0.0000      28.965164       788.1822 
 3718   0.0000      29.022165       789.7333 
 3719   0.0000      29.038407       790.1752 
 3720   0.0000      29.050999       790.5179 
 3721   0.0000      29.060891       790.7870 
 3722   0.0000      29.117704       792.3330 
 3723   0.0000      29.121181       792.4276 
 3724   0.0000      29.176799       793.9411 
 3725   0.0000      29.192098       794.3574 
 3726   0.0000      29.223988       795.2252 
 3727   0.0000      29.258053       796.1521 
 3728   0.0000      29.280854       796.7726 
 3729   0.0000      29.300598       797.3098 
 3730   0.0000      29.307606       797.5005 
 3731   0.0000      29.367012       799.1170 
 3732   0.0000      29.375224       799.3405 
 3733   0.0000      37.720663      1026.4314 
 3734   0.0000      37.952751      1032.7469 
 3735   0.0000      37.960913      1032.9690 
 3736   0.0000      38.273878      1041.4852 
 3737   0.0000      38.333501      1043.1076 
 3738   0.0000      48.373953      1316.3222 
 3739   0.0000      48.502916      1319.8314 
 3740   0.0000      48.584113      1322.0409 
 3741   0.0000      48.597237      1322.3980 
 3742   0.0000     147.188045      4005.1903 
 3743   0.0000     147.250024      4006.8769 
 3744   0.0000     147.276753      4007.6042 
 3745   0.0000     147.344715      4009.4535 
 3746   0.0000     147.498381      4013.6350 
 3747   0.0000     147.611531      4016.7140 
 3748   0.0000     147.615422      4016.8198 
 3749   0.0000     147.623348      4017.0355 
 3750   0.0000     147.669153      4018.2819 
 3751   0.0000     147.676056      4018.4698 
 3752   0.0000     147.682993      4018.6585 
 3753   0.0000     147.686434      4018.7522 
 3754   0.0000     147.697269      4019.0470 
 3755   0.0000     147.729209      4019.9161 
 3756   0.0000     147.867140      4023.6695 
 3757   0.0000     147.916029      4024.9998 
 3758   0.0000     147.990903      4027.0372 
 3759   0.0000     147.999162      4027.2619 
 3760   0.0000     148.009800      4027.5514 
 3761   0.0000     148.021634      4027.8734 
 3762   0.0000     148.036892      4028.2886 
 3763   0.0000     148.065684      4029.0721 
 3764   0.0000     148.114238      4030.3933 
 3765   0.0000     148.121437      4030.5892 
 3766   0.0000     148.130242      4030.8288 
 3767   0.0000     148.132846      4030.8997 
 3768   0.0000     148.176037      4032.0749 
 3769   0.0000     148.256264      4034.2580 
 3770   0.0000     148.268456      4034.5898 
 3771   0.0000     148.338089      4036.4846 
 3772   0.0000     148.349333      4036.7906 
 3773   0.0000     148.380325      4037.6339 
 3774   0.0000     148.398598      4038.1312 
 3775   0.0000     148.427810      4038.9261 
 3776   0.0000     148.455485      4039.6791 
 3777   0.0000     148.466182      4039.9702 
 3778   0.0000     148.475649      4040.2278 
 3779   0.0000     148.522735      4041.5091 
 3780   0.0000     197.073069      5362.6308 
 3781   0.0000     197.336254      5369.7925 
 3782   0.0000     197.343293      5369.9840 
 3783   0.0000     197.688052      5379.3654 
 3784   0.0000     197.760860      5381.3466 
 3785   0.0000     253.495938      6897.9751 
 3786   0.0000     253.644841      6902.0270 
 3787   0.0000     253.726017      6904.2359 
 3788   0.0000     253.763959      6905.2684 

                    ********************************
                    * MULLIKEN POPULATION ANALYSIS *
                    ********************************

-----------------------
MULLIKEN ATOMIC CHARGES
-----------------------
   0 C :   -0.106625
   1 C :    0.076746
   2 C :   -0.100382
   3 C :   -0.150679
   4 C :   -0.131502
   5 C :   -0.103408
   6 C :   -0.158467
   7 C :    0.113069
   8 C :    0.074620
   9 C :    0.094257
  10 C :    0.260249
  11 N :   -0.260824
  12 N :   -0.299309
  13 C :   -0.056147
  14 C :   -0.031006
  15 N :   -0.300245
  16 O :   -0.360469
  17 H :    0.242933
  18 H :    0.119739
  19 H :    0.119025
  20 H :    0.096230
  21 H :    0.095914
  22 H :    0.105362
  23 H :    0.111600
  24 H :    0.074174
  25 H :    0.118967
  26 H :    0.054475
  27 H :    0.255588
  28 C :   -0.103872
  29 C :    0.211159
  30 C :   -0.125864
  31 C :   -0.115182
  32 C :   -0.112377
  33 C :   -0.141236
  34 C :    0.102556
  35 O :   -0.297724
  36 C :    0.061191
  37 C :    0.227299
  38 C :   -0.004027
  39 C :   -0.095282
  40 C :   -0.191498
  41 C :   -0.160928
  42 N :   -0.316666
  43 C :    0.308229
  44 O :   -0.318407
  45 C :   -0.005710
  46 C :   -0.156909
  47 C :   -0.071152
  48 C :   -0.122352
  49 C :    0.037202
  50 C :   -0.144199
  51 C :    0.295930
  52 N :   -0.352813
  53 C :   -0.066687
  54 C :   -0.298156
  55 C :   -0.280081
  56 C :   -0.315645
  57 O :   -0.465289
  58 H :    0.109375
  59 H :    0.138256
  60 H :    0.122804
  61 H :    0.140863
  62 H :    0.108395
  63 H :    0.129928
  64 H :    0.117715
  65 H :    0.087499
  66 H :    0.107688
  67 H :    0.086204
  68 H :    0.088678
  69 H :    0.105613
  70 H :    0.231932
  71 H :    0.110604
  72 H :    0.114453
  73 H :    0.079797
  74 H :    0.120238
  75 H :    0.121810
  76 H :    0.138575
  77 H :    0.163640
  78 H :    0.086755
  79 H :    0.100951
  80 H :    0.107843
  81 H :    0.099821
  82 H :    0.148244
  83 H :    0.096924
Sum of atomic charges:   -0.0000000

--------------------------------
MULLIKEN REDUCED ORBITAL CHARGES
--------------------------------
  0 C s       :     3.308200  s :     3.308200
      pz      :     0.874662  p :     2.688349
      px      :     0.925362
      py      :     0.888325
      dz2     :     0.016675  d :     0.095413
      dxz     :     0.027193
      dyz     :     0.030465
      dx2y2   :     0.012560
      dxy     :     0.008521
      f0      :     0.001098  f :     0.013524
      f+1     :     0.003861
      f-1     :     0.003874
      f+2     :     0.000951
      f-2     :     0.001314
      f+3     :     0.001070
      f-3     :     0.001355
      g0      :     0.000252  g :     0.001138
      g+1     :     0.000212
      g-1     :     0.000227
      g+2     :     0.000015
      g-2     :     0.000130
      g+3     :     0.000078
      g-3     :     0.000096
      g+4     :     0.000049
      g-4     :     0.000080
  1 C s       :     3.255699  s :     3.255699
      pz      :     0.780407  p :     2.508923
      px      :     0.861360
      py      :     0.867156
      dz2     :     0.034124  d :     0.137752
      dxz     :     0.032160
      dyz     :     0.032431
      dx2y2   :     0.029387
      dxy     :     0.009650
      f0      :     0.002278  f :     0.019408
      f+1     :     0.004904
      f-1     :     0.004561
      f+2     :     0.002573
      f-2     :     0.001205
      f+3     :     0.001861
      f-3     :     0.002026
      g0      :     0.000269  g :     0.001472
      g+1     :     0.000193
      g-1     :     0.000189
      g+2     :     0.000049
      g-2     :     0.000199
      g+3     :     0.000210
      g-3     :     0.000189
      g+4     :     0.000077
      g-4     :     0.000099
  2 C s       :     3.278806  s :     3.278806
      pz      :     0.844681  p :     2.700838
      px      :     0.881289
      py      :     0.974868
      dz2     :     0.024159  d :     0.105667
      dxz     :     0.033825
      dyz     :     0.027264
      dx2y2   :     0.010699
      dxy     :     0.009721
      f0      :     0.001525  f :     0.013907
      f+1     :     0.004142
      f-1     :     0.003339
      f+2     :     0.001334
      f-2     :     0.001241
      f+3     :     0.001384
      f-3     :     0.000942
      g0      :     0.000243  g :     0.001164
      g+1     :     0.000249
      g-1     :     0.000216
      g+2     :     0.000043
      g-2     :     0.000114
      g+3     :     0.000119
      g-3     :     0.000089
      g+4     :     0.000043
      g-4     :     0.000048
  3 C s       :     3.270096  s :     3.270096
      pz      :     0.896761  p :     2.755386
      px      :     0.922000
      py      :     0.936624
      dz2     :     0.018708  d :     0.110710
      dxz     :     0.037783
      dyz     :     0.030702
      dx2y2   :     0.012961
      dxy     :     0.010555
      f0      :     0.001039  f :     0.013301
      f+1     :     0.003797
      f-1     :     0.003506
      f+2     :     0.000921
      f-2     :     0.001287
      f+3     :     0.001185
      f-3     :     0.001566
      g0      :     0.000264  g :     0.001187
      g+1     :     0.000212
      g-1     :     0.000225
      g+2     :     0.000013
      g-2     :     0.000139
      g+3     :     0.000090
      g-3     :     0.000106
      g+4     :     0.000052
      g-4     :     0.000085
  4 C s       :     3.269403  s :     3.269403
      pz      :     0.913479  p :     2.738805
      px      :     0.906214
      py      :     0.919112
      dz2     :     0.037862  d :     0.108954
      dxz     :     0.014207
      dyz     :     0.014967
      dx2y2   :     0.026480
      dxy     :     0.015438
      f0      :     0.001306  f :     0.013162
      f+1     :     0.002774
      f-1     :     0.002467
      f+2     :     0.002109
      f-2     :     0.001011
      f+3     :     0.001876
      f-3     :     0.001619
      g0      :     0.000173  g :     0.001178
      g+1     :     0.000112
      g-1     :     0.000107
      g+2     :     0.000034
      g-2     :     0.000203
      g+3     :     0.000200
      g-3     :     0.000184
      g+4     :     0.000072
      g-4     :     0.000093
  5 C s       :     3.238769  s :     3.238769
      pz      :     0.880911  p :     2.737867
      px      :     0.937114
      py      :     0.919842
      dz2     :     0.023798  d :     0.112064
      dxz     :     0.031306
      dyz     :     0.034091
      dx2y2   :     0.011005
      dxy     :     0.011865
      f0      :     0.001205  f :     0.013513
      f+1     :     0.003750
      f-1     :     0.003521
      f+2     :     0.001403
      f-2     :     0.001216
      f+3     :     0.001381
      f-3     :     0.001037
      g0      :     0.000243  g :     0.001195
      g+1     :     0.000258
      g-1     :     0.000228
      g+2     :     0.000043
      g-2     :     0.000120
      g+3     :     0.000114
      g-3     :     0.000094
      g+4     :     0.000044
      g-4     :     0.000049
  6 C s       :     3.252460  s :     3.252460
      pz      :     0.866904  p :     2.796310
      px      :     0.994297
      py      :     0.935109
      dz2     :     0.031521  d :     0.098071
      dxz     :     0.024250
      dyz     :     0.017277
      dx2y2   :     0.013123
      dxy     :     0.011899
      f0      :     0.002106  f :     0.010670
      f+1     :     0.001612
      f-1     :     0.003396
      f+2     :     0.000641
      f-2     :     0.000819
      f+3     :     0.001193
      f-3     :     0.000904
      g0      :     0.000214  g :     0.000956
      g+1     :     0.000117
      g-1     :     0.000202
      g+2     :     0.000077
      g-2     :     0.000067
      g+3     :     0.000104
      g-3     :     0.000066
      g+4     :     0.000028
      g-4     :     0.000079
  7 C s       :     3.227104  s :     3.227104
      pz      :     0.954473  p :     2.516544
      px      :     0.692239
      py      :     0.869832
      dz2     :     0.018752  d :     0.118821
      dxz     :     0.032986
      dyz     :     0.012946
      dx2y2   :     0.036118
      dxy     :     0.018019
      f0      :     0.001661  f :     0.022572
      f+1     :     0.002972
      f-1     :     0.003391
      f+2     :     0.003996
      f-2     :     0.002416
      f+3     :     0.002926
      f-3     :     0.005212
      g0      :     0.000158  g :     0.001890
      g+1     :     0.000146
      g-1     :     0.000124
      g+2     :     0.000198
      g-2     :     0.000173
      g+3     :     0.000278
      g-3     :     0.000270
      g+4     :     0.000274
      g-4     :     0.000269
  8 C s       :     3.168326  s :     3.168326
      pz      :     0.948048  p :     2.574829
      px      :     0.739245
      py      :     0.887537
      dz2     :     0.028730  d :     0.155495
      dxz     :     0.028518
      dyz     :     0.015892
      dx2y2   :     0.048486
      dxy     :     0.033870
      f0      :     0.002020  f :     0.024562
      f+1     :     0.003220
      f-1     :     0.002902
      f+2     :     0.005159
      f-2     :     0.001682
      f+3     :     0.004021
      f-3     :     0.005559
      g0      :     0.000158  g :     0.002168
      g+1     :     0.000258
      g-1     :     0.000085
      g+2     :     0.000113
      g-2     :     0.000274
      g+3     :     0.000282
      g-3     :     0.000217
      g+4     :     0.000357
      g-4     :     0.000425
  9 C s       :     3.166501  s :     3.166501
      pz      :     0.940021  p :     2.587905
      px      :     0.785839
      py      :     0.862045
      dz2     :     0.020070  d :     0.126439
      dxz     :     0.028848
      dyz     :     0.017949
      dx2y2   :     0.035778
      dxy     :     0.023793
      f0      :     0.001802  f :     0.022742
      f+1     :     0.002434
      f-1     :     0.003959
      f+2     :     0.003905
      f-2     :     0.002769
      f+3     :     0.004727
      f-3     :     0.003145
      g0      :     0.000145  g :     0.002156
      g+1     :     0.000148
      g-1     :     0.000166
      g+2     :     0.000145
      g-2     :     0.000273
      g+3     :     0.000330
      g-3     :     0.000352
      g+4     :     0.000334
      g-4     :     0.000263
 10 C s       :     3.106399  s :     3.106399
      pz      :     0.874055  p :     2.428128
      px      :     0.689677
      py      :     0.864395
      dz2     :     0.040775  d :     0.170796
      dxz     :     0.043467
      dyz     :     0.019794
      dx2y2   :     0.046654
      dxy     :     0.020105
      f0      :     0.002750  f :     0.031153
      f+1     :     0.005206
      f-1     :     0.003664
      f+2     :     0.003992
      f-2     :     0.005752
      f+3     :     0.006479
      f-3     :     0.003311
      g0      :     0.000294  g :     0.003275
      g+1     :     0.000263
      g-1     :     0.000336
      g+2     :     0.000440
      g-2     :     0.000226
      g+3     :     0.000460
      g-3     :     0.000441
      g+4     :     0.000427
      g-4     :     0.000388
 11 N s       :     3.489040  s :     3.489040
      pz      :     1.279041  p :     3.676427
      px      :     1.160209
      py      :     1.237176
      dz2     :     0.020756  d :     0.085043
      dxz     :     0.020132
      dyz     :     0.007125
      dx2y2   :     0.012761
      dxy     :     0.024269
      f0      :     0.001143  f :     0.009719
      f+1     :     0.001017
      f-1     :     0.001436
      f+2     :     0.001515
      f-2     :     0.001494
      f+3     :     0.001125
      f-3     :     0.001988
      g0      :     0.000040  g :     0.000595
      g+1     :     0.000040
      g-1     :     0.000072
      g+2     :     0.000088
      g-2     :     0.000026
      g+3     :     0.000089
      g-3     :     0.000093
      g+4     :     0.000067
      g-4     :     0.000080
 12 N s       :     3.587802  s :     3.587802
      pz      :     1.196562  p :     3.623644
      px      :     1.224174
      py      :     1.202909
      dz2     :     0.015613  d :     0.079385
      dxz     :     0.016626
      dyz     :     0.009563
      dx2y2   :     0.020313
      dxy     :     0.017270
      f0      :     0.000797  f :     0.007886
      f+1     :     0.000587
      f-1     :     0.001324
      f+2     :     0.001376
      f-2     :     0.000809
      f+3     :     0.001199
      f-3     :     0.001794
      g0      :     0.000045  g :     0.000592
      g+1     :     0.000048
      g-1     :     0.000054
      g+2     :     0.000067
      g-2     :     0.000047
      g+3     :     0.000077
      g-3     :     0.000056
      g+4     :     0.000094
      g-4     :     0.000104
 13 C s       :     3.221329  s :     3.221329
      pz      :     0.883146  p :     2.690500
      px      :     0.942383
      py      :     0.864972
      dz2     :     0.027810  d :     0.127209
      dxz     :     0.016191
      dyz     :     0.018767
      dx2y2   :     0.037534
      dxy     :     0.026907
      f0      :     0.000890  f :     0.015342
      f+1     :     0.002005
      f-1     :     0.003132
      f+2     :     0.002344
      f-2     :     0.001962
      f+3     :     0.002616
      f-3     :     0.002392
      g0      :     0.000096  g :     0.001767
      g+1     :     0.000084
      g-1     :     0.000174
      g+2     :     0.000157
      g-2     :     0.000238
      g+3     :     0.000296
      g-3     :     0.000326
      g+4     :     0.000220
      g-4     :     0.000177
 14 C s       :     3.209557  s :     3.209557
      pz      :     0.947724  p :     2.682031
      px      :     0.799043
      py      :     0.935264
      dz2     :     0.013407  d :     0.122474
      dxz     :     0.031353
      dyz     :     0.010584
      dx2y2   :     0.029586
      dxy     :     0.037544
      f0      :     0.001789  f :     0.015185
      f+1     :     0.001389
      f-1     :     0.001507
      f+2     :     0.003319
      f-2     :     0.001199
      f+3     :     0.002500
      f-3     :     0.003482
      g0      :     0.000082  g :     0.001759
      g+1     :     0.000261
      g-1     :     0.000047
      g+2     :     0.000116
      g-2     :     0.000158
      g+3     :     0.000259
      g-3     :     0.000131
      g+4     :     0.000316
      g-4     :     0.000390
 15 N s       :     3.572428  s :     3.572428
      pz      :     1.205431  p :     3.641910
      px      :     1.225859
      py      :     1.210620
      dz2     :     0.011581  d :     0.077348
      dxz     :     0.019669
      dyz     :     0.009145
      dx2y2   :     0.017951
      dxy     :     0.019002
      f0      :     0.000902  f :     0.007966
      f+1     :     0.000576
      f-1     :     0.001093
      f+2     :     0.001489
      f-2     :     0.000819
      f+3     :     0.001204
      f-3     :     0.001882
      g0      :     0.000043  g :     0.000593
      g+1     :     0.000062
      g-1     :     0.000044
      g+2     :     0.000059
      g-2     :     0.000044
      g+3     :     0.000088
      g-3     :     0.000044
      g+4     :     0.000099
      g-4     :     0.000110
 16 O s       :     3.774656  s :     3.774656
      pz      :     1.680486  p :     4.551526
      px      :     1.479377
      py      :     1.391663
      dz2     :     0.004915  d :     0.030997
      dxz     :     0.007813
      dyz     :     0.002745
      dx2y2   :     0.009254
      dxy     :     0.006270
      f0      :     0.000445  f :     0.003123
      f+1     :     0.000624
      f-1     :     0.000156
      f+2     :     0.000734
      f-2     :     0.000385
      f+3     :     0.000328
      f-3     :     0.000452
      g0      :     0.000010  g :     0.000167
      g+1     :     0.000018
      g-1     :     0.000005
      g+2     :     0.000017
      g-2     :     0.000005
      g+3     :     0.000027
      g-3     :     0.000037
      g+4     :     0.000023
      g-4     :     0.000024
 17 H s       :     0.668115  s :     0.668115
      pz      :     0.023588  p :     0.080593
      px      :     0.035851
      py      :     0.021154
      dz2     :     0.001181  d :     0.007645
      dxz     :     0.001850
      dyz     :     0.000924
      dx2y2   :     0.002324
      dxy     :     0.001365
      f0      :     0.000046  f :     0.000715
      f+1     :     0.000137
      f-1     :     0.000055
      f+2     :     0.000094
      f-2     :     0.000109
      f+3     :     0.000173
      f-3     :     0.000100
 18 H s       :     0.852617  s :     0.852617
      pz      :     0.011049  p :     0.024518
      px      :     0.004284
      py      :     0.009185
      dz2     :     0.000091  d :     0.002921
      dxz     :     0.001231
      dyz     :     0.000186
      dx2y2   :     0.000394
      dxy     :     0.001018
      f0      :     0.000028  f :     0.000205
      f+1     :     0.000015
      f-1     :     0.000007
      f+2     :     0.000041
      f-2     :     0.000017
      f+3     :     0.000048
      f-3     :     0.000049
 19 H s       :     0.852631  s :     0.852631
      pz      :     0.010405  p :     0.025166
      px      :     0.006335
      py      :     0.008426
      dz2     :     0.000827  d :     0.002968
      dxz     :     0.000412
      dyz     :     0.000367
      dx2y2   :     0.000837
      dxy     :     0.000526
      f0      :     0.000009  f :     0.000210
      f+1     :     0.000018
      f-1     :     0.000059
      f+2     :     0.000032
      f-2     :     0.000027
      f+3     :     0.000027
      f-3     :     0.000039
 20 H s       :     0.868304  s :     0.868304
      pz      :     0.009994  p :     0.031642
      px      :     0.012059
      py      :     0.009589
      dz2     :     0.001183  d :     0.003588
      dxz     :     0.000393
      dyz     :     0.000427
      dx2y2   :     0.001092
      dxy     :     0.000492
      f0      :     0.000018  f :     0.000235
      f+1     :     0.000045
      f-1     :     0.000032
      f+2     :     0.000047
      f-2     :     0.000023
      f+3     :     0.000039
      f-3     :     0.000032
 21 H s       :     0.871411  s :     0.871411
      pz      :     0.009104  p :     0.029131
      px      :     0.011465
      py      :     0.008562
      dz2     :     0.000741  d :     0.003324
      dxz     :     0.000514
      dyz     :     0.000493
      dx2y2   :     0.001266
      dxy     :     0.000310
      f0      :     0.000012  f :     0.000220
      f+1     :     0.000031
      f-1     :     0.000036
      f+2     :     0.000032
      f-2     :     0.000027
      f+3     :     0.000038
      f-3     :     0.000045
 22 H s       :     0.865303  s :     0.865303
      pz      :     0.001694  p :     0.026038
      px      :     0.012059
      py      :     0.012285
      dz2     :     0.000131  d :     0.003083
      dxz     :     0.001404
      dyz     :     0.001385
      dx2y2   :     0.000086
      dxy     :     0.000077
      f0      :     0.000043  f :     0.000214
      f+1     :     0.000079
      f-1     :     0.000078
      f+2     :     0.000006
      f-2     :     0.000008
      f+3     :     0.000000
      f-3     :     0.000000
 23 H s       :     0.859976  s :     0.859976
      pz      :     0.007826  p :     0.025224
      px      :     0.009588
      py      :     0.007810
      dz2     :     0.001008  d :     0.002990
      dxz     :     0.000400
      dyz     :     0.000369
      dx2y2   :     0.000906
      dxy     :     0.000307
      f0      :     0.000018  f :     0.000210
      f+1     :     0.000042
      f-1     :     0.000030
      f+2     :     0.000040
      f-2     :     0.000022
      f+3     :     0.000035
      f-3     :     0.000023
 24 H s       :     0.891927  s :     0.891927
      pz      :     0.010010  p :     0.030351
      px      :     0.007932
      py      :     0.012409
      dz2     :     0.000819  d :     0.003321
      dxz     :     0.000447
      dyz     :     0.000538
      dx2y2   :     0.001190
      dxy     :     0.000328
      f0      :     0.000011  f :     0.000227
      f+1     :     0.000035
      f-1     :     0.000038
      f+2     :     0.000032
      f-2     :     0.000025
      f+3     :     0.000041
      f-3     :     0.000045
 25 H s       :     0.848085  s :     0.848085
      pz      :     0.011636  p :     0.028798
      px      :     0.007518
      py      :     0.009645
      dz2     :     0.000473  d :     0.003884
      dxz     :     0.001317
      dyz     :     0.000202
      dx2y2   :     0.000506
      dxy     :     0.001386
      f0      :     0.000024  f :     0.000266
      f+1     :     0.000049
      f-1     :     0.000011
      f+2     :     0.000032
      f-2     :     0.000023
      f+3     :     0.000049
      f-3     :     0.000078
 26 H s       :     0.908509  s :     0.908509
      pz      :     0.011663  p :     0.032407
      px      :     0.010511
      py      :     0.010233
      dz2     :     0.000432  d :     0.004317
      dxz     :     0.000471
      dyz     :     0.001178
      dx2y2   :     0.001880
      dxy     :     0.000355
      f0      :     0.000028  f :     0.000293
      f+1     :     0.000022
      f-1     :     0.000040
      f+2     :     0.000026
      f-2     :     0.000038
      f+3     :     0.000035
      f-3     :     0.000103
 27 H s       :     0.645967  s :     0.645967
      pz      :     0.036582  p :     0.084575
      px      :     0.024983
      py      :     0.023010
      dz2     :     0.002224  d :     0.012562
      dxz     :     0.000851
      dyz     :     0.004345
      dx2y2   :     0.001360
      dxy     :     0.003782
      f0      :     0.000071  f :     0.001308
      f+1     :     0.000003
      f-1     :     0.000433
      f+2     :     0.000235
      f-2     :     0.000138
      f+3     :     0.000283
      f-3     :     0.000144
 28 C s       :     3.286245  s :     3.286245
      pz      :     0.872444  p :     2.707772
      px      :     0.890685
      py      :     0.944643
      dz2     :     0.020789  d :     0.094299
      dxz     :     0.019972
      dyz     :     0.021370
      dx2y2   :     0.021882
      dxy     :     0.010287
      f0      :     0.002482  f :     0.014375
      f+1     :     0.001840
      f-1     :     0.002348
      f+2     :     0.002125
      f-2     :     0.002319
      f+3     :     0.002398
      f-3     :     0.000864
      g0      :     0.000214  g :     0.001180
      g+1     :     0.000162
      g-1     :     0.000102
      g+2     :     0.000105
      g-2     :     0.000173
      g+3     :     0.000128
      g-3     :     0.000108
      g+4     :     0.000083
      g-4     :     0.000105
 29 C s       :     3.251835  s :     3.251835
      pz      :     0.800826  p :     2.403056
      px      :     0.805065
      py      :     0.797164
      dz2     :     0.021539  d :     0.113031
      dxz     :     0.020535
      dyz     :     0.019107
      dx2y2   :     0.030449
      dxy     :     0.021402
      f0      :     0.001841  f :     0.019460
      f+1     :     0.003117
      f-1     :     0.003951
      f+2     :     0.003386
      f-2     :     0.002801
      f+3     :     0.002526
      f-3     :     0.001838
      g0      :     0.000160  g :     0.001460
      g+1     :     0.000180
      g-1     :     0.000160
      g+2     :     0.000099
      g-2     :     0.000220
      g+3     :     0.000175
      g-3     :     0.000198
      g+4     :     0.000144
      g-4     :     0.000123
 30 C s       :     3.368331  s :     3.368331
      pz      :     0.825269  p :     2.637349
      px      :     0.945745
      py      :     0.866336
      dz2     :     0.026460  d :     0.104792
      dxz     :     0.027013
      dyz     :     0.020326
      dx2y2   :     0.014014
      dxy     :     0.016979
      f0      :     0.002387  f :     0.014284
      f+1     :     0.001559
      f-1     :     0.003253
      f+2     :     0.002128
      f-2     :     0.002302
      f+3     :     0.001033
      f-3     :     0.001624
      g0      :     0.000163  g :     0.001107
      g+1     :     0.000131
      g-1     :     0.000149
      g+2     :     0.000142
      g-2     :     0.000155
      g+3     :     0.000105
      g-3     :     0.000164
      g+4     :     0.000058
      g-4     :     0.000040
 31 C s       :     3.283663  s :     3.283663
      pz      :     0.893660  p :     2.708222
      px      :     0.896112
      py      :     0.918449
      dz2     :     0.019605  d :     0.108547
      dxz     :     0.020957
      dyz     :     0.032550
      dx2y2   :     0.021307
      dxy     :     0.014128
      f0      :     0.002248  f :     0.013596
      f+1     :     0.001975
      f-1     :     0.002371
      f+2     :     0.002001
      f-2     :     0.001856
      f+3     :     0.002265
      f-3     :     0.000880
      g0      :     0.000196  g :     0.001154
      g+1     :     0.000156
      g-1     :     0.000090
      g+2     :     0.000108
      g-2     :     0.000182
      g+3     :     0.000124
      g-3     :     0.000111
      g+4     :     0.000082
      g-4     :     0.000104
 32 C s       :     3.264469  s :     3.264469
      pz      :     0.895642  p :     2.721951
      px      :     0.910130
      py      :     0.916179
      dz2     :     0.025665  d :     0.111423
      dxz     :     0.021535
      dyz     :     0.015599
      dx2y2   :     0.029248
      dxy     :     0.019375
      f0      :     0.000773  f :     0.013355
      f+1     :     0.002306
      f-1     :     0.002783
      f+2     :     0.002185
      f-2     :     0.001681
      f+3     :     0.002217
      f-3     :     0.001409
      g0      :     0.000109  g :     0.001179
      g+1     :     0.000108
      g-1     :     0.000118
      g+2     :     0.000065
      g-2     :     0.000187
      g+3     :     0.000155
      g-3     :     0.000184
      g+4     :     0.000134
      g-4     :     0.000120
 33 C s       :     3.278368  s :     3.278368
      pz      :     0.896379  p :     2.732035
      px      :     0.882444
      py      :     0.953212
      dz2     :     0.028566  d :     0.115831
      dxz     :     0.023463
      dyz     :     0.027108
      dx2y2   :     0.016577
      dxy     :     0.020117
      f0      :     0.002119  f :     0.013828
      f+1     :     0.001474
      f-1     :     0.003287
      f+2     :     0.002185
      f-2     :     0.001903
      f+3     :     0.001056
      f-3     :     0.001803
      g0      :     0.000173  g :     0.001174
      g+1     :     0.000146
      g-1     :     0.000158
      g+2     :     0.000142
      g-2     :     0.000166
      g+3     :     0.000110
      g-3     :     0.000162
      g+4     :     0.000067
      g-4     :     0.000050
 34 C s       :     3.189287  s :     3.189287
      pz      :     0.905147  p :     2.483006
      px      :     0.778239
      py      :     0.799620
      dz2     :     0.032056  d :     0.196468
      dxz     :     0.075293
      dyz     :     0.013277
      dx2y2   :     0.027007
      dxy     :     0.048834
      f0      :     0.006094  f :     0.025728
      f+1     :     0.003312
      f-1     :     0.001906
      f+2     :     0.005931
      f-2     :     0.001846
      f+3     :     0.001513
      f-3     :     0.005125
      g0      :     0.000250  g :     0.002956
      g+1     :     0.000638
      g-1     :     0.000055
      g+2     :     0.000391
      g-2     :     0.000247
      g+3     :     0.000399
      g-3     :     0.000112
      g+4     :     0.000251
      g-4     :     0.000612
 35 O s       :     3.809770  s :     3.809770
      pz      :     1.766013  p :     4.445660
      px      :     1.347237
      py      :     1.332411
      dz2     :     0.003760  d :     0.038402
      dxz     :     0.011782
      dyz     :     0.000484
      dx2y2   :     0.008500
      dxy     :     0.013875
      f0      :     0.000502  f :     0.003681
      f+1     :     0.000617
      f-1     :     0.000143
      f+2     :     0.000679
      f-2     :     0.000079
      f+3     :     0.000549
      f-3     :     0.001110
      g0      :     0.000014  g :     0.000211
      g+1     :     0.000029
      g-1     :     0.000001
      g+2     :     0.000029
      g-2     :     0.000008
      g+3     :     0.000024
      g-3     :     0.000005
      g+4     :     0.000043
      g-4     :     0.000059
 36 C s       :     3.280615  s :     3.280615
      pz      :     0.830056  p :     2.554827
      px      :     0.796980
      py      :     0.927791
      dz2     :     0.011869  d :     0.083897
      dxz     :     0.013571
      dyz     :     0.010100
      dx2y2   :     0.024601
      dxy     :     0.023756
      f0      :     0.002909  f :     0.018054
      f+1     :     0.002157
      f-1     :     0.002299
      f+2     :     0.003108
      f-2     :     0.003264
      f+3     :     0.002809
      f-3     :     0.001509
      g0      :     0.000113  g :     0.001416
      g+1     :     0.000163
      g-1     :     0.000143
      g+2     :     0.000179
      g-2     :     0.000195
      g+3     :     0.000127
      g-3     :     0.000189
      g+4     :     0.000191
      g-4     :     0.000117
 37 C s       :     3.208902  s :     3.208902
      pz      :     0.878605  p :     2.383963
      px      :     0.762150
      py      :     0.743208
      dz2     :     0.028467  d :     0.144777
      dxz     :     0.027409
      dyz     :     0.025013
      dx2y2   :     0.034123
      dxy     :     0.029766
      f0      :     0.003566  f :     0.032172
      f+1     :     0.003562
      f-1     :     0.004844
      f+2     :     0.005729
      f-2     :     0.004799
      f+3     :     0.005153
      f-3     :     0.004518
      g0      :     0.000248  g :     0.002887
      g+1     :     0.000344
      g-1     :     0.000225
      g+2     :     0.000174
      g-2     :     0.000455
      g+3     :     0.000339
      g-3     :     0.000453
      g+4     :     0.000337
      g-4     :     0.000312
 38 C s       :     3.214022  s :     3.214022
      pz      :     0.884690  p :     2.628092
      px      :     0.871564
      py      :     0.871838
      dz2     :     0.034914  d :     0.134202
      dxz     :     0.021194
      dyz     :     0.021603
      dx2y2   :     0.030657
      dxy     :     0.025834
      f0      :     0.004716  f :     0.025540
      f+1     :     0.001847
      f-1     :     0.003151
      f+2     :     0.002979
      f-2     :     0.005519
      f+3     :     0.004850
      f-3     :     0.002477
      g0      :     0.000152  g :     0.002172
      g+1     :     0.000283
      g-1     :     0.000209
      g+2     :     0.000230
      g-2     :     0.000292
      g+3     :     0.000172
      g-3     :     0.000338
      g+4     :     0.000240
      g-4     :     0.000255
 39 C s       :     3.281435  s :     3.281435
      pz      :     0.914449  p :     2.698024
      px      :     0.858650
      py      :     0.924924
      dz2     :     0.016806  d :     0.102252
      dxz     :     0.033963
      dyz     :     0.009825
      dx2y2   :     0.020449
      dxy     :     0.021208
      f0      :     0.001807  f :     0.012451
      f+1     :     0.001272
      f-1     :     0.001433
      f+2     :     0.002111
      f-2     :     0.002030
      f+3     :     0.002498
      f-3     :     0.001300
      g0      :     0.000079  g :     0.001120
      g+1     :     0.000105
      g-1     :     0.000135
      g+2     :     0.000119
      g-2     :     0.000150
      g+3     :     0.000096
      g-3     :     0.000154
      g+4     :     0.000171
      g-4     :     0.000110
 40 C s       :     3.269958  s :     3.269958
      pz      :     0.936703  p :     2.789019
      px      :     0.875800
      py      :     0.976516
      dz2     :     0.021105  d :     0.117792
      dxz     :     0.033390
      dyz     :     0.021191
      dx2y2   :     0.022672
      dxy     :     0.019436
      f0      :     0.002659  f :     0.013537
      f+1     :     0.001096
      f-1     :     0.001679
      f+2     :     0.002312
      f-2     :     0.002237
      f+3     :     0.002650
      f-3     :     0.000905
      g0      :     0.000107  g :     0.001193
      g+1     :     0.000224
      g-1     :     0.000042
      g+2     :     0.000134
      g-2     :     0.000162
      g+3     :     0.000115
      g-3     :     0.000136
      g+4     :     0.000164
      g-4     :     0.000109
 41 C s       :     3.322072  s :     3.322072
      pz      :     0.878842  p :     2.720287
      px      :     0.868172
      py      :     0.973273
      dz2     :     0.032644  d :     0.103498
      dxz     :     0.020386
      dyz     :     0.014016
      dx2y2   :     0.020667
      dxy     :     0.015785
      f0      :     0.002751  f :     0.013886
      f+1     :     0.001556
      f-1     :     0.001833
      f+2     :     0.002596
      f-2     :     0.002323
      f+3     :     0.001263
      f-3     :     0.001566
      g0      :     0.000082  g :     0.001184
      g+1     :     0.000175
      g-1     :     0.000134
      g+2     :     0.000188
      g-2     :     0.000192
      g+3     :     0.000137
      g-3     :     0.000176
      g+4     :     0.000034
      g-4     :     0.000065
 42 N s       :     3.623263  s :     3.623263
      pz      :     1.236676  p :     3.609733
      px      :     1.312972
      py      :     1.060085
      dz2     :     0.016715  d :     0.075491
      dxz     :     0.018059
      dyz     :     0.012018
      dx2y2   :     0.015466
      dxy     :     0.013234
      f0      :     0.001501  f :     0.007618
      f+1     :     0.000816
      f-1     :     0.000865
      f+2     :     0.000872
      f-2     :     0.001482
      f+3     :     0.001305
      f-3     :     0.000778
      g0      :     0.000064  g :     0.000560
      g+1     :     0.000034
      g-1     :     0.000108
      g+2     :     0.000062
      g-2     :     0.000086
      g+3     :     0.000028
      g-3     :     0.000054
      g+4     :     0.000065
      g-4     :     0.000060
 43 C s       :     3.182696  s :     3.182696
      pz      :     0.717339  p :     2.267457
      px      :     0.662772
      py      :     0.887347
      dz2     :     0.045099  d :     0.201813
      dxz     :     0.052660
      dyz     :     0.033520
      dx2y2   :     0.032444
      dxy     :     0.038090
      f0      :     0.004389  f :     0.036526
      f+1     :     0.007565
      f-1     :     0.002824
      f+2     :     0.005090
      f-2     :     0.006932
      f+3     :     0.004415
      f-3     :     0.005311
      g0      :     0.000363  g :     0.003278
      g+1     :     0.000310
      g-1     :     0.000347
      g+2     :     0.000443
      g-2     :     0.000347
      g+3     :     0.000431
      g-3     :     0.000474
      g+4     :     0.000302
      g-4     :     0.000261
 44 O s       :     3.864843  s :     3.864843
      pz      :     1.602023  p :     4.391823
      px      :     1.305960
      py      :     1.483840
      dz2     :     0.009994  d :     0.055937
      dxz     :     0.013828
      dyz     :     0.010083
      dx2y2   :     0.013249
      dxy     :     0.008783
      f0      :     0.000465  f :     0.005541
      f+1     :     0.000882
      f-1     :     0.000572
      f+2     :     0.000957
      f-2     :     0.000928
      f+3     :     0.000790
      f-3     :     0.000947
      g0      :     0.000025  g :     0.000263
      g+1     :     0.000029
      g-1     :     0.000018
      g+2     :     0.000016
      g-2     :     0.000026
      g+3     :     0.000052
      g-3     :     0.000041
      g+4     :     0.000028
      g-4     :     0.000027
 45 C s       :     3.128235  s :     3.128235
      pz      :     0.924411  p :     2.719892
      px      :     0.876858
      py      :     0.918622
      dz2     :     0.016669  d :     0.135599
      dxz     :     0.029153
      dyz     :     0.040781
      dx2y2   :     0.018919
      dxy     :     0.030076
      f0      :     0.001419  f :     0.020512
      f+1     :     0.002833
      f-1     :     0.003644
      f+2     :     0.004169
      f-2     :     0.003415
      f+3     :     0.002372
      f-3     :     0.002659
      g0      :     0.000096  g :     0.001473
      g+1     :     0.000121
      g-1     :     0.000117
      g+2     :     0.000092
      g-2     :     0.000297
      g+3     :     0.000283
      g-3     :     0.000271
      g+4     :     0.000096
      g-4     :     0.000101
 46 C s       :     3.271129  s :     3.271129
      pz      :     0.947239  p :     2.774931
      px      :     0.914015
      py      :     0.913678
      dz2     :     0.015555  d :     0.097403
      dxz     :     0.026810
      dyz     :     0.026367
      dx2y2   :     0.013260
      dxy     :     0.015412
      f0      :     0.000498  f :     0.012518
      f+1     :     0.001549
      f-1     :     0.002117
      f+2     :     0.002997
      f-2     :     0.002913
      f+3     :     0.001228
      f-3     :     0.001217
      g0      :     0.000089  g :     0.000928
      g+1     :     0.000060
      g-1     :     0.000069
      g+2     :     0.000098
      g-2     :     0.000149
      g+3     :     0.000191
      g-3     :     0.000158
      g+4     :     0.000040
      g-4     :     0.000073
 47 C s       :     3.177172  s :     3.177172
      pz      :     0.922538  p :     2.736428
      px      :     0.902893
      py      :     0.910997
      dz2     :     0.014829  d :     0.134140
      dxz     :     0.039996
      dyz     :     0.030629
      dx2y2   :     0.023741
      dxy     :     0.024944
      f0      :     0.001105  f :     0.021894
      f+1     :     0.003695
      f-1     :     0.003429
      f+2     :     0.004384
      f-2     :     0.004208
      f+3     :     0.002651
      f-3     :     0.002422
      g0      :     0.000107  g :     0.001519
      g+1     :     0.000115
      g-1     :     0.000105
      g+2     :     0.000202
      g-2     :     0.000210
      g+3     :     0.000315
      g-3     :     0.000292
      g+4     :     0.000082
      g-4     :     0.000091
 48 C s       :     3.179253  s :     3.179253
      pz      :     0.958654  p :     2.832895
      px      :     0.946739
      py      :     0.927502
      dz2     :     0.015802  d :     0.096296
      dxz     :     0.025991
      dyz     :     0.024588
      dx2y2   :     0.013051
      dxy     :     0.016863
      f0      :     0.000683  f :     0.012899
      f+1     :     0.002013
      f-1     :     0.001809
      f+2     :     0.002886
      f-2     :     0.002790
      f+3     :     0.001463
      f-3     :     0.001255
      g0      :     0.000085  g :     0.001010
      g+1     :     0.000061
      g-1     :     0.000081
      g+2     :     0.000119
      g-2     :     0.000151
      g+3     :     0.000190
      g-3     :     0.000210
      g+4     :     0.000040
      g-4     :     0.000074
 49 C s       :     3.168531  s :     3.168531
      pz      :     0.913144  p :     2.636987
      px      :     0.871786
      py      :     0.852056
      dz2     :     0.019024  d :     0.134693
      dxz     :     0.027637
      dyz     :     0.034919
      dx2y2   :     0.024505
      dxy     :     0.028608
      f0      :     0.001164  f :     0.021076
      f+1     :     0.003461
      f-1     :     0.003580
      f+2     :     0.004127
      f-2     :     0.003590
      f+3     :     0.002658
      f-3     :     0.002495
      g0      :     0.000108  g :     0.001511
      g+1     :     0.000107
      g-1     :     0.000113
      g+2     :     0.000183
      g-2     :     0.000217
      g+3     :     0.000311
      g-3     :     0.000298
      g+4     :     0.000081
      g-4     :     0.000092
 50 C s       :     3.286970  s :     3.286970
      pz      :     0.881383  p :     2.752184
      px      :     1.028274
      py      :     0.842527
      dz2     :     0.003683  d :     0.091468
      dxz     :     0.030324
      dyz     :     0.016644
      dx2y2   :     0.019679
      dxy     :     0.021137
      f0      :     0.000489  f :     0.012646
      f+1     :     0.000999
      f-1     :     0.002611
      f+2     :     0.002776
      f-2     :     0.002914
      f+3     :     0.001728
      f-3     :     0.001129
      g0      :     0.000088  g :     0.000932
      g+1     :     0.000022
      g-1     :     0.000092
      g+2     :     0.000089
      g-2     :     0.000145
      g+3     :     0.000188
      g-3     :     0.000173
      g+4     :     0.000057
      g-4     :     0.000078
 51 C s       :     3.103355  s :     3.103355
      pz      :     0.767486  p :     2.304462
      px      :     0.761040
      py      :     0.775935
      dz2     :     0.057285  d :     0.260027
      dxz     :     0.079662
      dyz     :     0.029384
      dx2y2   :     0.036410
      dxy     :     0.057286
      f0      :     0.005742  f :     0.032551
      f+1     :     0.007755
      f-1     :     0.002711
      f+2     :     0.004989
      f-2     :     0.003278
      f+3     :     0.002297
      f-3     :     0.005779
      g0      :     0.000575  g :     0.003676
      g+1     :     0.000461
      g-1     :     0.000206
      g+2     :     0.000659
      g-2     :     0.000245
      g+3     :     0.000413
      g-3     :     0.000365
      g+4     :     0.000229
      g-4     :     0.000522
 52 N s       :     3.578507  s :     3.578507
      pz      :     1.147892  p :     3.712221
      px      :     1.108437
      py      :     1.455892
      dz2     :     0.007207  d :     0.053699
      dxz     :     0.018149
      dyz     :     0.011344
      dx2y2   :     0.007110
      dxy     :     0.009888
      f0      :     0.001231  f :     0.007916
      f+1     :     0.001862
      f-1     :     0.000940
      f+2     :     0.001448
      f-2     :     0.001100
      f+3     :     0.000672
      f-3     :     0.000663
      g0      :     0.000073  g :     0.000470
      g+1     :     0.000083
      g-1     :     0.000057
      g+2     :     0.000053
      g-2     :     0.000051
      g+3     :     0.000060
      g-3     :     0.000048
      g+4     :     0.000025
      g-4     :     0.000021
 53 C s       :     3.279202  s :     3.279202
      pz      :     0.933212  p :     2.669145
      px      :     0.694083
      py      :     1.041850
      dz2     :     0.012370  d :     0.101666
      dxz     :     0.015361
      dyz     :     0.027044
      dx2y2   :     0.025916
      dxy     :     0.020975
      f0      :     0.000837  f :     0.015358
      f+1     :     0.003481
      f-1     :     0.000507
      f+2     :     0.003467
      f-2     :     0.002734
      f+3     :     0.001838
      f-3     :     0.002493
      g0      :     0.000105  g :     0.001317
      g+1     :     0.000156
      g-1     :     0.000025
      g+2     :     0.000225
      g-2     :     0.000068
      g+3     :     0.000235
      g-3     :     0.000230
      g+4     :     0.000121
      g-4     :     0.000152
 54 C s       :     3.286077  s :     3.286077
      pz      :     0.972562  p :     2.935888
      px      :     0.974223
      py      :     0.989103
      dz2     :     0.007932  d :     0.068329
      dxz     :     0.018988
      dyz     :     0.017351
      dx2y2   :     0.008348
      dxy     :     0.015710
      f0      :     0.000347  f :     0.007250
      f+1     :     0.000784
      f-1     :     0.001009
      f+2     :     0.001516
      f-2     :     0.002557
      f+3     :     0.000630
      f-3     :     0.000407
      g0      :     0.000062  g :     0.000612
      g+1     :     0.000036
      g-1     :     0.000059
      g+2     :     0.000041
      g-2     :     0.000134
      g+3     :     0.000110
      g-3     :     0.000097
      g+4     :     0.000044
      g-4     :     0.000030
 55 C s       :     3.277435  s :     3.277435
      pz      :     0.988077  p :     2.925872
      px      :     0.950184
      py      :     0.987611
      dz2     :     0.006728  d :     0.068881
      dxz     :     0.017639
      dyz     :     0.018981
      dx2y2   :     0.014221
      dxy     :     0.011312
      f0      :     0.000249  f :     0.007275
      f+1     :     0.001295
      f-1     :     0.000361
      f+2     :     0.002242
      f-2     :     0.001767
      f+3     :     0.000701
      f-3     :     0.000659
      g0      :     0.000076  g :     0.000617
      g+1     :     0.000050
      g-1     :     0.000018
      g+2     :     0.000069
      g-2     :     0.000076
      g+3     :     0.000107
      g-3     :     0.000129
      g+4     :     0.000026
      g-4     :     0.000066
 56 C s       :     3.289202  s :     3.289202
      pz      :     0.976969  p :     2.948799
      px      :     1.004507
      py      :     0.967323
      dz2     :     0.008245  d :     0.069666
      dxz     :     0.020398
      dyz     :     0.016093
      dx2y2   :     0.011448
      dxy     :     0.013482
      f0      :     0.000319  f :     0.007349
      f+1     :     0.000557
      f-1     :     0.001277
      f+2     :     0.001977
      f-2     :     0.002257
      f+3     :     0.000530
      f-3     :     0.000432
      g0      :     0.000075  g :     0.000629
      g+1     :     0.000015
      g-1     :     0.000060
      g+2     :     0.000077
      g-2     :     0.000097
      g+3     :     0.000118
      g-3     :     0.000112
      g+4     :     0.000015
      g-4     :     0.000061
 57 O s       :     3.794157  s :     3.794157
      pz      :     1.715269  p :     4.631985
      px      :     1.391011
      py      :     1.525705
      dz2     :     0.004783  d :     0.035286
      dxz     :     0.010751
      dyz     :     0.002085
      dx2y2   :     0.007943
      dxy     :     0.009723
      f0      :     0.000341  f :     0.003664
      f+1     :     0.000724
      f-1     :     0.000043
      f+2     :     0.000684
      f-2     :     0.000302
      f+3     :     0.000622
      f-3     :     0.000947
      g0      :     0.000015  g :     0.000198
      g+1     :     0.000030
      g-1     :     0.000002
      g+2     :     0.000026
      g-2     :     0.000001
      g+3     :     0.000035
      g-3     :     0.000020
      g+4     :     0.000032
      g-4     :     0.000038
 58 H s       :     0.859811  s :     0.859811
      pz      :     0.011065  p :     0.026059
      px      :     0.002526
      py      :     0.012468
      dz2     :     0.001036  d :     0.004430
      dxz     :     0.000588
      dyz     :     0.000844
      dx2y2   :     0.001019
      dxy     :     0.000943
      f0      :     0.000012  f :     0.000325
      f+1     :     0.000078
      f-1     :     0.000024
      f+2     :     0.000062
      f-2     :     0.000053
      f+3     :     0.000054
      f-3     :     0.000042
 59 H s       :     0.832637  s :     0.832637
      pz      :     0.012077  p :     0.024746
      px      :     0.003402
      py      :     0.009268
      dz2     :     0.001172  d :     0.004072
      dxz     :     0.000837
      dyz     :     0.000413
      dx2y2   :     0.000731
      dxy     :     0.000919
      f0      :     0.000019  f :     0.000289
      f+1     :     0.000028
      f-1     :     0.000064
      f+2     :     0.000043
      f-2     :     0.000070
      f+3     :     0.000038
      f-3     :     0.000026
 60 H s       :     0.847062  s :     0.847062
      pz      :     0.009647  p :     0.025987
      px      :     0.007663
      py      :     0.008676
      dz2     :     0.001095  d :     0.003865
      dxz     :     0.000463
      dyz     :     0.000784
      dx2y2   :     0.000780
      dxy     :     0.000745
      f0      :     0.000015  f :     0.000281
      f+1     :     0.000069
      f-1     :     0.000023
      f+2     :     0.000049
      f-2     :     0.000063
      f+3     :     0.000027
      f-3     :     0.000036
 61 H s       :     0.828751  s :     0.828751
      pz      :     0.010814  p :     0.026219
      px      :     0.012553
      py      :     0.002852
      dz2     :     0.000918  d :     0.003884
      dxz     :     0.000802
      dyz     :     0.000518
      dx2y2   :     0.000710
      dxy     :     0.000936
      f0      :     0.000009  f :     0.000282
      f+1     :     0.000018
      f-1     :     0.000070
      f+2     :     0.000052
      f-2     :     0.000052
      f+3     :     0.000038
      f-3     :     0.000043
 62 H s       :     0.860409  s :     0.860409
      pz      :     0.004804  p :     0.026451
      px      :     0.009996
      py      :     0.011651
      dz2     :     0.001306  d :     0.004425
      dxz     :     0.000453
      dyz     :     0.000805
      dx2y2   :     0.000908
      dxy     :     0.000954
      f0      :     0.000020  f :     0.000320
      f+1     :     0.000089
      f-1     :     0.000040
      f+2     :     0.000055
      f-2     :     0.000049
      f+3     :     0.000028
      f-3     :     0.000039
 63 H s       :     0.841107  s :     0.841107
      pz      :    -0.001241  p :     0.024665
      px      :     0.014015
      py      :     0.011891
      dz2     :     0.000865  d :     0.004016
      dxz     :     0.000617
      dyz     :     0.000793
      dx2y2   :     0.000937
      dxy     :     0.000803
      f0      :     0.000012  f :     0.000283
      f+1     :     0.000081
      f-1     :     0.000030
      f+2     :     0.000057
      f-2     :     0.000044
      f+3     :     0.000027
      f-3     :     0.000034
 64 H s       :     0.848127  s :     0.848127
      pz      :     0.009084  p :     0.030109
      px      :     0.010122
      py      :     0.010904
      dz2     :     0.001021  d :     0.003761
      dxz     :     0.000602
      dyz     :     0.000639
      dx2y2   :     0.000907
      dxy     :     0.000591
      f0      :     0.000016  f :     0.000289
      f+1     :     0.000085
      f-1     :     0.000027
      f+2     :     0.000065
      f-2     :     0.000035
      f+3     :     0.000034
      f-3     :     0.000026
 65 H s       :     0.878245  s :     0.878245
      pz      :     0.010504  p :     0.030139
      px      :     0.008261
      py      :     0.011374
      dz2     :     0.001038  d :     0.003825
      dxz     :     0.000500
      dyz     :     0.000778
      dx2y2   :     0.000663
      dxy     :     0.000847
      f0      :     0.000013  f :     0.000291
      f+1     :     0.000085
      f-1     :     0.000026
      f+2     :     0.000042
      f-2     :     0.000060
      f+3     :     0.000032
      f-3     :     0.000033
 66 H s       :     0.859656  s :     0.859656
      pz      :     0.009478  p :     0.028760
      px      :     0.012285
      py      :     0.006998
      dz2     :     0.000754  d :     0.003614
      dxz     :     0.000615
      dyz     :     0.000457
      dx2y2   :     0.000930
      dxy     :     0.000858
      f0      :     0.000009  f :     0.000281
      f+1     :     0.000015
      f-1     :     0.000063
      f+2     :     0.000052
      f-2     :     0.000046
      f+3     :     0.000040
      f-3     :     0.000056
 67 H s       :     0.879284  s :     0.879284
      pz      :     0.011552  p :     0.030433
      px      :     0.011031
      py      :     0.007849
      dz2     :     0.000827  d :     0.003790
      dxz     :     0.000600
      dyz     :     0.000754
      dx2y2   :     0.000806
      dxy     :     0.000803
      f0      :     0.000009  f :     0.000289
      f+1     :     0.000014
      f-1     :     0.000087
      f+2     :     0.000054
      f-2     :     0.000045
      f+3     :     0.000033
      f-3     :     0.000048
 68 H s       :     0.877373  s :     0.877373
      pz      :     0.009270  p :     0.029928
      px      :     0.008358
      py      :     0.012299
      dz2     :     0.000990  d :     0.003734
      dxz     :     0.000314
      dyz     :     0.000770
      dx2y2   :     0.000736
      dxy     :     0.000924
      f0      :     0.000015  f :     0.000287
      f+1     :     0.000068
      f-1     :     0.000016
      f+2     :     0.000045
      f-2     :     0.000066
      f+3     :     0.000037
      f-3     :     0.000040
 69 H s       :     0.860374  s :     0.860374
      pz      :     0.009337  p :     0.030067
      px      :     0.011463
      py      :     0.009267
      dz2     :     0.001167  d :     0.003665
      dxz     :     0.000835
      dyz     :     0.000310
      dx2y2   :     0.000687
      dxy     :     0.000666
      f0      :     0.000029  f :     0.000282
      f+1     :     0.000030
      f-1     :     0.000076
      f+2     :     0.000043
      f-2     :     0.000054
      f+3     :     0.000027
      f-3     :     0.000022
 70 H s       :     0.708492  s :     0.708492
      pz      :     0.012320  p :     0.051297
      px      :     0.011617
      py      :     0.027360
      dz2     :     0.002182  d :     0.007558
      dxz     :     0.000830
      dyz     :     0.001225
      dx2y2   :     0.001592
      dxy     :     0.001730
      f0      :     0.000044  f :     0.000720
      f+1     :     0.000191
      f-1     :     0.000038
      f+2     :     0.000132
      f-2     :     0.000115
      f+3     :     0.000129
      f-3     :     0.000071
 71 H s       :     0.855657  s :     0.855657
      pz      :     0.008570  p :     0.029825
      px      :     0.009621
      py      :     0.011635
      dz2     :     0.001195  d :     0.003633
      dxz     :     0.000336
      dyz     :     0.000756
      dx2y2   :     0.000639
      dxy     :     0.000707
      f0      :     0.000032  f :     0.000281
      f+1     :     0.000064
      f-1     :     0.000041
      f+2     :     0.000056
      f-2     :     0.000043
      f+3     :     0.000023
      f-3     :     0.000020
 72 H s       :     0.851582  s :     0.851582
      pz      :     0.010576  p :     0.029940
      px      :     0.010561
      py      :     0.008803
      dz2     :     0.000756  d :     0.003741
      dxz     :     0.000654
      dyz     :     0.000526
      dx2y2   :     0.001100
      dxy     :     0.000706
      f0      :     0.000008  f :     0.000284
      f+1     :     0.000028
      f-1     :     0.000050
      f+2     :     0.000060
      f-2     :     0.000036
      f+3     :     0.000038
      f-3     :     0.000063
 73 H s       :     0.888094  s :     0.888094
      pz      :     0.010512  p :     0.028211
      px      :     0.008902
      py      :     0.008798
      dz2     :     0.000692  d :     0.003609
      dxz     :     0.000798
      dyz     :     0.000561
      dx2y2   :     0.001140
      dxy     :     0.000419
      f0      :     0.000008  f :     0.000288
      f+1     :     0.000059
      f-1     :     0.000037
      f+2     :     0.000065
      f-2     :     0.000037
      f+3     :     0.000038
      f-3     :     0.000043
 74 H s       :     0.848916  s :     0.848916
      pz      :     0.005624  p :     0.027295
      px      :     0.009704
      py      :     0.011966
      dz2     :     0.001092  d :     0.003321
      dxz     :     0.000277
      dyz     :     0.000846
      dx2y2   :     0.000560
      dxy     :     0.000547
      f0      :     0.000057  f :     0.000231
      f+1     :     0.000038
      f-1     :     0.000024
      f+2     :     0.000043
      f-2     :     0.000045
      f+3     :     0.000012
      f-3     :     0.000012
 75 H s       :     0.847518  s :     0.847518
      pz      :     0.007106  p :     0.027269
      px      :     0.009788
      py      :     0.010375
      dz2     :     0.001111  d :     0.003187
      dxz     :     0.000598
      dyz     :     0.000197
      dx2y2   :     0.000702
      dxy     :     0.000579
      f0      :     0.000030  f :     0.000216
      f+1     :     0.000021
      f-1     :     0.000048
      f+2     :     0.000040
      f-2     :     0.000036
      f+3     :     0.000016
      f-3     :     0.000025
 76 H s       :     0.830380  s :     0.830380
      pz      :     0.010624  p :     0.027612
      px      :     0.006777
      py      :     0.010211
      dz2     :     0.000110  d :     0.003216
      dxz     :     0.001165
      dyz     :     0.000329
      dx2y2   :     0.001021
      dxy     :     0.000592
      f0      :     0.000027  f :     0.000216
      f+1     :     0.000020
      f-1     :     0.000008
      f+2     :     0.000022
      f-2     :     0.000034
      f+3     :     0.000081
      f-3     :     0.000026
 77 H s       :     0.796460  s :     0.796460
      pz      :     0.011070  p :     0.035591
      px      :     0.013635
      py      :     0.010886
      dz2     :     0.000640  d :     0.004046
      dxz     :     0.001005
      dyz     :     0.000552
      dx2y2   :     0.001293
      dxy     :     0.000555
      f0      :     0.000018  f :     0.000263
      f+1     :     0.000046
      f-1     :     0.000024
      f+2     :     0.000028
      f-2     :     0.000044
      f+3     :     0.000067
      f-3     :     0.000037
 78 H s       :     0.879143  s :     0.879143
      pz      :     0.008606  p :     0.030455
      px      :     0.011782
      py      :     0.010068
      dz2     :     0.000960  d :     0.003415
      dxz     :     0.000442
      dyz     :     0.000564
      dx2y2   :     0.000848
      dxy     :     0.000601
      f0      :     0.000014  f :     0.000231
      f+1     :     0.000017
      f-1     :     0.000064
      f+2     :     0.000041
      f-2     :     0.000034
      f+3     :     0.000019
      f-3     :     0.000043
 79 H s       :     0.867986  s :     0.867986
      pz      :     0.005166  p :     0.027644
      px      :     0.010797
      py      :     0.011681
      dz2     :     0.000805  d :     0.003201
      dxz     :     0.000679
      dyz     :     0.001037
      dx2y2   :     0.000355
      dxy     :     0.000327
      f0      :     0.000070  f :     0.000218
      f+1     :     0.000030
      f-1     :     0.000039
      f+2     :     0.000034
      f-2     :     0.000036
      f+3     :     0.000004
      f-3     :     0.000003
 80 H s       :     0.860855  s :     0.860855
      pz      :     0.010509  p :     0.027829
      px      :     0.006738
      py      :     0.010582
      dz2     :     0.000528  d :     0.003248
      dxz     :     0.000700
      dyz     :     0.000521
      dx2y2   :     0.001143
      dxy     :     0.000355
      f0      :     0.000014  f :     0.000224
      f+1     :     0.000040
      f-1     :     0.000018
      f+2     :     0.000024
      f-2     :     0.000040
      f+3     :     0.000063
      f-3     :     0.000026
 81 H s       :     0.868407  s :     0.868407
      pz      :     0.010637  p :     0.028352
      px      :     0.011759
      py      :     0.005955
      dz2     :     0.000983  d :     0.003191
      dxz     :     0.000406
      dyz     :     0.000326
      dx2y2   :     0.000733
      dxy     :     0.000743
      f0      :     0.000017  f :     0.000229
      f+1     :     0.000016
      f-1     :     0.000055
      f+2     :     0.000034
      f-2     :     0.000036
      f+3     :     0.000029
      f-3     :     0.000042
 82 H s       :     0.826752  s :     0.826752
      pz      :     0.001377  p :     0.020926
      px      :     0.010271
      py      :     0.009277
      dz2     :     0.000510  d :     0.003792
      dxz     :     0.000658
      dyz     :     0.001020
      dx2y2   :     0.000583
      dxy     :     0.001022
      f0      :     0.000010  f :     0.000286
      f+1     :     0.000008
      f-1     :     0.000081
      f+2     :     0.000061
      f-2     :     0.000057
      f+3     :     0.000031
      f-3     :     0.000039
 83 H s       :     0.870395  s :     0.870395
      pz      :     0.008728  p :     0.028031
      px      :     0.011860
      py      :     0.007442
      dz2     :     0.001728  d :     0.004351
      dxz     :     0.001165
      dyz     :     0.000107
      dx2y2   :     0.000663
      dxy     :     0.000688
      f0      :     0.000047  f :     0.000300
      f+1     :     0.000034
      f-1     :     0.000086
      f+2     :     0.000039
      f-2     :     0.000055
      f+3     :     0.000014
      f-3     :     0.000026


                     *******************************
                     * LOEWDIN POPULATION ANALYSIS *
                     *******************************

----------------------
LOEWDIN ATOMIC CHARGES
----------------------
   0 C :    0.093071
   1 C :   -0.090850
   2 C :    0.075093
   3 C :    0.052376
   4 C :    0.049474
   5 C :    0.064315
   6 C :    0.105644
   7 C :   -0.188936
   8 C :   -0.295512
   9 C :   -0.312366
  10 C :   -0.471831
  11 N :    0.627199
  12 N :    0.373075
  13 C :   -0.130593
  14 C :   -0.134317
  15 N :    0.360935
  16 O :    0.713076
  17 H :   -0.201549
  18 H :   -0.076998
  19 H :   -0.080013
  20 H :   -0.045171
  21 H :   -0.061076
  22 H :   -0.066266
  23 H :   -0.065750
  24 H :   -0.057444
  25 H :   -0.020218
  26 H :   -0.033532
  27 H :   -0.320443
  28 C :    0.087618
  29 C :   -0.098410
  30 C :    0.115118
  31 C :    0.074846
  32 C :    0.070157
  33 C :    0.063059
  34 C :   -0.456421
  35 O :    0.406653
  36 C :   -0.099003
  37 C :   -0.307447
  38 C :   -0.278944
  39 C :    0.089156
  40 C :    0.061812
  41 C :    0.102097
  42 N :    0.373517
  43 C :   -0.481874
  44 O :    0.662946
  45 C :   -0.217924
  46 C :    0.148947
  47 C :   -0.227486
  48 C :    0.137570
  49 C :   -0.217324
  50 C :    0.157143
  51 C :   -0.615555
  52 N :    0.604748
  53 C :    0.051354
  54 C :    0.268036
  55 C :    0.254623
  56 C :    0.256057
  57 O :    0.355934
  58 H :   -0.021211
  59 H :   -0.022302
  60 H :   -0.021265
  61 H :   -0.021072
  62 H :   -0.019410
  63 H :   -0.018966
  64 H :   -0.045785
  65 H :   -0.050537
  66 H :   -0.047315
  67 H :   -0.050302
  68 H :   -0.048431
  69 H :   -0.046023
  70 H :   -0.146479
  71 H :   -0.044916
  72 H :   -0.044545
  73 H :   -0.050440
  74 H :   -0.056437
  75 H :   -0.059042
  76 H :   -0.042303
  77 H :   -0.037862
  78 H :   -0.058678
  79 H :   -0.061071
  80 H :   -0.063127
  81 H :   -0.049293
  82 H :   -0.035504
  83 H :   -0.040081

-------------------------------
LOEWDIN REDUCED ORBITAL CHARGES
-------------------------------
  0 C s       :     2.578272  s :     2.578272
      pz      :     0.978444  p :     2.697540
      px      :     0.862077
      py      :     0.857019
      dz2     :     0.124847  d :     0.503686
      dxz     :     0.133704
      dyz     :     0.133327
      dx2y2   :     0.047367
      dxy     :     0.064441
      f0      :     0.016157  f :     0.115701
      f+1     :     0.030079
      f-1     :     0.030716
      f+2     :     0.008674
      f-2     :     0.011452
      f+3     :     0.008302
      f-3     :     0.010322
      g0      :     0.002310  g :     0.011729
      g+1     :     0.001995
      g-1     :     0.002057
      g+2     :     0.000221
      g-2     :     0.001576
      g+3     :     0.000815
      g-3     :     0.001006
      g+4     :     0.000737
      g-4     :     0.001014
  1 C s       :     2.571211  s :     2.571211
      pz      :     0.924360  p :     2.691197
      px      :     0.890158
      py      :     0.876679
      dz2     :     0.167165  d :     0.655369
      dxz     :     0.148537
      dyz     :     0.144760
      dx2y2   :     0.098983
      dxy     :     0.095924
      f0      :     0.016664  f :     0.158816
      f+1     :     0.041389
      f-1     :     0.036958
      f+2     :     0.022725
      f-2     :     0.016220
      f+3     :     0.011711
      f-3     :     0.013148
      g0      :     0.002080  g :     0.014256
      g+1     :     0.001908
      g-1     :     0.001769
      g+2     :     0.000718
      g-2     :     0.002494
      g+3     :     0.001630
      g-3     :     0.001530
      g+4     :     0.001013
      g-4     :     0.001114
  2 C s       :     2.579025  s :     2.579025
      pz      :     0.984193  p :     2.708608
      px      :     0.869047
      py      :     0.855368
      dz2     :     0.142245  d :     0.509658
      dxz     :     0.136177
      dyz     :     0.126458
      dx2y2   :     0.036969
      dxy     :     0.067809
      f0      :     0.017036  f :     0.115891
      f+1     :     0.033826
      f-1     :     0.026639
      f+2     :     0.012705
      f-2     :     0.010277
      f+3     :     0.008439
      f-3     :     0.006969
      g0      :     0.001940  g :     0.011726
      g+1     :     0.002556
      g-1     :     0.002149
      g+2     :     0.000492
      g-2     :     0.001214
      g+3     :     0.001052
      g-3     :     0.000951
      g+4     :     0.000692
      g-4     :     0.000679
  3 C s       :     2.585103  s :     2.585103
      pz      :     0.980987  p :     2.722032
      px      :     0.872473
      py      :     0.868573
      dz2     :     0.125330  d :     0.514422
      dxz     :     0.140672
      dyz     :     0.134069
      dx2y2   :     0.049649
      dxy     :     0.064703
      f0      :     0.015832  f :     0.114416
      f+1     :     0.030266
      f-1     :     0.029870
      f+2     :     0.008535
      f-2     :     0.010677
      f+3     :     0.008678
      f-3     :     0.010558
      g0      :     0.002240  g :     0.011649
      g+1     :     0.002004
      g-1     :     0.002003
      g+2     :     0.000196
      g-2     :     0.001576
      g+3     :     0.000785
      g-3     :     0.001035
      g+4     :     0.000760
      g-4     :     0.001051
  4 C s       :     2.585335  s :     2.585335
      pz      :     0.945955  p :     2.725948
      px      :     0.896781
      py      :     0.883212
      dz2     :     0.151899  d :     0.513009
      dxz     :     0.085691
      dyz     :     0.082965
      dx2y2   :     0.100219
      dxy     :     0.092234
      f0      :     0.010533  f :     0.114607
      f+1     :     0.023914
      f-1     :     0.021059
      f+2     :     0.021385
      f-2     :     0.014432
      f+3     :     0.011173
      f-3     :     0.012111
      g0      :     0.001507  g :     0.011628
      g+1     :     0.000939
      g-1     :     0.000876
      g+2     :     0.000464
      g-2     :     0.002413
      g+3     :     0.001602
      g-3     :     0.001575
      g+4     :     0.001029
      g-4     :     0.001223
  5 C s       :     2.585999  s :     2.585999
      pz      :     0.987944  p :     2.711687
      px      :     0.869177
      py      :     0.854565
      dz2     :     0.140585  d :     0.511969
      dxz     :     0.137161
      dyz     :     0.129429
      dx2y2   :     0.037928
      dxy     :     0.066865
      f0      :     0.016879  f :     0.114378
      f+1     :     0.032667
      f-1     :     0.026592
      f+2     :     0.012713
      f-2     :     0.009716
      f+3     :     0.008630
      f-3     :     0.007181
      g0      :     0.001920  g :     0.011652
      g+1     :     0.002537
      g-1     :     0.002170
      g+2     :     0.000443
      g-2     :     0.001186
      g+3     :     0.001072
      g-3     :     0.000950
      g+4     :     0.000691
      g-4     :     0.000684
  6 C s       :     2.525748  s :     2.525748
      pz      :     0.890321  p :     2.717080
      px      :     0.923336
      py      :     0.903424
      dz2     :     0.164600  d :     0.526933
      dxz     :     0.081598
      dyz     :     0.121290
      dx2y2   :     0.079792
      dxy     :     0.079653
      f0      :     0.017210  f :     0.117283
      f+1     :     0.021594
      f-1     :     0.029949
      f+2     :     0.013810
      f-2     :     0.014010
      f+3     :     0.011910
      f-3     :     0.008800
      g0      :     0.000992  g :     0.007312
      g+1     :     0.001238
      g-1     :     0.001577
      g+2     :     0.000761
      g-2     :     0.000631
      g+3     :     0.000640
      g-3     :     0.000762
      g+4     :     0.000324
      g-4     :     0.000387
  7 C s       :     2.562868  s :     2.562868
      pz      :     0.888751  p :     2.686589
      px      :     0.863509
      py      :     0.934328
      dz2     :     0.107095  d :     0.715992
      dxz     :     0.151635
      dyz     :     0.099224
      dx2y2   :     0.180962
      dxy     :     0.177076
      f0      :     0.016735  f :     0.202216
      f+1     :     0.029309
      f-1     :     0.020847
      f+2     :     0.032886
      f-2     :     0.023235
      f+3     :     0.030086
      f-3     :     0.049118
      g0      :     0.001844  g :     0.021273
      g+1     :     0.001705
      g-1     :     0.001545
      g+2     :     0.002243
      g-2     :     0.002055
      g+3     :     0.002995
      g-3     :     0.003481
      g+4     :     0.002796
      g-4     :     0.002610
  8 C s       :     2.556597  s :     2.556597
      pz      :     0.867415  p :     2.708694
      px      :     0.937405
      py      :     0.903875
      dz2     :     0.129218  d :     0.790082
      dxz     :     0.169601
      dyz     :     0.080643
      dx2y2   :     0.214613
      dxy     :     0.196007
      f0      :     0.019480  f :     0.216857
      f+1     :     0.032164
      f-1     :     0.014381
      f+2     :     0.037835
      f-2     :     0.018798
      f+3     :     0.041182
      f-3     :     0.053017
      g0      :     0.001977  g :     0.023281
      g+1     :     0.003244
      g-1     :     0.001007
      g+2     :     0.001096
      g-2     :     0.002323
      g+3     :     0.002761
      g-3     :     0.002399
      g+4     :     0.004184
      g-4     :     0.004289
  9 C s       :     2.559170  s :     2.559170
      pz      :     0.882228  p :     2.737989
      px      :     0.947569
      py      :     0.908192
      dz2     :     0.106859  d :     0.776355
      dxz     :     0.150633
      dyz     :     0.142240
      dx2y2   :     0.183023
      dxy     :     0.193600
      f0      :     0.020095  f :     0.215310
      f+1     :     0.021865
      f-1     :     0.027395
      f+2     :     0.036164
      f-2     :     0.030657
      f+3     :     0.039946
      f-3     :     0.039189
      g0      :     0.001892  g :     0.023542
      g+1     :     0.001617
      g-1     :     0.001984
      g+2     :     0.001634
      g-2     :     0.003089
      g+3     :     0.003319
      g-3     :     0.004460
      g+4     :     0.003238
      g-4     :     0.002310
 10 C s       :     2.563756  s :     2.563756
      pz      :     0.852363  p :     2.645242
      px      :     0.915146
      py      :     0.877733
      dz2     :     0.161748  d :     0.929447
      dxz     :     0.211175
      dyz     :     0.115316
      dx2y2   :     0.249707
      dxy     :     0.191502
      f0      :     0.028146  f :     0.295871
      f+1     :     0.050838
      f-1     :     0.024077
      f+2     :     0.036569
      f-2     :     0.045686
      f+3     :     0.069235
      f-3     :     0.041321
      g0      :     0.003718  g :     0.037515
      g+1     :     0.003024
      g-1     :     0.003730
      g+2     :     0.004592
      g-2     :     0.002599
      g+3     :     0.005990
      g-3     :     0.004492
      g+4     :     0.005171
      g-4     :     0.004199
 11 N s       :     2.674651  s :     2.674651
      pz      :     1.081779  p :     3.250340
      px      :     1.080655
      py      :     1.087905
      dz2     :     0.075920  d :     0.377155
      dxz     :     0.076726
      dyz     :     0.046837
      dx2y2   :     0.078341
      dxy     :     0.099331
      f0      :     0.008344  f :     0.066959
      f+1     :     0.007608
      f-1     :     0.007236
      f+2     :     0.008571
      f-2     :     0.010248
      f+3     :     0.010514
      f-3     :     0.014437
      g0      :     0.000420  g :     0.003695
      g+1     :     0.000254
      g-1     :     0.000581
      g+2     :     0.000296
      g-2     :     0.000263
      g+3     :     0.000605
      g-3     :     0.000439
      g+4     :     0.000371
      g-4     :     0.000465
 12 N s       :     2.874343  s :     2.874343
      pz      :     1.063565  p :     3.377455
      px      :     1.189814
      py      :     1.124076
      dz2     :     0.040309  d :     0.310364
      dxz     :     0.067104
      dyz     :     0.040713
      dx2y2   :     0.082274
      dxy     :     0.079964
      f0      :     0.006663  f :     0.060764
      f+1     :     0.003754
      f-1     :     0.007188
      f+2     :     0.012246
      f-2     :     0.006060
      f+3     :     0.009744
      f-3     :     0.015110
      g0      :     0.000258  g :     0.003998
      g+1     :     0.000403
      g-1     :     0.000323
      g+2     :     0.000373
      g-2     :     0.000324
      g+3     :     0.000553
      g-3     :     0.000618
      g+4     :     0.000578
      g-4     :     0.000568
 13 C s       :     2.608840  s :     2.608840
      pz      :     0.854480  p :     2.715707
      px      :     0.952192
      py      :     0.909035
      dz2     :     0.110080  d :     0.633059
      dxz     :     0.080546
      dyz     :     0.132707
      dx2y2   :     0.172196
      dxy     :     0.137530
      f0      :     0.009839  f :     0.154460
      f+1     :     0.016276
      f-1     :     0.022121
      f+2     :     0.031351
      f-2     :     0.021832
      f+3     :     0.022556
      f-3     :     0.030485
      g0      :     0.001604  g :     0.018527
      g+1     :     0.000874
      g-1     :     0.002175
      g+2     :     0.001717
      g-2     :     0.001912
      g+3     :     0.003026
      g-3     :     0.004042
      g+4     :     0.001855
      g-4     :     0.001323
 14 C s       :     2.608320  s :     2.608320
      pz      :     0.850593  p :     2.724966
      px      :     0.981424
      py      :     0.892948
      dz2     :     0.065046  d :     0.628049
      dxz     :     0.158931
      dyz     :     0.055994
      dx2y2   :     0.166874
      dxy     :     0.181203
      f0      :     0.017468  f :     0.154542
      f+1     :     0.016295
      f-1     :     0.009148
      f+2     :     0.029769
      f-2     :     0.011905
      f+3     :     0.032351
      f-3     :     0.037604
      g0      :     0.001124  g :     0.018441
      g+1     :     0.003108
      g-1     :     0.000601
      g+2     :     0.001096
      g-2     :     0.001580
      g+3     :     0.002629
      g-3     :     0.001170
      g+4     :     0.003111
      g-4     :     0.004020
 15 N s       :     2.872721  s :     2.872721
      pz      :     1.054217  p :     3.382780
      px      :     1.220833
      py      :     1.107729
      dz2     :     0.040172  d :     0.317409
      dxz     :     0.072439
      dyz     :     0.038975
      dx2y2   :     0.082341
      dxy     :     0.083483
      f0      :     0.006398  f :     0.062083
      f+1     :     0.004970
      f-1     :     0.007492
      f+2     :     0.012230
      f-2     :     0.005162
      f+3     :     0.009256
      f-3     :     0.016576
      g0      :     0.000263  g :     0.004072
      g+1     :     0.000452
      g-1     :     0.000285
      g+2     :     0.000393
      g-2     :     0.000361
      g+3     :     0.000504
      g-3     :     0.000525
      g+4     :     0.000614
      g-4     :     0.000673
 16 O s       :     3.010183  s :     3.010183
      pz      :     1.430153  p :     4.124557
      px      :     1.367780
      py      :     1.326624
      dz2     :     0.015753  d :     0.129123
      dxz     :     0.029308
      dyz     :     0.015402
      dx2y2   :     0.040174
      dxy     :     0.028486
      f0      :     0.001736  f :     0.022180
      f+1     :     0.004336
      f-1     :     0.001153
      f+2     :     0.003486
      f-2     :     0.002075
      f+3     :     0.004742
      f-3     :     0.004651
      g0      :     0.000112  g :     0.000880
      g+1     :     0.000085
      g-1     :     0.000043
      g+2     :     0.000207
      g-2     :     0.000041
      g+3     :     0.000082
      g-3     :     0.000112
      g+4     :     0.000116
      g-4     :     0.000082
 17 H s       :     0.677627  s :     0.677627
      pz      :     0.102264  p :     0.380607
      px      :     0.177103
      py      :     0.101240
      dz2     :     0.017742  d :     0.121997
      dxz     :     0.030702
      dyz     :     0.012784
      dx2y2   :     0.032479
      dxy     :     0.028291
      f0      :     0.001499  f :     0.021319
      f+1     :     0.003770
      f-1     :     0.001522
      f+2     :     0.002783
      f-2     :     0.003351
      f+3     :     0.005043
      f-3     :     0.003352
 18 H s       :     0.814281  s :     0.814281
      pz      :     0.047165  p :     0.188469
      px      :     0.095353
      py      :     0.045950
      dz2     :     0.005111  d :     0.064643
      dxz     :     0.020626
      dyz     :     0.001668
      dx2y2   :     0.016519
      dxy     :     0.020718
      f0      :     0.001194  f :     0.009606
      f+1     :     0.001072
      f-1     :     0.000249
      f+2     :     0.001605
      f-2     :     0.000454
      f+3     :     0.002394
      f-3     :     0.002638
 19 H s       :     0.815658  s :     0.815658
      pz      :     0.065311  p :     0.189824
      px      :     0.045465
      py      :     0.079048
      dz2     :     0.012868  d :     0.064865
      dxz     :     0.008620
      dyz     :     0.014186
      dx2y2   :     0.015229
      dxy     :     0.013962
      f0      :     0.000608  f :     0.009666
      f+1     :     0.000599
      f-1     :     0.002062
      f+2     :     0.001688
      f-2     :     0.001747
      f+3     :     0.001286
      f-3     :     0.001675
 20 H s       :     0.781851  s :     0.781851
      pz      :     0.060241  p :     0.188549
      px      :     0.067934
      py      :     0.060374
      dz2     :     0.016286  d :     0.065089
      dxz     :     0.012431
      dyz     :     0.010286
      dx2y2   :     0.013760
      dxy     :     0.012326
      f0      :     0.000906  f :     0.009683
      f+1     :     0.001972
      f-1     :     0.001271
      f+2     :     0.001538
      f-2     :     0.001648
      f+3     :     0.001257
      f-3     :     0.001090
 21 H s       :     0.796582  s :     0.796582
      pz      :     0.052548  p :     0.189889
      px      :     0.066881
      py      :     0.070460
      dz2     :     0.012259  d :     0.064884
      dxz     :     0.010684
      dyz     :     0.012031
      dx2y2   :     0.016747
      dxy     :     0.013163
      f0      :     0.000714  f :     0.009721
      f+1     :     0.001377
      f-1     :     0.001601
      f+2     :     0.001071
      f-2     :     0.001789
      f+3     :     0.001511
      f-3     :     0.001657
 22 H s       :     0.799036  s :     0.799036
      pz      :     0.091172  p :     0.192236
      px      :     0.049846
      py      :     0.051218
      dz2     :     0.018842  d :     0.065230
      dxz     :     0.022655
      dyz     :     0.022156
      dx2y2   :     0.000798
      dxy     :     0.000780
      f0      :     0.002980  f :     0.009763
      f+1     :     0.003222
      f-1     :     0.003132
      f+2     :     0.000209
      f-2     :     0.000213
      f+3     :     0.000003
      f-3     :     0.000002
 23 H s       :     0.798942  s :     0.798942
      pz      :     0.059084  p :     0.191883
      px      :     0.069863
      py      :     0.062936
      dz2     :     0.016169  d :     0.065184
      dxz     :     0.012378
      dyz     :     0.010062
      dx2y2   :     0.014303
      dxy     :     0.012271
      f0      :     0.000899  f :     0.009741
      f+1     :     0.001995
      f-1     :     0.001273
      f+2     :     0.001531
      f-2     :     0.001648
      f+3     :     0.001287
      f-3     :     0.001108
 24 H s       :     0.791883  s :     0.791883
      pz      :     0.052729  p :     0.190299
      px      :     0.066829
      py      :     0.070741
      dz2     :     0.012729  d :     0.065546
      dxz     :     0.010602
      dyz     :     0.011938
      dx2y2   :     0.016976
      dxy     :     0.013301
      f0      :     0.000713  f :     0.009716
      f+1     :     0.001379
      f-1     :     0.001598
      f+2     :     0.001080
      f-2     :     0.001763
      f+3     :     0.001515
      f-3     :     0.001668
 25 H s       :     0.750545  s :     0.750545
      pz      :     0.051377  p :     0.190706
      px      :     0.087342
      py      :     0.051988
      dz2     :     0.008564  d :     0.069272
      dxz     :     0.020568
      dyz     :     0.002258
      dx2y2   :     0.013958
      dxy     :     0.023925
      f0      :     0.000848  f :     0.009695
      f+1     :     0.001805
      f-1     :     0.000293
      f+2     :     0.001399
      f-2     :     0.000717
      f+3     :     0.001945
      f-3     :     0.002689
 26 H s       :     0.763649  s :     0.763649
      pz      :     0.049325  p :     0.190868
      px      :     0.064371
      py      :     0.077171
      dz2     :     0.008282  d :     0.069356
      dxz     :     0.006391
      dyz     :     0.016882
      dx2y2   :     0.024371
      dxy     :     0.013430
      f0      :     0.000842  f :     0.009659
      f+1     :     0.000692
      f-1     :     0.001422
      f+2     :     0.000646
      f-2     :     0.001476
      f+3     :     0.001713
      f-3     :     0.002867
 27 H s       :     0.658660  s :     0.658660
      pz      :     0.125117  p :     0.427658
      px      :     0.095649
      py      :     0.206891
      dz2     :     0.029802  d :     0.193739
      dxz     :     0.010289
      dyz     :     0.057035
      dx2y2   :     0.042008
      dxy     :     0.054605
      f0      :     0.002233  f :     0.040387
      f+1     :     0.000084
      f-1     :     0.011686
      f+2     :     0.006559
      f-2     :     0.004517
      f+3     :     0.009792
      f-3     :     0.005516
 28 C s       :     2.576861  s :     2.576861
      pz      :     0.937779  p :     2.691461
      px      :     0.882815
      py      :     0.870867
      dz2     :     0.106877  d :     0.514985
      dxz     :     0.125137
      dyz     :     0.120262
      dx2y2   :     0.081965
      dxy     :     0.080744
      f0      :     0.019682  f :     0.117239
      f+1     :     0.020372
      f-1     :     0.020053
      f+2     :     0.017009
      f-2     :     0.013882
      f+3     :     0.017029
      f-3     :     0.009212
      g0      :     0.001742  g :     0.011836
      g+1     :     0.001369
      g-1     :     0.001077
      g+2     :     0.001587
      g-2     :     0.001942
      g+3     :     0.001128
      g-3     :     0.000888
      g+4     :     0.000959
      g-4     :     0.001143
 29 C s       :     2.571380  s :     2.571380
      pz      :     0.908938  p :     2.727625
      px      :     0.906612
      py      :     0.912076
      dz2     :     0.144122  d :     0.629193
      dxz     :     0.134880
      dyz     :     0.115699
      dx2y2   :     0.118004
      dxy     :     0.116488
      f0      :     0.019158  f :     0.155550
      f+1     :     0.025095
      f-1     :     0.030463
      f+2     :     0.026622
      f-2     :     0.019433
      f+3     :     0.020140
      f-3     :     0.014639
      g0      :     0.001694  g :     0.014661
      g+1     :     0.001552
      g-1     :     0.001606
      g+2     :     0.001515
      g-2     :     0.002166
      g+3     :     0.001626
      g-3     :     0.001871
      g+4     :     0.001439
      g-4     :     0.001191
 30 C s       :     2.577271  s :     2.577271
      pz      :     0.932235  p :     2.674414
      px      :     0.864910
      py      :     0.877269
      dz2     :     0.129260  d :     0.504101
      dxz     :     0.105462
      dyz     :     0.122190
      dx2y2   :     0.062460
      dxy     :     0.084729
      f0      :     0.017156  f :     0.117218
      f+1     :     0.015570
      f-1     :     0.028596
      f+2     :     0.021061
      f-2     :     0.013298
      f+3     :     0.008952
      f-3     :     0.012586
      g0      :     0.001220  g :     0.011878
      g+1     :     0.001387
      g-1     :     0.001705
      g+2     :     0.002070
      g-2     :     0.001626
      g+3     :     0.001025
      g-3     :     0.001390
      g+4     :     0.000776
      g-4     :     0.000680
 31 C s       :     2.584530  s :     2.584530
      pz      :     0.933024  p :     2.710696
      px      :     0.899688
      py      :     0.877984
      dz2     :     0.102622  d :     0.504270
      dxz     :     0.123914
      dyz     :     0.116495
      dx2y2   :     0.081330
      dxy     :     0.079910
      f0      :     0.018105  f :     0.113985
      f+1     :     0.019982
      f-1     :     0.019682
      f+2     :     0.017118
      f-2     :     0.013193
      f+3     :     0.016791
      f-3     :     0.009113
      g0      :     0.001631  g :     0.011673
      g+1     :     0.001347
      g-1     :     0.001066
      g+2     :     0.001628
      g-2     :     0.001905
      g+3     :     0.001128
      g-3     :     0.000872
      g+4     :     0.000958
      g-4     :     0.001138
 32 C s       :     2.588218  s :     2.588218
      pz      :     0.907667  p :     2.704658
      px      :     0.895180
      py      :     0.901812
      dz2     :     0.105923  d :     0.511230
      dxz     :     0.102274
      dyz     :     0.088691
      dx2y2   :     0.108764
      dxy     :     0.105578
      f0      :     0.008198  f :     0.114116
      f+1     :     0.017757
      f-1     :     0.023882
      f+2     :     0.018847
      f-2     :     0.013635
      f+3     :     0.018846
      f-3     :     0.012952
      g0      :     0.000955  g :     0.011621
      g+1     :     0.000953
      g-1     :     0.001172
      g+2     :     0.000966
      g-2     :     0.001807
      g+3     :     0.001373
      g-3     :     0.001685
      g+4     :     0.001490
      g-4     :     0.001221
 33 C s       :     2.585959  s :     2.585959
      pz      :     0.948257  p :     2.717767
      px      :     0.873904
      py      :     0.895606
      dz2     :     0.129637  d :     0.507523
      dxz     :     0.102759
      dyz     :     0.126079
      dx2y2   :     0.060097
      dxy     :     0.088951
      f0      :     0.016930  f :     0.114000
      f+1     :     0.015207
      f-1     :     0.028635
      f+2     :     0.019445
      f-2     :     0.012698
      f+3     :     0.009127
      f-3     :     0.011958
      g0      :     0.001298  g :     0.011692
      g+1     :     0.001387
      g-1     :     0.001688
      g+2     :     0.002022
      g-2     :     0.001550
      g+3     :     0.001007
      g-3     :     0.001251
      g+4     :     0.000808
      g-4     :     0.000681
 34 C s       :     2.604170  s :     2.604170
      pz      :     0.937152  p :     2.610462
      px      :     0.997073
      py      :     0.676238
      dz2     :     0.174609  d :     0.946026
      dxz     :     0.345357
      dyz     :     0.080112
      dx2y2   :     0.174862
      dxy     :     0.171086
      f0      :     0.056077  f :     0.260127
      f+1     :     0.040091
      f-1     :     0.019948
      f+2     :     0.058105
      f-2     :     0.016696
      f+3     :     0.032621
      f-3     :     0.036590
      g0      :     0.002449  g :     0.035635
      g+1     :     0.006416
      g-1     :     0.000809
      g+2     :     0.004339
      g-2     :     0.001702
      g+3     :     0.007052
      g-3     :     0.001008
      g+4     :     0.003833
      g-4     :     0.008027
 35 O s       :     3.242281  s :     3.242281
      pz      :     1.527040  p :     4.224605
      px      :     1.493382
      py      :     1.204183
      dz2     :     0.011565  d :     0.102801
      dxz     :     0.040188
      dyz     :     0.000651
      dx2y2   :     0.030276
      dxy     :     0.020120
      f0      :     0.003369  f :     0.022382
      f+1     :     0.003556
      f-1     :     0.000393
      f+2     :     0.005983
      f-2     :     0.000279
      f+3     :     0.004144
      f-3     :     0.004658
      g0      :     0.000090  g :     0.001277
      g+1     :     0.000263
      g-1     :     0.000003
      g+2     :     0.000172
      g-2     :     0.000031
      g+3     :     0.000237
      g-3     :     0.000019
      g+4     :     0.000207
      g-4     :     0.000255
 36 C s       :     2.568838  s :     2.568838
      pz      :     0.914843  p :     2.742112
      px      :     0.944122
      py      :     0.883147
      dz2     :     0.125508  d :     0.617956
      dxz     :     0.154176
      dyz     :     0.093272
      dx2y2   :     0.128073
      dxy     :     0.116927
      f0      :     0.026981  f :     0.154928
      f+1     :     0.019395
      f-1     :     0.019050
      f+2     :     0.025271
      f-2     :     0.023454
      f+3     :     0.023600
      f-3     :     0.017177
      g0      :     0.001213  g :     0.015170
      g+1     :     0.001793
      g-1     :     0.001808
      g+2     :     0.001893
      g-2     :     0.001759
      g+3     :     0.001357
      g-3     :     0.002229
      g+4     :     0.001922
      g-4     :     0.001196
 37 C s       :     2.554950  s :     2.554950
      pz      :     0.874357  p :     2.626584
      px      :     0.951806
      py      :     0.800420
      dz2     :     0.152029  d :     0.823621
      dxz     :     0.182160
      dyz     :     0.149757
      dx2y2   :     0.172699
      dxy     :     0.166977
      f0      :     0.032304  f :     0.270318
      f+1     :     0.035985
      f-1     :     0.039307
      f+2     :     0.048288
      f-2     :     0.036593
      f+3     :     0.037786
      f-3     :     0.040055
      g0      :     0.002592  g :     0.031975
      g+1     :     0.003210
      g-1     :     0.002717
      g+2     :     0.002200
      g-2     :     0.005164
      g+3     :     0.003500
      g-3     :     0.005165
      g+4     :     0.003870
      g-4     :     0.003556
 38 C s       :     2.560385  s :     2.560385
      pz      :     0.935670  p :     2.694115
      px      :     0.887876
      py      :     0.870569
      dz2     :     0.148725  d :     0.781872
      dxz     :     0.181662
      dyz     :     0.125922
      dx2y2   :     0.166737
      dxy     :     0.158827
      f0      :     0.037431  f :     0.219537
      f+1     :     0.025712
      f-1     :     0.025176
      f+2     :     0.023922
      f-2     :     0.042607
      f+3     :     0.039446
      f-3     :     0.025242
      g0      :     0.001571  g :     0.023036
      g+1     :     0.002435
      g-1     :     0.002631
      g+2     :     0.002261
      g-2     :     0.003080
      g+3     :     0.001934
      g-3     :     0.003518
      g+4     :     0.002552
      g-4     :     0.003055
 39 C s       :     2.585913  s :     2.585913
      pz      :     0.895685  p :     2.702242
      px      :     0.946149
      py      :     0.860407
      dz2     :     0.081245  d :     0.496204
      dxz     :     0.138750
      dyz     :     0.069354
      dx2y2   :     0.108123
      dxy     :     0.098733
      f0      :     0.017562  f :     0.114585
      f+1     :     0.012545
      f-1     :     0.015989
      f+2     :     0.018025
      f-2     :     0.016397
      f+3     :     0.019607
      f-3     :     0.014459
      g0      :     0.000774  g :     0.011901
      g+1     :     0.001053
      g-1     :     0.001622
      g+2     :     0.001402
      g-2     :     0.001421
      g+3     :     0.000869
      g-3     :     0.001974
      g+4     :     0.001725
      g-4     :     0.001060
 40 C s       :     2.584755  s :     2.584755
      pz      :     0.909256  p :     2.721782
      px      :     0.955730
      py      :     0.856795
      dz2     :     0.083145  d :     0.507821
      dxz     :     0.134714
      dyz     :     0.088197
      dx2y2   :     0.101621
      dxy     :     0.100144
      f0      :     0.021323  f :     0.112445
      f+1     :     0.013194
      f-1     :     0.011408
      f+2     :     0.018483
      f-2     :     0.015497
      f+3     :     0.021601
      f-3     :     0.010939
      g0      :     0.000975  g :     0.011385
      g+1     :     0.001830
      g-1     :     0.000604
      g+2     :     0.001501
      g-2     :     0.001442
      g+3     :     0.001096
      g-3     :     0.001286
      g+4     :     0.001616
      g-4     :     0.001035
 41 C s       :     2.577855  s :     2.577855
      pz      :     0.913762  p :     2.683311
      px      :     0.920280
      py      :     0.849269
      dz2     :     0.143701  d :     0.508862
      dxz     :     0.100760
      dyz     :     0.100233
      dx2y2   :     0.078139
      dxy     :     0.086029
      f0      :     0.017899  f :     0.116278
      f+1     :     0.016585
      f-1     :     0.019619
      f+2     :     0.021771
      f-2     :     0.018264
      f+3     :     0.009663
      f-3     :     0.012476
      g0      :     0.000761  g :     0.011597
      g+1     :     0.001209
      g-1     :     0.001753
      g+2     :     0.002033
      g-2     :     0.001860
      g+3     :     0.001412
      g-3     :     0.001472
      g+4     :     0.000367
      g-4     :     0.000730
 42 N s       :     2.869789  s :     2.869789
      pz      :     1.171965  p :     3.401334
      px      :     1.191591
      py      :     1.037778
      dz2     :     0.057166  d :     0.285609
      dxz     :     0.057627
      dyz     :     0.057595
      dx2y2   :     0.062776
      dxy     :     0.050445
      f0      :     0.013204  f :     0.065526
      f+1     :     0.009023
      f-1     :     0.007188
      f+2     :     0.006600
      f-2     :     0.011476
      f+3     :     0.011555
      f-3     :     0.006480
      g0      :     0.000428  g :     0.004226
      g+1     :     0.000514
      g-1     :     0.000593
      g+2     :     0.000478
      g-2     :     0.000619
      g+3     :     0.000253
      g-3     :     0.000543
      g+4     :     0.000416
      g-4     :     0.000382
 43 C s       :     2.575033  s :     2.575033
      pz      :     0.911669  p :     2.592960
      px      :     0.823727
      py      :     0.857564
      dz2     :     0.199689  d :     0.964546
      dxz     :     0.264723
      dyz     :     0.159840
      dx2y2   :     0.163493
      dxy     :     0.176800
      f0      :     0.034213  f :     0.313182
      f+1     :     0.070506
      f-1     :     0.027508
      f+2     :     0.051574
      f-2     :     0.048357
      f+3     :     0.037552
      f-3     :     0.043473
      g0      :     0.003414  g :     0.036153
      g+1     :     0.002946
      g-1     :     0.004058
      g+2     :     0.005644
      g-2     :     0.004991
      g+3     :     0.004353
      g-3     :     0.004454
      g+4     :     0.003283
      g-4     :     0.003010
 44 O s       :     3.028888  s :     3.028888
      pz      :     1.436095  p :     4.064416
      px      :     1.275508
      py      :     1.352814
      dz2     :     0.031134  d :     0.204863
      dxz     :     0.047738
      dyz     :     0.030257
      dx2y2   :     0.052284
      dxy     :     0.043450
      f0      :     0.002246  f :     0.037643
      f+1     :     0.008106
      f-1     :     0.004899
      f+2     :     0.008076
      f-2     :     0.004715
      f+3     :     0.003065
      f-3     :     0.006537
      g0      :     0.000074  g :     0.001244
      g+1     :     0.000118
      g-1     :     0.000093
      g+2     :     0.000234
      g-2     :     0.000106
      g+3     :     0.000105
      g-3     :     0.000296
      g+4     :     0.000097
      g-4     :     0.000121
 45 C s       :     2.525709  s :     2.525709
      pz      :     0.905471  p :     2.707458
      px      :     0.903360
      py      :     0.898626
      dz2     :     0.120575  d :     0.776719
      dxz     :     0.178595
      dyz     :     0.175420
      dx2y2   :     0.122832
      dxy     :     0.179297
      f0      :     0.018251  f :     0.196107
      f+1     :     0.030100
      f-1     :     0.032306
      f+2     :     0.038855
      f-2     :     0.024140
      f+3     :     0.025425
      f-3     :     0.027031
      g0      :     0.000802  g :     0.011930
      g+1     :     0.001290
      g-1     :     0.001221
      g+2     :     0.001267
      g-2     :     0.001688
      g+3     :     0.001649
      g-3     :     0.001761
      g+4     :     0.000932
      g-4     :     0.001321
 46 C s       :     2.514726  s :     2.514726
      pz      :     0.898498  p :     2.677342
      px      :     0.880562
      py      :     0.898282
      dz2     :     0.061571  d :     0.535082
      dxz     :     0.131327
      dyz     :     0.148816
      dx2y2   :     0.090117
      dxy     :     0.103250
      f0      :     0.013248  f :     0.117174
      f+1     :     0.015032
      f-1     :     0.021121
      f+2     :     0.020627
      f-2     :     0.017298
      f+3     :     0.014632
      f-3     :     0.015216
      g0      :     0.000579  g :     0.006729
      g+1     :     0.000714
      g-1     :     0.000625
      g+2     :     0.000856
      g-2     :     0.000917
      g+3     :     0.000976
      g-3     :     0.000958
      g+4     :     0.000536
      g-4     :     0.000566
 47 C s       :     2.523996  s :     2.523996
      pz      :     0.897419  p :     2.695412
      px      :     0.895907
      py      :     0.902086
      dz2     :     0.117325  d :     0.795153
      dxz     :     0.194570
      dyz     :     0.182313
      dx2y2   :     0.151380
      dxy     :     0.149565
      f0      :     0.014830  f :     0.201123
      f+1     :     0.035285
      f-1     :     0.032602
      f+2     :     0.033121
      f-2     :     0.033434
      f+3     :     0.027033
      f-3     :     0.024819
      g0      :     0.000826  g :     0.011802
      g+1     :     0.001252
      g-1     :     0.001145
      g+2     :     0.001557
      g-2     :     0.001556
      g+3     :     0.001721
      g-3     :     0.001723
      g+4     :     0.001146
      g-4     :     0.000876
 48 C s       :     2.513867  s :     2.513867
      pz      :     0.895053  p :     2.670620
      px      :     0.889290
      py      :     0.886277
      dz2     :     0.062931  d :     0.549458
      dxz     :     0.145522
      dyz     :     0.139292
      dx2y2   :     0.101783
      dxy     :     0.099930
      f0      :     0.013015  f :     0.121604
      f+1     :     0.019395
      f-1     :     0.018255
      f+2     :     0.021295
      f-2     :     0.017928
      f+3     :     0.016538
      f-3     :     0.015177
      g0      :     0.000605  g :     0.006881
      g+1     :     0.000539
      g-1     :     0.000804
      g+2     :     0.000833
      g-2     :     0.000919
      g+3     :     0.000984
      g-3     :     0.001014
      g+4     :     0.000531
      g-4     :     0.000652
 49 C s       :     2.527018  s :     2.527018
      pz      :     0.900294  p :     2.706551
      px      :     0.907153
      py      :     0.899103
      dz2     :     0.113839  d :     0.776252
      dxz     :     0.192584
      dyz     :     0.173471
      dx2y2   :     0.145995
      dxy     :     0.150363
      f0      :     0.016356  f :     0.195686
      f+1     :     0.033004
      f-1     :     0.031910
      f+2     :     0.033910
      f-2     :     0.028939
      f+3     :     0.025874
      f-3     :     0.025692
      g0      :     0.000830  g :     0.011817
      g+1     :     0.001279
      g-1     :     0.001227
      g+2     :     0.001429
      g-2     :     0.001526
      g+3     :     0.001704
      g-3     :     0.001764
      g+4     :     0.001155
      g-4     :     0.000903
 50 C s       :     2.515538  s :     2.515538
      pz      :     0.878849  p :     2.669962
      px      :     0.914765
      py      :     0.876348
      dz2     :     0.054353  d :     0.533914
      dxz     :     0.143800
      dyz     :     0.129953
      dx2y2   :     0.086634
      dxy     :     0.119174
      f0      :     0.010323  f :     0.116809
      f+1     :     0.011589
      f-1     :     0.023833
      f+2     :     0.019223
      f-2     :     0.017910
      f+3     :     0.015285
      f-3     :     0.018646
      g0      :     0.000750  g :     0.006635
      g+1     :     0.000242
      g-1     :     0.000744
      g+2     :     0.000638
      g-2     :     0.000959
      g+3     :     0.000563
      g-3     :     0.001361
      g+4     :     0.000722
      g-4     :     0.000656
 51 C s       :     2.586422  s :     2.586422
      pz      :     0.891318  p :     2.591041
      px      :     0.978154
      py      :     0.721570
      dz2     :     0.230197  d :     1.084309
      dxz     :     0.321499
      dyz     :     0.148010
      dx2y2   :     0.175738
      dxy     :     0.208865
      f0      :     0.050038  f :     0.312072
      f+1     :     0.076562
      f-1     :     0.026310
      f+2     :     0.050940
      f-2     :     0.030116
      f+3     :     0.032935
      f-3     :     0.045171
      g0      :     0.005606  g :     0.041710
      g+1     :     0.004055
      g-1     :     0.002261
      g+2     :     0.008419
      g-2     :     0.002575
      g+3     :     0.005124
      g-3     :     0.003341
      g+4     :     0.003408
      g-4     :     0.006920
 52 N s       :     2.688119  s :     2.688119
      pz      :     1.105350  p :     3.320921
      px      :     1.056558
      py      :     1.159014
      dz2     :     0.069965  d :     0.329447
      dxz     :     0.111807
      dyz     :     0.054955
      dx2y2   :     0.042640
      dxy     :     0.050081
      f0      :     0.007364  f :     0.053551
      f+1     :     0.013886
      f-1     :     0.005838
      f+2     :     0.007022
      f-2     :     0.008853
      f+3     :     0.004011
      f-3     :     0.006576
      g0      :     0.000407  g :     0.003215
      g+1     :     0.000331
      g-1     :     0.000388
      g+2     :     0.000620
      g-2     :     0.000409
      g+3     :     0.000250
      g-3     :     0.000409
      g+4     :     0.000162
      g-4     :     0.000239
 53 C s       :     2.528154  s :     2.528154
      pz      :     0.884568  p :     2.644678
      px      :     0.807918
      py      :     0.952192
      dz2     :     0.073071  d :     0.611368
      dxz     :     0.136270
      dyz     :     0.155387
      dx2y2   :     0.145114
      dxy     :     0.101526
      f0      :     0.014339  f :     0.153331
      f+1     :     0.035247
      f-1     :     0.009011
      f+2     :     0.022851
      f-2     :     0.023828
      f+3     :     0.018201
      f-3     :     0.029854
      g0      :     0.000982  g :     0.011114
      g+1     :     0.001520
      g-1     :     0.000298
      g+2     :     0.001629
      g-2     :     0.000580
      g+3     :     0.001425
      g-3     :     0.001948
      g+4     :     0.001080
      g-4     :     0.001652
 54 C s       :     2.535790  s :     2.535790
      pz      :     0.901855  p :     2.726162
      px      :     0.910690
      py      :     0.913616
      dz2     :     0.041113  d :     0.390540
      dxz     :     0.112249
      dyz     :     0.098904
      dx2y2   :     0.035706
      dxy     :     0.102568
      f0      :     0.011033  f :     0.075736
      f+1     :     0.009862
      f-1     :     0.011325
      f+2     :     0.012657
      f-2     :     0.012248
      f+3     :     0.009962
      f-3     :     0.008649
      g0      :     0.000312  g :     0.003736
      g+1     :     0.000357
      g-1     :     0.000557
      g+2     :     0.000459
      g-2     :     0.000453
      g+3     :     0.000496
      g-3     :     0.000531
      g+4     :     0.000312
      g-4     :     0.000259
 55 C s       :     2.534946  s :     2.534946
      pz      :     0.915754  p :     2.737086
      px      :     0.897153
      py      :     0.924179
      dz2     :     0.030565  d :     0.392410
      dxz     :     0.107101
      dyz     :     0.111026
      dx2y2   :     0.080507
      dxy     :     0.063210
      f0      :     0.009110  f :     0.077021
      f+1     :     0.015132
      f-1     :     0.006621
      f+2     :     0.013376
      f-2     :     0.010970
      f+3     :     0.011914
      f-3     :     0.009897
      g0      :     0.000509  g :     0.003914
      g+1     :     0.000416
      g-1     :     0.000137
      g+2     :     0.000432
      g-2     :     0.000500
      g+3     :     0.000766
      g-3     :     0.000365
      g+4     :     0.000343
      g-4     :     0.000446
 56 C s       :     2.533917  s :     2.533917
      pz      :     0.908889  p :     2.739555
      px      :     0.931173
      py      :     0.899493
      dz2     :     0.036928  d :     0.389650
      dxz     :     0.117981
      dyz     :     0.097459
      dx2y2   :     0.062519
      dxy     :     0.074764
      f0      :     0.010914  f :     0.076844
      f+1     :     0.007119
      f-1     :     0.014127
      f+2     :     0.012770
      f-2     :     0.012365
      f+3     :     0.009547
      f-3     :     0.010001
      g0      :     0.000391  g :     0.003976
      g+1     :     0.000150
      g-1     :     0.000677
      g+2     :     0.000487
      g-2     :     0.000480
      g+3     :     0.000388
      g-3     :     0.000753
      g+4     :     0.000227
      g-4     :     0.000423
 57 O s       :     3.226315  s :     3.226315
      pz      :     1.504172  p :     4.294782
      px      :     1.429363
      py      :     1.361247
      dz2     :     0.015086  d :     0.100118
      dxz     :     0.031270
      dyz     :     0.004074
      dx2y2   :     0.029028
      dxy     :     0.020661
      f0      :     0.002052  f :     0.021713
      f+1     :     0.005464
      f-1     :     0.000128
      f+2     :     0.004605
      f-2     :     0.001681
      f+3     :     0.003557
      f-3     :     0.004226
      g0      :     0.000133  g :     0.001138
      g+1     :     0.000129
      g-1     :     0.000009
      g+2     :     0.000230
      g-2     :     0.000006
      g+3     :     0.000181
      g-3     :     0.000098
      g+4     :     0.000153
      g-4     :     0.000198
 58 H s       :     0.750796  s :     0.750796
      pz      :     0.060846  p :     0.190243
      px      :     0.075757
      py      :     0.053640
      dz2     :     0.012629  d :     0.070460
      dxz     :     0.016140
      dyz     :     0.011059
      dx2y2   :     0.015383
      dxy     :     0.015249
      f0      :     0.000548  f :     0.009712
      f+1     :     0.002248
      f-1     :     0.000534
      f+2     :     0.001830
      f-2     :     0.001732
      f+3     :     0.001387
      f-3     :     0.001432
 59 H s       :     0.754013  s :     0.754013
      pz      :     0.063311  p :     0.189609
      px      :     0.055343
      py      :     0.070954
      dz2     :     0.015217  d :     0.069038
      dxz     :     0.013109
      dyz     :     0.014377
      dx2y2   :     0.011833
      dxy     :     0.014502
      f0      :     0.000746  f :     0.009643
      f+1     :     0.000832
      f-1     :     0.002280
      f+2     :     0.001811
      f-2     :     0.001923
      f+3     :     0.001143
      f-3     :     0.000908
 60 H s       :     0.757525  s :     0.757525
      pz      :     0.063078  p :     0.185506
      px      :     0.069789
      py      :     0.052638
      dz2     :     0.014983  d :     0.068600
      dxz     :     0.014517
      dyz     :     0.012588
      dx2y2   :     0.012436
      dxy     :     0.014075
      f0      :     0.000694  f :     0.009635
      f+1     :     0.002347
      f-1     :     0.000743
      f+2     :     0.001776
      f-2     :     0.001927
      f+3     :     0.000962
      f-3     :     0.001186
 61 H s       :     0.758799  s :     0.758799
      pz      :     0.058505  p :     0.184670
      px      :     0.052370
      py      :     0.073796
      dz2     :     0.012380  d :     0.068048
      dxz     :     0.010186
      dyz     :     0.015839
      dx2y2   :     0.014829
      dxy     :     0.014814
      f0      :     0.000544  f :     0.009555
      f+1     :     0.000465
      f-1     :     0.002332
      f+2     :     0.001779
      f-2     :     0.001677
      f+3     :     0.001400
      f-3     :     0.001358
 62 H s       :     0.748624  s :     0.748624
      pz      :     0.066301  p :     0.190469
      px      :     0.071271
      py      :     0.052898
      dz2     :     0.015884  d :     0.070592
      dxz     :     0.015042
      dyz     :     0.013009
      dx2y2   :     0.013215
      dxy     :     0.013443
      f0      :     0.000680  f :     0.009724
      f+1     :     0.002405
      f-1     :     0.000962
      f+2     :     0.001943
      f-2     :     0.001744
      f+3     :     0.000909
      f-3     :     0.001080
 63 H s       :     0.751991  s :     0.751991
      pz      :     0.064427  p :     0.188705
      px      :     0.072149
      py      :     0.052128
      dz2     :     0.014543  d :     0.068659
      dxz     :     0.015563
      dyz     :     0.011713
      dx2y2   :     0.013151
      dxy     :     0.013690
      f0      :     0.000600  f :     0.009611
      f+1     :     0.002379
      f-1     :     0.000792
      f+2     :     0.001883
      f-2     :     0.001774
      f+3     :     0.001031
      f-3     :     0.001151
 64 H s       :     0.776795  s :     0.776795
      pz      :     0.064055  p :     0.192127
      px      :     0.072956
      py      :     0.055117
      dz2     :     0.014621  d :     0.067395
      dxz     :     0.014824
      dyz     :     0.011699
      dx2y2   :     0.014290
      dxy     :     0.011961
      f0      :     0.000628  f :     0.009468
      f+1     :     0.002392
      f-1     :     0.000726
      f+2     :     0.001940
      f-2     :     0.001680
      f+3     :     0.001039
      f-3     :     0.001064
 65 H s       :     0.780379  s :     0.780379
      pz      :     0.064258  p :     0.192946
      px      :     0.073375
      py      :     0.055313
      dz2     :     0.014501  d :     0.067750
      dxz     :     0.014600
      dyz     :     0.011550
      dx2y2   :     0.012618
      dxy     :     0.014481
      f0      :     0.000588  f :     0.009463
      f+1     :     0.002384
      f-1     :     0.000704
      f+2     :     0.001733
      f-2     :     0.001839
      f+3     :     0.001018
      f-3     :     0.001195
 66 H s       :     0.780521  s :     0.780521
      pz      :     0.060020  p :     0.190363
      px      :     0.058299
      py      :     0.072045
      dz2     :     0.011747  d :     0.067019
      dxz     :     0.010400
      dyz     :     0.014677
      dx2y2   :     0.015498
      dxy     :     0.014698
      f0      :     0.000532  f :     0.009411
      f+1     :     0.000514
      f-1     :     0.002072
      f+2     :     0.001741
      f-2     :     0.001677
      f+3     :     0.001418
      f-3     :     0.001458
 67 H s       :     0.781800  s :     0.781800
      pz      :     0.062042  p :     0.191794
      px      :     0.052371
      py      :     0.077380
      dz2     :     0.011995  d :     0.067300
      dxz     :     0.009371
      dyz     :     0.016526
      dx2y2   :     0.014718
      dxy     :     0.014688
      f0      :     0.000526  f :     0.009409
      f+1     :     0.000360
      f-1     :     0.002376
      f+2     :     0.001737
      f-2     :     0.001680
      f+3     :     0.001347
      f-3     :     0.001384
 68 H s       :     0.779994  s :     0.779994
      pz      :     0.063874  p :     0.191590
      px      :     0.072061
      py      :     0.055656
      dz2     :     0.014539  d :     0.067413
      dxz     :     0.013849
      dyz     :     0.011898
      dx2y2   :     0.012764
      dxy     :     0.014363
      f0      :     0.000661  f :     0.009433
      f+1     :     0.002378
      f-1     :     0.000511
      f+2     :     0.001706
      f-2     :     0.001915
      f+3     :     0.001026
      f-3     :     0.001235
 69 H s       :     0.778805  s :     0.778805
      pz      :     0.067600  p :     0.190949
      px      :     0.054383
      py      :     0.068966
      dz2     :     0.016847  d :     0.066903
      dxz     :     0.013456
      dyz     :     0.013169
      dx2y2   :     0.011654
      dxy     :     0.011777
      f0      :     0.000880  f :     0.009365
      f+1     :     0.000884
      f-1     :     0.002346
      f+2     :     0.001789
      f-2     :     0.001837
      f+3     :     0.000884
      f-3     :     0.000744
 70 H s       :     0.696227  s :     0.696227
      pz      :     0.087726  p :     0.303546
      px      :     0.111159
      py      :     0.104660
      dz2     :     0.026018  d :     0.124024
      dxz     :     0.027381
      dyz     :     0.017493
      dx2y2   :     0.026715
      dxy     :     0.026417
      f0      :     0.001636  f :     0.022682
      f+1     :     0.005394
      f-1     :     0.001354
      f+2     :     0.004401
      f-2     :     0.003834
      f+3     :     0.003805
      f-3     :     0.002258
 71 H s       :     0.777851  s :     0.777851
      pz      :     0.067769  p :     0.190868
      px      :     0.065055
      py      :     0.058044
      dz2     :     0.017251  d :     0.066830
      dxz     :     0.013449
      dyz     :     0.013609
      dx2y2   :     0.010074
      dxy     :     0.012447
      f0      :     0.000982  f :     0.009367
      f+1     :     0.001972
      f-1     :     0.001314
      f+2     :     0.001908
      f-2     :     0.001707
      f+3     :     0.000698
      f-3     :     0.000785
 72 H s       :     0.777542  s :     0.777542
      pz      :     0.058874  p :     0.190479
      px      :     0.059823
      py      :     0.071782
      dz2     :     0.011425  d :     0.067115
      dxz     :     0.011108
      dyz     :     0.013592
      dx2y2   :     0.016236
      dxy     :     0.014753
      f0      :     0.000543  f :     0.009410
      f+1     :     0.000851
      f-1     :     0.001656
      f+2     :     0.001704
      f-2     :     0.001615
      f+3     :     0.001433
      f-3     :     0.001608
 73 H s       :     0.780245  s :     0.780245
      pz      :     0.060787  p :     0.192928
      px      :     0.069783
      py      :     0.062358
      dz2     :     0.011297  d :     0.067815
      dxz     :     0.014311
      dyz     :     0.011855
      dx2y2   :     0.017344
      dxy     :     0.013008
      f0      :     0.000538  f :     0.009452
      f+1     :     0.001657
      f-1     :     0.001001
      f+2     :     0.001762
      f-2     :     0.001614
      f+3     :     0.001368
      f-3     :     0.001512
 74 H s       :     0.793608  s :     0.793608
      pz      :     0.075717  p :     0.188435
      px      :     0.061672
      py      :     0.051045
      dz2     :     0.018497  d :     0.064671
      dxz     :     0.014654
      dyz     :     0.014023
      dx2y2   :     0.009293
      dxy     :     0.008204
      f0      :     0.001829  f :     0.009722
      f+1     :     0.002034
      f-1     :     0.001137
      f+2     :     0.001998
      f-2     :     0.001734
      f+3     :     0.000549
      f-3     :     0.000442
 75 H s       :     0.792006  s :     0.792006
      pz      :     0.068879  p :     0.191631
      px      :     0.050690
      py      :     0.072061
      dz2     :     0.017500  d :     0.065608
      dxz     :     0.011080
      dyz     :     0.013604
      dx2y2   :     0.011459
      dxy     :     0.011963
      f0      :     0.001231  f :     0.009797
      f+1     :     0.000762
      f-1     :     0.002266
      f+2     :     0.001834
      f-2     :     0.001909
      f+3     :     0.000802
      f-3     :     0.000992
 76 H s       :     0.778006  s :     0.778006
      pz      :     0.044280  p :     0.189022
      px      :     0.088741
      py      :     0.056001
      dz2     :     0.005482  d :     0.065532
      dxz     :     0.019230
      dyz     :     0.004469
      dx2y2   :     0.018358
      dxy     :     0.017994
      f0      :     0.001257  f :     0.009743
      f+1     :     0.001093
      f-1     :     0.000399
      f+2     :     0.000925
      f-2     :     0.001319
      f+3     :     0.002835
      f-3     :     0.001914
 77 H s       :     0.767633  s :     0.767633
      pz      :     0.051873  p :     0.194998
      px      :     0.081796
      py      :     0.061329
      dz2     :     0.009611  d :     0.065554
      dxz     :     0.015139
      dyz     :     0.008033
      dx2y2   :     0.017754
      dxy     :     0.015017
      f0      :     0.000779  f :     0.009677
      f+1     :     0.001630
      f-1     :     0.000812
      f+2     :     0.000960
      f-2     :     0.001689
      f+3     :     0.002232
      f-3     :     0.001574
 78 H s       :     0.791482  s :     0.791482
      pz      :     0.059867  p :     0.192236
      px      :     0.055193
      py      :     0.077177
      dz2     :     0.014828  d :     0.065208
      dxz     :     0.008051
      dyz     :     0.014663
      dx2y2   :     0.013504
      dxy     :     0.014161
      f0      :     0.000774  f :     0.009752
      f+1     :     0.000585
      f-1     :     0.002485
      f+2     :     0.001618
      f-2     :     0.001659
      f+3     :     0.001192
      f-3     :     0.001438
 79 H s       :     0.796925  s :     0.796925
      pz      :     0.083892  p :     0.189719
      px      :     0.055959
      py      :     0.049868
      dz2     :     0.018954  d :     0.064712
      dxz     :     0.017421
      dyz     :     0.018165
      dx2y2   :     0.005553
      dxy     :     0.004619
      f0      :     0.002496  f :     0.009715
      f+1     :     0.002085
      f-1     :     0.001966
      f+2     :     0.001584
      f-2     :     0.001266
      f+3     :     0.000174
      f-3     :     0.000143
 80 H s       :     0.796984  s :     0.796984
      pz      :     0.051871  p :     0.191250
      px      :     0.077084
      py      :     0.062295
      dz2     :     0.009778  d :     0.065121
      dxz     :     0.014641
      dyz     :     0.008238
      dx2y2   :     0.018099
      dxy     :     0.014365
      f0      :     0.000764  f :     0.009771
      f+1     :     0.001667
      f-1     :     0.000853
      f+2     :     0.000972
      f-2     :     0.001730
      f+3     :     0.002233
      f-3     :     0.001552
 81 H s       :     0.782112  s :     0.782112
      pz      :     0.062284  p :     0.191822
      px      :     0.053509
      py      :     0.076029
      dz2     :     0.015450  d :     0.065636
      dxz     :     0.008087
      dyz     :     0.014451
      dx2y2   :     0.013547
      dxy     :     0.014100
      f0      :     0.000771  f :     0.009723
      f+1     :     0.000614
      f-1     :     0.002493
      f+2     :     0.001588
      f-2     :     0.001637
      f+3     :     0.001190
      f-3     :     0.001431
 82 H s       :     0.767920  s :     0.767920
      pz      :     0.058404  p :     0.189922
      px      :     0.043216
      py      :     0.088301
      dz2     :     0.010960  d :     0.068097
      dxz     :     0.007478
      dyz     :     0.020039
      dx2y2   :     0.014724
      dxy     :     0.014896
      f0      :     0.000598  f :     0.009566
      f+1     :     0.000147
      f-1     :     0.002537
      f+2     :     0.001792
      f-2     :     0.001618
      f+3     :     0.001424
      f-3     :     0.001449
 83 H s       :     0.773842  s :     0.773842
      pz      :     0.070199  p :     0.188914
      px      :     0.043418
      py      :     0.075297
      dz2     :     0.018966  d :     0.067852
      dxz     :     0.013578
      dyz     :     0.014132
      dx2y2   :     0.011953
      dxy     :     0.009223
      f0      :     0.001196  f :     0.009473
      f+1     :     0.000745
      f-1     :     0.002765
      f+2     :     0.001650
      f-2     :     0.001818
      f+3     :     0.000530
      f-3     :     0.000770


                      *****************************
                      * MAYER POPULATION ANALYSIS *
                      *****************************

  NA   - Mulliken gross atomic population
  ZA   - Total nuclear charge
  QA   - Mulliken gross atomic charge
  VA   - Mayer's total valence
  BVA  - Mayer's bonded valence
  FA   - Mayer's free valence

  ATOM       NA         ZA         QA         VA         BVA        FA
  0 C      6.1066     6.0000    -0.1066     3.8067     3.8067    -0.0000
  1 C      5.9233     6.0000     0.0767     3.7697     3.7697     0.0000
  2 C      6.1004     6.0000    -0.1004     3.8349     3.8349     0.0000
  3 C      6.1507     6.0000    -0.1507     3.8628     3.8628     0.0000
  4 C      6.1315     6.0000    -0.1315     3.8673     3.8673     0.0000
  5 C      6.1034     6.0000    -0.1034     3.8979     3.8979    -0.0000
  6 C      6.1585     6.0000    -0.1585     3.9511     3.9511     0.0000
  7 C      5.8869     6.0000     0.1131     3.7083     3.7083    -0.0000
  8 C      5.9254     6.0000     0.0746     3.8051     3.8051    -0.0000
  9 C      5.9057     6.0000     0.0943     3.8498     3.8498    -0.0000
 10 C      5.7398     6.0000     0.2602     3.8576     3.8576    -0.0000
 11 N      7.2608     7.0000    -0.2608     3.4312     3.4312     0.0000
 12 N      7.2993     7.0000    -0.2993     3.0760     3.0760     0.0000
 13 C      6.0561     6.0000    -0.0561     3.9914     3.9914    -0.0000
 14 C      6.0310     6.0000    -0.0310     3.9359     3.9359    -0.0000
 15 N      7.3002     7.0000    -0.3002     3.0825     3.0825    -0.0000
 16 O      8.3605     8.0000    -0.3605     2.1391     2.1391     0.0000
 17 H      0.7571     1.0000     0.2429     1.0229     1.0229     0.0000
 18 H      0.8803     1.0000     0.1197     0.9650     0.9650    -0.0000
 19 H      0.8810     1.0000     0.1190     0.9652     0.9652    -0.0000
 20 H      0.9038     1.0000     0.0962     1.0122     1.0122    -0.0000
 21 H      0.9041     1.0000     0.0959     0.9888     0.9888    -0.0000
 22 H      0.8946     1.0000     0.1054     0.9841     0.9841     0.0000
 23 H      0.8884     1.0000     0.1116     0.9778     0.9778    -0.0000
 24 H      0.9258     1.0000     0.0742     1.0145     1.0145     0.0000
 25 H      0.8810     1.0000     0.1190     0.9965     0.9965     0.0000
 26 H      0.9455     1.0000     0.0545     1.0047     1.0047    -0.0000
 27 H      0.7444     1.0000     0.2556     1.0251     1.0251    -0.0000
 28 C      6.1039     6.0000    -0.1039     3.7970     3.7970     0.0000
 29 C      5.7888     6.0000     0.2112     3.5471     3.5471     0.0000
 30 C      6.1259     6.0000    -0.1259     3.8191     3.8191     0.0000
 31 C      6.1152     6.0000    -0.1152     3.8740     3.8740     0.0000
 32 C      6.1124     6.0000    -0.1124     3.9080     3.9080    -0.0000
 33 C      6.1412     6.0000    -0.1412     3.8914     3.8914    -0.0000
 34 C      5.8974     6.0000     0.1026     4.0169     4.0169     0.0000
 35 O      8.2977     8.0000    -0.2977     2.1274     2.1274     0.0000
 36 C      5.9388     6.0000     0.0612     3.6728     3.6728     0.0000
 37 C      5.7727     6.0000     0.2273     3.5870     3.5870     0.0000
 38 C      6.0040     6.0000    -0.0040     3.9636     3.9636     0.0000
 39 C      6.0953     6.0000    -0.0953     3.8360     3.8360     0.0000
 40 C      6.1915     6.0000    -0.1915     3.8952     3.8952    -0.0000
 41 C      6.1609     6.0000    -0.1609     3.8199     3.8199     0.0000
 42 N      7.3167     7.0000    -0.3167     3.0362     3.0362     0.0000
 43 C      5.6918     6.0000     0.3082     3.8097     3.8097     0.0000
 44 O      8.3184     8.0000    -0.3184     2.2380     2.2380     0.0000
 45 C      6.0057     6.0000    -0.0057     4.0740     4.0740    -0.0000
 46 C      6.1569     6.0000    -0.1569     3.8347     3.8347    -0.0000
 47 C      6.0712     6.0000    -0.0712     3.9331     3.9331    -0.0000
 48 C      6.1224     6.0000    -0.1224     3.7933     3.7933    -0.0000
 49 C      5.9628     6.0000     0.0372     3.7999     3.7999     0.0000
 50 C      6.1442     6.0000    -0.1442     3.8762     3.8762    -0.0000
 51 C      5.7041     6.0000     0.2959     4.1331     4.1331     0.0000
 52 N      7.3528     7.0000    -0.3528     3.1928     3.1928     0.0000
 53 C      6.0667     6.0000    -0.0667     3.8773     3.8773    -0.0000
 54 C      6.2982     6.0000    -0.2982     3.9576     3.9576    -0.0000
 55 C      6.2801     6.0000    -0.2801     3.9934     3.9934    -0.0000
 56 C      6.3156     6.0000    -0.3156     3.9897     3.9897    -0.0000
 57 O      8.4653     8.0000    -0.4653     2.1254     2.1254     0.0000
 58 H      0.8906     1.0000     0.1094     0.9925     0.9925     0.0000
 59 H      0.8617     1.0000     0.1383     0.9861     0.9861    -0.0000
 60 H      0.8772     1.0000     0.1228     0.9904     0.9904     0.0000
 61 H      0.8591     1.0000     0.1409     0.9803     0.9803    -0.0000
 62 H      0.8916     1.0000     0.1084     0.9891     0.9891    -0.0000
 63 H      0.8701     1.0000     0.1299     0.9551     0.9551    -0.0000
 64 H      0.8823     1.0000     0.1177     1.0001     1.0001     0.0000
 65 H      0.9125     1.0000     0.0875     0.9949     0.9949    -0.0000
 66 H      0.8923     1.0000     0.1077     0.9963     0.9963    -0.0000
 67 H      0.9138     1.0000     0.0862     1.0019     1.0019    -0.0000
 68 H      0.9113     1.0000     0.0887     0.9996     0.9996    -0.0000
 69 H      0.8944     1.0000     0.1056     0.9982     0.9982    -0.0000
 70 H      0.7681     1.0000     0.2319     0.9816     0.9816     0.0000
 71 H      0.8894     1.0000     0.1106     1.0065     1.0065    -0.0000
 72 H      0.8855     1.0000     0.1145     1.0009     1.0009    -0.0000
 73 H      0.9202     1.0000     0.0798     0.9962     0.9962    -0.0000
 74 H      0.8798     1.0000     0.1202     0.9952     0.9952    -0.0000
 75 H      0.8782     1.0000     0.1218     0.9843     0.9843    -0.0000
 76 H      0.8614     1.0000     0.1386     1.0035     1.0035     0.0000
 77 H      0.8364     1.0000     0.1636     0.9195     0.9195    -0.0000
 78 H      0.9132     1.0000     0.0868     1.0031     1.0031     0.0000
 79 H      0.8990     1.0000     0.1010     0.9854     0.9854    -0.0000
 80 H      0.8922     1.0000     0.1078     0.9857     0.9857    -0.0000
 81 H      0.9002     1.0000     0.0998     0.9910     0.9910     0.0000
 82 H      0.8518     1.0000     0.1482     0.9510     0.9510    -0.0000
 83 H      0.9031     1.0000     0.0969     0.9742     0.9742     0.0000

  Mayer bond orders larger than 0.100000
B(  0-C ,  1-C ) :   1.2977 B(  0-C ,  5-C ) :   1.4030 B(  0-C , 20-H ) :   0.9647 
B(  1-C ,  2-C ) :   1.3392 B(  1-C ,  6-C ) :   1.0004 B(  2-C ,  3-C ) :   1.3895 
B(  2-C , 24-H ) :   0.9644 B(  3-C ,  4-C ) :   1.3697 B(  3-C , 23-H ) :   0.9544 
B(  4-C ,  5-C ) :   1.3884 B(  4-C , 22-H ) :   0.9572 B(  5-C , 21-H ) :   0.9599 
B(  6-C ,  7-C ) :   0.9831 B(  6-C , 25-H ) :   0.9443 B(  6-C , 26-H ) :   0.9502 
B(  7-C ,  8-C ) :   1.3746 B(  7-C , 11-N ) :   1.1765 B(  8-C ,  9-C ) :   1.1051 
B(  8-C , 12-N ) :   1.1941 B(  9-C , 10-C ) :   1.3207 B(  9-C , 15-N ) :   1.2815 
B( 10-C , 11-N ) :   1.2952 B( 10-C , 16-O ) :   1.0972 B( 11-N , 17-H ) :   0.8374 
B( 12-N , 13-C ) :   1.7002 B( 13-C , 14-C ) :   1.1898 B( 13-C , 18-H ) :   0.9492 
B( 14-C , 15-N ) :   1.6508 B( 14-C , 19-H ) :   0.9529 B( 16-O , 27-H ) :   0.9542 
B( 17-H , 57-O ) :   0.1432 B( 28-C , 29-C ) :   1.2525 B( 28-C , 33-C ) :   1.3990 
B( 28-C , 81-H ) :   0.9545 B( 29-C , 30-C ) :   1.2733 B( 29-C , 34-C ) :   0.9754 
B( 30-C , 31-C ) :   1.3567 B( 30-C , 77-H ) :   0.9709 B( 31-C , 32-C ) :   1.3905 
B( 31-C , 78-H ) :   0.9635 B( 32-C , 33-C ) :   1.3826 B( 32-C , 79-H ) :   0.9553 
B( 33-C , 80-H ) :   0.9552 B( 34-C , 35-O ) :   2.0093 B( 34-C , 36-C ) :   0.9705 
B( 36-C , 37-C ) :   1.2203 B( 36-C , 41-C ) :   1.3216 B( 37-C , 38-C ) :   1.2386 
B( 37-C , 44-O ) :   1.0188 B( 38-C , 39-C ) :   1.3351 B( 38-C , 42-N ) :   1.2445 
B( 39-C , 40-C ) :   1.3875 B( 39-C , 74-H ) :   0.9375 B( 40-C , 41-C ) :   1.3846 
B( 40-C , 75-H ) :   0.9563 B( 41-C , 76-H ) :   0.9407 B( 42-N , 43-C ) :   1.6498 
B( 43-C , 44-O ) :   1.0404 B( 43-C , 45-C ) :   1.0105 B( 45-C , 46-C ) :   0.9394 
B( 45-C , 50-C ) :   0.9408 B( 45-C , 54-C ) :   1.0240 B( 46-C , 47-C ) :   0.9494 
B( 46-C , 58-H ) :   0.9417 B( 46-C , 59-H ) :   0.9335 B( 47-C , 48-C ) :   0.9495 
B( 47-C , 53-C ) :   0.9505 B( 47-C , 55-C ) :   1.0707 B( 48-C , 49-C ) :   0.9306 
B( 48-C , 60-H ) :   0.9352 B( 48-C , 61-H ) :   0.9453 B( 49-C , 50-C ) :   0.9564 
B( 49-C , 51-C ) :   0.8989 B( 49-C , 56-C ) :   1.0657 B( 50-C , 62-H ) :   0.9300 
B( 50-C , 63-H ) :   0.9328 B( 51-C , 52-N ) :   1.2702 B( 51-C , 57-O ) :   1.8825 
B( 52-N , 53-C ) :   0.9769 B( 52-N , 70-H ) :   0.8937 B( 53-C , 82-H ) :   0.9156 
B( 53-C , 83-H ) :   0.9430 B( 54-C , 71-H ) :   0.9576 B( 54-C , 72-H ) :   0.9613 
B( 54-C , 73-H ) :   0.9510 B( 55-C , 67-H ) :   0.9557 B( 55-C , 68-H ) :   0.9601 
B( 55-C , 69-H ) :   0.9570 B( 56-C , 64-H ) :   0.9612 B( 56-C , 65-H ) :   0.9521 
B( 56-C , 66-H ) :   0.9544 

-------
TIMINGS
-------

Total SCF time: 0 days 2 hours 44 min 41 sec 

Total time                  ....    9881.757 sec
Sum of individual times     ....    9815.577 sec  ( 99.3%)

Fock matrix formation       ....    9412.544 sec  ( 95.3%)
  Split-RI-J                ....     271.073 sec  (  2.9% of F)
  Chain of spheres X        ....    8179.205 sec  ( 86.9% of F)
  XC integration            ....     944.512 sec  ( 10.0% of F)
    Basis function eval.    ....      40.971 sec  (  4.3% of XC)
    Density eval.           ....     626.572 sec  ( 66.3% of XC)
    XC-Functional eval.     ....       2.848 sec  (  0.3% of XC)
    XC-Potential eval.      ....     206.194 sec  ( 21.8% of XC)
Diagonalization             ....      99.829 sec  (  1.0%)
Density matrix formation    ....       6.327 sec  (  0.1%)
Population analysis         ....      40.138 sec  (  0.4%)
Initial guess               ....      31.324 sec  (  0.3%)
Orbital Transformation      ....       0.000 sec  (  0.0%)
Orbital Orthonormalization  ....       0.000 sec  (  0.0%)
DIIS solution               ....      44.776 sec  (  0.5%)
SOSCF solution              ....      63.779 sec  (  0.6%)
Grid generation             ....     116.859 sec  (  1.2%)

Maximum memory used throughout the entire SCF-calculation: 2073.9 MB


-------------------------------------------------------------------------------
                          DFT DISPERSION CORRECTION                            
                                                                               
                                 DFTD4 V2.5                                    
-------------------------------------------------------------------------------
The PW6B95 functional is recognized
Active option DFTDOPT                   ...         5   

Starting D4
-------------------------   ----------------
Dispersion correction           -0.116320063
-------------------------   ----------------


-------------------------   --------------------
FINAL SINGLE POINT ENERGY     -2048.631761177503
-------------------------   --------------------


                            ***************************************
                            *     ORCA property calculations      *
                            ***************************************

                                    ---------------------
                                    Active property flags
                                    ---------------------
   (+) Dipole Moment


------------------------------------------------------------------------------
                       ORCA ELECTRIC PROPERTIES CALCULATION
------------------------------------------------------------------------------

Dipole Moment Calculation                       ... on
Quadrupole Moment Calculation                   ... off
Polarizability Calculation                      ... off
GBWName                                         ... orca.gbw
Electron density                                ... orca.scfp
The origin for moment calculation is the CENTER OF MASS  = (-0.035221, -0.070094 -0.043925)

-------------
DIPOLE MOMENT
-------------
                                X             Y             Z
Electronic contribution:    -32.43478      21.86772      10.29892
Nuclear contribution   :     35.98386     -22.36277     -10.41736
                        -----------------------------------------
Total Dipole Moment    :      3.54907      -0.49505      -0.11844
                        -----------------------------------------
Magnitude (a.u.)       :      3.58539
Magnitude (Debye)      :      9.11334


--------------------
Rotational spectrum 
--------------------
 
Rotational constants in cm-1:     0.003209     0.002114     0.001881 
Rotational constants in MHz :    96.195828    63.385329    56.402284 

 Dipole components along the rotational axes: 
x,y,z [a.u.] :     3.574389    -0.279383    -0.026660 
x,y,z [Debye]:     9.085375    -0.710136    -0.067763 

 

Timings for individual modules:

Sum of individual times         ...     9901.165 sec (= 165.019 min)
GTO integral calculation        ...       17.911 sec (=   0.299 min)   0.2 %
SCF iterations                  ...     9883.254 sec (= 164.721 min)  99.8 %
                             ****ORCA TERMINATED NORMALLY****
TOTAL RUN TIME: 0 days 2 hours 45 minutes 11 seconds 648 msec
