# Supplementary material for: Photochemical Deracemization of 4,7-Diaza-1-isoindolinones by Unidirectional Hydrogen Atom Shuttling
Source: J Am Chem Soc. 2024 Dec 30;147(2):1434–9. doi: 10.1021/jacs.4c16053 (PMC11744763; doi:10.1021/jacs.4c16053)
Supplement: Supplementary file 3 — ja4c16053_si_003.zip [file ja4c16053_si_003.zip › to_zip/6b_1b/thermodynamics/gas.out]

      -----------------------------------------------------------      
     |                   =====================                   |     
     |                           x T B                           |     
     |                   =====================                   |     
     |                         S. Grimme                         |     
     |          Mulliken Center for Theoretical Chemistry        |     
     |                    University of Bonn                     |     
      -----------------------------------------------------------      

   * xtb version 6.6.1 (47b0e9d) compiled by 'pisteinbach@jtc-cluster' on 2024-02-06

   xtb is free software: you can redistribute it and/or modify it under
   the terms of the GNU Lesser General Public License as published by
   the Free Software Foundation, either version 3 of the License, or
   (at your option) any later version.
   
   xtb is distributed in the hope that it will be useful,
   but WITHOUT ANY WARRANTY; without even the implied warranty of
   MERCHANTABILITY or FITNESS FOR A PARTICULAR PURPOSE.  See the
   GNU Lesser General Public License for more details.
   
   Cite this work as:
   * C. Bannwarth, E. Caldeweyher, S. Ehlert, A. Hansen, P. Pracht,
     J. Seibert, S. Spicher, S. Grimme, WIREs Comput. Mol. Sci., 2020, 11,
     e01493. DOI: 10.1002/wcms.1493
   
   for GFN2-xTB:
   * C. Bannwarth, S. Ehlert and S. Grimme., J. Chem. Theory Comput., 2019,
     15, 1652-1671. DOI: 10.1021/acs.jctc.8b01176
   for GFN1-xTB:
   * S. Grimme, C. Bannwarth, P. Shushkov, J. Chem. Theory Comput., 2017,
     13, 1989-2009. DOI: 10.1021/acs.jctc.7b00118
   for GFN0-xTB:
   * P. Pracht, E. Caldeweyher, S. Ehlert, S. Grimme, ChemRxiv, 2019, preprint.
     DOI: 10.26434/chemrxiv.8326202.v1
   for GFN-FF:
   * S. Spicher and S. Grimme, Angew. Chem. Int. Ed., 2020, 59, 15665-15673.
     DOI: 10.1002/anie.202004239
   
   for ALPB and GBSA implicit solvation:
   * S. Ehlert, M. Stahn, S. Spicher, S. Grimme, J. Chem. Theory Comput.,
     2021, 17, 4250-4261. DOI: 10.1021/acs.jctc.1c00471
   
   for ddCOSMO and CPCM-X implicit solvation:
   * M. Stahn, S. Ehlert, S. Grimme, J. Phys. Chem. A,
     2023, XX, XXXX-XXXX. DOI: 10.1021/acs.jpca.3c04382
   
   for DFT-D4:
   * E. Caldeweyher, C. Bannwarth and S. Grimme, J. Chem. Phys., 2017,
     147, 034112. DOI: 10.1063/1.4993215
   * E. Caldeweyher, S. Ehlert, A. Hansen, H. Neugebauer, S. Spicher,
     C. Bannwarth and S. Grimme, J. Chem. Phys., 2019, 150, 154122.
     DOI: 10.1063/1.5090222
   * E. Caldeweyher, J.-M. Mewes, S. Ehlert and S. Grimme, Phys. Chem. Chem. Phys.
     2020, 22, 8499-8512. DOI: 10.1039/D0CP00502A
   
   for sTDA-xTB:
   * S. Grimme and C. Bannwarth, J. Chem. Phys., 2016, 145, 054103.
     DOI: 10.1063/1.4959605
   
   in the mass-spec context:
   * V. Asgeirsson, C. Bauer and S. Grimme, Chem. Sci., 2017, 8, 4879.
     DOI: 10.1039/c7sc00601b
   * J. Koopman and S. Grimme, ACS Omega 2019, 4, 12, 15120-15133.
     DOI: 10.1021/acsomega.9b02011
   
   for metadynamics refer to:
   * S. Grimme, J. Chem. Theory Comput., 2019, 155, 2847-2862
     DOI: 10.1021/acs.jctc.9b00143
   
   for SPH calculations refer to:
   * S. Spicher and S. Grimme, J. Chem. Theory Comput., 2021, 17, 1701-1714
     DOI: 10.1021/acs.jctc.0c01306
   
   for ONIOM refer to:
   * C. Plett, A. Katbashev, S. Ehlert, S. Grimme, M. Bursch,
     Phys. Chem. Chem. Phys., 2023, 25, 17860-17868. DOI: 10.1039/D3CP02178E
   
   for DIPRO refer to:
   * J. Kohn, N. Gildemeister, S. Grimme, D. Fazzi, A. Hansen,
     J. Chem. Phys., 2023, just accepted.
   
   with help from (in alphabetical order)
   P. Atkinson, C. Bannwarth, F. Bohle, G. Brandenburg, E. Caldeweyher
   M. Checinski, S. Dohm, S. Ehlert, S. Ehrlich, I. Gerasimov, C. Hölzer
   A. Katbashev, J. Kohn, J. Koopman, C. Lavigne, S. Lehtola, F. März, M. Müller,
   F. Musil, H. Neugebauer, J. Pisarek, C. Plett, P. Pracht, F. Pultar,
   J. Seibert, P. Shushkov, S. Spicher, M. Stahn, M. Steiner, T. Strunk,
   J. Stückrath, T. Rose, and J. Unsleber
   
 * started run on 2024/08/04 at 20:39:38.058     

           -------------------------------------------------
          |                Calculation Setup                |
           -------------------------------------------------

          program call               : xtb coord.xyz --gfn 2 --grad
          hostname                   : hpz106
          coordinate file            : coord.xyz
          omp threads                :                     2

   ID    Z sym.   atoms
    1    6 C      1-11, 14, 15, 29-35, 37-42, 44, 46-52, 54-57
    2    7 N      12, 13, 16, 43, 53
    3    8 O      17, 36, 45, 58
    4    1 H      18-28, 59-84

molecular fragmentation (1/2 indicates fragments):
111111111111111111111111111122222222222222222222222222222222222222222222
222222222222
# atoms in fragment 1/2:    28    56
 fragment masses (1/2) :      225.25      402.49
CMA distance (Bohr)    :   9.864
constraining FC (au)   :  0.0500

           -------------------------------------------------
          |                 G F N 2 - x T B                 |
           -------------------------------------------------

        Reference                      10.1021/acs.jctc.8b01176
      * Hamiltonian:
        H0-scaling (s, p, d)           1.850000    2.230000    2.230000
        zeta-weighting                 0.500000
      * Dispersion:
        s8                             2.700000
        a1                             0.520000
        a2                             5.000000
        s9                             5.000000
      * Repulsion:
        kExp                           1.500000    1.000000
        rExp                           1.000000
      * Coulomb:
        alpha                          2.000000
        third order                    shell-resolved
        anisotropic                    true
        a3                             3.000000
        a5                             4.000000
        cn-shift                       1.200000
        cn-exp                         4.000000
        max-rad                        5.000000


          ...................................................
          :                      SETUP                      :
          :.................................................:
          :  # basis functions                 225          :
          :  # atomic orbitals                 225          :
          :  # shells                          131          :
          :  # electrons                       238          :
          :  max. iterations                   250          :
          :  Hamiltonian                  GFN2-xTB          :
          :  restarted?                      false          :
          :  GBSA solvation                  false          :
          :  PC potential                    false          :
          :  electronic temp.          300.0000000     K    :
          :  accuracy                    1.0000000          :
          :  -> integral cutoff          0.2500000E+02      :
          :  -> integral neglect         0.1000000E-07      :
          :  -> SCF convergence          0.1000000E-05 Eh   :
          :  -> wf. convergence          0.1000000E-03 e    :
          :  Broyden damping             0.4000000          :
          :  net charge                          0          :
          :  unpaired electrons                  0          :
          ...................................................

 iter      E             dE          RMSdq      gap      omega  full diag
   1   -132.9087371 -0.132909E+03  0.381E+00    1.93       0.0  T
   2   -133.1271937 -0.218457E+00  0.228E+00    0.96       1.0  T
   3   -133.1384330 -0.112393E-01  0.119E+00    1.24       1.0  T
   4   -133.1530317 -0.145987E-01  0.377E-01    0.86       1.0  T
   5   -133.1615986 -0.856694E-02  0.112E-01    0.99       1.0  T
   6   -133.1620751 -0.476460E-03  0.670E-02    0.97       1.0  T
   7   -133.1623402 -0.265094E-03  0.244E-02    0.97       1.0  T
   8   -133.1623449 -0.471418E-05  0.126E-02    0.97       1.0  T
   9   -133.1623531 -0.820010E-05  0.442E-03    0.97       2.5  T
  10   -133.1623538 -0.716201E-06  0.174E-03    0.97       6.3  T
  11   -133.1623539 -0.101577E-06  0.800E-04    0.97      13.6  T
  12   -133.1623539 -0.992142E-08  0.411E-04    0.97      26.5  T

   *** convergence criteria satisfied after 12 iterations ***

         #    Occupation            Energy/Eh            Energy/eV
      -------------------------------------------------------------
         1        2.0000           -0.7605849             -20.6966
       ...           ...                  ...                  ...
       113        2.0000           -0.3915016             -10.6533
       114        2.0000           -0.3870322             -10.5317
       115        2.0000           -0.3856084             -10.4929
       116        2.0000           -0.3826952             -10.4137
       117        2.0000           -0.3795779             -10.3288
       118        2.0000           -0.3298734              -8.9763
       119        2.0000           -0.3234791              -8.8023 (HOMO)
       120                         -0.2877891              -7.8311 (LUMO)
       121                         -0.2541068              -6.9146
       122                         -0.2520003              -6.8573
       123                         -0.2309623              -6.2848
       124                         -0.2303724              -6.2688
       ...                                ...                  ...
       225                          0.7212412              19.6260
      -------------------------------------------------------------
                  HL-Gap            0.0356900 Eh            0.9712 eV
             Fermi-level           -0.3056335 Eh           -8.3167 eV

 SCC (total)                   0 d,  0 h,  0 min,  0.210 sec
 SCC setup                      ...        0 min,  0.001 sec (  0.493%)
 Dispersion                     ...        0 min,  0.002 sec (  1.079%)
 classical contributions        ...        0 min,  0.000 sec (  0.206%)
 integral evaluation            ...        0 min,  0.021 sec ( 10.153%)
 iterations                     ...        0 min,  0.119 sec ( 56.614%)
 molecular gradient             ...        0 min,  0.065 sec ( 30.998%)
 printout                       ...        0 min,  0.001 sec (  0.437%)

         :::::::::::::::::::::::::::::::::::::::::::::::::::::
         ::                     SUMMARY                     ::
         :::::::::::::::::::::::::::::::::::::::::::::::::::::
         :: total energy            -131.210852870705 Eh    ::
         :: gradient norm              0.060141183532 Eh/a0 ::
         :: HOMO-LUMO gap              0.971173300515 eV    ::
         ::.................................................::
         :: SCC energy              -133.155502493966 Eh    ::
         :: -> isotropic ES            0.130862326130 Eh    ::
         :: -> anisotropic ES          0.003739259573 Eh    ::
         :: -> anisotropic XC          0.066480487950 Eh    ::
         :: -> dispersion             -0.117809478139 Eh    ::
         :: repulsion energy           1.944649623261 Eh    ::
         :: add. restraining           0.000000000000 Eh    ::
         :: total charge               0.000000000016 e     ::
         :::::::::::::::::::::::::::::::::::::::::::::::::::::

           -------------------------------------------------
          |                Property Printout                |
           -------------------------------------------------

    * Orbital Energies and Occupations

         #    Occupation            Energy/Eh            Energy/eV
      -------------------------------------------------------------
         1        2.0000           -0.7605849             -20.6966
       ...           ...                  ...                  ...
       107        2.0000           -0.4106704             -11.1749
       108        2.0000           -0.4099173             -11.1544
       109        2.0000           -0.4096838             -11.1481
       110        2.0000           -0.4074525             -11.0873
       111        2.0000           -0.4025859             -10.9549
       112        2.0000           -0.3970784             -10.8051
       113        2.0000           -0.3915016             -10.6533
       114        2.0000           -0.3870322             -10.5317
       115        2.0000           -0.3856084             -10.4929
       116        2.0000           -0.3826952             -10.4137
       117        2.0000           -0.3795779             -10.3288
       118        2.0000           -0.3298734              -8.9763
       119        2.0000           -0.3234791              -8.8023 (HOMO)
       120                         -0.2877891              -7.8311 (LUMO)
       121                         -0.2541068              -6.9146
       122                         -0.2520003              -6.8573
       123                         -0.2309623              -6.2848
       124                         -0.2303724              -6.2688
       125                         -0.2188431              -5.9550
       126                         -0.2145716              -5.8388
       127                         -0.2062281              -5.6118
       128                         -0.2055820              -5.5942
       129                         -0.1834526              -4.9920
       130                         -0.1814832              -4.9384
       ...                                ...                  ...
       225                          0.7212412              19.6260
      -------------------------------------------------------------
                  HL-Gap            0.0356900 Eh            0.9712 eV
             Fermi-level           -0.3056335 Eh           -8.3167 eV

     #   Z          covCN         q      C6AA      α(0)
     1   6 C        2.921    -0.033    28.827     8.805
     2   6 C        2.965     0.018    27.599     8.617
     3   6 C        2.921    -0.037    28.924     8.819
     4   6 C        2.916    -0.033    28.820     8.803
     5   6 C        2.916    -0.035    28.878     8.812
     6   6 C        2.916    -0.030    28.737     8.791
     7   6 C        3.809    -0.065    21.732     6.636
     8   6 C        3.020     0.013    27.699     8.633
     9   6 C        3.138     0.045    26.763     8.467
    10   6 C        3.125     0.017    27.441     8.578
    11   6 C        2.913     0.154    24.662     8.143
    12   7 N        2.837    -0.121    23.635     7.220
    13   7 N        1.830    -0.223    26.714     7.659
    14   6 C        2.922     0.048    26.913     8.507
    15   6 C        2.931     0.046    26.978     8.518
    16   7 N        1.830    -0.237    27.054     7.708
    17   8 O        1.660    -0.410    21.052     6.194
    18   1 H        0.859     0.228     0.976     1.548
    19   1 H        0.925     0.023     2.694     2.567
    20   1 H        0.925     0.020     2.739     2.588
    21   1 H        0.925     0.047     2.353     2.399
    22   1 H        0.925     0.029     2.603     2.523
    23   1 H        0.925     0.021     2.713     2.576
    24   1 H        0.925     0.021     2.721     2.580
    25   1 H        0.925     0.031     2.571     2.508
    26   1 H        0.924     0.063     2.169     2.303
    27   1 H        0.924     0.044     2.395     2.420
    28   1 H        0.805     0.318     0.670     1.285
    29   6 C        2.920    -0.024    28.593     8.769
    30   6 C        2.972    -0.004    28.116     8.698
    31   6 C        2.921    -0.014    28.361     8.733
    32   6 C        2.917    -0.026    28.651     8.778
    33   6 C        2.918    -0.025    28.632     8.775
    34   6 C        2.916    -0.030    28.737     8.791
    35   6 C        2.825     0.234    23.101     7.876
    36   8 O        0.858    -0.356    20.826     6.119
    37   6 C        2.960    -0.030    28.743     8.794
    38   6 C        3.117     0.127    25.074     8.202
    39   6 C        3.182     0.064    26.141     8.345
    40   6 C        2.913    -0.042    29.052     8.838
    41   6 C        2.920    -0.043    29.073     8.842
    42   6 C        2.932    -0.027    28.664     8.780
    43   7 N        1.872    -0.299    28.605     7.928
    44   6 C        3.231     0.231    22.488     7.699
    45   8 O        1.728    -0.220    17.654     5.673
    46   6 C        3.901     0.016    20.253     6.397
    47   6 C        3.818    -0.078    21.967     6.670
    48   6 C        3.905     0.021    20.159     6.382
    49   6 C        3.825    -0.069    21.801     6.644
    50   6 C        3.907     0.005    20.445     6.427
    51   6 C        3.818    -0.063    21.702     6.630
    52   6 C        2.758     0.274    22.365     7.744
    53   7 N        2.685    -0.174    24.759     7.390
    54   6 C        3.749    -0.003    20.692     6.488
    55   6 C        3.768    -0.107    22.575     6.771
    56   6 C        3.763    -0.116    22.767     6.801
    57   6 C        3.761    -0.103    22.509     6.763
    58   8 O        0.859    -0.466    23.047     6.436
    59   1 H        0.924     0.051     2.310     2.377
    60   1 H        0.924     0.059     2.215     2.327
    61   1 H        0.924     0.043     2.407     2.426
    62   1 H        0.924     0.039     2.468     2.457
    63   1 H        0.924     0.048     2.340     2.392
    64   1 H        0.924     0.053     2.283     2.363
    65   1 H        0.925     0.059     2.213     2.326
    66   1 H        0.924     0.036     2.507     2.476
    67   1 H        0.924     0.043     2.415     2.430
    68   1 H        0.924     0.043     2.415     2.430
    69   1 H        0.924     0.046     2.369     2.407
    70   1 H        0.924     0.045     2.389     2.417
    71   1 H        0.860     0.197     1.123     1.660
    72   1 H        0.924     0.046     2.372     2.408
    73   1 H        0.924     0.050     2.321     2.382
    74   1 H        0.924     0.048     2.339     2.392
    75   1 H        0.925     0.055     2.258     2.350
    76   1 H        0.925     0.051     2.305     2.374
    77   1 H        0.925     0.067     2.122     2.278
    78   1 H        0.925     0.060     2.203     2.321
    79   1 H        0.925     0.042     2.419     2.432
    80   1 H        0.925     0.036     2.507     2.476
    81   1 H        0.925     0.032     2.551     2.498
    82   1 H        0.925     0.028     2.617     2.530
    83   1 H        0.924     0.062     2.172     2.305
    84   1 H        0.924     0.049     2.335     2.389

 Mol. C6AA /au·bohr⁶  :      84581.183880
 Mol. C8AA /au·bohr⁸  :    2031419.992972
 Mol. α(0) /au        :        453.014721


Wiberg/Mayer (AO) data.
largest (>0.10) Wiberg bond orders for each atom

 ---------------------------------------------------------------------------
     #   Z sym  total        # sym  WBO       # sym  WBO       # sym  WBO
 ---------------------------------------------------------------------------
     1   6 C    3.991 --     6 C    1.452     2 C    1.405    21 H    0.968
                             4 C    0.113
     2   6 C    3.986 --     3 C    1.421     1 C    1.405     7 C    0.991
                             5 C    0.110
     3   6 C    3.991 --     4 C    1.435     2 C    1.421    25 H    0.969
                             6 C    0.110
     4   6 C    3.992 --     5 C    1.444     3 C    1.435    24 H    0.972
                             1 C    0.113
     5   6 C    3.991 --     4 C    1.444     6 C    1.429    23 H    0.972
                             2 C    0.110
     6   6 C    3.992 --     1 C    1.452     5 C    1.429    22 H    0.971
                             3 C    0.110
     7   6 C    3.995 --     8 C    1.009     2 C    0.991    27 H    0.966
                            26 H    0.957
     8   6 C    3.930 --     9 C    1.399    12 N    1.202     7 C    1.009
                            11 C    0.135
     9   6 C    3.978 --     8 C    1.399    13 N    1.252    10 C    1.112
    10   6 C    3.972 --    11 C    1.326    16 N    1.272     9 C    1.112
    11   6 C    3.909 --    10 C    1.326    12 N    1.264    17 O    1.051
                             8 C    0.135
    12   7 N    3.588 --    11 C    1.264     8 C    1.202    18 H    0.865
    13   7 N    3.064 --    14 C    1.600     9 C    1.252
    14   6 C    3.980 --    13 N    1.600    15 C    1.231    19 H    0.964
    15   6 C    3.982 --    16 N    1.584    14 C    1.231    20 H    0.965
    16   7 N    3.059 --    15 C    1.584    10 C    1.272
    17   8 O    2.092 --    11 C    1.051    28 H    0.873
    18   1 H    0.947 --    12 N    0.865
    19   1 H    0.999 --    14 C    0.964
    20   1 H    0.999 --    15 C    0.965
    21   1 H    0.998 --     1 C    0.968
    22   1 H    0.999 --     6 C    0.971
    23   1 H    0.999 --     5 C    0.972
    24   1 H    0.999 --     4 C    0.972
    25   1 H    0.999 --     3 C    0.969
    26   1 H    0.995 --     7 C    0.957
    27   1 H    0.996 --     7 C    0.966
    28   1 H    0.898 --    17 O    0.873
    29   6 C    3.992 --    34 C    1.453    30 C    1.387    82 H    0.970
                            32 C    0.109
    30   6 C    3.989 --    31 C    1.390    29 C    1.387    35 C    1.009
                            33 C    0.104
    31   6 C    3.987 --    32 C    1.446    30 C    1.390    78 H    0.964
                            34 C    0.109
    32   6 C    3.991 --    31 C    1.446    33 C    1.438    79 H    0.968
                            29 C    0.109
    33   6 C    3.991 --    32 C    1.438    34 C    1.431    80 H    0.971
                            30 C    0.104
    34   6 C    3.992 --    29 C    1.453    33 C    1.431    81 H    0.971
                            31 C    0.109
    35   6 C    3.929 --    36 O    1.812    30 C    1.009    37 C    1.007
    36   8 O    2.068 --    35 C    1.812
    37   6 C    3.984 --    42 C    1.408    38 C    1.318    35 C    1.007
                            40 C    0.108
    38   6 C    3.919 --    37 C    1.318    39 C    1.287    45 O    1.075
    39   6 C    3.977 --    40 C    1.343    38 C    1.287    43 N    1.166
    40   6 C    3.985 --    41 C    1.467    39 C    1.343    75 H    0.968
                            37 C    0.108
    41   6 C    3.989 --    40 C    1.467    42 C    1.414    76 H    0.969
    42   6 C    3.983 --    41 C    1.414    37 C    1.408    77 H    0.966
    43   7 N    3.020 --    44 C    1.625    39 C    1.166    45 O    0.103
    44   6 C    3.915 --    43 N    1.625    45 O    1.097    46 C    0.987
    45   8 O    2.406 --    44 C    1.097    38 C    1.075    43 N    0.103
    46   6 C    3.988 --    44 C    0.987    51 C    0.981    47 C    0.981
                            55 C    0.967
    47   6 C    3.991 --    48 C    0.985    46 C    0.981    60 H    0.971
                            59 H    0.971
    48   6 C    3.992 --    56 C    0.995    49 C    0.987    47 C    0.985
                            54 C    0.984
    49   6 C    3.996 --    48 C    0.987    50 C    0.984    62 H    0.974
                            61 H    0.972
    50   6 C    3.992 --    57 C    0.995    49 C    0.984    51 C    0.965
                            52 C    0.948
    51   6 C    3.991 --    46 C    0.981    64 H    0.973    63 H    0.968
                            50 C    0.965
    52   6 C    3.944 --    58 O    1.615    53 N    1.300    50 C    0.948
    53   7 N    3.469 --    52 C    1.300    54 C    0.989    71 H    0.924
                            58 O    0.194
    54   6 C    3.967 --    53 N    0.989    48 C    0.984    83 H    0.966
                            84 H    0.962
    55   6 C    3.987 --    72 H    0.985    73 H    0.985    74 H    0.980
                            46 C    0.967
    56   6 C    3.992 --    48 C    0.995    70 H    0.985    69 H    0.984
                            68 H    0.984
    57   6 C    3.992 --    50 C    0.995    67 H    0.985    66 H    0.985
                            65 H    0.983
    58   8 O    1.997 --    52 C    1.615    53 N    0.194
    59   1 H    0.997 --    47 C    0.971
    60   1 H    0.996 --    47 C    0.971
    61   1 H    0.998 --    49 C    0.972
    62   1 H    0.998 --    49 C    0.974
    63   1 H    0.997 --    51 C    0.968
    64   1 H    0.997 --    51 C    0.973
    65   1 H    0.996 --    57 C    0.983
    66   1 H    0.998 --    57 C    0.985
    67   1 H    0.998 --    57 C    0.985
    68   1 H    0.998 --    56 C    0.984
    69   1 H    0.998 --    56 C    0.984
    70   1 H    0.998 --    56 C    0.985
    71   1 H    0.961 --    53 N    0.924
    72   1 H    0.998 --    55 C    0.985
    73   1 H    0.997 --    55 C    0.985
    74   1 H    0.997 --    55 C    0.980
    75   1 H    0.996 --    40 C    0.968
    76   1 H    0.997 --    41 C    0.969
    77   1 H    0.995 --    42 C    0.966
    78   1 H    0.996 --    31 C    0.964
    79   1 H    0.998 --    32 C    0.968
    80   1 H    0.998 --    33 C    0.971
    81   1 H    0.998 --    34 C    0.971
    82   1 H    0.999 --    29 C    0.970
    83   1 H    0.996 --    54 C    0.966
    84   1 H    0.997 --    54 C    0.962
 ---------------------------------------------------------------------------

Topologies differ in total number of bonds
Writing topology from bond orders to xtbtopo.mol

molecular dipole:
                 x           y           z       tot (Debye)
 q only:        3.900      -0.835      -0.091
   full:        3.876      -0.580      -0.137       9.968
molecular quadrupole (traceless):
                xx          xy          yy          xz          yz          zz
 q only:       -2.654      -4.858       1.005       7.528      -0.844       1.648
  q+dip:       -9.469     -11.206       3.183      -0.802       1.322       6.286
   full:      -10.703      -9.259       5.931      -0.155      -3.641       4.772


           -------------------------------------------------
          | TOTAL ENERGY             -131.210852870705 Eh   |
          | GRADIENT NORM               0.060141183532 Eh/α |
          | HOMO-LUMO GAP               0.971173300515 eV   |
           -------------------------------------------------

------------------------------------------------------------------------
 * finished run on 2024/08/04 at 20:39:38.313     
------------------------------------------------------------------------
 total:
 * wall-time:     0 d,  0 h,  0 min,  0.254 sec
 *  cpu-time:     0 d,  0 h,  0 min,  0.463 sec
 * ratio c/w:     1.820 speedup
 SCF:
 * wall-time:     0 d,  0 h,  0 min,  0.211 sec
 *  cpu-time:     0 d,  0 h,  0 min,  0.396 sec
 * ratio c/w:     1.875 speedup
