# Supplementary material for: Photochemical Deracemization of 4,7-Diaza-1-isoindolinones by Unidirectional Hydrogen Atom Shuttling
Source: J Am Chem Soc. 2024 Dec 30;147(2):1434–9. doi: 10.1021/jacs.4c16053 (PMC11744763; doi:10.1021/jacs.4c16053)
Supplement: Supplementary file 3 — ja4c16053_si_003.zip [file ja4c16053_si_003.zip › to_zip/6b_1b/thermodynamics/freq.out]

                                 *****************
                                 * O   R   C   A *
                                 *****************

                                            #,                                       
                                            ###                                      
                                            ####                                     
                                            #####                                    
                                            ######                                   
                                           ########,                                 
                                     ,,################,,,,,                         
                               ,,#################################,,                 
                          ,,##########################################,,             
                       ,#########################################, ''#####,          
                    ,#############################################,,   '####,        
                  ,##################################################,,,,####,       
                ,###########''''           ''''###############################       
              ,#####''   ,,,,##########,,,,          '''####'''          '####       
            ,##' ,,,,###########################,,,                        '##       
           ' ,,###''''                  '''############,,,                           
         ,,##''                                '''############,,,,        ,,,,,,###''
      ,#''                                            '''#######################'''  
     '                                                          ''''####''''         
             ,#######,   #######,   ,#######,      ##                                
            ,#'     '#,  ##    ##  ,#'     '#,    #''#        ######   ,####,        
            ##       ##  ##   ,#'  ##            #'  '#       #        #'  '#        
            ##       ##  #######   ##           ,######,      #####,   #    #        
            '#,     ,#'  ##    ##  '#,     ,#' ,#      #,         ##   #,  ,#        
             '#######'   ##     ##  '#######'  #'      '#     #####' # '####'        


                  #######################################################
                  #                        -***-                        #
                  #          Department of theory and spectroscopy      #
                  #    Directorship and core code : Frank Neese         #
                  #        Max Planck Institute fuer Kohlenforschung    #
                  #                Kaiser Wilhelm Platz 1               #
                  #                 D-45470 Muelheim/Ruhr               #
                  #                      Germany                        #
                  #                                                     #
                  #                  All rights reserved                #
                  #                        -***-                        #
                  #######################################################


                         Program Version 5.0.3 -  RELEASE  -


 With contributions from (in alphabetic order):
   Daniel Aravena         : Magnetic Suceptibility
   Michael Atanasov       : Ab Initio Ligand Field Theory (pilot matlab implementation)
   Alexander A. Auer      : GIAO ZORA, VPT2 properties, NMR spectrum
   Ute Becker             : Parallelization
   Giovanni Bistoni       : ED, misc. LED, open-shell LED, HFLD
   Martin Brehm           : Molecular dynamics
   Dmytro Bykov           : SCF Hessian
   Vijay G. Chilkuri      : MRCI spin determinant printing, contributions to CSF-ICE
   Dipayan Datta          : RHF DLPNO-CCSD density
   Achintya Kumar Dutta   : EOM-CC, STEOM-CC
   Dmitry Ganyushin       : Spin-Orbit,Spin-Spin,Magnetic field MRCI
   Miquel Garcia          : C-PCM and meta-GGA Hessian, CC/C-PCM, Gaussian charge scheme
   Yang Guo               : DLPNO-NEVPT2, F12-NEVPT2, CIM, IAO-localization
   Andreas Hansen         : Spin unrestricted coupled pair/coupled cluster methods
   Benjamin Helmich-Paris : MC-RPA, TRAH-SCF, COSX integrals
   Lee Huntington         : MR-EOM, pCC
   Robert Izsak           : Overlap fitted RIJCOSX, COSX-SCS-MP3, EOM
   Marcus Kettner         : VPT2
   Christian Kollmar      : KDIIS, OOCD, Brueckner-CCSD(T), CCSD density, CASPT2, CASPT2-K
   Simone Kossmann        : Meta GGA functionals, TD-DFT gradient, OOMP2, MP2 Hessian
   Martin Krupicka        : Initial AUTO-CI
   Lucas Lang             : DCDCAS
   Marvin Lechner         : AUTO-CI (C++ implementation), FIC-MRCC
   Dagmar Lenk            : GEPOL surface, SMD
   Dimitrios Liakos       : Extrapolation schemes; Compound Job, initial MDCI parallelization
   Dimitrios Manganas     : Further ROCIS development; embedding schemes
   Dimitrios Pantazis     : SARC Basis sets
   Anastasios Papadopoulos: AUTO-CI, single reference methods and gradients
   Taras Petrenko         : DFT Hessian,TD-DFT gradient, ASA, ECA, R-Raman, ABS, FL, XAS/XES, NRVS
   Peter Pinski           : DLPNO-MP2, DLPNO-MP2 Gradient
   Christoph Reimann      : Effective Core Potentials
   Marius Retegan         : Local ZFS, SOC
   Christoph Riplinger    : Optimizer, TS searches, QM/MM, DLPNO-CCSD(T), (RO)-DLPNO pert. Triples
   Tobias Risthaus        : Range-separated hybrids, TD-DFT gradient, RPA, STAB
   Michael Roemelt        : Original ROCIS implementation
   Masaaki Saitow         : Open-shell DLPNO-CCSD energy and density
   Barbara Sandhoefer     : DKH picture change effects
   Avijit Sen             : IP-ROCIS
   Kantharuban Sivalingam : CASSCF convergence, NEVPT2, FIC-MRCI
   Bernardo de Souza      : ESD, SOC TD-DFT
   Georgi Stoychev        : AutoAux, RI-MP2 NMR, DLPNO-MP2 response
   Willem Van den Heuvel  : Paramagnetic NMR
   Boris Wezisla          : Elementary symmetry handling
   Frank Wennmohs         : Technical directorship


 We gratefully acknowledge several colleagues who have allowed us to
 interface, adapt or use parts of their codes:
   Stefan Grimme, W. Hujo, H. Kruse, P. Pracht,  : VdW corrections, initial TS optimization,
                  C. Bannwarth, S. Ehlert          DFT functionals, gCP, sTDA/sTD-DF
   Ed Valeev, F. Pavosevic, A. Kumar             : LibInt (2-el integral package), F12 methods
   Garnet Chan, S. Sharma, J. Yang, R. Olivares  : DMRG
   Ulf Ekstrom                                   : XCFun DFT Library
   Mihaly Kallay                                 : mrcc  (arbitrary order and MRCC methods)
   Jiri Pittner, Ondrej Demel                    : Mk-CCSD
   Frank Weinhold                                : gennbo (NPA and NBO analysis)
   Christopher J. Cramer and Donald G. Truhlar   : smd solvation model
   Lars Goerigk                                  : TD-DFT with DH, B97 family of functionals
   V. Asgeirsson, H. Jonsson                     : NEB implementation
   FAccTs GmbH                                   : IRC, NEB, NEB-TS, DLPNO-Multilevel, CI-OPT
                                                   MM, QMMM, 2- and 3-layer-ONIOM, Crystal-QMMM,
                                                   LR-CPCM, SF, NACMEs, symmetry and pop. for TD-DFT,
                                                   nearIR, NL-DFT gradient (VV10), updates on ESD,
                                                   ML-optimized integration grids
   S Lehtola, MJT Oliveira, MAL Marques          : LibXC Library
   Liviu Ungur et al                             : ANISO software


 Your calculation uses the libint2 library for the computation of 2-el integrals
 For citations please refer to: http://libint.valeyev.net

 Your ORCA version has been built with support for libXC version: 5.1.0
 For citations please refer to: https://tddft.org/programs/libxc/

 This ORCA versions uses:
   CBLAS   interface :  Fast vector & matrix operations
   LAPACKE interface :  Fast linear algebra routines
   SCALAPACK package :  Parallel linear algebra routines
   Shared memory     :  Shared parallel matrices
   BLAS/LAPACK       :  OpenBLAS 0.3.15  USE64BITINT DYNAMIC_ARCH NO_AFFINITY Prescott SINGLE_THREADED
        Core in use  :  Prescott
   Copyright (c) 2011-2014, The OpenBLAS Project


***************************************
The coordinates will be read from file: coord.xyz
***************************************


Your calculation utilizes the geometrical counterpoise correction gCP
Please cite in your paper:
H.Kruse, S. Grimme J.Chem.Phys., 136, (2012), 154101 
   

Your calculation utilizes the atom-pairwise dispersion correction
with the Becke-Johnson damping scheme (D3BJ)
Cite in your paper:
S.Grimme, S.Ehrlich, L.Goerigk, J Comput Chem, (2011), 32, 1456–1465 
S.Grimme, J.Antony, S.Ehrlich and H.Krieg, J.Chem.Phys., 132, (2010), 154104 
   

Your calculation employs the composite approach PBEh-3c.
Please cite in your paper:
S. Grimme, J. G. Brandenburg, C. Bannwarth, A. Hansen J.Chem.Phys., 143, (2015), 054107 
   

================================================================================

----- Orbital basis set information -----
Your calculation utilizes the basis: def2-mSVP

----- AuxJ basis set information -----
Your calculation utilizes the auxiliary basis: def2/J
   F. Weigend, Phys. Chem. Chem. Phys. 8, 1057 (2006).

================================================================================
                                        WARNINGS
                       Please study these warnings very carefully!
================================================================================


INFO   : the flag for use of the SHARK integral package has been found!

================================================================================
                                       INPUT FILE
================================================================================
NAME = orca.inp
|  1> ! PBEH-3c FREQ VERYTIGHTSCF CPCM(DCM)
|  2> %pal nprocs 12 end
|  3> * XYZFILE 0 1 coord.xyz
|  4> 
|  5> 
|  6>                          ****END OF INPUT****
================================================================================

                       ****************************
                       * Single Point Calculation *
                       ****************************

---------------------------------
CARTESIAN COORDINATES (ANGSTROEM)
---------------------------------
  C     -4.277132   -1.111036   -1.952294
  C     -3.433943   -2.038143   -1.342045
  C     -2.533216   -2.743487   -2.132734
  C     -2.490903   -2.548752   -3.508690
  C     -3.348454   -1.639026   -4.109566
  C     -4.238841   -0.914783   -3.324561
  C     -3.533447   -2.295576    0.143888
  C     -3.128013   -1.158500    1.015256
  C     -3.878111   -0.193236    1.652720
  C     -2.987864    0.624574    2.435686
  C     -1.715973    0.112469    2.235026
  N     -1.827566   -0.925194    1.388454
  N     -5.212049    0.045855    1.636729
  C     -5.594859    1.056000    2.362024
  C     -4.699689    1.870904    3.130407
  N     -3.414057    1.666418    3.176288
  O     -0.521505    0.427500    2.751331
  H     -1.010740   -1.429876    1.013891
  H     -6.654255    1.289684    2.380308
  H     -5.103820    2.698539    3.702692
  H     -4.979947   -0.549801   -1.346772
  H     -4.906415   -0.197166   -3.784321
  H     -3.321077   -1.488928   -5.181267
  H     -1.786977   -3.110540   -4.109750
  H     -1.865851   -3.462326   -1.671350
  H     -4.569775   -2.542946    0.386465
  H     -2.945086   -3.182031    0.395113
  H     -0.543521    1.326045    3.103502
  C      0.736100    2.454231   -2.705262
  C     -0.346117    1.715595   -2.230319
  C     -0.865301    0.677180   -2.998712
  C     -0.287540    0.363458   -4.218920
  C      0.788223    1.104193   -4.691830
  C      1.292712    2.157203   -3.939240
  C     -0.978974    2.046406   -0.927607
  O     -2.181190    2.016511   -0.781893
  C     -0.084126    2.422424    0.197664
  C      1.168689    1.865502    0.395919
  C      2.003510    2.181901    1.462169
  C      1.595140    3.108846    2.409734
  C      0.335349    3.675449    2.246247
  C     -0.489182    3.332622    1.174222
  N      3.156073    1.425279    1.351832
  C      2.978613    0.705614    0.301831
  O      1.801631    0.922713   -0.332983
  C      3.952501   -0.216824   -0.368801
  C      4.927546   -0.815816    0.652918
  C      4.415997   -2.014175    1.465590
  C      3.895335   -3.082928    0.512246
  C      2.749247   -2.530701   -0.333785
  C      3.272988   -1.343689   -1.164758
  C      1.630673   -2.038090    0.570066
  N      1.985369   -1.559502    1.767652
  C      3.278038   -1.661853    2.422065
  C      4.736676    0.670894   -1.355443
  C      5.578214   -2.553359    2.295457
  C      2.221651   -3.603541   -1.280574
  O      0.459139   -2.033350    0.188189
  H      5.799265   -1.162938    0.088630
  H      5.289873   -0.033935    1.324895
  H      4.698510   -3.421835   -0.150199
  H      3.561153   -3.961337    1.075650
  H      4.031639   -1.752308   -1.839756
  H      2.481939   -0.951336   -1.808070
  H      1.436077   -3.221969   -1.931506
  H      3.035182   -3.964674   -1.911523
  H      1.823104   -4.457960   -0.731742
  H      5.287492   -3.449620    2.846335
  H      6.422482   -2.813496    1.655158
  H      5.925634   -1.812603    3.018916
  H      1.234696   -1.190627    2.335999
  H      4.077608    1.117999   -2.101521
  H      5.256654    1.473842   -0.832026
  H      5.479517    0.069064   -1.880271
  H      2.228238    3.376333    3.245163
  H     -0.017441    4.402016    2.965768
  H     -1.462554    3.797002    1.085645
  H     -1.704898    0.100508   -2.632705
  H     -0.680072   -0.458587   -4.802482
  H      1.232922    0.862001   -5.648464
  H      2.122223    2.743817   -4.311614
  H      1.136083    3.275487   -2.122789
  H      3.482063   -0.717691    2.929850
  H      3.212001   -2.434915    3.194659

----------------------------
CARTESIAN COORDINATES (A.U.)
----------------------------
  NO LB      ZA    FRAG     MASS         X           Y           Z
   0 C     6.0000    0    12.011   -8.082608   -2.099554   -3.689300
   1 C     6.0000    0    12.011   -6.489212   -3.851531   -2.536098
   2 C     6.0000    0    12.011   -4.787084   -5.184439   -4.030282
   3 C     6.0000    0    12.011   -4.707125   -4.816444   -6.630464
   4 C     6.0000    0    12.011   -6.327662   -3.097310   -7.765955
   5 C     6.0000    0    12.011   -8.010248   -1.728689   -6.282510
   6 C     6.0000    0    12.011   -6.677247   -4.338010    0.271910
   7 C     6.0000    0    12.011   -5.911089   -2.189249    1.918556
   8 C     6.0000    0    12.011   -7.328567   -0.365162    3.123188
   9 C     6.0000    0    12.011   -5.646245    1.180273    4.602780
  10 C     6.0000    0    12.011   -3.242719    0.212536    4.223586
  11 N     7.0000    0    14.007   -3.453599   -1.748363    2.623797
  12 N     7.0000    0    14.007   -9.849346    0.086653    3.092969
  13 C     6.0000    0    12.011  -10.572750    1.995552    4.463579
  14 C     6.0000    0    12.011   -8.881124    3.535496    5.915612
  15 N     7.0000    0    14.007   -6.451633    3.149074    6.002315
  16 O     8.0000    0    15.999   -0.985502    0.807858    5.199262
  17 H     1.0000    0     1.008   -1.910021   -2.702073    1.915977
  18 H     1.0000    0     1.008  -12.574719    2.437150    4.498131
  19 H     1.0000    0     1.008   -9.644822    5.099500    6.997073
  20 H     1.0000    0     1.008   -9.410737   -1.038973   -2.545031
  21 H     1.0000    0     1.008   -9.271782   -0.372590   -7.151329
  22 H     1.0000    0     1.008   -6.275925   -2.813666   -9.791175
  23 H     1.0000    0     1.008   -3.376898   -5.878070   -7.766303
  24 H     1.0000    0     1.008   -3.525947   -6.542848   -3.158394
  25 H     1.0000    0     1.008   -8.635623   -4.805472    0.730313
  26 H     1.0000    0     1.008   -5.565406   -6.013167    0.746656
  27 H     1.0000    0     1.008   -1.027105    2.505861    5.864769
  28 C     6.0000    0    12.011    1.391027    4.637824   -5.112204
  29 C     6.0000    0    12.011   -0.654065    3.242006   -4.214693
  30 C     6.0000    0    12.011   -1.635182    1.279684   -5.666745
  31 C     6.0000    0    12.011   -0.543372    0.686837   -7.972602
  32 C     6.0000    0    12.011    1.489525    2.086622   -8.866274
  33 C     6.0000    0    12.011    2.442871    4.076524   -7.444085
  34 C     6.0000    0    12.011   -1.849993    3.867148   -1.752923
  35 O     8.0000    0    15.999   -4.121851    3.810653   -1.477564
  36 C     6.0000    0    12.011   -0.158974    4.577717    0.373532
  37 C     6.0000    0    12.011    2.208502    3.525288    0.748178
  38 C     6.0000    0    12.011    3.786086    4.123196    2.763098
  39 C     6.0000    0    12.011    3.014378    5.874868    4.553738
  40 C     6.0000    0    12.011    0.633717    6.945593    4.244791
  41 C     6.0000    0    12.011   -0.924419    6.297743    2.218957
  42 N     7.0000    0    14.007    5.964114    2.693386    2.554592
  43 C     6.0000    0    12.011    5.628764    1.333418    0.570377
  44 O     8.0000    0    15.999    3.404589    1.743676   -0.629247
  45 C     6.0000    0    12.011    7.469145   -0.409739   -0.696933
  46 C     6.0000    0    12.011    9.311712   -1.541668    1.233837
  47 C     6.0000    0    12.011    8.345025   -3.806240    2.769563
  48 C     6.0000    0    12.011    7.361117   -5.825889    0.968005
  49 C     6.0000    0    12.011    5.195323   -4.782333   -0.630762
  50 C     6.0000    0    12.011    6.185051   -2.539203   -2.201073
  51 C     6.0000    0    12.011    3.081526   -3.851432    1.077269
  52 N     7.0000    0    14.007    3.751805   -2.947032    3.340379
  53 C     6.0000    0    12.011    6.194594   -3.140448    4.577039
  54 C     6.0000    0    12.011    8.951021    1.267807   -2.561416
  55 C     6.0000    0    12.011   10.541296   -4.825150    4.337785
  56 C     6.0000    0    12.011    4.198312   -6.809706   -2.419934
  57 O     8.0000    0    15.999    0.867647   -3.842475    0.355626
  58 H     1.0000    0     1.008   10.959022   -2.197634    0.167486
  59 H     1.0000    0     1.008    9.996411   -0.064127    2.503688
  60 H     1.0000    0     1.008    8.878897   -6.466332   -0.283835
  61 H     1.0000    0     1.008    6.729604   -7.485842    2.032684
  62 H     1.0000    0     1.008    7.618693   -3.311383   -3.476636
  63 H     1.0000    0     1.008    4.690184   -1.797764   -3.416758
  64 H     1.0000    0     1.008    2.713793   -6.088638   -3.650017
  65 H     1.0000    0     1.008    5.735663   -7.492148   -3.612255
  66 H     1.0000    0     1.008    3.445167   -8.424324   -1.382791
  67 H     1.0000    0     1.008    9.991912   -6.518837    5.378794
  68 H     1.0000    0     1.008   12.136732   -5.316737    3.127796
  69 H     1.0000    0     1.008   11.197825   -3.425323    5.704924
  70 H     1.0000    0     1.008    2.333237   -2.249958    4.414399
  71 H     1.0000    0     1.008    7.705562    2.112712   -3.971300
  72 H     1.0000    0     1.008    9.933636    2.785158   -1.572302
  73 H     1.0000    0     1.008   10.354786    0.130513   -3.553197
  74 H     1.0000    0     1.008    4.210759    6.380344    6.132469
  75 H     1.0000    0     1.008   -0.032959    8.318604    5.604489
  76 H     1.0000    0     1.008   -2.763826    7.175293    2.051571
  77 H     1.0000    0     1.008   -3.221790    0.189932   -4.975092
  78 H     1.0000    0     1.008   -1.285149   -0.866604   -9.075376
  79 H     1.0000    0     1.008    2.329884    1.628946  -10.674051
  80 H     1.0000    0     1.008    4.010419    5.185064   -8.147769
  81 H     1.0000    0     1.008    2.146886    6.189773   -4.011490
  82 H     1.0000    0     1.008    6.580145   -1.356240    5.536614
  83 H     1.0000    0     1.008    6.069802   -4.601323    6.037031

--------------------------------
INTERNAL COORDINATES (ANGSTROEM)
--------------------------------
 C      0   0   0     0.000000000000     0.00000000     0.00000000
 C      1   0   0     1.393878035872     0.00000000     0.00000000
 C      2   1   0     1.390686042063   118.70028673     0.00000000
 C      3   2   1     1.390312515136   120.75450814   358.74236016
 C      4   3   2     1.387100660853   120.11662059     0.27022915
 C      1   2   3     1.386758827415   120.70755818     1.31520818
 C      2   1   3     1.511347900237   120.25906677   181.85341247
 C      7   2   1     1.488824391479   115.30336598   292.78324636
 C      8   7   2     1.378674317962   131.08513667    97.61313664
 C      9   8   7     1.440273334893   108.21671343   176.61884354
 C     10   9   8     1.385720874477   106.18706951     0.05331716
 N     11  10   9     1.343830875332   107.47950782     0.49847933
 N      9   8   7     1.355290352190   130.81040190   357.00628629
 C     13   9   8     1.301149733297   114.83167989   180.10325165
 C     14  13   9     1.433809196677   123.79892843   359.94150028
 N     15  14  13     1.302600423412   123.08290524   359.63759753
 O     11  10   9     1.338868909161   132.53690929   183.62359152
 H     12  11  10     1.030633850412   122.76887223   174.59179593
 H     14  13   9     1.085017278601   117.63641320   179.86102267
 H     15  14  13     1.084348743709   118.94324978   179.61190884
 H      1   2   3     1.084246859629   119.46557383   180.37399987
 H      6   1   2     1.082593471673   119.80353690   179.46212848
 H      5   4   3     1.082506626760   120.27602556   180.30235901
 H      4   3   2     1.082770052885   119.76838204   180.33997206
 H      3   2   1     1.083965111834   119.54482557   179.53604220
 H      7   2   1     1.092708321898   108.61843633    53.50575339
 H      7   2   1     1.093199535420   109.18557520   168.68308170
 H     17  11  10     0.965345130734   109.83728661   339.01994559
 C     18  12  11     5.654186772018    98.48347143   285.45083557
 C     29  18  12     1.393679988449    34.09276053   310.16475240
 C     30  29  18     1.392224036528   119.78817979   252.42825110
 C     31  30  29     1.386050071359   119.95065914     1.35371450
 C     32  31  30     1.389099612660   120.12096765   358.42804962
 C     29  18  12     1.385909333868   124.22994762   215.72603789
 C     30  29  18     1.485598964413   120.77082915    74.12291767
 O     35  30  29     1.211382879616   121.51722899   139.53521763
 C     35  30  29     1.486061602513   117.63423784   319.74567332
 C     37  35  30     1.385283401477   123.45098478   324.92656718
 C     38  37  35     1.390655844144   124.13633489   181.69108761
 C     39  38  37     1.387037754018   119.94046813     0.00000000
 C     40  39  38     1.390985990702   117.29534323     0.68951108
 C     37  35  30     1.395061443146   121.35302232   147.98198427
 N     39  38  37     1.383131828435   108.33736856   179.07664518
 C     43  39  38     1.285266757984   104.85768391   358.95068472
 O     38  37  35     1.349357066827   128.88798944   359.63867960
 C     44  43  39     1.499699240380   128.32090290   174.08630176
 C     46  44  43     1.534083750232   110.79833011    30.27452541
 C     47  46  44     1.535637704383   116.45094440    80.98506315
 C     48  47  46     1.523871283689   109.27140267    53.13823080
 C     49  48  47     1.527822435407   110.44049579   299.86695682
 C     46  44  43     1.537890851503   113.27868623   154.23976674
 C     50  49  48     1.520137777229   109.86850067   301.96416373
 N     52  50  49     1.337560819146   116.94799872    30.89310171
 C     53  52  50     1.452488507549   127.89281444   348.02216667
 C     46  44  43     1.541570043441   105.20906577   272.45852221
 C     48  47  46     1.526482042672   108.04217728   173.57883136
 C     50  49  48     1.525041634071   110.42790088   180.41345368
 O     52  50  49     1.232211245368   121.10313546   208.05580158
 H     47  46  44     1.094901487153   106.65272333   200.16460115
 H     47  46  44     1.092781318803   109.93266073   314.94266707
 H     49  48  47     1.094888969507   110.17965761    60.45855857
 H     49  48  47     1.095766223810   110.16707105   177.86822706
 H     51  46  44     1.094597651690   106.64601789   163.13490698
 H     51  46  44     1.092497401062   111.19520231    48.21668802
 H     57  50  49     1.089236828566   111.96738791   182.85817533
 H     57  50  49     1.091029637878   109.50687724   302.55305266
 H     57  50  49     1.090911632697   111.40953426    61.59439068
 H     56  48  47     1.091452760936   111.20098896   183.69305909
 H     56  48  47     1.091074003026   110.75176141   303.59765376
 H     56  48  47     1.092159728517   111.26864079    63.37846162
 H     53  52  50     1.011235998453   115.90514104   176.84628249
 H     55  46  44     1.091286627105   111.48635114   298.94485458
 H     55  46  44     1.090443227035   111.06228406    59.85808217
 H     55  46  44     1.090621324969   109.67575336   179.42100003
 H     40  39  38     1.081805027953   121.36658965   180.35460062
 H     41  40  39     1.081697727959   119.39375302   179.97242346
 H     42  37  35     1.082102950800   118.93834091   357.82655720
 H     31  30  29     1.082327904509   120.00317734   179.92403715
 H     32  31  30     1.081843408829   119.71036920   178.62081243
 H     33  32  31     1.082387469714   119.98332667   180.46257097
 H     34  29  18     1.082065992809   119.87450509   219.22005352
 H     29  18  12     1.083384998859   106.32902593    70.58781559
 H     54  53  52     1.091290025547   108.36459077   141.02334138
 H     54  53  52     1.094937254810   108.29951612   256.86193502

---------------------------
INTERNAL COORDINATES (A.U.)
---------------------------
 C      0   0   0     0.000000000000     0.00000000     0.00000000
 C      1   0   0     2.634047751886     0.00000000     0.00000000
 C      2   1   0     2.628015757765   118.70028673     0.00000000
 C      3   2   1     2.627309894170   120.75450814   358.74236016
 C      4   3   2     2.621240369194   120.11662059     0.27022915
 C      1   2   3     2.620594397613   120.70755818     1.31520818
 C      2   1   3     2.856033624524   120.25906677   181.85341247
 C      7   2   1     2.813470361397   115.30336598   292.78324636
 C      8   7   2     2.605316888819   131.08513667    97.61313664
 C      9   8   7     2.721722160938   108.21671343   176.61884354
 C     10   9   8     2.618632950820   106.18706951     0.05331716
 N     11  10   9     2.539472324686   107.47950782     0.49847933
 N      9   8   7     2.561127597584   130.81040190   357.00628629
 C     13   9   8     2.458816655156   114.83167989   180.10325165
 C     14  13   9     2.709506710017   123.79892843   359.94150028
 N     15  14  13     2.461558062179   123.08290524   359.63759753
 O     11  10   9     2.530095567537   132.53690929   183.62359152
 H     12  11  10     1.947615721627   122.76887223   174.59179593
 H     14  13   9     2.050385507128   117.63641320   179.86102267
 H     15  14  13     2.049122159272   118.94324978   179.61190884
 H      1   2   3     2.048929626263   119.46557383   180.37399987
 H      6   1   2     2.045805175833   119.80353690   179.46212848
 H      5   4   3     2.045641062731   120.27602556   180.30235901
 H      4   3   2     2.046138865964   119.76838204   180.33997206
 H      3   2   1     2.048397200092   119.54482557   179.53604220
 H      7   2   1     2.064919472645   108.61843633    53.50575339
 H      7   2   1     2.065847731674   109.18557520   168.68308170
 H     17  11  10     1.824237921802   109.83728661   339.01994559
 C     18  12  11    10.684864509155    98.48347143   285.45083557
 C     29  18  12     2.633673496496    34.09276053   310.16475240
 C     30  29  18     2.630922146100   119.78817979   252.42825110
 C     31  30  29     2.619255042771   119.95065914     1.35371450
 C     32  31  30     2.625017840664   120.12096765   358.42804962
 C     29  18  12     2.618989087456   124.22994762   215.72603789
 C     30  29  18     2.807375187577   120.77082915    74.12291767
 O     35  30  29     2.289181885796   121.51722899   139.53521763
 C     35  30  29     2.808249446885   117.63423784   319.74567332
 C     37  35  30     2.617806246658   123.45098478   324.92656718
 C     38  37  35     2.627958691970   124.13633489   181.69108761
 C     39  38  37     2.621121492504   119.94046813     0.00000000
 C     40  39  38     2.628582578548   117.29534323     0.68951108
 C     37  35  30     2.636284067539   121.35302232   147.98198427
 N     39  38  37     2.613740362852   108.33736856   179.07664518
 C     43  39  38     2.428802181622   104.85768391   358.95068472
 O     38  37  35     2.549915313174   128.88798944   359.63867960
 C     44  43  39     2.834020847568   128.32090290   174.08630176
 C     46  44  43     2.898998154437   110.79833011    30.27452541
 C     47  46  44     2.901934702207   116.45094440    80.98506315
 C     48  47  46     2.879699389518   109.27140267    53.13823080
 C     49  48  47     2.887165984181   110.44049579   299.86695682
 C     46  44  43     2.906192533203   113.27868623   154.23976674
 C     50  49  48     2.872644084790   109.86850067   301.96416373
 N     52  50  49     2.527623635649   116.94799872    30.89310171
 C     53  52  50     2.744805491936   127.89281444   348.02216667
 C     46  44  43     2.913145198361   105.20906577   272.45852221
 C     48  47  46     2.884633008999   108.04217728   173.57883136
 C     50  49  48     2.881911031222   110.42790088   180.41345368
 O     52  50  49     2.328541792883   121.10313546   208.05580158
 H     47  46  44     2.069063954342   106.65272333   200.16460115
 H     47  46  44     2.065057416804   109.93266073   314.94266707
 H     49  48  47     2.069040299420   110.17965761    60.45855857
 H     49  48  47     2.070698069802   110.16707105   177.86822706
 H     51  46  44     2.068489788527   106.64601789   163.13490698
 H     51  46  44     2.064520890028   111.19520231    48.21668802
 H     57  50  49     2.058359300971   111.96738791   182.85817533
 H     57  50  49     2.061747219581   109.50687724   302.55305266
 H     57  50  49     2.061524222106   111.40953426    61.59439068
 H     56  48  47     2.062546806282   111.20098896   183.69305909
 H     56  48  47     2.061831057560   110.75176141   303.59765376
 H     56  48  47     2.063882781396   111.26864079    63.37846162
 H     53  52  50     1.910959093838   115.90514104   176.84628249
 H     55  46  44     2.062232858840   111.48635114   298.94485458
 H     55  46  44     2.060639063685   111.06228406    59.85808217
 H     55  46  44     2.060975620006   109.67575336   179.42100003
 H     40  39  38     2.044315233131   121.36658965   180.35460062
 H     41  40  39     2.044112465527   119.39375302   179.97242346
 H     42  37  35     2.044878225720   118.93834091   357.82655720
 H     31  30  29     2.045303326623   120.00317734   179.92403715
 H     32  31  30     2.044387762476   119.71036920   178.62081243
 H     33  32  31     2.045415888547   119.98332667   180.46257097
 H     34  29  18     2.044808385238   119.87450509   219.22005352
 H     29  18  12     2.047300945442   106.32902593    70.58781559
 H     54  53  52     2.062239280965   108.36459077   141.02334138
 H     54  53  52     2.069131545419   108.29951612   256.86193502

---------------------
BASIS SET INFORMATION
---------------------
There are 4 groups of distinct atoms

 Group   1 Type C   : 8s4p1d contracted to 4s2p1d pattern {5111/31/1}
 Group   2 Type N   : 8s4p1d contracted to 4s2p1d pattern {5111/31/1}
 Group   3 Type O   : 8s4p1d contracted to 4s2p1d pattern {5111/31/1}
 Group   4 Type H   : 4s contracted to 2s pattern {31}

Atom   0C    basis set group =>   1
Atom   1C    basis set group =>   1
Atom   2C    basis set group =>   1
Atom   3C    basis set group =>   1
Atom   4C    basis set group =>   1
Atom   5C    basis set group =>   1
Atom   6C    basis set group =>   1
Atom   7C    basis set group =>   1
Atom   8C    basis set group =>   1
Atom   9C    basis set group =>   1
Atom  10C    basis set group =>   1
Atom  11N    basis set group =>   2
Atom  12N    basis set group =>   2
Atom  13C    basis set group =>   1
Atom  14C    basis set group =>   1
Atom  15N    basis set group =>   2
Atom  16O    basis set group =>   3
Atom  17H    basis set group =>   4
Atom  18H    basis set group =>   4
Atom  19H    basis set group =>   4
Atom  20H    basis set group =>   4
Atom  21H    basis set group =>   4
Atom  22H    basis set group =>   4
Atom  23H    basis set group =>   4
Atom  24H    basis set group =>   4
Atom  25H    basis set group =>   4
Atom  26H    basis set group =>   4
Atom  27H    basis set group =>   4
Atom  28C    basis set group =>   1
Atom  29C    basis set group =>   1
Atom  30C    basis set group =>   1
Atom  31C    basis set group =>   1
Atom  32C    basis set group =>   1
Atom  33C    basis set group =>   1
Atom  34C    basis set group =>   1
Atom  35O    basis set group =>   3
Atom  36C    basis set group =>   1
Atom  37C    basis set group =>   1
Atom  38C    basis set group =>   1
Atom  39C    basis set group =>   1
Atom  40C    basis set group =>   1
Atom  41C    basis set group =>   1
Atom  42N    basis set group =>   2
Atom  43C    basis set group =>   1
Atom  44O    basis set group =>   3
Atom  45C    basis set group =>   1
Atom  46C    basis set group =>   1
Atom  47C    basis set group =>   1
Atom  48C    basis set group =>   1
Atom  49C    basis set group =>   1
Atom  50C    basis set group =>   1
Atom  51C    basis set group =>   1
Atom  52N    basis set group =>   2
Atom  53C    basis set group =>   1
Atom  54C    basis set group =>   1
Atom  55C    basis set group =>   1
Atom  56C    basis set group =>   1
Atom  57O    basis set group =>   3
Atom  58H    basis set group =>   4
Atom  59H    basis set group =>   4
Atom  60H    basis set group =>   4
Atom  61H    basis set group =>   4
Atom  62H    basis set group =>   4
Atom  63H    basis set group =>   4
Atom  64H    basis set group =>   4
Atom  65H    basis set group =>   4
Atom  66H    basis set group =>   4
Atom  67H    basis set group =>   4
Atom  68H    basis set group =>   4
Atom  69H    basis set group =>   4
Atom  70H    basis set group =>   4
Atom  71H    basis set group =>   4
Atom  72H    basis set group =>   4
Atom  73H    basis set group =>   4
Atom  74H    basis set group =>   4
Atom  75H    basis set group =>   4
Atom  76H    basis set group =>   4
Atom  77H    basis set group =>   4
Atom  78H    basis set group =>   4
Atom  79H    basis set group =>   4
Atom  80H    basis set group =>   4
Atom  81H    basis set group =>   4
Atom  82H    basis set group =>   4
Atom  83H    basis set group =>   4
---------------------------------
AUXILIARY/J BASIS SET INFORMATION
---------------------------------
There are 4 groups of distinct atoms

 Group   1 Type C   : 12s5p4d2f1g contracted to 6s4p3d1f1g pattern {711111/2111/211/2/1}
 Group   2 Type N   : 12s5p4d2f1g contracted to 6s4p3d1f1g pattern {711111/2111/211/2/1}
 Group   3 Type O   : 12s5p4d2f1g contracted to 6s4p3d1f1g pattern {711111/2111/211/2/1}
 Group   4 Type H   : 5s2p1d contracted to 3s1p1d pattern {311/2/1}

Atom   0C    basis set group =>   1
Atom   1C    basis set group =>   1
Atom   2C    basis set group =>   1
Atom   3C    basis set group =>   1
Atom   4C    basis set group =>   1
Atom   5C    basis set group =>   1
Atom   6C    basis set group =>   1
Atom   7C    basis set group =>   1
Atom   8C    basis set group =>   1
Atom   9C    basis set group =>   1
Atom  10C    basis set group =>   1
Atom  11N    basis set group =>   2
Atom  12N    basis set group =>   2
Atom  13C    basis set group =>   1
Atom  14C    basis set group =>   1
Atom  15N    basis set group =>   2
Atom  16O    basis set group =>   3
Atom  17H    basis set group =>   4
Atom  18H    basis set group =>   4
Atom  19H    basis set group =>   4
Atom  20H    basis set group =>   4
Atom  21H    basis set group =>   4
Atom  22H    basis set group =>   4
Atom  23H    basis set group =>   4
Atom  24H    basis set group =>   4
Atom  25H    basis set group =>   4
Atom  26H    basis set group =>   4
Atom  27H    basis set group =>   4
Atom  28C    basis set group =>   1
Atom  29C    basis set group =>   1
Atom  30C    basis set group =>   1
Atom  31C    basis set group =>   1
Atom  32C    basis set group =>   1
Atom  33C    basis set group =>   1
Atom  34C    basis set group =>   1
Atom  35O    basis set group =>   3
Atom  36C    basis set group =>   1
Atom  37C    basis set group =>   1
Atom  38C    basis set group =>   1
Atom  39C    basis set group =>   1
Atom  40C    basis set group =>   1
Atom  41C    basis set group =>   1
Atom  42N    basis set group =>   2
Atom  43C    basis set group =>   1
Atom  44O    basis set group =>   3
Atom  45C    basis set group =>   1
Atom  46C    basis set group =>   1
Atom  47C    basis set group =>   1
Atom  48C    basis set group =>   1
Atom  49C    basis set group =>   1
Atom  50C    basis set group =>   1
Atom  51C    basis set group =>   1
Atom  52N    basis set group =>   2
Atom  53C    basis set group =>   1
Atom  54C    basis set group =>   1
Atom  55C    basis set group =>   1
Atom  56C    basis set group =>   1
Atom  57O    basis set group =>   3
Atom  58H    basis set group =>   4
Atom  59H    basis set group =>   4
Atom  60H    basis set group =>   4
Atom  61H    basis set group =>   4
Atom  62H    basis set group =>   4
Atom  63H    basis set group =>   4
Atom  64H    basis set group =>   4
Atom  65H    basis set group =>   4
Atom  66H    basis set group =>   4
Atom  67H    basis set group =>   4
Atom  68H    basis set group =>   4
Atom  69H    basis set group =>   4
Atom  70H    basis set group =>   4
Atom  71H    basis set group =>   4
Atom  72H    basis set group =>   4
Atom  73H    basis set group =>   4
Atom  74H    basis set group =>   4
Atom  75H    basis set group =>   4
Atom  76H    basis set group =>   4
Atom  77H    basis set group =>   4
Atom  78H    basis set group =>   4
Atom  79H    basis set group =>   4
Atom  80H    basis set group =>   4
Atom  81H    basis set group =>   4
Atom  82H    basis set group =>   4
Atom  83H    basis set group =>   4


           ************************************************************
           *        Program running with 12 parallel MPI-processes    *
           *              working on a common directory               *
           ************************************************************
------------------------------------------------------------------------------
                           ORCA GTO INTEGRAL CALCULATION
                           -- RI-GTO INTEGRALS CHOSEN --
------------------------------------------------------------------------------
------------------------------------------------------------------------------
                   ___                                                        
                  /   \      - P O W E R E D   B Y -                         
                 /     \                                                     
                 |  |  |   _    _      __       _____    __    __             
                 |  |  |  | |  | |    /  \     |  _  \  |  |  /  |          
                  \  \/   | |  | |   /    \    | | | |  |  | /  /          
                 / \  \   | |__| |  /  /\  \   | |_| |  |  |/  /          
                |  |  |   |  __  | /  /__\  \  |    /   |      \           
                |  |  |   | |  | | |   __   |  |    \   |  |\   \          
                \     /   | |  | | |  |  |  |  | |\  \  |  | \   \       
                 \___/    |_|  |_| |__|  |__|  |_| \__\ |__|  \__/        
                                                                              
                      - O R C A' S   B I G   F R I E N D -                    
                                      &                                       
                       - I N T E G R A L  F E E D E R -                       
                                                                              
 v1 FN, 2020, v2 2021                                                         
------------------------------------------------------------------------------


Reading SHARK input file orca.SHARKINP.tmp ... ok
----------------------
SHARK INTEGRAL PACKAGE
----------------------

Number of atoms                             ...     84
Number of basis functions                   ...    779
Number of shells                            ...    403
Maximum angular momentum                    ...      2
Integral batch strategy                     ... SHARK/LIBINT Hybrid
RI-J (if used) integral strategy            ... SPLIT-RIJ (Revised 2003 algorithm where possible)
Printlevel                                  ...      1
Contraction scheme used                     ... SEGMENTED contraction
Coulomb Range Separation                    ... NOT USED
Exchange Range Separation                   ... NOT USED
Finite Nucleus Model                        ... NOT USED
Auxiliary Coulomb fitting basis             ... AVAILABLE
   # of basis functions in Aux-J            ...   2710
   # of shells in Aux-J                     ...    890
   Maximum angular momentum in Aux-J        ...      4
Auxiliary J/K fitting basis                 ... NOT available
Auxiliary Correlation fitting basis         ... NOT available
Auxiliary 'external' fitting basis          ... NOT available
Integral threshold                          ...     1.000000e-12
Primitive cut-off                           ...     1.000000e-14
Primitive pair pre-selection threshold      ...     1.000000e-14

Calculating pre-screening integrals         ... done (  0.0 sec) Dimension = 403
Organizing shell pair data                  ... done (  0.4 sec)
Shell pair information
Total number of shell pairs                 ...     81406
Shell pairs after pre-screening             ...     48233
Total number of primitive shell pairs       ...    289142
Primitive shell pairs kept                  ...    100315
          la=0 lb=0:  17566 shell pairs
          la=1 lb=0:  17251 shell pairs
          la=1 lb=1:   3796 shell pairs
          la=2 lb=0:   5949 shell pairs
          la=2 lb=1:   3137 shell pairs
          la=2 lb=2:    534 shell pairs

Calculating one electron integrals          ... done (  0.1 sec)
Calculating RI/J V-Matrix + Cholesky decomp.... done (  0.4 sec)
Calculating Nuclear repulsion               ... done (  0.0 sec) ENN=   6342.135545557661 Eh

SHARK setup successfully completed in   1.3 seconds

Maximum memory used throughout the entire GTOINT-calculation: 69.3 MB


           ************************************************************
           *        Program running with 12 parallel MPI-processes    *
           *              working on a common directory               *
           ************************************************************
-------------------------------------------------------------------------------
                                 ORCA SCF
-------------------------------------------------------------------------------

------------
SCF SETTINGS
------------
Hamiltonian:
 Density Functional     Method          .... DFT(GTOs)
 Exchange Functional    Exchange        .... PBE
   PBE kappa parameter   XKappa         ....  1.024500
   PBE mue parameter    XMuePBE         ....  0.123457
 Correlation Functional Correlation     .... PBE
   PBE beta parameter  CBetaPBE         ....  0.030000
 LDA part of GGA corr.  LDAOpt          .... PW91-LDA
 Gradients option       PostSCFGGA      .... off
 Hybrid DFT is turned on
   Fraction HF Exchange ScalHFX         ....  0.420000
   Scaling of DF-GGA-X  ScalDFX         ....  0.580000
   Scaling of DF-GGA-C  ScalDFC         ....  1.000000
   Scaling of DF-LDA-C  ScalLDAC        ....  1.000000
   Perturbative correction              ....  0.000000
   Density functional embedding theory  .... OFF
 RI-approximation to the Coulomb term is turned on
   Number of AuxJ basis functions       .... 2710
   RIJ-ON(X) (HFX calculated with O(N)) .... on
   Number of AuxJ basis functions       .... 2710
   RIJ-COSX (HFX calculated with COS-X)).... on


General Settings:
 Integral files         IntName         .... orca
 Hartree-Fock type      HFTyp           .... RHF
 Total Charge           Charge          ....    0
 Multiplicity           Mult            ....    1
 Number of Electrons    NEL             ....  332
 Basis Dimension        Dim             ....  779
 Nuclear Repulsion      ENuc            ....   6342.1355455577 Eh

Convergence Acceleration:
 DIIS                   CNVDIIS         .... on
   Start iteration      DIISMaxIt       ....    12
   Startup error        DIISStart       ....  0.200000
   # of expansion vecs  DIISMaxEq       ....     5
   Bias factor          DIISBfac        ....   1.050
   Max. coefficient     DIISMaxC        ....  10.000
 Trust-Rad. Augm. Hess. CNVTRAH         .... auto
   Auto Start mean grad. ratio tolernc. ....  1.125000
   Auto Start start iteration           ....    20
   Auto Start num. interpolation iter.  ....    10
   Max. Number of Micro iterations      ....    16
   Max. Number of Macro iterations      .... Maxiter - #DIIS iter
   Number of Davidson start vectors     ....     2
   Converg. threshold I  (grad. norm)   ....   2.000e-06
   Converg. threshold II (energy diff.) ....   1.000e-09
   Grad. Scal. Fac. for Micro threshold ....   0.100
   Minimum threshold for Micro iter.    ....   0.010
   NR start threshold (gradient norm)   ....   0.001
   Initial trust radius                 ....   0.400
   Minimum AH scaling param. (alpha)    ....   1.000
   Maximum AH scaling param. (alpha)    .... 1000.000
   Orbital update algorithm             .... Taylor
   White noise on init. David. guess    .... on
   Maximum white noise                  ....   0.010
   Quad. conv. algorithm                .... NR
   COSX micro iterations for RIJONX calc.... off
 SOSCF                  CNVSOSCF        .... on
   Start iteration      SOSCFMaxIt      ....   150
   Startup grad/error   SOSCFStart      ....  0.003300
 Level Shifting         CNVShift        .... on
   Level shift para.    LevelShift      ....    0.2500
   Turn off err/grad.   ShiftErr        ....    0.0010
 Zerner damping         CNVZerner       .... off
 Static damping         CNVDamp         .... on
   Fraction old density DampFac         ....    0.7000
   Max. Damping (<1)    DampMax         ....    0.9800
   Min. Damping (>=0)   DampMin         ....    0.0000
   Turn off err/grad.   DampErr         ....    0.1000
 Fernandez-Rico         CNVRico         .... off

SCF Procedure:
 Maximum # iterations   MaxIter         ....   125
 SCF integral mode      SCFMode         .... Direct
   Integral package                     .... SHARK and LIBINT hybrid scheme
 Reset frequency        DirectResetFreq ....    20
 Integral Threshold     Thresh          ....  1.000e-12 Eh
 Primitive CutOff       TCut            ....  1.000e-14 Eh

Convergence Tolerance:
 Convergence Check Mode ConvCheckMode   .... Total+1el-Energy
 Convergence forced     ConvForced      .... 0
 Energy Change          TolE            ....  1.000e-09 Eh
 1-El. energy change                    ....  1.000e-06 Eh
 Orbital Gradient       TolG            ....  2.000e-06
 Orbital Rotation angle TolX            ....  2.000e-06
 DIIS Error             TolErr          ....  1.000e-08


Diagonalization of the overlap matrix:
Smallest eigenvalue                        ... 3.963e-04
Time for diagonalization                   ...    0.314 sec
Threshold for overlap eigenvalues          ... 1.000e-08
Number of eigenvalues below threshold      ... 0
Time for construction of square roots      ...    0.258 sec
Total time needed                          ...    0.576 sec

--------------------------------
INITIAL GUESS: MINIMAL BASIS EHT
--------------------------------
The minimal basis has 272 functions
EHT matrix was diagonalized
Basis set overlap was calculated now projecting the orbitals
Using GuessMode=FMatrix for the initial guess
C*T matrix was formed
Effective Fockian was calculated
Effective Fockian was diagonalized
Initial density was built
                      ------------------
                      INITIAL GUESS DONE
                      ------------------
-------------------
DFT GRID GENERATION
-------------------

General Integration Accuracy     IntAcc      ... 4.159
Radial Grid Type                 RadialGrid  ... OptM3 with GC (2021)
Angular Grid (max. ang.)         AngularGrid ... 3 (Lebedev-194)
Angular grid pruning method      GridPruning ... 4 (adaptive)
Weight generation scheme         WeightScheme... Becke
Basis function cutoff            BFCut       ... 1.0000e-12
Integration weight cutoff        WCut        ... 1.0000e-14
Angular grids for H and He will be reduced by one unit
Partially contracted basis set               ... off
Rotationally invariant grid construction     ... off

Total number of grid points                  ...   199861
Total number of batches                      ...     3169
Average number of points per batch           ...       63
Average number of grid points per atom       ...     2379
Time for grid setup =    1.581 sec

--------------------
COSX GRID GENERATION
--------------------

GRIDX 1
-------
General Integration Accuracy     IntAcc      ... 3.816
Radial Grid Type                 RadialGrid  ... OptM3 with GC (2021)
Angular Grid (max. ang.)         AngularGrid ... 1 (Lebedev-50)
Angular grid pruning method      GridPruning ... 4 (adaptive)
Weight generation scheme         WeightScheme... Becke
Basis function cutoff            BFCut       ... 1.0000e-12
Integration weight cutoff        WCut        ... 1.0000e-14
Angular grids for H and He will be reduced by one unit
Partially contracted basis set               ... on
Rotationally invariant grid construction     ... off

Total number of grid points                  ...    49830
Total number of batches                      ...      821
Average number of points per batch           ...       60
Average number of grid points per atom       ...      593
UseSFitting                                  ... on

GRIDX 2
-------
General Integration Accuracy     IntAcc      ... 4.020
Radial Grid Type                 RadialGrid  ... OptM3 with GC (2021)
Angular Grid (max. ang.)         AngularGrid ... 2 (Lebedev-110)
Angular grid pruning method      GridPruning ... 4 (adaptive)
Weight generation scheme         WeightScheme... Becke
Basis function cutoff            BFCut       ... 1.0000e-12
Integration weight cutoff        WCut        ... 1.0000e-14
Angular grids for H and He will be reduced by one unit
Partially contracted basis set               ... on
Rotationally invariant grid construction     ... off

Total number of grid points                  ...   106675
Total number of batches                      ...     1712
Average number of points per batch           ...       62
Average number of grid points per atom       ...     1270
UseSFitting                                  ... on

GRIDX 3
-------
General Integration Accuracy     IntAcc      ... 4.338
Radial Grid Type                 RadialGrid  ... OptM3 with GC (2021)
Angular Grid (max. ang.)         AngularGrid ... 3 (Lebedev-194)
Angular grid pruning method      GridPruning ... 4 (adaptive)
Weight generation scheme         WeightScheme... Becke
Basis function cutoff            BFCut       ... 1.0000e-12
Integration weight cutoff        WCut        ... 1.0000e-14
Angular grids for H and He will be reduced by one unit
Partially contracted basis set               ... on
Rotationally invariant grid construction     ... off

Total number of grid points                  ...   231618
Total number of batches                      ...     3660
Average number of points per batch           ...       63
Average number of grid points per atom       ...     2757
UseSFitting                                  ... on

Time for X-Grid setup             =    4.536 sec


--------------------
CPCM SOLVATION MODEL
--------------------
CPCM parameters:
  Epsilon                                         ...       9.0800
  Refrac                                          ...       1.4240
  Rsolv                                           ...       1.3000
  Surface type                                    ... GAUSSIAN VDW
  Epsilon function type                           ...         CPCM
Radii:
 Radius for C  used is    3.8550 Bohr (=   2.0400 Ang.)
 Radius for N  used is    3.5149 Bohr (=   1.8600 Ang.)
 Radius for O  used is    3.4469 Bohr (=   1.8240 Ang.)
 Radius for H  used is    2.4944 Bohr (=   1.3200 Ang.)
Calculating surface                               ...        done! (  0.0s)
GEPOL surface points                              ...         4214
GEPOL Volume                                      ...    4826.9387
GEPOL Surface-area                                ...    2206.4847
Calculating surface distance matrix               ...        done! (  0.2s)
Performing Cholesky decomposition & store         ...        done! (  1.1s)
Overall time for CPCM initialization              ...                 1.3s
--------------
SCF ITERATIONS
--------------
ITER       Energy         Delta-E        Max-DP      RMS-DP      [F,P]     Damp
               ***  Starting incremental Fock matrix formation  ***
  0  -2034.8996208365   0.000000000000 0.25047412  0.00287873  0.5503256 0.7000
  1  -2036.8541365253  -1.954515688725 0.15152426  0.00187653  0.3013979 0.7000
  2  -2037.9943981115  -1.140261586201 0.08537967  0.00126495  0.2118079 0.7000
                               ***Turning on DIIS***
  3  -2038.7908346343  -0.796436522870 0.05485764  0.00090748  0.1497941 0.7000
  4  -2039.3618212195  -0.570986585206 0.04429570  0.00068187  0.1056215 0.7000
  5  -2039.7668151287  -0.404993909141 0.10494327  0.00165848  0.0737528 0.0000
  6  -2040.7313891632  -0.964574034526 0.00601429  0.00007292  0.0041266 0.0000
                      *** Initiating the SOSCF procedure ***
                           *** Shutting down DIIS ***
                      *** Re-Reading the Fockian *** 
                      *** Removing any level shift *** 
ITER      Energy       Delta-E        Grad      Rot      Max-DP    RMS-DP
  7  -2040.73198435  -0.0005951891  0.000905  0.000905  0.002117  0.000035
               *** Restarting incremental Fock matrix formation ***
  8  -2040.73225856  -0.0002742126  0.000982  0.004018  0.002713  0.000030
  9  -2040.73228971  -0.0000311429  0.000427  0.002335  0.001651  0.000021
 10  -2040.73231131  -0.0000216070  0.000075  0.000217  0.000543  0.000008
 11  -2040.73231270  -0.0000013807  0.000051  0.000112  0.000197  0.000002
 12  -2040.73231315  -0.0000004567  0.000018  0.000164  0.000105  0.000002
 13  -2040.73231324  -0.0000000897  0.000008  0.000060  0.000046  0.000000
 14  -2040.73231325  -0.0000000084  0.000007  0.000016  0.000025  0.000000
 15  -2040.73231326  -0.0000000054  0.000002  0.000010  0.000006  0.000000
 16  -2040.73231326   0.0000000006  0.000001  0.000004  0.000003  0.000000
                  ***Gradient check signals convergence***
              ***Rediagonalizing the Fockian in SOSCF/NRSCF***

               *****************************************************
               *                     SUCCESS                       *
               *           SCF CONVERGED AFTER  17 CYCLES          *
               *****************************************************

Old exchange energy                            =   -116.100661244 Eh
New exchange energy                            =   -116.100812321 Eh
Exchange energy change after final integration =     -0.000151077 Eh
Total energy after final integration           =  -2040.732464333 Eh
Final COS-X integration done in                =    35.034 sec

----------------
TOTAL SCF ENERGY
----------------

Total Energy       :        -2040.73246433 Eh          -55531.15350 eV

Components:
Nuclear Repulsion  :         6342.13554556 Eh          172578.28190 eV
Electronic Energy  :        -8382.86800989 Eh         -228109.43541 eV
One Electron Energy:       -15410.14729103 Eh         -419331.42619 eV
Two Electron Energy:         7027.27928114 Eh          191221.99078 eV
Max COSX asymmetry :            0.00001254 Eh               0.00034 eV
CPCM Dielectric    :           -0.04171347 Eh              -1.13508 eV

Virial components:
Potential Energy   :        -4066.05565212 Eh         -110642.99928 eV
Kinetic Energy     :         2025.32318779 Eh           55111.84577 eV
Virial Ratio       :            2.00760831


DFT components:
N(Alpha)           :      165.999872594803 electrons
N(Beta)            :      165.999872594803 electrons
N(Total)           :      331.999745189606 electrons
E(X)               :     -154.306841349232 Eh       
E(C)               :      -14.660861793724 Eh       
E(XC)              :     -168.967703142957 Eh       
DFET-embed. en.    :        0.000000000000 Eh       
CPCM Solvation Model Properties:
Surface-charge          :           -0.03097904
Charge-correction       :           -0.00035979 Eh              -0.00979 eV
Free-energy (cav+disp)  :  This term is not implemented in the current solvation scheme

---------------
SCF CONVERGENCE
---------------

  Last Energy change         ...   -1.1014e-09  Tolerance :   1.0000e-09
  Last MAX-Density change    ...    2.1094e-15  Tolerance :   1.0000e-08
  Last RMS-Density change    ...    2.6034e-17  Tolerance :   1.0000e-09
  Last Orbital Gradient      ...    1.9660e-07  Tolerance :   2.0000e-06
  Last Orbital Rotation      ...    1.3853e-06  Tolerance :   2.0000e-06

             **** THE GBW FILE WAS UPDATED (orca.gbw) ****
             **** DENSITY orca.scfp WAS UPDATED ****
             **** ENERGY FILE WAS UPDATED (orca.en.tmp) ****
             **** THE GBW FILE WAS UPDATED (orca.gbw) ****
             **** DENSITY orca.scfp WAS UPDATED ****
----------------
ORBITAL ENERGIES
----------------

  NO   OCC          E(Eh)            E(eV) 
   0   2.0000     -19.588995      -533.0437 
   1   2.0000     -19.538553      -531.6711 
   2   2.0000     -19.500968      -530.6483 
   3   2.0000     -19.473821      -529.9096 
   4   2.0000     -14.687389      -399.6642 
   5   2.0000     -14.668085      -399.1389 
   6   2.0000     -14.655379      -398.7931 
   7   2.0000     -14.650952      -398.6727 
   8   2.0000     -14.647311      -398.5736 
   9   2.0000     -10.557738      -287.2907 
  10   2.0000     -10.555482      -287.2293 
  11   2.0000     -10.553094      -287.1643 
  12   2.0000     -10.532434      -286.6021 
  13   2.0000     -10.525796      -286.4215 
  14   2.0000     -10.490945      -285.4731 
  15   2.0000     -10.480526      -285.1896 
  16   2.0000     -10.480300      -285.1835 
  17   2.0000     -10.477458      -285.1061 
  18   2.0000     -10.477189      -285.0988 
  19   2.0000     -10.474698      -285.0310 
  20   2.0000     -10.468975      -284.8753 
  21   2.0000     -10.468051      -284.8501 
  22   2.0000     -10.467948      -284.8473 
  23   2.0000     -10.465013      -284.7675 
  24   2.0000     -10.464528      -284.7543 
  25   2.0000     -10.463139      -284.7165 
  26   2.0000     -10.462546      -284.7003 
  27   2.0000     -10.462050      -284.6868 
  28   2.0000     -10.461152      -284.6624 
  29   2.0000     -10.461032      -284.6592 
  30   2.0000     -10.457702      -284.5685 
  31   2.0000     -10.457301      -284.5576 
  32   2.0000     -10.457167      -284.5540 
  33   2.0000     -10.454811      -284.4899 
  34   2.0000     -10.453269      -284.4479 
  35   2.0000     -10.448871      -284.3282 
  36   2.0000     -10.447491      -284.2907 
  37   2.0000     -10.446860      -284.2735 
  38   2.0000     -10.446503      -284.2638 
  39   2.0000     -10.444885      -284.2198 
  40   2.0000     -10.444748      -284.2161 
  41   2.0000     -10.443668      -284.1866 
  42   2.0000     -10.440425      -284.0984 
  43   2.0000     -10.437985      -284.0320 
  44   2.0000     -10.435534      -283.9653 
  45   2.0000     -10.426408      -283.7170 
  46   2.0000     -10.425235      -283.6851 
  47   2.0000      -1.273595       -34.6563 
  48   2.0000      -1.195860       -32.5410 
  49   2.0000      -1.170031       -31.8382 
  50   2.0000      -1.158219       -31.5167 
  51   2.0000      -1.100131       -29.9361 
  52   2.0000      -1.067295       -29.0426 
  53   2.0000      -1.049268       -28.5520 
  54   2.0000      -1.039097       -28.2753 
  55   2.0000      -1.011445       -27.5228 
  56   2.0000      -0.983620       -26.7657 
  57   2.0000      -0.969980       -26.3945 
  58   2.0000      -0.961155       -26.1543 
  59   2.0000      -0.958865       -26.0921 
  60   2.0000      -0.907331       -24.6897 
  61   2.0000      -0.897428       -24.4203 
  62   2.0000      -0.883480       -24.0407 
  63   2.0000      -0.883007       -24.0278 
  64   2.0000      -0.871414       -23.7124 
  65   2.0000      -0.854596       -23.2547 
  66   2.0000      -0.847363       -23.0579 
  67   2.0000      -0.846418       -23.0322 
  68   2.0000      -0.836214       -22.7545 
  69   2.0000      -0.822749       -22.3881 
  70   2.0000      -0.787912       -21.4402 
  71   2.0000      -0.773493       -21.0478 
  72   2.0000      -0.768972       -20.9248 
  73   2.0000      -0.768213       -20.9041 
  74   2.0000      -0.764851       -20.8126 
  75   2.0000      -0.760413       -20.6919 
  76   2.0000      -0.757959       -20.6251 
  77   2.0000      -0.735018       -20.0009 
  78   2.0000      -0.716224       -19.4894 
  79   2.0000      -0.715892       -19.4804 
  80   2.0000      -0.709549       -19.3078 
  81   2.0000      -0.699515       -19.0348 
  82   2.0000      -0.687651       -18.7119 
  83   2.0000      -0.682332       -18.5672 
  84   2.0000      -0.667682       -18.1685 
  85   2.0000      -0.652608       -17.7584 
  86   2.0000      -0.648457       -17.6454 
  87   2.0000      -0.645592       -17.5674 
  88   2.0000      -0.639503       -17.4018 
  89   2.0000      -0.630095       -17.1458 
  90   2.0000      -0.612017       -16.6538 
  91   2.0000      -0.600315       -16.3354 
  92   2.0000      -0.598906       -16.2971 
  93   2.0000      -0.588628       -16.0174 
  94   2.0000      -0.579457       -15.7678 
  95   2.0000      -0.577056       -15.7025 
  96   2.0000      -0.574646       -15.6369 
  97   2.0000      -0.572806       -15.5868 
  98   2.0000      -0.568272       -15.4635 
  99   2.0000      -0.562949       -15.3186 
 100   2.0000      -0.548431       -14.9236 
 101   2.0000      -0.544341       -14.8123 
 102   2.0000      -0.543305       -14.7841 
 103   2.0000      -0.535012       -14.5584 
 104   2.0000      -0.533621       -14.5206 
 105   2.0000      -0.527315       -14.3490 
 106   2.0000      -0.524584       -14.2747 
 107   2.0000      -0.521702       -14.1962 
 108   2.0000      -0.518720       -14.1151 
 109   2.0000      -0.515805       -14.0358 
 110   2.0000      -0.511375       -13.9152 
 111   2.0000      -0.505066       -13.7435 
 112   2.0000      -0.502780       -13.6813 
 113   2.0000      -0.497179       -13.5289 
 114   2.0000      -0.493330       -13.4242 
 115   2.0000      -0.492739       -13.4081 
 116   2.0000      -0.489983       -13.3331 
 117   2.0000      -0.486767       -13.2456 
 118   2.0000      -0.479327       -13.0431 
 119   2.0000      -0.478297       -13.0151 
 120   2.0000      -0.474227       -12.9044 
 121   2.0000      -0.468575       -12.7506 
 122   2.0000      -0.465533       -12.6678 
 123   2.0000      -0.463355       -12.6085 
 124   2.0000      -0.460522       -12.5314 
 125   2.0000      -0.453541       -12.3415 
 126   2.0000      -0.451553       -12.2874 
 127   2.0000      -0.448606       -12.2072 
 128   2.0000      -0.441526       -12.0145 
 129   2.0000      -0.440109       -11.9760 
 130   2.0000      -0.438880       -11.9425 
 131   2.0000      -0.436475       -11.8771 
 132   2.0000      -0.430205       -11.7065 
 133   2.0000      -0.428053       -11.6479 
 134   2.0000      -0.427557       -11.6344 
 135   2.0000      -0.426163       -11.5965 
 136   2.0000      -0.422847       -11.5062 
 137   2.0000      -0.422552       -11.4982 
 138   2.0000      -0.421000       -11.4560 
 139   2.0000      -0.414264       -11.2727 
 140   2.0000      -0.412332       -11.2201 
 141   2.0000      -0.409753       -11.1499 
 142   2.0000      -0.406212       -11.0536 
 143   2.0000      -0.401489       -10.9251 
 144   2.0000      -0.392430       -10.6786 
 145   2.0000      -0.390806       -10.6344 
 146   2.0000      -0.387987       -10.5577 
 147   2.0000      -0.382981       -10.4214 
 148   2.0000      -0.381508       -10.3814 
 149   2.0000      -0.378852       -10.3091 
 150   2.0000      -0.377815       -10.2809 
 151   2.0000      -0.367146        -9.9906 
 152   2.0000      -0.353580        -9.6214 
 153   2.0000      -0.348705        -9.4887 
 154   2.0000      -0.327775        -8.9192 
 155   2.0000      -0.319439        -8.6924 
 156   2.0000      -0.309178        -8.4132 
 157   2.0000      -0.305651        -8.3172 
 158   2.0000      -0.305073        -8.3015 
 159   2.0000      -0.302080        -8.2200 
 160   2.0000      -0.296201        -8.0600 
 161   2.0000      -0.294207        -8.0058 
 162   2.0000      -0.290839        -7.9141 
 163   2.0000      -0.286029        -7.7833 
 164   2.0000      -0.284260        -7.7351 
 165   2.0000      -0.216110        -5.8806 
 166   0.0000      -0.052708        -1.4343 
 167   0.0000      -0.034604        -0.9416 
 168   0.0000      -0.009384        -0.2554 
 169   0.0000       0.008218         0.2236 
 170   0.0000       0.015239         0.4147 
 171   0.0000       0.016225         0.4415 
 172   0.0000       0.018648         0.5074 
 173   0.0000       0.045017         1.2250 
 174   0.0000       0.050977         1.3872 
 175   0.0000       0.053598         1.4585 
 176   0.0000       0.087397         2.3782 
 177   0.0000       0.095718         2.6046 
 178   0.0000       0.110158         2.9976 
 179   0.0000       0.122120         3.3231 
 180   0.0000       0.137482         3.7411 
 181   0.0000       0.141416         3.8481 
 182   0.0000       0.146222         3.9789 
 183   0.0000       0.151199         4.1143 
 184   0.0000       0.157118         4.2754 
 185   0.0000       0.163659         4.4534 
 186   0.0000       0.165624         4.5068 
 187   0.0000       0.173571         4.7231 
 188   0.0000       0.174495         4.7482 
 189   0.0000       0.181131         4.9288 
 190   0.0000       0.183837         5.0025 
 191   0.0000       0.186580         5.0771 
 192   0.0000       0.188935         5.1412 
 193   0.0000       0.191371         5.2075 
 194   0.0000       0.192202         5.2301 
 195   0.0000       0.195814         5.3284 
 196   0.0000       0.197410         5.3718 
 197   0.0000       0.198650         5.4055 
 198   0.0000       0.202769         5.5176 
 199   0.0000       0.204264         5.5583 
 200   0.0000       0.209412         5.6984 
 201   0.0000       0.211393         5.7523 
 202   0.0000       0.211986         5.7684 
 203   0.0000       0.212871         5.7925 
 204   0.0000       0.214140         5.8270 
 205   0.0000       0.217132         5.9085 
 206   0.0000       0.218372         5.9422 
 207   0.0000       0.220124         5.9899 
 208   0.0000       0.221719         6.0333 
 209   0.0000       0.225390         6.1332 
 210   0.0000       0.225576         6.1382 
 211   0.0000       0.228472         6.2170 
 212   0.0000       0.230459         6.2711 
 213   0.0000       0.233774         6.3613 
 214   0.0000       0.235044         6.3959 
 215   0.0000       0.237273         6.4565 
 216   0.0000       0.240018         6.5312 
 217   0.0000       0.245350         6.6763 
 218   0.0000       0.247330         6.7302 
 219   0.0000       0.251527         6.8444 
 220   0.0000       0.251913         6.8549 
 221   0.0000       0.258039         7.0216 
 222   0.0000       0.260311         7.0834 
 223   0.0000       0.262115         7.1325 
 224   0.0000       0.266030         7.2390 
 225   0.0000       0.272884         7.4255 
 226   0.0000       0.275948         7.5089 
 227   0.0000       0.281293         7.6544 
 228   0.0000       0.286019         7.7830 
 229   0.0000       0.287636         7.8270 
 230   0.0000       0.292098         7.9484 
 231   0.0000       0.293648         7.9906 
 232   0.0000       0.297949         8.1076 
 233   0.0000       0.298995         8.1361 
 234   0.0000       0.302842         8.2407 
 235   0.0000       0.305781         8.3207 
 236   0.0000       0.308627         8.3982 
 237   0.0000       0.311031         8.4636 
 238   0.0000       0.312947         8.5157 
 239   0.0000       0.318189         8.6584 
 240   0.0000       0.321527         8.7492 
 241   0.0000       0.323581         8.8051 
 242   0.0000       0.326339         8.8801 
 243   0.0000       0.329138         8.9563 
 244   0.0000       0.331669         9.0252 
 245   0.0000       0.337688         9.1890 
 246   0.0000       0.338740         9.2176 
 247   0.0000       0.340781         9.2731 
 248   0.0000       0.347274         9.4498 
 249   0.0000       0.358818         9.7639 
 250   0.0000       0.362083         9.8528 
 251   0.0000       0.371751        10.1159 
 252   0.0000       0.374754        10.1976 
 253   0.0000       0.375411        10.2155 
 254   0.0000       0.384898        10.4736 
 255   0.0000       0.391443        10.6517 
 256   0.0000       0.406778        11.0690 
 257   0.0000       0.408649        11.1199 
 258   0.0000       0.417159        11.3515 
 259   0.0000       0.434255        11.8167 
 260   0.0000       0.444599        12.0981 
 261   0.0000       0.451122        12.2757 
 262   0.0000       0.457518        12.4497 
 263   0.0000       0.461762        12.5652 
 264   0.0000       0.464230        12.6323 
 265   0.0000       0.471122        12.8199 
 266   0.0000       0.474134        12.9018 
 267   0.0000       0.479993        13.0613 
 268   0.0000       0.492856        13.4113 
 269   0.0000       0.493772        13.4362 
 270   0.0000       0.504247        13.7213 
 271   0.0000       0.507312        13.8047 
 272   0.0000       0.513252        13.9663 
 273   0.0000       0.513892        13.9837 
 274   0.0000       0.517000        14.0683 
 275   0.0000       0.519436        14.1346 
 276   0.0000       0.521919        14.2021 
 277   0.0000       0.523738        14.2516 
 278   0.0000       0.530221        14.4281 
 279   0.0000       0.532077        14.4786 
 280   0.0000       0.537253        14.6194 
 281   0.0000       0.541584        14.7373 
 282   0.0000       0.545706        14.8494 
 283   0.0000       0.547916        14.9095 
 284   0.0000       0.554354        15.0848 
 285   0.0000       0.554783        15.0964 
 286   0.0000       0.558528        15.1983 
 287   0.0000       0.560584        15.2543 
 288   0.0000       0.563822        15.3424 
 289   0.0000       0.564330        15.3562 
 290   0.0000       0.570310        15.5189 
 291   0.0000       0.572737        15.5850 
 292   0.0000       0.579761        15.7761 
 293   0.0000       0.583947        15.8900 
 294   0.0000       0.587006        15.9732 
 295   0.0000       0.587781        15.9943 
 296   0.0000       0.591734        16.1019 
 297   0.0000       0.599028        16.3004 
 298   0.0000       0.599921        16.3247 
 299   0.0000       0.604034        16.4366 
 300   0.0000       0.606480        16.5032 
 301   0.0000       0.610984        16.6257 
 302   0.0000       0.613937        16.7061 
 303   0.0000       0.617369        16.7995 
 304   0.0000       0.618663        16.8347 
 305   0.0000       0.620436        16.8829 
 306   0.0000       0.621953        16.9242 
 307   0.0000       0.623199        16.9581 
 308   0.0000       0.626631        17.0515 
 309   0.0000       0.627950        17.0874 
 310   0.0000       0.631439        17.1823 
 311   0.0000       0.640048        17.4166 
 312   0.0000       0.641095        17.4451 
 313   0.0000       0.641678        17.4610 
 314   0.0000       0.647240        17.6123 
 315   0.0000       0.649649        17.6778 
 316   0.0000       0.650245        17.6941 
 317   0.0000       0.653777        17.7902 
 318   0.0000       0.656483        17.8638 
 319   0.0000       0.659936        17.9578 
 320   0.0000       0.663291        18.0491 
 321   0.0000       0.669578        18.2201 
 322   0.0000       0.675912        18.3925 
 323   0.0000       0.677707        18.4414 
 324   0.0000       0.678942        18.4749 
 325   0.0000       0.683741        18.6055 
 326   0.0000       0.683917        18.6103 
 327   0.0000       0.689282        18.7563 
 328   0.0000       0.693849        18.8806 
 329   0.0000       0.695763        18.9327 
 330   0.0000       0.697821        18.9887 
 331   0.0000       0.700628        19.0651 
 332   0.0000       0.703414        19.1409 
 333   0.0000       0.707735        19.2584 
 334   0.0000       0.708974        19.2922 
 335   0.0000       0.712081        19.3767 
 336   0.0000       0.720896        19.6166 
 337   0.0000       0.726357        19.7652 
 338   0.0000       0.729284        19.8448 
 339   0.0000       0.734710        19.9925 
 340   0.0000       0.737363        20.0647 
 341   0.0000       0.741166        20.1682 
 342   0.0000       0.747138        20.3307 
 343   0.0000       0.748912        20.3789 
 344   0.0000       0.752400        20.4738 
 345   0.0000       0.761859        20.7312 
 346   0.0000       0.763705        20.7815 
 347   0.0000       0.767051        20.8725 
 348   0.0000       0.768665        20.9164 
 349   0.0000       0.777200        21.1487 
 350   0.0000       0.780742        21.2451 
 351   0.0000       0.786371        21.3982 
 352   0.0000       0.789751        21.4902 
 353   0.0000       0.794966        21.6321 
 354   0.0000       0.812291        22.1036 
 355   0.0000       0.817232        22.2380 
 356   0.0000       0.824078        22.4243 
 357   0.0000       0.830107        22.5884 
 358   0.0000       0.836470        22.7615 
 359   0.0000       0.845278        23.0012 
 360   0.0000       0.852264        23.1913 
 361   0.0000       0.856836        23.3157 
 362   0.0000       0.861369        23.4390 
 363   0.0000       0.869267        23.6540 
 364   0.0000       0.875376        23.8202 
 365   0.0000       0.886885        24.1334 
 366   0.0000       0.890622        24.2351 
 367   0.0000       0.896824        24.4038 
 368   0.0000       0.900933        24.5156 
 369   0.0000       0.904966        24.6254 
 370   0.0000       0.914636        24.8885 
 371   0.0000       0.917636        24.9701 
 372   0.0000       0.928271        25.2595 
 373   0.0000       0.930920        25.3316 
 374   0.0000       0.937160        25.5014 
 375   0.0000       0.941745        25.6262 
 376   0.0000       0.948478        25.8094 
 377   0.0000       0.950098        25.8535 
 378   0.0000       0.955167        25.9914 
 379   0.0000       0.958444        26.0806 
 380   0.0000       0.963569        26.2201 
 381   0.0000       0.967051        26.3148 
 382   0.0000       0.969250        26.3746 
 383   0.0000       0.971141        26.4261 
 384   0.0000       0.977657        26.6034 
 385   0.0000       0.979385        26.6504 
 386   0.0000       0.982221        26.7276 
 387   0.0000       0.984917        26.8010 
 388   0.0000       0.985659        26.8211 
 389   0.0000       0.987736        26.8777 
 390   0.0000       0.991213        26.9723 
 391   0.0000       0.999499        27.1977 
 392   0.0000       1.001613        27.2553 
 393   0.0000       1.004105        27.3231 
 394   0.0000       1.006537        27.3893 
 395   0.0000       1.010095        27.4861 
 396   0.0000       1.013569        27.5806 
 397   0.0000       1.014404        27.6033 
 398   0.0000       1.023565        27.8526 
 399   0.0000       1.024760        27.8851 
 400   0.0000       1.029499        28.0141 
 401   0.0000       1.035790        28.1853 
 402   0.0000       1.037325        28.2270 
 403   0.0000       1.042546        28.3691 
 404   0.0000       1.045772        28.4569 
 405   0.0000       1.047663        28.5084 
 406   0.0000       1.050883        28.5960 
 407   0.0000       1.055367        28.7180 
 408   0.0000       1.057334        28.7715 
 409   0.0000       1.059166        28.8214 
 410   0.0000       1.063308        28.9341 
 411   0.0000       1.067187        29.0396 
 412   0.0000       1.068950        29.0876 
 413   0.0000       1.070303        29.1244 
 414   0.0000       1.075346        29.2617 
 415   0.0000       1.078337        29.3430 
 416   0.0000       1.082706        29.4619 
 417   0.0000       1.083469        29.4827 
 418   0.0000       1.087379        29.5891 
 419   0.0000       1.091095        29.6902 
 420   0.0000       1.095565        29.8118 
 421   0.0000       1.096219        29.8296 
 422   0.0000       1.099025        29.9060 
 423   0.0000       1.103033        30.0150 
 424   0.0000       1.111001        30.2319 
 425   0.0000       1.113761        30.3070 
 426   0.0000       1.117869        30.4188 
 427   0.0000       1.123276        30.5659 
 428   0.0000       1.124319        30.5943 
 429   0.0000       1.129072        30.7236 
 430   0.0000       1.132462        30.8159 
 431   0.0000       1.142816        31.0976 
 432   0.0000       1.144287        31.1376 
 433   0.0000       1.151273        31.3277 
 434   0.0000       1.152534        31.3620 
 435   0.0000       1.158668        31.5290 
 436   0.0000       1.166358        31.7382 
 437   0.0000       1.167878        31.7796 
 438   0.0000       1.171352        31.8741 
 439   0.0000       1.172484        31.9049 
 440   0.0000       1.184879        32.2422 
 441   0.0000       1.186403        32.2837 
 442   0.0000       1.191843        32.4317 
 443   0.0000       1.205129        32.7932 
 444   0.0000       1.209345        32.9079 
 445   0.0000       1.211443        32.9651 
 446   0.0000       1.216244        33.0957 
 447   0.0000       1.231025        33.4979 
 448   0.0000       1.239214        33.7207 
 449   0.0000       1.243718        33.8433 
 450   0.0000       1.251364        34.0513 
 451   0.0000       1.252307        34.0770 
 452   0.0000       1.263221        34.3740 
 453   0.0000       1.264816        34.4174 
 454   0.0000       1.271311        34.5941 
 455   0.0000       1.280015        34.8310 
 456   0.0000       1.284096        34.9420 
 457   0.0000       1.285001        34.9667 
 458   0.0000       1.290965        35.1289 
 459   0.0000       1.296386        35.2765 
 460   0.0000       1.305524        35.5251 
 461   0.0000       1.308584        35.6084 
 462   0.0000       1.317500        35.8510 
 463   0.0000       1.322875        35.9973 
 464   0.0000       1.330419        36.2025 
 465   0.0000       1.334891        36.3242 
 466   0.0000       1.343631        36.5621 
 467   0.0000       1.344492        36.5855 
 468   0.0000       1.347816        36.6759 
 469   0.0000       1.358355        36.9627 
 470   0.0000       1.366754        37.1913 
 471   0.0000       1.371244        37.3134 
 472   0.0000       1.383532        37.6478 
 473   0.0000       1.384812        37.6827 
 474   0.0000       1.401311        38.1316 
 475   0.0000       1.404341        38.2141 
 476   0.0000       1.416416        38.5426 
 477   0.0000       1.418519        38.5999 
 478   0.0000       1.423994        38.7488 
 479   0.0000       1.429315        38.8936 
 480   0.0000       1.432427        38.9783 
 481   0.0000       1.445018        39.3209 
 482   0.0000       1.459256        39.7084 
 483   0.0000       1.471292        40.0359 
 484   0.0000       1.472177        40.0600 
 485   0.0000       1.480570        40.2884 
 486   0.0000       1.486780        40.4574 
 487   0.0000       1.488208        40.4962 
 488   0.0000       1.493165        40.6311 
 489   0.0000       1.498956        40.7887 
 490   0.0000       1.507577        41.0233 
 491   0.0000       1.508995        41.0618 
 492   0.0000       1.512321        41.1523 
 493   0.0000       1.518876        41.3307 
 494   0.0000       1.523322        41.4517 
 495   0.0000       1.527371        41.5619 
 496   0.0000       1.534324        41.7511 
 497   0.0000       1.535558        41.7847 
 498   0.0000       1.538402        41.8620 
 499   0.0000       1.538882        41.8751 
 500   0.0000       1.543608        42.0037 
 501   0.0000       1.549037        42.1514 
 502   0.0000       1.553643        42.2768 
 503   0.0000       1.558396        42.4061 
 504   0.0000       1.560023        42.4504 
 505   0.0000       1.567346        42.6497 
 506   0.0000       1.570345        42.7313 
 507   0.0000       1.573406        42.8145 
 508   0.0000       1.576455        42.8975 
 509   0.0000       1.578943        42.9652 
 510   0.0000       1.596032        43.4302 
 511   0.0000       1.606287        43.7093 
 512   0.0000       1.609521        43.7973 
 513   0.0000       1.632609        44.4255 
 514   0.0000       1.634960        44.4895 
 515   0.0000       1.641920        44.6789 
 516   0.0000       1.649257        44.8786 
 517   0.0000       1.664017        45.2802 
 518   0.0000       1.679114        45.6910 
 519   0.0000       1.694930        46.1214 
 520   0.0000       1.702995        46.3408 
 521   0.0000       1.724215        46.9183 
 522   0.0000       1.726667        46.9850 
 523   0.0000       1.737835        47.2889 
 524   0.0000       1.750864        47.6434 
 525   0.0000       1.758622        47.8545 
 526   0.0000       1.762255        47.9534 
 527   0.0000       1.775279        48.3078 
 528   0.0000       1.779748        48.4294 
 529   0.0000       1.794710        48.8366 
 530   0.0000       1.801727        49.0275 
 531   0.0000       1.810537        49.2672 
 532   0.0000       1.819217        49.5034 
 533   0.0000       1.824983        49.6603 
 534   0.0000       1.837372        49.9974 
 535   0.0000       1.844103        50.1806 
 536   0.0000       1.846148        50.2362 
 537   0.0000       1.850206        50.3467 
 538   0.0000       1.854127        50.4534 
 539   0.0000       1.858318        50.5674 
 540   0.0000       1.862168        50.6722 
 541   0.0000       1.866845        50.7994 
 542   0.0000       1.870215        50.8911 
 543   0.0000       1.878784        51.1243 
 544   0.0000       1.881017        51.1851 
 545   0.0000       1.882703        51.2310 
 546   0.0000       1.889729        51.4221 
 547   0.0000       1.891976        51.4833 
 548   0.0000       1.901132        51.7324 
 549   0.0000       1.906915        51.8898 
 550   0.0000       1.911641        52.0184 
 551   0.0000       1.923810        52.3495 
 552   0.0000       1.925555        52.3970 
 553   0.0000       1.928425        52.4751 
 554   0.0000       1.936547        52.6961 
 555   0.0000       1.942292        52.8525 
 556   0.0000       1.946165        52.9578 
 557   0.0000       1.950297        53.0703 
 558   0.0000       1.953547        53.1587 
 559   0.0000       1.974423        53.7268 
 560   0.0000       1.975818        53.7647 
 561   0.0000       1.982255        53.9399 
 562   0.0000       1.987826        54.0915 
 563   0.0000       1.994335        54.2686 
 564   0.0000       2.003548        54.5193 
 565   0.0000       2.004747        54.5519 
 566   0.0000       2.006149        54.5901 
 567   0.0000       2.021686        55.0129 
 568   0.0000       2.024642        55.0933 
 569   0.0000       2.028409        55.1958 
 570   0.0000       2.031110        55.2693 
 571   0.0000       2.038469        55.4696 
 572   0.0000       2.043136        55.5966 
 573   0.0000       2.056536        55.9612 
 574   0.0000       2.060834        56.0781 
 575   0.0000       2.062495        56.1233 
 576   0.0000       2.066618        56.2355 
 577   0.0000       2.075127        56.4671 
 578   0.0000       2.077004        56.5181 
 579   0.0000       2.087761        56.8109 
 580   0.0000       2.091412        56.9102 
 581   0.0000       2.093800        56.9752 
 582   0.0000       2.106537        57.3218 
 583   0.0000       2.110718        57.4356 
 584   0.0000       2.115871        57.5758 
 585   0.0000       2.130058        57.9618 
 586   0.0000       2.137407        58.1618 
 587   0.0000       2.140235        58.2388 
 588   0.0000       2.145190        58.3736 
 589   0.0000       2.153546        58.6010 
 590   0.0000       2.155744        58.6608 
 591   0.0000       2.159784        58.7707 
 592   0.0000       2.165823        58.9350 
 593   0.0000       2.170809        59.0707 
 594   0.0000       2.182400        59.3861 
 595   0.0000       2.185239        59.4634 
 596   0.0000       2.188575        59.5542 
 597   0.0000       2.195891        59.7532 
 598   0.0000       2.201152        59.8964 
 599   0.0000       2.204669        59.9921 
 600   0.0000       2.206495        60.0418 
 601   0.0000       2.210965        60.1634 
 602   0.0000       2.218156        60.3591 
 603   0.0000       2.220653        60.4271 
 604   0.0000       2.228091        60.6294 
 605   0.0000       2.229927        60.6794 
 606   0.0000       2.237204        60.8774 
 607   0.0000       2.243065        61.0369 
 608   0.0000       2.249078        61.2005 
 609   0.0000       2.255366        61.3716 
 610   0.0000       2.260657        61.5156 
 611   0.0000       2.272611        61.8409 
 612   0.0000       2.277559        61.9755 
 613   0.0000       2.282101        62.0991 
 614   0.0000       2.284508        62.1646 
 615   0.0000       2.289228        62.2931 
 616   0.0000       2.297369        62.5146 
 617   0.0000       2.304117        62.6982 
 618   0.0000       2.313055        62.9414 
 619   0.0000       2.314619        62.9840 
 620   0.0000       2.317650        63.0665 
 621   0.0000       2.320071        63.1323 
 622   0.0000       2.326719        63.3132 
 623   0.0000       2.328366        63.3581 
 624   0.0000       2.331287        63.4375 
 625   0.0000       2.340738        63.6947 
 626   0.0000       2.345381        63.8210 
 627   0.0000       2.349025        63.9202 
 628   0.0000       2.353985        64.0552 
 629   0.0000       2.357569        64.1527 
 630   0.0000       2.362215        64.2791 
 631   0.0000       2.363957        64.3265 
 632   0.0000       2.368272        64.4440 
 633   0.0000       2.371814        64.5403 
 634   0.0000       2.374854        64.6231 
 635   0.0000       2.379016        64.7363 
 636   0.0000       2.380904        64.7877 
 637   0.0000       2.387650        64.9713 
 638   0.0000       2.392974        65.1161 
 639   0.0000       2.398614        65.2696 
 640   0.0000       2.404153        65.4203 
 641   0.0000       2.413114        65.6642 
 642   0.0000       2.421275        65.8862 
 643   0.0000       2.433031        66.2061 
 644   0.0000       2.439177        66.3734 
 645   0.0000       2.443497        66.4909 
 646   0.0000       2.451382        66.7055 
 647   0.0000       2.456281        66.8388 
 648   0.0000       2.481604        67.5279 
 649   0.0000       2.487411        67.6859 
 650   0.0000       2.504530        68.1517 
 651   0.0000       2.511237        68.3342 
 652   0.0000       2.525844        68.7317 
 653   0.0000       2.532086        68.9016 
 654   0.0000       2.542971        69.1977 
 655   0.0000       2.560388        69.6717 
 656   0.0000       2.560550        69.6761 
 657   0.0000       2.567267        69.8589 
 658   0.0000       2.577816        70.1459 
 659   0.0000       2.590973        70.5040 
 660   0.0000       2.599203        70.7279 
 661   0.0000       2.606320        70.9216 
 662   0.0000       2.623400        71.3863 
 663   0.0000       2.625616        71.4466 
 664   0.0000       2.630572        71.5815 
 665   0.0000       2.635172        71.7067 
 666   0.0000       2.641925        71.8904 
 667   0.0000       2.642965        71.9187 
 668   0.0000       2.659290        72.3630 
 669   0.0000       2.667384        72.5832 
 670   0.0000       2.678080        72.8743 
 671   0.0000       2.682733        73.0009 
 672   0.0000       2.691749        73.2462 
 673   0.0000       2.700612        73.4874 
 674   0.0000       2.703878        73.5763 
 675   0.0000       2.715647        73.8965 
 676   0.0000       2.719277        73.9953 
 677   0.0000       2.723033        74.0975 
 678   0.0000       2.733820        74.3910 
 679   0.0000       2.739301        74.5402 
 680   0.0000       2.741295        74.5944 
 681   0.0000       2.744543        74.6828 
 682   0.0000       2.753477        74.9259 
 683   0.0000       2.758141        75.0528 
 684   0.0000       2.763338        75.1943 
 685   0.0000       2.768777        75.3423 
 686   0.0000       2.781209        75.6805 
 687   0.0000       2.781899        75.6993 
 688   0.0000       2.800670        76.2101 
 689   0.0000       2.804332        76.3098 
 690   0.0000       2.808437        76.4214 
 691   0.0000       2.813597        76.5619 
 692   0.0000       2.821299        76.7714 
 693   0.0000       2.830152        77.0124 
 694   0.0000       2.837058        77.2003 
 695   0.0000       2.840510        77.2942 
 696   0.0000       2.843633        77.3792 
 697   0.0000       2.852768        77.6278 
 698   0.0000       2.854923        77.6864 
 699   0.0000       2.867986        78.0419 
 700   0.0000       2.875439        78.2447 
 701   0.0000       2.886646        78.5496 
 702   0.0000       2.898187        78.8637 
 703   0.0000       2.904491        79.0352 
 704   0.0000       2.914118        79.2972 
 705   0.0000       2.923386        79.5494 
 706   0.0000       2.930933        79.7547 
 707   0.0000       2.936719        79.9122 
 708   0.0000       2.946110        80.1677 
 709   0.0000       2.950721        80.2932 
 710   0.0000       2.956751        80.4573 
 711   0.0000       3.006163        81.8018 
 712   0.0000       3.008829        81.8744 
 713   0.0000       3.016696        82.0885 
 714   0.0000       3.058239        83.2189 
 715   0.0000       3.071446        83.5783 
 716   0.0000       3.102420        84.4211 
 717   0.0000       3.122558        84.9691 
 718   0.0000       3.124344        85.0177 
 719   0.0000       3.132898        85.2505 
 720   0.0000       3.155244        85.8586 
 721   0.0000       3.196838        86.9904 
 722   0.0000       3.238389        88.1210 
 723   0.0000       3.259306        88.6902 
 724   0.0000       3.279529        89.2405 
 725   0.0000       3.334901        90.7473 
 726   0.0000       3.391933        92.2992 
 727   0.0000       3.410006        92.7910 
 728   0.0000       3.484146        94.8084 
 729   0.0000       3.490677        94.9862 
 730   0.0000       3.565043        97.0098 
 731   0.0000       3.566976        97.0623 
 732   0.0000      13.257471       360.7541 
 733   0.0000      13.302332       361.9749 
 734   0.0000      13.385963       364.2506 
 735   0.0000      13.496833       367.2675 
 736   0.0000      13.535341       368.3154 
 737   0.0000      13.604565       370.1990 
 738   0.0000      13.669008       371.9526 
 739   0.0000      13.674114       372.0916 
 740   0.0000      13.685022       372.3884 
 741   0.0000      13.731103       373.6423 
 742   0.0000      13.735309       373.7568 
 743   0.0000      13.759904       374.4260 
 744   0.0000      13.771013       374.7283 
 745   0.0000      13.801261       375.5514 
 746   0.0000      13.913589       378.6080 
 747   0.0000      13.926941       378.9713 
 748   0.0000      13.940824       379.3491 
 749   0.0000      13.950762       379.6195 
 750   0.0000      13.981237       380.4488 
 751   0.0000      14.028009       381.7215 
 752   0.0000      14.059192       382.5701 
 753   0.0000      14.100801       383.7023 
 754   0.0000      14.120819       384.2470 
 755   0.0000      14.131797       384.5457 
 756   0.0000      14.142512       384.8373 
 757   0.0000      14.148978       385.0133 
 758   0.0000      14.159872       385.3097 
 759   0.0000      14.168991       385.5578 
 760   0.0000      14.197056       386.3215 
 761   0.0000      14.213387       386.7659 
 762   0.0000      14.242318       387.5532 
 763   0.0000      14.279211       388.5571 
 764   0.0000      14.291833       388.9005 
 765   0.0000      14.360975       390.7820 
 766   0.0000      14.473618       393.8472 
 767   0.0000      14.561826       396.2474 
 768   0.0000      14.569647       396.4603 
 769   0.0000      14.593332       397.1047 
 770   0.0000      19.391913       527.6808 
 771   0.0000      19.409120       528.1490 
 772   0.0000      19.437562       528.9230 
 773   0.0000      19.591700       533.1172 
 774   0.0000      19.607793       533.5552 
 775   0.0000      25.755909       700.8539 
 776   0.0000      25.768741       701.2031 
 777   0.0000      25.814640       702.4521 
 778   0.0000      25.892281       704.5648 

                    ********************************
                    * MULLIKEN POPULATION ANALYSIS *
                    ********************************

-----------------------
MULLIKEN ATOMIC CHARGES
-----------------------
   0 C :   -0.283174
   1 C :    0.144561
   2 C :   -0.319331
   3 C :   -0.239049
   4 C :   -0.269373
   5 C :   -0.240956
   6 C :   -0.619647
   7 C :    0.303566
   8 C :    0.084680
   9 C :    0.067003
  10 C :    0.465112
  11 N :   -0.695482
  12 N :   -0.378427
  13 C :   -0.150042
  14 C :   -0.152607
  15 N :   -0.364204
  16 O :   -0.626290
  17 H :    0.441872
  18 H :    0.251519
  19 H :    0.251034
  20 H :    0.247889
  21 H :    0.248982
  22 H :    0.249320
  23 H :    0.248286
  24 H :    0.242825
  25 H :    0.273964
  26 H :    0.266130
  27 H :    0.484677
  28 C :   -0.269073
  29 C :   -0.040030
  30 C :   -0.264312
  31 C :   -0.246921
  32 C :   -0.243425
  33 C :   -0.239125
  34 C :    0.381704
  35 O :   -0.363254
  36 C :   -0.113413
  37 C :    0.333352
  38 C :    0.169204
  39 C :   -0.318611
  40 C :   -0.275466
  41 C :   -0.307405
  42 N :   -0.438443
  43 C :    0.565866
  44 O :   -0.442870
  45 C :   -0.254660
  46 C :   -0.373305
  47 C :   -0.134199
  48 C :   -0.386034
  49 C :   -0.227425
  50 C :   -0.386392
  51 C :    0.606483
  52 N :   -0.635002
  53 C :   -0.240704
  54 C :   -0.637928
  55 C :   -0.643751
  56 C :   -0.636181
  57 O :   -0.508175
  58 H :    0.238877
  59 H :    0.250281
  60 H :    0.240960
  61 H :    0.243613
  62 H :    0.249566
  63 H :    0.262316
  64 H :    0.238786
  65 H :    0.227676
  66 H :    0.233108
  67 H :    0.231277
  68 H :    0.231983
  69 H :    0.231948
  70 H :    0.404241
  71 H :    0.243684
  72 H :    0.244323
  73 H :    0.242785
  74 H :    0.270360
  75 H :    0.267331
  76 H :    0.273022
  77 H :    0.275200
  78 H :    0.256151
  79 H :    0.257940
  80 H :    0.257133
  81 H :    0.261633
  82 H :    0.255406
  83 H :    0.247060
Sum of atomic charges:   -0.0000000

--------------------------------
MULLIKEN REDUCED ORBITAL CHARGES
--------------------------------
  0 C s       :     3.282065  s :     3.282065
      pz      :     0.946144  p :     2.961547
      px      :     1.025380
      py      :     0.990023
      dz2     :     0.009404  d :     0.039562
      dxz     :     0.010469
      dyz     :     0.009768
      dx2y2   :     0.003896
      dxy     :     0.006025
  1 C s       :     3.146350  s :     3.146350
      pz      :     0.865047  p :     2.663024
      px      :     0.893933
      py      :     0.904045
      dz2     :     0.011579  d :     0.046065
      dxz     :     0.010877
      dyz     :     0.010306
      dx2y2   :     0.007064
      dxy     :     0.006238
  2 C s       :     3.288267  s :     3.288267
      pz      :     0.935990  p :     2.991346
      px      :     1.014418
      py      :     1.040939
      dz2     :     0.010198  d :     0.039717
      dxz     :     0.010010
      dyz     :     0.009677
      dx2y2   :     0.003275
      dxy     :     0.006557
  3 C s       :     3.250397  s :     3.250397
      pz      :     0.950504  p :     2.948482
      px      :     1.008010
      py      :     0.989968
      dz2     :     0.009572  d :     0.040171
      dxz     :     0.010737
      dyz     :     0.009689
      dx2y2   :     0.004088
      dxy     :     0.006084
  4 C s       :     3.255200  s :     3.255200
      pz      :     1.070618  p :     2.974190
      px      :     0.948436
      py      :     0.955137
      dz2     :     0.012830  d :     0.039983
      dxz     :     0.007161
      dyz     :     0.007001
      dx2y2   :     0.006823
      dxy     :     0.006167
  5 C s       :     3.252686  s :     3.252686
      pz      :     0.929538  p :     2.948039
      px      :     1.005870
      py      :     1.012631
      dz2     :     0.010248  d :     0.040231
      dxz     :     0.010053
      dyz     :     0.009992
      dx2y2   :     0.003329
      dxy     :     0.006609
  6 C s       :     3.425544  s :     3.425544
      pz      :     0.896717  p :     3.149478
      px      :     1.221968
      py      :     1.030793
      dz2     :     0.014258  d :     0.044624
      dxz     :     0.005605
      dyz     :     0.009299
      dx2y2   :     0.007742
      dxy     :     0.007721
  7 C s       :     3.077877  s :     3.077877
      pz      :     0.973885  p :     2.557117
      px      :     0.727000
      py      :     0.856231
      dz2     :     0.008246  d :     0.061439
      dxz     :     0.014018
      dyz     :     0.007423
      dx2y2   :     0.016884
      dxy     :     0.014868
  8 C s       :     3.141776  s :     3.141776
      pz      :     0.976711  p :     2.708268
      px      :     0.818988
      py      :     0.912569
      dz2     :     0.009887  d :     0.065277
      dxz     :     0.015350
      dyz     :     0.005454
      dx2y2   :     0.016095
      dxy     :     0.018492
  9 C s       :     3.068467  s :     3.068467
      pz      :     1.008166  p :     2.801255
      px      :     0.868424
      py      :     0.924665
      dz2     :     0.008467  d :     0.063275
      dxz     :     0.012501
      dyz     :     0.010858
      dx2y2   :     0.014277
      dxy     :     0.017173
 10 C s       :     2.937028  s :     2.937028
      pz      :     0.869894  p :     2.499332
      px      :     0.746830
      py      :     0.882607
      dz2     :     0.017471  d :     0.098528
      dxz     :     0.022017
      dyz     :     0.013030
      dx2y2   :     0.026472
      dxy     :     0.019539
 11 N s       :     3.605699  s :     3.605699
      pz      :     1.383813  p :     4.046964
      px      :     1.305800
      py      :     1.357351
      dz2     :     0.009409  d :     0.042820
      dxz     :     0.008289
      dyz     :     0.005526
      dx2y2   :     0.009131
      dxy     :     0.010465
 12 N s       :     3.603674  s :     3.603674
      pz      :     1.227422  p :     3.729842
      px      :     1.278139
      py      :     1.224281
      dz2     :     0.009174  d :     0.044912
      dxz     :     0.007207
      dyz     :     0.007557
      dx2y2   :     0.014148
      dxy     :     0.006826
 13 C s       :     3.198900  s :     3.198900
      pz      :     0.919672  p :     2.891107
      px      :     1.071178
      py      :     0.900256
      dz2     :     0.010288  d :     0.060035
      dxz     :     0.008365
      dyz     :     0.010837
      dx2y2   :     0.016251
      dxy     :     0.014293
 14 C s       :     3.193854  s :     3.193854
      pz      :     0.999543  p :     2.899569
      px      :     0.869571
      py      :     1.030455
      dz2     :     0.005442  d :     0.059184
      dxz     :     0.014816
      dyz     :     0.005970
      dx2y2   :     0.014935
      dxy     :     0.018020
 15 N s       :     3.597636  s :     3.597636
      pz      :     1.233430  p :     3.720757
      px      :     1.242658
      py      :     1.244668
      dz2     :     0.007015  d :     0.045812
      dxz     :     0.009733
      dyz     :     0.007920
      dx2y2   :     0.012832
      dxy     :     0.008311
 16 O s       :     3.801614  s :     3.801614
      pz      :     1.750249  p :     4.794383
      px      :     1.523118
      py      :     1.521016
      dz2     :     0.004007  d :     0.030293
      dxz     :     0.005872
      dyz     :     0.003636
      dx2y2   :     0.012573
      dxy     :     0.004205
 17 H s       :     0.558128  s :     0.558128
 18 H s       :     0.748481  s :     0.748481
 19 H s       :     0.748966  s :     0.748966
 20 H s       :     0.752111  s :     0.752111
 21 H s       :     0.751018  s :     0.751018
 22 H s       :     0.750680  s :     0.750680
 23 H s       :     0.751714  s :     0.751714
 24 H s       :     0.757175  s :     0.757175
 25 H s       :     0.726036  s :     0.726036
 26 H s       :     0.733870  s :     0.733870
 27 H s       :     0.515323  s :     0.515323
 28 C s       :     3.290358  s :     3.290358
      pz      :     0.973989  p :     2.938526
      px      :     0.933099
      py      :     1.031438
      dz2     :     0.008162  d :     0.040188
      dxz     :     0.008515
      dyz     :     0.010020
      dx2y2   :     0.006451
      dxy     :     0.007040
 29 C s       :     3.207703  s :     3.207703
      pz      :     0.915882  p :     2.789091
      px      :     0.909896
      py      :     0.963314
      dz2     :     0.009678  d :     0.043235
      dxz     :     0.009720
      dyz     :     0.007849
      dx2y2   :     0.008327
      dxy     :     0.007661
 30 C s       :     3.290602  s :     3.290602
      pz      :     0.921069  p :     2.933673
      px      :     1.028763
      py      :     0.983841
      dz2     :     0.009265  d :     0.040037
      dxz     :     0.008918
      dyz     :     0.008667
      dx2y2   :     0.005306
      dxy     :     0.007881
 31 C s       :     3.262433  s :     3.262433
      pz      :     0.963767  p :     2.944677
      px      :     0.951784
      py      :     1.029125
      dz2     :     0.008076  d :     0.039811
      dxz     :     0.008569
      dyz     :     0.009819
      dx2y2   :     0.006308
      dxy     :     0.007039
 32 C s       :     3.265663  s :     3.265663
      pz      :     1.047313  p :     2.937555
      px      :     0.957845
      py      :     0.932397
      dz2     :     0.008833  d :     0.040207
      dxz     :     0.008821
      dyz     :     0.007529
      dx2y2   :     0.007818
      dxy     :     0.007206
 33 C s       :     3.253002  s :     3.253002
      pz      :     0.935832  p :     2.946352
      px      :     1.025528
      py      :     0.984993
      dz2     :     0.009345  d :     0.039771
      dxz     :     0.008485
      dyz     :     0.008805
      dx2y2   :     0.005042
      dxy     :     0.008093
 34 C s       :     3.113721  s :     3.113721
      pz      :     0.807833  p :     2.404123
      px      :     0.846863
      py      :     0.749427
      dz2     :     0.016922  d :     0.100452
      dxz     :     0.041849
      dyz     :     0.005017
      dx2y2   :     0.015959
      dxy     :     0.020706
 35 O s       :     3.764767  s :     3.764767
      pz      :     1.788721  p :     4.568777
      px      :     1.398676
      py      :     1.381380
      dz2     :     0.003044  d :     0.029710
      dxz     :     0.007362
      dyz     :     0.000248
      dx2y2   :     0.007816
      dxy     :     0.011239
 36 C s       :     3.241124  s :     3.241124
      pz      :     0.946296  p :     2.829236
      px      :     0.851490
      py      :     1.031450
      dz2     :     0.008740  d :     0.043053
      dxz     :     0.010577
      dyz     :     0.006446
      dx2y2   :     0.009029
      dxy     :     0.008261
 37 C s       :     3.107597  s :     3.107597
      pz      :     0.832918  p :     2.483001
      px      :     0.809631
      py      :     0.840452
      dz2     :     0.013220  d :     0.076051
      dxz     :     0.018068
      dyz     :     0.012650
      dx2y2   :     0.015874
      dxy     :     0.016238
 38 C s       :     3.103686  s :     3.103686
      pz      :     0.920771  p :     2.661847
      px      :     0.819764
      py      :     0.921313
      dz2     :     0.011494  d :     0.065262
      dxz     :     0.016485
      dyz     :     0.009407
      dx2y2   :     0.013580
      dxy     :     0.014295
 39 C s       :     3.311617  s :     3.311617
      pz      :     1.013907  p :     2.967091
      px      :     0.994636
      py      :     0.958548
      dz2     :     0.006583  d :     0.039902
      dxz     :     0.011581
      dyz     :     0.006410
      dx2y2   :     0.008378
      dxy     :     0.006951
 40 C s       :     3.258903  s :     3.258903
      pz      :     1.004535  p :     2.976868
      px      :     0.927639
      py      :     1.044694
      dz2     :     0.006723  d :     0.039696
      dxz     :     0.009576
      dyz     :     0.008088
      dx2y2   :     0.007253
      dxy     :     0.008056
 41 C s       :     3.300422  s :     3.300422
      pz      :     0.904959  p :     2.967114
      px      :     1.071689
      py      :     0.990466
      dz2     :     0.010199  d :     0.039869
      dxz     :     0.008073
      dyz     :     0.007137
      dx2y2   :     0.006892
      dxy     :     0.007567
 42 N s       :     3.609653  s :     3.609653
      pz      :     1.262240  p :     3.783058
      px      :     1.395922
      py      :     1.124897
      dz2     :     0.013067  d :     0.045732
      dxz     :     0.007419
      dyz     :     0.007514
      dx2y2   :     0.007822
      dxy     :     0.009910
 43 C s       :     3.018646  s :     3.018646
      pz      :     0.783533  p :     2.314698
      px      :     0.689293
      py      :     0.841872
      dz2     :     0.020720  d :     0.100789
      dxz     :     0.027400
      dyz     :     0.016774
      dx2y2   :     0.019168
      dxy     :     0.016727
 44 O s       :     3.802959  s :     3.802959
      pz      :     1.649371  p :     4.599207
      px      :     1.386630
      py      :     1.563206
      dz2     :     0.006624  d :     0.040704
      dxz     :     0.011025
      dyz     :     0.008519
      dx2y2   :     0.008918
      dxy     :     0.005619
 45 C s       :     3.314712  s :     3.314712
      pz      :     0.975285  p :     2.886480
      px      :     0.964941
      py      :     0.946254
      dz2     :     0.006899  d :     0.053468
      dxz     :     0.013194
      dyz     :     0.012834
      dx2y2   :     0.006634
      dxy     :     0.013908
 46 C s       :     3.314539  s :     3.314539
      pz      :     1.003039  p :     3.016272
      px      :     1.009627
      py      :     1.003606
      dz2     :     0.002989  d :     0.042494
      dxz     :     0.011803
      dyz     :     0.012906
      dx2y2   :     0.006743
      dxy     :     0.008053
 47 C s       :     3.247265  s :     3.247265
      pz      :     0.932481  p :     2.832709
      px      :     0.950728
      py      :     0.949500
      dz2     :     0.005880  d :     0.054226
      dxz     :     0.014911
      dyz     :     0.013566
      dx2y2   :     0.010035
      dxy     :     0.009834
 48 C s       :     3.321421  s :     3.321421
      pz      :     1.012808  p :     3.021447
      px      :     1.010092
      py      :     0.998548
      dz2     :     0.003067  d :     0.043166
      dxz     :     0.012588
      dyz     :     0.012100
      dx2y2   :     0.007601
      dxy     :     0.007810
 49 C s       :     3.275176  s :     3.275176
      pz      :     0.976166  p :     2.899519
      px      :     0.954059
      py      :     0.969294
      dz2     :     0.005794  d :     0.052730
      dxz     :     0.014910
      dyz     :     0.012531
      dx2y2   :     0.009377
      dxy     :     0.010117
 50 C s       :     3.324226  s :     3.324226
      pz      :     1.004711  p :     3.019618
      px      :     1.101468
      py      :     0.913439
      dz2     :     0.002671  d :     0.042547
      dxz     :     0.013609
      dyz     :     0.010706
      dx2y2   :     0.006001
      dxy     :     0.009560
 51 C s       :     2.943269  s :     2.943269
      pz      :     0.762704  p :     2.328285
      px      :     0.820776
      py      :     0.744804
      dz2     :     0.028082  d :     0.121963
      dxz     :     0.036846
      dyz     :     0.015107
      dx2y2   :     0.017444
      dxy     :     0.024485
 52 N s       :     3.553007  s :     3.553007
      pz      :     1.228472  p :     4.046760
      px      :     1.248238
      py      :     1.570050
      dz2     :     0.006326  d :     0.035235
      dxz     :     0.012657
      dyz     :     0.005835
      dx2y2   :     0.004923
      dxy     :     0.005494
 53 C s       :     3.272490  s :     3.272490
      pz      :     0.986790  p :     2.910571
      px      :     0.771108
      py      :     1.152673
      dz2     :     0.005162  d :     0.057643
      dxz     :     0.013448
      dyz     :     0.016143
      dx2y2   :     0.015358
      dxy     :     0.007531
 54 C s       :     3.390577  s :     3.390577
      pz      :     1.048835  p :     3.210497
      px      :     1.084447
      py      :     1.077215
      dz2     :     0.002448  d :     0.036853
      dxz     :     0.011408
      dyz     :     0.010116
      dx2y2   :     0.002263
      dxy     :     0.010618
 55 C s       :     3.384586  s :     3.384586
      pz      :     1.082411  p :     3.222224
      px      :     1.024501
      py      :     1.115312
      dz2     :     0.001624  d :     0.036941
      dxz     :     0.010678
      dyz     :     0.011729
      dx2y2   :     0.007246
      dxy     :     0.005664
 56 C s       :     3.379724  s :     3.379724
      pz      :     1.066956  p :     3.219701
      px      :     1.117777
      py      :     1.034968
      dz2     :     0.001827  d :     0.036757
      dxz     :     0.012262
      dyz     :     0.009943
      dx2y2   :     0.005589
      dxy     :     0.007135
 57 O s       :     3.769531  s :     3.769531
      pz      :     1.742785  p :     4.712990
      px      :     1.386798
      py      :     1.583406
      dz2     :     0.003096  d :     0.025654
      dxz     :     0.007248
      dyz     :     0.001225
      dx2y2   :     0.006312
      dxy     :     0.007774
 58 H s       :     0.761123  s :     0.761123
 59 H s       :     0.749719  s :     0.749719
 60 H s       :     0.759040  s :     0.759040
 61 H s       :     0.756387  s :     0.756387
 62 H s       :     0.750434  s :     0.750434
 63 H s       :     0.737684  s :     0.737684
 64 H s       :     0.761214  s :     0.761214
 65 H s       :     0.772324  s :     0.772324
 66 H s       :     0.766892  s :     0.766892
 67 H s       :     0.768723  s :     0.768723
 68 H s       :     0.768017  s :     0.768017
 69 H s       :     0.768052  s :     0.768052
 70 H s       :     0.595759  s :     0.595759
 71 H s       :     0.756316  s :     0.756316
 72 H s       :     0.755677  s :     0.755677
 73 H s       :     0.757215  s :     0.757215
 74 H s       :     0.729640  s :     0.729640
 75 H s       :     0.732669  s :     0.732669
 76 H s       :     0.726978  s :     0.726978
 77 H s       :     0.724800  s :     0.724800
 78 H s       :     0.743849  s :     0.743849
 79 H s       :     0.742060  s :     0.742060
 80 H s       :     0.742867  s :     0.742867
 81 H s       :     0.738367  s :     0.738367
 82 H s       :     0.744594  s :     0.744594
 83 H s       :     0.752940  s :     0.752940


                     *******************************
                     * LOEWDIN POPULATION ANALYSIS *
                     *******************************

----------------------
LOEWDIN ATOMIC CHARGES
----------------------
   0 C :   -0.139292
   1 C :   -0.050571
   2 C :   -0.148574
   3 C :   -0.144231
   4 C :   -0.154280
   5 C :   -0.142375
   6 C :   -0.222270
   7 C :   -0.049972
   8 C :   -0.060289
   9 C :   -0.106126
  10 C :    0.060734
  11 N :   -0.101149
  12 N :   -0.127749
  13 C :   -0.099775
  14 C :   -0.117526
  15 N :   -0.119107
  16 O :   -0.301088
  17 H :    0.280087
  18 H :    0.139279
  19 H :    0.138894
  20 H :    0.147492
  21 H :    0.146719
  22 H :    0.145552
  23 H :    0.145883
  24 H :    0.145240
  25 H :    0.160398
  26 H :    0.150935
  27 H :    0.357514
  28 C :   -0.114871
  29 C :   -0.096740
  30 C :   -0.103523
  31 C :   -0.139887
  32 C :   -0.124124
  33 C :   -0.142657
  34 C :    0.133616
  35 O :   -0.201745
  36 C :   -0.110137
  37 C :    0.069437
  38 C :   -0.024802
  39 C :   -0.123156
  40 C :   -0.156126
  41 C :   -0.109061
  42 N :   -0.187461
  43 C :    0.138597
  44 O :   -0.058483
  45 C :   -0.101325
  46 C :   -0.200225
  47 C :   -0.101352
  48 C :   -0.204878
  49 C :   -0.114356
  50 C :   -0.196418
  51 C :    0.128779
  52 N :   -0.196112
  53 C :   -0.128419
  54 C :   -0.330288
  55 C :   -0.339982
  56 C :   -0.336712
  57 O :   -0.320505
  58 H :    0.139075
  59 H :    0.142347
  60 H :    0.136626
  61 H :    0.136560
  62 H :    0.144590
  63 H :    0.145528
  64 H :    0.137446
  65 H :    0.133361
  66 H :    0.135123
  67 H :    0.132779
  68 H :    0.134233
  69 H :    0.134241
  70 H :    0.274149
  71 H :    0.138649
  72 H :    0.139578
  73 H :    0.139277
  74 H :    0.161818
  75 H :    0.156178
  76 H :    0.161798
  77 H :    0.159094
  78 H :    0.149947
  79 H :    0.150871
  80 H :    0.150863
  81 H :    0.154780
  82 H :    0.138438
  83 H :    0.131219

-------------------------------
LOEWDIN REDUCED ORBITAL CHARGES
-------------------------------
  0 C s       :     2.890994  s :     2.890994
      pz      :     1.083545  p :     3.158196
      px      :     1.040540
      py      :     1.034111
      dz2     :     0.024364  d :     0.090101
      dxz     :     0.023717
      dyz     :     0.023181
      dx2y2   :     0.007280
      dxy     :     0.011559
  1 C s       :     2.852545  s :     2.852545
      pz      :     1.041159  p :     3.087275
      px      :     1.026727
      py      :     1.019389
      dz2     :     0.029617  d :     0.110751
      dxz     :     0.025824
      dyz     :     0.024368
      dx2y2   :     0.014774
      dxy     :     0.016168
  2 C s       :     2.891935  s :     2.891935
      pz      :     1.083223  p :     3.166154
      px      :     1.042487
      py      :     1.040444
      dz2     :     0.026668  d :     0.090485
      dxz     :     0.023987
      dyz     :     0.022211
      dx2y2   :     0.005847
      dxy     :     0.011772
  3 C s       :     2.893481  s :     2.893481
      pz      :     1.088074  p :     3.159453
      px      :     1.037989
      py      :     1.033390
      dz2     :     0.024788  d :     0.091296
      dxz     :     0.024207
      dyz     :     0.022858
      dx2y2   :     0.007596
      dxy     :     0.011847
  4 C s       :     2.893671  s :     2.893671
      pz      :     1.084913  p :     3.169843
      px      :     1.045285
      py      :     1.039644
      dz2     :     0.026744  d :     0.090766
      dxz     :     0.017315
      dyz     :     0.016407
      dx2y2   :     0.014427
      dxy     :     0.015873
  5 C s       :     2.893415  s :     2.893415
      pz      :     1.089581  p :     3.157535
      px      :     1.037099
      py      :     1.030855
      dz2     :     0.026714  d :     0.091424
      dxz     :     0.024029
      dyz     :     0.022869
      dx2y2   :     0.005885
      dxy     :     0.011928
  6 C s       :     2.888719  s :     2.888719
      pz      :     1.039009  p :     3.240818
      px      :     1.124292
      py      :     1.077518
      dz2     :     0.031807  d :     0.092733
      dxz     :     0.011062
      dyz     :     0.020971
      dx2y2   :     0.014704
      dxy     :     0.014189
  7 C s       :     2.824081  s :     2.824081
      pz      :     1.071018  p :     3.082416
      px      :     0.938617
      py      :     1.072781
      dz2     :     0.016924  d :     0.143474
      dxz     :     0.032823
      dyz     :     0.016852
      dx2y2   :     0.040907
      dxy     :     0.035968
  8 C s       :     2.816540  s :     2.816540
      pz      :     1.043516  p :     3.085834
      px      :     1.000627
      py      :     1.041691
      dz2     :     0.022333  d :     0.157915
      dxz     :     0.036513
      dyz     :     0.012530
      dx2y2   :     0.039358
      dxy     :     0.047181
  9 C s       :     2.817937  s :     2.817937
      pz      :     1.060320  p :     3.133415
      px      :     1.033633
      py      :     1.039461
      dz2     :     0.018181  d :     0.154774
      dxz     :     0.030707
      dyz     :     0.025728
      dx2y2   :     0.034619
      dxy     :     0.045539
 10 C s       :     2.792267  s :     2.792267
      pz      :     0.971606  p :     2.920530
      px      :     0.965124
      py      :     0.983800
      dz2     :     0.037837  d :     0.226469
      dxz     :     0.049639
      dyz     :     0.030930
      dx2y2   :     0.062907
      dxy     :     0.045156
 11 N s       :     3.085912  s :     3.085912
      pz      :     1.352013  p :     3.917257
      px      :     1.240852
      py      :     1.324393
      dz2     :     0.019686  d :     0.097979
      dxz     :     0.019059
      dyz     :     0.012794
      dx2y2   :     0.022562
      dxy     :     0.023879
 12 N s       :     3.194864  s :     3.194864
      pz      :     1.240714  p :     3.836652
      px      :     1.325261
      py      :     1.270676
      dz2     :     0.015046  d :     0.096233
      dxz     :     0.016853
      dyz     :     0.015471
      dx2y2   :     0.030542
      dxy     :     0.018320
 13 C s       :     2.898014  s :     2.898014
      pz      :     0.985126  p :     3.067177
      px      :     1.074345
      py      :     1.007705
      dz2     :     0.020091  d :     0.134584
      dxz     :     0.019404
      dyz     :     0.026652
      dx2y2   :     0.034166
      dxy     :     0.034272
 14 C s       :     2.896596  s :     2.896596
      pz      :     1.012992  p :     3.087745
      px      :     1.035225
      py      :     1.039528
      dz2     :     0.011893  d :     0.133184
      dxz     :     0.034069
      dyz     :     0.009903
      dx2y2   :     0.034982
      dxy     :     0.042338
 15 N s       :     3.193080  s :     3.193080
      pz      :     1.230856  p :     3.827363
      px      :     1.331807
      py      :     1.264700
      dz2     :     0.013487  d :     0.098664
      dxz     :     0.020163
      dyz     :     0.014899
      dx2y2   :     0.029877
      dxy     :     0.020237
 16 O s       :     3.465036  s :     3.465036
      pz      :     1.733730  p :     4.780312
      px      :     1.550011
      py      :     1.496571
      dz2     :     0.006980  d :     0.055740
      dxz     :     0.011484
      dyz     :     0.006275
      dx2y2   :     0.021992
      dxy     :     0.009010
 17 H s       :     0.719913  s :     0.719913
 18 H s       :     0.860721  s :     0.860721
 19 H s       :     0.861106  s :     0.861106
 20 H s       :     0.852508  s :     0.852508
 21 H s       :     0.853281  s :     0.853281
 22 H s       :     0.854448  s :     0.854448
 23 H s       :     0.854117  s :     0.854117
 24 H s       :     0.854760  s :     0.854760
 25 H s       :     0.839602  s :     0.839602
 26 H s       :     0.849065  s :     0.849065
 27 H s       :     0.642486  s :     0.642486
 28 C s       :     2.890700  s :     2.890700
      pz      :     1.069146  p :     3.132926
      px      :     1.023712
      py      :     1.040067
      dz2     :     0.019433  d :     0.091245
      dxz     :     0.021992
      dyz     :     0.021236
      dx2y2   :     0.013910
      dxy     :     0.014674
 29 C s       :     2.851740  s :     2.851740
      pz      :     1.034055  p :     3.138233
      px      :     1.043808
      py      :     1.060370
      dz2     :     0.024632  d :     0.106767
      dxz     :     0.023712
      dyz     :     0.019679
      dx2y2   :     0.018570
      dxy     :     0.020173
 30 C s       :     2.889708  s :     2.889708
      pz      :     1.051887  p :     3.122943
      px      :     1.036724
      py      :     1.034332
      dz2     :     0.022450  d :     0.090872
      dxz     :     0.020075
      dyz     :     0.021930
      dx2y2   :     0.011169
      dxy     :     0.015248
 31 C s       :     2.892195  s :     2.892195
      pz      :     1.064972  p :     3.157217
      px      :     1.046247
      py      :     1.045997
      dz2     :     0.019391  d :     0.090475
      dxz     :     0.021846
      dyz     :     0.020691
      dx2y2   :     0.013348
      dxy     :     0.015198
 32 C s       :     2.896569  s :     2.896569
      pz      :     1.061790  p :     3.136713
      px      :     1.037722
      py      :     1.037201
      dz2     :     0.018833  d :     0.090842
      dxz     :     0.018650
      dyz     :     0.017325
      dx2y2   :     0.017430
      dxy     :     0.018606
 33 C s       :     2.892502  s :     2.892502
      pz      :     1.068496  p :     3.159442
      px      :     1.043865
      py      :     1.047081
      dz2     :     0.022855  d :     0.090714
      dxz     :     0.019197
      dyz     :     0.022339
      dx2y2   :     0.010559
      dxy     :     0.015764
 34 C s       :     2.844807  s :     2.844807
      pz      :     1.006384  p :     2.790599
      px      :     1.028424
      py      :     0.755792
      dz2     :     0.036516  d :     0.230978
      dxz     :     0.103527
      dyz     :     0.009831
      dx2y2   :     0.038547
      dxy     :     0.042557
 35 O s       :     3.510990  s :     3.510990
      pz      :     1.770846  p :     4.633224
      px      :     1.489355
      py      :     1.373023
      dz2     :     0.007001  d :     0.057531
      dxz     :     0.016195
      dyz     :     0.000321
      dx2y2   :     0.019103
      dxy     :     0.014909
 36 C s       :     2.848862  s :     2.848862
      pz      :     1.050802  p :     3.154552
      px      :     1.046847
      py      :     1.056902
      dz2     :     0.021200  d :     0.106723
      dxz     :     0.027603
      dyz     :     0.015715
      dx2y2   :     0.021628
      dxy     :     0.020577
 37 C s       :     2.815231  s :     2.815231
      pz      :     0.975087  p :     2.936326
      px      :     1.030692
      py      :     0.930547
      dz2     :     0.030895  d :     0.179007
      dxz     :     0.043608
      dyz     :     0.030746
      dx2y2   :     0.035279
      dxy     :     0.038479
 38 C s       :     2.819541  s :     2.819541
      pz      :     1.050494  p :     3.051175
      px      :     0.985579
      py      :     1.015102
      dz2     :     0.027262  d :     0.154086
      dxz     :     0.041220
      dyz     :     0.021202
      dx2y2   :     0.029887
      dxy     :     0.034515
 39 C s       :     2.894740  s :     2.894740
      pz      :     1.050794  p :     3.138711
      px      :     1.071492
      py      :     1.016426
      dz2     :     0.014758  d :     0.089705
      dxz     :     0.024612
      dyz     :     0.014310
      dx2y2   :     0.019076
      dxy     :     0.016949
 40 C s       :     2.891724  s :     2.891724
      pz      :     1.061661  p :     3.174358
      px      :     1.068067
      py      :     1.044630
      dz2     :     0.015436  d :     0.090044
      dxz     :     0.024093
      dyz     :     0.015167
      dx2y2   :     0.017272
      dxy     :     0.018076
 41 C s       :     2.889917  s :     2.889917
      pz      :     1.032736  p :     3.128716
      px      :     1.075545
      py      :     1.020435
      dz2     :     0.023720  d :     0.090428
      dxz     :     0.019715
      dyz     :     0.017757
      dx2y2   :     0.014332
      dxy     :     0.014904
 42 N s       :     3.202880  s :     3.202880
      pz      :     1.321906  p :     3.890638
      px      :     1.394064
      py      :     1.174669
      dz2     :     0.024634  d :     0.093943
      dxz     :     0.014486
      dyz     :     0.018417
      dx2y2   :     0.016860
      dxy     :     0.019545
 43 C s       :     2.828215  s :     2.828215
      pz      :     0.967040  p :     2.809136
      px      :     0.883652
      py      :     0.958444
      dz2     :     0.044603  d :     0.224053
      dxz     :     0.064930
      dyz     :     0.036900
      dx2y2   :     0.042275
      dxy     :     0.035346
 44 O s       :     3.403005  s :     3.403005
      pz      :     1.635431  p :     4.568641
      px      :     1.391010
      py      :     1.542200
      dz2     :     0.011658  d :     0.086837
      dxz     :     0.023029
      dyz     :     0.015392
      dx2y2   :     0.021849
      dxy     :     0.014908
 45 C s       :     2.833822  s :     2.833822
      pz      :     1.058017  p :     3.142914
      px      :     1.048268
      py      :     1.036629
      dz2     :     0.014171  d :     0.124588
      dxz     :     0.031752
      dyz     :     0.031090
      dx2y2   :     0.014206
      dxy     :     0.033369
 46 C s       :     2.903341  s :     2.903341
      pz      :     1.069988  p :     3.208813
      px      :     1.067306
      py      :     1.071519
      dz2     :     0.006790  d :     0.088071
      dxz     :     0.023798
      dyz     :     0.026707
      dx2y2   :     0.014183
      dxy     :     0.016593
 47 C s       :     2.833881  s :     2.833881
      pz      :     1.044653  p :     3.140415
      px      :     1.042568
      py      :     1.053193
      dz2     :     0.012559  d :     0.127057
      dxz     :     0.036311
      dyz     :     0.032647
      dx2y2   :     0.022683
      dxy     :     0.022858
 48 C s       :     2.902450  s :     2.902450
      pz      :     1.073084  p :     3.212138
      px      :     1.067369
      py      :     1.071686
      dz2     :     0.007064  d :     0.090290
      dxz     :     0.025854
      dyz     :     0.024893
      dx2y2   :     0.016024
      dxy     :     0.016455
 49 C s       :     2.841723  s :     2.841723
      pz      :     1.052683  p :     3.149949
      px      :     1.043578
      py      :     1.053688
      dz2     :     0.011940  d :     0.122684
      dxz     :     0.035566
      dyz     :     0.030633
      dx2y2   :     0.020988
      dxy     :     0.023557
 50 C s       :     2.905297  s :     2.905297
      pz      :     1.067106  p :     3.203042
      px      :     1.099835
      py      :     1.036100
      dz2     :     0.006685  d :     0.088078
      dxz     :     0.025049
      dyz     :     0.023608
      dx2y2   :     0.012865
      dxy     :     0.019872
 51 C s       :     2.820535  s :     2.820535
      pz      :     0.952559  p :     2.772392
      px      :     1.022945
      py      :     0.796889
      dz2     :     0.064156  d :     0.278294
      dxz     :     0.088374
      dyz     :     0.032526
      dx2y2   :     0.040676
      dxy     :     0.052561
 52 N s       :     3.097519  s :     3.097519
      pz      :     1.260145  p :     4.015126
      px      :     1.230648
      py      :     1.524333
      dz2     :     0.017741  d :     0.083468
      dxz     :     0.030583
      dyz     :     0.012994
      dx2y2   :     0.010228
      dxy     :     0.011922
 53 C s       :     2.895698  s :     2.895698
      pz      :     1.055776  p :     3.112901
      px      :     0.929470
      py      :     1.127656
      dz2     :     0.011343  d :     0.119820
      dxz     :     0.030611
      dyz     :     0.029456
      dx2y2   :     0.031916
      dxy     :     0.016495
 54 C s       :     2.954833  s :     2.954833
      pz      :     1.091063  p :     3.306464
      px      :     1.106696
      py      :     1.108705
      dz2     :     0.005370  d :     0.068991
      dxz     :     0.020780
      dyz     :     0.019082
      dx2y2   :     0.004385
      dxy     :     0.019374
 55 C s       :     2.949336  s :     2.949336
      pz      :     1.111098  p :     3.321265
      px      :     1.087856
      py      :     1.122311
      dz2     :     0.003555  d :     0.069381
      dxz     :     0.020638
      dyz     :     0.020471
      dx2y2   :     0.013626
      dxy     :     0.011092
 56 C s       :     2.946575  s :     2.946575
      pz      :     1.103044  p :     3.320629
      px      :     1.127611
      py      :     1.089974
      dz2     :     0.004493  d :     0.069508
      dxz     :     0.021797
      dyz     :     0.019382
      dx2y2   :     0.010626
      dxy     :     0.013210
 57 O s       :     3.507935  s :     3.507935
      pz      :     1.724070  p :     4.760450
      px      :     1.468266
      py      :     1.568113
      dz2     :     0.007185  d :     0.052120
      dxz     :     0.015593
      dyz     :     0.001802
      dx2y2   :     0.016002
      dxy     :     0.011538
 58 H s       :     0.860925  s :     0.860925
 59 H s       :     0.857653  s :     0.857653
 60 H s       :     0.863374  s :     0.863374
 61 H s       :     0.863440  s :     0.863440
 62 H s       :     0.855410  s :     0.855410
 63 H s       :     0.854472  s :     0.854472
 64 H s       :     0.862554  s :     0.862554
 65 H s       :     0.866639  s :     0.866639
 66 H s       :     0.864877  s :     0.864877
 67 H s       :     0.867221  s :     0.867221
 68 H s       :     0.865767  s :     0.865767
 69 H s       :     0.865759  s :     0.865759
 70 H s       :     0.725851  s :     0.725851
 71 H s       :     0.861351  s :     0.861351
 72 H s       :     0.860422  s :     0.860422
 73 H s       :     0.860723  s :     0.860723
 74 H s       :     0.838182  s :     0.838182
 75 H s       :     0.843822  s :     0.843822
 76 H s       :     0.838202  s :     0.838202
 77 H s       :     0.840906  s :     0.840906
 78 H s       :     0.850053  s :     0.850053
 79 H s       :     0.849129  s :     0.849129
 80 H s       :     0.849137  s :     0.849137
 81 H s       :     0.845220  s :     0.845220
 82 H s       :     0.861562  s :     0.861562
 83 H s       :     0.868781  s :     0.868781


                      *****************************
                      * MAYER POPULATION ANALYSIS *
                      *****************************

  NA   - Mulliken gross atomic population
  ZA   - Total nuclear charge
  QA   - Mulliken gross atomic charge
  VA   - Mayer's total valence
  BVA  - Mayer's bonded valence
  FA   - Mayer's free valence

  ATOM       NA         ZA         QA         VA         BVA        FA
  0 C      6.2832     6.0000    -0.2832     3.7706     3.7706     0.0000
  1 C      5.8554     6.0000     0.1446     3.6789     3.6789    -0.0000
  2 C      6.3193     6.0000    -0.3193     3.8258     3.8258    -0.0000
  3 C      6.2390     6.0000    -0.2390     3.7971     3.7971    -0.0000
  4 C      6.2694     6.0000    -0.2694     3.8018     3.8018     0.0000
  5 C      6.2410     6.0000    -0.2410     3.8047     3.8047     0.0000
  6 C      6.6196     6.0000    -0.6196     3.6555     3.6555    -0.0000
  7 C      5.6964     6.0000     0.3036     3.4228     3.4228    -0.0000
  8 C      5.9153     6.0000     0.0847     3.7966     3.7966    -0.0000
  9 C      5.9330     6.0000     0.0670     3.8198     3.8198    -0.0000
 10 C      5.5349     6.0000     0.4651     3.7949     3.7949     0.0000
 11 N      7.6955     7.0000    -0.6955     3.2058     3.2058    -0.0000
 12 N      7.3784     7.0000    -0.3784     3.1078     3.1078    -0.0000
 13 C      6.1500     6.0000    -0.1500     3.8638     3.8638    -0.0000
 14 C      6.1526     6.0000    -0.1526     3.8452     3.8452     0.0000
 15 N      7.3642     7.0000    -0.3642     3.1128     3.1128     0.0000
 16 O      8.6263     8.0000    -0.6263     1.9657     1.9657     0.0000
 17 H      0.5581     1.0000     0.4419     0.8355     0.8355     0.0000
 18 H      0.7485     1.0000     0.2515     0.8996     0.8996    -0.0000
 19 H      0.7490     1.0000     0.2510     0.9007     0.9007     0.0000
 20 H      0.7521     1.0000     0.2479     0.9110     0.9110     0.0000
 21 H      0.7510     1.0000     0.2490     0.9013     0.9013    -0.0000
 22 H      0.7507     1.0000     0.2493     0.9015     0.9015     0.0000
 23 H      0.7517     1.0000     0.2483     0.9012     0.9012     0.0000
 24 H      0.7572     1.0000     0.2428     0.9090     0.9090    -0.0000
 25 H      0.7260     1.0000     0.2740     0.8885     0.8885    -0.0000
 26 H      0.7339     1.0000     0.2661     0.8900     0.8900    -0.0000
 27 H      0.5153     1.0000     0.4847     0.7522     0.7522     0.0000
 28 C      6.2691     6.0000    -0.2691     3.7655     3.7655    -0.0000
 29 C      6.0400     6.0000    -0.0400     3.6454     3.6454    -0.0000
 30 C      6.2643     6.0000    -0.2643     3.8089     3.8089    -0.0000
 31 C      6.2469     6.0000    -0.2469     3.7852     3.7852    -0.0000
 32 C      6.2434     6.0000    -0.2434     3.7876     3.7876     0.0000
 33 C      6.2391     6.0000    -0.2391     3.8060     3.8060     0.0000
 34 C      5.6183     6.0000     0.3817     3.9538     3.9538    -0.0000
 35 O      8.3633     8.0000    -0.3633     2.2230     2.2230     0.0000
 36 C      6.1134     6.0000    -0.1134     3.5919     3.5919    -0.0000
 37 C      5.6666     6.0000     0.3334     3.5928     3.5928    -0.0000
 38 C      5.8308     6.0000     0.1692     3.8646     3.8646     0.0000
 39 C      6.3186     6.0000    -0.3186     3.7666     3.7666    -0.0000
 40 C      6.2755     6.0000    -0.2755     3.7987     3.7987    -0.0000
 41 C      6.3074     6.0000    -0.3074     3.8369     3.8369     0.0000
 42 N      7.4384     7.0000    -0.4384     3.0756     3.0756    -0.0000
 43 C      5.4341     6.0000     0.5659     3.6353     3.6353    -0.0000
 44 O      8.4429     8.0000    -0.4429     2.2499     2.2499     0.0000
 45 C      6.2547     6.0000    -0.2547     3.8189     3.8189     0.0000
 46 C      6.3733     6.0000    -0.3733     3.5959     3.5959    -0.0000
 47 C      6.1342     6.0000    -0.1342     3.8050     3.8050     0.0000
 48 C      6.3860     6.0000    -0.3860     3.5723     3.5723    -0.0000
 49 C      6.2274     6.0000    -0.2274     3.7630     3.7630     0.0000
 50 C      6.3864     6.0000    -0.3864     3.5849     3.5849    -0.0000
 51 C      5.3935     6.0000     0.6065     3.8987     3.8987     0.0000
 52 N      7.6350     7.0000    -0.6350     3.0607     3.0607    -0.0000
 53 C      6.2407     6.0000    -0.2407     3.6110     3.6110     0.0000
 54 C      6.6379     6.0000    -0.6379     3.6662     3.6662    -0.0000
 55 C      6.6438     6.0000    -0.6438     3.6930     3.6930     0.0000
 56 C      6.6362     6.0000    -0.6362     3.7100     3.7100     0.0000
 57 O      8.5082     8.0000    -0.5082     2.1334     2.1334     0.0000
 58 H      0.7611     1.0000     0.2389     0.9061     0.9061    -0.0000
 59 H      0.7497     1.0000     0.2503     0.9099     0.9099    -0.0000
 60 H      0.7590     1.0000     0.2410     0.9100     0.9100     0.0000
 61 H      0.7564     1.0000     0.2436     0.9048     0.9048     0.0000
 62 H      0.7504     1.0000     0.2496     0.9030     0.9030     0.0000
 63 H      0.7377     1.0000     0.2623     0.9031     0.9031     0.0000
 64 H      0.7612     1.0000     0.2388     0.9141     0.9141     0.0000
 65 H      0.7723     1.0000     0.2277     0.9108     0.9108     0.0000
 66 H      0.7669     1.0000     0.2331     0.9110     0.9110     0.0000
 67 H      0.7687     1.0000     0.2313     0.9126     0.9126     0.0000
 68 H      0.7680     1.0000     0.2320     0.9119     0.9119     0.0000
 69 H      0.7681     1.0000     0.2319     0.9095     0.9095     0.0000
 70 H      0.5958     1.0000     0.4042     0.8282     0.8282     0.0000
 71 H      0.7563     1.0000     0.2437     0.9081     0.9081     0.0000
 72 H      0.7557     1.0000     0.2443     0.9068     0.9068    -0.0000
 73 H      0.7572     1.0000     0.2428     0.9098     0.9098    -0.0000
 74 H      0.7296     1.0000     0.2704     0.8960     0.8960     0.0000
 75 H      0.7327     1.0000     0.2673     0.8945     0.8945     0.0000
 76 H      0.7270     1.0000     0.2730     0.8990     0.8990     0.0000
 77 H      0.7248     1.0000     0.2752     0.8865     0.8865    -0.0000
 78 H      0.7438     1.0000     0.2562     0.8996     0.8996    -0.0000
 79 H      0.7421     1.0000     0.2579     0.8973     0.8973     0.0000
 80 H      0.7429     1.0000     0.2571     0.8974     0.8974    -0.0000
 81 H      0.7384     1.0000     0.2616     0.8984     0.8984    -0.0000
 82 H      0.7446     1.0000     0.2554     0.9016     0.9016     0.0000
 83 H      0.7529     1.0000     0.2471     0.8949     0.8949     0.0000

  Mayer bond orders larger than 0.100000
B(  0-C ,  1-C ) :   1.3769 B(  0-C ,  5-C ) :   1.4351 B(  0-C , 20-H ) :   0.9064 
B(  1-C ,  2-C ) :   1.4184 B(  1-C ,  6-C ) :   0.9311 B(  2-C ,  3-C ) :   1.4124 
B(  2-C , 24-H ) :   0.9110 B(  3-C ,  4-C ) :   1.4275 B(  3-C , 23-H ) :   0.9095 
B(  4-C ,  5-C ) :   1.4104 B(  4-C , 22-H ) :   0.9089 B(  5-C , 21-H ) :   0.9101 
B(  6-C ,  7-C ) :   0.9318 B(  6-C , 25-H ) :   0.9077 B(  6-C , 26-H ) :   0.9085 
B(  7-C ,  8-C ) :   1.3500 B(  7-C , 11-N ) :   1.1129 B(  8-C ,  9-C ) :   1.1310 
B(  8-C , 12-N ) :   1.2747 B(  9-C , 10-C ) :   1.3174 B(  9-C , 15-N ) :   1.3127 
B( 10-C , 11-N ) :   1.2689 B( 10-C , 16-O ) :   1.0903 B( 11-N , 17-H ) :   0.6403 
B( 12-N , 13-C ) :   1.7252 B( 13-C , 14-C ) :   1.1489 B( 13-C , 18-H ) :   0.9005 
B( 14-C , 15-N ) :   1.7029 B( 14-C , 19-H ) :   0.9021 B( 16-O , 27-H ) :   0.7227 
B( 17-H , 57-O ) :   0.1510 B( 28-C , 29-C ) :   1.3554 B( 28-C , 33-C ) :   1.4411 
B( 28-C , 81-H ) :   0.9036 B( 29-C , 30-C ) :   1.3761 B( 29-C , 34-C ) :   0.9527 
B( 30-C , 31-C ) :   1.4269 B( 30-C , 77-H ) :   0.8935 B( 31-C , 32-C ) :   1.4095 
B( 31-C , 78-H ) :   0.9040 B( 32-C , 33-C ) :   1.4130 B( 32-C , 79-H ) :   0.9063 
B( 33-C , 80-H ) :   0.9061 B( 34-C , 35-O ) :   2.0942 B( 34-C , 36-C ) :   0.9395 
B( 36-C , 37-C ) :   1.2647 B( 36-C , 41-C ) :   1.3946 B( 37-C , 38-C ) :   1.2749 
B( 37-C , 44-O ) :   1.0336 B( 38-C , 39-C ) :   1.3223 B( 38-C , 42-N ) :   1.2405 
B( 39-C , 40-C ) :   1.4326 B( 39-C , 74-H ) :   0.9024 B( 40-C , 41-C ) :   1.4159 
B( 40-C , 75-H ) :   0.9031 B( 41-C , 76-H ) :   0.8997 B( 42-N , 43-C ) :   1.7129 
B( 43-C , 44-O ) :   1.0466 B( 43-C , 45-C ) :   0.9189 B( 45-C , 46-C ) :   0.9715 
B( 45-C , 50-C ) :   0.9639 B( 45-C , 54-C ) :   0.9997 B( 46-C , 47-C ) :   0.9715 
B( 46-C , 58-H ) :   0.9041 B( 46-C , 59-H ) :   0.9011 B( 47-C , 48-C ) :   0.9529 
B( 47-C , 53-C ) :   0.9591 B( 47-C , 55-C ) :   1.0019 B( 48-C , 49-C ) :   0.9512 
B( 48-C , 60-H ) :   0.9114 B( 48-C , 61-H ) :   0.9124 B( 49-C , 50-C ) :   0.9618 
B( 49-C , 51-C ) :   0.9051 B( 49-C , 56-C ) :   1.0058 B( 50-C , 62-H ) :   0.8993 
B( 50-C , 63-H ) :   0.8975 B( 51-C , 52-N ) :   1.2425 B( 51-C , 57-O ) :   1.7963 
B( 52-N , 53-C ) :   0.9246 B( 52-N , 70-H ) :   0.7749 B( 53-C , 82-H ) :   0.8945 
B( 53-C , 83-H ) :   0.8977 B( 54-C , 71-H ) :   0.9123 B( 54-C , 72-H ) :   0.9152 
B( 54-C , 73-H ) :   0.9115 B( 55-C , 67-H ) :   0.9198 B( 55-C , 68-H ) :   0.9204 
B( 55-C , 69-H ) :   0.9205 B( 56-C , 64-H ) :   0.9167 B( 56-C , 65-H ) :   0.9177 
B( 56-C , 66-H ) :   0.9236 

-------
TIMINGS
-------

Total SCF time: 0 days 0 hours 5 min 33 sec 

Total time                  ....     333.219 sec
Sum of individual times     ....     329.241 sec  ( 98.8%)

Fock matrix formation       ....     309.150 sec  ( 92.8%)
  Split-RI-J                ....      27.292 sec  (  8.8% of F)
  Chain of spheres X        ....     230.749 sec  ( 74.6% of F)
  XC integration            ....      11.442 sec  (  3.7% of F)
    Basis function eval.    ....       2.114 sec  ( 18.5% of XC)
    Density eval.           ....       4.397 sec  ( 38.4% of XC)
    XC-Functional eval.     ....       0.181 sec  (  1.6% of XC)
    XC-Potential eval.      ....       2.559 sec  ( 22.4% of XC)
Diagonalization             ....       4.896 sec  (  1.5%)
Density matrix formation    ....       0.171 sec  (  0.1%)
Population analysis         ....       0.504 sec  (  0.2%)
Initial guess               ....       0.853 sec  (  0.3%)
Orbital Transformation      ....       0.000 sec  (  0.0%)
Orbital Orthonormalization  ....       0.000 sec  (  0.0%)
DIIS solution               ....       2.101 sec  (  0.6%)
SOSCF solution              ....       5.450 sec  (  1.6%)
Grid generation             ....       6.117 sec  (  1.8%)

Maximum memory used throughout the entire SCF-calculation: 374.3 MB


-------------------------------------------------------------------------------
                          DFT DISPERSION CORRECTION                            
                                                                               
                              DFTD3 V3.1  Rev 1                                
                          USING Becke-Johnson damping                          
-------------------------------------------------------------------------------
The PBEh-3c composite method is recognized
Using three-body term ABC
Active option DFTDOPT                   ...         4   

molecular C6(AA) [au] = 77883.264882 


            DFT-D V3
 parameters
 s6 scaling factor         :     1.0000 
 a1 scaling factor         :     0.4860 
 s8 scaling factor         :     0.0000 
 a2 scaling factor         :     4.5000 
 Damping factor alpha9(ATM):    16.0000 
 ad hoc parameters k1-k3   :    16.0000     1.3333    -4.0000 

 Edisp/kcal,au: -49.479346086763  -0.078850348646 
 E6   /kcal   : -50.895364070 
 E8   /kcal   :  -0.000000000 
 E6(ABC)      :   1.416017983 
 % E8         :   0.000000000 
 % E6(ABC)    :  -2.861836494 

-------------------------   ----------------
Dispersion correction           -0.078850349
-------------------------   ----------------

------------------   -----------------
gCP correction             0.149365125
------------------   -----------------

-------------------------   --------------------
FINAL SINGLE POINT ENERGY     -2040.661949557221
-------------------------   --------------------


                            ***************************************
                            *     ORCA property calculations      *
                            ***************************************

                                    ---------------------
                                    Active property flags
                                    ---------------------
   (+) Dipole Moment


------------------------------------------------------------------------------
                       ORCA ELECTRIC PROPERTIES CALCULATION
------------------------------------------------------------------------------

Dipole Moment Calculation                       ... on
Quadrupole Moment Calculation                   ... off
Polarizability Calculation                      ... off
GBWName                                         ... orca.gbw
Electron density                                ... orca.scfp
The origin for moment calculation is the CENTER OF MASS  = (-0.035221, -0.070094 -0.043925)

-------------
DIPOLE MOMENT
-------------
                                X             Y             Z
Electronic contribution:    -31.15572      21.76318      10.30145
Nuclear contribution   :     35.98386     -22.36277     -10.41736
                        -----------------------------------------
Total Dipole Moment    :      4.82814      -0.59959      -0.11591
                        -----------------------------------------
Magnitude (a.u.)       :      4.86660
Magnitude (Debye)      :     12.36993


--------------------
Rotational spectrum 
--------------------
 
Rotational constants in cm-1:     0.003209     0.002114     0.001881 
Rotational constants in MHz :    96.195828    63.385329    56.402284 

 Dipole components along the rotational axes: 
x,y,z [a.u.] :     4.855924    -0.310254    -0.087084 
x,y,z [Debye]:    12.342777    -0.788603    -0.221351 

 


           ************************************************************
           *        Program running with 12 parallel MPI-processes    *
           *              working on a common directory               *
           ************************************************************

-------------------------------------------------------------------------------
                               ORCA SCF HESSIAN
-------------------------------------------------------------------------------

                   --------- SHARK INITIALIZATION DONE ---------

Hessian of the Kohn-Sham DFT energy:
Kohn-Sham wavefunction type                      ... RKS
Hartree-Fock exchange scaling                    ...    0.420
Number of operators                              ...    1
Number of atoms                                  ...   84
Basis set dimensions                             ...  779
Integral neglect threshold                       ... 1.0e-12
Integral primitive cutoff                        ... 1.0e-14

Setting up DFT Hessian calculations              ... 

HESS GRID
---------

General Integration Accuracy     IntAcc      ... 4.388
Radial Grid Type                 RadialGrid  ... OptM3 with GC (2021)
Angular Grid (max. ang.)         AngularGrid ... 4 (Lebedev-302)
Angular grid pruning method      GridPruning ... 4 (adaptive)
Weight generation scheme         WeightScheme... Becke
Basis function cutoff            BFCut       ... 1.0000e-12
Integration weight cutoff        WCut        ... 1.0000e-14
Angular grids for H and He will be reduced by one unit
Partially contracted basis set               ... off
Rotationally invariant grid construction     ... off

Total number of grid points                  ...   393882
Total number of batches                      ...     6198
Average number of points per batch           ...       63
Average number of grid points per atom       ...     4689

Building densities                               ... done   (      0.1 sec)
Calculating rho(r) on the grid                   ... done   (      0.8 sec)
Building xc-kernel on the grid                   ... done   (      0.1 sec)
                                                     done   (      5.3 sec)

Nuclear repulsion Hessian  (SHARK)               ... done   (      0.0 sec)

----------------------------------------------
Forming right-hand sides of CP-SCF equations     ...
----------------------------------------------
One electron integral derivatives  (SHARK)       ... done   (      2.6 sec)
C-PCM contribution to the Fock matrix derivative ... done   (    138.3 sec)

Transforming the overlap derivative matrices     ... 
IBatch  1 (of  2):                                                63.0 sec
IBatch  2 (of  2):                                                51.2 sec
                                                 ... done   (    114.2 sec)
Adding tr(S(x)F(y) C-PCM term to the hessian     ... done   (      1.5 sec)

Making the Q(x) pseudodensities                  ... 
IBatch  1 (of  2):                                                 2.7 sec
IBatch  2 (of  2):                                                 2.5 sec
                                                 ... done   (      5.2 sec)

Adding the E*S(x)*S(y) terms to the Hessian      ... done   (      1.5 sec)

Calculating energy weighted overlap derivatives  ... done   (      0.3 sec)

Two electron integral derivatives (SHARK-RI)     ... 
IBatch  1 (of  2):                                               331.2 sec
IBatch  2 (of  2):                                                82.0 sec
                                                 ... done   (    413.2 sec)
Exchange-correlation integral derivatives        ... done   (    252.3 sec)
tr(F(y)Q(x)) contribution to the Hessian         ... done   (      3.8 sec)

Response fock operator R(S(x)) (SHARK-RI)        ... 
IBatch  1 (of  6):                                               550.1 sec
IBatch  2 (of  6):                                               544.7 sec
IBatch  3 (of  6):                                               605.6 sec
IBatch  4 (of  6):                                               535.1 sec
IBatch  5 (of  6):                                               570.4 sec
IBatch  6 (of  6):                                                92.5 sec
                                                 ... done   (   2898.4 sec)

XC Response fock operator R(S(x))                ... 
IBatch  1 (of  2):                                               122.7 sec
IBatch  2 (of  2):                                                43.8 sec
                                                 ... done   (    166.4 sec)

tr(F(y)S(x)) contribution to the Hessian         ... 
                                                 ... done   (      0.2 sec)

Transforming and finalizing RHSs                 ... done   (     62.9 sec)

----------------------------------------------
Solving the CP-SCF equations (RI)                ...
----------------------------------------------
IBatch 1 (of 8)
     CP-SCF ITERATION   0:   2.3918e-01 (  91.7 sec   0/ 34 done)
     CP-SCF ITERATION   1:   4.5857e-02 (  97.4 sec   0/ 34 done)
     CP-SCF ITERATION   2:   2.9149e-02 (  95.4 sec   0/ 34 done)
     CP-SCF ITERATION   3:   9.1104e-03 (  98.9 sec   0/ 34 done)
     CP-SCF ITERATION   4:   2.5806e-03 (  87.9 sec   0/ 34 done)
     CP-SCF ITERATION   5:   9.9771e-04 (  93.4 sec   0/ 34 done)
     CP-SCF ITERATION   6:   3.3506e-04 (  92.0 sec   0/ 34 done)
     CP-SCF ITERATION   7:   1.2407e-04 (  94.0 sec   3/ 34 done)
     CP-SCF ITERATION   8:   5.0219e-05 (  86.0 sec  23/ 34 done)
     CP-SCF ITERATION   9:   1.7954e-05 (  34.1 sec  34/ 34 done)
                    *** THE CP-SCF HAS CONVERGED ***
IBatch 2 (of 8)
     CP-SCF ITERATION   0:   2.2027e-01 (  96.3 sec   0/ 34 done)
     CP-SCF ITERATION   1:   4.8140e-02 (  95.0 sec   0/ 34 done)
     CP-SCF ITERATION   2:   2.3043e-02 (  96.2 sec   0/ 34 done)
     CP-SCF ITERATION   3:   8.0655e-03 ( 100.3 sec   0/ 34 done)
     CP-SCF ITERATION   4:   2.3843e-03 (  98.8 sec   0/ 34 done)
     CP-SCF ITERATION   5:   9.4067e-04 (  98.0 sec   0/ 34 done)
     CP-SCF ITERATION   6:   3.2789e-04 (  90.2 sec   2/ 34 done)
     CP-SCF ITERATION   7:   1.3124e-04 (  87.0 sec  11/ 34 done)
     CP-SCF ITERATION   8:   5.3658e-05 (  61.4 sec  25/ 34 done)
     CP-SCF ITERATION   9:   1.9941e-05 (  26.1 sec  34/ 34 done)
                    *** THE CP-SCF HAS CONVERGED ***
IBatch 3 (of 8)
     CP-SCF ITERATION   0:   1.5361e-01 ( 101.4 sec   0/ 34 done)
     CP-SCF ITERATION   1:   3.6639e-02 (  93.5 sec   0/ 34 done)
     CP-SCF ITERATION   2:   2.0519e-02 ( 103.3 sec   0/ 34 done)
     CP-SCF ITERATION   3:   6.9489e-03 (  91.5 sec   0/ 34 done)
     CP-SCF ITERATION   4:   2.5216e-03 (  93.8 sec   0/ 34 done)
     CP-SCF ITERATION   5:   9.4181e-04 (  94.7 sec   0/ 34 done)
     CP-SCF ITERATION   6:   2.6959e-04 (  94.7 sec   1/ 34 done)
     CP-SCF ITERATION   7:   1.2347e-04 (  93.4 sec  14/ 34 done)
     CP-SCF ITERATION   8:   4.2319e-05 (  59.4 sec  30/ 34 done)
     CP-SCF ITERATION   9:   1.7005e-05 (  17.0 sec  34/ 34 done)
                    *** THE CP-SCF HAS CONVERGED ***
IBatch 4 (of 8)
     CP-SCF ITERATION   0:   3.9999e-01 (  95.5 sec   0/ 34 done)
     CP-SCF ITERATION   1:   4.4181e-02 (  93.5 sec   0/ 34 done)
     CP-SCF ITERATION   2:   2.3975e-02 (  98.5 sec   0/ 34 done)
     CP-SCF ITERATION   3:   8.3305e-03 (  98.1 sec   0/ 34 done)
     CP-SCF ITERATION   4:   2.8006e-03 (  99.1 sec   0/ 34 done)
     CP-SCF ITERATION   5:   9.1845e-04 (  96.8 sec   0/ 34 done)
     CP-SCF ITERATION   6:   3.4288e-04 (  88.3 sec   0/ 34 done)
     CP-SCF ITERATION   7:   1.3517e-04 (  91.8 sec   3/ 34 done)
     CP-SCF ITERATION   8:   5.4388e-05 (  91.5 sec  29/ 34 done)
     CP-SCF ITERATION   9:   1.7093e-05 (  19.4 sec  34/ 34 done)
                    *** THE CP-SCF HAS CONVERGED ***
IBatch 5 (of 8)
     CP-SCF ITERATION   0:   3.0204e-01 (  88.4 sec   0/ 34 done)
     CP-SCF ITERATION   1:   3.2483e-02 (  91.5 sec   0/ 34 done)
     CP-SCF ITERATION   2:   1.3128e-02 ( 100.6 sec   0/ 34 done)
     CP-SCF ITERATION   3:   4.5697e-03 (  92.8 sec   0/ 34 done)
     CP-SCF ITERATION   4:   1.5791e-03 (  91.4 sec   0/ 34 done)
     CP-SCF ITERATION   5:   5.3511e-04 (  97.1 sec   0/ 34 done)
     CP-SCF ITERATION   6:   1.9638e-04 (  99.9 sec   3/ 34 done)
     CP-SCF ITERATION   7:   4.8205e-05 (  88.3 sec  27/ 34 done)
     CP-SCF ITERATION   8:   1.8953e-05 (  22.5 sec  34/ 34 done)
                    *** THE CP-SCF HAS CONVERGED ***
IBatch 6 (of 8)
     CP-SCF ITERATION   0:   1.6511e-01 (  94.1 sec   0/ 34 done)
     CP-SCF ITERATION   1:   3.2275e-02 (  90.7 sec   0/ 34 done)
     CP-SCF ITERATION   2:   1.1519e-02 (  94.4 sec   0/ 34 done)
     CP-SCF ITERATION   3:   3.7650e-03 (  92.9 sec   0/ 34 done)
     CP-SCF ITERATION   4:   1.4536e-03 (  95.5 sec   0/ 34 done)
     CP-SCF ITERATION   5:   4.1503e-04 (  94.0 sec   0/ 34 done)
     CP-SCF ITERATION   6:   1.5964e-04 ( 101.6 sec  23/ 34 done)
     CP-SCF ITERATION   7:   4.7214e-05 (  30.6 sec  33/ 34 done)
     CP-SCF ITERATION   8:   1.8352e-05 (  11.0 sec  34/ 34 done)
                    *** THE CP-SCF HAS CONVERGED ***
IBatch 7 (of 8)
     CP-SCF ITERATION   0:   1.3416e-01 (  91.6 sec   0/ 34 done)
     CP-SCF ITERATION   1:   1.7625e-02 (  94.6 sec   0/ 34 done)
     CP-SCF ITERATION   2:   6.7203e-03 (  95.5 sec   0/ 34 done)
     CP-SCF ITERATION   3:   1.6973e-03 (  93.4 sec   0/ 34 done)
     CP-SCF ITERATION   4:   7.5860e-04 (  91.1 sec   0/ 34 done)
     CP-SCF ITERATION   5:   2.1689e-04 (  90.9 sec   0/ 34 done)
     CP-SCF ITERATION   6:   8.1608e-05 (  92.1 sec  14/ 34 done)
     CP-SCF ITERATION   7:   3.2327e-05 (  57.7 sec  32/ 34 done)
     CP-SCF ITERATION   8:   1.1722e-05 (  13.4 sec  34/ 34 done)
                    *** THE CP-SCF HAS CONVERGED ***
IBatch 8 (of 8)
     CP-SCF ITERATION   0:   1.1217e-01 (  39.6 sec   0/ 14 done)
     CP-SCF ITERATION   1:   1.6704e-02 (  45.7 sec   0/ 14 done)
     CP-SCF ITERATION   2:   6.3901e-03 (  42.9 sec   0/ 14 done)
     CP-SCF ITERATION   3:   1.7692e-03 (  41.9 sec   0/ 14 done)
     CP-SCF ITERATION   4:   8.2472e-04 (  39.4 sec   0/ 14 done)
     CP-SCF ITERATION   5:   1.9941e-04 (  38.8 sec   0/ 14 done)
     CP-SCF ITERATION   6:   6.9573e-05 (  39.1 sec   3/ 14 done)
     CP-SCF ITERATION   7:   2.7412e-05 (  31.6 sec  14/ 14 done)
                    *** THE CP-SCF HAS CONVERGED ***

                                                 ... done   (   5956.3 sec)
Forming perturbed density Hessian contributions  ... done   (      3.5 sec)
Calculating [Q*(d^2 A/dXdY)*Q  ] C-PCM term      ... done   (      0.1 sec)
Calculating [d^2(V_N)/(dXdY)*Q ] C-PCM term      ... done   (      0.0 sec)
Calculating [d^2(V_el)/(dXdY)*Q] C-PCM term      ... done   (      4.8 sec)
Calculating C-PCM term that depends on dQ/dX     ... done   (      4.2 sec)
2nd integral derivative contribs (SHARK-RI)      ... done   (    795.9 sec)
Exchange-correlation Hessian                     ... done   (    103.0 sec)
Dispersion correction in the Hessian             ... done   (      3.5 sec)
gCP correction in the Hessian                    ... done   (      2.9 sec)
Dipole derivatives                               ... (center of mass: -0.035221, -0.070094 -0.043925)done   (      0.3 sec)

Total SCF Hessian time: 0 days 3 hours 3 min 3 sec 

Writing the Hessian file to the disk             ... done


Maximum memory used throughout the entire SCFHESS-calculation: 1043.4 MB

-----------------------
VIBRATIONAL FREQUENCIES
-----------------------

Scaling factor for frequencies =  1.000000000  (already applied!)

   0:         0.00 cm**-1
   1:         0.00 cm**-1
   2:         0.00 cm**-1
   3:         0.00 cm**-1
   4:         0.00 cm**-1
   5:         0.00 cm**-1
   6:         6.23 cm**-1
   7:        12.48 cm**-1
   8:        20.87 cm**-1
   9:        29.55 cm**-1
  10:        34.27 cm**-1
  11:        42.98 cm**-1
  12:        45.91 cm**-1
  13:        53.95 cm**-1
  14:        54.79 cm**-1
  15:        61.23 cm**-1
  16:        68.92 cm**-1
  17:        76.22 cm**-1
  18:        79.24 cm**-1
  19:        84.93 cm**-1
  20:        95.57 cm**-1
  21:       116.66 cm**-1
  22:       132.26 cm**-1
  23:       141.54 cm**-1
  24:       155.35 cm**-1
  25:       167.44 cm**-1
  26:       184.93 cm**-1
  27:       187.25 cm**-1
  28:       197.11 cm**-1
  29:       209.43 cm**-1
  30:       226.33 cm**-1
  31:       229.06 cm**-1
  32:       241.44 cm**-1
  33:       250.65 cm**-1
  34:       253.62 cm**-1
  35:       258.67 cm**-1
  36:       263.59 cm**-1
  37:       267.67 cm**-1
  38:       268.09 cm**-1
  39:       285.50 cm**-1
  40:       292.10 cm**-1
  41:       295.97 cm**-1
  42:       299.54 cm**-1
  43:       301.09 cm**-1
  44:       308.81 cm**-1
  45:       324.41 cm**-1
  46:       343.25 cm**-1
  47:       343.51 cm**-1
  48:       362.38 cm**-1
  49:       386.03 cm**-1
  50:       386.85 cm**-1
  51:       398.15 cm**-1
  52:       405.82 cm**-1
  53:       424.38 cm**-1
  54:       425.15 cm**-1
  55:       443.34 cm**-1
  56:       450.71 cm**-1
  57:       468.14 cm**-1
  58:       478.93 cm**-1
  59:       481.07 cm**-1
  60:       483.51 cm**-1
  61:       499.16 cm**-1
  62:       508.22 cm**-1
  63:       528.07 cm**-1
  64:       563.83 cm**-1
  65:       571.51 cm**-1
  66:       579.15 cm**-1
  67:       588.91 cm**-1
  68:       598.09 cm**-1
  69:       601.63 cm**-1
  70:       611.29 cm**-1
  71:       619.38 cm**-1
  72:       636.56 cm**-1
  73:       640.26 cm**-1
  74:       641.88 cm**-1
  75:       644.62 cm**-1
  76:       646.35 cm**-1
  77:       667.42 cm**-1
  78:       671.97 cm**-1
  79:       688.77 cm**-1
  80:       699.60 cm**-1
  81:       722.45 cm**-1
  82:       729.98 cm**-1
  83:       740.74 cm**-1
  84:       742.47 cm**-1
  85:       765.41 cm**-1
  86:       775.82 cm**-1
  87:       782.29 cm**-1
  88:       795.42 cm**-1
  89:       798.97 cm**-1
  90:       800.52 cm**-1
  91:       816.10 cm**-1
  92:       831.33 cm**-1
  93:       836.70 cm**-1
  94:       857.96 cm**-1
  95:       863.26 cm**-1
  96:       869.29 cm**-1
  97:       894.12 cm**-1
  98:       894.97 cm**-1
  99:       896.94 cm**-1
 100:       899.86 cm**-1
 101:       901.47 cm**-1
 102:       910.90 cm**-1
 103:       913.68 cm**-1
 104:       919.35 cm**-1
 105:       935.46 cm**-1
 106:       940.28 cm**-1
 107:       943.66 cm**-1
 108:       953.15 cm**-1
 109:       969.77 cm**-1
 110:       970.51 cm**-1
 111:       976.46 cm**-1
 112:       977.72 cm**-1
 113:       994.34 cm**-1
 114:      1007.16 cm**-1
 115:      1013.51 cm**-1
 116:      1020.87 cm**-1
 117:      1029.72 cm**-1
 118:      1030.52 cm**-1
 119:      1039.51 cm**-1
 120:      1041.57 cm**-1
 121:      1042.95 cm**-1
 122:      1043.22 cm**-1
 123:      1048.80 cm**-1
 124:      1049.09 cm**-1
 125:      1057.53 cm**-1
 126:      1061.49 cm**-1
 127:      1061.89 cm**-1
 128:      1079.66 cm**-1
 129:      1080.58 cm**-1
 130:      1085.34 cm**-1
 131:      1097.12 cm**-1
 132:      1110.12 cm**-1
 133:      1111.34 cm**-1
 134:      1125.94 cm**-1
 135:      1133.89 cm**-1
 136:      1142.23 cm**-1
 137:      1144.62 cm**-1
 138:      1153.78 cm**-1
 139:      1165.50 cm**-1
 140:      1191.37 cm**-1
 141:      1196.36 cm**-1
 142:      1202.93 cm**-1
 143:      1206.90 cm**-1
 144:      1212.08 cm**-1
 145:      1230.33 cm**-1
 146:      1235.37 cm**-1
 147:      1236.70 cm**-1
 148:      1239.79 cm**-1
 149:      1245.32 cm**-1
 150:      1250.41 cm**-1
 151:      1263.04 cm**-1
 152:      1270.83 cm**-1
 153:      1273.39 cm**-1
 154:      1291.34 cm**-1
 155:      1296.37 cm**-1
 156:      1306.01 cm**-1
 157:      1312.80 cm**-1
 158:      1335.92 cm**-1
 159:      1348.43 cm**-1
 160:      1352.65 cm**-1
 161:      1364.71 cm**-1
 162:      1368.42 cm**-1
 163:      1370.33 cm**-1
 164:      1378.45 cm**-1
 165:      1385.05 cm**-1
 166:      1389.81 cm**-1
 167:      1396.79 cm**-1
 168:      1398.90 cm**-1
 169:      1401.12 cm**-1
 170:      1409.91 cm**-1
 171:      1421.29 cm**-1
 172:      1422.81 cm**-1
 173:      1429.61 cm**-1
 174:      1440.30 cm**-1
 175:      1448.81 cm**-1
 176:      1454.93 cm**-1
 177:      1456.23 cm**-1
 178:      1458.93 cm**-1
 179:      1460.51 cm**-1
 180:      1463.08 cm**-1
 181:      1484.72 cm**-1
 182:      1508.13 cm**-1
 183:      1515.25 cm**-1
 184:      1516.24 cm**-1
 185:      1519.11 cm**-1
 186:      1524.98 cm**-1
 187:      1526.85 cm**-1
 188:      1533.13 cm**-1
 189:      1533.90 cm**-1
 190:      1535.16 cm**-1
 191:      1535.22 cm**-1
 192:      1536.00 cm**-1
 193:      1536.72 cm**-1
 194:      1538.71 cm**-1
 195:      1540.73 cm**-1
 196:      1552.98 cm**-1
 197:      1567.59 cm**-1
 198:      1572.36 cm**-1
 199:      1579.52 cm**-1
 200:      1580.67 cm**-1
 201:      1591.50 cm**-1
 202:      1643.03 cm**-1
 203:      1677.66 cm**-1
 204:      1678.97 cm**-1
 205:      1681.05 cm**-1
 206:      1694.97 cm**-1
 207:      1700.03 cm**-1
 208:      1718.68 cm**-1
 209:      1720.20 cm**-1
 210:      1726.38 cm**-1
 211:      1728.91 cm**-1
 212:      1734.82 cm**-1
 213:      1783.49 cm**-1
 214:      1840.37 cm**-1
 215:      3093.42 cm**-1
 216:      3096.89 cm**-1
 217:      3104.56 cm**-1
 218:      3108.30 cm**-1
 219:      3110.71 cm**-1
 220:      3114.62 cm**-1
 221:      3114.63 cm**-1
 222:      3118.65 cm**-1
 223:      3142.91 cm**-1
 224:      3163.61 cm**-1
 225:      3166.13 cm**-1
 226:      3167.27 cm**-1
 227:      3167.86 cm**-1
 228:      3188.55 cm**-1
 229:      3195.24 cm**-1
 230:      3197.76 cm**-1
 231:      3202.07 cm**-1
 232:      3208.50 cm**-1
 233:      3213.43 cm**-1
 234:      3240.66 cm**-1
 235:      3253.00 cm**-1
 236:      3254.43 cm**-1
 237:      3257.54 cm**-1
 238:      3264.50 cm**-1
 239:      3266.94 cm**-1
 240:      3273.18 cm**-1
 241:      3275.34 cm**-1
 242:      3279.31 cm**-1
 243:      3282.91 cm**-1
 244:      3285.69 cm**-1
 245:      3286.31 cm**-1
 246:      3288.85 cm**-1
 247:      3289.59 cm**-1
 248:      3294.65 cm**-1
 249:      3297.94 cm**-1
 250:      3647.53 cm**-1
 251:      3863.77 cm**-1


------------
NORMAL MODES
------------

These modes are the Cartesian displacements weighted by the diagonal matrix
M(i,i)=1/sqrt(m[i]) where m[i] is the mass of the displaced atom
Thus, these vectors are normalized but *not* orthogonal

                  0          1          2          3          4          5    
      0       0.000000   0.000000   0.000000   0.000000   0.000000   0.000000
      1       0.000000   0.000000   0.000000   0.000000   0.000000   0.000000
      2       0.000000   0.000000   0.000000   0.000000   0.000000   0.000000
      3       0.000000   0.000000   0.000000   0.000000   0.000000   0.000000
      4       0.000000   0.000000   0.000000   0.000000   0.000000   0.000000
      5       0.000000   0.000000   0.000000   0.000000   0.000000   0.000000
      6       0.000000   0.000000   0.000000   0.000000   0.000000   0.000000
      7       0.000000   0.000000   0.000000   0.000000   0.000000   0.000000
      8       0.000000   0.000000   0.000000   0.000000   0.000000   0.000000
      9       0.000000   0.000000   0.000000   0.000000   0.000000   0.000000
     10       0.000000   0.000000   0.000000   0.000000   0.000000   0.000000
     11       0.000000   0.000000   0.000000   0.000000   0.000000   0.000000
     12       0.000000   0.000000   0.000000   0.000000   0.000000   0.000000
     13       0.000000   0.000000   0.000000   0.000000   0.000000   0.000000
     14       0.000000   0.000000   0.000000   0.000000   0.000000   0.000000
     15       0.000000   0.000000   0.000000   0.000000   0.000000   0.000000
     16       0.000000   0.000000   0.000000   0.000000   0.000000   0.000000
     17       0.000000   0.000000   0.000000   0.000000   0.000000   0.000000
     18       0.000000   0.000000   0.000000   0.000000   0.000000   0.000000
     19       0.000000   0.000000   0.000000   0.000000   0.000000   0.000000
     20       0.000000   0.000000   0.000000   0.000000   0.000000   0.000000
     21       0.000000   0.000000   0.000000   0.000000   0.000000   0.000000
     22       0.000000   0.000000   0.000000   0.000000   0.000000   0.000000
     23       0.000000   0.000000   0.000000   0.000000   0.000000   0.000000
     24       0.000000   0.000000   0.000000   0.000000   0.000000   0.000000
     25       0.000000   0.000000   0.000000   0.000000   0.000000   0.000000
     26       0.000000   0.000000   0.000000   0.000000   0.000000   0.000000
     27       0.000000   0.000000   0.000000   0.000000   0.000000   0.000000
     28       0.000000   0.000000   0.000000   0.000000   0.000000   0.000000
     29       0.000000   0.000000   0.000000   0.000000   0.000000   0.000000
     30       0.000000   0.000000   0.000000   0.000000   0.000000   0.000000
     31       0.000000   0.000000   0.000000   0.000000   0.000000   0.000000
     32       0.000000   0.000000   0.000000   0.000000   0.000000   0.000000
     33       0.000000   0.000000   0.000000   0.000000   0.000000   0.000000
     34       0.000000   0.000000   0.000000   0.000000   0.000000   0.000000
     35       0.000000   0.000000   0.000000   0.000000   0.000000   0.000000
     36       0.000000   0.000000   0.000000   0.000000   0.000000   0.000000
     37       0.000000   0.000000   0.000000   0.000000   0.000000   0.000000
     38       0.000000   0.000000   0.000000   0.000000   0.000000   0.000000
     39       0.000000   0.000000   0.000000   0.000000   0.000000   0.000000
     40       0.000000   0.000000   0.000000   0.000000   0.000000   0.000000
     41       0.000000   0.000000   0.000000   0.000000   0.000000   0.000000
     42       0.000000   0.000000   0.000000   0.000000   0.000000   0.000000
     43       0.000000   0.000000   0.000000   0.000000   0.000000   0.000000
     44       0.000000   0.000000   0.000000   0.000000   0.000000   0.000000
     45       0.000000   0.000000   0.000000   0.000000   0.000000   0.000000
     46       0.000000   0.000000   0.000000   0.000000   0.000000   0.000000
     47       0.000000   0.000000   0.000000   0.000000   0.000000   0.000000
     48       0.000000   0.000000   0.000000   0.000000   0.000000   0.000000
     49       0.000000   0.000000   0.000000   0.000000   0.000000   0.000000
     50       0.000000   0.000000   0.000000   0.000000   0.000000   0.000000
     51       0.000000   0.000000   0.000000   0.000000   0.000000   0.000000
     52       0.000000   0.000000   0.000000   0.000000   0.000000   0.000000
     53       0.000000   0.000000   0.000000   0.000000   0.000000   0.000000
     54       0.000000   0.000000   0.000000   0.000000   0.000000   0.000000
     55       0.000000   0.000000   0.000000   0.000000   0.000000   0.000000
     56       0.000000   0.000000   0.000000   0.000000   0.000000   0.000000
     57       0.000000   0.000000   0.000000   0.000000   0.000000   0.000000
     58       0.000000   0.000000   0.000000   0.000000   0.000000   0.000000
     59       0.000000   0.000000   0.000000   0.000000   0.000000   0.000000
     60       0.000000   0.000000   0.000000   0.000000   0.000000   0.000000
     61       0.000000   0.000000   0.000000   0.000000   0.000000   0.000000
     62       0.000000   0.000000   0.000000   0.000000   0.000000   0.000000
     63       0.000000   0.000000   0.000000   0.000000   0.000000   0.000000
     64       0.000000   0.000000   0.000000   0.000000   0.000000   0.000000
     65       0.000000   0.000000   0.000000   0.000000   0.000000   0.000000
     66       0.000000   0.000000   0.000000   0.000000   0.000000   0.000000
     67       0.000000   0.000000   0.000000   0.000000   0.000000   0.000000
     68       0.000000   0.000000   0.000000   0.000000   0.000000   0.000000
     69       0.000000   0.000000   0.000000   0.000000   0.000000   0.000000
     70       0.000000   0.000000   0.000000   0.000000   0.000000   0.000000
     71       0.000000   0.000000   0.000000   0.000000   0.000000   0.000000
     72       0.000000   0.000000   0.000000   0.000000   0.000000   0.000000
     73       0.000000   0.000000   0.000000   0.000000   0.000000   0.000000
     74       0.000000   0.000000   0.000000   0.000000   0.000000   0.000000
     75       0.000000   0.000000   0.000000   0.000000   0.000000   0.000000
     76       0.000000   0.000000   0.000000   0.000000   0.000000   0.000000
     77       0.000000   0.000000   0.000000   0.000000   0.000000   0.000000
     78       0.000000   0.000000   0.000000   0.000000   0.000000   0.000000
     79       0.000000   0.000000   0.000000   0.000000   0.000000   0.000000
     80       0.000000   0.000000   0.000000   0.000000   0.000000   0.000000
     81       0.000000   0.000000   0.000000   0.000000   0.000000   0.000000
     82       0.000000   0.000000   0.000000   0.000000   0.000000   0.000000
     83       0.000000   0.000000   0.000000   0.000000   0.000000   0.000000
     84       0.000000   0.000000   0.000000   0.000000   0.000000   0.000000
     85       0.000000   0.000000   0.000000   0.000000   0.000000   0.000000
     86       0.000000   0.000000   0.000000   0.000000   0.000000   0.000000
     87       0.000000   0.000000   0.000000   0.000000   0.000000   0.000000
     88       0.000000   0.000000   0.000000   0.000000   0.000000   0.000000
     89       0.000000   0.000000   0.000000   0.000000   0.000000   0.000000
     90       0.000000   0.000000   0.000000   0.000000   0.000000   0.000000
     91       0.000000   0.000000   0.000000   0.000000   0.000000   0.000000
     92       0.000000   0.000000   0.000000   0.000000   0.000000   0.000000
     93       0.000000   0.000000   0.000000   0.000000   0.000000   0.000000
     94       0.000000   0.000000   0.000000   0.000000   0.000000   0.000000
     95       0.000000   0.000000   0.000000   0.000000   0.000000   0.000000
     96       0.000000   0.000000   0.000000   0.000000   0.000000   0.000000
     97       0.000000   0.000000   0.000000   0.000000   0.000000   0.000000
     98       0.000000   0.000000   0.000000   0.000000   0.000000   0.000000
     99       0.000000   0.000000   0.000000   0.000000   0.000000   0.000000
    100       0.000000   0.000000   0.000000   0.000000   0.000000   0.000000
    101       0.000000   0.000000   0.000000   0.000000   0.000000   0.000000
    102       0.000000   0.000000   0.000000   0.000000   0.000000   0.000000
    103       0.000000   0.000000   0.000000   0.000000   0.000000   0.000000
    104       0.000000   0.000000   0.000000   0.000000   0.000000   0.000000
    105       0.000000   0.000000   0.000000   0.000000   0.000000   0.000000
    106       0.000000   0.000000   0.000000   0.000000   0.000000   0.000000
    107       0.000000   0.000000   0.000000   0.000000   0.000000   0.000000
    108       0.000000   0.000000   0.000000   0.000000   0.000000   0.000000
    109       0.000000   0.000000   0.000000   0.000000   0.000000   0.000000
    110       0.000000   0.000000   0.000000   0.000000   0.000000   0.000000
    111       0.000000   0.000000   0.000000   0.000000   0.000000   0.000000
    112       0.000000   0.000000   0.000000   0.000000   0.000000   0.000000
    113       0.000000   0.000000   0.000000   0.000000   0.000000   0.000000
    114       0.000000   0.000000   0.000000   0.000000   0.000000   0.000000
    115       0.000000   0.000000   0.000000   0.000000   0.000000   0.000000
    116       0.000000   0.000000   0.000000   0.000000   0.000000   0.000000
    117       0.000000   0.000000   0.000000   0.000000   0.000000   0.000000
    118       0.000000   0.000000   0.000000   0.000000   0.000000   0.000000
    119       0.000000   0.000000   0.000000   0.000000   0.000000   0.000000
    120       0.000000   0.000000   0.000000   0.000000   0.000000   0.000000
    121       0.000000   0.000000   0.000000   0.000000   0.000000   0.000000
    122       0.000000   0.000000   0.000000   0.000000   0.000000   0.000000
    123       0.000000   0.000000   0.000000   0.000000   0.000000   0.000000
    124       0.000000   0.000000   0.000000   0.000000   0.000000   0.000000
    125       0.000000   0.000000   0.000000   0.000000   0.000000   0.000000
    126       0.000000   0.000000   0.000000   0.000000   0.000000   0.000000
    127       0.000000   0.000000   0.000000   0.000000   0.000000   0.000000
    128       0.000000   0.000000   0.000000   0.000000   0.000000   0.000000
    129       0.000000   0.000000   0.000000   0.000000   0.000000   0.000000
    130       0.000000   0.000000   0.000000   0.000000   0.000000   0.000000
    131       0.000000   0.000000   0.000000   0.000000   0.000000   0.000000
    132       0.000000   0.000000   0.000000   0.000000   0.000000   0.000000
    133       0.000000   0.000000   0.000000   0.000000   0.000000   0.000000
    134       0.000000   0.000000   0.000000   0.000000   0.000000   0.000000
    135       0.000000   0.000000   0.000000   0.000000   0.000000   0.000000
    136       0.000000   0.000000   0.000000   0.000000   0.000000   0.000000
    137       0.000000   0.000000   0.000000   0.000000   0.000000   0.000000
    138       0.000000   0.000000   0.000000   0.000000   0.000000   0.000000
    139       0.000000   0.000000   0.000000   0.000000   0.000000   0.000000
    140       0.000000   0.000000   0.000000   0.000000   0.000000   0.000000
    141       0.000000   0.000000   0.000000   0.000000   0.000000   0.000000
    142       0.000000   0.000000   0.000000   0.000000   0.000000   0.000000
    143       0.000000   0.000000   0.000000   0.000000   0.000000   0.000000
    144       0.000000   0.000000   0.000000   0.000000   0.000000   0.000000
    145       0.000000   0.000000   0.000000   0.000000   0.000000   0.000000
    146       0.000000   0.000000   0.000000   0.000000   0.000000   0.000000
    147       0.000000   0.000000   0.000000   0.000000   0.000000   0.000000
    148       0.000000   0.000000   0.000000   0.000000   0.000000   0.000000
    149       0.000000   0.000000   0.000000   0.000000   0.000000   0.000000
    150       0.000000   0.000000   0.000000   0.000000   0.000000   0.000000
    151       0.000000   0.000000   0.000000   0.000000   0.000000   0.000000
    152       0.000000   0.000000   0.000000   0.000000   0.000000   0.000000
    153       0.000000   0.000000   0.000000   0.000000   0.000000   0.000000
    154       0.000000   0.000000   0.000000   0.000000   0.000000   0.000000
    155       0.000000   0.000000   0.000000   0.000000   0.000000   0.000000
    156       0.000000   0.000000   0.000000   0.000000   0.000000   0.000000
    157       0.000000   0.000000   0.000000   0.000000   0.000000   0.000000
    158       0.000000   0.000000   0.000000   0.000000   0.000000   0.000000
    159       0.000000   0.000000   0.000000   0.000000   0.000000   0.000000
    160       0.000000   0.000000   0.000000   0.000000   0.000000   0.000000
    161       0.000000   0.000000   0.000000   0.000000   0.000000   0.000000
    162       0.000000   0.000000   0.000000   0.000000   0.000000   0.000000
    163       0.000000   0.000000   0.000000   0.000000   0.000000   0.000000
    164       0.000000   0.000000   0.000000   0.000000   0.000000   0.000000
    165       0.000000   0.000000   0.000000   0.000000   0.000000   0.000000
    166       0.000000   0.000000   0.000000   0.000000   0.000000   0.000000
    167       0.000000   0.000000   0.000000   0.000000   0.000000   0.000000
    168       0.000000   0.000000   0.000000   0.000000   0.000000   0.000000
    169       0.000000   0.000000   0.000000   0.000000   0.000000   0.000000
    170       0.000000   0.000000   0.000000   0.000000   0.000000   0.000000
    171       0.000000   0.000000   0.000000   0.000000   0.000000   0.000000
    172       0.000000   0.000000   0.000000   0.000000   0.000000   0.000000
    173       0.000000   0.000000   0.000000   0.000000   0.000000   0.000000
    174       0.000000   0.000000   0.000000   0.000000   0.000000   0.000000
    175       0.000000   0.000000   0.000000   0.000000   0.000000   0.000000
    176       0.000000   0.000000   0.000000   0.000000   0.000000   0.000000
    177       0.000000   0.000000   0.000000   0.000000   0.000000   0.000000
    178       0.000000   0.000000   0.000000   0.000000   0.000000   0.000000
    179       0.000000   0.000000   0.000000   0.000000   0.000000   0.000000
    180       0.000000   0.000000   0.000000   0.000000   0.000000   0.000000
    181       0.000000   0.000000   0.000000   0.000000   0.000000   0.000000
    182       0.000000   0.000000   0.000000   0.000000   0.000000   0.000000
    183       0.000000   0.000000   0.000000   0.000000   0.000000   0.000000
    184       0.000000   0.000000   0.000000   0.000000   0.000000   0.000000
    185       0.000000   0.000000   0.000000   0.000000   0.000000   0.000000
    186       0.000000   0.000000   0.000000   0.000000   0.000000   0.000000
    187       0.000000   0.000000   0.000000   0.000000   0.000000   0.000000
    188       0.000000   0.000000   0.000000   0.000000   0.000000   0.000000
    189       0.000000   0.000000   0.000000   0.000000   0.000000   0.000000
    190       0.000000   0.000000   0.000000   0.000000   0.000000   0.000000
    191       0.000000   0.000000   0.000000   0.000000   0.000000   0.000000
    192       0.000000   0.000000   0.000000   0.000000   0.000000   0.000000
    193       0.000000   0.000000   0.000000   0.000000   0.000000   0.000000
    194       0.000000   0.000000   0.000000   0.000000   0.000000   0.000000
    195       0.000000   0.000000   0.000000   0.000000   0.000000   0.000000
    196       0.000000   0.000000   0.000000   0.000000   0.000000   0.000000
    197       0.000000   0.000000   0.000000   0.000000   0.000000   0.000000
    198       0.000000   0.000000   0.000000   0.000000   0.000000   0.000000
    199       0.000000   0.000000   0.000000   0.000000   0.000000   0.000000
    200       0.000000   0.000000   0.000000   0.000000   0.000000   0.000000
    201       0.000000   0.000000   0.000000   0.000000   0.000000   0.000000
    202       0.000000   0.000000   0.000000   0.000000   0.000000   0.000000
    203       0.000000   0.000000   0.000000   0.000000   0.000000   0.000000
    204       0.000000   0.000000   0.000000   0.000000   0.000000   0.000000
    205       0.000000   0.000000   0.000000   0.000000   0.000000   0.000000
    206       0.000000   0.000000   0.000000   0.000000   0.000000   0.000000
    207       0.000000   0.000000   0.000000   0.000000   0.000000   0.000000
    208       0.000000   0.000000   0.000000   0.000000   0.000000   0.000000
    209       0.000000   0.000000   0.000000   0.000000   0.000000   0.000000
    210       0.000000   0.000000   0.000000   0.000000   0.000000   0.000000
    211       0.000000   0.000000   0.000000   0.000000   0.000000   0.000000
    212       0.000000   0.000000   0.000000   0.000000   0.000000   0.000000
    213       0.000000   0.000000   0.000000   0.000000   0.000000   0.000000
    214       0.000000   0.000000   0.000000   0.000000   0.000000   0.000000
    215       0.000000   0.000000   0.000000   0.000000   0.000000   0.000000
    216       0.000000   0.000000   0.000000   0.000000   0.000000   0.000000
    217       0.000000   0.000000   0.000000   0.000000   0.000000   0.000000
    218       0.000000   0.000000   0.000000   0.000000   0.000000   0.000000
    219       0.000000   0.000000   0.000000   0.000000   0.000000   0.000000
    220       0.000000   0.000000   0.000000   0.000000   0.000000   0.000000
    221       0.000000   0.000000   0.000000   0.000000   0.000000   0.000000
    222       0.000000   0.000000   0.000000   0.000000   0.000000   0.000000
    223       0.000000   0.000000   0.000000   0.000000   0.000000   0.000000
    224       0.000000   0.000000   0.000000   0.000000   0.000000   0.000000
    225       0.000000   0.000000   0.000000   0.000000   0.000000   0.000000
    226       0.000000   0.000000   0.000000   0.000000   0.000000   0.000000
    227       0.000000   0.000000   0.000000   0.000000   0.000000   0.000000
    228       0.000000   0.000000   0.000000   0.000000   0.000000   0.000000
    229       0.000000   0.000000   0.000000   0.000000   0.000000   0.000000
    230       0.000000   0.000000   0.000000   0.000000   0.000000   0.000000
    231       0.000000   0.000000   0.000000   0.000000   0.000000   0.000000
    232       0.000000   0.000000   0.000000   0.000000   0.000000   0.000000
    233       0.000000   0.000000   0.000000   0.000000   0.000000   0.000000
    234       0.000000   0.000000   0.000000   0.000000   0.000000   0.000000
    235       0.000000   0.000000   0.000000   0.000000   0.000000   0.000000
    236       0.000000   0.000000   0.000000   0.000000   0.000000   0.000000
    237       0.000000   0.000000   0.000000   0.000000   0.000000   0.000000
    238       0.000000   0.000000   0.000000   0.000000   0.000000   0.000000
    239       0.000000   0.000000   0.000000   0.000000   0.000000   0.000000
    240       0.000000   0.000000   0.000000   0.000000   0.000000   0.000000
    241       0.000000   0.000000   0.000000   0.000000   0.000000   0.000000
    242       0.000000   0.000000   0.000000   0.000000   0.000000   0.000000
    243       0.000000   0.000000   0.000000   0.000000   0.000000   0.000000
    244       0.000000   0.000000   0.000000   0.000000   0.000000   0.000000
    245       0.000000   0.000000   0.000000   0.000000   0.000000   0.000000
    246       0.000000   0.000000   0.000000   0.000000   0.000000   0.000000
    247       0.000000   0.000000   0.000000   0.000000   0.000000   0.000000
    248       0.000000   0.000000   0.000000   0.000000   0.000000   0.000000
    249       0.000000   0.000000   0.000000   0.000000   0.000000   0.000000
    250       0.000000   0.000000   0.000000   0.000000   0.000000   0.000000
    251       0.000000   0.000000   0.000000   0.000000   0.000000   0.000000
                  6          7          8          9         10         11    
      0       0.014519   0.068009  -0.006460  -0.015164   0.087077   0.036162
      1       0.070468  -0.076742   0.015259   0.052907   0.088695   0.069453
      2      -0.002145  -0.071292   0.004231  -0.056393   0.022535  -0.117434
      3      -0.040276   0.035897   0.004181  -0.053038   0.054867  -0.029534
      4       0.017558  -0.038434   0.022084   0.045120   0.044715   0.030919
      5      -0.006889   0.030872  -0.000225  -0.016119   0.000500  -0.084974
      6      -0.085073   0.103770   0.016169  -0.044713   0.022323  -0.056673
      7      -0.034706  -0.059831   0.040888   0.013252   0.024404  -0.035658
      8      -0.011290   0.127118  -0.003392   0.021516  -0.018660  -0.057050
      9      -0.075434   0.200554   0.016193  -0.001097   0.020199  -0.020626
     10      -0.031858  -0.120474   0.050509  -0.011599   0.047257  -0.063429
     11      -0.010704   0.121725  -0.002048   0.019360  -0.015782  -0.059894
     12      -0.019712   0.227940   0.003396   0.033114   0.052246   0.042832
     13       0.024070  -0.162523   0.041133  -0.006062   0.092092  -0.024696
     14      -0.005413   0.018787   0.002062  -0.021295   0.006480  -0.091818
     15       0.024845   0.161709  -0.007408   0.026564   0.085843   0.071941
     16       0.074113  -0.139458   0.024308   0.026901   0.112362   0.041916
     17      -0.001169  -0.077810   0.005468  -0.059112   0.025974  -0.120643
     18      -0.051483  -0.068169   0.000407  -0.103999   0.050361  -0.074588
     19       0.017904   0.024579   0.004629   0.066830   0.016194   0.051596
     20      -0.007685   0.034824  -0.003123  -0.015540  -0.004218  -0.083943
     21      -0.034818  -0.047191  -0.013217  -0.024001   0.021412  -0.042420
     22       0.008172   0.028739  -0.003342   0.034144   0.008325   0.031650
     23      -0.003200   0.019411   0.013092  -0.009796   0.019171  -0.072212
     24      -0.025854  -0.033575  -0.029508   0.039258  -0.000065  -0.024836
     25      -0.010394   0.031052  -0.053372   0.055924  -0.009471   0.019448
     26       0.035446   0.032245   0.070356   0.032128   0.021036  -0.031711
     27      -0.011979  -0.018439  -0.033272   0.098471  -0.020062  -0.008516
     28      -0.016599   0.024633  -0.038368  -0.007381  -0.002981  -0.019091
     29       0.025886   0.021863   0.059332   0.030101   0.037548  -0.010924
     30      -0.013082  -0.023932  -0.019638   0.067145  -0.009864  -0.016817
     31      -0.001818   0.018209   0.019886  -0.065009   0.017643  -0.026885
     32      -0.017744   0.003665  -0.004465  -0.012098   0.045181  -0.040544
     33      -0.026275  -0.040530  -0.009261  -0.001997   0.013482  -0.036009
     34       0.012912   0.020718   0.039307  -0.039403   0.023787   0.002977
     35      -0.034378   0.002891  -0.029574  -0.033916   0.034932  -0.074430
     36      -0.029070  -0.033419  -0.041466   0.050509  -0.003772  -0.022615
     37      -0.023806   0.035318  -0.114589   0.123954  -0.031286   0.033077
     38       0.078953   0.055955   0.136172   0.074378   0.011230  -0.006662
     39      -0.018285  -0.017632  -0.057116   0.121068  -0.027692  -0.004398
     40      -0.042033   0.034574  -0.158630   0.125488  -0.047507   0.009191
     41       0.109664   0.065066   0.189005   0.109341   0.021168   0.036608
     42      -0.004387  -0.002239  -0.061512   0.181639  -0.048266   0.012309
     43      -0.047727   0.029495  -0.143194   0.062200  -0.041931  -0.028388
     44       0.100069   0.052800   0.178130   0.106636   0.039158   0.056317
     45      -0.001171  -0.002466  -0.049816   0.172084  -0.044881   0.011110
     46      -0.035473   0.023999  -0.083186  -0.004511  -0.019156  -0.042344
     47       0.059070   0.032027   0.113594   0.068122   0.046441   0.032494
     48      -0.003003  -0.015634  -0.013190   0.091913  -0.018834  -0.008857
     49      -0.001656   0.010886   0.050757  -0.127332   0.028888  -0.055299
     50      -0.041721  -0.011858  -0.037506  -0.033821   0.059131  -0.039165
     51      -0.030716  -0.046850  -0.003109  -0.032397   0.022746  -0.040071
     52       0.031518   0.020661   0.066759  -0.070731   0.022452  -0.003197
     53      -0.067731  -0.010166  -0.055882  -0.054028   0.052714  -0.074223
     54      -0.020156  -0.016633  -0.067398   0.133224  -0.031895  -0.002089
     55      -0.053310   0.037743  -0.209655   0.178030  -0.066109   0.018010
     56       0.145058   0.083946   0.244613   0.143417   0.015040   0.058688
     57       0.003473   0.010002  -0.075603   0.237987  -0.067585   0.027201
     58      -0.063269   0.029233  -0.182768   0.068089  -0.056594  -0.046436
     59       0.128077   0.061814   0.225439   0.137834   0.046748   0.092940
     60       0.049089   0.017293  -0.015625  -0.020178   0.112142   0.057705
     61       0.110757  -0.058558   0.001750   0.078754   0.104785   0.121789
     62       0.000398  -0.147332   0.005935  -0.086344   0.036607  -0.141281
     63       0.068284   0.183329  -0.016916   0.054145   0.111802   0.122566
     64       0.117122  -0.170903   0.017764   0.032319   0.148016   0.073123
     65       0.002930  -0.158229   0.009058  -0.090663   0.043957  -0.145396
     66      -0.010544   0.300194   0.002225   0.065307   0.052527   0.069878
     67       0.028487  -0.212727   0.047602  -0.026787   0.112219  -0.046412
     68      -0.004486   0.013562   0.002910  -0.023365   0.009383  -0.094153
     69      -0.110668   0.252031   0.025647   0.004421  -0.005401  -0.043203
     70      -0.072519  -0.137128   0.064824  -0.036604   0.030910  -0.116166
     71      -0.014005   0.197584  -0.004285   0.049291  -0.030525  -0.037021
     72      -0.128329   0.079004   0.024975  -0.074157  -0.001933  -0.107615
     73      -0.077457  -0.031240   0.046744   0.006121  -0.009502  -0.067246
     74      -0.015320   0.207148  -0.007021   0.052993  -0.036333  -0.032325
     75      -0.057502  -0.098067   0.001460  -0.129976   0.053288  -0.092625
     76       0.038922   0.103050  -0.005427   0.159653  -0.009270   0.105036
     77      -0.011672  -0.014402  -0.009267  -0.032924  -0.016903  -0.106292
     78      -0.071000  -0.140741   0.006018  -0.186545   0.065546  -0.126272
     79       0.005013  -0.005358   0.005523   0.016288   0.022848   0.022014
     80      -0.006814   0.100944  -0.012266   0.000887  -0.016519  -0.066027
     81      -0.002904  -0.007818  -0.021423   0.110629  -0.029086   0.011150
     82      -0.010909   0.008219   0.053007  -0.164029   0.031074  -0.057011
     83      -0.018006  -0.004453  -0.044158   0.061279   0.052233  -0.033043
     84       0.012001  -0.008976   0.056978  -0.009123  -0.010236  -0.109250
     85      -0.047017   0.062528   0.011363   0.002745   0.067486   0.039393
     86      -0.022761   0.010280  -0.059115  -0.017678  -0.005330   0.010181
     87       0.041581   0.004909   0.035710  -0.012026   0.019138  -0.045305
     88      -0.066759   0.040730   0.027522  -0.015071   0.016142  -0.020265
     89       0.013245   0.007870  -0.082045  -0.052223  -0.018508   0.062456
     90       0.103037   0.028187  -0.004558   0.009928   0.117203  -0.010480
     91      -0.146396   0.029251   0.077614  -0.002977  -0.048841  -0.065358
     92       0.080529   0.008104  -0.123513  -0.083030   0.005766   0.100837
     93       0.136357   0.037066  -0.026882   0.032382   0.187853  -0.038101
     94      -0.204401   0.041195   0.111514   0.026377  -0.064295  -0.046949
     95       0.110608   0.009065  -0.142107  -0.079746   0.042411   0.082699
     96       0.106358   0.022056  -0.005766   0.034814   0.157906  -0.106026
     97      -0.184979   0.063806   0.096281   0.044788  -0.013738   0.015697
     98       0.073509   0.010437  -0.118935  -0.045837   0.054078   0.027122
     99       0.043417  -0.000913   0.037055   0.014125   0.056964  -0.141798
    100      -0.106121   0.074320   0.045313   0.032428   0.053346   0.058536
    101       0.005823   0.011137  -0.076556  -0.014541   0.028646  -0.008980
    102       0.020863   0.000713   0.044052  -0.043620  -0.028808  -0.011412
    103      -0.014389   0.027378  -0.004117  -0.046040   0.011326  -0.025931
    104      -0.009518   0.009388  -0.071074  -0.059547  -0.039256   0.080286
    105       0.018705   0.001065   0.045928  -0.046702  -0.032452  -0.006341
    106      -0.004144   0.019710  -0.033884  -0.063008   0.012247  -0.033930
    107      -0.025883   0.009494  -0.058986  -0.087542  -0.073718   0.116787
    108       0.009665   0.002014   0.041333  -0.074540  -0.048485   0.024260
    109       0.010850   0.019957   0.006205  -0.050522  -0.003768  -0.015433
    110      -0.009990   0.010555  -0.071860  -0.034089  -0.020240   0.047045
    111       0.016189  -0.000439   0.037091  -0.068794  -0.053159   0.038118
    112       0.027291   0.011750   0.003588  -0.030713  -0.014855  -0.002081
    113      -0.003788   0.001496  -0.054613  -0.014384  -0.024404  -0.000651
    114       0.004060   0.005070   0.027104  -0.094884  -0.041394   0.070449
    115       0.029869  -0.004182   0.011942  -0.022530  -0.017062   0.007609
    116       0.005072   0.001654  -0.049367   0.003290  -0.034087  -0.028894
    117      -0.014408   0.013325   0.022892  -0.129524  -0.030323   0.093789
    118       0.022108  -0.009525   0.025298  -0.037023  -0.012013   0.000511
    119       0.004715   0.010616  -0.064232   0.002783  -0.033758  -0.012124
    120      -0.018876   0.016456   0.027599  -0.139064  -0.029877   0.082133
    121       0.010384   0.000210   0.029499  -0.063129  -0.007347  -0.013309
    122      -0.004558   0.018795  -0.083000  -0.013605  -0.024361   0.034251
    123      -0.007662   0.010108   0.035915  -0.111558  -0.039813   0.048978
    124       0.004379   0.014248   0.018971  -0.069360  -0.002186  -0.020858
    125      -0.011072   0.018914  -0.086095  -0.032345  -0.018954   0.062375
    126       0.010942  -0.001078   0.022628  -0.081207  -0.044595   0.070510
    127       0.038323  -0.012586   0.002283  -0.003869  -0.020930   0.014480
    128       0.013233  -0.008654  -0.026047   0.022693  -0.047244  -0.061852
    129       0.025621  -0.010374   0.029556  -0.049109  -0.060294   0.039048
    130       0.042136  -0.001720  -0.011277  -0.002521  -0.022956   0.003135
    131       0.007906  -0.014662  -0.017805   0.016396  -0.043578  -0.048616
    132       0.031402  -0.010094   0.039743  -0.040107  -0.067679   0.021292
    133       0.037597   0.014115  -0.009079  -0.018147  -0.021022  -0.001812
    134      -0.002339  -0.009297  -0.036883  -0.006189  -0.028290  -0.017947
    135       0.033240  -0.023337   0.028891  -0.018341  -0.075163   0.019168
    136       0.046732  -0.006660  -0.037893   0.019106  -0.025498  -0.023728
    137       0.012766  -0.026644   0.017606   0.031528  -0.061728  -0.040252
    138      -0.000110  -0.028464  -0.000898  -0.018338  -0.026551   0.024105
    139       0.010954  -0.031482  -0.032295   0.045186   0.011377   0.008116
    140       0.023509  -0.036366   0.049913   0.046794  -0.087457  -0.026282
    141      -0.038605  -0.042102  -0.036805   0.001249   0.025127   0.012513
    142       0.001739  -0.033780  -0.005867   0.031741   0.019442   0.053476
    143      -0.014367  -0.048266   0.066803   0.039192  -0.042849   0.033900
    144      -0.034332  -0.061765  -0.035863   0.045643   0.006156   0.009696
    145       0.029680  -0.015675  -0.018013   0.017677  -0.008500   0.012963
    146      -0.048353  -0.057961   0.080068   0.030792  -0.000843   0.081675
    147      -0.004953  -0.056900  -0.009146   0.042958  -0.036422   0.010503
    148       0.065939   0.010634  -0.016722  -0.014216  -0.044702  -0.020941
    149      -0.064890  -0.047382   0.044825   0.013310   0.033783   0.058183
    150       0.037641  -0.041365   0.027980   0.021757  -0.090895   0.003904
    151       0.073093   0.011261  -0.044761   0.001376  -0.052638  -0.051079
    152      -0.027952  -0.036716   0.028164   0.022143  -0.011617   0.010274
    153      -0.019028  -0.045759  -0.018152   0.014178  -0.007913   0.009240
    154       0.063852   0.016606   0.026218  -0.045407  -0.039365   0.017056
    155      -0.080348  -0.036576   0.010004  -0.004861   0.064890   0.034604
    156      -0.038229  -0.033854  -0.035367  -0.016692   0.028151   0.009029
    157       0.034801  -0.002190   0.040394  -0.037367  -0.017315   0.073427
    158      -0.062597  -0.032622   0.009063   0.001056   0.044510   0.012091
    159      -0.055250  -0.032657  -0.050113  -0.024006   0.056218   0.010230
    160       0.001571  -0.027779   0.032201  -0.000018   0.017508   0.100029
    161      -0.034351  -0.039280   0.036930   0.020621  -0.004562   0.015968
    162       0.068700  -0.014284   0.061732  -0.025577  -0.127962   0.011124
    163       0.058425  -0.006429  -0.070021   0.037395  -0.036719  -0.066382
    164       0.051963  -0.019140   0.015257   0.041969  -0.114216  -0.084072
    165      -0.067190  -0.046283  -0.062092   0.002869   0.067958   0.007597
    166      -0.034765  -0.060194  -0.006643   0.064338   0.056785   0.088085
    167       0.001883  -0.059649   0.101770   0.058175  -0.078556   0.063482
    168      -0.000104  -0.077164  -0.010254   0.089235  -0.058188   0.012731
    169       0.094879   0.029214  -0.029768  -0.028918  -0.074079  -0.061941
    170      -0.100317  -0.057242   0.060134   0.004379   0.078966   0.103403
    171      -0.010891  -0.047607  -0.008868   0.020117  -0.020472   0.010793
    172       0.087074   0.037287   0.047074  -0.075926  -0.054282  -0.002537
    173      -0.105031  -0.030392  -0.019074  -0.023666   0.102206   0.029683
    174       0.008643  -0.034867   0.003727  -0.000360  -0.042709   0.011461
    175       0.010377  -0.036703  -0.060043   0.068056   0.013555  -0.033193
    176       0.037349  -0.043029   0.074013   0.060469  -0.113637  -0.020597
    177      -0.005071  -0.015855   0.000099  -0.049353  -0.013278   0.044695
    178      -0.008563  -0.044051  -0.023726   0.055039   0.030934   0.033206
    179       0.049050  -0.028489   0.039338   0.052021  -0.117391  -0.066990
    180      -0.024337  -0.069448  -0.028513   0.065312  -0.014360   0.008664
    181       0.029260  -0.020379  -0.046695   0.040379  -0.007957  -0.018423
    182      -0.036053  -0.064874   0.103662   0.042959  -0.025941   0.096440
    183      -0.062311  -0.072424  -0.062595   0.061533   0.043315   0.006459
    184       0.024102  -0.016856   0.000341   0.008060  -0.002979   0.038473
    185      -0.073649  -0.066125   0.092810   0.025246   0.029810   0.119589
    186       0.050401  -0.048583   0.035799   0.041166  -0.112818  -0.006195
    187       0.073177   0.006830  -0.072149   0.022864  -0.052921  -0.076007
    188      -0.013675  -0.042144   0.053481   0.030929  -0.036062   0.013944
    189       0.062709  -0.036842   0.047942   0.019242  -0.124980  -0.004279
    190       0.097939   0.029019  -0.046374  -0.018915  -0.077906  -0.071253
    191      -0.043719  -0.031410   0.002774   0.012836   0.014744   0.007635
    192       0.021200  -0.073011   0.009793   0.086548  -0.088535   0.013455
    193       0.122099   0.048981  -0.031042  -0.052063  -0.100419  -0.091137
    194      -0.110139  -0.050825   0.035270  -0.005862   0.100172   0.085506
    195       0.008666  -0.085017  -0.004412   0.109060  -0.077443   0.014000
    196       0.095391   0.022838  -0.060296  -0.003321  -0.077558  -0.089158
    197      -0.089308  -0.063720   0.085130   0.015253   0.056149   0.120608
    198      -0.026995  -0.089439  -0.037026   0.107696  -0.024858   0.012422
    199       0.089431   0.029728  -0.008930  -0.041800  -0.066760  -0.038119
    200      -0.128328  -0.065339   0.073164  -0.002255   0.114603   0.140302
    201      -0.095062  -0.056901  -0.087592   0.019047   0.105991   0.002791
    202      -0.041295  -0.062153   0.009924   0.056231   0.063191   0.114750
    203      -0.023434  -0.068426   0.115269   0.053530  -0.048085   0.104328
    204      -0.056357  -0.053010  -0.053361   0.020820   0.046320   0.009392
    205      -0.035554  -0.065342  -0.034117   0.088034   0.058118   0.055481
    206       0.016477  -0.066429   0.124451   0.072189  -0.107617   0.079071
    207      -0.071968  -0.032123  -0.064772  -0.029877   0.084623   0.007041
    208      -0.055472  -0.073484   0.003392   0.074189   0.077906   0.120994
    209       0.025390  -0.052840   0.092779   0.063842  -0.108196   0.030060
    210      -0.045110  -0.026771  -0.039047  -0.033539   0.044077   0.008081
    211       0.034961   0.001136   0.070165  -0.049317  -0.016344   0.100255
    212      -0.071728  -0.025434  -0.014906  -0.013314   0.064830  -0.005588
    213       0.091995  -0.010514   0.082823  -0.025282  -0.163649   0.003091
    214       0.085446   0.011030  -0.074051   0.019742  -0.068230  -0.092920
    215       0.047544  -0.011995  -0.005840   0.031121  -0.101440  -0.092931
    216       0.068033  -0.001628   0.064416  -0.053681  -0.122384   0.021060
    217       0.038669  -0.019468  -0.067994   0.051302  -0.013728  -0.047881
    218       0.082846  -0.011720   0.009458   0.048628  -0.154899  -0.122352
    219       0.072010  -0.024203   0.062215  -0.002381  -0.136818   0.002060
    220       0.060135  -0.010725  -0.091902   0.055306  -0.037297  -0.089981
    221       0.054650  -0.028243   0.041007   0.054225  -0.126038  -0.069836
    222      -0.025391   0.016933   0.016347  -0.149648  -0.022318   0.120455
    223       0.025082  -0.020614   0.031526  -0.031249  -0.010477   0.003641
    224       0.012103   0.011435  -0.061277   0.016233  -0.040293  -0.033348
    225      -0.031864   0.023660   0.024118  -0.167859  -0.019823   0.098791
    226       0.004310  -0.003441   0.040177  -0.078014  -0.003918  -0.019627
    227      -0.004789   0.026024  -0.095467  -0.012731  -0.022844   0.048755
    228      -0.013215   0.012549   0.038745  -0.119683  -0.035629   0.040142
    229      -0.008063   0.020834   0.022240  -0.089220   0.007287  -0.032645
    230      -0.015587   0.026225  -0.100765  -0.045941  -0.016393   0.097349
    231       0.126613   0.040435  -0.020926   0.008216   0.142543   0.040027
    232      -0.161964   0.010810   0.090433  -0.016049  -0.088886  -0.111978
    233       0.110037   0.007291  -0.141311  -0.108623  -0.000519   0.142957
    234       0.185696   0.056050  -0.060261   0.048008   0.266338  -0.007924
    235      -0.265652   0.032407   0.150595   0.035445  -0.116736  -0.081187
    236       0.163806   0.008728  -0.175076  -0.103532   0.063104   0.111255
    237       0.132357   0.028667  -0.022654   0.053001   0.213928  -0.130532
    238      -0.231379   0.072760   0.124013   0.068940  -0.026549   0.030287
    239       0.097343   0.011248  -0.133811  -0.043502   0.083368   0.012050
    240       0.020005  -0.012134   0.053762   0.016117   0.033503  -0.194331
    241      -0.091876   0.091162   0.033393   0.046465   0.091836   0.105867
    242      -0.023960   0.012671  -0.058021   0.011996   0.036924  -0.051414
    243      -0.034021  -0.025767   0.087384  -0.025626  -0.082498  -0.135640
    244       0.009830   0.069137  -0.024195  -0.005843   0.111914   0.069683
    245      -0.071058   0.012538  -0.030058   0.005706  -0.018132  -0.014290
    246      -0.051799  -0.016690  -0.045072  -0.058794   0.059046   0.011493
    247      -0.011302  -0.036134   0.039087   0.006095   0.030546   0.121061
    248      -0.011433  -0.030094   0.022061   0.023273  -0.030378  -0.024334
    249      -0.085611  -0.040413  -0.078077  -0.013550   0.099920   0.008796
    250      -0.011953  -0.035089   0.048661  -0.001331   0.030614   0.133197
    251      -0.050483  -0.047263   0.050950   0.020314   0.012214   0.049039
                 12         13         14         15         16         17    
      0       0.017228  -0.086910  -0.169042   0.118554  -0.092625   0.008354
      1       0.036381  -0.023338  -0.088143   0.119372  -0.032447   0.000480
      2       0.092963  -0.083915   0.016858   0.007967  -0.036057  -0.014523
      3      -0.027958  -0.019008  -0.154325  -0.022765  -0.048790  -0.013756
      4      -0.021416   0.070588  -0.062107  -0.009252   0.023029  -0.022228
      5       0.067808  -0.035233   0.036053   0.008279  -0.012143  -0.018190
      6      -0.063757   0.058648  -0.068447  -0.142331   0.004176  -0.074123
      7      -0.045623   0.122558   0.012805  -0.158626   0.066205  -0.084445
      8       0.049153   0.006150   0.068126   0.006036   0.009394  -0.031639
      9      -0.052944   0.065517   0.007707  -0.122669   0.015743  -0.107744
     10      -0.009267   0.074718   0.065753  -0.177226   0.054844  -0.119137
     11       0.054215   0.000067   0.078150   0.003834   0.008100  -0.037904
     12      -0.006395  -0.004770  -0.002499   0.014071  -0.024617  -0.084753
     13       0.051063  -0.023638   0.042591  -0.048968   0.001684  -0.094084
     14       0.079346  -0.049006   0.057532   0.003475  -0.015036  -0.032708
     15       0.028105  -0.079702  -0.093545   0.136147  -0.080064  -0.027669
     16       0.072651  -0.070438  -0.035893   0.099329  -0.042677  -0.035909
     17       0.098951  -0.091093   0.026758   0.005636  -0.037216  -0.020894
     18      -0.034648  -0.037352  -0.200066  -0.053427  -0.049317   0.015294
     19      -0.046409   0.092942  -0.080269   0.007810   0.038577   0.006237
     20       0.062949  -0.032439   0.029174   0.009429  -0.009181  -0.010310
     21      -0.038504  -0.039402  -0.136027  -0.046594  -0.038217   0.017883
     22      -0.050676   0.084771  -0.097219   0.006364   0.043810   0.016360
     23       0.069454  -0.019559   0.020260   0.006183  -0.021314  -0.023010
     24      -0.034456  -0.047889  -0.088622  -0.047039  -0.037928   0.016944
     25      -0.013617   0.067696  -0.056849   0.005559   0.031494   0.009054
     26       0.017387  -0.002610   0.013938   0.006025  -0.002794  -0.011795
     27      -0.038261  -0.063798  -0.039055  -0.047829  -0.032055   0.017185
     28      -0.007720   0.024348  -0.045363   0.012593   0.048375   0.005303
     29       0.015539   0.060544  -0.055450  -0.001414  -0.028139  -0.008493
     30      -0.043522  -0.062195  -0.058722  -0.045850  -0.027860   0.017815
     31      -0.040026   0.019752  -0.080421   0.016117   0.069217   0.011783
     32       0.064566   0.077512  -0.086280  -0.003026  -0.057672  -0.017951
     33      -0.043856  -0.047910  -0.113661  -0.044377  -0.030987   0.017826
     34      -0.065517   0.055962  -0.112427   0.011728   0.065034   0.018043
     35       0.094899   0.030098  -0.040831   0.001211  -0.052581  -0.024979
     36      -0.026419  -0.046134  -0.084607  -0.049302  -0.044161   0.016512
     37       0.026111   0.076668  -0.025181  -0.002259   0.003068   0.003862
     38      -0.043960  -0.027578   0.056502   0.012110   0.039709  -0.002033
     39      -0.023160  -0.060601  -0.030838  -0.051729  -0.043627   0.016183
     40       0.071273   0.043655   0.014638  -0.003608  -0.007893  -0.004105
     41      -0.105146   0.010816   0.028538   0.012009   0.055410   0.009783
     42      -0.027133  -0.076781   0.019763  -0.052193  -0.037077   0.016608
     43       0.076617   0.000159   0.026790   0.004061   0.011858  -0.007125
     44      -0.106329   0.075585  -0.041618   0.005257   0.026731   0.011131
     45      -0.035498  -0.079094   0.015932  -0.050774  -0.030847   0.018112
     46       0.037429  -0.009127  -0.003198   0.012376   0.039840  -0.002329
     47      -0.045839   0.100035  -0.082968  -0.002098  -0.015815   0.001657
     48      -0.047739  -0.074617  -0.031360  -0.046188  -0.022999   0.017938
     49      -0.046816  -0.018829  -0.078120   0.022661   0.088804   0.013883
     50       0.080290   0.129814  -0.153327  -0.009939  -0.084975  -0.016500
     51      -0.042380  -0.041264  -0.129707  -0.043586  -0.034258   0.017476
     52      -0.054475   0.062404  -0.133635   0.005110   0.047821   0.014589
     53       0.089218   0.043388  -0.037176   0.019632  -0.027991  -0.025268
     54      -0.016210  -0.059785  -0.024464  -0.053147  -0.048641   0.015195
     55       0.106949   0.048770   0.041004  -0.010389  -0.033241  -0.009184
     56      -0.158881  -0.006890   0.061268   0.017557   0.091741   0.018040
     57      -0.022983  -0.087612   0.062449  -0.054098  -0.036580   0.016674
     58       0.115951  -0.026457   0.061636   0.002767   0.002510  -0.013546
     59      -0.160238   0.106499  -0.061961   0.005749   0.040602   0.020492
     60       0.045432  -0.147854  -0.234343   0.212433  -0.134711   0.052027
     61       0.054963  -0.063936  -0.145804   0.236726  -0.066662   0.046537
     62       0.108557  -0.116977  -0.005327   0.007739  -0.053205  -0.006609
     63       0.064992  -0.135494  -0.105020   0.247361  -0.114681  -0.011069
     64       0.119556  -0.146997  -0.057215   0.202785  -0.086687  -0.017709
     65       0.118595  -0.129577   0.010122   0.005617  -0.055641  -0.016700
     66       0.004102  -0.001926   0.058520   0.027124  -0.014100  -0.113450
     67       0.081885  -0.063771   0.084121  -0.063244  -0.006385  -0.122387
     68       0.083990  -0.054595   0.064887   0.001773  -0.015838  -0.037384
     69      -0.079969   0.125041   0.075697  -0.216896   0.057832  -0.154178
     70      -0.026843   0.113681   0.125721  -0.293691   0.088880  -0.167575
     71       0.039072   0.033323   0.101655   0.002634   0.025468  -0.046767
     72      -0.099509   0.112315  -0.057830  -0.252697   0.038471  -0.094099
     73      -0.091282   0.196821   0.033464  -0.261068   0.109863  -0.106193
     74       0.029780   0.044269   0.085033   0.006417   0.027908  -0.036431
     75      -0.035064  -0.042833  -0.218793  -0.063965  -0.050992   0.020803
     76      -0.052193   0.104167  -0.010321   0.034660   0.052218   0.000345
     77       0.055767  -0.045067   0.017886  -0.006548  -0.003310   0.008508
     78      -0.032576  -0.050451  -0.257564  -0.080535  -0.057033   0.024408
     79      -0.046969   0.087888  -0.117559  -0.005222   0.035064   0.013082
     80       0.055023  -0.019143   0.032589   0.027464  -0.002603  -0.007186
     81      -0.022384  -0.050408  -0.024377  -0.054447  -0.042689   0.021320
     82      -0.017340  -0.005916  -0.089061   0.017796   0.076410   0.020155
     83       0.007073   0.098004  -0.124139   0.001672  -0.055003  -0.031874
     84      -0.046851   0.076817   0.085005   0.054622  -0.079800   0.077587
     85       0.079000  -0.129204   0.031768  -0.036115   0.054324  -0.048152
     86      -0.018874   0.035799   0.020172  -0.020314  -0.016603   0.170115
     87       0.030233   0.013817   0.052518   0.020506   0.003637   0.001564
     88      -0.033891  -0.064565   0.065675   0.011384  -0.048761  -0.015991
     89      -0.019932  -0.005889  -0.000473  -0.024087   0.011829   0.050771
     90       0.109039  -0.049395   0.047536  -0.041190   0.080610  -0.013690
     91      -0.058567   0.001253   0.068169   0.054572  -0.099070   0.072563
     92      -0.038956  -0.053145  -0.000610  -0.042782   0.028282  -0.060023
     93       0.107358  -0.048177   0.080909  -0.078279   0.074710   0.051727
     94       0.033930  -0.004687   0.030736   0.057026  -0.041096   0.120770
     95      -0.063425  -0.050813   0.024594  -0.060478   0.010503  -0.041611
     96       0.024903   0.022273   0.119088  -0.046513  -0.017586   0.143654
     97       0.152184  -0.076276  -0.008654   0.012984   0.070834   0.074101
     98      -0.067526  -0.001907   0.049219  -0.057644  -0.025657   0.092160
     99      -0.052303   0.084718   0.119654   0.022693  -0.095229   0.156373
    100       0.172748  -0.137279  -0.005928  -0.036329   0.117409  -0.007561
    101      -0.044315   0.041537   0.045240  -0.035269  -0.039051   0.197752
    102       0.019205   0.008337   0.040749   0.028326   0.003797  -0.027848
    103      -0.119274  -0.073539   0.076857   0.029476  -0.083740  -0.090164
    104      -0.003823  -0.005485  -0.009228  -0.024308   0.019899   0.054670
    105       0.023173   0.006315   0.038746   0.025931   0.009706  -0.023847
    106      -0.206554  -0.066249   0.093570   0.056952  -0.167989  -0.172509
    107       0.005924  -0.017752  -0.020399  -0.033409   0.044199   0.065693
    108       0.005718  -0.005956   0.038902   0.018879   0.003747  -0.030890
    109      -0.088415  -0.089000   0.048638   0.015896  -0.004517  -0.043052
    110      -0.004066   0.012779   0.001267  -0.011473  -0.006828   0.043087
    111       0.030055   0.007155   0.030949   0.008227   0.000904  -0.023422
    112      -0.038102  -0.059696   0.028109   0.001826   0.000890  -0.024564
    113      -0.021609   0.010078  -0.005303   0.013225   0.017631   0.035722
    114       0.025457   0.004719   0.034312  -0.012128  -0.002623   0.028257
    115      -0.020507  -0.046401   0.001640  -0.018074   0.030133   0.059357
    116      -0.023405   0.008696  -0.000383   0.035679   0.010923  -0.031895
    117      -0.004548  -0.023153   0.039992  -0.025228   0.004898   0.062318
    118      -0.046808  -0.075263  -0.017657  -0.025470   0.083934   0.128034
    119      -0.010271   0.024702   0.020833   0.036937  -0.037712  -0.082902
    120      -0.028501  -0.042556   0.045378  -0.014720   0.015761   0.047074
    121      -0.094909  -0.113939  -0.003004  -0.008813   0.097841   0.099606
    122       0.005399   0.036383   0.031486   0.011608  -0.075171  -0.064641
    123      -0.024869  -0.031780   0.045904   0.007448   0.010643  -0.000486
    124      -0.116780  -0.117540   0.031908   0.011962   0.050380   0.018602
    125       0.008847   0.029044   0.019961  -0.011771  -0.056665  -0.004030
    126       0.048255   0.033463   0.027952  -0.013322  -0.011668   0.038031
    127       0.015593  -0.000628  -0.005101  -0.022725   0.008262   0.074437
    128      -0.035606  -0.015198  -0.015536   0.048437   0.047462  -0.050520
    129       0.061665   0.046327   0.017766   0.005203  -0.008101  -0.008060
    130       0.014928   0.006288   0.010115  -0.004438  -0.017243   0.007536
    131      -0.037384  -0.022044  -0.024291   0.032978   0.063905   0.001646
    132       0.057239   0.034271   0.018624   0.016615  -0.005057  -0.048680
    133      -0.007156  -0.025190   0.029561   0.007359  -0.029459  -0.059828
    134      -0.036585  -0.007733  -0.017982   0.015361   0.052727   0.060537
    135       0.060899   0.046103   0.005442   0.012601   0.004392  -0.019383
    136       0.003348   0.019369   0.006696   0.015747   0.000241   0.005193
    137      -0.020980  -0.037622  -0.035572   0.017490   0.056126  -0.012353
    138       0.032471   0.059075   0.026269   0.032533   0.022643  -0.010089
    139      -0.011489   0.016554   0.030701   0.013482  -0.012634  -0.000429
    140      -0.002049  -0.052777  -0.043234  -0.003628   0.031932  -0.026246
    141      -0.010434   0.062813   0.040470   0.065458   0.067742  -0.019686
    142       0.010060   0.023382   0.047256  -0.013066  -0.064046   0.010611
    143       0.003486  -0.039516  -0.010267  -0.022065  -0.016083  -0.017605
    144      -0.028721   0.024721   0.044170   0.057184   0.066882  -0.027310
    145       0.013787   0.026400   0.022960   0.001016  -0.033308   0.007228
    146       0.008832  -0.022525   0.015538  -0.033383  -0.050248  -0.010156
    147      -0.002813   0.015032   0.026787   0.034476   0.041476  -0.026725
    148       0.036487   0.040403  -0.008100   0.006300  -0.017946   0.006763
    149      -0.012300  -0.000764   0.017952   0.000805  -0.005029  -0.011198
    150       0.046757   0.027722  -0.003642   0.014834   0.016818  -0.028504
    151       0.010443   0.019720  -0.010543   0.020403   0.014535   0.009191
    152      -0.018955  -0.022234  -0.005082   0.009219   0.026707  -0.009508
    153      -0.002876   0.040620   0.024406   0.046164   0.051639  -0.024156
    154       0.067114   0.063360  -0.015934  -0.017338  -0.061355   0.003997
    155      -0.026156   0.022742   0.020650   0.031713   0.034323  -0.008790
    156      -0.001825   0.074144   0.032273   0.066006   0.068924  -0.017115
    157       0.076534   0.052064   0.020733  -0.048565  -0.113048   0.035093
    158      -0.029156   0.018168   0.004464   0.039198   0.051028  -0.022510
    159      -0.012261   0.089126   0.042378   0.081212   0.082726  -0.016951
    160       0.049943   0.038053   0.053903  -0.048385  -0.123306   0.032483
    161      -0.013366  -0.012463  -0.008286   0.010190   0.022992  -0.022083
    162       0.091901   0.029564  -0.021031  -0.008511  -0.008180  -0.031373
    163      -0.018696   0.019213  -0.005145   0.040166   0.038394   0.008102
    164      -0.014619  -0.049484  -0.067391   0.021955   0.078409  -0.019233
    165      -0.035606   0.077728   0.052878   0.092446   0.099284  -0.026083
    166      -0.013720   0.010786   0.078367  -0.017566  -0.081267   0.006682
    167       0.023357  -0.068319  -0.007152  -0.062256  -0.070706  -0.011940
    168      -0.019453  -0.026257   0.039443   0.023276   0.036234  -0.026440
    169       0.041863   0.043079  -0.032594   0.018425   0.010913   0.008387
    170      -0.009151   0.019207   0.038809  -0.006666  -0.034723  -0.012981
    171      -0.001757   0.032524   0.019608   0.039817   0.045774  -0.027882
    172       0.076921   0.085665  -0.055212  -0.010229  -0.047869  -0.023192
    173      -0.027970   0.050198   0.037254   0.053658   0.055287   0.003079
    174       0.030819   0.046920   0.016576   0.033444   0.032933  -0.020577
    175      -0.039603   0.008516   0.019071   0.042046   0.041184  -0.011962
    176       0.012579  -0.066582  -0.051096  -0.019630   0.014974  -0.035429
    177       0.043862   0.076004   0.037059   0.024763  -0.000869   0.005746
    178      -0.014247   0.015950   0.045311   0.006582  -0.029320  -0.002002
    179      -0.004879  -0.060924  -0.066258   0.008814   0.064444  -0.032750
    180      -0.030050   0.004178   0.041488   0.046875   0.059363  -0.029671
    181      -0.016568   0.009590   0.021540   0.022751   0.007884  -0.000282
    182       0.022712  -0.038844   0.012894  -0.057054  -0.080466  -0.009148
    183      -0.060135   0.024123   0.061685   0.078796   0.094435  -0.030482
    184       0.029736   0.035128   0.028593  -0.013777  -0.062129   0.012100
    185       0.015109  -0.009242   0.034777  -0.043631  -0.078886  -0.004443
    186       0.050005   0.019125  -0.015187   0.011100   0.018007  -0.032965
    187      -0.020574  -0.000829  -0.009586   0.035042   0.045013   0.008786
    188       0.003367  -0.019566  -0.018706  -0.003850   0.009649  -0.014279
    189       0.071574   0.031193  -0.022700   0.004992   0.007003  -0.030391
    190       0.022508   0.023034  -0.025216   0.021831   0.021179   0.012555
    191      -0.041883  -0.024131   0.009056   0.022527   0.043254  -0.005164
    192      -0.001541  -0.033228   0.026348   0.004615   0.016979  -0.026721
    193       0.057297   0.053728  -0.058031   0.022874   0.025368   0.009193
    194      -0.021800   0.033755   0.039689   0.018559  -0.003059  -0.012136
    195      -0.021640  -0.047509   0.040799   0.012191   0.027675  -0.026338
    196       0.014520   0.022310  -0.027066   0.037521   0.046807   0.010174
    197       0.003661   0.003672   0.037362  -0.031921  -0.066333  -0.013846
    198      -0.049214  -0.030923   0.060459   0.043994   0.060064  -0.026038
    199       0.057345   0.054978  -0.031637   0.004606  -0.016065   0.007067
    200      -0.006692   0.034383   0.055570  -0.013085  -0.059401  -0.014828
    201      -0.067406   0.080726   0.067942   0.116807   0.128966  -0.034839
    202      -0.000162   0.016750   0.086961  -0.032816  -0.110581   0.013423
    203       0.028646  -0.057051   0.014768  -0.074227  -0.102739  -0.005589
    204      -0.034605   0.056741   0.051208   0.078950   0.085308  -0.027505
    205      -0.043511  -0.002965   0.074479   0.005929  -0.039203  -0.005596
    206       0.036779  -0.090403  -0.007823  -0.089604  -0.106222  -0.008840
    207      -0.024393   0.107436   0.049621   0.102632   0.107911  -0.020534
    208      -0.016114   0.008849   0.098486  -0.029260  -0.108151   0.009132
    209       0.020435  -0.080601  -0.026162  -0.055171  -0.047347  -0.017132
    210      -0.001289   0.087352   0.028800   0.070835   0.071695  -0.015841
    211       0.091609   0.055728   0.015258  -0.071324  -0.148530   0.033279
    212      -0.037769   0.033943   0.004052   0.060180   0.077139  -0.019492
    213       0.110272   0.017437  -0.038614  -0.020693  -0.015197  -0.042603
    214      -0.006997   0.019309  -0.027828   0.042721   0.056617   0.014319
    215      -0.023890  -0.038665  -0.065375   0.034337   0.095509  -0.005779
    216       0.102752   0.037947  -0.019961  -0.013079  -0.012355  -0.021039
    217      -0.027901   0.019203   0.011308   0.038976   0.026011   0.003564
    218      -0.011292  -0.057727  -0.093560   0.028468   0.101507  -0.022889
    219       0.085295   0.021136  -0.023851  -0.006182  -0.005866  -0.041888
    220      -0.036720   0.019404  -0.008393   0.056728   0.060990   0.008772
    221      -0.003320  -0.061664  -0.067640   0.006282   0.055799  -0.034954
    222      -0.010169  -0.029232   0.040703  -0.042568   0.002750   0.100360
    223      -0.032010  -0.065453  -0.042689  -0.041322   0.116100   0.204663
    224      -0.010784   0.026160   0.028310   0.055162  -0.046387  -0.136311
    225      -0.051804  -0.064526   0.049670  -0.023894   0.025674   0.074676
    226      -0.117215  -0.137019  -0.018047  -0.012124   0.142471   0.149507
    227       0.016555   0.049029   0.048694   0.010479  -0.115370  -0.101521
    228      -0.045876  -0.044194   0.051783   0.014766   0.015243  -0.003878
    229      -0.157850  -0.142185   0.045557   0.023894   0.055604   0.012645
    230       0.023663   0.036185   0.026708  -0.029287  -0.080944   0.000567
    231       0.170569  -0.101450   0.020751  -0.065974   0.145684  -0.074999
    232      -0.145823   0.054372   0.094194   0.088166  -0.178421   0.097642
    233      -0.036157  -0.089762  -0.018446  -0.046514   0.052759  -0.159192
    234       0.168980  -0.100437   0.079080  -0.132555   0.139033   0.035203
    235       0.015309   0.045807   0.030533   0.093642  -0.080077   0.188679
    236      -0.079819  -0.086453   0.025708  -0.075819   0.021820  -0.127571
    237       0.021675   0.026879   0.147673  -0.075158  -0.028134   0.202941
    238       0.227529  -0.082516  -0.040873   0.016570   0.120121   0.103561
    239      -0.088095   0.001791   0.070672  -0.071872  -0.043026   0.112243
    240      -0.116188   0.138126   0.147972   0.049526  -0.166646   0.224680
    241       0.261881  -0.189217  -0.034969  -0.071719   0.201376  -0.039053
    242      -0.046140   0.078655   0.062540  -0.031257  -0.065768   0.300339
    243      -0.106521   0.122552   0.087559   0.103887  -0.138249   0.082927
    244       0.094065  -0.170506   0.031278  -0.068268   0.086306  -0.103652
    245       0.000923   0.062450   0.019111  -0.008838  -0.021534   0.244000
    246       0.006838   0.112136   0.034382   0.081079   0.080125  -0.008239
    247       0.049275   0.036002   0.066878  -0.056993  -0.140429   0.036951
    248      -0.019830  -0.018014  -0.029861   0.026458   0.057192  -0.033389
    249      -0.040996   0.099124   0.062066   0.106952   0.109340  -0.023556
    250       0.058903   0.039217   0.068818  -0.066152  -0.155137   0.043165
    251      -0.006769  -0.010437   0.008461  -0.005321  -0.006521  -0.012001
                 18         19         20         21         22         23    
      0       0.077060  -0.006639   0.042144  -0.007736  -0.001647  -0.022640
      1       0.090581  -0.015006   0.017054   0.004612   0.001184  -0.023797
      2       0.020273  -0.029053   0.041423   0.003009  -0.001967   0.009138
      3       0.024338  -0.008693   0.029872  -0.023102  -0.001713  -0.019386
      4       0.042109  -0.021219  -0.008926  -0.006719   0.002527  -0.022859
      5       0.019742  -0.035230   0.018694   0.007265  -0.000019   0.005582
      6       0.064228  -0.002812   0.025716  -0.018946  -0.002612  -0.008340
      7       0.074566  -0.008541   0.003511  -0.009395  -0.000121  -0.009726
      8       0.036533  -0.040675   0.003542   0.015090   0.001427   0.007104
      9       0.147273   0.004926   0.032839   0.003205  -0.002994   0.008475
     10       0.146775   0.010062   0.042477   0.001311  -0.004133   0.012851
     11       0.049598  -0.038075   0.008905   0.017506   0.001015   0.010840
     12       0.193223   0.007032   0.045114   0.019986  -0.002639   0.013290
     13       0.188268   0.016689   0.068592   0.013789  -0.005106   0.020136
     14       0.047103  -0.031220   0.031322   0.012538  -0.000922   0.014979
     15       0.160771   0.001386   0.049054   0.013609  -0.001778  -0.005165
     16       0.163405   0.004221   0.055823   0.014459  -0.002394  -0.001011
     17       0.032963  -0.026329   0.047876   0.004959  -0.002479   0.013391
     18      -0.060261  -0.017754   0.036946  -0.035560  -0.003678  -0.009859
     19      -0.025437  -0.041547  -0.019252  -0.009687   0.001496  -0.011259
     20       0.002590  -0.037910   0.016999   0.004975  -0.000608   0.006372
     21      -0.048948   0.006749   0.020138  -0.015664  -0.000080   0.002572
     22      -0.066032  -0.064657   0.006759  -0.018262  -0.006025   0.002640
     23       0.047316  -0.016186  -0.013018   0.006582   0.008005  -0.016760
     24      -0.034394   0.030112   0.014832  -0.009465   0.000560   0.005565
     25      -0.044317  -0.048225  -0.009004  -0.013100  -0.006708   0.005918
     26       0.030148  -0.010771   0.003211   0.005486   0.009742  -0.018490
     27      -0.020034   0.053091   0.035792  -0.007567  -0.003712   0.007665
     28      -0.036005  -0.071490   0.094320  -0.023798  -0.027695   0.005130
     29       0.004164  -0.010768  -0.126547   0.013359   0.035643  -0.020695
     30      -0.026556   0.038245   0.044266  -0.010545  -0.003930   0.005331
     31      -0.052348  -0.099900   0.140637  -0.031688  -0.024705  -0.000434
     32       0.006502  -0.020487  -0.188011   0.016000   0.031456  -0.016993
     33      -0.043569   0.010951   0.036854  -0.013794  -0.001763   0.004095
     34      -0.073679  -0.096888   0.097578  -0.027757  -0.015880   0.001586
     35       0.033373  -0.015227  -0.127624   0.009593   0.019908  -0.020538
     36      -0.029852   0.038440  -0.004125  -0.006141   0.007396   0.003971
     37      -0.017961  -0.006734  -0.104354   0.005423   0.027029  -0.001568
     38       0.016843  -0.010978   0.132532  -0.013473  -0.033405  -0.005508
     39      -0.011091   0.070163   0.003523  -0.000391   0.009535   0.004889
     40       0.016841   0.007054  -0.080354   0.016843   0.036141  -0.010684
     41      -0.022050  -0.012111   0.103823  -0.026949  -0.044571   0.007026
     42       0.003776   0.093393   0.029454   0.001545   0.003299   0.007370
     43       0.026316  -0.020107   0.048697   0.004688   0.002434  -0.012018
     44      -0.048911  -0.011885  -0.063735  -0.015536  -0.002124   0.006633
     45      -0.001066   0.087346   0.047105  -0.003041  -0.003061   0.008595
     46      -0.000064  -0.059328   0.130655  -0.016801  -0.029318  -0.003971
     47      -0.035345  -0.011134  -0.174601   0.006867   0.038138  -0.006825
     48      -0.017123   0.053558   0.057757  -0.008651  -0.000993   0.000540
     49      -0.039779  -0.109766   0.191755  -0.038663  -0.012034  -0.016500
     50      -0.021481  -0.043965  -0.262619   0.017041   0.020027   0.004442
     51      -0.052471   0.025149   0.043794  -0.002446   0.004415   0.006537
     52      -0.081160  -0.082934   0.108391   0.025704   0.036182   0.012636
     53       0.030274  -0.023681  -0.136185  -0.031960  -0.034615  -0.032376
     54      -0.006056   0.077522  -0.012397   0.003559   0.016126   0.003666
     55       0.040740   0.040617  -0.160452   0.036158   0.069421  -0.017472
     56      -0.035277  -0.013893   0.209506  -0.046286  -0.086826   0.019792
     57       0.019518   0.118080   0.035935   0.006030   0.004304   0.006995
     58       0.057392  -0.007561   0.075495   0.013511   0.004789  -0.020574
     59      -0.082731  -0.012643  -0.098056  -0.025139  -0.004759   0.018684
     60       0.053302  -0.011457   0.049169  -0.010674  -0.001307  -0.032654
     61       0.072435  -0.024389   0.011025   0.006604   0.002573  -0.036984
     62       0.009312  -0.025905   0.054905  -0.002245  -0.002846   0.009841
     63       0.203545   0.002581   0.060935   0.027325  -0.001875  -0.004094
     64       0.202768   0.009288   0.078468   0.024482  -0.003661   0.001273
     65       0.032418  -0.020180   0.066013   0.000724  -0.004356   0.015464
     66       0.260036   0.013012   0.053881   0.038558  -0.003807   0.030594
     67       0.246670   0.031220   0.101579   0.023778  -0.008749   0.041349
     68       0.056868  -0.029054   0.036139   0.014440  -0.001490   0.018399
     69       0.178248   0.009275   0.031452   0.007485  -0.004153   0.020729
     70       0.172471   0.019003   0.054697   0.000583  -0.006779   0.028163
     71       0.061796  -0.041407  -0.004147   0.023261   0.002132   0.010895
     72       0.028386  -0.004660   0.018548  -0.032317  -0.003898  -0.008100
     73       0.042570  -0.014703  -0.014102  -0.019052  -0.000358  -0.010471
     74       0.038157  -0.047073  -0.013414   0.019636   0.002966   0.005564
     75      -0.082047  -0.023984   0.043339  -0.041873  -0.005119  -0.008345
     76       0.012658  -0.022824  -0.037042   0.013824   0.005036  -0.003076
     77      -0.053195  -0.045468   0.025805   0.001714  -0.003138   0.020997
     78      -0.108634  -0.038293   0.058777  -0.055714  -0.008721  -0.009423
     79      -0.060165  -0.059091  -0.005052  -0.022652  -0.002317  -0.008767
     80      -0.006643  -0.051673   0.017106   0.006096  -0.002333   0.013550
     81      -0.007606   0.059356  -0.020537   0.006611   0.013293   0.001619
     82      -0.026453  -0.118344   0.121467  -0.026684   0.011689  -0.023083
     83      -0.054187  -0.021582  -0.089509  -0.012314  -0.038914   0.021908
     84       0.009625   0.015819  -0.003384  -0.102776   0.049435   0.077864
     85      -0.120479  -0.017474  -0.054736   0.060339  -0.011545  -0.089402
     86       0.038164  -0.036578   0.064301   0.054432  -0.031940   0.036557
     87      -0.039256   0.022671  -0.028606  -0.123717   0.039610   0.121089
     88      -0.061615  -0.015902  -0.040139   0.056659   0.014844  -0.135684
     89       0.019872  -0.018396   0.028886  -0.000992  -0.010230   0.061119
     90      -0.103818   0.009466  -0.045049  -0.076081   0.013072   0.111045
     91      -0.006392  -0.014846  -0.003858   0.043115   0.017415  -0.118712
     92      -0.009005  -0.012322  -0.007780  -0.009774   0.000552   0.046163
     93      -0.129300  -0.015674  -0.037869   0.019201  -0.011926   0.004600
     94      -0.010674  -0.010835   0.015772   0.011196  -0.002952   0.000454
     95      -0.019067  -0.025029  -0.009142   0.042887  -0.004945  -0.035813
     96      -0.076857  -0.025813  -0.006855   0.057517   0.001820  -0.095381
     97      -0.074107  -0.008770  -0.004207  -0.003155  -0.033165   0.104015
     98       0.003659  -0.044881   0.030711   0.107520  -0.020952  -0.101888
     99      -0.005045  -0.008875   0.011332  -0.009993   0.032959  -0.040677
    100      -0.130438  -0.013894  -0.039662   0.030157  -0.038450   0.039826
    101       0.034310  -0.049294   0.068155   0.106277  -0.033874  -0.049900
    102      -0.025808   0.025283  -0.032713  -0.124234   0.068089   0.049506
    103      -0.070612  -0.008855  -0.068087   0.049866  -0.020641  -0.036206
    104       0.027766  -0.017740   0.032523  -0.006270   0.012761   0.009288
    105      -0.021585   0.026325  -0.032301  -0.127887   0.086781   0.024493
    106      -0.114342  -0.039757  -0.088931   0.164552  -0.255895   0.185115
    107       0.056236  -0.014344   0.033564  -0.010210   0.111048  -0.152766
    108      -0.016544   0.011364  -0.035219  -0.068462   0.063230  -0.020766
    109      -0.019751   0.032366  -0.074393  -0.054814   0.130307  -0.100523
    110       0.002639  -0.019254   0.035791  -0.016257  -0.031338   0.079896
    111      -0.014422   0.013844  -0.021729  -0.060717   0.016652  -0.054975
    112      -0.009402   0.048879  -0.051324  -0.074216   0.062558  -0.144831
    113       0.007779   0.002848   0.016404  -0.053042   0.013330   0.131962
    114       0.013221  -0.000025  -0.034660  -0.030673  -0.026207  -0.004621
    115       0.052325   0.053978  -0.079788  -0.019927  -0.063911  -0.061786
    116      -0.033380   0.012082   0.035077  -0.090943   0.081490   0.067035
    117       0.035145  -0.023016  -0.066426   0.026906  -0.014689   0.047195
    118       0.109929   0.055820  -0.142172   0.039460  -0.066528   0.043997
    119      -0.079465   0.001444   0.081586  -0.125348   0.089853  -0.014445
    120       0.029762  -0.026796  -0.078371   0.029546   0.055216   0.056580
    121       0.097023   0.042828  -0.161695   0.045243   0.068201   0.061902
    122      -0.081063  -0.019847   0.098154  -0.092248   0.002554  -0.038152
    123       0.002898  -0.011340  -0.061040  -0.014297   0.081750   0.024946
    124       0.034175   0.031603  -0.126935  -0.006820   0.157204   0.001972
    125      -0.040576  -0.028352   0.073169  -0.038930  -0.049807   0.004709
    126       0.016574   0.000020  -0.018968  -0.027728  -0.083230   0.013687
    127       0.055531   0.045439  -0.052233  -0.008942  -0.152726  -0.029632
    128      -0.029419   0.033117   0.011806  -0.080560   0.102084   0.034446
    129      -0.007680   0.008504  -0.001166  -0.030232  -0.072616  -0.033575
    130       0.004487   0.039500  -0.017492  -0.050601  -0.055153  -0.084711
    131       0.008909   0.035466  -0.014843  -0.049071   0.030500   0.078516
    132      -0.029956   0.018556   0.000791  -0.052678  -0.018158  -0.087275
    133      -0.042301   0.043867  -0.011544  -0.092819   0.064334  -0.178282
    134       0.037476   0.019452  -0.015266  -0.037142  -0.013422   0.158700
    135      -0.005678  -0.018699   0.001441   0.030195  -0.077203  -0.022089
    136       0.008951   0.015497  -0.009247  -0.040984  -0.011261  -0.004133
    137       0.006066   0.028315  -0.023264   0.009945  -0.025853  -0.002374
    138      -0.002198  -0.007897   0.003729   0.000663  -0.043735   0.026430
    139       0.006694  -0.024912  -0.004008  -0.013977   0.036065  -0.005157
    140       0.000282  -0.004782  -0.022262   0.067374  -0.040568  -0.060632
    141      -0.002508  -0.000517   0.001009   0.045285  -0.006422   0.002950
    142       0.001523  -0.036314   0.010421  -0.057440   0.040503   0.033769
    143      -0.009428  -0.015325   0.000038   0.036890  -0.005159  -0.018808
    144       0.009765  -0.090711  -0.022847   0.047678   0.029879  -0.017518
    145       0.002932   0.002194   0.003992  -0.041583   0.010012   0.012366
    146      -0.018284  -0.010119   0.020928   0.020345   0.013386   0.015099
    147       0.008519  -0.105437  -0.018433   0.065243   0.014943  -0.004122
    148      -0.002566   0.067960   0.011947  -0.018751  -0.035804   0.007519
    149      -0.021158   0.058103   0.021732   0.013850   0.001645  -0.009136
    150       0.000866  -0.079423  -0.001775   0.111500  -0.031472   0.009366
    151       0.013186   0.042997  -0.018077  -0.065150  -0.041851  -0.007130
    152      -0.004223   0.040988  -0.008812  -0.016671  -0.027984  -0.019602
    153      -0.003820  -0.029351   0.002504   0.083461   0.004759  -0.002224
    154      -0.032442   0.106790   0.068462   0.095697   0.043624   0.055744
    155      -0.018763   0.125120   0.013701  -0.024126  -0.059751  -0.035628
    156      -0.006621   0.034934   0.006577   0.059149  -0.040190   0.000031
    157      -0.006344   0.041252   0.027434  -0.067369  -0.090169   0.076459
    158      -0.026452   0.128313   0.026183   0.046183   0.001689  -0.043936
    159      -0.010505   0.067249   0.014189   0.047448  -0.031871  -0.000807
    160      -0.001496  -0.014746   0.024461  -0.118178  -0.030346   0.081769
    161      -0.017984   0.057160   0.011817   0.057805  -0.004030  -0.037214
    162      -0.010250  -0.013809  -0.007391   0.079665  -0.171118  -0.129763
    163       0.022035  -0.004202  -0.016133  -0.027790   0.043219   0.098907
    164       0.013491   0.014457  -0.034552   0.062153  -0.050903   0.007218
    165      -0.007668   0.029978   0.008151   0.074082   0.025275  -0.012154
    166       0.002382  -0.106651   0.011142  -0.057117   0.129547   0.049113
    167      -0.001941  -0.103691  -0.009465  -0.000936   0.007689   0.009979
    168       0.032812  -0.226992  -0.062189   0.006379   0.023544  -0.013577
    169       0.003222   0.109180  -0.000338  -0.036856  -0.100166  -0.008217
    170      -0.040900   0.078513   0.059551   0.066708   0.068422   0.014995
    171      -0.007830  -0.041870   0.011309   0.118576   0.044142   0.004853
    172      -0.075797   0.170115   0.142945   0.336215   0.249381   0.088355
    173      -0.004193   0.159805  -0.015259  -0.128800  -0.183967  -0.055987
    174      -0.000304  -0.027484  -0.004393   0.043635  -0.047499  -0.014279
    175       0.013842  -0.024090  -0.020371   0.039378   0.035993  -0.043747
    176      -0.001208  -0.035261  -0.024817   0.100911  -0.046379  -0.100434
    177      -0.006135   0.022317   0.016680  -0.067328  -0.046812   0.082460
    178       0.003705  -0.046281   0.001780  -0.004014   0.058186  -0.005187
    179       0.006052   0.004589  -0.036068   0.091876  -0.065507  -0.090393
    180       0.016198  -0.137094  -0.034331   0.048367   0.037323  -0.023131
    181       0.013809  -0.020245  -0.021065  -0.045435   0.021264  -0.028017
    182      -0.016115  -0.054644   0.019955   0.023191   0.016645   0.029096
    183       0.014589  -0.099440  -0.034157   0.033753   0.053154  -0.039161
    184      -0.003353   0.007116   0.019156  -0.042502   0.009503   0.038977
    185      -0.025216  -0.007635   0.037871   0.010668   0.026251   0.043733
    186       0.004230  -0.111519  -0.001622   0.161745  -0.015616   0.030834
    187       0.025544   0.009687  -0.039579  -0.081559  -0.010037  -0.003450
    188      -0.007932   0.025129   0.004316   0.049716  -0.029533   0.001980
    189      -0.000512  -0.077709   0.004769   0.149405  -0.053340   0.020542
    190       0.014701   0.072545  -0.023157  -0.091228  -0.073809  -0.015485
    191      -0.001603   0.057976  -0.019877  -0.079410  -0.021406  -0.038802
    192       0.030491  -0.233045  -0.055773   0.024578   0.016833  -0.002795
    193       0.000388   0.167812   0.004599  -0.028105  -0.153523  -0.012672
    194      -0.039941   0.120421   0.054990   0.050479   0.045929  -0.000540
    195       0.042923  -0.284192  -0.079945  -0.014585   0.025915  -0.014969
    196       0.027152   0.056503  -0.047347  -0.112888  -0.135049  -0.038245
    197      -0.041567   0.034941   0.063564   0.082967   0.091371   0.030436
    198       0.043461  -0.258537  -0.084635  -0.036094   0.036251  -0.031421
    199      -0.012338   0.133492   0.030358   0.012379  -0.066891   0.013026
    200      -0.057512   0.093476   0.091278   0.113263   0.130464   0.035268
    201      -0.008853   0.025790   0.008401   0.101222   0.086200  -0.026612
    202      -0.001302  -0.107307   0.021321  -0.075510   0.122068   0.073611
    203      -0.008555  -0.106967   0.007221  -0.016418   0.027541   0.042168
    204      -0.001009  -0.025479  -0.003843   0.062861   0.045368  -0.009349
    205       0.008807  -0.129546  -0.005350  -0.028440   0.173944   0.015604
    206       0.004204  -0.167476  -0.018547  -0.027292   0.016226   0.027249
    207      -0.016949   0.112802   0.025686   0.079419  -0.027566  -0.010354
    208       0.000503  -0.140993   0.017999  -0.069797   0.170218   0.073491
    209       0.004447  -0.108391  -0.024917   0.009457  -0.008412  -0.015849
    210      -0.015124   0.075271   0.020272   0.073302  -0.030152   0.006444
    211      -0.027940   0.068844   0.066661   0.021338  -0.002051   0.115370
    212      -0.023745   0.164713   0.018859   0.007770  -0.042181  -0.059686
    213      -0.013703  -0.016877  -0.013352   0.118963  -0.227365  -0.201032
    214       0.028155   0.025425  -0.026828  -0.025061  -0.026373   0.094066
    215       0.020052   0.035055  -0.035607   0.028859  -0.042685   0.067047
    216      -0.011800   0.028303  -0.008163   0.043480  -0.226792  -0.157535
    217       0.017887  -0.027031  -0.008299  -0.029083   0.096410   0.106057
    218       0.021150   0.007774  -0.045685   0.099804  -0.077010   0.023280
    219      -0.009850  -0.048853  -0.007326   0.113844  -0.132078  -0.117047
    220       0.029964  -0.026222  -0.018004  -0.017846   0.099325   0.178317
    221       0.004924  -0.009812  -0.032382   0.098996  -0.060099  -0.066291
    222       0.056844  -0.040821  -0.082712   0.078193  -0.058534   0.085963
    223       0.165033   0.064507  -0.174012   0.078936  -0.157983   0.131652
    224      -0.113599   0.012166   0.104191  -0.176912   0.152380  -0.071877
    225       0.047640  -0.043810  -0.102957   0.070715   0.076749   0.101257
    226       0.139757   0.040573  -0.208457   0.091920   0.087210   0.149146
    227      -0.115540  -0.025976   0.133557  -0.119469  -0.005970  -0.104467
    228       0.002310  -0.016102  -0.074788  -0.008320   0.119078   0.055791
    229       0.031732   0.019393  -0.151942   0.006880   0.228909   0.058017
    230      -0.046989  -0.039504   0.093200  -0.032247  -0.085353  -0.039819
    231      -0.137620   0.015063  -0.064236  -0.096109   0.009741   0.155410
    232       0.041483  -0.014660   0.009669   0.047944   0.032182  -0.167171
    233      -0.018458   0.000690  -0.033320  -0.048821   0.016157   0.072078
    234      -0.184618  -0.028335  -0.053071   0.069442  -0.037314  -0.020266
    235       0.034246  -0.007975   0.045017  -0.008245   0.001148   0.030762
    236      -0.043627  -0.020345  -0.039893   0.036346   0.006574  -0.062030
    237      -0.091573  -0.046830   0.002810   0.138584  -0.011312  -0.209312
    238      -0.078956  -0.003491   0.008769  -0.038628  -0.052679   0.226808
    239      -0.001989  -0.055997   0.031897   0.154223  -0.022168  -0.185906
    240       0.037302  -0.015758   0.035209   0.013611   0.045035  -0.101528
    241      -0.178705  -0.013086  -0.054079   0.024176  -0.063184   0.104442
    242       0.052642  -0.063347   0.098625   0.149522  -0.045898  -0.083832
    243       0.060602   0.027313   0.007026  -0.149256   0.075207   0.104587
    244      -0.155850  -0.018452  -0.077472   0.074747  -0.015184  -0.121300
    245       0.052677  -0.043055   0.088974   0.065676  -0.044370   0.063496
    246      -0.015859   0.128352   0.024008   0.045412  -0.089739   0.006301
    247      -0.000526  -0.029085   0.026974  -0.145842  -0.025894   0.094210
    248      -0.016980   0.059964   0.002558   0.112725   0.009505  -0.064073
    249      -0.013001   0.080627   0.018832   0.042427   0.016047  -0.012855
    250      -0.000578  -0.023765   0.029676  -0.162317  -0.046357   0.105969
    251      -0.017128   0.048909   0.017090   0.013120  -0.016522  -0.014403
                 24         25         26         27         28         29    
      0       0.067405  -0.003174   0.077439   0.099455  -0.005908  -0.010316
      1       0.096645   0.002782  -0.030436  -0.036330  -0.132983  -0.016543
      2      -0.088627  -0.004136   0.045165   0.055683   0.027933  -0.002797
      3       0.087968  -0.000097   0.103884   0.133403   0.016244  -0.008676
      4       0.135333   0.008080  -0.038460  -0.045312  -0.147864  -0.016689
      5      -0.053403  -0.000226  -0.007857  -0.010634  -0.030745  -0.004813
      6       0.071116   0.001815   0.082660   0.106286  -0.006282  -0.007559
      7       0.108250   0.007662  -0.012206  -0.013183  -0.117986  -0.012095
      8      -0.055404   0.002272  -0.059531  -0.075433  -0.088393  -0.008758
      9      -0.027566  -0.001192   0.003463   0.001999   0.012929   0.006557
     10      -0.029382  -0.000818   0.006333   0.005152   0.016748   0.008993
     11      -0.078884   0.001110  -0.062863  -0.080503  -0.073174  -0.005992
     12      -0.102417  -0.006115  -0.045015  -0.062229   0.051086   0.016560
     13      -0.123923  -0.008165  -0.003454  -0.010696   0.102653   0.021887
     14      -0.115664  -0.002974  -0.009162  -0.013650   0.001732  -0.000893
     15      -0.033972  -0.006094  -0.002723  -0.005648   0.015849   0.003151
     16      -0.041035  -0.005500  -0.013893  -0.020195   0.004046   0.004027
     17      -0.115382  -0.005578   0.048050   0.058617   0.051686   0.000419
     18       0.019063  -0.000852   0.080886   0.099669   0.087015   0.002988
     19       0.035887   0.006491  -0.062562  -0.078272  -0.059048  -0.004721
     20      -0.058387  -0.000267  -0.010908  -0.015099  -0.007375  -0.000508
     21      -0.032870  -0.000231  -0.070237  -0.095857  -0.030974   0.002348
     22      -0.081471   0.001652  -0.019581  -0.026511   0.077760   0.006221
     23       0.119436   0.005047   0.010856   0.017732  -0.105283  -0.009769
     24      -0.037060  -0.002380  -0.066411  -0.091503  -0.030868   0.002847
     25      -0.101327  -0.004057  -0.001616  -0.008152   0.102970   0.012571
     26       0.153131   0.009582   0.011964   0.027009  -0.109221  -0.014957
     27      -0.017553  -0.003469  -0.037612  -0.054685  -0.006349   0.003050
     28      -0.033439   0.004221  -0.022000  -0.034767   0.107272   0.012313
     29       0.061950   0.003268   0.012096   0.027133  -0.131634  -0.015617
     30      -0.022528  -0.002059  -0.043616  -0.061480  -0.031006  -0.001338
     31      -0.051921   0.001593  -0.016116  -0.021243   0.015911  -0.004313
     32       0.083372   0.009009  -0.020353  -0.021952  -0.024840   0.008223
     33      -0.029810  -0.000437  -0.065201  -0.088296  -0.039835   0.000154
     34      -0.074374   0.004073  -0.016225  -0.017149   0.042079  -0.004549
     35       0.112528   0.004551  -0.003122  -0.006490  -0.047535   0.007293
     36      -0.047703  -0.005486  -0.054080  -0.075317  -0.052621  -0.000400
     37      -0.144145  -0.019739   0.097630   0.123143   0.017096  -0.002886
     38       0.239110   0.019970   0.005295   0.014083   0.112524   0.013168
     39      -0.011721  -0.009181   0.001030  -0.003086  -0.022507   0.000890
     40      -0.024585  -0.011278   0.112551   0.151931  -0.040791  -0.012806
     41       0.092015   0.005442   0.018974   0.018716   0.216366   0.028139
     42       0.035231  -0.008559   0.029324   0.034156   0.032402   0.006516
     43       0.161099   0.013749   0.033838   0.053652   0.063501   0.004560
     44      -0.158378  -0.021133   0.067887   0.078076   0.036542   0.003068
     45       0.029275  -0.008000   0.018135   0.017622   0.047976   0.008752
     46       0.132983   0.018104  -0.033243  -0.041234   0.128471   0.016553
     47      -0.144403  -0.017466   0.054461   0.072229  -0.135091  -0.018391
     48      -0.019488  -0.001957  -0.027436  -0.039727  -0.090713  -0.013438
     49      -0.027395  -0.014917   0.022018   0.032223  -0.205797  -0.026545
     50       0.059993   0.018420  -0.094837  -0.120040   0.257560   0.053140
     51      -0.031827   0.001172  -0.073934  -0.100742  -0.046990  -0.000373
     52      -0.052552   0.021937  -0.029812  -0.013347  -0.004878  -0.013318
     53       0.083992  -0.016843  -0.003756  -0.024390   0.006269   0.018695
     54      -0.018566  -0.011653   0.016339   0.017792  -0.046295  -0.003055
     55      -0.060284  -0.023162   0.185054   0.251021  -0.164825  -0.033172
     56       0.153516   0.013618  -0.006178  -0.021563   0.429433   0.058282
     57       0.075326  -0.009506   0.068080   0.085925   0.068164   0.008772
     58       0.314748   0.027625   0.026658   0.053501   0.071218   0.005484
     59      -0.352327  -0.041864   0.105465   0.114635   0.050687   0.003325
     60       0.085524  -0.004827   0.104327   0.134314  -0.008126  -0.015943
     61       0.137349   0.003539  -0.044665  -0.052942  -0.181627  -0.024359
     62      -0.105879  -0.006785   0.089706   0.111696   0.070485  -0.002078
     63      -0.080787  -0.009974  -0.034508  -0.047682   0.022757   0.006993
     64      -0.097455  -0.011217  -0.013501  -0.021917   0.049319   0.010453
     65      -0.135627  -0.008870   0.095002   0.117221   0.112563   0.004929
     66      -0.208397  -0.010110  -0.110841  -0.150370   0.098514   0.034299
     67      -0.257402  -0.016190   0.001247  -0.010628   0.234932   0.045180
     68      -0.137013  -0.004210  -0.010148  -0.015857   0.021389   0.002849
     69      -0.061656  -0.000267  -0.021530  -0.031580   0.019191   0.014740
     70      -0.082430  -0.002094   0.023260   0.024137   0.071329   0.020052
     71      -0.069203   0.003424  -0.108109  -0.137769  -0.117174  -0.006655
     72       0.105747   0.004734   0.116110   0.149700  -0.005373  -0.009319
     73       0.150171   0.012373  -0.011198  -0.010539  -0.155993  -0.016588
     74      -0.039984   0.005344  -0.106044  -0.133656  -0.148333  -0.013173
     75       0.001789  -0.001666   0.104111   0.128642   0.131748   0.006441
     76       0.012160   0.008645  -0.209534  -0.266345  -0.202834  -0.009945
     77      -0.155939  -0.001532  -0.061858  -0.083796   0.040591   0.009460
     78      -0.010006  -0.003569   0.189868   0.237795   0.235722   0.011428
     79      -0.002869   0.003970   0.015457   0.020691   0.057942   0.002124
     80      -0.124532  -0.002796   0.010801   0.012795   0.056917   0.003473
     81      -0.029956  -0.008182  -0.076560  -0.086914   0.063629   0.015310
     82      -0.025373  -0.035608  -0.025146  -0.007900  -0.121433   0.004604
     83       0.055257   0.070317   0.021052  -0.020481   0.055080  -0.023867
     84      -0.004308   0.088446  -0.018189   0.017118  -0.000804  -0.014930
     85       0.009050  -0.070330  -0.013480  -0.005307   0.034626  -0.149425
     86      -0.007420   0.030508   0.020249   0.003177  -0.041930   0.173448
     87       0.001609   0.096427  -0.016099   0.017856  -0.004603  -0.012028
     88       0.002906  -0.071562  -0.026567  -0.002063   0.050628  -0.204733
     89      -0.003194   0.049210   0.002960   0.010574  -0.023381   0.081765
     90       0.008037   0.068301  -0.003833   0.011273  -0.013519   0.025700
     91      -0.003999  -0.049261  -0.021735  -0.001618   0.040652  -0.161718
     92       0.000437   0.037567  -0.011377   0.014186  -0.004426   0.001230
     93       0.012877  -0.013236   0.009675  -0.004740  -0.007747   0.014827
     94      -0.006452   0.015390  -0.000901   0.002515  -0.004082   0.021628
     95       0.003035  -0.017762  -0.011409   0.005999   0.010764  -0.055236
     96       0.005826  -0.053001   0.006814  -0.011447   0.008368  -0.029475
     97       0.001037   0.047813   0.014541   0.004744  -0.034831   0.130245
     98      -0.001585  -0.056611   0.005208  -0.005391   0.001096   0.006350
     99      -0.004112   0.013338  -0.006399   0.002284   0.004849  -0.012392
    100       0.010178  -0.011325   0.008806  -0.002366  -0.009879   0.020453
    101      -0.007739  -0.018784   0.021580  -0.004621  -0.030564   0.143799
    102       0.004080   0.040723  -0.008408   0.005618   0.006467  -0.031279
    103       0.010477  -0.021294  -0.013382   0.007047   0.009987  -0.039147
    104      -0.003084   0.017556   0.002150   0.002969  -0.005741   0.016171
    105       0.003516   0.026963  -0.008630   0.002755   0.011176  -0.036032
    106       0.025860   0.037385   0.033504   0.002127  -0.048534   0.109430
    107      -0.003639  -0.080821   0.008877  -0.015687   0.014025   0.010395
    108       0.006638  -0.024258   0.014779  -0.012802   0.003124   0.014390
    109       0.001887  -0.008241  -0.033979   0.021368   0.004423   0.066090
    110      -0.001080   0.058058  -0.008626   0.010102   0.001349  -0.056987
    111      -0.002905   0.020218  -0.000926   0.001369  -0.001277   0.016720
    112      -0.016010   0.083926  -0.067074   0.049689  -0.001850   0.058794
    113       0.009177   0.006898  -0.006534   0.005834   0.004673  -0.056487
    114      -0.002842   0.062658   0.000225   0.002470   0.005580  -0.050286
    115      -0.018697   0.138337  -0.080327   0.064838   0.005241  -0.045109
    116       0.010173  -0.046154  -0.003555  -0.000217  -0.002095   0.025155
    117       0.009041   0.035296   0.039400  -0.030652   0.017354  -0.074700
    118      -0.003327   0.104363  -0.057830   0.044651   0.020612  -0.068664
    119      -0.000161  -0.021136  -0.014436   0.009812  -0.011961   0.040219
    120       0.020879  -0.045423   0.071916  -0.057363   0.014838  -0.001030
    121       0.018000  -0.040764   0.000831  -0.004246   0.015630   0.067068
    122      -0.012801   0.077970  -0.036948   0.030353  -0.006740  -0.060726
    123       0.019437  -0.075381   0.060805  -0.048639   0.007094   0.035702
    124       0.019863  -0.090349   0.009347  -0.011968   0.007006   0.123084
    125      -0.012119   0.114131  -0.030837   0.026689   0.001344  -0.104317
    126      -0.004951   0.070195   0.001585   0.004819   0.002710  -0.065228
    127      -0.020905   0.147832  -0.065800   0.058061   0.002701  -0.075074
    128       0.011230  -0.082368  -0.014587   0.005674  -0.003792   0.055925
    129      -0.004611   0.018348   0.016391  -0.008400  -0.005541   0.015435
    130      -0.017082   0.096585  -0.025966   0.022481  -0.004199   0.039646
    131       0.008907  -0.042876  -0.039620   0.028393   0.002389  -0.037129
    132      -0.005311  -0.002833   0.006307  -0.003523  -0.008340   0.073199
    133      -0.018070   0.075981  -0.046741   0.033223  -0.008039   0.136628
    134       0.009899   0.004920  -0.025730   0.021676   0.007153  -0.113217
    135       0.002391  -0.039877   0.041150  -0.027871  -0.004457   0.010681
    136      -0.000961   0.010166   0.026748  -0.021229   0.000313   0.005580
    137      -0.000088  -0.013299  -0.041543   0.031508   0.002331  -0.014697
    138       0.007182  -0.071231   0.004368  -0.000295  -0.004550  -0.015882
    139      -0.000312   0.040453   0.040480  -0.028776   0.004905   0.021850
    140      -0.005728   0.035694  -0.008373   0.008609   0.004497   0.024309
    141       0.002508  -0.023483  -0.023611   0.025179   0.000836   0.000727
    142       0.005177  -0.001283   0.061652  -0.048530   0.000073   0.000213
    143      -0.001072   0.010719   0.006710  -0.005864   0.000986  -0.000850
    144       0.000748   0.037416  -0.022357   0.026690   0.004501   0.020223
    145       0.002389   0.005903   0.061296  -0.047383   0.001474   0.010132
    146       0.002555  -0.024506   0.001371  -0.003042  -0.002351  -0.021561
    147       0.004623  -0.003436  -0.015637   0.017999   0.001789  -0.001156
    148       0.002061  -0.027557   0.079515  -0.064908   0.000013  -0.003615
    149      -0.004495   0.010145  -0.004552   0.003258  -0.000201  -0.000528
    150       0.011502  -0.079134   0.024878  -0.014624   0.001602  -0.019095
    151      -0.001423   0.004158   0.043208  -0.035985  -0.000435   0.003788
    152      -0.005156   0.014369  -0.026074   0.020238  -0.000960   0.000638
    153       0.001305  -0.019925  -0.035755   0.028495   0.000584   0.003035
    154       0.005647  -0.048305  -0.012486   0.007523   0.002686   0.002203
    155      -0.008171  -0.003807   0.037010  -0.031992  -0.001336   0.000409
    156       0.002722  -0.068214  -0.083737   0.069357   0.000156   0.018715
    157       0.013021  -0.224348  -0.226215   0.172708  -0.002331   0.070989
    158      -0.010691   0.076038   0.132203  -0.105001   0.001367  -0.031916
    159       0.000293  -0.043708  -0.017190   0.017059  -0.001451  -0.006494
    160       0.012358  -0.134503   0.034394  -0.036062  -0.012165  -0.038567
    161      -0.006410   0.040399   0.036761  -0.029108   0.003273  -0.000884
    162      -0.010118   0.002218   0.066331  -0.044048  -0.009571   0.078045
    163       0.018475  -0.097987   0.034912  -0.033151   0.011521  -0.095755
    164       0.007811  -0.079620  -0.014263   0.007940   0.008294  -0.052259
    165      -0.001905   0.023340  -0.011621   0.020334   0.006056   0.009758
    166       0.007578   0.062125   0.101888  -0.077195   0.005023   0.000378
    167       0.006431  -0.011363   0.017721  -0.018384  -0.002953  -0.013558
    168       0.008358   0.029314  -0.031409   0.039293   0.001734   0.002774
    169       0.000480  -0.056978   0.117273  -0.100359  -0.002611  -0.012125
    170      -0.004446   0.021565  -0.041079   0.033698   0.002930   0.007748
    171       0.000299   0.007663  -0.038309   0.031202   0.002000  -0.001960
    172       0.003784   0.093483  -0.013014   0.014558   0.012215  -0.025444
    173      -0.004084  -0.093487   0.036999  -0.030838  -0.003876   0.015667
    174       0.002905  -0.027401   0.013694  -0.004014  -0.000422   0.015862
    175      -0.005108   0.079071   0.012656  -0.002936   0.011171   0.048260
    176      -0.009523   0.080721   0.023427  -0.013246   0.007040   0.057957
    177       0.012952  -0.134764  -0.001731  -0.001099  -0.011715  -0.061675
    178      -0.000014   0.055044   0.053080  -0.037484   0.006195   0.029487
    179      -0.009169   0.052056  -0.020441   0.019698   0.006737   0.039783
    180       0.001195   0.050043  -0.018335   0.023357   0.004956   0.022066
    181      -0.004118   0.083809   0.060683  -0.042661   0.006638   0.046662
    182       0.006406  -0.049153   0.007032  -0.010010  -0.004511  -0.038424
    183      -0.004156   0.097121  -0.031601   0.038585   0.008471   0.050091
    184       0.006498  -0.039174   0.060497  -0.049317  -0.001680  -0.011709
    185       0.006069  -0.059662  -0.005634   0.001270  -0.004918  -0.037938
    186       0.017802  -0.113941   0.014464  -0.005722   0.004806  -0.039786
    187      -0.002255   0.034131  -0.002609   0.000590   0.001360   0.003436
    188       0.002337  -0.042258  -0.009838   0.007875   0.001535  -0.022121
    189       0.016575  -0.124813   0.044751  -0.030075   0.002712  -0.032144
    190      -0.002821   0.002621   0.055305  -0.046025  -0.001952   0.013024
    191      -0.012372   0.069946  -0.042555   0.032611  -0.003297   0.022254
    192       0.010875   0.000264  -0.017876   0.024060  -0.001733  -0.009964
    193      -0.000279  -0.100779   0.164790  -0.146497  -0.005949  -0.026374
    194      -0.008038   0.031507  -0.029758   0.025081   0.005171   0.014738
    195       0.010657   0.036797  -0.035976   0.045437   0.000412   0.000496
    196      -0.000528  -0.024469   0.126305  -0.101188  -0.001785  -0.004235
    197      -0.000919   0.012571  -0.052012   0.041929   0.000722   0.000258
    198       0.006039   0.080747  -0.056067   0.067571   0.005998   0.021001
    199       0.001327  -0.070991   0.103418  -0.092291  -0.002646  -0.015148
    200      -0.004824   0.037823  -0.081143   0.067408   0.006056   0.016372
    201      -0.005458   0.105693   0.026177  -0.003870   0.014043   0.020597
    202       0.011077   0.011183   0.079376  -0.060932   0.001112  -0.006137
    203       0.010251  -0.050980   0.000571  -0.004307  -0.005103  -0.018348
    204       0.000763   0.049030   0.018848  -0.005353   0.006496   0.005016
    205       0.003047   0.169042   0.159969  -0.119569   0.013292   0.010027
    206       0.011778  -0.020641   0.034724  -0.035411  -0.005727  -0.023768
    207      -0.004369  -0.046203  -0.070431   0.067199   0.002382   0.012683
    208       0.011291   0.062731   0.112713  -0.084975   0.005303  -0.003642
    209       0.003830   0.021667   0.035439  -0.033353  -0.001463  -0.010906
    210       0.002157  -0.070911  -0.110054   0.087413  -0.001952   0.024575
    211       0.014473  -0.228795  -0.358286   0.272517  -0.000125   0.093491
    212      -0.012445   0.073883   0.181081  -0.144417  -0.001817  -0.038435
    213      -0.017073   0.020492   0.086245  -0.057391  -0.012392   0.128280
    214       0.019075  -0.138033   0.053115  -0.049047   0.012098  -0.140397
    215       0.014327  -0.120143  -0.020803   0.010056   0.011100  -0.123038
    216      -0.018565   0.032504   0.063334  -0.040780  -0.015574   0.084180
    217       0.018743  -0.072457   0.020943  -0.021117   0.011555  -0.067274
    218       0.015776  -0.149164   0.010112  -0.013724   0.014156  -0.101443
    219      -0.004101  -0.020712   0.071107  -0.048185  -0.005150   0.081357
    220       0.033249  -0.173294   0.034021  -0.036274   0.020300  -0.168899
    221      -0.000706  -0.025218  -0.006752   0.005853   0.004470   0.036812
    222       0.012156   0.055394   0.055001  -0.041777   0.026324  -0.129781
    223      -0.003271   0.159465  -0.069449   0.055663   0.032547  -0.159069
    224      -0.002529  -0.053964  -0.022641   0.014879  -0.022682   0.111006
    225       0.031271  -0.081118   0.103528  -0.082176   0.019431   0.014723
    226       0.034255  -0.104244   0.039843  -0.035758   0.022564   0.095394
    227      -0.024159   0.124762  -0.061031   0.050218  -0.011650  -0.081732
    228       0.029255  -0.127964   0.084267  -0.067386   0.007547   0.062998
    229       0.038415  -0.187206   0.055742  -0.048897   0.008067   0.171224
    230      -0.022313   0.182520  -0.045334   0.037783   0.003678  -0.150446
    231       0.010593   0.082915  -0.002407   0.013372  -0.018569   0.042845
    232      -0.008748  -0.061198  -0.032007  -0.001010   0.055920  -0.220514
    233       0.000186   0.052858  -0.024496   0.020223   0.008035  -0.053698
    234       0.018993  -0.056566   0.021165  -0.014308  -0.010033   0.029553
    235      -0.013373   0.049618   0.003336   0.005943  -0.019155   0.090040
    236       0.008507  -0.036882  -0.025289   0.007670   0.034040  -0.162304
    237       0.007604  -0.132034   0.014893  -0.026523   0.022002  -0.069316
    238       0.000012   0.115175   0.030407   0.011300  -0.075637   0.287559
    239      -0.000498  -0.110413   0.004952  -0.014064   0.017759  -0.051951
    240      -0.010441  -0.005599  -0.008597  -0.000662   0.013073  -0.027609
    241       0.016728   0.004171   0.020811  -0.002793  -0.029344   0.085150
    242      -0.011527  -0.036723   0.035680  -0.011898  -0.043033   0.212705
    243      -0.009379   0.122144  -0.029524   0.024287   0.006375  -0.048558
    244       0.013012  -0.091388  -0.018103  -0.006455   0.044532  -0.190020
    245      -0.009447   0.037120   0.034428  -0.000177  -0.060475   0.252240
    246       0.000984  -0.118197  -0.101202   0.081059  -0.002304   0.014333
    247       0.013483  -0.133508   0.114462  -0.102630  -0.018923  -0.087869
    248      -0.009028   0.071504  -0.077538   0.068540   0.016424   0.080769
    249      -0.003934   0.045142   0.133651  -0.100001  -0.001982  -0.054293
    250       0.015109  -0.166795   0.112140  -0.103550  -0.022620  -0.102143
    251      -0.003957   0.015148   0.125620  -0.105008  -0.007084  -0.067471
                 30         31         32         33         34         35    
      0       0.001220  -0.126536   0.002605  -0.004719   0.001451   0.000980
      1      -0.002531  -0.155918   0.003789  -0.008078   0.002077   0.003471
      2       0.003574  -0.094125   0.002076  -0.003019   0.002327  -0.001241
      3       0.001122  -0.105510   0.001011  -0.003208   0.000520   0.000209
      4      -0.004094  -0.127012   0.002086  -0.006738   0.000896   0.003429
      5       0.001083  -0.071584   0.001641  -0.002578   0.001665  -0.000084
      6       0.000945  -0.134309   0.001889  -0.005170   0.001259   0.001067
      7      -0.002879  -0.142764   0.002433  -0.007139   0.001220   0.003517
      8      -0.000130  -0.104141   0.002763  -0.005432   0.002687   0.000942
      9       0.002233   0.004083   0.000395   0.001860   0.001107  -0.001269
     10       0.002281   0.004354   0.000108   0.002230   0.000715  -0.001184
     11       0.000493  -0.082638   0.002510  -0.004301   0.002751   0.000341
     12       0.003220   0.138181  -0.001605   0.008544   0.000003  -0.003523
     13       0.004883   0.143145  -0.002224   0.009856  -0.000484  -0.004481
     14       0.002999  -0.064284   0.001855  -0.002383   0.002549  -0.001380
     15       0.001809   0.015423   0.000690   0.001695   0.000596  -0.000792
     16       0.001796  -0.000024   0.000948   0.000926   0.000762  -0.000609
     17       0.004446  -0.073474   0.001700  -0.001835   0.002255  -0.001991
     18       0.001914   0.037459  -0.002730   0.003566  -0.001161  -0.002712
     19      -0.000485  -0.023143  -0.001029  -0.000738   0.000453  -0.001472
     20       0.001209  -0.017950   0.000179   0.000496   0.000578  -0.000908
     21      -0.002401   0.036932  -0.000338   0.000691   0.000894  -0.000678
     22       0.005038   0.000241  -0.002563   0.002401   0.000713  -0.005476
     23      -0.003932   0.010951  -0.000187   0.001196  -0.001900   0.002725
     24      -0.002994   0.004496   0.000090  -0.000504   0.000477   0.000651
     25       0.002116  -0.076664  -0.002029  -0.001331  -0.002568   0.003365
     26       0.000174   0.117444  -0.001066   0.008573   0.001514  -0.010304
     27      -0.002712  -0.020382   0.000783  -0.001343   0.000576   0.000977
     28       0.000932  -0.089001  -0.001898  -0.002636  -0.003030   0.005547
     29       0.001975   0.153494  -0.002715   0.012077   0.001529  -0.014088
     30      -0.002393  -0.003319   0.000367   0.000248   0.000892  -0.001151
     31      -0.000725  -0.002152  -0.000462   0.001395  -0.000242  -0.001413
     32       0.002809   0.102251  -0.004846   0.005603  -0.002703  -0.001309
     33      -0.002150   0.044319   0.000473  -0.000864   0.001570   0.000009
     34       0.005136   0.046910  -0.001131   0.005908   0.003365  -0.012346
     35      -0.004494   0.030960  -0.003652  -0.000642  -0.006916   0.012496
     36      -0.003944   0.012677   0.000507   0.000013   0.000660   0.000212
     37      -0.001009  -0.020967   0.000185  -0.001285  -0.002500   0.004670
     38       0.004731   0.093361  -0.002224   0.005167   0.000173  -0.005749
     39      -0.004104   0.046262   0.002302  -0.002206   0.001408   0.002410
     40       0.000572   0.081562   0.000638   0.003465   0.000431  -0.003509
     41       0.002365  -0.026888  -0.001854  -0.002351  -0.003591   0.006851
     42      -0.003150   0.048099   0.002965  -0.003749   0.001459   0.003931
     43       0.005292   0.103878  -0.002440   0.005737   0.000040  -0.006127
     44      -0.003701  -0.053453   0.000729  -0.003830  -0.003177   0.008511
     45      -0.003420   0.023042   0.002767  -0.004564   0.000905   0.005352
     46       0.003703  -0.015223  -0.003447   0.001789  -0.002725   0.000811
     47      -0.001827   0.071426  -0.000110   0.005532   0.000913  -0.006520
     48      -0.002239  -0.029695  -0.000767   0.004795   0.000539  -0.006718
     49      -0.014179   0.207273   0.003491  -0.001897  -0.000546   0.009793
     50       0.010676   0.022644  -0.005284   0.001098  -0.001839   0.000854
     51      -0.001894   0.060094   0.002273   0.000212   0.001809   0.000397
     52       0.014122   0.095255   0.003214   0.005576   0.008112  -0.014942
     53      -0.015886  -0.004195  -0.006162   0.001832  -0.015561   0.017690
     54      -0.004626   0.059156   0.002890  -0.001975   0.001885   0.001790
     55      -0.001944   0.146285   0.003386   0.004879   0.002788  -0.006896
     56       0.005069  -0.102101  -0.003086  -0.008177  -0.006301   0.015717
     57      -0.002222   0.073268   0.003573  -0.004109   0.001683   0.004263
     58       0.009156   0.197684  -0.003747   0.011075   0.001768  -0.013903
     59      -0.008615  -0.171735   0.003017  -0.011698  -0.005534   0.019887
     60       0.001699  -0.184807   0.003869  -0.007533   0.002217   0.001381
     61      -0.003847  -0.207565   0.005132  -0.011244   0.002616   0.004955
     62       0.005347  -0.113679   0.002297  -0.003339   0.002716  -0.002153
     63       0.002854   0.054262   0.000920   0.003659   0.000920  -0.001660
     64       0.003999   0.047987   0.000777   0.004058   0.000790  -0.002214
     65       0.006401  -0.055219   0.001105   0.000217   0.001838  -0.003261
     66       0.005781   0.305434  -0.003963   0.018154  -0.000556  -0.007361
     67       0.010178   0.326485  -0.005331   0.021750  -0.001413  -0.010115
     68       0.003826  -0.034596   0.001372  -0.000462   0.002418  -0.002279
     69       0.003431   0.045986  -0.000217   0.004848   0.001314  -0.002510
     70       0.005287   0.043662  -0.000720   0.005907   0.000983  -0.003479
     71      -0.000880  -0.070667   0.002570  -0.004214   0.002759   0.001015
     72       0.000937  -0.179219   0.001818  -0.007146   0.000831   0.001644
     73      -0.003887  -0.201951   0.002877  -0.010583   0.001212   0.004770
     74      -0.001742  -0.130343   0.003564  -0.007860   0.003235   0.002142
     75       0.003124   0.071936  -0.004145   0.006039  -0.001972  -0.004142
     76      -0.004496  -0.074287   0.002909  -0.006893   0.003780   0.001461
     77       0.002291   0.082010  -0.001968   0.004864   0.000391  -0.003837
     78       0.006520   0.097417  -0.006479   0.009806  -0.003616  -0.006608
     79       0.003674   0.010441  -0.003546   0.003498  -0.000900  -0.004802
     80       0.005061  -0.037611   0.000048   0.000851   0.001524  -0.003595
     81       0.002439  -0.228414  -0.004702   0.045808  -0.003606  -0.045261
     82      -0.018854   0.150307   0.002924   0.041822  -0.005700  -0.022986
     83       0.022534   0.156338  -0.003870  -0.106926   0.011096   0.081245
     84      -0.057517   0.007903  -0.040334  -0.047506  -0.040647   0.038607
     85      -0.004788   0.002638   0.029164  -0.026444   0.017468   0.007553
     86       0.016695  -0.004015  -0.030998   0.004152  -0.024348   0.010494
     87      -0.052332   0.005145  -0.033988  -0.041009  -0.032998   0.031861
     88      -0.027520   0.009189   0.021654  -0.048755   0.006313   0.022709
     89      -0.012768   0.000496  -0.029844  -0.018646  -0.026320   0.020389
     90      -0.034359   0.000111  -0.030172  -0.017784  -0.027152   0.017879
     91      -0.017841   0.007631   0.022015  -0.036273   0.010345   0.014467
     92      -0.039174   0.007084  -0.035426  -0.057207  -0.039216   0.046266
     93       0.011106  -0.006786   0.008043   0.021382   0.009950  -0.015769
     94      -0.002108   0.001704  -0.009484  -0.005875  -0.008816   0.006693
     95      -0.023826   0.005864  -0.010257  -0.051507  -0.018589   0.036012
     96       0.027379  -0.007031   0.028915   0.034353   0.029058  -0.029951
     97       0.004401  -0.003222  -0.027945   0.004539  -0.021809   0.007328
     98       0.020246  -0.001275   0.007939  -0.009324   0.003559   0.007056
     99      -0.014136   0.001522  -0.011919  -0.005334  -0.011612   0.006433
    100       0.012393  -0.004073   0.007296   0.001932   0.006432  -0.002486
    101       0.035100  -0.005743  -0.013934   0.018360  -0.009147  -0.002052
    102      -0.016292   0.000865  -0.002839  -0.006295  -0.001905   0.001648
    103      -0.010077   0.004010  -0.010403  -0.013956  -0.012070   0.011420
    104      -0.004848  -0.000539  -0.004403  -0.003107  -0.003121   0.001339
    105      -0.014338  -0.000704  -0.001033  -0.002452  -0.000022  -0.001370
    106       0.062573   0.001305   0.021116   0.049896   0.024881  -0.034461
    107       0.029816  -0.008612   0.015128   0.037603   0.017491  -0.028715
    108       0.022861  -0.005584   0.010005   0.034163   0.010066  -0.022203
    109      -0.011521  -0.006275  -0.054209  -0.000243  -0.040373   0.014283
    110      -0.029379   0.004885   0.008378  -0.027740   0.007045   0.008557
    111       0.052967  -0.007137   0.003025   0.058101   0.004776  -0.032549
    112       0.045895  -0.009832  -0.054923   0.049403  -0.036639  -0.014102
    113      -0.013427   0.006595   0.053729  -0.053904   0.054409   0.007099
    114       0.014069  -0.006666  -0.003541   0.057488  -0.001891  -0.031886
    115       0.055323  -0.005265  -0.026914   0.036090  -0.014702  -0.016211
    116       0.017931   0.003676   0.054756  -0.044864   0.057139   0.003034
    117      -0.047029  -0.007880  -0.013492   0.056460  -0.021989  -0.029408
    118       0.049869  -0.003399   0.009709   0.005751   0.012177  -0.012764
    119       0.003855   0.001578   0.016616  -0.022913   0.026291   0.003577
    120      -0.063556  -0.006897  -0.003373   0.025556  -0.013044  -0.012852
    121       0.007105  -0.002268   0.019348  -0.052973   0.020573   0.021271
    122      -0.026174   0.001293  -0.032182   0.017026  -0.024976  -0.005245
    123      -0.028901  -0.006745   0.010105   0.018598   0.005193  -0.012050
    124      -0.029931  -0.004836  -0.013499  -0.059272  -0.003856   0.036909
    125      -0.037587   0.002542  -0.031017   0.023549  -0.030660  -0.010044
    126       0.018765   0.000666   0.025687   0.020875   0.026645  -0.017746
    127       0.032767   0.004895   0.010303  -0.017884   0.017340   0.006004
    128       0.076208  -0.003477   0.049099   0.001580   0.046125  -0.020392
    129       0.054990   0.003289   0.046451  -0.003383   0.042720  -0.007047
    130       0.019843   0.003672   0.015603  -0.030770   0.023107   0.012446
    131       0.074080  -0.003250   0.039154   0.018098   0.035107  -0.026806
    132       0.087651  -0.003238   0.032198   0.036978   0.029189  -0.025962
    133       0.049414  -0.006140  -0.028983   0.020872  -0.011522  -0.003232
    134       0.019032   0.003550   0.056482  -0.027833   0.055469  -0.008738
    135       0.020342   0.004336   0.018007  -0.018523   0.002350   0.010310
    136      -0.005558  -0.000060   0.003568  -0.006082   0.003095   0.007614
    137       0.026035  -0.002515   0.014609   0.008765  -0.006862  -0.022748
    138       0.090321   0.003806   0.022534  -0.001593  -0.001479   0.026426
    139      -0.086702  -0.002948   0.023247  -0.004073  -0.021819  -0.002551
    140      -0.088577  -0.002666   0.026967  -0.009676  -0.039332  -0.021412
    141       0.021856   0.000909   0.012445   0.003086  -0.000390   0.013394
    142      -0.016478  -0.000119  -0.000003  -0.010628   0.008022   0.007661
    143      -0.013885  -0.000753   0.004200  -0.011535  -0.026932  -0.014683
    144      -0.040525  -0.000835   0.045941   0.026760   0.017283   0.017169
    145      -0.043406  -0.001238   0.012770  -0.001856   0.018510   0.029100
    146       0.055702   0.001124  -0.039545  -0.036484  -0.038927  -0.027436
    147       0.008686   0.000792  -0.001071  -0.005848  -0.024040   0.010612
    148      -0.026145  -0.000682   0.004846  -0.002886  -0.003259   0.014596
    149       0.012441  -0.000575   0.008471  -0.005184  -0.005661  -0.012346
    150      -0.007994  -0.000144  -0.037596  -0.012422  -0.087738  -0.006796
    151      -0.003704   0.000489   0.023717   0.002120   0.034713   0.011990
    152       0.039375   0.001187   0.043497  -0.016400  -0.012551  -0.029379
    153      -0.000365  -0.000157   0.000887  -0.001047  -0.029034   0.017292
    154      -0.027650  -0.005105   0.005307   0.000917  -0.007591   0.006225
    155      -0.012902   0.000507   0.010023   0.007483  -0.013246   0.002716
    156      -0.020844   0.000110   0.011957   0.005337  -0.020698   0.011356
    157      -0.127924  -0.005104   0.043143   0.018644   0.000306  -0.025216
    158       0.031864   0.000896  -0.010312  -0.005199  -0.022013   0.014803
    159       0.040158   0.002796  -0.009413  -0.006249  -0.014174   0.029106
    160       0.138006   0.008211  -0.070982  -0.055062  -0.016482   0.063199
    161      -0.034484  -0.001877   0.002485  -0.009681  -0.031845  -0.018118
    162      -0.096117   0.013115  -0.060610  -0.094671   0.114846   0.050034
    163       0.012044  -0.015967  -0.112686   0.137297  -0.038100  -0.011952
    164      -0.053351  -0.009669  -0.150793   0.074666   0.046997  -0.011493
    165      -0.028190  -0.002412  -0.024415  -0.031822   0.029623  -0.067811
    166      -0.086879  -0.002814   0.024608   0.033538   0.085823  -0.099184
    167       0.011967   0.002287   0.075851   0.067344  -0.021862   0.029942
    168       0.062253   0.005768  -0.003707  -0.060765  -0.007570   0.019903
    169      -0.021229   0.003821   0.071987  -0.022405  -0.075871  -0.047158
    170      -0.024330  -0.008595  -0.063447   0.046028   0.065576   0.053667
    171       0.013344  -0.000965   0.003254  -0.005631  -0.025645   0.014692
    172       0.044742  -0.008985   0.026349  -0.011062   0.010285   0.009098
    173      -0.059674   0.002665   0.004680   0.022027  -0.027891   0.010477
    174      -0.019088   0.001682   0.041499  -0.008140  -0.022323   0.009531
    175      -0.191276  -0.006642   0.032630  -0.001191  -0.050262  -0.015693
    176      -0.194698  -0.003664   0.052144  -0.021689  -0.054790  -0.039000
    177       0.259751   0.007683  -0.005917   0.002986   0.036368   0.047667
    178      -0.123238  -0.003538   0.026239  -0.003413  -0.019930   0.001679
    179      -0.134991  -0.003997   0.038784  -0.012889  -0.060979  -0.037127
    180      -0.050977  -0.000656   0.045669   0.023307   0.011833   0.021181
    181      -0.143081  -0.003874   0.084023   0.037765   0.065140   0.042708
    182       0.094620   0.002750  -0.076934  -0.061268  -0.069855  -0.030241
    183      -0.110552  -0.003052   0.102051   0.056513   0.056502   0.024826
    184       0.017229   0.000452  -0.029405  -0.026304  -0.010818   0.018784
    185       0.108951   0.002413  -0.072926  -0.057578  -0.061832  -0.039526
    186      -0.015836  -0.002760  -0.079098  -0.012603  -0.148705  -0.019416
    187       0.020806  -0.000881   0.036792   0.011436   0.054799   0.012219
    188       0.015202  -0.000849  -0.010726  -0.022357  -0.091512  -0.043050
    189      -0.026756  -0.001096  -0.061344  -0.017705  -0.138446  -0.016589
    190      -0.005065   0.001208   0.054187   0.006277   0.063791   0.018264
    191       0.062387   0.002847   0.092037  -0.007076   0.068885  -0.013550
    192       0.068751   0.001780  -0.026732  -0.093249  -0.133375  -0.100162
    193      -0.033052   0.004652   0.121873  -0.035100  -0.194106  -0.152320
    194      -0.039142  -0.003290  -0.006539   0.078414   0.149341   0.137989
    195       0.093435   0.007332  -0.014242  -0.100768  -0.039203  -0.011147
    196       0.020190   0.016427   0.149711  -0.054847  -0.000083   0.031010
    197      -0.007852  -0.013768  -0.121486   0.013223  -0.018433  -0.031224
    198       0.075547   0.013250   0.025634  -0.041052   0.164972   0.185018
    199      -0.046723  -0.004665   0.011627   0.001322  -0.106637  -0.081724
    200      -0.054199  -0.016448  -0.136457   0.097803   0.144597   0.121014
    201      -0.128425  -0.007196   0.020236   0.051204   0.079072  -0.071939
    202      -0.028364  -0.001002  -0.107276  -0.161318   0.117592  -0.338589
    203       0.054198   0.002700  -0.114952  -0.205525   0.055452  -0.360763
    204      -0.058650  -0.001862   0.116935   0.159379   0.019411   0.112363
    205      -0.212411  -0.006744   0.255388   0.375972   0.068698   0.248486
    206       0.022269   0.004618   0.169253   0.181348  -0.028470   0.126820
    207       0.055057  -0.001467  -0.249895  -0.346253   0.027379  -0.334314
    208      -0.091858  -0.003208  -0.042720  -0.063882   0.154122  -0.316658
    209      -0.023233   0.002228   0.253736   0.318959  -0.090458   0.380946
    210      -0.019999   0.000989   0.022188   0.009492  -0.008020   0.007057
    211      -0.115159  -0.017375   0.068360   0.012169   0.020847  -0.043869
    212       0.024248   0.008781  -0.012878   0.004725  -0.018343   0.020877
    213      -0.189599   0.018215  -0.118462  -0.151450   0.164767   0.071983
    214      -0.023547  -0.016818  -0.365668   0.228980   0.331320   0.058600
    215       0.007943  -0.014695  -0.251917   0.179893   0.225350   0.011552
    216      -0.072521   0.021103  -0.145349  -0.091924   0.437232   0.113094
    217       0.039240  -0.016093   0.069600   0.077227  -0.315939  -0.065621
    218      -0.118557  -0.017431  -0.347189   0.164352   0.154087   0.008335
    219      -0.128399   0.007322   0.000303  -0.105905  -0.141594   0.001424
    220       0.034576  -0.028977  -0.154457   0.240042  -0.162613  -0.046719
    221      -0.124789  -0.002923  -0.016262  -0.059569  -0.172717  -0.040250
    222      -0.087642  -0.005843  -0.021623   0.054982  -0.038276  -0.026806
    223       0.066363   0.001672   0.049626  -0.009318   0.046005  -0.019515
    224       0.029467  -0.001504   0.010024  -0.017121   0.027877   0.003836
    225      -0.106937  -0.004444  -0.004467  -0.002332  -0.019140   0.004349
    226      -0.007749   0.002399   0.060079  -0.100066   0.053562   0.035956
    227      -0.032461  -0.001983  -0.073906   0.050837  -0.061273  -0.011600
    228      -0.051998  -0.004840   0.022219  -0.011181   0.016423   0.001997
    229      -0.081048  -0.001346   0.004448  -0.112140   0.012339   0.062933
    230      -0.049576  -0.002107  -0.068070   0.075358  -0.067435  -0.029594
    231      -0.041496   0.000825  -0.039575  -0.022001  -0.035756   0.023318
    232      -0.025558   0.010882   0.028884  -0.052353   0.013097   0.021971
    233      -0.068378   0.014068  -0.046285  -0.092587  -0.054794   0.070747
    234       0.037732  -0.009394   0.026218   0.042764   0.027963  -0.032549
    235       0.000214   0.000850  -0.025280   0.002682  -0.019640   0.006433
    236      -0.045339   0.009426  -0.000358  -0.078551  -0.015689   0.048099
    237       0.067374  -0.012724   0.070156   0.068116   0.068337  -0.062069
    238       0.006351  -0.007529  -0.063049   0.018477  -0.047383   0.010471
    239       0.038374  -0.002821   0.035995   0.002825   0.028280  -0.008649
    240      -0.011030   0.003137  -0.009408  -0.003292  -0.010089   0.005153
    241       0.026742  -0.009632   0.006991   0.022070   0.010743  -0.014865
    242       0.064948  -0.010945  -0.008859   0.054856   0.001027  -0.024504
    243      -0.088929   0.014284  -0.053908  -0.075634  -0.056361   0.057976
    244      -0.001182   0.001635   0.037759  -0.024504   0.024287   0.003696
    245       0.032622  -0.006956  -0.033621   0.020285  -0.023012   0.002789
    246       0.002026   0.001364   0.007333   0.013004  -0.020268   0.033470
    247       0.275654   0.015565  -0.133672  -0.096331  -0.029771   0.112652
    248      -0.275340  -0.015046   0.112201   0.059521  -0.005335  -0.111292
    249       0.134165   0.006360  -0.040507  -0.020434  -0.009844   0.063729
    250       0.327612   0.018374  -0.156212  -0.110293  -0.037805   0.136413
    251       0.160241   0.008386  -0.083979  -0.064669  -0.052876   0.057897
                 36         37         38         39         40         41    
      0       0.000872   0.014473  -0.002272  -0.000368   0.000538  -0.010900
      1       0.001629  -0.013738   0.000622  -0.001664   0.000902  -0.014386
      2      -0.000394   0.042981  -0.006440  -0.001052  -0.000013  -0.007592
      3       0.000476   0.023998  -0.002832  -0.000606   0.000162  -0.002478
      4       0.001382  -0.017871   0.001911  -0.001978   0.000553  -0.004211
      5      -0.000242   0.014338  -0.002491  -0.000723  -0.000137  -0.002755
      6       0.000862   0.021611  -0.003088  -0.000748   0.000700  -0.012381
      7       0.001545  -0.016526   0.001554  -0.001181   0.000854  -0.012369
      8       0.000089   0.015640  -0.003403  -0.002234   0.000325  -0.008875
      9      -0.001166   0.002983  -0.000523   0.001152  -0.000732  -0.001592
     10      -0.000957  -0.001486   0.000131   0.001947  -0.000849  -0.001613
     11      -0.000284   0.017575  -0.003673  -0.002089   0.000120  -0.007577
     12      -0.002644  -0.008533   0.001381   0.002857  -0.001685   0.014332
     13      -0.002674   0.002747   0.000157   0.003984  -0.001915   0.014480
     14      -0.000776   0.040083  -0.006331  -0.001554  -0.000115  -0.005882
     15      -0.000576  -0.005094   0.000433   0.001301  -0.000135   0.000105
     16      -0.000320  -0.002688  -0.000170   0.001372  -0.000093  -0.002555
     17      -0.000717   0.049559  -0.007268  -0.000760  -0.000137  -0.006463
     18      -0.001371   0.031996  -0.003130  -0.001079  -0.000999   0.020859
     19      -0.000914   0.043910  -0.005781  -0.002588  -0.000731   0.011667
     20      -0.000684   0.007287  -0.001070   0.000318  -0.000640   0.005571
     21      -0.001763  -0.002310   0.000249   0.000204  -0.000125  -0.001666
     22      -0.002285   0.108577  -0.014105  -0.003271  -0.001531   0.018058
     23       0.000950  -0.078403   0.011049   0.002798  -0.000206   0.010460
     24      -0.001016  -0.017769   0.002833   0.000152  -0.000521   0.007840
     25       0.002604  -0.036849   0.006227   0.000214  -0.001850   0.027138
     26      -0.005977   0.117180  -0.015108   0.002786   0.000286  -0.005439
     27      -0.000700  -0.016981   0.002890   0.000332  -0.000194   0.005277
     28       0.003437  -0.067614   0.010534  -0.001563  -0.001871   0.038831
     29      -0.007682   0.169941  -0.021435   0.002906  -0.000667   0.002577
     30      -0.001822   0.011805  -0.001053  -0.000419  -0.000252   0.006791
     31      -0.001063   0.011153  -0.001504   0.000271   0.000272  -0.000358
     32       0.000208  -0.006302   0.001395  -0.000183  -0.002380   0.029774
     33      -0.001105  -0.001568  -0.001147  -0.001789   0.000235  -0.006723
     34      -0.006604   0.195059  -0.026157  -0.000617   0.000526  -0.016881
     35       0.007153  -0.224062   0.031303  -0.001319  -0.002886   0.060574
     36      -0.001514  -0.019046   0.003125   0.001266  -0.000157   0.002580
     37       0.003518  -0.073904   0.009868   0.001816  -0.000007   0.003346
     38      -0.002383   0.078204  -0.010741   0.001299  -0.000027  -0.007578
     39      -0.000072  -0.048333   0.005038   0.001216   0.001493  -0.026638
     40      -0.001138   0.036334  -0.005783   0.002183   0.001179  -0.019219
     41       0.004860  -0.094893   0.012642   0.001573  -0.000604   0.004011
     42       0.001198  -0.064815   0.006326   0.001650   0.002189  -0.041485
     43      -0.002102   0.082768  -0.011312   0.000775  -0.000362  -0.001017
     44       0.004894  -0.129260   0.017148   0.001333   0.000167   0.004008
     45       0.001895  -0.083423   0.009232   0.001438   0.001826  -0.033909
     46       0.001290  -0.014290   0.003516   0.000819  -0.001946   0.030706
     47      -0.003877   0.075419  -0.009789   0.001517   0.000209  -0.002853
     48      -0.004906   0.101694  -0.009054  -0.003168  -0.002232   0.060373
     49       0.003642  -0.224372   0.023490  -0.002743   0.002942  -0.038413
     50       0.001971  -0.046507   0.003635   0.015572   0.000954  -0.085549
     51      -0.001175   0.001574   0.001512   0.001099   0.001658  -0.011503
     52      -0.006956   0.211594  -0.024444   0.005242   0.001695  -0.023724
     53       0.010347  -0.246341   0.035632  -0.002454  -0.001896   0.064245
     54      -0.000492  -0.042519   0.003943   0.001546   0.001968  -0.034000
     55      -0.003391   0.070528  -0.011809   0.003517   0.003359  -0.052250
     56       0.010583  -0.198700   0.026203   0.000228  -0.001521   0.012878
     57       0.001870  -0.067849   0.005762   0.002157   0.003028  -0.058035
     58      -0.005947   0.189428  -0.025842   0.001733  -0.000174  -0.014000
     59       0.010868  -0.284630   0.037675   0.000475   0.000475   0.011060
     60       0.001454   0.029196  -0.004644  -0.001288   0.000946  -0.017045
     61       0.002472  -0.020737   0.001047  -0.002587   0.001374  -0.019152
     62      -0.000504   0.066436  -0.009573  -0.001259   0.000022  -0.010292
     63      -0.001111  -0.009522   0.000580   0.002282  -0.000289   0.001358
     64      -0.001027  -0.000562  -0.000630   0.003056  -0.000397  -0.000235
     65      -0.001053   0.059668  -0.008247   0.000463  -0.000391  -0.004731
     66      -0.005381  -0.018689   0.002958   0.006087  -0.003653   0.032268
     67      -0.005903   0.012776  -0.000451   0.008298  -0.004233   0.034351
     68      -0.001308   0.041298  -0.006387  -0.000847  -0.000500  -0.002670
     69      -0.002187  -0.002943   0.000055   0.002742  -0.001591   0.000680
     70      -0.002231   0.010782  -0.001570   0.003845  -0.001799  -0.000296
     71      -0.000313  -0.000753  -0.001420  -0.001968  -0.000010  -0.006195
     72       0.001708   0.028114  -0.004188  -0.000573   0.001270  -0.016062
     73       0.002604  -0.013921   0.000539  -0.001784   0.001646  -0.018014
     74       0.000513   0.010112  -0.003197  -0.003405   0.000742  -0.012163
     75      -0.001901   0.044179  -0.004244  -0.001176  -0.001476   0.031303
     76      -0.000652   0.019465  -0.004589  -0.002704   0.000641  -0.022804
     77      -0.002581   0.030982  -0.004154  -0.000344  -0.001326   0.016209
     78      -0.002354   0.073280  -0.006907  -0.001127  -0.002367   0.050698
     79      -0.001783   0.087323  -0.010421  -0.002715  -0.001730   0.030645
     80      -0.001449   0.066012  -0.008930  -0.000285  -0.000954   0.003289
     81      -0.028114   0.344764  -0.023885   0.090606   0.002084  -0.165986
     82      -0.018039  -0.210858   0.034588   0.116918   0.012587  -0.416296
     83       0.055298  -0.067633  -0.025208  -0.280758  -0.023125   0.853894
     84       0.030177   0.021428   0.010353  -0.044354   0.023768  -0.016510
     85       0.004372  -0.001655  -0.005215  -0.039243   0.011214  -0.008250
     86       0.016021   0.010242   0.007753  -0.016509   0.009411  -0.007724
     87       0.024415   0.016234   0.007760  -0.040936   0.020052  -0.012394
     88       0.015073   0.006018  -0.002138  -0.051965   0.018741  -0.013491
     89       0.019994   0.011430   0.007028  -0.028670   0.013296  -0.007022
     90       0.012926   0.012068   0.007215  -0.004476   0.006893  -0.004258
     91       0.009180   0.001097  -0.003900  -0.047558   0.015385  -0.008865
     92       0.041039   0.023916   0.010878  -0.073943   0.032900  -0.023186
     93      -0.014579  -0.006576  -0.002713   0.035257  -0.014860   0.008358
     94       0.007546   0.003883   0.002436  -0.015935   0.006914  -0.002644
     95       0.031751   0.016110   0.005119  -0.071896   0.028436  -0.021689
     96      -0.026474  -0.016502  -0.008259   0.039483  -0.019680   0.014750
     97       0.010509   0.008882   0.006838   0.000837   0.002765  -0.003969
     98       0.010818   0.002176  -0.000372  -0.041155   0.013466  -0.010478
     99       0.005000   0.005115   0.003335  -0.004795   0.005023  -0.001873
    100      -0.000616  -0.001671  -0.001885  -0.004287  -0.001462  -0.001988
    101       0.006309   0.003112   0.004111  -0.007756   0.004284  -0.003177
    102       0.002001   0.000034  -0.001546  -0.012373  -0.002554  -0.001011
    103       0.010971   0.007372   0.004407   0.015220  -0.005861   0.000500
    104       0.001042  -0.001319  -0.000558  -0.008835  -0.000011   0.004673
    105      -0.000501  -0.000700  -0.002077  -0.002635  -0.007511  -0.000709
    106      -0.020287  -0.014096  -0.007445   0.012166  -0.014746   0.001356
    107      -0.019884  -0.010808  -0.006275   0.053636  -0.036766   0.012764
    108      -0.013822  -0.007110  -0.003198   0.014472  -0.013099   0.003528
    109       0.020374   0.014855   0.014388   0.091539  -0.036057   0.016920
    110      -0.001194  -0.004044  -0.005167  -0.024991   0.008928   0.000163
    111      -0.009348  -0.011261  -0.000230  -0.033380   0.006135  -0.002159
    112       0.019371   0.000999   0.014494   0.005736  -0.006817   0.006567
    113      -0.009041  -0.011220  -0.021423   0.023636  -0.029139   0.004491
    114      -0.018044  -0.012509   0.002343   0.020468  -0.009352   0.002524
    115       0.016450  -0.006263   0.006839   0.037606  -0.034529   0.003213
    116      -0.004743  -0.009784  -0.022043  -0.024153  -0.009563  -0.000849
    117      -0.036676  -0.007103   0.007607  -0.002942   0.030107   0.009932
    118       0.015857  -0.006037  -0.004754  -0.089856   0.013213  -0.000692
    119      -0.006032  -0.007022  -0.010283   0.084938  -0.044901   0.005192
    120      -0.038276  -0.000919   0.002778   0.009658   0.029738   0.013581
    121       0.015298   0.008334  -0.010716  -0.057416   0.012318   0.000832
    122      -0.004487  -0.005329   0.009093   0.092331  -0.032066   0.010955
    123      -0.032056  -0.002615  -0.002878   0.062694  -0.010118   0.014746
    124       0.015595   0.019156  -0.001151   0.110122  -0.047421   0.013719
    125      -0.007259  -0.007088   0.010148  -0.010758   0.019147   0.008392
    126      -0.017700  -0.016624  -0.009239   0.047244  -0.030215   0.002821
    127       0.005323  -0.010188  -0.008702   0.100178  -0.063500   0.003001
    128       0.003079  -0.008059  -0.013799  -0.105546   0.024640  -0.009654
    129      -0.008601  -0.013180  -0.017151  -0.031948  -0.001019  -0.006862
    130      -0.001740  -0.006595  -0.014156   0.012436  -0.013340  -0.000838
    131       0.003880  -0.009966  -0.006712  -0.028633  -0.009923  -0.004520
    132      -0.006964  -0.014150  -0.011186  -0.107795   0.031978  -0.009836
    133       0.013077  -0.002402   0.001114  -0.082808   0.033497  -0.001014
    134      -0.005715  -0.012937  -0.016757   0.073070  -0.057684   0.002667
    135      -0.008266  -0.004582  -0.015504  -0.029480  -0.002517  -0.004519
    136      -0.025136  -0.006808  -0.015893  -0.001308   0.000977  -0.000708
    137      -0.000304  -0.000092   0.004683  -0.001719  -0.003099  -0.001670
    138       0.007166  -0.000113  -0.010551  -0.027419   0.002009  -0.004811
    139      -0.073506  -0.013342  -0.032266   0.010010   0.027027   0.002988
    140      -0.054777  -0.006461  -0.012410   0.018080   0.023060   0.003977
    141       0.019775   0.005633  -0.000495  -0.003951   0.001089  -0.000503
    142      -0.045114  -0.008293  -0.022101  -0.000152   0.012721  -0.001236
    143      -0.014356   0.001883   0.007832   0.026364   0.023538   0.003287
    144      -0.001933  -0.001531  -0.013824  -0.007461   0.024172   0.001399
    145      -0.085458  -0.015330  -0.039189   0.000577   0.033631  -0.000281
    146       0.017818   0.007424   0.022739   0.030394  -0.006493   0.000951
    147       0.010279   0.001964   0.001388   0.011087   0.006360   0.002954
    148      -0.040471  -0.006271  -0.017200  -0.000369   0.017764   0.000122
    149      -0.003071   0.004001   0.002564   0.015427   0.015993  -0.001382
    150       0.008205  -0.000281   0.001729  -0.017766  -0.026777   0.003415
    151      -0.031575  -0.005050  -0.013893   0.000633   0.016482  -0.002479
    152       0.004969   0.005281   0.008646   0.017198   0.013713  -0.002046
    153       0.027046   0.008266   0.005835   0.016247   0.004393   0.004063
    154      -0.014167  -0.003730  -0.000254   0.002294   0.007180   0.004446
    155      -0.003407   0.014095   0.008895   0.017053   0.020844  -0.001070
    156       0.035857   0.014588   0.017752   0.015208   0.002465   0.006301
    157      -0.003494   0.010957   0.013664   0.006213   0.020043   0.010273
    158      -0.011573   0.005527   0.000759   0.021744   0.017179  -0.003442
    159       0.035565   0.014979   0.009300   0.010278  -0.009291  -0.000124
    160       0.004381   0.016851  -0.000918   0.017456  -0.026634  -0.004516
    161      -0.023199   0.001494   0.006406   0.034519   0.029113   0.002707
    162       0.033877   0.012824  -0.013882  -0.020251  -0.070681  -0.008802
    163      -0.041996  -0.017294  -0.005310  -0.037093   0.005482  -0.000084
    164       0.021087   0.005618   0.017929  -0.023528  -0.053907  -0.003831
    165       0.034050   0.002234   0.009529  -0.005586  -0.034796  -0.005784
    166       0.114619   0.007899   0.042319  -0.053279  -0.055883  -0.005578
    167       0.073958   0.018459   0.037272  -0.004229   0.031791   0.008172
    168      -0.069005   0.001008   0.015315   0.081929   0.060746   0.008204
    169       0.057967   0.030266   0.043328   0.038422   0.032362   0.002729
    170      -0.077365  -0.035145  -0.071104  -0.064604  -0.025544  -0.006897
    171       0.026983   0.004995   0.002809   0.021130   0.006418   0.002685
    172       0.003321  -0.002329   0.036571   0.030690   0.013294   0.006142
    173      -0.000381   0.023000   0.021230   0.008008   0.016344   0.004502
    174      -0.045595  -0.009377  -0.028674  -0.017014   0.026801   0.001125
    175      -0.113147  -0.017592  -0.045387   0.029285   0.046527   0.009421
    176      -0.113009  -0.018299  -0.033142   0.021388   0.047662   0.008789
    177       0.090785   0.013092   0.017851  -0.047398  -0.039500  -0.014723
    178      -0.092035  -0.014559  -0.037409   0.021531   0.046005   0.005742
    179      -0.076908  -0.011927  -0.021575   0.014906   0.022521   0.005914
    180      -0.012734  -0.002880  -0.016473   0.001528   0.033736   0.003108
    181      -0.136781  -0.029723  -0.077240  -0.011303   0.086766   0.000855
    182       0.031879   0.013010   0.038945   0.047503  -0.022365   0.002398
    183      -0.043901  -0.013631  -0.048251  -0.022911   0.058942   0.000466
    184      -0.052006  -0.006352  -0.016380   0.007652   0.000424  -0.001256
    185       0.044908   0.013983   0.037639   0.032616  -0.037697  -0.000970
    186       0.014240   0.001283   0.014308  -0.024356  -0.056627   0.006679
    187      -0.022351  -0.006583  -0.012005   0.005409   0.014507  -0.003194
    188       0.005896   0.008534   0.022612   0.008163  -0.017008   0.002040
    189      -0.000786  -0.000664   0.005050  -0.033597  -0.048443   0.004716
    190      -0.050920  -0.010970  -0.028717  -0.017237   0.022498  -0.005699
    191       0.004247   0.001866  -0.005093   0.025322   0.044430  -0.005805
    192       0.168865  -0.149780  -0.322586   0.198322   0.142227   0.015862
    193       0.264039   0.004110  -0.038658   0.095664   0.059342   0.006768
    194      -0.245384   0.132488   0.290792  -0.173224  -0.109260  -0.013977
    195      -0.036677  -0.047906  -0.085499   0.159615   0.117360   0.013670
    196      -0.164450   0.216757   0.456046   0.022630   0.013181   0.002847
    197       0.091831  -0.204994  -0.437381   0.044244   0.058195  -0.000006
    198      -0.419202   0.202337   0.472851  -0.039887  -0.022730   0.000481
    199       0.172083  -0.090007  -0.218724   0.039646   0.040827   0.001896
    200      -0.156310  -0.075540  -0.145099  -0.152770  -0.074081  -0.013878
    201       0.147908   0.017728   0.022681  -0.014903  -0.132319  -0.018489
    202       0.043211  -0.018929   0.087460  -0.099637   0.012838   0.005774
    203       0.017500  -0.016970   0.117417  -0.084079   0.092357   0.020057
    204       0.163440   0.034581   0.009335  -0.002076  -0.081324  -0.009797
    205       0.306674   0.060023  -0.002205  -0.003862  -0.201260  -0.026428
    206       0.167290   0.040080   0.055252  -0.019682   0.029342   0.011345
    207      -0.199653  -0.051578   0.005017  -0.008595   0.070378   0.005019
    208       0.164397   0.000206   0.109193  -0.117670  -0.054817  -0.001294
    209       0.136322   0.052409  -0.028720   0.062873  -0.020166  -0.001380
    210       0.040831   0.013768   0.022769   0.011879   0.002415   0.005378
    211       0.014265   0.029151   0.041680   0.029363   0.028948   0.005611
    212      -0.016742  -0.005590  -0.010845   0.002726   0.011520  -0.002234
    213       0.049477   0.023774  -0.016811  -0.058749  -0.182445  -0.018875
    214       0.125252   0.013926   0.043470   0.221565   0.345992   0.034276
    215       0.107939   0.014745   0.049799   0.165268   0.249197   0.025571
    216       0.184261   0.041546   0.021624   0.260096   0.304229   0.025842
    217      -0.167905  -0.041411  -0.041203  -0.231480  -0.247291  -0.024923
    218       0.065316   0.014144   0.037741  -0.004174  -0.038190  -0.000092
    219      -0.086835  -0.009153  -0.043689  -0.258375  -0.397266  -0.038966
    220      -0.096497  -0.034204  -0.006905  -0.130032  -0.074650  -0.005780
    221      -0.087090  -0.006020  -0.022499  -0.253683  -0.423998  -0.040214
    222      -0.045863  -0.005254   0.011812  -0.027980   0.057079   0.017475
    223       0.015372  -0.016250  -0.017954  -0.195636   0.040318  -0.004543
    224       0.001208  -0.005203  -0.009279   0.137677  -0.074171   0.001209
    225      -0.040331   0.006241   0.002819  -0.015032   0.053515   0.017353
    226       0.009751   0.008237  -0.025550  -0.135564   0.044464   0.000541
    227       0.000190  -0.001966   0.024098   0.159343  -0.053135   0.013593
    228      -0.036492   0.001282  -0.008083   0.108430  -0.026703   0.018884
    229       0.004997   0.026751  -0.009121   0.203005  -0.077078   0.023499
    230      -0.015089  -0.009603   0.024867  -0.028591   0.045973   0.011861
    231       0.017437   0.016453   0.009803  -0.004713   0.008692  -0.006270
    232       0.014911   0.002261  -0.005082  -0.072890   0.024109  -0.014400
    233       0.060496   0.035791   0.014977  -0.114437   0.050733  -0.036461
    234      -0.027804  -0.014866  -0.007120   0.058069  -0.026940   0.013320
    235       0.009673   0.005978   0.005634  -0.012253   0.007666  -0.000979
    236       0.038022   0.018886   0.003653  -0.093370   0.035900  -0.027715
    237      -0.053660  -0.036110  -0.019199   0.068884  -0.037606   0.027773
    238       0.016616   0.017033   0.014817   0.020612   0.000312  -0.003510
    239      -0.003332  -0.008982  -0.007471  -0.032593   0.005799  -0.004609
    240       0.004263   0.004733   0.003328  -0.005192   0.006133  -0.001111
    241      -0.010171  -0.006800  -0.003173   0.021773  -0.013165   0.004777
    242      -0.010380  -0.005797   0.002086   0.032536  -0.011748   0.009005
    243       0.043515   0.030604   0.013860  -0.064784   0.033983  -0.023228
    244       0.001303  -0.004728  -0.006887  -0.040735   0.011017  -0.007628
    245       0.011135   0.008285   0.007632  -0.000294   0.002715  -0.004092
    246       0.061649   0.027087   0.024236   0.014611  -0.010378   0.004172
    247       0.023282   0.027251   0.001098   0.030737  -0.058289  -0.010730
    248      -0.067961  -0.022510  -0.002922   0.009965   0.087586   0.012747
    249       0.035309   0.013662  -0.002412   0.009355  -0.024050  -0.007947
    250       0.039688   0.036314   0.007204   0.037893  -0.072460  -0.012254
    251       0.012785   0.021008   0.013738   0.054943  -0.018050  -0.005395
                 42         43         44         45         46         47    
      0      -0.027433   0.001724   0.002170  -0.001293   0.008267  -0.076936
      1      -0.044765   0.002365   0.005296  -0.002825  -0.006437   0.071557
      2      -0.039077   0.002391   0.004260  -0.002831   0.004166  -0.031685
      3      -0.003505   0.000717   0.000068   0.000602   0.008576  -0.086128
      4      -0.012288   0.000757   0.002357  -0.000076  -0.008661   0.083601
      5      -0.016677   0.000850   0.001856  -0.000661  -0.001366   0.014881
      6      -0.033659   0.002284   0.003248  -0.002241   0.008347  -0.075544
      7      -0.031881   0.001716   0.003607  -0.001772  -0.005429   0.056925
      8      -0.045637   0.002484   0.006079  -0.003541  -0.005601   0.065096
      9      -0.007950   0.000167   0.000445   0.000302   0.000123   0.001824
     10      -0.005083  -0.000077  -0.000580   0.000713   0.002837  -0.025696
     11      -0.044317   0.002345   0.006052  -0.003474  -0.006246   0.071955
     12       0.038217  -0.002924  -0.004968   0.003487  -0.005959   0.044942
     13       0.039933  -0.002912  -0.006196   0.003649   0.001803  -0.030686
     14      -0.042428   0.002475   0.005408  -0.003612   0.000020   0.010990
     15       0.003278  -0.000704  -0.001468   0.000356  -0.002470   0.015457
     16      -0.009475  -0.000008  -0.000264  -0.000888  -0.001096   0.006183
     17      -0.038370   0.002346   0.003994  -0.003045   0.006126  -0.051136
     18       0.047054  -0.002023  -0.002562   0.002957  -0.018581   0.171845
     19       0.002479   0.000659   0.002351  -0.001196   0.006142  -0.056466
     20       0.012837  -0.000869  -0.001721   0.001734  -0.000513  -0.000974
     21      -0.006037  -0.000492   0.003035  -0.002568   0.001170  -0.008445
     22      -0.004026   0.001990   0.004242  -0.002821   0.003948  -0.025203
     23       0.074113  -0.005242  -0.011224   0.009109  -0.004941   0.015212
     24       0.018808  -0.002128   0.000006  -0.000149   0.002350  -0.027202
     25       0.061101  -0.002283  -0.005184   0.003977   0.004152  -0.027311
     26       0.023042  -0.001540  -0.005963   0.004857  -0.005460  -0.001941
     27       0.018983  -0.002434  -0.001104   0.000533  -0.000083  -0.011353
     28       0.083498  -0.004427  -0.008428   0.006372  -0.000201  -0.011430
     29       0.029147  -0.000742  -0.004087   0.002810   0.000469  -0.030133
     30       0.019567  -0.002265  -0.001526   0.001361  -0.001261  -0.007759
     31       0.015864  -0.001387  -0.003696   0.003372  -0.004140   0.007621
     32       0.053419  -0.000932  -0.002299   0.002584   0.007058  -0.037555
     33      -0.036510   0.001682   0.006080  -0.003722   0.001453  -0.007729
     34      -0.053963   0.003763   0.005408  -0.003963  -0.004418   0.009110
     35       0.141357  -0.007777  -0.012279   0.009068   0.006201  -0.023103
     36       0.020036  -0.002710  -0.000894   0.000166   0.001591  -0.025882
     37       0.031513  -0.001019  -0.005877   0.004553   0.000216   0.006008
     38      -0.017019   0.002196   0.000764  -0.000281  -0.001937   0.000353
     39      -0.055252   0.001447   0.006815  -0.005683   0.000262   0.004496
     40      -0.022123   0.001848  -0.001585   0.001331  -0.004395   0.022615
     41       0.014743   0.000506  -0.001187   0.000813   0.003456  -0.002393
     42      -0.091297   0.003823   0.010382  -0.008171   0.000294   0.018590
     43      -0.006457   0.002201  -0.000108   0.000509   0.000180  -0.005984
     44       0.032638  -0.001987  -0.005560   0.004129  -0.000979   0.010458
     45      -0.072875   0.002641   0.008700  -0.007015   0.000684   0.015549
     46       0.079628  -0.003317  -0.008231   0.006495   0.001965  -0.023440
     47       0.010683  -0.000660  -0.003035   0.002003  -0.002615  -0.009151
     48       0.131371  -0.009084  -0.013646   0.007682  -0.003096  -0.017893
     49      -0.081085   0.001764   0.008931  -0.003787   0.008979  -0.029214
     50      -0.108082   0.009472   0.010702  -0.003970   0.002518   0.002684
     51      -0.041112   0.000893   0.003494  -0.010680   0.002650  -0.011822
     52      -0.055547   0.001632   0.002403  -0.009750   0.005183   0.000184
     53       0.140469  -0.004064  -0.016565   0.007411  -0.004758  -0.019855
     54      -0.067934   0.001943   0.007504  -0.006207  -0.000899   0.011727
     55      -0.079249   0.004066   0.001314  -0.000837  -0.010149   0.056665
     56       0.006546   0.002121   0.003379  -0.002732   0.010013  -0.010170
     57      -0.130007   0.006434   0.013696  -0.010576  -0.000109   0.034858
     58      -0.040468   0.005074   0.003841  -0.002352   0.001277  -0.012407
     59       0.056091  -0.004376  -0.009188   0.006755  -0.002919   0.030970
     60      -0.051774   0.003318   0.005048  -0.003503   0.010672  -0.093415
     61      -0.059859   0.003204   0.007320  -0.003965  -0.010989   0.119052
     62      -0.053223   0.003449   0.005706  -0.004326   0.011230  -0.095324
     63       0.002704  -0.001225  -0.002159  -0.000269  -0.007703   0.060269
     64      -0.003697  -0.000836  -0.002300  -0.000890  -0.001587   0.002360
     65      -0.028719   0.001825   0.001824  -0.002147   0.013041  -0.123006
     66       0.082805  -0.006314  -0.010807   0.007205  -0.012894   0.098597
     67       0.092074  -0.006540  -0.013808   0.008113   0.002656  -0.055116
     68      -0.034128   0.001888   0.004201  -0.002895  -0.000036   0.008990
     69      -0.005551  -0.000455  -0.000418   0.001078  -0.002404   0.027819
     70      -0.008271  -0.000209  -0.001231   0.000849   0.006888  -0.061576
     71      -0.038749   0.001742   0.005647  -0.002677  -0.013091   0.136797
     72      -0.041815   0.002789   0.003625  -0.003507   0.010335  -0.093695
     73      -0.050711   0.002726   0.005836  -0.004164  -0.008098   0.087594
     74      -0.062629   0.003369   0.008809  -0.005423  -0.012498   0.137395
     75       0.073501  -0.003157  -0.004746   0.005111  -0.034109   0.317228
     76      -0.098153   0.004865   0.012548  -0.010688   0.054477  -0.503742
     77       0.024417  -0.001492  -0.000616   0.001149  -0.017550   0.165336
     78       0.125774  -0.005073  -0.009857   0.009897  -0.061328   0.571496
     79       0.047454  -0.000759  -0.001710   0.002595  -0.016154   0.153201
     80      -0.013397   0.001371   0.001118  -0.001162   0.020964  -0.198770
     81       0.472806  -0.028236  -0.090906   0.057457  -0.033728  -0.000281
     82       0.152919  -0.012698  -0.066583   0.046973  -0.017589  -0.029916
     83      -0.681711   0.044731   0.196598  -0.129015   0.067772   0.005313
     84       0.019603   0.017487   0.037447  -0.024332   0.023065   0.001290
     85       0.011543   0.001807   0.020740  -0.011924  -0.006085  -0.000651
     86       0.014304   0.020862   0.040212  -0.026960   0.009390   0.001074
     87       0.013877   0.009419   0.024862  -0.014228   0.007077   0.000300
     88       0.017933   0.008272   0.030021  -0.018749   0.007273   0.000008
     89       0.010401   0.011147   0.023128  -0.011800   0.002250   0.000122
     90       0.001921   0.005551   0.003193  -0.002320   0.017264   0.000838
     91       0.012099  -0.000035   0.017828  -0.008567  -0.007539  -0.000694
     92       0.033580   0.031583   0.072569  -0.045896   0.021670   0.001177
     93      -0.013090  -0.008014  -0.023612   0.016077   0.004784   0.000392
     94       0.004278   0.003563   0.010345  -0.005733   0.002874   0.000084
     95       0.032700   0.027439   0.070465  -0.044075   0.013357   0.000802
     96      -0.021621  -0.021484  -0.043796   0.030723  -0.013357  -0.000865
     97       0.007090   0.015699   0.024224  -0.017417   0.018367   0.001497
     98       0.019236   0.015813   0.047708  -0.030120  -0.003179   0.000030
     99       0.000677   0.001797   0.002158  -0.002609   0.013750   0.000653
    100       0.004686   0.005496   0.016300  -0.008711  -0.000351   0.000278
    101       0.008828   0.015099   0.030382  -0.021552   0.005308   0.000728
    102       0.006455   0.010114   0.039564  -0.015156   0.035665   0.002096
    103       0.001570   0.014420   0.009171  -0.003967   0.015011   0.000962
    104      -0.004936  -0.005300  -0.003081   0.009880   0.007410   0.000114
    105       0.006502   0.012863   0.044007  -0.016360   0.047373   0.002867
    106      -0.000668  -0.003231   0.013078   0.001879   0.037400   0.002229
    107      -0.007278   0.016796   0.042702  -0.005351   0.106806   0.006189
    108       0.005789   0.019274   0.056232  -0.029286   0.053073   0.003783
    109      -0.015292   0.029114  -0.010949   0.011040   0.013191   0.001357
    110      -0.011320  -0.035053  -0.061057   0.045378  -0.051083  -0.003965
    111       0.005450   0.002356   0.037635  -0.020937   0.040668   0.003060
    112      -0.014748  -0.004583  -0.031174   0.020685   0.015963   0.001454
    113      -0.007019  -0.017957  -0.035026   0.045086  -0.064079  -0.004905
    114      -0.001927   0.003093   0.011082  -0.014939   0.016367   0.001564
    115      -0.001782   0.024514   0.018853   0.002983   0.021864   0.001814
    116      -0.004370  -0.031561  -0.037700   0.049947  -0.056456  -0.004386
    117      -0.026387  -0.052652  -0.092609   0.021809   0.000336   0.000722
    118      -0.008525  -0.039000  -0.045562   0.046503   0.023831   0.001320
    119      -0.005673   0.009662  -0.013764   0.029647  -0.069573  -0.004706
    120      -0.028207  -0.046976  -0.085869   0.018428  -0.039193  -0.001582
    121      -0.008955  -0.029254  -0.043485   0.046438  -0.053748  -0.003517
    122      -0.019294  -0.001312  -0.056048   0.036791  -0.020677  -0.001569
    123      -0.012100   0.005152   0.002125  -0.016013  -0.018516   0.000002
    124      -0.007648   0.040309   0.008853   0.009094  -0.065601  -0.003320
    125      -0.031090  -0.058432  -0.123886   0.066027  -0.020743  -0.002025
    126       0.004668   0.027276   0.051548  -0.024004  -0.035966  -0.002056
    127       0.006455   0.057285   0.068037  -0.012101  -0.058347  -0.003560
    128       0.005881  -0.044232  -0.028233   0.031976   0.026980   0.001522
    129       0.012398   0.012161   0.049718  -0.009684  -0.045530  -0.003013
    130      -0.003003   0.001197   0.005268   0.019278  -0.084910  -0.005729
    131       0.009652  -0.004038   0.011991   0.002206   0.048987   0.003434
    132       0.009416  -0.015205   0.038317  -0.009531  -0.013866  -0.000612
    133      -0.020247  -0.050157  -0.071084   0.049319  -0.069293  -0.004551
    134       0.008736   0.022134   0.018095   0.009161   0.006861   0.000217
    135       0.009915   0.019725   0.043650   0.026886  -0.042071  -0.003295
    136       0.000266  -0.003050   0.015368   0.012675  -0.062419  -0.004528
    137       0.002201  -0.007317   0.009464   0.011994   0.070792   0.005407
    138       0.010572   0.038123   0.013533   0.016909  -0.014331  -0.001104
    139       0.001387  -0.000293   0.039923   0.075121   0.079047   0.005130
    140      -0.001117   0.002855   0.028793   0.061702   0.098623   0.006907
    141       0.002302   0.025025  -0.015524   0.014964   0.018172   0.001360
    142       0.004253  -0.015719   0.018529   0.016983   0.048639   0.003204
    143      -0.003773  -0.013281  -0.000223  -0.013701   0.004700   0.000618
    144       0.001936   0.088988  -0.060554   0.011085   0.067314   0.005373
    145       0.008473   0.013001  -0.010086  -0.021605   0.062756   0.004122
    146      -0.006504  -0.091527   0.059741   0.007998  -0.060427  -0.004224
    147      -0.005374   0.021830  -0.019032   0.023378  -0.023261  -0.001389
    148       0.003373   0.002550   0.002860  -0.028471  -0.036744  -0.002996
    149      -0.001651  -0.023315   0.020364  -0.011531  -0.002310   0.000507
    150      -0.001718  -0.005169   0.101182   0.148397  -0.068743  -0.006171
    151       0.004074   0.012825  -0.039720  -0.072808  -0.014873  -0.000674
    152       0.001063  -0.027197   0.030855   0.009721   0.039094   0.003491
    153      -0.012075   0.033946  -0.047880   0.024330  -0.009966  -0.000271
    154      -0.000468  -0.009768   0.006305  -0.014355  -0.022982  -0.001992
    155      -0.004362  -0.001620  -0.016089  -0.037195  -0.008543  -0.000080
    156      -0.007129   0.013687  -0.045554  -0.004845  -0.005431  -0.000577
    157      -0.009651  -0.036956   0.006110  -0.032599   0.006648   0.001050
    158      -0.002266   0.004736  -0.013418  -0.026676  -0.022238  -0.001329
    159      -0.004298   0.012274  -0.044869   0.003911   0.016447   0.001138
    160      -0.006054  -0.023461  -0.064524   0.039492   0.152960   0.011289
    161      -0.006258  -0.025944   0.007646  -0.029353  -0.026965  -0.001612
    162       0.003906  -0.022817  -0.059091  -0.006135  -0.010858  -0.001192
    163      -0.001890   0.026761   0.046525  -0.037062  -0.113702  -0.007683
    164      -0.005404  -0.018732  -0.051131  -0.062041   0.081532   0.006604
    165       0.002909  -0.076305   0.051333   0.002222   0.038403   0.003343
    166       0.006676  -0.016612   0.024243  -0.017779   0.001124  -0.000202
    167      -0.003254   0.133774  -0.092618  -0.018150  -0.059290  -0.004623
    168       0.007040  -0.108426  -0.011141  -0.157836  -0.045318  -0.003704
    169      -0.011158   0.001110  -0.004843   0.016568   0.015696   0.001769
    170       0.007855   0.046915   0.027068   0.031925  -0.057338  -0.004103
    171      -0.013814   0.034770  -0.046460   0.029719  -0.003079   0.000665
    172       0.006563  -0.013802  -0.030171  -0.062161   0.025161   0.001488
    173      -0.000253  -0.003495  -0.024947  -0.056014  -0.035756  -0.003358
    174       0.009380   0.056291   0.045243   0.097028   0.088327   0.005640
    175      -0.002886   0.018435   0.057216   0.176797   0.218940   0.014638
    176      -0.000103   0.018190   0.067218   0.123345   0.175039   0.011754
    177       0.013338   0.006194  -0.027486  -0.113882  -0.200533  -0.013489
    178       0.000809   0.007564   0.027976   0.075138   0.128936   0.008580
    179      -0.001716   0.010742   0.064619   0.131491   0.140717   0.009560
    180      -0.000748   0.104707  -0.086126   0.009413   0.091520   0.007311
    181       0.016153   0.148949  -0.114833  -0.061037   0.224155   0.016409
    182      -0.013841  -0.142528   0.082830   0.026305  -0.115176  -0.008276
    183       0.010792   0.177442  -0.110856   0.009905   0.218324   0.016643
    184       0.003406  -0.069491   0.055693   0.012070  -0.023965  -0.002478
    185      -0.009237  -0.169341   0.133831   0.059530  -0.109085  -0.008053
    186      -0.005242  -0.030075   0.188688   0.275080  -0.114144  -0.010641
    187       0.002592   0.026979  -0.100421  -0.119020   0.015813   0.002263
    188      -0.002060  -0.063413   0.165050   0.179533  -0.028772  -0.003177
    189       0.000661  -0.022835   0.199082   0.265862  -0.093255  -0.009307
    190       0.012138   0.037999  -0.067848  -0.113819   0.041719   0.003527
    191       0.003333   0.010521  -0.107155  -0.162116   0.104863   0.010012
    192       0.020455  -0.163182  -0.072550  -0.274612  -0.025477  -0.002374
    193      -0.022189   0.021432  -0.039808   0.075237   0.092728   0.008336
    194      -0.015064   0.126540   0.081498   0.210195  -0.036509  -0.001853
    195       0.017143  -0.199012  -0.029478  -0.302701  -0.056508  -0.004954
    196      -0.029512  -0.062297   0.048046   0.003149   0.029954   0.003104
    197       0.031380  -0.033306  -0.026683  -0.146771  -0.079839  -0.006468
    198      -0.007285  -0.092997   0.071168  -0.086914  -0.084650  -0.006693
    199       0.002936   0.040143  -0.034995   0.015515  -0.005072  -0.000117
    200       0.019448   0.119623   0.040831   0.083189  -0.118943  -0.009267
    201       0.005495  -0.284695   0.177310  -0.018323   0.074733   0.006663
    202       0.008532   0.228126  -0.093048  -0.025239  -0.057487  -0.005032
    203       0.001024   0.421376  -0.216809  -0.041083  -0.135730  -0.010747
    204       0.002227  -0.127882   0.055561  -0.004359   0.020407   0.001863
    205       0.005487  -0.414293   0.216949  -0.021182   0.080600   0.006445
    206      -0.003708   0.227263  -0.165181  -0.025536  -0.115892  -0.009323
    207       0.003286   0.079153  -0.001661   0.019509   0.052080   0.004344
    208       0.010320   0.138272  -0.044119  -0.044616  -0.060452  -0.005060
    209      -0.007135  -0.099098   0.002437   0.000876  -0.002902  -0.000143
    210      -0.003446   0.006650  -0.042009  -0.019635   0.004609  -0.000594
    211       0.006657  -0.071438  -0.020427  -0.066432   0.092844   0.007722
    212      -0.007320   0.017145   0.008386  -0.024945  -0.063886  -0.005387
    213       0.001416  -0.059504  -0.170300  -0.065576   0.036365   0.002263
    214      -0.019315   0.010633   0.157065   0.103723  -0.094354  -0.006875
    215      -0.013604   0.003625   0.113162   0.074938   0.052212   0.004090
    216      -0.005425  -0.035998   0.087256   0.205942   0.021817  -0.000015
    217       0.010358   0.041211  -0.032942  -0.145107  -0.134259  -0.008663
    218      -0.015008  -0.028170  -0.074782  -0.106913   0.080517   0.006934
    219       0.011310  -0.018440  -0.196667  -0.188608  -0.028996  -0.001533
    220      -0.002131   0.055725   0.049310  -0.118648  -0.167965  -0.010804
    221       0.005513  -0.045752  -0.249462  -0.226418   0.118720   0.009745
    222      -0.044245  -0.087619  -0.155314   0.045355  -0.005040   0.000333
    223      -0.010208  -0.082940  -0.075236   0.075638   0.030519   0.000895
    224       0.008046   0.050227   0.043214   0.002705  -0.067958  -0.004303
    225      -0.039751  -0.071538  -0.129919   0.036003  -0.076713  -0.004152
    226      -0.016151  -0.069210  -0.079068   0.072166  -0.108314  -0.007471
    227      -0.018250   0.026971  -0.041981   0.019770   0.015675   0.001115
    228      -0.012776   0.020895   0.014164  -0.021673  -0.056401  -0.002169
    229      -0.013384   0.065040   0.016302   0.003379  -0.143545  -0.007804
    230      -0.049480  -0.099833  -0.208439   0.093223  -0.003926  -0.000901
    231       0.004755   0.010971   0.010412  -0.007991   0.028382   0.001212
    232       0.020002   0.001809   0.031568  -0.016749  -0.015365  -0.000792
    233       0.052459   0.046866   0.110717  -0.071579   0.035609   0.001910
    234      -0.016289  -0.008580  -0.025918   0.017018   0.005135   0.000818
    235       0.001616   0.003159   0.006261  -0.003800   0.001580   0.000143
    236       0.039293   0.028724   0.078690  -0.048031   0.015144   0.000366
    237      -0.038302  -0.041262  -0.078173   0.054884  -0.037842  -0.002364
    238       0.006033   0.025461   0.028237  -0.023203   0.033654   0.002823
    239       0.011848   0.004212   0.030881  -0.017542  -0.018394  -0.000996
    240      -0.000005   0.001408   0.000975  -0.003294   0.017715   0.000705
    241      -0.004712  -0.000220  -0.000875   0.003935  -0.006860   0.000173
    242      -0.007265   0.005444   0.001098  -0.003441   0.004007   0.000699
    243       0.027619   0.023187   0.049431  -0.031208   0.032455   0.001679
    244       0.008977  -0.003913   0.011013  -0.005316  -0.012779  -0.001202
    245       0.012370   0.024744   0.045152  -0.031119   0.012026   0.001551
    246      -0.011583   0.021029  -0.072730  -0.017035  -0.000438   0.000338
    247      -0.008737  -0.023366  -0.120282   0.075344   0.257987   0.018954
    248       0.001836  -0.027735   0.121760  -0.088009  -0.216048  -0.015588
    249       0.001809   0.021163  -0.056151   0.020258   0.041848   0.002792
    250      -0.011806  -0.017038  -0.158124   0.087382   0.308631   0.022806
    251      -0.011448  -0.020453  -0.085410   0.019339   0.128781   0.009893
                 48         49         50         51         52         53    
      0      -0.001747   0.008381  -0.002211  -0.000457  -0.001384   0.132955
      1       0.001927  -0.030094   0.009240  -0.000456  -0.001740   0.145393
      2       0.000831  -0.038613   0.012494  -0.000043  -0.001000   0.024584
      3      -0.002929   0.016051  -0.002894  -0.000777   0.000688   0.003155
      4       0.000360  -0.003633   0.002466  -0.000934   0.001036   0.009163
      5       0.000301   0.005675  -0.001884  -0.000285   0.000457   0.001404
      6      -0.001141  -0.014175   0.003196   0.000208   0.000574  -0.141899
      7       0.000997  -0.004880  -0.000872   0.000127   0.001228  -0.142596
      8       0.002726  -0.049781   0.014905  -0.000000  -0.000233  -0.024683
      9       0.000376  -0.012229   0.004825  -0.000824  -0.001415   0.132752
     10      -0.000126   0.009696  -0.002476  -0.000836  -0.000820   0.138852
     11       0.002969  -0.057929   0.017928  -0.000121  -0.000837   0.023382
     12      -0.000947   0.011923  -0.002792  -0.000327  -0.000809   0.008556
     13      -0.001955   0.024959  -0.006812  -0.000307  -0.000208   0.004850
     14       0.002159  -0.070182   0.022525  -0.000043  -0.000936   0.000335
     15      -0.001458   0.004486  -0.003763   0.000881  -0.001122  -0.139494
     16      -0.000647  -0.014559   0.001882   0.001062  -0.001238  -0.148101
     17       0.000651  -0.045715   0.014437   0.000173  -0.000795  -0.024715
     18       0.003414  -0.052337   0.019819  -0.000520   0.000129   0.005129
     19       0.000055  -0.064773   0.023716  -0.000737   0.000365  -0.000138
     20      -0.000857   0.039195  -0.011985  -0.000329   0.000883   0.000739
     21       0.000904  -0.021304   0.002634   0.000360   0.000909   0.000177
     22       0.005621  -0.184287   0.064198  -0.000098  -0.002192  -0.000904
     23      -0.008837   0.234872  -0.074911  -0.001404   0.004222   0.001058
     24      -0.000246  -0.000529  -0.000289   0.000246   0.001597  -0.000577
     25       0.002402  -0.104822   0.043703  -0.000280  -0.000336  -0.001112
     26      -0.004871   0.165152  -0.055434  -0.000350   0.001048   0.000943
     27      -0.000909   0.028082  -0.010669  -0.000073   0.002195  -0.000592
     28      -0.006268   0.137902  -0.041659  -0.000356   0.003045  -0.000641
     29       0.004423  -0.111587   0.041602   0.000596  -0.002610  -0.000271
     30      -0.001486   0.049370  -0.016828  -0.000767   0.001203  -0.000170
     31      -0.004765   0.209524  -0.073281  -0.000661   0.001755  -0.000624
     32       0.002262  -0.204395   0.079971  -0.000762  -0.003769  -0.000587
     33      -0.001116   0.023171  -0.009975  -0.000346  -0.000072   0.000263
     34       0.001588   0.069252  -0.033079   0.000600  -0.001022  -0.000502
     35      -0.003673  -0.041787   0.027187  -0.000725   0.002018   0.000590
     36      -0.000218   0.020866  -0.009372   0.000327   0.002933  -0.000166
     37       0.000312  -0.003535   0.009485  -0.000588  -0.000113   0.001506
     38      -0.001576   0.030728  -0.011006   0.000594  -0.003136  -0.001789
     39       0.000478   0.012756  -0.014158   0.000760   0.001797  -0.000247
     40      -0.002919   0.092956  -0.031392   0.000178  -0.001749  -0.000312
     41       0.004224  -0.108097   0.041820  -0.000035  -0.000992   0.000774
     42       0.002260  -0.041583   0.003503   0.000658   0.000240  -0.000238
     43       0.000499  -0.044796   0.019087   0.000404  -0.003574  -0.001165
     44      -0.002930   0.095437  -0.028497  -0.000418   0.001446   0.001350
     45       0.002353  -0.027158  -0.000607   0.000466   0.001781   0.000276
     46      -0.001329   0.019773   0.002411  -0.000452   0.001703   0.000860
     47      -0.002786   0.035810  -0.013093   0.000698  -0.002497  -0.002549
     48       0.000398  -0.003640   0.005620   0.001827   0.002232  -0.000605
     49       0.001070  -0.076890   0.028826  -0.001412  -0.000033  -0.000931
     50      -0.004882   0.111599  -0.044293  -0.006521  -0.002440  -0.000420
     51       0.002503   0.011384  -0.026749   0.008087   0.002573   0.000288
     52      -0.007208   0.036141  -0.024172   0.006975   0.012070   0.000258
     53       0.016654  -0.015113  -0.002587   0.008962  -0.020678  -0.001496
     54      -0.000191   0.039156  -0.024761   0.000760   0.001883  -0.000052
     55      -0.006418   0.230852  -0.085615   0.000157  -0.001220   0.000654
     56       0.010812  -0.330575   0.119503   0.000155  -0.002761  -0.000317
     57       0.004366  -0.081426   0.016310   0.000670  -0.001448   0.000205
     58       0.005171  -0.174051   0.062644   0.000723  -0.006639  -0.001349
     59      -0.008195   0.254812  -0.082489  -0.000869   0.004696   0.001877
     60      -0.001111  -0.021012   0.007079  -0.000555  -0.004013   0.288281
     61       0.002887  -0.041982   0.012770  -0.000667  -0.004266   0.311431
     62       0.000704  -0.061442   0.019919   0.000049  -0.001663   0.050437
     63      -0.001496  -0.019806   0.000741   0.002240  -0.003442  -0.307891
     64      -0.001951  -0.021086   0.000761   0.002485  -0.003445  -0.325429
     65      -0.001362  -0.021113   0.006337   0.000401  -0.000889  -0.057033
     66      -0.001177   0.019330  -0.004324  -0.000660  -0.001881   0.022620
     67      -0.003759   0.043563  -0.011204  -0.000648  -0.001423   0.019132
     68       0.001923  -0.067634   0.021958  -0.000111  -0.001123   0.002681
     69       0.001557  -0.016426   0.006430  -0.001560  -0.003234   0.300712
     70       0.000504  -0.005656   0.002951  -0.001490  -0.003030   0.313287
     71       0.003766  -0.049078   0.014956  -0.000384  -0.000994   0.056797
     72      -0.000778  -0.018274   0.001898   0.001280   0.001067  -0.311654
     73       0.002764  -0.035021   0.005638   0.001254   0.001504  -0.319671
     74       0.005024  -0.089190   0.026363   0.000416  -0.000682  -0.054842
     75       0.006961  -0.093958   0.035691  -0.000530  -0.000654   0.011707
     76      -0.009431   0.033944  -0.018423  -0.000289   0.001997  -0.017165
     77       0.004776  -0.040508   0.013465   0.000142  -0.000658   0.011037
     78       0.013463  -0.180776   0.070022  -0.000559  -0.002310   0.021175
     79       0.006341  -0.168378   0.063471  -0.000704  -0.001643   0.006742
     80      -0.002325  -0.017262   0.007977  -0.000141  -0.000459  -0.011881
     81       0.026243   0.099900  -0.028755   0.006924  -0.000784   0.001504
     82       0.038202  -0.125596   0.041354   0.002436  -0.003895   0.001046
     83      -0.097280   0.239405  -0.076832  -0.015871   0.007043  -0.005225
     84       0.050492   0.010191   0.018816   0.003551   0.061615   0.032941
     85      -0.043573  -0.002414  -0.002223   0.016111  -0.029636  -0.034163
     86      -0.053220  -0.004382  -0.007948  -0.008447  -0.048495   0.021000
     87       0.004782   0.001666   0.004167   0.030165  -0.047002   0.001528
     88       0.016665   0.007678   0.014900  -0.011385   0.102912  -0.002163
     89      -0.007592  -0.000340  -0.001058   0.013666  -0.022897   0.001573
     90       0.081233   0.009406   0.017448  -0.021373   0.134200  -0.029273
     91      -0.019016   0.001989   0.004926   0.037119  -0.035489   0.029671
     92      -0.020356   0.003199   0.005654  -0.011484   0.033823  -0.021555
     93       0.062447   0.005562   0.009285  -0.004821   0.053805   0.031369
     94      -0.002452  -0.000045  -0.000492   0.003125  -0.000371  -0.030144
     95      -0.050918   0.000724   0.001509   0.006161  -0.027601   0.022127
     96       0.023793  -0.001522  -0.002851   0.022386  -0.038062  -0.000173
     97       0.009164   0.001861   0.002413  -0.029607   0.045567   0.000447
     98      -0.114436  -0.010478  -0.018171   0.019916  -0.149766  -0.001673
     99       0.050004   0.006396   0.011113  -0.021107   0.095041  -0.029124
    100      -0.036673  -0.003966  -0.006958   0.023041  -0.097187   0.028553
    101      -0.066895  -0.007060  -0.012916  -0.022360  -0.035769  -0.022167
    102       0.061649   0.007208   0.005654   0.050078  -0.122914  -0.000261
    103       0.034233  -0.000930  -0.006530  -0.063541   0.060552   0.000369
    104       0.081538   0.010114   0.014531   0.035069   0.030452   0.000760
    105       0.095826   0.011087   0.009940   0.048738  -0.113251  -0.000080
    106       0.123430   0.014492   0.021148   0.039839   0.002540  -0.000861
    107       0.366453   0.042807   0.057198   0.029160   0.143674   0.004195
    108       0.028653   0.004180  -0.002527   0.001460  -0.076794  -0.001839
    109       0.012501  -0.017895  -0.043490  -0.125746  -0.033621   0.002852
    110       0.026986   0.002982   0.011256   0.060454   0.034834   0.000756
    111      -0.029369  -0.005223  -0.015423  -0.005012  -0.081372  -0.003537
    112      -0.025618  -0.020661  -0.043428  -0.069233  -0.092310  -0.000958
    113       0.038678   0.004446   0.011220   0.077927  -0.028507  -0.001811
    114      -0.057116  -0.007078  -0.014544  -0.000091  -0.091000  -0.003813
    115      -0.024832  -0.018125  -0.038793  -0.053936  -0.064103  -0.001453
    116       0.035522   0.001862   0.005424   0.063924  -0.028629  -0.002341
    117      -0.075533  -0.008713  -0.009001  -0.048514   0.012197   0.000890
    118       0.114088  -0.009662  -0.028519  -0.053325  -0.070465  -0.000268
    119      -0.081891  -0.009041  -0.009009   0.047511  -0.006167  -0.002262
    120      -0.127625  -0.002994   0.007874   0.002653   0.069182   0.001036
    121       0.038639  -0.000051   0.001867   0.037246   0.032491   0.000781
    122      -0.035915  -0.019684  -0.034138  -0.076886   0.014758   0.002272
    123      -0.131575  -0.000311   0.002043   0.010613   0.029327  -0.000982
    124      -0.066883  -0.006487  -0.015494  -0.008998   0.024225   0.001550
    125       0.022189  -0.014329  -0.018586  -0.059753   0.046572   0.003362
    126      -0.066563   0.005356   0.012788   0.070107  -0.015271  -0.003769
    127      -0.060342   0.005638   0.016367   0.071512   0.090051   0.000207
    128      -0.000046  -0.016879  -0.033815  -0.071047  -0.046909  -0.002655
    129      -0.049688   0.002081   0.007768   0.033958   0.053497  -0.001180
    130      -0.014125   0.013077   0.032004   0.092398   0.076896   0.001230
    131      -0.044912  -0.019377  -0.038537  -0.085430  -0.030724  -0.002911
    132      -0.067855   0.001907   0.005392   0.045675   0.044963  -0.001399
    133      -0.007417   0.006080   0.016467   0.089130   0.015030   0.001609
    134      -0.014395  -0.017101  -0.033389  -0.055904  -0.082699  -0.005022
    135      -0.006076  -0.016737  -0.030332  -0.045638   0.068027   0.002235
    136       0.017371   0.006492   0.016169   0.008529   0.034670   0.001019
    137      -0.087980  -0.013338  -0.022459  -0.031219   0.077454   0.002034
    138      -0.033576  -0.030195  -0.054427  -0.114801   0.122703   0.006652
    139      -0.025735  -0.024408  -0.049624   0.076765   0.013765   0.000145
    140      -0.067794  -0.013959  -0.026805   0.078468   0.029740  -0.001084
    141      -0.028965  -0.021735  -0.038302  -0.045067   0.096222   0.006218
    142      -0.005679   0.001562   0.001755  -0.024315  -0.034536  -0.000958
    143      -0.008680   0.041397   0.084563  -0.019123  -0.041501  -0.002123
    144      -0.042695   0.008637   0.019034  -0.013440   0.031975   0.002372
    145       0.002335  -0.007481  -0.017459  -0.081710  -0.051211  -0.000804
    146       0.006283   0.038524   0.081559  -0.002868   0.005472   0.000282
    147       0.018997   0.040284   0.081761  -0.015359  -0.056048  -0.002530
    148       0.048551   0.003810   0.006894  -0.122711  -0.051515  -0.000251
    149      -0.043055   0.020654   0.046338  -0.026148   0.095150   0.005772
    150       0.071937  -0.054157  -0.111464  -0.040166  -0.043787  -0.000596
    151      -0.013713   0.028457   0.060748  -0.054798   0.020054  -0.000017
    152      -0.102853   0.000167   0.008405  -0.003635   0.166939   0.006719
    153       0.033723   0.049714   0.096024   0.038875  -0.124099  -0.007225
    154       0.042360  -0.007783  -0.018472  -0.058931  -0.049959  -0.000840
    155       0.009840   0.002803   0.002755   0.022866   0.006327   0.000947
    156       0.032981  -0.008787  -0.019823   0.058267  -0.046429  -0.002678
    157      -0.000639   0.021307   0.039188  -0.019592  -0.016967  -0.000207
    158       0.029754   0.012356   0.021767   0.003168  -0.041919  -0.000973
    159       0.005427  -0.023244  -0.046048   0.031685   0.021204   0.001646
    160      -0.068031   0.007118   0.013523   0.060011  -0.015826  -0.001897
    161       0.032616   0.050159   0.097576   0.008923  -0.112739  -0.005722
    162       0.055253  -0.008263  -0.017283  -0.032668  -0.015097   0.000996
    163       0.002510   0.017622   0.037542   0.089652   0.064511   0.001460
    164      -0.069211   0.001672   0.002929   0.042557   0.028412   0.001030
    165      -0.070275   0.014757   0.035720  -0.057590   0.075571   0.003810
    166      -0.003321  -0.021702  -0.045966   0.006952  -0.014720  -0.002050
    167       0.042348  -0.022760  -0.043321  -0.000750   0.036996   0.003104
    168       0.067490  -0.041497  -0.088789  -0.019147  -0.006209   0.001756
    169      -0.014166   0.049426   0.102484  -0.091237  -0.004329   0.002246
    170       0.005224   0.023319   0.051733  -0.104476   0.016646   0.001821
    171       0.010707   0.080642   0.160672   0.024816  -0.117042  -0.006504
    172       0.006239  -0.052666  -0.109323   0.066606   0.032690   0.000919
    173       0.091108  -0.080460  -0.173230   0.077078  -0.051155  -0.002834
    174      -0.066193  -0.067345  -0.132577   0.052448   0.123817   0.004284
    175      -0.088470  -0.081511  -0.165635   0.275768   0.072609   0.000742
    176      -0.081570  -0.036846  -0.077434   0.217184  -0.004685  -0.005180
    177       0.028360   0.034889   0.081605  -0.378276   0.110126   0.009382
    178      -0.023989  -0.020692  -0.044760   0.093118  -0.033024  -0.001345
    179      -0.103884  -0.053391  -0.105757   0.199895   0.092700  -0.000767
    180      -0.038223   0.037661   0.074397   0.013251  -0.050554  -0.002540
    181      -0.074144  -0.016208  -0.039182  -0.081341  -0.043850  -0.000051
    182       0.051565   0.078298   0.160076   0.029984  -0.098586  -0.006106
    183      -0.134001  -0.024572  -0.048882   0.005647   0.115925   0.006957
    184       0.040012  -0.000948  -0.001823  -0.067705  -0.051624  -0.001289
    185       0.012525   0.029558   0.066773   0.030542   0.053735   0.002193
    186       0.144457  -0.119653  -0.248410  -0.032854  -0.113941  -0.002281
    187      -0.056475   0.072464   0.151803  -0.016796   0.012514  -0.002583
    188       0.003794  -0.099242  -0.198858  -0.019088   0.092430   0.006354
    189       0.127268  -0.139757  -0.288166  -0.070057  -0.071144  -0.000193
    190      -0.065026   0.022739   0.051109  -0.091492   0.059635   0.000439
    191      -0.204409   0.102809   0.221659   0.010485   0.227577   0.006568
    192       0.074811  -0.071756  -0.152988   0.021431   0.021313   0.004205
    193      -0.088656   0.102957   0.214217  -0.030847   0.028688   0.003786
    194      -0.048347   0.093426   0.199338  -0.120144   0.002366  -0.000251
    195       0.105632  -0.098442  -0.209150  -0.002344   0.018574   0.004431
    196      -0.022626   0.045039   0.092222  -0.080024   0.024930   0.004168
    197       0.058635  -0.047470  -0.097230  -0.089551   0.032931   0.004207
    198       0.086745  -0.037097  -0.079338  -0.071316  -0.033344  -0.000391
    199       0.003313   0.043866   0.091576  -0.108437  -0.030325   0.000676
    200       0.046045   0.017923   0.041860  -0.169734  -0.042690  -0.002196
    201      -0.142159   0.046285   0.099216  -0.073860   0.064810   0.000213
    202       0.050133  -0.057593  -0.118674   0.024255  -0.000775  -0.000692
    203       0.091673  -0.064105  -0.127287   0.018886   0.053687   0.003420
    204      -0.054334  -0.018714  -0.031944  -0.037592   0.109195   0.005697
    205      -0.092188   0.016833   0.031932  -0.007857  -0.020867  -0.004579
    206       0.100129  -0.082888  -0.164910   0.032354   0.083242   0.006577
    207      -0.068848   0.051830   0.110801  -0.083875   0.032981   0.002496
    208       0.027166  -0.064741  -0.133264   0.027806   0.014161  -0.001615
    209       0.010735   0.002868   0.008677  -0.008818   0.027923   0.003281
    210       0.008120  -0.035805  -0.066308   0.055442   0.043936   0.002423
    211      -0.096548   0.009449   0.028471   0.085258   0.135760   0.005416
    212       0.058062  -0.014953  -0.032674  -0.069283  -0.019790   0.002192
    213       0.092591  -0.005276  -0.015097  -0.022025  -0.078764   0.000701
    214       0.037630   0.019517   0.038438   0.129603   0.021355   0.000839
    215      -0.081165  -0.000086   0.001000   0.056542   0.058532   0.000906
    216       0.086986  -0.022829  -0.046096  -0.108100  -0.060521  -0.000196
    217      -0.026864   0.018022   0.040580   0.072190   0.104954   0.002042
    218      -0.056030   0.015613   0.027073   0.145666   0.012760   0.001373
    219       0.034930   0.002827   0.003887   0.031102   0.011346   0.001941
    220      -0.034075   0.030547   0.063680   0.185190   0.127312   0.002542
    221      -0.056225   0.002530   0.002955   0.023242  -0.006183   0.001122
    222      -0.052487  -0.006150  -0.000893  -0.081144   0.103474   0.005163
    223       0.263457   0.003925  -0.009487  -0.012523  -0.105165  -0.000992
    224      -0.147176  -0.015396  -0.021533   0.059105  -0.064766  -0.005293
    225      -0.120582   0.005035   0.028573   0.034662   0.142624   0.003323
    226       0.061882   0.016772   0.040011   0.141017   0.102328   0.000494
    227      -0.055725  -0.032867  -0.062836  -0.166285  -0.020162   0.003686
    228      -0.182305   0.003665   0.014214   0.049410   0.066761  -0.001325
    229      -0.180883  -0.002053   0.004378   0.052385   0.103865   0.001270
    230      -0.000578  -0.029606  -0.042442  -0.152307   0.050258   0.005562
    231       0.110972   0.013649   0.024443  -0.051439   0.230663  -0.070501
    232      -0.069266  -0.002413  -0.001701   0.072363  -0.149372   0.071453
    233      -0.026820   0.006484   0.012090  -0.024710   0.079598  -0.050619
    234       0.046052   0.004532   0.005146  -0.011394   0.026970   0.067193
    235      -0.013957  -0.003774  -0.006890   0.002165  -0.026459  -0.063370
    236      -0.024544   0.006855   0.013304   0.012111   0.026674   0.045370
    237      -0.021547  -0.009961  -0.017409   0.053682  -0.152456  -0.003233
    238       0.039967   0.004206   0.006337  -0.069901   0.126744   0.002196
    239      -0.143658  -0.015017  -0.025973   0.044675  -0.223911  -0.003551
    240       0.065573   0.009192   0.015738  -0.046628   0.176316  -0.066395
    241      -0.038483  -0.007394  -0.013464   0.042373  -0.170310   0.065355
    242      -0.036465  -0.006431  -0.013226  -0.048997   0.027907  -0.047038
    243       0.103257   0.020068   0.036182   0.005834   0.142020   0.071717
    244      -0.057712  -0.006260  -0.008280   0.017631  -0.045883  -0.069896
    245      -0.068195  -0.005525  -0.010909  -0.011462  -0.079086   0.044618
    246       0.024710  -0.020684  -0.045155   0.070495  -0.000036   0.000439
    247      -0.125437   0.003763   0.008432   0.137465  -0.002319  -0.002849
    248       0.132465   0.055444   0.106623  -0.148002  -0.131986  -0.003641
    249      -0.000684  -0.038794  -0.077442   0.048004   0.028863   0.002253
    250      -0.153690   0.001810   0.004665   0.184176   0.008532  -0.003170
    251      -0.052263   0.044012   0.086894   0.134640  -0.089449  -0.007034
                 54         55         56         57         58         59    
      0      -0.032371   0.002508   0.000452   0.000549  -0.059293   0.040743
      1      -0.036244   0.003327   0.000576   0.000735  -0.029656   0.019834
      2      -0.005439   0.000515   0.000097  -0.000020   0.017878  -0.015096
      3       0.001191   0.000239   0.000739  -0.001007   0.192029  -0.157860
      4      -0.001208   0.000765   0.000779  -0.000826   0.196122  -0.158873
      5       0.000190  -0.000264  -0.000096   0.000023  -0.004754   0.003370
      6       0.034591  -0.002594  -0.000747  -0.000011  -0.003813   0.001879
      7       0.034244  -0.002882  -0.001060   0.000262  -0.061128   0.050771
      8       0.006268   0.000066  -0.000090   0.000011   0.018614  -0.016105
      9      -0.034276   0.001971   0.000195   0.000631  -0.069994   0.056166
     10      -0.036156   0.002166   0.000200   0.000844  -0.112728   0.087743
     11      -0.005586   0.000804   0.000068  -0.000040   0.020966  -0.018439
     12       0.000448  -0.000340   0.000236  -0.000524   0.124949  -0.098560
     13       0.000848   0.000020   0.000455  -0.000469   0.127542  -0.103790
     14       0.000407   0.000791   0.000351  -0.000363   0.102197  -0.083708
     15       0.035162  -0.003856  -0.001320   0.000264  -0.100593   0.084063
     16       0.036865  -0.003391  -0.001140   0.000210  -0.065398   0.053050
     17       0.006680  -0.000270  -0.000045  -0.000156   0.027610  -0.022935
     18      -0.001088   0.000089   0.000242  -0.000610   0.054943  -0.049900
     19       0.000747   0.000814   0.000664  -0.001287   0.136512  -0.128415
     20      -0.000054  -0.000878  -0.000342   0.000114  -0.073843   0.055373
     21       0.000047  -0.000063  -0.000146  -0.000011  -0.007394   0.002013
     22       0.000286   0.001044   0.000140  -0.001301  -0.008378  -0.041585
     23       0.000135  -0.002224   0.000083   0.000530   0.051342   0.009190
     24       0.000125  -0.001267   0.000526  -0.000692  -0.047491   0.000803
     25       0.000272  -0.001051   0.000519  -0.001596  -0.093632  -0.122401
     26      -0.000366  -0.000284  -0.000080   0.001165   0.102429   0.166178
     27       0.000311  -0.001631   0.000113  -0.001193  -0.023755  -0.025768
     28       0.000168  -0.001688  -0.000046  -0.001966  -0.094656  -0.134799
     29      -0.000354   0.000338   0.000867   0.001968   0.064197   0.219335
     30       0.000074  -0.000297  -0.000677  -0.000643  -0.008531   0.008014
     31       0.000113   0.000786  -0.000797  -0.000905  -0.013001  -0.010830
     32      -0.000433  -0.000009   0.001040   0.001334  -0.021737   0.052215
     33      -0.000119   0.000807  -0.000527   0.000790  -0.000108   0.022750
     34      -0.000026   0.002556  -0.001318  -0.000535   0.018431   0.092398
     35      -0.000159  -0.001917   0.001255   0.000475  -0.040939  -0.093169
     36       0.000159  -0.001635   0.000831  -0.000099  -0.020590   0.072672
     37      -0.000378   0.000739   0.000624   0.004208   0.085567   0.208684
     38      -0.000264   0.000649  -0.001296  -0.003505  -0.140035  -0.233883
     39       0.000283  -0.000669   0.000179  -0.001189  -0.009998  -0.020807
     40      -0.000341   0.001159  -0.001154  -0.000693  -0.047862  -0.090836
     41      -0.000193   0.000926   0.000630   0.002873   0.052187   0.137096
     42       0.000330  -0.000068   0.000031  -0.001023   0.018604  -0.046020
     43      -0.000353   0.001071  -0.000297  -0.000502  -0.077496  -0.061435
     44      -0.000308   0.000106   0.000187   0.002472   0.057453   0.122283
     45       0.000418  -0.000387   0.000227  -0.000299   0.047937   0.012165
     46      -0.000199  -0.001212   0.001346   0.002930   0.070333   0.209007
     47      -0.000058  -0.000540  -0.000629  -0.004146  -0.153489  -0.224764
     48      -0.000058  -0.000869   0.000369  -0.000528  -0.023835   0.024460
     49       0.000321  -0.001233   0.000631   0.000743  -0.016400   0.010098
     50       0.000268  -0.001391  -0.001600   0.000651  -0.003240   0.018009
     51      -0.000372   0.001783  -0.000368   0.003280  -0.011079   0.032940
     52       0.001817  -0.009906   0.002651   0.010718   0.003161   0.083080
     53      -0.004458   0.024386  -0.002151  -0.008533  -0.045538  -0.062145
     54       0.000268  -0.000607   0.000026  -0.001146   0.008411  -0.014374
     55      -0.000430   0.001593  -0.001995  -0.000378   0.039424  -0.053280
     56       0.000216   0.001292   0.001296   0.002159   0.002542   0.029981
     57       0.000175   0.001452  -0.000477   0.000048   0.041193  -0.031109
     58      -0.000511   0.002179  -0.000063   0.000902  -0.035896   0.045477
     59      -0.000185  -0.000438  -0.000512   0.001200   0.012122  -0.020934
     60      -0.071725   0.005661   0.000672   0.001976  -0.213697   0.165194
     61      -0.078519   0.006232   0.000588   0.002425  -0.242809   0.189502
     62      -0.011802   0.001471   0.000344   0.000061   0.036568  -0.027127
     63       0.077997  -0.008038  -0.002968   0.001243  -0.251383   0.210719
     64       0.082121  -0.008012  -0.002913   0.001242  -0.244957   0.201796
     65       0.015086  -0.001371  -0.000401   0.000062  -0.032799   0.024502
     66       0.000313   0.000150   0.000673  -0.000199   0.233505  -0.184388
     67       0.000773   0.000194   0.000911  -0.000181   0.240603  -0.192200
     68       0.000486   0.000904   0.000451  -0.000273   0.121043  -0.098513
     69      -0.079074   0.003806   0.000020   0.001984  -0.250278   0.201308
     70      -0.082946   0.004261   0.000167   0.002067  -0.266290   0.209531
     71      -0.014397   0.000839  -0.000145   0.000370  -0.045866   0.037101
     72       0.074097  -0.006693  -0.002101   0.000904  -0.178423   0.143692
     73       0.075404  -0.006924  -0.002441   0.001160  -0.214772   0.176650
     74       0.013127  -0.000076  -0.000178   0.000153   0.030339  -0.023829
     75      -0.003458   0.000011   0.000216  -0.000580  -0.002724  -0.009032
     76       0.006474   0.001344   0.000385  -0.000969   0.216745  -0.171174
     77      -0.004192  -0.000670  -0.000796   0.000538  -0.242862   0.185522
     78      -0.006723  -0.000271   0.000389  -0.000805  -0.072520   0.021367
     79      -0.001863   0.000511   0.000818  -0.001557   0.054525  -0.091254
     80       0.003780  -0.000828  -0.000152  -0.000418  -0.062467   0.023745
     81      -0.001961  -0.006285  -0.001864  -0.003276  -0.029024  -0.004005
     82      -0.001347  -0.009302  -0.004695  -0.004257  -0.017181  -0.019604
     83       0.004324   0.018521   0.012028   0.013575  -0.000920   0.093987
     84       0.137198   0.063302   0.020360  -0.006738  -0.002545  -0.001195
     85      -0.142161  -0.044323  -0.012716  -0.009669   0.001226  -0.000493
     86       0.089674   0.020825   0.000238   0.024325  -0.000239   0.002073
     87      -0.002933  -0.101933  -0.032785  -0.053244   0.000797   0.002766
     88      -0.000418   0.126486   0.045288   0.028298  -0.002191  -0.005874
     89       0.001308  -0.066804  -0.017444  -0.052343   0.000368  -0.000610
     90      -0.115249   0.045392   0.020460  -0.016615  -0.000322  -0.004394
     91       0.122369  -0.014490   0.000949  -0.036720  -0.001380  -0.002639
     92      -0.092382   0.023202   0.005500   0.006663   0.000200  -0.000734
     93       0.131964   0.067759   0.024744   0.006063  -0.002976  -0.001764
     94      -0.124656  -0.055582  -0.015918  -0.027498   0.001513  -0.000381
     95       0.086738   0.042653   0.009848   0.019550  -0.001703   0.000499
     96      -0.003899  -0.085460  -0.023392  -0.044375  -0.000166   0.001546
     97       0.009525   0.082354   0.021878   0.046750  -0.000576  -0.000325
     98      -0.013680  -0.083307  -0.036230   0.012027   0.001575   0.006268
     99      -0.114552   0.053419   0.018717   0.016788  -0.000193  -0.002257
    100       0.113820  -0.051652  -0.021620  -0.007243  -0.000741   0.004595
    101      -0.085882   0.013405  -0.002384   0.044385   0.001654   0.001637
    102      -0.009403  -0.129083  -0.049353  -0.000993   0.002164   0.007006
    103       0.005480   0.057945   0.007934   0.056362  -0.000113   0.005837
    104       0.000791  -0.049374  -0.002970  -0.067510  -0.000561  -0.005276
    105      -0.008030  -0.128190  -0.051729   0.006907   0.002043   0.007865
    106      -0.002070  -0.034289  -0.006672  -0.028078   0.001389  -0.000849
    107       0.021170   0.003124   0.001428  -0.026848  -0.001789  -0.002239
    108      -0.006319  -0.012447  -0.016951   0.041720   0.001193   0.004889
    109       0.011403  -0.022477  -0.027769   0.074034   0.001029   0.010623
    110      -0.001167  -0.050695   0.008681  -0.076286  -0.000602  -0.007675
    111      -0.011178   0.026991   0.012377   0.002942   0.000087  -0.006333
    112      -0.001641   0.013352   0.011088   0.000074  -0.000152  -0.009809
    113      -0.007785  -0.011973   0.012884   0.024911   0.000792  -0.002113
    114      -0.012083   0.032831   0.021204   0.008941   0.000054  -0.011079
    115      -0.003290   0.023981   0.015181  -0.014790  -0.000572  -0.008298
    116      -0.008740   0.006296   0.015138   0.036272   0.000702  -0.000475
    117       0.005520   0.037733  -0.008153   0.042718   0.000262   0.005047
    118       0.000202  -0.004143  -0.006115   0.065797   0.000671   0.001984
    119      -0.007801   0.026719   0.030670  -0.024745  -0.000322  -0.007049
    120       0.004928   0.037176   0.003770  -0.015500   0.000091   0.002751
    121       0.000365  -0.033546   0.010477  -0.049244  -0.000019  -0.003865
    122       0.008781  -0.006681  -0.009575   0.019089  -0.000361   0.005176
    123      -0.001272   0.048099   0.006149   0.000492   0.000080   0.003441
    124       0.004060  -0.027490   0.003479  -0.028341  -0.000074  -0.001598
    125       0.011288  -0.025071  -0.012339  -0.003866  -0.000238   0.004157
    126      -0.012988   0.031838   0.031865  -0.004728   0.000174  -0.006083
    127      -0.000058   0.011500   0.016584  -0.046676  -0.000179   0.004178
    128      -0.005329   0.072139   0.009516   0.046932  -0.000640   0.001016
    129      -0.002850   0.039073   0.016333   0.010236  -0.000497   0.002272
    130       0.003609  -0.001368   0.003383  -0.000426   0.000212   0.005858
    131      -0.006560   0.073333   0.014274   0.007132  -0.000781   0.000228
    132      -0.002306   0.062744   0.028707  -0.014660  -0.000602   0.001201
    133       0.004999  -0.011297   0.021304  -0.030011   0.000270  -0.004608
    134      -0.015110   0.061432   0.013219   0.057494  -0.000135  -0.003483
    135       0.007678  -0.012037  -0.014561   0.018896  -0.000466   0.004942
    136       0.003849  -0.002549  -0.018628   0.055749   0.000059   0.008031
    137       0.007513   0.012441  -0.008789  -0.077631  -0.000005   0.007769
    138       0.020801  -0.081420  -0.032832   0.025690  -0.001997  -0.010385
    139      -0.001473   0.004938  -0.059229   0.119771  -0.000624  -0.008910
    140      -0.003866   0.066658  -0.063195  -0.063033   0.001516   0.009892
    141       0.017341  -0.066556  -0.096328   0.005308   0.000049  -0.012004
    142      -0.002097  -0.020293   0.015790   0.105681  -0.003823  -0.024769
    143      -0.004185   0.023610  -0.013507  -0.074090  -0.001810  -0.014192
    144       0.007395  -0.103899   0.106717   0.008708  -0.001252  -0.005171
    145      -0.001802   0.002073   0.005707  -0.038930  -0.002240  -0.019667
    146       0.002518   0.001484  -0.089873   0.081295  -0.001945  -0.015445
    147      -0.005053   0.015319   0.017458   0.003257  -0.000297   0.002112
    148       0.000623   0.036944  -0.048606  -0.121711   0.002193   0.009533
    149       0.017071  -0.136066   0.046053   0.072578   0.000164   0.004018
    150      -0.002194  -0.009768   0.082094  -0.050779   0.000389   0.004694
    151       0.002592   0.058829  -0.090029  -0.046068   0.000858   0.011392
    152       0.020565  -0.103323   0.019367   0.063076  -0.000509   0.009525
    153      -0.018851   0.098928   0.013690   0.008309  -0.000036   0.003638
    154      -0.002754   0.027654  -0.005247  -0.080572   0.001959   0.006763
    155       0.000811  -0.050404   0.074133   0.052269   0.001107   0.007267
    156      -0.010013   0.083351  -0.068133   0.008495   0.000249  -0.005082
    157      -0.000568  -0.022781   0.049673  -0.000295   0.000930   0.006285
    158      -0.004580  -0.016327   0.076614   0.016504   0.001516   0.008825
    159       0.001688   0.017273  -0.072417   0.010847   0.001956   0.001197
    160      -0.005868   0.023584   0.026737  -0.041736   0.000478   0.004190
    161      -0.015840   0.062608   0.038951  -0.024883  -0.001322  -0.009298
    162       0.002740  -0.033857  -0.005656   0.110920  -0.000729  -0.003011
    163       0.003444  -0.034690  -0.003523   0.082640  -0.000260   0.001237
    164       0.002027  -0.024466   0.022087  -0.038901  -0.000296  -0.005811
    165       0.012751  -0.029542  -0.079016  -0.113707   0.000357  -0.007037
    166      -0.006106   0.045412   0.029760  -0.010326   0.000466   0.009095
    167       0.007248  -0.010647  -0.091516  -0.034369   0.000732  -0.007631
    168       0.001399  -0.017095   0.022385  -0.031878   0.002239   0.010727
    169       0.009168  -0.074115   0.008923  -0.020130   0.000742   0.003590
    170       0.008600  -0.023153  -0.019294  -0.049610   0.001443   0.013612
    171      -0.016381   0.070809   0.036233   0.033636   0.000300   0.007563
    172       0.000048  -0.007960   0.016936   0.028308  -0.000831  -0.005057
    173      -0.012341   0.064001   0.019185  -0.014225  -0.000172  -0.003102
    174       0.009628   0.007085  -0.140783   0.071876   0.002036   0.005151
    175      -0.005547   0.078889  -0.220546   0.150825   0.005425   0.014166
    176      -0.018882   0.160207  -0.132975  -0.009578   0.004094   0.020001
    177       0.035975  -0.207198   0.152444  -0.046581  -0.008399  -0.031508
    178      -0.006775   0.012919  -0.083834   0.137913  -0.001487  -0.024809
    179      -0.005667   0.125563  -0.135098  -0.045228   0.005952   0.039855
    180      -0.005824  -0.062466   0.180786  -0.011102  -0.002773  -0.009075
    181      -0.000508  -0.146889   0.345001  -0.176534  -0.003298  -0.013417
    182      -0.014267   0.129893  -0.176987   0.129115  -0.003233  -0.023333
    183       0.018698  -0.290847   0.358069   0.019507  -0.003561  -0.011620
    184      -0.002678   0.078434  -0.178844   0.077661  -0.002221  -0.025460
    185       0.007709   0.012589  -0.234006   0.272591  -0.003280  -0.028510
    186      -0.009617  -0.015584   0.205678  -0.121785   0.000984   0.004675
    187      -0.003067   0.128275  -0.149004  -0.037981   0.000118   0.011116
    188       0.015656  -0.151027   0.191706  -0.021856   0.000608   0.009716
    189      -0.003616  -0.026635   0.179632  -0.141049   0.001139   0.005897
    190       0.005011   0.112102  -0.171675  -0.097199   0.000649   0.011899
    191       0.024065  -0.050479  -0.150188   0.143551  -0.001578   0.008606
    192       0.003580  -0.057365   0.052504   0.002277   0.002708   0.008712
    193       0.014354  -0.179151   0.063648   0.119058  -0.002909  -0.018167
    194       0.009072  -0.036404  -0.023520  -0.009769  -0.001164   0.003639
    195       0.003492  -0.037484   0.044322  -0.046211   0.004655   0.018920
    196       0.014850  -0.148786   0.054545   0.020892   0.001063   0.003552
    197       0.008206  -0.007130  -0.018370  -0.091092   0.004346   0.024070
    198      -0.000468   0.025710   0.000789  -0.098256   0.003431   0.021718
    199       0.004384  -0.006228  -0.032288  -0.069750   0.001010   0.006296
    200      -0.000121   0.114420  -0.100330  -0.175287   0.002735   0.025977
    201       0.005517   0.043718  -0.027600  -0.299057   0.002093   0.016043
    202      -0.004319   0.047946   0.000657   0.010654   0.001616   0.012797
    203       0.006351   0.031724  -0.112326  -0.096944   0.003503   0.010337
    204       0.015924  -0.023800  -0.119797  -0.104181   0.002408   0.001684
    205      -0.010630   0.086133   0.066052  -0.125636   0.001140   0.021131
    206       0.013120  -0.018461  -0.160612   0.025504   0.003188  -0.000894
    207       0.011193  -0.066639  -0.036946  -0.063126  -0.003334  -0.028385
    208      -0.006678   0.097249   0.006633  -0.098617   0.004135   0.033534
    209       0.008506  -0.044765  -0.088805   0.031023  -0.001205  -0.022174
    210       0.003166   0.008949  -0.081469   0.043765   0.000266  -0.003887
    211       0.014803  -0.157803   0.106038   0.157465  -0.002354  -0.001225
    212       0.003189  -0.029853   0.023957  -0.039509   0.003805   0.015478
    213       0.000282  -0.074407   0.010761   0.213815  -0.001477  -0.015551
    214       0.000666  -0.056213   0.012565   0.131040  -0.000742  -0.007508
    215       0.002471  -0.002105   0.017656  -0.099487   0.000053  -0.000149
    216       0.001428   0.016775  -0.024062   0.067231  -0.000415   0.004221
    217       0.005660  -0.022398  -0.014489   0.047275   0.000102   0.007505
    218       0.000054  -0.094725   0.057404   0.061167  -0.001183  -0.022753
    219       0.003415  -0.083065   0.014393   0.168155  -0.001188  -0.011676
    220       0.004907  -0.072226   0.017147   0.084350  -0.000445  -0.003817
    221       0.001290  -0.050612   0.026151   0.039728  -0.000727  -0.012230
    222       0.020366   0.018100  -0.036460   0.063404   0.000593   0.020248
    223      -0.003250  -0.026441  -0.016447   0.151562   0.002219   0.009155
    224      -0.018028   0.048716   0.055709  -0.067749  -0.001068  -0.020913
    225       0.010196  -0.002703  -0.001946  -0.059502  -0.000109   0.003857
    226      -0.003337  -0.048323   0.023657  -0.096237  -0.000088  -0.005288
    227       0.015131  -0.011620  -0.025540   0.045045  -0.000403   0.007139
    228      -0.003277   0.054267   0.015755  -0.023415  -0.000116   0.002200
    229       0.002011  -0.008355   0.022275  -0.070033  -0.000529  -0.003382
    230       0.022065   0.004354  -0.021274   0.037712  -0.000082   0.008596
    231      -0.273117   0.118462   0.045684   0.018719   0.001633  -0.009103
    232       0.278103  -0.089690  -0.027239  -0.066212  -0.001674   0.001710
    233      -0.209965   0.073111   0.019467   0.040144   0.002707  -0.003621
    234       0.278104   0.144050   0.043731   0.064788  -0.002611  -0.002004
    235      -0.272284  -0.147690  -0.046977  -0.055726   0.002846   0.003344
    236       0.196269   0.121255   0.040815   0.019921  -0.003664  -0.004720
    237      -0.018099  -0.198900  -0.059182  -0.071609   0.001628   0.004257
    238       0.025292   0.181435   0.050890   0.088732  -0.001455  -0.001460
    239      -0.024388  -0.161207  -0.060291  -0.011079   0.002647   0.007825
    240      -0.259586   0.123984   0.043527   0.054654   0.000651  -0.006231
    241       0.258571  -0.121800  -0.045232  -0.045803  -0.001614   0.008275
    242      -0.180333   0.059680   0.015264   0.069127   0.002208  -0.001285
    243       0.302646   0.167401   0.059468  -0.003670  -0.005393  -0.006615
    244      -0.295061  -0.124370  -0.036745  -0.043780   0.003006   0.000305
    245       0.191047   0.061792   0.007378   0.069146  -0.000827   0.004599
    246      -0.003832   0.034949  -0.010551  -0.029899   0.005903   0.029050
    247      -0.009466   0.057314   0.023879  -0.122553   0.002168   0.015852
    248      -0.007577  -0.003127   0.019719   0.138085  -0.006001  -0.041857
    249       0.002012  -0.001943  -0.043784   0.075578   0.001564   0.000744
    250      -0.011259   0.073141   0.035153  -0.183849   0.004175   0.029660
    251      -0.021476   0.112015   0.050027  -0.160116   0.002277   0.015909
                 60         61         62         63         64         65    
      0      -0.002363   0.000415   0.000865   0.000263   0.038591   0.000056
      1      -0.001290   0.000374  -0.000106  -0.000112  -0.031316   0.000226
      2       0.000819   0.000102  -0.000391  -0.000053  -0.010837  -0.000284
      3       0.009294  -0.000270  -0.001562  -0.000326   0.020386  -0.001317
      4       0.009246  -0.000330  -0.001744  -0.000469  -0.001443  -0.001491
      5      -0.000004   0.000323   0.000908   0.000004   0.059864  -0.000470
      6       0.000182   0.000185   0.000436  -0.000191  -0.011884  -0.000103
      7      -0.002603   0.000148   0.001356  -0.000124   0.018035  -0.000698
      8       0.000822   0.000208  -0.000139  -0.000132  -0.008195   0.000328
      9      -0.003311   0.000225   0.000424   0.000174  -0.031010   0.000259
     10      -0.005067   0.000478   0.001341   0.000338   0.019812   0.000562
     11       0.000818   0.000076  -0.000537  -0.000047  -0.024417   0.000499
     12       0.005973   0.000279  -0.001133  -0.000413   0.007355  -0.000742
     13       0.006261   0.000450  -0.001041  -0.000352   0.024010  -0.000464
     14       0.004551  -0.000046  -0.001787  -0.000289  -0.070422   0.000245
     15      -0.004366   0.000145   0.001244   0.000160   0.017230  -0.000210
     16      -0.002701   0.000202   0.000206   0.000010  -0.025871   0.000548
     17       0.001249   0.000021  -0.000579  -0.000029  -0.020926  -0.000226
     18       0.003037   0.000099  -0.000258  -0.000156  -0.015304   0.000527
     19       0.007265   0.000752  -0.001013   0.000010   0.028661   0.001292
     20      -0.002739   0.000477   0.002012   0.000213   0.095184  -0.000239
     21      -0.000485   0.000888  -0.000945  -0.000545  -0.117669   0.003054
     22       0.002597   0.000987   0.000572   0.000370   0.074854   0.000652
     23      -0.000292  -0.000744   0.001088   0.000197   0.039431  -0.000904
     24       0.001018   0.000491   0.000243  -0.000030   0.029744  -0.005668
     25       0.011363  -0.000924   0.001194   0.000251   0.066150  -0.004630
     26      -0.012886  -0.000054   0.000608  -0.000100   0.063340  -0.001426
     27       0.002324  -0.000054   0.001454   0.000206  -0.010997  -0.001629
     28       0.011327  -0.000037   0.000549   0.000500   0.145602  -0.005238
     29      -0.015881   0.000863  -0.000122   0.000346   0.128990  -0.004457
     30       0.000049  -0.001784   0.002188  -0.001201  -0.190679   0.003721
     31      -0.000045   0.001387  -0.000821  -0.000119   0.026345   0.002881
     32      -0.002419  -0.001517   0.000604   0.000010  -0.006251  -0.000066
     33      -0.000800  -0.001669   0.000109  -0.001672  -0.181971   0.002887
     34      -0.009440   0.002584  -0.001274  -0.000198   0.043181   0.004341
     35       0.007928  -0.000017   0.000038   0.000573   0.005391   0.002136
     36      -0.004938   0.001575   0.000020   0.000590   0.085242  -0.008086
     37      -0.013679  -0.003419   0.000600  -0.001549  -0.213084   0.001648
     38       0.019153  -0.001954  -0.000060  -0.001461  -0.165230   0.000935
     39      -0.000870   0.004473  -0.001479   0.001786   0.247147  -0.003744
     40       0.007908  -0.002398  -0.000148  -0.001702  -0.213786   0.004301
     41      -0.009376  -0.001623  -0.000157  -0.000710  -0.119527   0.001447
     42       0.000426   0.003808  -0.001274   0.001689   0.163804   0.001634
     43       0.006732  -0.002002  -0.000463  -0.001267  -0.085225  -0.002272
     44      -0.008479  -0.001192  -0.000163  -0.000688  -0.039323  -0.000178
     45      -0.004101   0.004054  -0.000910   0.001937   0.203038   0.000786
     46      -0.014441   0.000035   0.000277   0.000722   0.232198  -0.007929
     47       0.017880   0.001279  -0.000613   0.000709   0.204301  -0.007059
     48      -0.001139  -0.001393   0.001517  -0.000599  -0.216386   0.007349
     49       0.000179  -0.000226   0.001460   0.000676  -0.065943   0.000482
     50      -0.000975  -0.002431   0.000833   0.001376  -0.090331   0.002483
     51      -0.005395   0.003036  -0.006574  -0.000410  -0.182411   0.009977
     52      -0.007338   0.002044  -0.002105   0.004391   0.044915   0.001963
     53      -0.001819   0.006641  -0.016940  -0.007250   0.048826   0.017166
     54      -0.001992   0.004981  -0.001649   0.001993   0.272270  -0.002552
     55       0.002304  -0.000459  -0.000791  -0.001094  -0.132890   0.010187
     56      -0.001526  -0.001002  -0.000533   0.000288  -0.052700   0.001994
     57      -0.000350   0.001355  -0.001123  -0.000046  -0.168901   0.009643
     58      -0.001159  -0.002336  -0.000674  -0.001724  -0.164732  -0.000956
     59       0.002409  -0.002550   0.000275  -0.001300  -0.163822   0.003401
     60      -0.009636   0.001707   0.002185   0.000414   0.019860   0.002002
     61      -0.010941   0.001683   0.002317   0.000159  -0.013056   0.001929
     62       0.001247   0.000363  -0.001097  -0.000116  -0.049473   0.000394
     63      -0.010973   0.001481   0.002812   0.000003  -0.016315   0.001472
     64      -0.010459   0.001670   0.002375   0.000001  -0.022966   0.002215
     65      -0.001205   0.000403   0.000555   0.000169   0.032093  -0.000055
     66       0.011551   0.002292  -0.001355  -0.001211   0.014236   0.000482
     67       0.012119   0.002498  -0.001258  -0.001150   0.035938   0.000039
     68       0.005533   0.000346  -0.001759  -0.000441  -0.068863   0.000383
     69      -0.011356   0.001521   0.001920   0.000508  -0.027665   0.001854
     70      -0.011849   0.001810   0.001991   0.000626  -0.008222   0.002592
     71      -0.002185   0.000306   0.000513   0.000077   0.005107   0.000409
     72      -0.007215   0.000845   0.002339   0.000095   0.012202   0.001262
     73      -0.009242   0.000807   0.002635   0.000055   0.001100   0.000924
     74       0.001114   0.000244  -0.001106  -0.000307  -0.067869   0.000925
     75       0.001113  -0.000211   0.000720   0.000179   0.037766  -0.001459
     76       0.007905   0.002092  -0.003756  -0.001039  -0.200441   0.010372
     77      -0.010294   0.000553   0.003374   0.000581   0.081060   0.000823
     78       0.000637  -0.000894   0.002393   0.000916   0.189384  -0.007020
     79       0.006315   0.000232   0.000712   0.000853   0.176608  -0.003493
     80      -0.000816   0.000885   0.001901   0.000561   0.141756   0.000400
     81       0.004727   0.006268  -0.005531  -0.002096  -0.126924   0.002286
     82       0.007077   0.004640  -0.004458  -0.003600  -0.075034  -0.008295
     83      -0.018025  -0.013987   0.016030   0.011998  -0.071891   0.025157
     84      -0.015542  -0.028204  -0.000166   0.001766   0.001015   0.011384
     85      -0.000125  -0.010691   0.006242  -0.007127   0.001175   0.027751
     86       0.014719   0.029107   0.015769  -0.010025  -0.000217   0.003841
     87       0.001806  -0.059526  -0.083157   0.006040   0.001042  -0.014747
     88      -0.027107   0.007877   0.077215   0.003823   0.000171   0.022344
     89      -0.017153  -0.077590  -0.087926   0.038660  -0.000447  -0.069679
     90      -0.027029  -0.047981  -0.016863   0.024210   0.000135  -0.030228
     91      -0.026584  -0.061472  -0.025592   0.024675   0.000420  -0.016872
     92      -0.001539  -0.007066   0.004383  -0.000429   0.000704  -0.002849
     93      -0.016844  -0.003399   0.019885   0.011656  -0.000808  -0.007318
     94      -0.004286  -0.038412  -0.046771   0.014900   0.000302  -0.032204
     95       0.001863   0.014120   0.032935  -0.009761   0.000651   0.021821
     96      -0.005592  -0.047379  -0.070885   0.021116  -0.000692  -0.045712
     97       0.009575   0.055533   0.064964  -0.020033  -0.000062   0.035963
     98       0.038434   0.039660  -0.002744  -0.033659   0.000902   0.035706
     99      -0.005861   0.014180   0.038892  -0.009249   0.000560   0.030167
    100       0.017450   0.004975  -0.024638  -0.012172   0.000247   0.007591
    101       0.024972   0.063896   0.050662  -0.024293  -0.000146   0.029137
    102       0.046578   0.058500   0.009129  -0.051099   0.000633   0.062971
    103       0.040564   0.091863  -0.012402  -0.011029  -0.003628  -0.067490
    104      -0.042914  -0.095667  -0.053564   0.043791  -0.000100  -0.036250
    105       0.057439   0.077689   0.014611  -0.064944   0.000529   0.076246
    106      -0.013894  -0.035724   0.002162  -0.000908   0.001460   0.031391
    107      -0.003743  -0.024862  -0.018911  -0.014698   0.001296   0.021318
    108       0.039043   0.054567   0.018196  -0.022395   0.000077   0.005211
    109       0.073027   0.120659  -0.067119   0.019046  -0.005568  -0.114291
    110      -0.059768  -0.075236  -0.010888   0.038557  -0.001805  -0.027531
    111      -0.041509  -0.070759   0.037591   0.058085   0.000972   0.022490
    112      -0.064354  -0.101982   0.062104   0.090880   0.003057   0.096547
    113      -0.006061   0.101440   0.117648  -0.015721  -0.002474  -0.059073
    114      -0.067839  -0.061213   0.113509   0.078805   0.000650  -0.015372
    115      -0.055762  -0.109845   0.010114   0.052401   0.004283   0.082901
    116       0.006391   0.101365   0.096671  -0.016912  -0.002379  -0.027197
    117       0.043915   0.038841   0.013216  -0.041208   0.003921   0.035507
    118       0.031634   0.086162   0.016028   0.017098  -0.000062  -0.062265
    119      -0.053153  -0.040376   0.075079   0.006501   0.000938   0.098098
    120       0.008907  -0.034509  -0.004448  -0.045335   0.004762   0.112958
    121      -0.038131  -0.039148  -0.030697   0.035208  -0.002771   0.018879
    122       0.037638   0.045112  -0.087334  -0.002334  -0.002944  -0.086866
    123       0.018126  -0.019170  -0.012616  -0.058433   0.005551   0.068026
    124      -0.020085  -0.008513  -0.055115   0.042969  -0.004003  -0.139116
    125       0.025231   0.020676  -0.075504   0.003337  -0.002878  -0.007225
    126      -0.043766   0.025904   0.077528   0.015924  -0.003963  -0.118040
    127       0.013976   0.029037  -0.053667  -0.109234   0.000783   0.013495
    128       0.014969  -0.037862  -0.054132   0.031435   0.001943   0.010825
    129       0.010888   0.036577  -0.068013   0.024830  -0.005384  -0.103618
    130       0.038307   0.054327  -0.013671  -0.068983   0.001120   0.052817
    131      -0.000688  -0.058988  -0.068012  -0.011983   0.002526  -0.003388
    132      -0.000859   0.008861  -0.066015  -0.023130  -0.003295  -0.130268
    133      -0.030544   0.042207   0.096133  -0.047542   0.000865  -0.015747
    134      -0.014377  -0.023474   0.030488   0.064709   0.000990   0.026513
    135       0.031072   0.027683  -0.102349   0.111014  -0.005109  -0.021040
    136       0.064247  -0.017331  -0.044490   0.002539   0.006438   0.160857
    137       0.035203  -0.014688  -0.061099  -0.122597   0.002556   0.042156
    138      -0.071219   0.007617  -0.068072  -0.010026  -0.005603  -0.045558
    139      -0.040297  -0.069152   0.017031  -0.030699   0.001541  -0.012501
    140       0.052996   0.035331  -0.020415   0.059666  -0.003116  -0.010619
    141      -0.077847   0.007349   0.096998  -0.014258  -0.001203  -0.023607
    142      -0.153286  -0.028340  -0.065657  -0.103472  -0.000183  -0.029788
    143      -0.110146   0.145143  -0.037691   0.058380  -0.003490   0.046555
    144      -0.024720   0.047872   0.016105   0.036721   0.009130   0.051576
    145      -0.145986   0.040875  -0.019779  -0.082752  -0.008883  -0.052904
    146      -0.088764  -0.005736   0.000500  -0.006967   0.005325   0.019128
    147       0.023361  -0.013741  -0.003021   0.008630   0.015925   0.051139
    148       0.044271  -0.022929   0.088892  -0.027403  -0.001134  -0.028929
    149       0.047397  -0.050682   0.083747   0.026708   0.000940  -0.009450
    150       0.021854   0.011244  -0.001514  -0.023448   0.002074   0.045985
    151       0.066798  -0.011312  -0.050197  -0.005384   0.005331   0.098327
    152       0.076781  -0.054493  -0.038804  -0.054407   0.003408   0.081646
    153       0.025288  -0.033145  -0.067934  -0.040128   0.003769  -0.001657
    154       0.033458  -0.014656   0.066737  -0.009613  -0.003001  -0.065528
    155       0.057259  -0.042160   0.007976   0.025701  -0.007132  -0.038918
    156      -0.034738  -0.008283  -0.033701  -0.056767   0.000109   0.015364
    157       0.043882  -0.014090   0.014516   0.030388  -0.002073  -0.041407
    158       0.065007  -0.045789   0.015425   0.015864  -0.006810  -0.081215
    159       0.011366  -0.052275   0.060624  -0.047550  -0.004294  -0.048887
    160       0.023246   0.035606  -0.007779   0.035091  -0.000158   0.002191
    161      -0.069754   0.084326  -0.090247   0.029897  -0.007073  -0.004109
    162       0.000327  -0.020263  -0.025387   0.098314   0.000324   0.061491
    163       0.021927   0.042667  -0.035528   0.140298  -0.002515   0.046486
    164      -0.046548  -0.020976   0.045831  -0.147093  -0.000202  -0.082975
    165      -0.066202   0.135443   0.073490   0.092939  -0.004634   0.022934
    166       0.055810  -0.040619  -0.056906  -0.032085  -0.000509  -0.021421
    167      -0.056899   0.055612   0.076035   0.030572  -0.004013   0.012205
    168       0.070079  -0.040266   0.069303   0.007105   0.001757  -0.018831
    169       0.031139  -0.049410   0.133663  -0.004679   0.007041  -0.019365
    170       0.089792  -0.054132   0.091319  -0.007674   0.007870   0.016110
    171       0.061829  -0.070927  -0.049011  -0.038902   0.002324  -0.045661
    172      -0.026263   0.028498  -0.048310   0.012839   0.002485   0.050778
    173      -0.035796   0.048311  -0.079687   0.004078   0.006993   0.078380
    174       0.043324  -0.064910   0.038307   0.157312  -0.008749  -0.204915
    175       0.127278  -0.193932   0.220414   0.084514   0.002537  -0.157901
    176       0.129155  -0.002434   0.020312   0.250002  -0.008681  -0.170704
    177      -0.229700   0.134840  -0.270104  -0.241733  -0.000626   0.224307
    178      -0.144562  -0.049118   0.066095  -0.011182  -0.002459  -0.107143
    179       0.260197  -0.056605   0.028424   0.162138  -0.001122  -0.045623
    180      -0.054874   0.113395  -0.078521   0.057539   0.012168   0.095157
    181      -0.124574   0.250733  -0.074288   0.043458  -0.020388   0.030676
    182      -0.136002  -0.035878  -0.086369  -0.047663   0.014788   0.028566
    183      -0.065232   0.154788  -0.021694   0.084147  -0.001364   0.081773
    184      -0.166316  -0.096388  -0.004740  -0.167073  -0.000373  -0.099520
    185      -0.145438  -0.159357   0.001149  -0.111625   0.012593  -0.036522
    186       0.007445   0.021815   0.064350  -0.178501  -0.001196   0.101990
    187       0.070810  -0.017137  -0.122701  -0.032337   0.019745   0.151788
    188       0.058427  -0.039482   0.078359  -0.211134  -0.008972   0.112957
    189       0.006115   0.034004   0.038543  -0.137662  -0.010991   0.051908
    190       0.053301   0.012860  -0.139690   0.026578  -0.000919   0.036533
    191       0.089556  -0.068476  -0.146622   0.104105   0.015607   0.036433
    192       0.064055  -0.049266   0.090582   0.012875  -0.001768  -0.047327
    193      -0.082639  -0.024599   0.124198   0.020349   0.017937   0.008848
    194       0.033211  -0.030835   0.061766  -0.000661   0.018579   0.066258
    195       0.119471  -0.070713   0.117745   0.010246  -0.012541  -0.100332
    196       0.034398  -0.073985   0.197375   0.019296  -0.007407  -0.124648
    197       0.150715  -0.079085   0.117273  -0.017397  -0.002194  -0.027128
    198       0.126171  -0.056175   0.084652   0.001090  -0.005980  -0.054272
    199       0.041517  -0.035149   0.091687  -0.026483   0.015094   0.046504
    200       0.147819  -0.043601   0.035681  -0.045960   0.014937   0.094899
    201       0.053472   0.259049  -0.002849   0.232198  -0.009474   0.056366
    202       0.084872  -0.093292  -0.023669  -0.067413  -0.000792  -0.037272
    203       0.052187   0.035295   0.090726   0.046797  -0.006926   0.004616
    204      -0.005215   0.071339   0.124969   0.071186  -0.006443  -0.011937
    205       0.114607   0.048718  -0.107062   0.064912  -0.004060  -0.006941
    206       0.000469  -0.066535   0.164072  -0.038166  -0.005066  -0.040765
    207      -0.201020   0.189875   0.022827   0.078917  -0.000504   0.062429
    208       0.203739  -0.062926  -0.035917  -0.000084  -0.004680  -0.037459
    209      -0.142240   0.051731   0.078962   0.004584  -0.001827   0.008697
    210      -0.022203  -0.026979   0.020517  -0.031659  -0.015329   0.026547
    211       0.018847   0.042412  -0.072094   0.184654  -0.033204   0.158501
    212       0.099054  -0.106514   0.145487  -0.047979  -0.006475  -0.197906
    213      -0.059711  -0.095846   0.065264   0.030633   0.005370   0.087760
    214      -0.025666   0.034099   0.018760   0.138622  -0.003010   0.009333
    215      -0.022969   0.039257  -0.001725  -0.089722  -0.004953  -0.129094
    216       0.043395  -0.050845  -0.062070   0.044771   0.007695   0.174710
    217       0.055047   0.060657  -0.075719   0.153523  -0.003459   0.057558
    218      -0.140649  -0.018243   0.143753  -0.113604  -0.006103  -0.213078
    219      -0.048651  -0.010763   0.021077   0.126844  -0.004884  -0.030946
    220      -0.016535   0.121113  -0.024701   0.233577  -0.013920  -0.119135
    221      -0.071332  -0.098108   0.099368  -0.215137   0.005588  -0.023578
    222       0.144945   0.153182  -0.110095  -0.142782   0.003121  -0.021580
    223       0.101925   0.317059   0.111217  -0.040014  -0.004550  -0.229338
    224      -0.152835  -0.200747   0.138767   0.102830   0.002904   0.194053
    225       0.004954  -0.035658  -0.049987  -0.045823   0.000568   0.057778
    226      -0.058897  -0.037518   0.004769  -0.005896  -0.003481   0.081178
    227       0.056259   0.043390  -0.145510   0.040079  -0.004490  -0.178721
    228       0.004344  -0.029224  -0.005001  -0.078631   0.006088   0.051382
    229      -0.043003  -0.025535  -0.043820   0.003742  -0.002762  -0.167512
    230       0.057396   0.037373  -0.089385   0.007219  -0.001057   0.053998
    231      -0.031715  -0.011195   0.055992   0.012891   0.000591   0.005813
    232      -0.015154  -0.088866  -0.087156   0.023222   0.000797  -0.029136
    233       0.004625   0.032388   0.073766  -0.028003   0.002364   0.060075
    234       0.001969   0.086138   0.118712  -0.025607   0.000024   0.067406
    235       0.008342  -0.065225  -0.118684   0.019942  -0.000105  -0.069104
    236      -0.028515  -0.008499   0.068036   0.008002   0.000811   0.024024
    237       0.006550  -0.057021  -0.111188   0.021410  -0.000784  -0.054051
    238       0.011407   0.097325   0.114394  -0.026823  -0.001098   0.043233
    239       0.043791   0.024884  -0.033767  -0.032012   0.001134   0.030345
    240      -0.010088   0.058908   0.122020  -0.023490   0.000932   0.075938
    241       0.019603  -0.040132  -0.114313   0.010698  -0.000906  -0.058278
    242       0.020110   0.094681   0.095398  -0.021016  -0.001145   0.027915
    243      -0.048553  -0.048050   0.039807   0.018244   0.001032   0.013806
    244      -0.000936  -0.056694  -0.061621   0.010790   0.001189  -0.010895
    245       0.037891   0.106205   0.082992  -0.046236  -0.000249   0.055768
    246       0.198700  -0.106721   0.104346   0.007295  -0.002083  -0.083578
    247       0.091698   0.094942   0.011539   0.108717   0.000407   0.055167
    248      -0.270415  -0.003010  -0.145602  -0.129974  -0.008579  -0.088611
    249       0.022664  -0.122382   0.048263  -0.097160  -0.001546  -0.086753
    250       0.178382   0.120739   0.042217   0.172728   0.001280   0.081417
    251       0.085080   0.163682  -0.044517   0.162764  -0.005022   0.073032
                 66         67         68         69         70         71    
      0      -0.105127   0.002943  -0.052003  -0.009086   0.000090   0.000623
      1       0.077724   0.000059  -0.005766  -0.003082   0.001397   0.000400
      2       0.036552  -0.000091  -0.000717  -0.000260   0.000414  -0.000282
      3      -0.039661   0.003481  -0.070066  -0.011769   0.000615  -0.000218
      4      -0.005343   0.003877  -0.092102  -0.017442   0.002061  -0.000492
      5      -0.203332   0.006062  -0.127210  -0.023361   0.001740  -0.000230
      6       0.065851  -0.000833   0.036847   0.008145  -0.001168   0.000803
      7      -0.083301   0.004435  -0.100727  -0.019497   0.002238  -0.000015
      8      -0.004185   0.000503  -0.008873  -0.002340   0.000298   0.000409
      9       0.107972  -0.004266   0.090760   0.017130  -0.001338  -0.000317
     10      -0.072487  -0.000422   0.011593   0.002412  -0.000773  -0.000027
     11       0.040287  -0.001416   0.023795   0.003444  -0.000109   0.000196
     12      -0.024281   0.003745  -0.081638  -0.015819   0.002000  -0.000035
     13      -0.067681   0.004116  -0.081049  -0.015138   0.001327   0.000317
     14       0.221639  -0.005076   0.108120   0.019576  -0.001128   0.000281
     15      -0.056425   0.000150  -0.005129  -0.000293  -0.000203  -0.000657
     16       0.075104  -0.004184   0.091027   0.017161  -0.001606  -0.000286
     17       0.075332  -0.001814   0.039080   0.007629  -0.000538  -0.000240
     18       0.004258  -0.001929   0.034498   0.005080   0.000319  -0.000547
     19      -0.045783  -0.005863   0.163365   0.034809  -0.005352  -0.000420
     20      -0.286459   0.005929  -0.111301  -0.019064   0.000635  -0.000307
     21       0.049797  -0.002278  -0.036766  -0.019679   0.007469  -0.001370
     22      -0.109817  -0.003533   0.126254   0.030786  -0.006754   0.000766
     23      -0.102570   0.002465  -0.038854  -0.005688   0.000591  -0.000936
     24       0.146827   0.006183  -0.118931  -0.019030   0.001569   0.000497
     25      -0.056445   0.005831  -0.075724  -0.005366  -0.002528   0.000250
     26       0.034705  -0.002162   0.117998   0.033076  -0.008228   0.002245
     27      -0.022453   0.001888   0.013418   0.012809  -0.004900   0.001829
     28       0.093271   0.002325   0.019706   0.012215  -0.004231  -0.000378
     29       0.041861   0.003797  -0.054446  -0.007750  -0.000323   0.000614
     30      -0.094141  -0.001947   0.041804   0.011119  -0.001883   0.001737
     31      -0.006221  -0.004379   0.061676   0.001706   0.004032  -0.002493
     32      -0.036563  -0.001592   0.021593   0.002143  -0.000308   0.000818
     33       0.007362  -0.000493  -0.052123  -0.017798   0.004873  -0.000646
     34      -0.068719  -0.002939   0.006423  -0.010922   0.006156  -0.001411
     35      -0.008063  -0.006296   0.120238   0.017072   0.000458  -0.001800
     36       0.233634   0.008096  -0.158674  -0.025569   0.002388   0.000617
     37       0.021235   0.002207  -0.100538  -0.022884   0.004225   0.000872
     38       0.078927  -0.000209  -0.007697  -0.000334  -0.000009   0.000709
     39       0.087820   0.000677   0.001138  -0.002149   0.001326  -0.001633
     40       0.021744  -0.003218   0.029983   0.002339   0.001074   0.000388
     41      -0.002035   0.001751  -0.101571  -0.026899   0.006102  -0.000399
     42      -0.107860  -0.003449   0.078767   0.011542  -0.000593  -0.001130
     43       0.114301   0.004931  -0.151243  -0.034822   0.006685  -0.000904
     44       0.104801  -0.001291   0.031745   0.006181  -0.000911   0.000178
     45      -0.099884  -0.003669   0.107839   0.020889  -0.003099  -0.000769
     46       0.147659   0.003676   0.015387   0.013411  -0.005959   0.000576
     47       0.076318   0.005844  -0.079441  -0.011587   0.000214  -0.001379
     48      -0.128033  -0.005446   0.086269   0.013924  -0.000001   0.001435
     49      -0.032865  -0.001009   0.015238   0.008550  -0.004329   0.002629
     50      -0.046682  -0.001293   0.030999   0.010717  -0.002427  -0.000404
     51       0.086549  -0.003120  -0.092483  -0.042257   0.013747  -0.001819
     52       0.021091   0.000040  -0.031511  -0.014471   0.006363  -0.003574
     53       0.031202  -0.014077   0.110003  -0.027022   0.016918  -0.001709
     54       0.059141  -0.001657   0.062119   0.009846  -0.000469  -0.001644
     55      -0.099800  -0.014288   0.314544   0.058466  -0.007334   0.000607
     56      -0.180824   0.004633  -0.209165  -0.055571   0.012324  -0.002673
     57      -0.193348  -0.006713   0.048859  -0.003921   0.005114  -0.000596
     58       0.072208   0.006925  -0.250629  -0.060748   0.012430  -0.000926
     59       0.111885  -0.006281   0.149552   0.031918  -0.005106   0.000645
     60      -0.019710  -0.001870   0.107176   0.021030  -0.002587   0.002224
     61       0.021806  -0.000645   0.061128   0.009331   0.000394   0.001768
     62       0.186975  -0.005016   0.121169   0.022979  -0.001732   0.000318
     63       0.056605  -0.005007   0.177834   0.034511  -0.002751   0.000539
     64       0.080946  -0.007313   0.237815   0.046103  -0.004321   0.000947
     65      -0.078124   0.000823   0.003681   0.002528  -0.001115   0.000002
     66      -0.044696   0.007775  -0.069193  -0.013814   0.002543   0.002764
     67      -0.065872   0.008426  -0.069602  -0.012312   0.001959   0.002648
     68       0.222240  -0.004259   0.110401   0.020078  -0.001019   0.000784
     69       0.100392  -0.007812   0.210578   0.039784  -0.003133  -0.000308
     70       0.046230  -0.008299   0.235018   0.045038  -0.004523   0.000237
     71      -0.078195   0.001702  -0.044700  -0.009884   0.001341  -0.000188
     72       0.016105  -0.003202   0.130644   0.026973  -0.003379   0.001124
     73      -0.013976  -0.000710   0.046616   0.008301   0.000034   0.000251
     74       0.172191  -0.003999   0.084752   0.013594  -0.000006   0.000395
     75       0.004074  -0.001227   0.062520   0.017071  -0.003865   0.000375
     76      -0.048328  -0.011345   0.098802  -0.005819   0.010793  -0.003876
     77      -0.287283   0.002930  -0.055082  -0.009596  -0.000372  -0.000022
     78      -0.025937   0.003063   0.080507   0.037809  -0.013563   0.002549
     79      -0.089105  -0.003043   0.211575   0.060712  -0.015506   0.001685
     80      -0.371718   0.004287  -0.048587  -0.003945  -0.002873  -0.000113
     81      -0.117691  -0.009930   0.155555   0.004719   0.011115  -0.003529
     82      -0.031644   0.001463   0.028649   0.009793   0.001264   0.005331
     83      -0.057376  -0.008053   0.004600   0.008529  -0.017223  -0.007755
     84       0.000486  -0.056275  -0.005152   0.011350  -0.012621  -0.042907
     85       0.000654  -0.006902  -0.002783   0.004170  -0.017662   0.033945
     86       0.000966  -0.004486  -0.000496   0.000893  -0.004827  -0.006255
     87      -0.000969  -0.091572  -0.007769   0.013535  -0.007719  -0.065303
     88       0.001476   0.040835   0.003970  -0.009565  -0.012912   0.060697
     89      -0.001775  -0.091605  -0.001907  -0.006317  -0.002465  -0.065636
     90       0.000146  -0.074759  -0.003051  -0.002629  -0.018918  -0.039406
     91       0.000240  -0.038936  -0.000429  -0.006570  -0.016459   0.010018
     92      -0.000795  -0.038357  -0.002760   0.003753  -0.001088  -0.041081
     93       0.000613   0.030949   0.004700  -0.009368   0.002761   0.030282
     94      -0.001954  -0.060881  -0.002844   0.001123   0.003267  -0.062181
     95       0.000145   0.014708   0.000377   0.001780   0.002614   0.008611
     96      -0.001005  -0.058184  -0.000994  -0.000203   0.005803  -0.063455
     97       0.000763   0.076150   0.003498  -0.001494   0.008359   0.055589
     98       0.000367  -0.003103  -0.004578   0.016532   0.003786  -0.024086
     99      -0.000071   0.037673   0.000556   0.003390   0.005148   0.026567
    100       0.000071  -0.022286  -0.002948   0.011395   0.005660  -0.040077
    101       0.001078   0.057735   0.002157  -0.002452  -0.000034   0.049438
    102       0.001039   0.107898   0.003217   0.003832   0.013229   0.090053
    103      -0.001695   0.032506   0.005471  -0.003527   0.052530  -0.095743
    104      -0.000447  -0.008421   0.003618  -0.015531  -0.007905   0.049437
    105       0.001338   0.120004   0.002638   0.008213   0.017589   0.092012
    106       0.000773  -0.009959  -0.002040   0.003221  -0.018021   0.019432
    107       0.001028  -0.049953  -0.005689   0.012223  -0.012953  -0.041688
    108       0.000419   0.003027  -0.003473   0.016917   0.040361  -0.012423
    109      -0.002387   0.022703   0.009003  -0.022304   0.034517  -0.193977
    110      -0.000971   0.096549   0.014388  -0.037271  -0.017944   0.157358
    111       0.001012   0.045976   0.001269   0.002741   0.024001  -0.001441
    112       0.003420   0.055046   0.000599  -0.008640  -0.051071  -0.101640
    113      -0.000393  -0.041740   0.013591  -0.069592  -0.120600  -0.011264
    114       0.001153   0.004623   0.016918  -0.078534  -0.122675  -0.026938
    115       0.002407  -0.004923  -0.010479   0.031238  -0.004548   0.148716
    116      -0.000068  -0.014938   0.004133  -0.020346  -0.034211  -0.095551
    117       0.001483  -0.112711  -0.008043   0.000901  -0.070860  -0.006896
    118      -0.000057  -0.085207  -0.003095  -0.006279  -0.035936   0.135306
    119       0.001802   0.055227  -0.007693   0.038001   0.026150  -0.017736
    120       0.002631   0.015157  -0.011678   0.042815   0.030033  -0.105508
    121      -0.000142   0.214366   0.003760   0.039493   0.154620  -0.025392
    122      -0.002842  -0.029816  -0.002520   0.016041   0.048373   0.219140
    123       0.001655  -0.118213  -0.023215   0.065714   0.030092   0.149474
    124      -0.003056  -0.025807   0.015107  -0.062458  -0.059808   0.141044
    125      -0.000969   0.144603   0.003532   0.025602   0.112190  -0.045563
    126      -0.001767   0.031266   0.020814  -0.071408  -0.025556  -0.129276
    127      -0.000819   0.002716  -0.013477   0.067135   0.122943  -0.027258
    128      -0.000450  -0.083694  -0.015767   0.052563   0.060429   0.034751
    129      -0.003002   0.009962   0.000952   0.012920   0.076453  -0.019373
    130       0.000644  -0.064630  -0.014933   0.045741   0.022190  -0.035182
    131      -0.000790  -0.030020  -0.009868   0.043876   0.088639   0.015556
    132      -0.003693  -0.027212  -0.001937   0.024538   0.122266   0.042108
    133       0.000518  -0.052138   0.006555  -0.044581  -0.103007  -0.002123
    134       0.000728  -0.025808  -0.006029   0.017936   0.015639  -0.104546
    135      -0.000533   0.097601   0.014753  -0.050049  -0.092443   0.010275
    136       0.003058  -0.072117  -0.016439   0.037940  -0.039012  -0.014534
    137       0.001007   0.031957   0.010859  -0.049332  -0.101170  -0.021415
    138      -0.000088   0.118114   0.012259  -0.040841  -0.136330   0.003892
    139      -0.000117  -0.013481  -0.006303   0.024566   0.012233  -0.001406
    140      -0.000154   0.046366   0.008739  -0.033614  -0.066553  -0.007122
    141       0.000679  -0.017165  -0.011909   0.044261   0.021196   0.002685
    142      -0.000844   0.020575   0.005837  -0.018216  -0.004584  -0.002522
    143       0.000915  -0.027847  -0.008710   0.022479   0.007112  -0.001130
    144       0.001013  -0.051290   0.021373  -0.084553   0.099293   0.010690
    145      -0.000945   0.027280  -0.013853   0.054722  -0.043464  -0.010132
    146       0.000638  -0.028668   0.014339  -0.056181   0.067076   0.006111
    147       0.000921  -0.035922   0.039382  -0.147791   0.097911   0.012191
    148       0.000173  -0.000295  -0.001032   0.006643   0.001370  -0.002407
    149      -0.000088  -0.019682   0.002436  -0.004728   0.037680   0.001816
    150       0.001092  -0.008903   0.004779  -0.027457  -0.031607  -0.009096
    151       0.002454  -0.003921   0.005709  -0.037554  -0.076750  -0.013333
    152       0.001700   0.013814   0.008803  -0.045913  -0.120338  -0.031247
    153      -0.000146   0.017506   0.011559  -0.043871  -0.006688  -0.000931
    154      -0.001561   0.015840  -0.001513   0.013961   0.028910   0.009087
    155      -0.001233   0.030402  -0.018947   0.074339  -0.047435   0.003844
    156      -0.001511  -0.008748  -0.004031   0.013082  -0.026540  -0.016544
    157      -0.001860   0.025805  -0.008581   0.041249  -0.011606   0.008564
    158      -0.002888   0.052333  -0.026257   0.116199  -0.062742   0.006697
    159      -0.002203   0.008835  -0.024236   0.098286  -0.043702  -0.011492
    160      -0.000265  -0.001268  -0.000671   0.003097   0.001832   0.001833
    161      -0.001979   0.021170  -0.027995   0.109007  -0.071048  -0.004480
    162       0.001022  -0.015502  -0.011421   0.036612  -0.009760   0.013091
    163       0.000610  -0.012969  -0.012292   0.040395  -0.009968   0.009010
    164      -0.001384   0.024016   0.013343  -0.041463   0.004742  -0.017540
    165       0.002091  -0.041257  -0.023485   0.078534   0.025225   0.005845
    166      -0.001048   0.041823   0.010758  -0.035561  -0.038845  -0.003827
    167       0.000970  -0.039719  -0.025226   0.087679   0.015900   0.000864
    168      -0.000125  -0.009815   0.010694  -0.037676   0.044975   0.004666
    169       0.000371  -0.038862   0.023054  -0.079725   0.103116   0.006211
    170       0.001050  -0.034214   0.022189  -0.081178   0.067563   0.000888
    171      -0.002355   0.045691  -0.004012   0.030954  -0.053002  -0.002232
    172       0.000488  -0.017650   0.016974  -0.071880   0.029607   0.000878
    173       0.002568  -0.031718   0.035819  -0.155802   0.072110   0.006668
    174      -0.003254   0.149178   0.017335  -0.030045  -0.002187   0.039874
    175      -0.002315  -0.020708  -0.007428   0.054842   0.159164   0.026612
    176      -0.003752   0.098878   0.017317  -0.035188   0.054356   0.032151
    177       0.004879   0.069149   0.004699  -0.060469  -0.350425  -0.052477
    178      -0.001850  -0.013614  -0.010596   0.054941   0.104179   0.016679
    179      -0.000850   0.073305   0.017416  -0.056516  -0.056753   0.003574
    180       0.000765  -0.058212   0.030877  -0.123285   0.107832   0.011789
    181      -0.000674  -0.017365  -0.036946   0.125455  -0.064674  -0.023593
    182       0.000246  -0.013673   0.037763  -0.139991   0.087986   0.014281
    183       0.000643  -0.067286   0.000715  -0.015049   0.067932  -0.001537
    184      -0.001215   0.055092   0.005661  -0.008569  -0.023353  -0.001372
    185      -0.000039   0.006040   0.032662  -0.113849   0.079494   0.012789
    186       0.002081  -0.134104  -0.046118   0.148401   0.015632  -0.042761
    187       0.002756  -0.008144   0.039888  -0.165334  -0.045302  -0.008690
    188       0.002687  -0.122887  -0.068311   0.225829  -0.087982  -0.071662
    189       0.001606  -0.049644  -0.048243   0.159243  -0.095113  -0.042984
    190       0.001524   0.131409   0.025556  -0.104997  -0.227203  -0.012715
    191       0.000475   0.147368   0.086160  -0.316705  -0.133931   0.011051
    192      -0.000824  -0.008537   0.002722  -0.005688   0.057133   0.007632
    193       0.000501  -0.089404   0.050843  -0.180842   0.238166   0.021841
    194       0.001921  -0.065180   0.047969  -0.178495   0.131526   0.006254
    195      -0.001659   0.030423  -0.021460   0.087140  -0.018482   0.001288
    196      -0.001474  -0.003027  -0.005413   0.038122   0.082597   0.010875
    197       0.000219  -0.003795  -0.002262   0.009090  -0.000973  -0.006167
    198      -0.000306   0.024862  -0.006034   0.027124  -0.026082  -0.001857
    199       0.001693  -0.056093   0.039371  -0.149450   0.101445   0.000919
    200       0.002991  -0.035710   0.035361  -0.142408   0.010940  -0.012389
    201       0.002991   0.001718  -0.014491   0.038484  -0.039377   0.008010
    202      -0.001522   0.044451   0.003305  -0.004821  -0.055765  -0.007834
    203       0.000678  -0.014048  -0.032831   0.117379  -0.044200  -0.004392
    204       0.001230  -0.028488  -0.035733   0.130634  -0.003769   0.002248
    205      -0.000530   0.069330   0.017028  -0.062373  -0.071656  -0.001111
    206      -0.000410  -0.033302  -0.044021   0.167738  -0.009704  -0.005112
    207       0.003030  -0.072196  -0.009570   0.019830   0.084708   0.010799
    208      -0.001456   0.078733   0.002520  -0.002519  -0.113109  -0.009291
    209       0.000886  -0.061697  -0.023898   0.083903   0.061475   0.003932
    210      -0.001003  -0.021780  -0.030562   0.105648  -0.077555  -0.021756
    211       0.003982  -0.030729  -0.093566   0.330003  -0.282916  -0.016274
    212      -0.005490   0.072592  -0.007986   0.056967   0.043678   0.016346
    213       0.001603  -0.111230  -0.032017   0.110750   0.088195   0.018316
    214      -0.000106  -0.039571  -0.018321   0.068615   0.053807   0.016641
    215      -0.002340   0.092289   0.027821  -0.089571  -0.042461  -0.017239
    216       0.003269  -0.053732  -0.013925   0.030412  -0.049905   0.008011
    217       0.000794   0.016623  -0.006714   0.017594  -0.057192   0.003634
    218      -0.003939   0.016247   0.006947   0.001103   0.117860  -0.003968
    219      -0.000833  -0.003333  -0.014093   0.059824   0.047683   0.018481
    220      -0.002746   0.076114   0.000681   0.014855   0.008635   0.017067
    221      -0.000156  -0.061321  -0.005151   0.020031   0.064823  -0.019453
    222      -0.000798  -0.160312  -0.019267   0.050912   0.029092   0.067493
    223      -0.002195  -0.203054   0.014146  -0.099379  -0.169048   0.042040
    224       0.004181   0.130259  -0.004589   0.029757  -0.006748  -0.042602
    225       0.000473   0.154376   0.006830   0.003332   0.062884  -0.216430
    226       0.000328   0.346322   0.005008   0.061961   0.223025  -0.144899
    227      -0.004465  -0.092287   0.005564  -0.026386  -0.003435   0.288189
    228       0.000829  -0.179923  -0.022850   0.046054  -0.032670   0.279638
    229      -0.004466  -0.147130   0.015414  -0.100416  -0.184386   0.361034
    230       0.001131   0.166036  -0.001712   0.050971   0.140058  -0.319597
    231       0.001145   0.003790   0.001441  -0.011680  -0.025591   0.055790
    232      -0.000039  -0.120910  -0.008526   0.009329  -0.016058  -0.081976
    233       0.000723   0.012006  -0.004322   0.008166  -0.015984   0.032554
    234       0.000447   0.194322   0.010997  -0.013908   0.013939   0.175363
    235      -0.002191  -0.160541  -0.008604   0.014727   0.009482  -0.188014
    236       0.000293   0.043942   0.003857  -0.014169  -0.014045   0.087540
    237      -0.001076  -0.058164  -0.000801  -0.003412  -0.001405  -0.035319
    238       0.002620   0.107680   0.005954  -0.004859   0.007887   0.070474
    239      -0.000132  -0.010887  -0.005125   0.015977   0.000568  -0.014682
    240       0.000742   0.149203   0.006997  -0.009195  -0.000801   0.161602
    241      -0.001176  -0.122177  -0.006488   0.016860   0.019927  -0.175084
    242       0.000936   0.150653   0.011019  -0.021852   0.009714   0.138108
    243       0.001610  -0.027571  -0.000159  -0.004330  -0.031696   0.034428
    244      -0.000926  -0.092869  -0.008393   0.012228  -0.012240  -0.062311
    245       0.002387   0.094945   0.003916   0.000255   0.000133   0.075787
    246      -0.004603   0.031103  -0.031565   0.141442  -0.064271  -0.007291
    247       0.000994  -0.039970  -0.003497   0.005127   0.015906  -0.002258
    248      -0.003580   0.084727  -0.019669   0.088852  -0.087982   0.000970
    249      -0.003727   0.039490  -0.022264   0.106055  -0.071264  -0.012098
    250       0.001411  -0.062181  -0.005964   0.011834   0.027710  -0.002652
    251      -0.000524  -0.036671  -0.032520   0.116782  -0.048283  -0.009080
                 72         73         74         75         76         77    
      0      -0.034125  -0.093906   0.005687   0.006399   0.110561   0.000047
[truncated: 627,698 more chars]
