# Supplementary material for: Photochemical Deracemization of 4,7-Diaza-1-isoindolinones by Unidirectional Hydrogen Atom Shuttling
Source: J Am Chem Soc. 2024 Dec 30;147(2):1434–9. doi: 10.1021/jacs.4c16053 (PMC11744763; doi:10.1021/jacs.4c16053)
Supplement: Supplementary file 3 — ja4c16053_si_003.zip [file ja4c16053_si_003.zip › to_zip/1b_1b/s0.xyz]

  112
      -2601.56130600
 C          3.4466071926        3.1534825965       -2.9982330240
 C          2.5877048288        2.6473009038       -2.0209002907
 C          1.9922404697        1.4032122739       -2.2085084891
 C          2.2564665633        0.6715706974       -3.3569767902
 C          3.1257714710        1.1716518014       -4.3159743418
 C          3.7245225984        2.4132109880       -4.1342023672
 C          2.2761901990        3.4967772591       -0.8451843574
 O          2.2756859235        4.7069047367       -0.9464246494
 C          1.9670370274        2.8772483918        0.4729376709
 C          2.5072138233        1.6939936110        0.9576057204
 C          2.3006573441        1.2246394340        2.2529046210
 C          1.4836653515        1.9198468625        3.1301041110
 C          0.9142821106        3.0986408583        2.6679910300
 C          1.1662924125        3.5722912095        1.3841535705
 N          3.0396249777        0.0681844646        2.4215837647
 C          3.6192296505       -0.1239184232        1.2930168582
 O          3.3511264604        0.8253127107        0.3591671081
 C          4.6433448012       -1.1537244538        0.9222623369
 C          4.6629279187       -2.3046951756        1.9371667356
 C          3.6269667363       -3.4228474355        1.7500879023
 C          3.6986089197       -3.9346803757        0.3174997371
 C          3.3925989428       -2.8061095048       -0.6658577401
 C          4.4544881060       -1.7038584989       -0.5030810430
 C          2.0113724841       -2.2351727472       -0.3734543393
 N          1.5884594335       -2.2746942734        0.8924164949
 C          2.1876345030       -2.9811562776        2.0070733199
 C          5.9984300829       -0.4189957355        0.9831681139
 C          3.9594619655       -4.5386194038        2.7379538147
 C          3.4450239848       -3.3285381877       -2.0982828883
 O          1.3243797489       -1.7291453758       -1.2646513960
 H          5.6478937041       -2.7750727379        1.8511560031
 H          4.6047774027       -1.9058831923        2.9528948069
 H          4.6964131275       -4.3341157121        0.1071986278
 H          2.9932581811       -4.7614295274        0.1760735441
 H          5.4094318880       -2.1507458558       -0.7979250092
 H          4.2716934832       -0.8948502308       -1.2144944864
 H          3.2957061151       -2.5344834955       -2.8287917808
 H          4.4215866622       -3.7772865291       -2.2870939916
 H          2.6888604790       -4.0956944130       -2.2711296978
 H          3.2932355741       -5.3931463559        2.6065998777
 H          4.9835434980       -4.8884125692        2.5980912102
 H          3.8636992444       -4.1947895814        3.7702514920
 H          0.6479124016       -1.9166050729        1.0551187060
 H          6.0473505962        0.4006289308        0.2655997630
 H          6.1804945788       -0.0135564110        1.9794409320
 H          6.8031116692       -1.1170220537        0.7497788354
 H          1.3027359954        1.5605310545        4.1342488405
 H          0.2663535917        3.6695288823        3.3189139812
 H          0.7241985994        4.5099643827        1.0757369817
 H          1.2977268887        1.0069633079       -1.4799371728
 H          1.7883295669       -0.2930354686       -3.4928035339
 H          3.3379481682        0.5943869616       -5.2068396174
 H          4.4046246374        2.8034682646       -4.8799144028
 H          3.9085403102        4.1224002477       -2.8598584725
 H          2.1373648401       -2.3425259456        2.8903533507
 H          1.5796457774       -3.8679648355        2.2169915242
 C         -3.4629114053        3.1408701900        2.9978837163
 C         -2.6007786031        2.6385784645        2.0213913707
 C         -2.0006868563        1.3967494659        2.2091037864
 C         -2.2634955407        0.6635124925        3.3568863113
 C         -3.1360458512        1.1596112554        4.3150073486
 C         -3.7394339472        2.3989020036        4.1330961184
 C         -2.2912484209        3.4899093601        0.8464746715
 O         -2.2949220934        4.6999638040        0.9485521409
 C         -1.9795338908        2.8723646406       -0.4719744620
 C         -2.5150482974        1.6871699737       -0.9571042150
 C         -2.3070112270        1.2192728396       -2.2527027932
 C         -1.4930268057        1.9182211962       -3.1297403950
 C         -0.9281578888        3.0989894197       -2.6671245644
 C         -1.1817357035        3.5710092234       -1.3829959680
 N         -3.0410412948        0.0596905969       -2.4215788997
 C         -3.6192172447       -0.1354565607       -1.2928031865
 O         -3.3549652704        0.8146213916       -0.3587282557
 C         -4.6379105634       -1.1703614737       -0.9213420996
 C         -4.6528076047       -2.3213222573       -1.9363350432
 C         -3.6112229370       -3.4344441676       -1.7504239831
 C         -3.6787052237       -3.9466602113       -0.3177609094
 C         -3.3771541159       -2.8166093123        0.6652817471
 C         -4.4447991278       -1.7197328022        0.5037494028
 C         -1.9991603938       -2.2386673628        0.3713036917
 N         -1.5776271446       -2.2759467895       -0.8950655837
 C         -2.1743434981       -2.9858271595       -2.0088808385
 C         -5.9966885391       -0.4423769126       -0.9807789823
 C         -3.9393577460       -4.5518075966       -2.7379409146
 C         -3.4252840427       -3.3393135457        2.0977440104
 O         -1.3136951409       -1.7290567872        1.2616948351
 H         -5.6353736061       -2.7965246546       -1.8493673579
 H         -4.5976809308       -1.9221622010       -2.9520978810
 H         -4.6742888662       -4.3509912451       -0.1062927404
 H         -2.9691339838       -4.7699368996       -0.1771837371
 H         -5.3971551500       -2.1715158158        0.7995047046
 H         -4.2653485999       -0.9099394907        1.2151243091
 H         -3.2792996554       -2.5444965223        2.8280969234
 H         -4.3992961463       -3.7931209998        2.2876429109
 H         -2.6649642974       -4.1025411942        2.2697587981
 H         -3.2687492261       -5.4030302578       -2.6074369400
 H         -4.9615205183       -4.9066859443       -2.5968453853
 H         -3.8465544128       -4.2074587366       -3.7703345855
 H         -0.6392346661       -1.9129870938       -1.0592543377
 H         -6.0489322243        0.3769749593       -0.2631341944
 H         -6.1817902241       -0.0378268461       -1.9768541969
 H         -6.7976459019       -1.1444030273       -0.7465690770
 H         -1.3109301970        1.5600578125       -4.1340881102
 H         -0.2825863006        3.6727156419       -3.3178956236
 H         -0.7432485496        4.5102449369       -1.0741782928
 H         -1.3037651682        1.0034237933        1.4812572146
 H         -1.7916465732       -0.2992770670        3.4928585749
 H         -3.3471471513        0.5810404992        5.2052814647
 H         -4.4220524203        2.7860934481        4.8781067558
 H         -3.9284599949        4.1080486945        2.8594453616
 H         -2.1278354806       -2.3473563167       -2.8924705869
 H         -1.5622451611       -3.8697805767       -2.2189239981
