# Supplementary material for: Photochemical Deracemization of 4,7-Diaza-1-isoindolinones by Unidirectional Hydrogen Atom Shuttling
Source: J Am Chem Soc. 2024 Dec 30;147(2):1434–9. doi: 10.1021/jacs.4c16053 (PMC11744763; doi:10.1021/jacs.4c16053)
Supplement: Supplementary file 3 — ja4c16053_si_003.zip [file ja4c16053_si_003.zip › to_zip/1b_1b/thermodynamics/s0/solv.out]

      -----------------------------------------------------------      
     |                   =====================                   |     
     |                           x T B                           |     
     |                   =====================                   |     
     |                         S. Grimme                         |     
     |          Mulliken Center for Theoretical Chemistry        |     
     |                    University of Bonn                     |     
      -----------------------------------------------------------      

   * xtb version 6.6.1 (47b0e9d) compiled by 'pisteinbach@jtc-cluster' on 2024-02-06

   xtb is free software: you can redistribute it and/or modify it under
   the terms of the GNU Lesser General Public License as published by
   the Free Software Foundation, either version 3 of the License, or
   (at your option) any later version.
   
   xtb is distributed in the hope that it will be useful,
   but WITHOUT ANY WARRANTY; without even the implied warranty of
   MERCHANTABILITY or FITNESS FOR A PARTICULAR PURPOSE.  See the
   GNU Lesser General Public License for more details.
   
   Cite this work as:
   * C. Bannwarth, E. Caldeweyher, S. Ehlert, A. Hansen, P. Pracht,
     J. Seibert, S. Spicher, S. Grimme, WIREs Comput. Mol. Sci., 2020, 11,
     e01493. DOI: 10.1002/wcms.1493
   
   for GFN2-xTB:
   * C. Bannwarth, S. Ehlert and S. Grimme., J. Chem. Theory Comput., 2019,
     15, 1652-1671. DOI: 10.1021/acs.jctc.8b01176
   for GFN1-xTB:
   * S. Grimme, C. Bannwarth, P. Shushkov, J. Chem. Theory Comput., 2017,
     13, 1989-2009. DOI: 10.1021/acs.jctc.7b00118
   for GFN0-xTB:
   * P. Pracht, E. Caldeweyher, S. Ehlert, S. Grimme, ChemRxiv, 2019, preprint.
     DOI: 10.26434/chemrxiv.8326202.v1
   for GFN-FF:
   * S. Spicher and S. Grimme, Angew. Chem. Int. Ed., 2020, 59, 15665-15673.
     DOI: 10.1002/anie.202004239
   
   for ALPB and GBSA implicit solvation:
   * S. Ehlert, M. Stahn, S. Spicher, S. Grimme, J. Chem. Theory Comput.,
     2021, 17, 4250-4261. DOI: 10.1021/acs.jctc.1c00471
   
   for ddCOSMO and CPCM-X implicit solvation:
   * M. Stahn, S. Ehlert, S. Grimme, J. Phys. Chem. A,
     2023, XX, XXXX-XXXX. DOI: 10.1021/acs.jpca.3c04382
   
   for DFT-D4:
   * E. Caldeweyher, C. Bannwarth and S. Grimme, J. Chem. Phys., 2017,
     147, 034112. DOI: 10.1063/1.4993215
   * E. Caldeweyher, S. Ehlert, A. Hansen, H. Neugebauer, S. Spicher,
     C. Bannwarth and S. Grimme, J. Chem. Phys., 2019, 150, 154122.
     DOI: 10.1063/1.5090222
   * E. Caldeweyher, J.-M. Mewes, S. Ehlert and S. Grimme, Phys. Chem. Chem. Phys.
     2020, 22, 8499-8512. DOI: 10.1039/D0CP00502A
   
   for sTDA-xTB:
   * S. Grimme and C. Bannwarth, J. Chem. Phys., 2016, 145, 054103.
     DOI: 10.1063/1.4959605
   
   in the mass-spec context:
   * V. Asgeirsson, C. Bauer and S. Grimme, Chem. Sci., 2017, 8, 4879.
     DOI: 10.1039/c7sc00601b
   * J. Koopman and S. Grimme, ACS Omega 2019, 4, 12, 15120-15133.
     DOI: 10.1021/acsomega.9b02011
   
   for metadynamics refer to:
   * S. Grimme, J. Chem. Theory Comput., 2019, 155, 2847-2862
     DOI: 10.1021/acs.jctc.9b00143
   
   for SPH calculations refer to:
   * S. Spicher and S. Grimme, J. Chem. Theory Comput., 2021, 17, 1701-1714
     DOI: 10.1021/acs.jctc.0c01306
   
   for ONIOM refer to:
   * C. Plett, A. Katbashev, S. Ehlert, S. Grimme, M. Bursch,
     Phys. Chem. Chem. Phys., 2023, 25, 17860-17868. DOI: 10.1039/D3CP02178E
   
   for DIPRO refer to:
   * J. Kohn, N. Gildemeister, S. Grimme, D. Fazzi, A. Hansen,
     J. Chem. Phys., 2023, just accepted.
   
   with help from (in alphabetical order)
   P. Atkinson, C. Bannwarth, F. Bohle, G. Brandenburg, E. Caldeweyher
   M. Checinski, S. Dohm, S. Ehlert, S. Ehrlich, I. Gerasimov, C. Hölzer
   A. Katbashev, J. Kohn, J. Koopman, C. Lavigne, S. Lehtola, F. März, M. Müller,
   F. Musil, H. Neugebauer, J. Pisarek, C. Plett, P. Pracht, F. Pultar,
   J. Seibert, P. Shushkov, S. Spicher, M. Stahn, M. Steiner, T. Strunk,
   J. Stückrath, T. Rose, and J. Unsleber
   
 * started run on 2024/07/19 at 23:55:25.251     

           -------------------------------------------------
          |                Calculation Setup                |
           -------------------------------------------------

          program call               : xtb coord.xyz --gfn 2 --grad --alpb ch2cl2 bar1M
          hostname                   : hpz105
          coordinate file            : coord.xyz
          omp threads                :                     2

   ID    Z sym.   atoms
    1    6 C      1-7, 9-14, 16, 18-24, 26-29, 57-63, 65-70, 72, 74-80, 82-85
    2    8 O      8, 17, 30, 64, 73, 86
    3    7 N      15, 25, 71, 81
    4    1 H      31-56, 87-112

molecular fragmentation (1/2 indicates fragments):
111111111111111111111111111111111111111111111111111111112222222222222222
2222222222222222222222222222222222222222
# atoms in fragment 1/2:    56    56
 fragment masses (1/2) :      402.49      402.49
CMA distance (Bohr)    :  11.021
constraining FC (au)   :  0.0500

           -------------------------------------------------
          |                 G F N 2 - x T B                 |
           -------------------------------------------------

        Reference                      10.1021/acs.jctc.8b01176
      * Hamiltonian:
        H0-scaling (s, p, d)           1.850000    2.230000    2.230000
        zeta-weighting                 0.500000
      * Dispersion:
        s8                             2.700000
        a1                             0.520000
        a2                             5.000000
        s9                             5.000000
      * Repulsion:
        kExp                           1.500000    1.000000
        rExp                           1.000000
      * Coulomb:
        alpha                          2.000000
        third order                    shell-resolved
        anisotropic                    true
        a3                             3.000000
        a5                             4.000000
        cn-shift                       1.200000
        cn-exp                         4.000000
        max-rad                        5.000000

      * Solvation model:               ALPB
        Solvent                        ch2cl2
        Parameter file                 internal GFN2-xTB/ALPB
        Dielectric constant                8.9300E+00
        Reference state                gsolv [1 bar gas/1 M solution]
        Free energy shift                  7.1799E-03 Eh       4.5055E+00 kcal/mol
        Temperature                        2.9815E+02 K
        Density                            1.3300E+00 kg/L
        Solvent mass                       8.4930E+01 g/mol
        Interaction kernel             P16
        Born radius scaling (c1)           1.5691E+00
        Born radii integrator          GBOBC
        Born offset                        0.0000E+00 a0       0.0000E+00 AA
        H-bond correction              false
        Ion screening                  false
        Surface tension                    1.0000E-05 Eh       1.5569E+01 dyn/cm
        Grid points                               230 per atom
q/qsh data taken from xtbrestart
CAMM data taken from xtbrestart

          ...................................................
          :                      SETUP                      :
          :.................................................:
          :  # basis functions                 292          :
          :  # atomic orbitals                 292          :
          :  # shells                          172          :
          :  # electrons                       308          :
          :  max. iterations                   250          :
          :  Hamiltonian                  GFN2-xTB          :
          :  restarted?                       true          :
          :  GBSA solvation                   true          :
          :  PC potential                    false          :
          :  electronic temp.          300.0000000     K    :
          :  accuracy                    1.0000000          :
          :  -> integral cutoff          0.2500000E+02      :
          :  -> integral neglect         0.1000000E-07      :
          :  -> SCF convergence          0.1000000E-05 Eh   :
          :  -> wf. convergence          0.1000000E-03 e    :
          :  Broyden damping             0.4000000          :
          :  net charge                          0          :
          :  unpaired electrons                  0          :
          ...................................................

 iter      E             dE          RMSdq      gap      omega  full diag
   1   -172.4031268 -0.172403E+03  0.215E-01    2.42       0.0  T
   2   -172.4050040 -0.187722E-02  0.101E-01    2.43       1.0  T
   3   -172.4054173 -0.413309E-03  0.599E-02    2.40       1.0  T
   4   -172.4056021 -0.184785E-03  0.285E-02    2.40       1.0  T
   5   -172.4056242 -0.221178E-04  0.129E-02    2.39       1.0  T
   6   -172.4056300 -0.577806E-05  0.531E-03    2.39       1.8  T
   7   -172.4056312 -0.123284E-05  0.183E-03    2.39       5.2  T
   8   -172.4056313 -0.130903E-06  0.822E-04    2.39      11.5  T
   9   -172.4056314 -0.139611E-07  0.361E-04    2.39      26.2  T

   *** convergence criteria satisfied after 9 iterations ***

         #    Occupation            Energy/Eh            Energy/eV
      -------------------------------------------------------------
         1        2.0000           -0.7605643             -20.6960
       ...           ...                  ...                  ...
       148        2.0000           -0.4070214             -11.0756
       149        2.0000           -0.4004477             -10.8967
       150        2.0000           -0.4000082             -10.8848
       151        2.0000           -0.3982361             -10.8366
       152        2.0000           -0.3957649             -10.7693
       153        2.0000           -0.3953578             -10.7582
       154        2.0000           -0.3856018             -10.4928 (HOMO)
       155                         -0.2979105              -8.1066 (LUMO)
       156                         -0.2948087              -8.0222
       157                         -0.2553249              -6.9477
       158                         -0.2537284              -6.9043
       159                         -0.2346859              -6.3861
       ...                                ...                  ...
       292                          0.6861259              18.6704
      -------------------------------------------------------------
                  HL-Gap            0.0876913 Eh            2.3862 eV
             Fermi-level           -0.3417561 Eh           -9.2997 eV

 SCC (total)                   0 d,  0 h,  0 min,  0.270 sec
 SCC setup                      ...        0 min,  0.003 sec (  1.285%)
 Dispersion                     ...        0 min,  0.003 sec (  1.197%)
 classical contributions        ...        0 min,  0.000 sec (  0.129%)
 integral evaluation            ...        0 min,  0.027 sec (  9.965%)
 iterations                     ...        0 min,  0.139 sec ( 51.290%)
 molecular gradient             ...        0 min,  0.096 sec ( 35.599%)
 printout                       ...        0 min,  0.001 sec (  0.515%)

         :::::::::::::::::::::::::::::::::::::::::::::::::::::
         ::                     SUMMARY                     ::
         :::::::::::::::::::::::::::::::::::::::::::::::::::::
         :: total energy            -169.939266819439 Eh    ::
         :: total w/o Gsasa/hb      -169.881570035382 Eh    ::
         :: gradient norm              0.056782574182 Eh/a0 ::
         :: HOMO-LUMO gap              2.386201982163 eV    ::
         ::.................................................::
         :: SCC energy              -172.394376167410 Eh    ::
         :: -> isotropic ES            0.211977468838 Eh    ::
         :: -> anisotropic ES          0.001139160192 Eh    ::
         :: -> anisotropic XC          0.073295935411 Eh    ::
         :: -> dispersion             -0.160950750404 Eh    ::
         :: -> Gsolv                  -0.077803782565 Eh    ::
         ::    -> Gelec               -0.020106998508 Eh    ::
         ::    -> Gsasa               -0.064876727755 Eh    ::
         ::    -> Ghb                  0.000000000000 Eh    ::
         ::    -> Gshift               0.007179943697 Eh    ::
         :: repulsion energy           2.455109347970 Eh    ::
         :: add. restraining           0.000000000000 Eh    ::
         :: total charge              -0.000000000000 e     ::
         :::::::::::::::::::::::::::::::::::::::::::::::::::::

           -------------------------------------------------
          |                Property Printout                |
           -------------------------------------------------

    * Orbital Energies and Occupations

         #    Occupation            Energy/Eh            Energy/eV
      -------------------------------------------------------------
         1        2.0000           -0.7605643             -20.6960
       ...           ...                  ...                  ...
       142        2.0000           -0.4152482             -11.2995
       143        2.0000           -0.4145419             -11.2803
       144        2.0000           -0.4135271             -11.2526
       145        2.0000           -0.4127304             -11.2310
       146        2.0000           -0.4125735             -11.2267
       147        2.0000           -0.4081484             -11.1063
       148        2.0000           -0.4070214             -11.0756
       149        2.0000           -0.4004477             -10.8967
       150        2.0000           -0.4000082             -10.8848
       151        2.0000           -0.3982361             -10.8366
       152        2.0000           -0.3957649             -10.7693
       153        2.0000           -0.3953578             -10.7582
       154        2.0000           -0.3856018             -10.4928 (HOMO)
       155                         -0.2979105              -8.1066 (LUMO)
       156                         -0.2948087              -8.0222
       157                         -0.2553249              -6.9477
       158                         -0.2537284              -6.9043
       159                         -0.2346859              -6.3861
       160                         -0.2343497              -6.3770
       161                         -0.2309429              -6.2843
       162                         -0.2300786              -6.2608
       163                         -0.2148998              -5.8477
       164                         -0.2147206              -5.8428
       165                         -0.2121292              -5.7723
       ...                                ...                  ...
       292                          0.6861259              18.6704
      -------------------------------------------------------------
                  HL-Gap            0.0876913 Eh            2.3862 eV
             Fermi-level           -0.3417561 Eh           -9.2997 eV

     #   Z          covCN         q      C6AA      α(0)
     1   6 C        2.923    -0.018    28.461     8.749
     2   6 C        2.970    -0.010    28.266     8.721
     3   6 C        2.920    -0.015    28.378     8.736
     4   6 C        2.916    -0.024    28.598     8.769
     5   6 C        2.918    -0.022    28.565     8.764
     6   6 C        2.916    -0.028    28.695     8.784
     7   6 C        2.826     0.232    23.146     7.883
     8   8 O        0.859    -0.405    21.771     6.256
     9   6 C        2.958    -0.037    28.923     8.821
    10   6 C        3.104     0.124    25.152     8.218
    11   6 C        3.183     0.064    26.134     8.344
    12   6 C        2.913    -0.037    28.910     8.817
    13   6 C        2.920    -0.036    28.907     8.817
    14   6 C        2.935    -0.026    28.650     8.778
    15   7 N        1.870    -0.294    28.484     7.911
    16   6 C        3.222     0.233    22.510     7.713
    17   8 O        1.728    -0.229    17.791     5.695
    18   6 C        3.901     0.016    20.252     6.397
    19   6 C        3.818    -0.081    22.037     6.681
    20   6 C        3.905     0.021    20.163     6.383
    21   6 C        3.825    -0.072    21.850     6.652
    22   6 C        3.907     0.003    20.466     6.430
    23   6 C        3.817    -0.063    21.692     6.629
    24   6 C        2.757     0.274    22.369     7.745
    25   7 N        2.685    -0.179    24.867     7.406
    26   6 C        3.749    -0.003    20.687     6.487
    27   6 C        3.768    -0.108    22.593     6.774
    28   6 C        3.763    -0.118    22.801     6.806
    29   6 C        3.761    -0.102    22.492     6.761
    30   8 O        0.859    -0.521    24.253     6.603
    31   1 H        0.924     0.061     2.185     2.312
    32   1 H        0.924     0.060     2.198     2.318
    33   1 H        0.924     0.051     2.306     2.375
    34   1 H        0.924     0.041     2.442     2.444
    35   1 H        0.924     0.058     2.224     2.332
    36   1 H        0.924     0.042     2.418     2.432
    37   1 H        0.925     0.048     2.347     2.396
    38   1 H        0.924     0.044     2.401     2.423
    39   1 H        0.924     0.040     2.453     2.449
    40   1 H        0.924     0.046     2.375     2.410
    41   1 H        0.924     0.051     2.305     2.374
    42   1 H        0.924     0.048     2.345     2.395
    43   1 H        0.860     0.204     1.087     1.633
    44   1 H        0.924     0.044     2.393     2.419
    45   1 H        0.924     0.048     2.347     2.396
    46   1 H        0.924     0.059     2.212     2.326
    47   1 H        0.925     0.063     2.159     2.298
    48   1 H        0.925     0.050     2.323     2.383
    49   1 H        0.925     0.055     2.264     2.353
    50   1 H        0.925     0.030     2.589     2.516
    51   1 H        0.926     0.055     2.263     2.352
    52   1 H        0.925     0.048     2.343     2.394
    53   1 H        0.925     0.046     2.365     2.405
    54   1 H        0.925     0.046     2.367     2.406
    55   1 H        0.924     0.067     2.120     2.277
    56   1 H        0.924     0.054     2.270     2.356
    57   6 C        2.923    -0.018    28.461     8.749
    58   6 C        2.970    -0.010    28.266     8.721
    59   6 C        2.920    -0.015    28.378     8.736
    60   6 C        2.916    -0.024    28.598     8.769
    61   6 C        2.918    -0.022    28.565     8.764
    62   6 C        2.916    -0.028    28.696     8.784
    63   6 C        2.826     0.232    23.146     7.883
    64   8 O        0.859    -0.405    21.771     6.256
    65   6 C        2.958    -0.037    28.923     8.821
    66   6 C        3.104     0.124    25.152     8.218
    67   6 C        3.183     0.064    26.135     8.344
    68   6 C        2.913    -0.037    28.911     8.817
    69   6 C        2.920    -0.036    28.908     8.817
    70   6 C        2.935    -0.026    28.650     8.778
    71   7 N        1.870    -0.294    28.484     7.911
    72   6 C        3.222     0.233    22.510     7.713
    73   8 O        1.728    -0.229    17.791     5.695
    74   6 C        3.901     0.016    20.252     6.397
    75   6 C        3.818    -0.081    22.037     6.681
    76   6 C        3.905     0.021    20.163     6.383
    77   6 C        3.825    -0.072    21.850     6.652
    78   6 C        3.907     0.003    20.466     6.430
    79   6 C        3.817    -0.063    21.692     6.629
    80   6 C        2.757     0.274    22.369     7.745
    81   7 N        2.685    -0.178    24.865     7.406
    82   6 C        3.749    -0.003    20.687     6.487
    83   6 C        3.768    -0.108    22.593     6.774
    84   6 C        3.763    -0.118    22.801     6.806
    85   6 C        3.761    -0.102    22.492     6.761
    86   8 O        0.859    -0.521    24.254     6.603
    87   1 H        0.924     0.061     2.185     2.312
    88   1 H        0.924     0.060     2.198     2.318
    89   1 H        0.924     0.051     2.306     2.375
    90   1 H        0.924     0.041     2.442     2.444
    91   1 H        0.924     0.058     2.224     2.332
    92   1 H        0.924     0.042     2.417     2.431
    93   1 H        0.925     0.048     2.347     2.396
    94   1 H        0.924     0.044     2.401     2.423
    95   1 H        0.924     0.040     2.453     2.449
    96   1 H        0.924     0.046     2.375     2.410
    97   1 H        0.924     0.051     2.305     2.374
    98   1 H        0.924     0.048     2.345     2.395
    99   1 H        0.860     0.204     1.087     1.633
   100   1 H        0.924     0.044     2.393     2.419
   101   1 H        0.924     0.048     2.347     2.396
   102   1 H        0.924     0.059     2.212     2.326
   103   1 H        0.925     0.063     2.159     2.298
   104   1 H        0.925     0.050     2.322     2.383
   105   1 H        0.925     0.055     2.264     2.353
   106   1 H        0.925     0.030     2.588     2.516
   107   1 H        0.926     0.055     2.264     2.353
   108   1 H        0.925     0.048     2.343     2.394
   109   1 H        0.925     0.046     2.365     2.405
   110   1 H        0.925     0.046     2.367     2.406
   111   1 H        0.924     0.067     2.120     2.277
   112   1 H        0.924     0.054     2.269     2.356

 Mol. C6AA /au·bohr⁶  :     140118.495405
 Mol. C8AA /au·bohr⁸  :    3335593.035084
 Mol. α(0) /au        :        577.404609


Wiberg/Mayer (AO) data.
largest (>0.10) Wiberg bond orders for each atom

 ---------------------------------------------------------------------------
     #   Z sym  total        # sym  WBO       # sym  WBO       # sym  WBO
 ---------------------------------------------------------------------------
     1   6 C    3.988 --     6 C    1.458     2 C    1.377    54 H    0.968
                             4 C    0.108
     2   6 C    3.987 --     3 C    1.387     1 C    1.377     7 C    1.024
                             5 C    0.101
     3   6 C    3.990 --     4 C    1.446     2 C    1.387    50 H    0.968
                             6 C    0.107
     4   6 C    3.990 --     3 C    1.446     5 C    1.438    51 H    0.967
                             1 C    0.108
     5   6 C    3.989 --     4 C    1.438     6 C    1.427    52 H    0.970
                             2 C    0.101
     6   6 C    3.990 --     1 C    1.458     5 C    1.427    53 H    0.969
                             3 C    0.107
     7   6 C    3.922 --     8 O    1.767     2 C    1.024     9 C    1.018
     8   8 O    2.032 --     7 C    1.767
     9   6 C    3.983 --    14 C    1.398    10 C    1.317     7 C    1.018
                            12 C    0.106
    10   6 C    3.921 --     9 C    1.317    11 C    1.285    17 O    1.078
    11   6 C    3.978 --    12 C    1.346    10 C    1.285    15 N    1.167
    12   6 C    3.982 --    13 C    1.463    11 C    1.346    47 H    0.967
                             9 C    0.106
    13   6 C    3.989 --    12 C    1.463    14 C    1.423    48 H    0.969
    14   6 C    3.984 --    13 C    1.423     9 C    1.398    49 H    0.967
    15   7 N    3.024 --    16 C    1.630    11 C    1.167
    16   6 C    3.908 --    15 N    1.630    17 O    1.085    18 C    0.988
    17   8 O    2.396 --    16 C    1.085    10 C    1.078
    18   6 C    3.985 --    16 C    0.988    19 C    0.983    23 C    0.976
                            27 C    0.966
    19   6 C    3.990 --    20 C    0.986    18 C    0.983    32 H    0.971
                            31 H    0.969
    20   6 C    3.992 --    28 C    0.995    21 C    0.987    19 C    0.986
                            26 C    0.984
    21   6 C    3.995 --    20 C    0.987    22 C    0.983    34 H    0.974
                            33 H    0.971
    22   6 C    3.992 --    29 C    0.995    21 C    0.983    23 C    0.967
                            24 C    0.947
    23   6 C    3.990 --    18 C    0.976    36 H    0.974    35 H    0.967
                            22 C    0.967
    24   6 C    3.942 --    30 O    1.582    25 N    1.329    22 C    0.947
    25   7 N    3.483 --    24 C    1.329    26 C    0.988    43 H    0.896
                            30 O    0.195
    26   6 C    3.963 --    25 N    0.988    20 C    0.984    55 H    0.964
                            56 H    0.961
    27   6 C    3.986 --    44 H    0.986    45 H    0.985    46 H    0.979
                            18 C    0.966
    28   6 C    3.991 --    20 C    0.995    42 H    0.984    40 H    0.984
                            41 H    0.984
    29   6 C    3.993 --    22 C    0.995    39 H    0.985    38 H    0.984
                            37 H    0.984
    30   8 O    1.931 --    24 C    1.582    25 N    0.195
    31   1 H    0.996 --    19 C    0.969
    32   1 H    0.996 --    19 C    0.971
    33   1 H    0.997 --    21 C    0.971
    34   1 H    0.998 --    21 C    0.974
    35   1 H    0.996 --    23 C    0.967
    36   1 H    0.998 --    23 C    0.974
    37   1 H    0.997 --    29 C    0.984
    38   1 H    0.998 --    29 C    0.984
    39   1 H    0.998 --    29 C    0.985
    40   1 H    0.998 --    28 C    0.984
    41   1 H    0.997 --    28 C    0.984
    42   1 H    0.997 --    28 C    0.984
    43   1 H    0.958 --    25 N    0.896
    44   1 H    0.998 --    27 C    0.986
    45   1 H    0.997 --    27 C    0.985
    46   1 H    0.995 --    27 C    0.979
    47   1 H    0.995 --    12 C    0.967
    48   1 H    0.997 --    13 C    0.969
    49   1 H    0.997 --    14 C    0.967
    50   1 H    0.999 --     3 C    0.968
    51   1 H    0.996 --     4 C    0.967
    52   1 H    0.997 --     5 C    0.970
    53   1 H    0.997 --     6 C    0.969
    54   1 H    0.998 --     1 C    0.968
    55   1 H    0.995 --    26 C    0.964
    56   1 H    0.997 --    26 C    0.961
    57   6 C    3.988 --    62 C    1.458    58 C    1.377   110 H    0.968
                            60 C    0.108
    58   6 C    3.987 --    59 C    1.387    57 C    1.377    63 C    1.024
                            61 C    0.101
    59   6 C    3.990 --    60 C    1.446    58 C    1.387   106 H    0.968
                            62 C    0.107
    60   6 C    3.990 --    59 C    1.446    61 C    1.438   107 H    0.967
                            57 C    0.108
    61   6 C    3.989 --    60 C    1.438    62 C    1.427   108 H    0.970
                            58 C    0.101
    62   6 C    3.990 --    57 C    1.458    61 C    1.427   109 H    0.969
                            59 C    0.107
    63   6 C    3.922 --    64 O    1.767    58 C    1.024    65 C    1.018
    64   8 O    2.032 --    63 C    1.767
    65   6 C    3.983 --    70 C    1.398    66 C    1.317    63 C    1.018
                            68 C    0.106
    66   6 C    3.921 --    65 C    1.317    67 C    1.285    73 O    1.078
    67   6 C    3.978 --    68 C    1.346    66 C    1.285    71 N    1.167
    68   6 C    3.982 --    69 C    1.463    67 C    1.346   103 H    0.967
                            65 C    0.106
    69   6 C    3.989 --    68 C    1.463    70 C    1.423   104 H    0.969
    70   6 C    3.984 --    69 C    1.423    65 C    1.398   105 H    0.967
    71   7 N    3.024 --    72 C    1.630    67 C    1.167
    72   6 C    3.908 --    71 N    1.630    73 O    1.085    74 C    0.988
    73   8 O    2.397 --    72 C    1.085    66 C    1.078
    74   6 C    3.985 --    72 C    0.988    75 C    0.983    79 C    0.976
                            83 C    0.966
    75   6 C    3.990 --    76 C    0.986    74 C    0.983    88 H    0.971
                            87 H    0.969
    76   6 C    3.992 --    84 C    0.995    77 C    0.987    75 C    0.986
                            82 C    0.984
    77   6 C    3.995 --    76 C    0.987    78 C    0.983    90 H    0.974
                            89 H    0.971
    78   6 C    3.992 --    85 C    0.995    77 C    0.983    79 C    0.966
                            80 C    0.947
    79   6 C    3.990 --    74 C    0.976    92 H    0.974    91 H    0.967
                            78 C    0.966
    80   6 C    3.942 --    86 O    1.582    81 N    1.329    78 C    0.947
    81   7 N    3.483 --    80 C    1.329    82 C    0.988    99 H    0.896
                            86 O    0.195
    82   6 C    3.963 --    81 N    0.988    76 C    0.984   111 H    0.964
                           112 H    0.961
    83   6 C    3.986 --   100 H    0.986   101 H    0.985   102 H    0.979
                            74 C    0.966
    84   6 C    3.991 --    76 C    0.995    98 H    0.984    96 H    0.984
                            97 H    0.984
    85   6 C    3.993 --    78 C    0.995    95 H    0.985    94 H    0.984
                            93 H    0.984
    86   8 O    1.931 --    80 C    1.582    81 N    0.195
    87   1 H    0.996 --    75 C    0.969
    88   1 H    0.996 --    75 C    0.971
    89   1 H    0.997 --    77 C    0.971
    90   1 H    0.998 --    77 C    0.974
    91   1 H    0.996 --    79 C    0.967
    92   1 H    0.998 --    79 C    0.974
    93   1 H    0.997 --    85 C    0.984
    94   1 H    0.998 --    85 C    0.984
    95   1 H    0.998 --    85 C    0.985
    96   1 H    0.998 --    84 C    0.984
    97   1 H    0.997 --    84 C    0.984
    98   1 H    0.997 --    84 C    0.984
    99   1 H    0.958 --    81 N    0.896
   100   1 H    0.998 --    83 C    0.986
   101   1 H    0.997 --    83 C    0.985
   102   1 H    0.995 --    83 C    0.979
   103   1 H    0.995 --    68 C    0.967
   104   1 H    0.997 --    69 C    0.969
   105   1 H    0.997 --    70 C    0.967
   106   1 H    0.999 --    59 C    0.968
   107   1 H    0.996 --    60 C    0.967
   108   1 H    0.997 --    61 C    0.970
   109   1 H    0.997 --    62 C    0.969
   110   1 H    0.998 --    57 C    0.968
   111   1 H    0.995 --    82 C    0.964
   112   1 H    0.997 --    82 C    0.961
 ---------------------------------------------------------------------------

Topologies differ in total number of bonds
Writing topology from bond orders to xtbtopo.mol

molecular dipole:
                 x           y           z       tot (Debye)
 q only:        0.008      -5.537      -0.001
   full:        0.008      -5.095      -0.001      12.950
molecular quadrupole (traceless):
                xx          xy          yy          xz          yz          zz
 q only:       36.328       0.160     -40.477       3.863      -0.039       4.149
  q+dip:       35.735       0.155     -38.230      -9.145      -0.068       2.495
   full:       40.944       0.164     -39.375      -2.439      -0.050      -1.569


           -------------------------------------------------
          | TOTAL ENERGY             -169.939266819439 Eh   |
          | GRADIENT NORM               0.056782574182 Eh/α |
          | HOMO-LUMO GAP               2.386201982163 eV   |
           -------------------------------------------------

------------------------------------------------------------------------
 * finished run on 2024/07/19 at 23:55:25.567     
------------------------------------------------------------------------
 total:
 * wall-time:     0 d,  0 h,  0 min,  0.316 sec
 *  cpu-time:     0 d,  0 h,  0 min,  0.628 sec
 * ratio c/w:     1.990 speedup
 SCF:
 * wall-time:     0 d,  0 h,  0 min,  0.271 sec
 *  cpu-time:     0 d,  0 h,  0 min,  0.542 sec
 * ratio c/w:     1.999 speedup
