# Supplementary material for: Photochemical Deracemization of 4,7-Diaza-1-isoindolinones by Unidirectional Hydrogen Atom Shuttling
Source: J Am Chem Soc. 2024 Dec 30;147(2):1434–9. doi: 10.1021/jacs.4c16053 (PMC11744763; doi:10.1021/jacs.4c16053)
Supplement: Supplementary file 3 — ja4c16053_si_003.zip [file ja4c16053_si_003.zip › to_zip/1b_1b/thermodynamics/s0/gas.out]

      -----------------------------------------------------------      
     |                   =====================                   |     
     |                           x T B                           |     
     |                   =====================                   |     
     |                         S. Grimme                         |     
     |          Mulliken Center for Theoretical Chemistry        |     
     |                    University of Bonn                     |     
      -----------------------------------------------------------      

   * xtb version 6.6.1 (47b0e9d) compiled by 'pisteinbach@jtc-cluster' on 2024-02-06

   xtb is free software: you can redistribute it and/or modify it under
   the terms of the GNU Lesser General Public License as published by
   the Free Software Foundation, either version 3 of the License, or
   (at your option) any later version.
   
   xtb is distributed in the hope that it will be useful,
   but WITHOUT ANY WARRANTY; without even the implied warranty of
   MERCHANTABILITY or FITNESS FOR A PARTICULAR PURPOSE.  See the
   GNU Lesser General Public License for more details.
   
   Cite this work as:
   * C. Bannwarth, E. Caldeweyher, S. Ehlert, A. Hansen, P. Pracht,
     J. Seibert, S. Spicher, S. Grimme, WIREs Comput. Mol. Sci., 2020, 11,
     e01493. DOI: 10.1002/wcms.1493
   
   for GFN2-xTB:
   * C. Bannwarth, S. Ehlert and S. Grimme., J. Chem. Theory Comput., 2019,
     15, 1652-1671. DOI: 10.1021/acs.jctc.8b01176
   for GFN1-xTB:
   * S. Grimme, C. Bannwarth, P. Shushkov, J. Chem. Theory Comput., 2017,
     13, 1989-2009. DOI: 10.1021/acs.jctc.7b00118
   for GFN0-xTB:
   * P. Pracht, E. Caldeweyher, S. Ehlert, S. Grimme, ChemRxiv, 2019, preprint.
     DOI: 10.26434/chemrxiv.8326202.v1
   for GFN-FF:
   * S. Spicher and S. Grimme, Angew. Chem. Int. Ed., 2020, 59, 15665-15673.
     DOI: 10.1002/anie.202004239
   
   for ALPB and GBSA implicit solvation:
   * S. Ehlert, M. Stahn, S. Spicher, S. Grimme, J. Chem. Theory Comput.,
     2021, 17, 4250-4261. DOI: 10.1021/acs.jctc.1c00471
   
   for ddCOSMO and CPCM-X implicit solvation:
   * M. Stahn, S. Ehlert, S. Grimme, J. Phys. Chem. A,
     2023, XX, XXXX-XXXX. DOI: 10.1021/acs.jpca.3c04382
   
   for DFT-D4:
   * E. Caldeweyher, C. Bannwarth and S. Grimme, J. Chem. Phys., 2017,
     147, 034112. DOI: 10.1063/1.4993215
   * E. Caldeweyher, S. Ehlert, A. Hansen, H. Neugebauer, S. Spicher,
     C. Bannwarth and S. Grimme, J. Chem. Phys., 2019, 150, 154122.
     DOI: 10.1063/1.5090222
   * E. Caldeweyher, J.-M. Mewes, S. Ehlert and S. Grimme, Phys. Chem. Chem. Phys.
     2020, 22, 8499-8512. DOI: 10.1039/D0CP00502A
   
   for sTDA-xTB:
   * S. Grimme and C. Bannwarth, J. Chem. Phys., 2016, 145, 054103.
     DOI: 10.1063/1.4959605
   
   in the mass-spec context:
   * V. Asgeirsson, C. Bauer and S. Grimme, Chem. Sci., 2017, 8, 4879.
     DOI: 10.1039/c7sc00601b
   * J. Koopman and S. Grimme, ACS Omega 2019, 4, 12, 15120-15133.
     DOI: 10.1021/acsomega.9b02011
   
   for metadynamics refer to:
   * S. Grimme, J. Chem. Theory Comput., 2019, 155, 2847-2862
     DOI: 10.1021/acs.jctc.9b00143
   
   for SPH calculations refer to:
   * S. Spicher and S. Grimme, J. Chem. Theory Comput., 2021, 17, 1701-1714
     DOI: 10.1021/acs.jctc.0c01306
   
   for ONIOM refer to:
   * C. Plett, A. Katbashev, S. Ehlert, S. Grimme, M. Bursch,
     Phys. Chem. Chem. Phys., 2023, 25, 17860-17868. DOI: 10.1039/D3CP02178E
   
   for DIPRO refer to:
   * J. Kohn, N. Gildemeister, S. Grimme, D. Fazzi, A. Hansen,
     J. Chem. Phys., 2023, just accepted.
   
   with help from (in alphabetical order)
   P. Atkinson, C. Bannwarth, F. Bohle, G. Brandenburg, E. Caldeweyher
   M. Checinski, S. Dohm, S. Ehlert, S. Ehrlich, I. Gerasimov, C. Hölzer
   A. Katbashev, J. Kohn, J. Koopman, C. Lavigne, S. Lehtola, F. März, M. Müller,
   F. Musil, H. Neugebauer, J. Pisarek, C. Plett, P. Pracht, F. Pultar,
   J. Seibert, P. Shushkov, S. Spicher, M. Stahn, M. Steiner, T. Strunk,
   J. Stückrath, T. Rose, and J. Unsleber
   
 * started run on 2024/07/19 at 23:55:24.907     

           -------------------------------------------------
          |                Calculation Setup                |
           -------------------------------------------------

          program call               : xtb coord.xyz --gfn 2 --grad
          hostname                   : hpz105
          coordinate file            : coord.xyz
          omp threads                :                     2

   ID    Z sym.   atoms
    1    6 C      1-7, 9-14, 16, 18-24, 26-29, 57-63, 65-70, 72, 74-80, 82-85
    2    8 O      8, 17, 30, 64, 73, 86
    3    7 N      15, 25, 71, 81
    4    1 H      31-56, 87-112

molecular fragmentation (1/2 indicates fragments):
111111111111111111111111111111111111111111111111111111112222222222222222
2222222222222222222222222222222222222222
# atoms in fragment 1/2:    56    56
 fragment masses (1/2) :      402.49      402.49
CMA distance (Bohr)    :  11.021
constraining FC (au)   :  0.0500

           -------------------------------------------------
          |                 G F N 2 - x T B                 |
           -------------------------------------------------

        Reference                      10.1021/acs.jctc.8b01176
      * Hamiltonian:
        H0-scaling (s, p, d)           1.850000    2.230000    2.230000
        zeta-weighting                 0.500000
      * Dispersion:
        s8                             2.700000
        a1                             0.520000
        a2                             5.000000
        s9                             5.000000
      * Repulsion:
        kExp                           1.500000    1.000000
        rExp                           1.000000
      * Coulomb:
        alpha                          2.000000
        third order                    shell-resolved
        anisotropic                    true
        a3                             3.000000
        a5                             4.000000
        cn-shift                       1.200000
        cn-exp                         4.000000
        max-rad                        5.000000


          ...................................................
          :                      SETUP                      :
          :.................................................:
          :  # basis functions                 292          :
          :  # atomic orbitals                 292          :
          :  # shells                          172          :
          :  # electrons                       308          :
          :  max. iterations                   250          :
          :  Hamiltonian                  GFN2-xTB          :
          :  restarted?                      false          :
          :  GBSA solvation                  false          :
          :  PC potential                    false          :
          :  electronic temp.          300.0000000     K    :
          :  accuracy                    1.0000000          :
          :  -> integral cutoff          0.2500000E+02      :
          :  -> integral neglect         0.1000000E-07      :
          :  -> SCF convergence          0.1000000E-05 Eh   :
          :  -> wf. convergence          0.1000000E-03 e    :
          :  Broyden damping             0.4000000          :
          :  net charge                          0          :
          :  unpaired electrons                  0          :
          ...................................................

 iter      E             dE          RMSdq      gap      omega  full diag
   1   -172.0814552 -0.172081E+03  0.379E+00    2.49       0.0  T
   2   -172.3098764 -0.228421E+00  0.213E+00    2.52       1.0  T
   3   -172.3149276 -0.505124E-02  0.103E+00    2.72       1.0  T
   4   -172.3286746 -0.137470E-01  0.206E-01    2.54       1.0  T
   5   -172.3316109 -0.293631E-02  0.839E-02    2.58       1.0  T
   6   -172.3318692 -0.258379E-03  0.379E-02    2.60       1.0  T
   7   -172.3319053 -0.360675E-04  0.182E-02    2.60       1.0  T
   8   -172.3319174 -0.120879E-04  0.766E-03    2.60       1.2  T
   9   -172.3319203 -0.286837E-05  0.283E-03    2.61       3.3  T
  10   -172.3319208 -0.505379E-06  0.112E-03    2.60       8.4  T
  11   -172.3319208 -0.133520E-07  0.553E-04    2.60      17.1  T
  12   -172.3319208 -0.148555E-07  0.192E-04    2.60      49.2  T

   *** convergence criteria satisfied after 12 iterations ***

         #    Occupation            Energy/Eh            Energy/eV
      -------------------------------------------------------------
         1        2.0000           -0.7498851             -20.4054
       ...           ...                  ...                  ...
       148        2.0000           -0.3963193             -10.7844
       149        2.0000           -0.3936267             -10.7111
       150        2.0000           -0.3930947             -10.6967
       151        2.0000           -0.3906886             -10.6312
       152        2.0000           -0.3805042             -10.3540
       153        2.0000           -0.3803832             -10.3508
       154        2.0000           -0.3787452             -10.3062 (HOMO)
       155                         -0.2830287              -7.7016 (LUMO)
       156                         -0.2799428              -7.6176
       157                         -0.2441496              -6.6436
       158                         -0.2425908              -6.6012
       159                         -0.2230353              -6.0691
       ...                                ...                  ...
       292                          0.6997183              19.0403
      -------------------------------------------------------------
                  HL-Gap            0.0957165 Eh            2.6046 eV
             Fermi-level           -0.3308870 Eh           -9.0039 eV

 SCC (total)                   0 d,  0 h,  0 min,  0.260 sec
 SCC setup                      ...        0 min,  0.001 sec (  0.371%)
 Dispersion                     ...        0 min,  0.002 sec (  0.881%)
 classical contributions        ...        0 min,  0.000 sec (  0.132%)
 integral evaluation            ...        0 min,  0.023 sec (  9.013%)
 iterations                     ...        0 min,  0.138 sec ( 53.071%)
 molecular gradient             ...        0 min,  0.093 sec ( 35.789%)
 printout                       ...        0 min,  0.002 sec (  0.727%)

         :::::::::::::::::::::::::::::::::::::::::::::::::::::
         ::                     SUMMARY                     ::
         :::::::::::::::::::::::::::::::::::::::::::::::::::::
         :: total energy            -169.865556265838 Eh    ::
         :: gradient norm              0.054723002959 Eh/a0 ::
         :: HOMO-LUMO gap              2.604579149301 eV    ::
         ::.................................................::
         :: SCC energy              -172.320665613808 Eh    ::
         :: -> isotropic ES            0.186617115531 Eh    ::
         :: -> anisotropic ES          0.007023041207 Eh    ::
         :: -> anisotropic XC          0.072756713298 Eh    ::
         :: -> dispersion             -0.160961740588 Eh    ::
         :: repulsion energy           2.455109347970 Eh    ::
         :: add. restraining           0.000000000000 Eh    ::
         :: total charge              -0.000000000000 e     ::
         :::::::::::::::::::::::::::::::::::::::::::::::::::::

           -------------------------------------------------
          |                Property Printout                |
           -------------------------------------------------

    * Orbital Energies and Occupations

         #    Occupation            Energy/Eh            Energy/eV
      -------------------------------------------------------------
         1        2.0000           -0.7498851             -20.4054
       ...           ...                  ...                  ...
       142        2.0000           -0.4038075             -10.9882
       143        2.0000           -0.4032598             -10.9733
       144        2.0000           -0.4024703             -10.9518
       145        2.0000           -0.4016743             -10.9301
       146        2.0000           -0.4012012             -10.9172
       147        2.0000           -0.3976196             -10.8198
       148        2.0000           -0.3963193             -10.7844
       149        2.0000           -0.3936267             -10.7111
       150        2.0000           -0.3930947             -10.6967
       151        2.0000           -0.3906886             -10.6312
       152        2.0000           -0.3805042             -10.3540
       153        2.0000           -0.3803832             -10.3508
       154        2.0000           -0.3787452             -10.3062 (HOMO)
       155                         -0.2830287              -7.7016 (LUMO)
       156                         -0.2799428              -7.6176
       157                         -0.2441496              -6.6436
       158                         -0.2425908              -6.6012
       159                         -0.2230353              -6.0691
       160                         -0.2227810              -6.0622
       161                         -0.2189008              -5.9566
       162                         -0.2179420              -5.9305
       163                         -0.2061768              -5.6104
       164                         -0.2048313              -5.5737
       165                         -0.2025624              -5.5120
       ...                                ...                  ...
       292                          0.6997183              19.0403
      -------------------------------------------------------------
                  HL-Gap            0.0957165 Eh            2.6046 eV
             Fermi-level           -0.3308870 Eh           -9.0039 eV

     #   Z          covCN         q      C6AA      α(0)
     1   6 C        2.923    -0.019    28.471     8.750
     2   6 C        2.970    -0.009    28.231     8.715
     3   6 C        2.920    -0.017    28.423     8.743
     4   6 C        2.916    -0.026    28.644     8.776
     5   6 C        2.918    -0.026    28.641     8.776
     6   6 C        2.916    -0.030    28.745     8.792
     7   6 C        2.826     0.230    23.189     7.891
     8   8 O        0.859    -0.369    21.078     6.155
     9   6 C        2.958    -0.035    28.865     8.812
    10   6 C        3.104     0.123    25.169     8.221
    11   6 C        3.183     0.066    26.106     8.339
    12   6 C        2.913    -0.036    28.892     8.814
    13   6 C        2.920    -0.036    28.889     8.814
    14   6 C        2.935    -0.025    28.626     8.775
    15   7 N        1.870    -0.295    28.485     7.911
    16   6 C        3.222     0.230    22.578     7.724
    17   8 O        1.728    -0.224    17.718     5.683
    18   6 C        3.901     0.017    20.242     6.395
    19   6 C        3.818    -0.077    21.946     6.667
    20   6 C        3.905     0.021    20.169     6.384
    21   6 C        3.825    -0.067    21.756     6.637
    22   6 C        3.907     0.003    20.474     6.432
    23   6 C        3.817    -0.062    21.670     6.625
    24   6 C        2.757     0.269    22.449     7.759
    25   7 N        2.685    -0.181    24.913     7.413
    26   6 C        3.749    -0.002    20.674     6.485
    27   6 C        3.768    -0.105    22.551     6.768
    28   6 C        3.763    -0.115    22.735     6.797
    29   6 C        3.761    -0.100    22.459     6.756
    30   8 O        0.859    -0.488    23.516     6.502
    31   1 H        0.924     0.048     2.344     2.394
    32   1 H        0.924     0.057     2.237     2.339
    33   1 H        0.924     0.039     2.461     2.454
    34   1 H        0.924     0.034     2.527     2.486
    35   1 H        0.924     0.046     2.376     2.410
    36   1 H        0.924     0.050     2.317     2.380
    37   1 H        0.925     0.054     2.266     2.354
    38   1 H        0.924     0.033     2.545     2.495
    39   1 H        0.924     0.038     2.469     2.457
    40   1 H        0.924     0.040     2.450     2.448
    41   1 H        0.924     0.043     2.409     2.427
    42   1 H        0.924     0.044     2.403     2.424
    43   1 H        0.860     0.217     1.022     1.584
    44   1 H        0.924     0.047     2.353     2.399
    45   1 H        0.924     0.046     2.373     2.409
    46   1 H        0.924     0.046     2.374     2.410
    47   1 H        0.925     0.055     2.261     2.351
    48   1 H        0.925     0.049     2.330     2.387
    49   1 H        0.925     0.070     2.090     2.261
    50   1 H        0.925     0.041     2.436     2.441
    51   1 H        0.926     0.053     2.278     2.360
    52   1 H        0.925     0.034     2.535     2.490
    53   1 H        0.925     0.035     2.518     2.482
    54   1 H        0.925     0.051     2.310     2.377
    55   1 H        0.924     0.067     2.124     2.279
    56   1 H        0.924     0.045     2.379     2.412
    57   6 C        2.923    -0.019    28.471     8.750
    58   6 C        2.970    -0.009    28.230     8.715
    59   6 C        2.920    -0.017    28.423     8.743
    60   6 C        2.916    -0.026    28.644     8.776
    61   6 C        2.918    -0.026    28.641     8.776
    62   6 C        2.916    -0.030    28.745     8.792
    63   6 C        2.826     0.230    23.189     7.891
    64   8 O        0.859    -0.369    21.078     6.155
    65   6 C        2.958    -0.035    28.865     8.812
    66   6 C        3.104     0.123    25.170     8.221
    67   6 C        3.183     0.066    26.107     8.339
    68   6 C        2.913    -0.036    28.892     8.814
    69   6 C        2.920    -0.036    28.889     8.814
    70   6 C        2.935    -0.025    28.625     8.775
    71   7 N        1.870    -0.295    28.485     7.911
    72   6 C        3.222     0.230    22.577     7.724
    73   8 O        1.728    -0.224    17.718     5.683
    74   6 C        3.901     0.017    20.242     6.395
    75   6 C        3.818    -0.077    21.946     6.667
    76   6 C        3.905     0.021    20.169     6.384
    77   6 C        3.825    -0.067    21.756     6.637
    78   6 C        3.907     0.003    20.474     6.432
    79   6 C        3.817    -0.062    21.671     6.625
    80   6 C        2.757     0.269    22.449     7.759
    81   7 N        2.685    -0.181    24.911     7.413
    82   6 C        3.749    -0.002    20.674     6.485
    83   6 C        3.768    -0.105    22.551     6.768
    84   6 C        3.763    -0.115    22.735     6.797
    85   6 C        3.761    -0.100    22.459     6.756
    86   8 O        0.859    -0.488    23.516     6.502
    87   1 H        0.924     0.048     2.344     2.394
    88   1 H        0.924     0.057     2.237     2.339
    89   1 H        0.924     0.039     2.461     2.453
    90   1 H        0.924     0.034     2.526     2.486
    91   1 H        0.924     0.046     2.376     2.410
    92   1 H        0.924     0.050     2.317     2.380
    93   1 H        0.925     0.054     2.266     2.354
    94   1 H        0.924     0.033     2.545     2.495
    95   1 H        0.924     0.038     2.469     2.457
    96   1 H        0.924     0.040     2.450     2.448
    97   1 H        0.924     0.043     2.409     2.427
    98   1 H        0.924     0.044     2.403     2.424
    99   1 H        0.860     0.217     1.022     1.584
   100   1 H        0.924     0.047     2.353     2.399
   101   1 H        0.924     0.046     2.373     2.409
   102   1 H        0.924     0.046     2.374     2.410
   103   1 H        0.925     0.055     2.261     2.351
   104   1 H        0.925     0.049     2.330     2.387
   105   1 H        0.925     0.070     2.089     2.260
   106   1 H        0.925     0.041     2.435     2.440
   107   1 H        0.926     0.053     2.279     2.361
   108   1 H        0.925     0.034     2.535     2.490
   109   1 H        0.925     0.035     2.518     2.482
   110   1 H        0.925     0.051     2.310     2.377
   111   1 H        0.924     0.066     2.125     2.279
   112   1 H        0.924     0.045     2.378     2.412

 Mol. C6AA /au·bohr⁶  :     140384.245346
 Mol. C8AA /au·bohr⁸  :    3338797.436819
 Mol. α(0) /au        :        578.040954


Wiberg/Mayer (AO) data.
largest (>0.10) Wiberg bond orders for each atom

 ---------------------------------------------------------------------------
     #   Z sym  total        # sym  WBO       # sym  WBO       # sym  WBO
 ---------------------------------------------------------------------------
     1   6 C    3.988 --     6 C    1.458     2 C    1.379    54 H    0.968
                             4 C    0.109
     2   6 C    3.987 --     3 C    1.390     1 C    1.379     7 C    1.020
                             5 C    0.102
     3   6 C    3.990 --     4 C    1.445     2 C    1.390    50 H    0.967
                             6 C    0.108
     4   6 C    3.990 --     3 C    1.445     5 C    1.439    51 H    0.967
                             1 C    0.109
     5   6 C    3.990 --     4 C    1.439     6 C    1.428    52 H    0.971
                             2 C    0.102
     6   6 C    3.991 --     1 C    1.458     5 C    1.428    53 H    0.970
                             3 C    0.108
     7   6 C    3.930 --     8 O    1.790     2 C    1.020     9 C    1.014
     8   8 O    2.055 --     7 C    1.790
     9   6 C    3.982 --    14 C    1.401    10 C    1.318     7 C    1.014
                            12 C    0.107
    10   6 C    3.919 --     9 C    1.318    11 C    1.286    17 O    1.075
    11   6 C    3.977 --    12 C    1.345    10 C    1.286    15 N    1.165
    12   6 C    3.983 --    13 C    1.465    11 C    1.345    47 H    0.968
                             9 C    0.107
    13   6 C    3.989 --    12 C    1.465    14 C    1.421    48 H    0.969
    14   6 C    3.982 --    13 C    1.421     9 C    1.401    49 H    0.964
    15   7 N    3.025 --    16 C    1.633    11 C    1.165    17 O    0.104
    16   6 C    3.916 --    15 N    1.633    17 O    1.091    18 C    0.988
    17   8 O    2.400 --    16 C    1.091    10 C    1.075    15 N    0.104
    18   6 C    3.988 --    16 C    0.988    19 C    0.984    23 C    0.977
                            27 C    0.969
    19   6 C    3.992 --    20 C    0.985    18 C    0.984    32 H    0.972
                            31 H    0.971
    20   6 C    3.992 --    28 C    0.995    21 C    0.987    19 C    0.985
                            26 C    0.984
    21   6 C    3.996 --    20 C    0.987    22 C    0.984    34 H    0.974
                            33 H    0.972
    22   6 C    3.992 --    29 C    0.995    21 C    0.984    23 C    0.968
                            24 C    0.946
    23   6 C    3.991 --    18 C    0.977    36 H    0.973    35 H    0.969
                            22 C    0.968
    24   6 C    3.948 --    30 O    1.602    25 N    1.320    22 C    0.946
    25   7 N    3.477 --    24 C    1.320    26 C    0.993    43 H    0.890
                            30 O    0.199
    26   6 C    3.970 --    25 N    0.993    20 C    0.984    55 H    0.964
                            56 H    0.962
    27   6 C    3.987 --    45 H    0.986    44 H    0.985    46 H    0.981
                            18 C    0.969
    28   6 C    3.993 --    20 C    0.995    42 H    0.985    41 H    0.984
                            40 H    0.984
    29   6 C    3.993 --    22 C    0.995    39 H    0.985    38 H    0.985
                            37 H    0.983
    30   8 O    1.957 --    24 C    1.602    25 N    0.199
    31   1 H    0.997 --    19 C    0.971
    32   1 H    0.996 --    19 C    0.972
    33   1 H    0.998 --    21 C    0.972
    34   1 H    0.998 --    21 C    0.974
    35   1 H    0.997 --    23 C    0.969
    36   1 H    0.997 --    23 C    0.973
    37   1 H    0.997 --    29 C    0.983
    38   1 H    0.998 --    29 C    0.985
    39   1 H    0.998 --    29 C    0.985
    40   1 H    0.998 --    28 C    0.984
    41   1 H    0.998 --    28 C    0.984
    42   1 H    0.998 --    28 C    0.985
    43   1 H    0.952 --    25 N    0.890
    44   1 H    0.997 --    27 C    0.985
    45   1 H    0.998 --    27 C    0.986
    46   1 H    0.997 --    27 C    0.981
    47   1 H    0.996 --    12 C    0.968
    48   1 H    0.997 --    13 C    0.969
    49   1 H    0.995 --    14 C    0.964
    50   1 H    0.998 --     3 C    0.967
    51   1 H    0.997 --     4 C    0.967
    52   1 H    0.998 --     5 C    0.971
    53   1 H    0.998 --     6 C    0.970
    54   1 H    0.997 --     1 C    0.968
    55   1 H    0.996 --    26 C    0.964
    56   1 H    0.998 --    26 C    0.962
    57   6 C    3.988 --    62 C    1.458    58 C    1.379   110 H    0.968
                            60 C    0.109
    58   6 C    3.987 --    59 C    1.390    57 C    1.379    63 C    1.020
                            61 C    0.102
    59   6 C    3.990 --    60 C    1.445    58 C    1.390   106 H    0.967
                            62 C    0.108
    60   6 C    3.990 --    59 C    1.445    61 C    1.439   107 H    0.967
                            57 C    0.109
    61   6 C    3.990 --    60 C    1.439    62 C    1.428   108 H    0.971
                            58 C    0.102
    62   6 C    3.991 --    57 C    1.458    61 C    1.428   109 H    0.970
                            59 C    0.108
    63   6 C    3.930 --    64 O    1.790    58 C    1.020    65 C    1.014
    64   8 O    2.055 --    63 C    1.790
    65   6 C    3.982 --    70 C    1.401    66 C    1.318    63 C    1.014
                            68 C    0.107
    66   6 C    3.919 --    65 C    1.318    67 C    1.286    73 O    1.075
    67   6 C    3.977 --    68 C    1.345    66 C    1.286    71 N    1.165
    68   6 C    3.983 --    69 C    1.465    67 C    1.345   103 H    0.968
                            65 C    0.107
    69   6 C    3.989 --    68 C    1.465    70 C    1.421   104 H    0.969
    70   6 C    3.982 --    69 C    1.421    65 C    1.401   105 H    0.964
    71   7 N    3.025 --    72 C    1.633    67 C    1.165    73 O    0.104
    72   6 C    3.916 --    71 N    1.633    73 O    1.091    74 C    0.988
    73   8 O    2.400 --    72 C    1.091    66 C    1.075    71 N    0.104
    74   6 C    3.988 --    72 C    0.988    75 C    0.984    79 C    0.977
                            83 C    0.969
    75   6 C    3.992 --    76 C    0.985    74 C    0.984    88 H    0.972
                            87 H    0.971
    76   6 C    3.992 --    84 C    0.995    77 C    0.987    75 C    0.985
                            82 C    0.984
    77   6 C    3.996 --    76 C    0.987    78 C    0.984    90 H    0.974
                            89 H    0.972
    78   6 C    3.992 --    85 C    0.995    77 C    0.984    79 C    0.968
                            80 C    0.946
    79   6 C    3.991 --    74 C    0.977    92 H    0.973    91 H    0.969
                            78 C    0.968
    80   6 C    3.948 --    86 O    1.602    81 N    1.320    78 C    0.946
    81   7 N    3.477 --    80 C    1.320    82 C    0.993    99 H    0.890
                            86 O    0.199
    82   6 C    3.970 --    81 N    0.993    76 C    0.984   111 H    0.964
                           112 H    0.962
    83   6 C    3.987 --   101 H    0.986   100 H    0.985   102 H    0.981
                            74 C    0.969
    84   6 C    3.993 --    76 C    0.995    98 H    0.985    97 H    0.984
                            96 H    0.984
    85   6 C    3.993 --    78 C    0.995    95 H    0.985    94 H    0.985
                            93 H    0.983
    86   8 O    1.957 --    80 C    1.602    81 N    0.199
    87   1 H    0.997 --    75 C    0.971
    88   1 H    0.996 --    75 C    0.972
    89   1 H    0.998 --    77 C    0.972
    90   1 H    0.998 --    77 C    0.974
    91   1 H    0.997 --    79 C    0.969
    92   1 H    0.997 --    79 C    0.973
    93   1 H    0.997 --    85 C    0.983
    94   1 H    0.998 --    85 C    0.985
    95   1 H    0.998 --    85 C    0.985
    96   1 H    0.998 --    84 C    0.984
    97   1 H    0.998 --    84 C    0.984
    98   1 H    0.998 --    84 C    0.985
    99   1 H    0.952 --    81 N    0.890
   100   1 H    0.997 --    83 C    0.985
   101   1 H    0.998 --    83 C    0.986
   102   1 H    0.997 --    83 C    0.981
   103   1 H    0.996 --    68 C    0.968
   104   1 H    0.997 --    69 C    0.969
   105   1 H    0.995 --    70 C    0.964
   106   1 H    0.998 --    59 C    0.967
   107   1 H    0.997 --    60 C    0.967
   108   1 H    0.998 --    61 C    0.971
   109   1 H    0.998 --    62 C    0.970
   110   1 H    0.997 --    57 C    0.968
   111   1 H    0.996 --    82 C    0.964
   112   1 H    0.998 --    82 C    0.962
 ---------------------------------------------------------------------------

Topologies differ in total number of bonds
Writing topology from bond orders to xtbtopo.mol

molecular dipole:
                 x           y           z       tot (Debye)
 q only:        0.006      -4.034      -0.001
   full:        0.006      -4.064      -0.001      10.329
molecular quadrupole (traceless):
                xx          xy          yy          xz          yz          zz
 q only:       26.021       0.117     -29.330       3.903      -0.029       3.309
  q+dip:       28.612       0.124     -29.940      -8.743      -0.059       1.327
   full:       33.879       0.133     -31.146      -2.105      -0.043      -2.733


           -------------------------------------------------
          | TOTAL ENERGY             -169.865556265838 Eh   |
          | GRADIENT NORM               0.054723002959 Eh/α |
          | HOMO-LUMO GAP               2.604579149301 eV   |
           -------------------------------------------------

------------------------------------------------------------------------
 * finished run on 2024/07/19 at 23:55:25.220     
------------------------------------------------------------------------
 total:
 * wall-time:     0 d,  0 h,  0 min,  0.313 sec
 *  cpu-time:     0 d,  0 h,  0 min,  0.610 sec
 * ratio c/w:     1.948 speedup
 SCF:
 * wall-time:     0 d,  0 h,  0 min,  0.261 sec
 *  cpu-time:     0 d,  0 h,  0 min,  0.521 sec
 * ratio c/w:     2.000 speedup
