# Supplementary material for: Photochemical Deracemization of 4,7-Diaza-1-isoindolinones by Unidirectional Hydrogen Atom Shuttling
Source: J Am Chem Soc. 2024 Dec 30;147(2):1434–9. doi: 10.1021/jacs.4c16053 (PMC11744763; doi:10.1021/jacs.4c16053)
Supplement: Supplementary file 3 — ja4c16053_si_003.zip [file ja4c16053_si_003.zip › to_zip/1b_1b/thermodynamics/s0/spe.out]

                                 *****************
                                 * O   R   C   A *
                                 *****************

                                            #,                                       
                                            ###                                      
                                            ####                                     
                                            #####                                    
                                            ######                                   
                                           ########,                                 
                                     ,,################,,,,,                         
                               ,,#################################,,                 
                          ,,##########################################,,             
                       ,#########################################, ''#####,          
                    ,#############################################,,   '####,        
                  ,##################################################,,,,####,       
                ,###########''''           ''''###############################       
              ,#####''   ,,,,##########,,,,          '''####'''          '####       
            ,##' ,,,,###########################,,,                        '##       
           ' ,,###''''                  '''############,,,                           
         ,,##''                                '''############,,,,        ,,,,,,###''
      ,#''                                            '''#######################'''  
     '                                                          ''''####''''         
             ,#######,   #######,   ,#######,      ##                                
            ,#'     '#,  ##    ##  ,#'     '#,    #''#        ######   ,####,        
            ##       ##  ##   ,#'  ##            #'  '#       #        #'  '#        
            ##       ##  #######   ##           ,######,      #####,   #    #        
            '#,     ,#'  ##    ##  '#,     ,#' ,#      #,         ##   #,  ,#        
             '#######'   ##     ##  '#######'  #'      '#     #####' # '####'        


                  #######################################################
                  #                        -***-                        #
                  #          Department of theory and spectroscopy      #
                  #    Directorship and core code : Frank Neese         #
                  #        Max Planck Institute fuer Kohlenforschung    #
                  #                Kaiser Wilhelm Platz 1               #
                  #                 D-45470 Muelheim/Ruhr               #
                  #                      Germany                        #
                  #                                                     #
                  #                  All rights reserved                #
                  #                        -***-                        #
                  #######################################################


                         Program Version 5.0.3 -  RELEASE  -


 With contributions from (in alphabetic order):
   Daniel Aravena         : Magnetic Suceptibility
   Michael Atanasov       : Ab Initio Ligand Field Theory (pilot matlab implementation)
   Alexander A. Auer      : GIAO ZORA, VPT2 properties, NMR spectrum
   Ute Becker             : Parallelization
   Giovanni Bistoni       : ED, misc. LED, open-shell LED, HFLD
   Martin Brehm           : Molecular dynamics
   Dmytro Bykov           : SCF Hessian
   Vijay G. Chilkuri      : MRCI spin determinant printing, contributions to CSF-ICE
   Dipayan Datta          : RHF DLPNO-CCSD density
   Achintya Kumar Dutta   : EOM-CC, STEOM-CC
   Dmitry Ganyushin       : Spin-Orbit,Spin-Spin,Magnetic field MRCI
   Miquel Garcia          : C-PCM and meta-GGA Hessian, CC/C-PCM, Gaussian charge scheme
   Yang Guo               : DLPNO-NEVPT2, F12-NEVPT2, CIM, IAO-localization
   Andreas Hansen         : Spin unrestricted coupled pair/coupled cluster methods
   Benjamin Helmich-Paris : MC-RPA, TRAH-SCF, COSX integrals
   Lee Huntington         : MR-EOM, pCC
   Robert Izsak           : Overlap fitted RIJCOSX, COSX-SCS-MP3, EOM
   Marcus Kettner         : VPT2
   Christian Kollmar      : KDIIS, OOCD, Brueckner-CCSD(T), CCSD density, CASPT2, CASPT2-K
   Simone Kossmann        : Meta GGA functionals, TD-DFT gradient, OOMP2, MP2 Hessian
   Martin Krupicka        : Initial AUTO-CI
   Lucas Lang             : DCDCAS
   Marvin Lechner         : AUTO-CI (C++ implementation), FIC-MRCC
   Dagmar Lenk            : GEPOL surface, SMD
   Dimitrios Liakos       : Extrapolation schemes; Compound Job, initial MDCI parallelization
   Dimitrios Manganas     : Further ROCIS development; embedding schemes
   Dimitrios Pantazis     : SARC Basis sets
   Anastasios Papadopoulos: AUTO-CI, single reference methods and gradients
   Taras Petrenko         : DFT Hessian,TD-DFT gradient, ASA, ECA, R-Raman, ABS, FL, XAS/XES, NRVS
   Peter Pinski           : DLPNO-MP2, DLPNO-MP2 Gradient
   Christoph Reimann      : Effective Core Potentials
   Marius Retegan         : Local ZFS, SOC
   Christoph Riplinger    : Optimizer, TS searches, QM/MM, DLPNO-CCSD(T), (RO)-DLPNO pert. Triples
   Tobias Risthaus        : Range-separated hybrids, TD-DFT gradient, RPA, STAB
   Michael Roemelt        : Original ROCIS implementation
   Masaaki Saitow         : Open-shell DLPNO-CCSD energy and density
   Barbara Sandhoefer     : DKH picture change effects
   Avijit Sen             : IP-ROCIS
   Kantharuban Sivalingam : CASSCF convergence, NEVPT2, FIC-MRCI
   Bernardo de Souza      : ESD, SOC TD-DFT
   Georgi Stoychev        : AutoAux, RI-MP2 NMR, DLPNO-MP2 response
   Willem Van den Heuvel  : Paramagnetic NMR
   Boris Wezisla          : Elementary symmetry handling
   Frank Wennmohs         : Technical directorship


 We gratefully acknowledge several colleagues who have allowed us to
 interface, adapt or use parts of their codes:
   Stefan Grimme, W. Hujo, H. Kruse, P. Pracht,  : VdW corrections, initial TS optimization,
                  C. Bannwarth, S. Ehlert          DFT functionals, gCP, sTDA/sTD-DF
   Ed Valeev, F. Pavosevic, A. Kumar             : LibInt (2-el integral package), F12 methods
   Garnet Chan, S. Sharma, J. Yang, R. Olivares  : DMRG
   Ulf Ekstrom                                   : XCFun DFT Library
   Mihaly Kallay                                 : mrcc  (arbitrary order and MRCC methods)
   Jiri Pittner, Ondrej Demel                    : Mk-CCSD
   Frank Weinhold                                : gennbo (NPA and NBO analysis)
   Christopher J. Cramer and Donald G. Truhlar   : smd solvation model
   Lars Goerigk                                  : TD-DFT with DH, B97 family of functionals
   V. Asgeirsson, H. Jonsson                     : NEB implementation
   FAccTs GmbH                                   : IRC, NEB, NEB-TS, DLPNO-Multilevel, CI-OPT
                                                   MM, QMMM, 2- and 3-layer-ONIOM, Crystal-QMMM,
                                                   LR-CPCM, SF, NACMEs, symmetry and pop. for TD-DFT,
                                                   nearIR, NL-DFT gradient (VV10), updates on ESD,
                                                   ML-optimized integration grids
   S Lehtola, MJT Oliveira, MAL Marques          : LibXC Library
   Liviu Ungur et al                             : ANISO software


 Your calculation uses the libint2 library for the computation of 2-el integrals
 For citations please refer to: http://libint.valeyev.net

 Your ORCA version has been built with support for libXC version: 5.1.0
 For citations please refer to: https://tddft.org/programs/libxc/

 This ORCA versions uses:
   CBLAS   interface :  Fast vector & matrix operations
   LAPACKE interface :  Fast linear algebra routines
   SCALAPACK package :  Parallel linear algebra routines
   Shared memory     :  Shared parallel matrices
   BLAS/LAPACK       :  OpenBLAS 0.3.15  USE64BITINT DYNAMIC_ARCH NO_AFFINITY Zen SINGLE_THREADED
        Core in use  :  Zen
   Copyright (c) 2011-2014, The OpenBLAS Project


***************************************
The coordinates will be read from file: coord.xyz
***************************************


Your calculation utilizes the atom-pairwise dispersion correction
based on tight binding partial charges (D4)
Cite in your paper:
E.Caldeweyher, C.Bannwarth, S.Grimme, J.Chem.Phys., (2017), 147, 034112.
E.Caldeweyher, S.Ehlert, A.Hansen, H.Neugebauer, S.Grimme, J.Chem.Phys., (2018), in progress.
   

================================================================================

----- Orbital basis set information -----
Your calculation utilizes the basis: def2-QZVPP
   F. Weigend and R. Ahlrichs, Phys. Chem. Chem. Phys. 7, 3297 (2005).

----- AuxJ basis set information -----
Your calculation utilizes the auxiliary basis: def2/J
   F. Weigend, Phys. Chem. Chem. Phys. 8, 1057 (2006).

================================================================================
                                        WARNINGS
                       Please study these warnings very carefully!
================================================================================


INFO   : the flag for use of the SHARK integral package has been found!

================================================================================
                                       INPUT FILE
================================================================================
NAME = orca.inp
|  1> ! RKS PW6B95 D4 def2-QZVPP RIJCOSX def2/J defgrid3 SP
|  2> %maxcore 2500
|  3> %scf
|  4> autotrah false
|  5> end
|  6> %pal
|  7>   nprocs 8
|  8> end
|  9> *xyzfile 0 1 coord.xyz
| 10> 
| 11>                          ****END OF INPUT****
================================================================================

                       ****************************
                       * Single Point Calculation *
                       ****************************

---------------------------------
CARTESIAN COORDINATES (ANGSTROEM)
---------------------------------
  C      3.446607    3.153483   -2.998233
  C      2.587705    2.647301   -2.020900
  C      1.992240    1.403212   -2.208508
  C      2.256467    0.671571   -3.356977
  C      3.125771    1.171652   -4.315974
  C      3.724523    2.413211   -4.134202
  C      2.276190    3.496777   -0.845184
  O      2.275686    4.706905   -0.946425
  C      1.967037    2.877248    0.472938
  C      2.507214    1.693994    0.957606
  C      2.300657    1.224639    2.252905
  C      1.483665    1.919847    3.130104
  C      0.914282    3.098641    2.667991
  C      1.166292    3.572291    1.384154
  N      3.039625    0.068184    2.421584
  C      3.619230   -0.123918    1.293017
  O      3.351126    0.825313    0.359167
  C      4.643345   -1.153724    0.922262
  C      4.662928   -2.304695    1.937167
  C      3.626967   -3.422847    1.750088
  C      3.698609   -3.934680    0.317500
  C      3.392599   -2.806110   -0.665858
  C      4.454488   -1.703858   -0.503081
  C      2.011372   -2.235173   -0.373454
  N      1.588459   -2.274694    0.892416
  C      2.187635   -2.981156    2.007073
  C      5.998430   -0.418996    0.983168
  C      3.959462   -4.538619    2.737954
  C      3.445024   -3.328538   -2.098283
  O      1.324380   -1.729145   -1.264651
  H      5.647894   -2.775073    1.851156
  H      4.604777   -1.905883    2.952895
  H      4.696413   -4.334116    0.107199
  H      2.993258   -4.761430    0.176074
  H      5.409432   -2.150746   -0.797925
  H      4.271693   -0.894850   -1.214494
  H      3.295706   -2.534483   -2.828792
  H      4.421587   -3.777287   -2.287094
  H      2.688860   -4.095694   -2.271130
  H      3.293236   -5.393146    2.606600
  H      4.983543   -4.888413    2.598091
  H      3.863699   -4.194790    3.770251
  H      0.647912   -1.916605    1.055119
  H      6.047351    0.400629    0.265600
  H      6.180495   -0.013556    1.979441
  H      6.803112   -1.117022    0.749779
  H      1.302736    1.560531    4.134249
  H      0.266354    3.669529    3.318914
  H      0.724199    4.509964    1.075737
  H      1.297727    1.006963   -1.479937
  H      1.788330   -0.293035   -3.492804
  H      3.337948    0.594387   -5.206840
  H      4.404625    2.803468   -4.879914
  H      3.908540    4.122400   -2.859858
  H      2.137365   -2.342526    2.890353
  H      1.579646   -3.867965    2.216992
  C     -3.462911    3.140870    2.997884
  C     -2.600779    2.638578    2.021391
  C     -2.000687    1.396749    2.209104
  C     -2.263496    0.663512    3.356886
  C     -3.136046    1.159611    4.315007
  C     -3.739434    2.398902    4.133096
  C     -2.291248    3.489909    0.846475
  O     -2.294922    4.699964    0.948552
  C     -1.979534    2.872365   -0.471974
  C     -2.515048    1.687170   -0.957104
  C     -2.307011    1.219273   -2.252703
  C     -1.493027    1.918221   -3.129740
  C     -0.928158    3.098989   -2.667125
  C     -1.181736    3.571009   -1.382996
  N     -3.041041    0.059691   -2.421579
  C     -3.619217   -0.135457   -1.292803
  O     -3.354965    0.814621   -0.358728
  C     -4.637911   -1.170361   -0.921342
  C     -4.652808   -2.321322   -1.936335
  C     -3.611223   -3.434444   -1.750424
  C     -3.678705   -3.946660   -0.317761
  C     -3.377154   -2.816609    0.665282
  C     -4.444799   -1.719733    0.503749
  C     -1.999160   -2.238667    0.371304
  N     -1.577627   -2.275947   -0.895066
  C     -2.174343   -2.985827   -2.008881
  C     -5.996689   -0.442377   -0.980779
  C     -3.939358   -4.551808   -2.737941
  C     -3.425284   -3.339314    2.097744
  O     -1.313695   -1.729057    1.261695
  H     -5.635374   -2.796525   -1.849367
  H     -4.597681   -1.922162   -2.952098
  H     -4.674289   -4.350991   -0.106293
  H     -2.969134   -4.769937   -0.177184
  H     -5.397155   -2.171516    0.799505
  H     -4.265349   -0.909939    1.215124
  H     -3.279300   -2.544497    2.828097
  H     -4.399296   -3.793121    2.287643
  H     -2.664964   -4.102541    2.269759
  H     -3.268749   -5.403030   -2.607437
  H     -4.961521   -4.906686   -2.596845
  H     -3.846554   -4.207459   -3.770335
  H     -0.639235   -1.912987   -1.059254
  H     -6.048932    0.376975   -0.263134
  H     -6.181790   -0.037827   -1.976854
  H     -6.797646   -1.144403   -0.746569
  H     -1.310930    1.560058   -4.134088
  H     -0.282586    3.672716   -3.317896
  H     -0.743249    4.510245   -1.074178
  H     -1.303765    1.003424    1.481257
  H     -1.791647   -0.299277    3.492859
  H     -3.347147    0.581040    5.205281
  H     -4.422052    2.786093    4.878107
  H     -3.928460    4.108049    2.859445
  H     -2.127835   -2.347356   -2.892471
  H     -1.562245   -3.869781   -2.218924

----------------------------
CARTESIAN COORDINATES (A.U.)
----------------------------
  NO LB      ZA    FRAG     MASS         X           Y           Z
   0 C     6.0000    0    12.011    6.513144    5.959218   -5.665839
   1 C     6.0000    0    12.011    4.890053    5.002674   -3.818948
   2 C     6.0000    0    12.011    3.764789    2.651687   -4.173476
   3 C     6.0000    0    12.011    4.264104    1.269085   -6.343767
   4 C     6.0000    0    12.011    5.906852    2.214101   -8.156010
   5 C     6.0000    0    12.011    7.038328    4.560308   -7.812510
   6 C     6.0000    0    12.011    4.301376    6.607951   -1.597167
   7 O     8.0000    0    15.999    4.300423    8.894761   -1.788483
   8 C     6.0000    0    12.011    3.717161    5.437211    0.893723
   9 C     6.0000    0    12.011    4.737947    3.201184    1.809613
  10 C     6.0000    0    12.011    4.347612    2.314233    4.257373
  11 C     6.0000    0    12.011    2.803721    3.627985    5.915040
  12 C     6.0000    0    12.011    1.727743    5.855583    5.041772
  13 C     6.0000    0    12.011    2.203973    6.750652    2.615671
  14 N     7.0000    0    14.007    5.744059    0.128850    4.576130
  15 C     6.0000    0    12.011    6.839353   -0.234172    2.443448
  16 O     8.0000    0    15.999    6.332711    1.559615    0.678727
  17 C     6.0000    0    12.011    8.774650   -2.180223    1.742823
  18 C     6.0000    0    12.011    8.811657   -4.355243    3.660715
  19 C     6.0000    0    12.011    6.853974   -6.468244    3.307187
  20 C     6.0000    0    12.011    6.989358   -7.435468    0.599988
  21 C     6.0000    0    12.011    6.411083   -5.302778   -1.258289
  22 C     6.0000    0    12.011    8.417763   -3.219826   -0.950685
  23 C     6.0000    0    12.011    3.800943   -4.223864   -0.705726
  24 N     7.0000    0    14.007    3.001753   -4.298549    1.686423
  25 C     6.0000    0    12.011    4.134030   -5.633569    3.792819
  26 C     6.0000    0    12.011   11.335390   -0.791787    1.857918
  27 C     6.0000    0    12.011    7.482299   -8.576748    5.173983
  28 C     6.0000    0    12.011    6.510152   -6.290026   -3.965180
  29 O     8.0000    0    15.999    2.502715   -3.267611   -2.389845
  30 H     1.0000    0     1.008   10.672972   -5.244127    3.498178
  31 H     1.0000    0     1.008    8.701768   -3.601597    5.580162
  32 H     1.0000    0     1.008    8.874935   -8.190292    0.202576
  33 H     1.0000    0     1.008    5.656438   -8.997798    0.332731
  34 H     1.0000    0     1.008   10.222345   -4.064321   -1.507860
  35 H     1.0000    0     1.008    8.072331   -1.691022   -2.295062
  36 H     1.0000    0     1.008    6.227982   -4.789480   -5.345642
  37 H     1.0000    0     1.008    8.355588   -7.138037   -4.321981
  38 H     1.0000    0     1.008    5.081210   -7.739741   -4.291813
  39 H     1.0000    0     1.008    6.223313  -10.191570    4.925760
  40 H     1.0000    0     1.008    9.417532   -9.237761    4.909681
  41 H     1.0000    0     1.008    7.301333   -7.927003    7.124743
  42 H     1.0000    0     1.008    1.224377   -3.621859    1.993885
  43 H     1.0000    0     1.008   11.427836    0.757079    0.501911
  44 H     1.0000    0     1.008   11.679442   -0.025618    3.740601
  45 H     1.0000    0     1.008   12.856018   -2.110866    1.416877
  46 H     1.0000    0     1.008    2.461814    2.948976    7.812598
  47 H     1.0000    0     1.008    0.503335    6.934405    6.271838
  48 H     1.0000    0     1.008    1.368537    8.522598    2.032848
  49 H     1.0000    0     1.008    2.452348    1.902885   -2.796676
  50 H     1.0000    0     1.008    3.379453   -0.553757   -6.600442
  51 H     1.0000    0     1.008    6.307808    1.123229   -9.839501
  52 H     1.0000    0     1.008    8.323534    5.297787   -9.221702
  53 H     1.0000    0     1.008    7.386071    7.790207   -5.404349
  54 H     1.0000    0     1.008    4.039034   -4.426732    5.461976
  55 H     1.0000    0     1.008    2.985098   -7.309394    4.189507
  56 C     6.0000    0    12.011   -6.543954    5.935384    5.665179
  57 C     6.0000    0    12.011   -4.914759    4.986191    3.819876
  58 C     6.0000    0    12.011   -3.780750    2.639474    4.174601
  59 C     6.0000    0    12.011   -4.277387    1.253857    6.343596
  60 C     6.0000    0    12.011   -5.926268    2.191348    8.154182
  61 C     6.0000    0    12.011   -7.066506    4.533268    7.810420
  62 C     6.0000    0    12.011   -4.329832    6.594973    1.599605
  63 O     8.0000    0    15.999   -4.336774    8.881644    1.792504
  64 C     6.0000    0    12.011   -3.740777    5.427983   -0.891902
  65 C     6.0000    0    12.011   -4.752752    3.188289   -1.808665
  66 C     6.0000    0    12.011   -4.359619    2.304092   -4.256991
  67 C     6.0000    0    12.011   -2.821412    3.624913   -5.914352
  68 C     6.0000    0    12.011   -1.753964    5.856241   -5.040135
  69 C     6.0000    0    12.011   -2.233157    6.748229   -2.613484
  70 N     7.0000    0    14.007   -5.746735    0.112799   -4.576121
  71 C     6.0000    0    12.011   -6.839329   -0.255976   -2.443044
  72 O     8.0000    0    15.999   -6.339966    1.539411   -0.677898
  73 C     6.0000    0    12.011   -8.764381   -2.211663   -1.741084
  74 C     6.0000    0    12.011   -8.792532   -4.386663   -3.659143
  75 C     6.0000    0    12.011   -6.824222   -6.490159   -3.307822
  76 C     6.0000    0    12.011   -6.951745   -7.458107   -0.600481
  77 C     6.0000    0    12.011   -6.381896   -5.322620    1.257200
  78 C     6.0000    0    12.011   -8.399453   -3.249824    0.951948
  79 C     6.0000    0    12.011   -3.777866   -4.230468    0.701662
  80 N     7.0000    0    14.007   -2.981283   -4.300916   -1.691429
  81 C     6.0000    0    12.011   -4.108914   -5.642396   -3.796235
  82 C     6.0000    0    12.011  -11.332099   -0.835971   -1.853404
  83 C     6.0000    0    12.011   -7.444307   -8.601670   -5.173958
  84 C     6.0000    0    12.011   -6.472849   -6.310388    3.964162
  85 O     8.0000    0    15.999   -2.482524   -3.267444    2.384258
  86 H     1.0000    0     1.008  -10.649313   -5.284666   -3.494798
  87 H     1.0000    0     1.008   -8.688358   -3.632360   -5.578657
  88 H     1.0000    0     1.008   -8.833126   -8.222182   -0.200864
  89 H     1.0000    0     1.008   -5.610850   -9.013874   -0.334829
  90 H     1.0000    0     1.008  -10.199145   -4.103570    1.510845
  91 H     1.0000    0     1.008   -8.060341   -1.719536    2.296252
  92 H     1.0000    0     1.008   -6.196978   -4.808402    5.344329
  93 H     1.0000    0     1.008   -8.313465   -7.167960    4.323019
  94 H     1.0000    0     1.008   -5.036053   -7.752679    4.289223
  95 H     1.0000    0     1.008   -6.177041  -10.210247   -4.927342
  96 H     1.0000    0     1.008   -9.375915   -9.272293   -4.907327
  97 H     1.0000    0     1.008   -7.268934   -7.950945   -7.124900
  98 H     1.0000    0     1.008   -1.207978   -3.615022   -2.001701
  99 H     1.0000    0     1.008  -11.430825    0.712379   -0.497252
 100 H     1.0000    0     1.008  -11.681891   -0.071482   -3.735713
 101 H     1.0000    0     1.008  -12.845689   -2.162608   -1.410811
 102 H     1.0000    0     1.008   -2.477299    2.948082   -7.812294
 103 H     1.0000    0     1.008   -0.534011    6.940427   -6.269914
 104 H     1.0000    0     1.008   -1.404536    8.523128   -2.029903
 105 H     1.0000    0     1.008   -2.463759    1.896196    2.799170
 106 H     1.0000    0     1.008   -3.385721   -0.565552    6.600546
 107 H     1.0000    0     1.008   -6.325191    1.098007    9.836556
 108 H     1.0000    0     1.008   -8.356468    5.264954    9.218286
 109 H     1.0000    0     1.008   -7.423714    7.763087    5.403569
 110 H     1.0000    0     1.008   -4.021026   -4.435861   -5.465977
 111 H     1.0000    0     1.008   -2.952216   -7.312825   -4.193159

--------------------------------
INTERNAL COORDINATES (ANGSTROEM)
--------------------------------
 C      0   0   0     0.000000000000     0.00000000     0.00000000
 C      1   0   0     1.396106173665     0.00000000     0.00000000
 C      2   1   0     1.391952282987   119.53021478     0.00000000
 C      3   2   1     1.387117249418   120.10117889     0.25452642
 C      4   3   2     1.387605288655   120.09648234     0.65459829
 C      1   2   3     1.384075639487   120.27607331   358.78203335
 C      2   1   3     1.483563075372   118.44776647   183.57843769
 O      7   2   1     1.214355122302   120.30585296    29.63696300
 C      7   2   1     1.488904759351   120.46009734   209.92355615
 C      9   7   2     1.388087160563   125.66221388    32.80417802
 C     10   9   7     1.393110966313   123.65168167   172.84153124
 C     11  10   9     1.385737431792   120.46198978     2.19090786
 C     12  11  10     1.388272689058   117.19886242   358.79652002
 C     13  12  11     1.391435399101   121.45887871   359.18976725
 N     11  10   9     1.382719752256   108.41909920   183.35405283
 C     15  11  10     1.283163418540   105.02977810   359.26001289
 O     10   9   7     1.350897412202   129.53716151   356.55798327
 C     16  15  11     1.498923352816   128.97777035   173.83586802
 C     18  16  15     1.534649158418   111.12518287    17.83242719
 C     19  18  16     1.535733875913   117.18665759    83.41134368
 C     20  19  18     1.522962380424   109.12014698    51.85716656
 C     21  20  19     1.527843658419   110.35032862   299.64827387
 C     22  21  20     1.539175795044   108.82845702    61.75692166
 C     22  21  20     1.522910063067   109.57272503   301.81930046
 N     24  22  21     1.335232701921   117.27093664    30.43143235
 C     25  24  22     1.449330591966   127.77899180   349.48336452
 C     18  16  15     1.542657422711   105.25874505   260.38980155
 C     20  19  18     1.526885465111   107.83901720   172.10725605
 C     22  21  20     1.525621813865   110.14987738   180.84620649
 O     24  22  21     1.233796949540   121.33771327   208.80967101
 H     19  18  16     1.094902048418   106.36343349   202.36648317
 H     19  18  16     1.092765297473   109.89588823   316.82504579
 H     21  20  19     1.095165915120   110.24694232    60.31421356
 H     21  20  19     1.095917511653   110.16025066   177.74588773
 H     23  22  21     1.094787148692   106.31862326    64.32438604
 H     23  22  21     1.092711004534   110.23894823   178.58539843
 H     29  22  21     1.089248329096   112.04538356   183.74931153
 H     29  22  21     1.091191719878   109.51422252   303.37066982
 H     29  22  21     1.090957350713   111.45310258    62.41373737
 H     28  20  19     1.091479625659   111.18191089   183.71154924
 H     28  20  19     1.091173584681   110.83618258   303.65496890
 H     28  20  19     1.092258183802   111.24403533    63.47830254
 H     25  24  22     1.019474670714   115.66567377   182.09261669
 H     27  18  16     1.090450433739   111.80283898   298.01493157
 H     27  18  16     1.090911570478   111.07956401    59.13179384
 H     27  18  16     1.090515360529   109.56421519   178.45871027
 H     12  11  10     1.081734680761   121.30424028   179.13132050
 H     13  12  11     1.081399643957   119.57959837   179.70637416
 H     14  13  12     1.081572333026   118.95932380   181.74729162
 H      3   2   1     1.081747900476   120.74848433   182.07934891
 H      4   3   2     1.080771116929   119.49230758   180.03484580
 H      5   4   3     1.082540800789   119.95750508   179.39623643
 H      6   1   2     1.082093325656   119.92806462   181.07277433
 H      1   2   3     1.082280525763   119.84584376   179.69938069
 H     26  25  24     1.091127560264   108.55650318   139.50061225
 H     26  25  24     1.095511461062   108.21060885   255.34457731
 C     48  13  12     3.780206060756   117.78380834   263.72982880
 C     57  48  13     1.396104310985    60.03363827   347.44322951
 C     58  57  48     1.391935816534   119.53045471    84.99184544
 C     59  58  57     1.387122773305   120.09961582     0.25197607
 C     60  59  58     1.387607274780   120.09902843     0.66119574
 C     57  48  13     1.384084066699   101.67794957   105.80983341
 C     58  57  48     1.483577594046   118.44435432   268.56402392
 O     63  58  57     1.214357880870   120.30490227    29.68331894
 C     63  58  57     1.488904142813   120.46129750   209.99453364
 C     65  63  58     1.388096882559   125.65127155    32.74003768
 C     66  65  63     1.393119817745   123.65463228   172.82504279
 C     67  66  65     1.385746873814   120.45809115     2.19532128
 C     68  67  66     1.388273711351   117.19986223   358.80049483
 C     69  68  67     1.391434747045   121.46033480   359.18284782
 N     67  66  65     1.382732894440   108.41933142   183.33652164
 C     71  67  66     1.283161896595   105.02840394   359.25413043
 O     66  65  63     1.350872065862   129.53568936   356.52270804
 C     72  71  67     1.498915473133   128.99366937   173.88684893
 C     74  72  71     1.534647621698   111.13142413    17.80741072
 C     75  74  72     1.535741491738   117.19033153    83.40866805
 C     76  75  74     1.522971640309   109.12310996    51.84537514
 C     77  76  75     1.527848477253   110.35029103   299.65309727
 C     78  77  76     1.539187008813   108.82391691    61.76224651
 C     78  77  76     1.522927014730   109.57692356   301.82555342
 N     80  78  77     1.335204545196   117.26775205    30.43369560
 C     81  80  78     1.449339493725   127.77577857   349.45393984
 C     74  72  71     1.542650916919   105.26275984   260.35884390
 C     76  75  74     1.526880209887   107.84025248   172.09810563
 C     78  77  76     1.525609498281   110.15076333   180.84936909
 O     80  78  77     1.233840321898   121.34050998   208.80041198
 H     75  74  72     1.094904856046   106.36050129   202.36178018
 H     75  74  72     1.092767973257   109.89753375   316.81680547
 H     77  76  75     1.095166270759   110.24855805    60.31652809
 H     77  76  75     1.095918697424   110.15943041   177.74905529
 H     79  78  77     1.094788145232   106.31796307    64.31228973
 H     79  78  77     1.092713117258   110.23594786   178.57263133
 H     85  78  77     1.089247868738   112.04514098   183.76335447
 H     85  78  77     1.091193097379   109.51494872   303.38314697
 H     85  78  77     1.090959048597   111.45399836    62.42662892
 H     84  76  75     1.091479314183   111.18273632   183.70304982
 H     84  76  75     1.091175202766   110.83530232   303.64551577
 H     84  76  75     1.092256969651   111.24399085    63.46887379
 H     81  80  78     1.019449916057   115.68462058   182.07912005
 H     83  74  72     1.090449876991   111.80365618   298.02859701
 H     83  74  72     1.090912106100   111.07754088    59.14524888
 H     83  74  72     1.090517144517   109.56430057   178.47179203
 H     68  67  66     1.081736805952   121.29868920   179.12693449
 H     69  68  67     1.081400677373   119.57800818   179.69849757
 H     70  69  68     1.081574346111   118.96080469   181.74762711
 H     59  58  57     1.081741908290   120.75763882   182.07195917
 H     60  59  58     1.080783808392   119.49042847   180.04262301
 H     61  60  59     1.082541399038   119.95981711   179.39091469
 H     62  57  48     1.082093362123   119.92788533   119.10587956
 H     57  48  13     1.082282276903   108.07399262   232.85242341
 H     82  81  80     1.091118167879   108.55272910   139.55480452
 H     82  81  80     1.095516383644   108.21077850   255.39435710

---------------------------
INTERNAL COORDINATES (A.U.)
---------------------------
 C      0   0   0     0.000000000000     0.00000000     0.00000000
 C      1   0   0     2.638258322104     0.00000000     0.00000000
 C      2   1   0     2.630408606331   119.53021478     0.00000000
 C      3   2   1     2.621271717039   120.10117889     0.25452642
 C      4   3   2     2.622193977539   120.09648234     0.65459829
 C      1   2   3     2.615523907263   120.27607331   358.78203335
 C      2   1   3     2.803527914852   118.44776647   183.57843769
 O      7   2   1     2.294798610475   120.30585296    29.63696300
 C      7   2   1     2.813622234665   120.46009734   209.92355615
 C      9   7   2     2.623104583477   125.66221388    32.80417802
 C     10   9   7     2.632598200495   123.65168167   172.84153124
 C     11  10   9     2.618664239611   120.46198978     2.19090786
 C     12  11  10     2.623455181521   117.19886242   358.79652002
 C     13  12  11     2.629431837344   121.45887871   359.18976725
 N     11  10   9     2.612961651726   108.41909920   183.35405283
 C     15  11  10     2.424827446107   105.02977810   359.26001289
 O     10   9   7     2.552826144085   129.53716151   356.55798327
 C     16  15  11     2.832554632562   128.97777035   173.83586802
 C     18  16  15     2.900066621062   111.12518287    17.83242719
 C     19  18  16     2.902116440062   117.18665759    83.41134368
 C     20  19  18     2.877981811266   109.12014698    51.85716656
 C     21  20  19     2.887206089860   110.35032862   299.64827387
 C     22  21  20     2.908620724593   108.82845702    61.75692166
 C     22  21  20     2.877882945790   109.57272503   301.81930046
 N     24  22  21     2.523224131686   117.27093664    30.43143235
 C     25  24  22     2.738837896329   127.77899180   349.48336452
 C     18  16  15     2.915200047385   105.25874505   260.38980155
 C     20  19  18     2.885395366924   107.83901720   172.10725605
 C     22  21  20     2.883007412141   110.14987738   180.84620649
 O     24  22  21     2.331538339498   121.33771327   208.80967101
 H     19  18  16     2.069065014979   106.36343349   202.36648317
 H     19  18  16     2.065027140877   109.89588823   316.82504579
 H     21  20  19     2.069563650783   110.24694232    60.31421356
 H     21  20  19     2.070983962392   110.16025066   177.74588773
 H     23  22  21     2.068847885965   106.31862326    64.32438604
 H     23  22  21     2.064924542091   110.23894823   178.58539843
 H     29  22  21     2.058381033823   112.04538356   183.74931153
 H     29  22  21     2.062053510171   109.51422252   303.37066982
 H     29  22  21     2.061610616636   111.45310258    62.41373737
 H     28  20  19     2.062597573250   111.18191089   183.71154924
 H     28  20  19     2.062019239616   110.83618258   303.65496890
 H     28  20  19     2.064068834921   111.24403533    63.47830254
 H     25  24  22     1.926527928119   115.66567377   182.09261669
 H     27  18  16     2.060652682383   111.80283898   298.01493157
 H     27  18  16     2.061524104530   111.07956401    59.13179384
 H     27  18  16     2.060775376234   109.56421519   178.45871027
 H     12  11  10     2.044182296202   121.30424028   179.13132050
 H     13  12  11     2.043549168398   119.57959837   179.70637416
 H     14  13  12     2.043875503445   118.95932380   181.74729162
 H      3   2   1     2.044207277844   120.74848433   182.07934891
 H      4   3   2     2.042361424448   119.49230758   180.03484580
 H      5   4   3     2.045705642288   119.95750508   179.39623643
 H      6   1   2     2.044860036834   119.92806462   181.07277433
 H      1   2   3     2.045213793768   119.84584376   179.69938069
 H     26  25  24     2.061932266073   108.55650318   139.50061225
 H     26  25  24     2.070216637979   108.21060885   255.34457731
 C     48  13  12     7.143554184618   117.78380834   263.72982880
 C     57  48  13     2.638254802148    60.03363827   347.44322951
 C     58  57  48     2.630377489245   119.53045471    84.99184544
 C     59  58  57     2.621282155673   120.09961582     0.25197607
 C     60  59  58     2.622197730770   120.09902843     0.66119574
 C     57  48  13     2.615539832385   101.67794957   105.80983341
 C     58  57  48     2.803555351168   118.44435432   268.56402392
 O     63  58  57     2.294803823413   120.30490227    29.68331894
 C     63  58  57     2.813621069577   120.46129750   209.99453364
 C     65  63  58     2.623122955386   125.65127155    32.74003768
 C     66  65  63     2.632614927276   123.65463228   172.82504279
 C     67  66  65     2.618682082445   120.45809115     2.19532128
 C     68  67  66     2.623457113376   117.19986223   358.80049483
 C     69  68  67     2.629430605138   121.46033480   359.18284782
 N     67  66  65     2.612986486856   108.41933142   183.33652164
 C     71  67  66     2.424824570047   105.02840394   359.25413043
 O     66  65  63     2.552778246444   129.53568936   356.52270804
 C     72  71  67     2.832539742118   128.99366937   173.88684893
 C     74  72  71     2.900063717082   111.13142413    17.80741072
 C     75  74  72     2.902130831884   117.19033153    83.40866805
 C     76  75  74     2.877999309913   109.12310996    51.84537514
 C     77  76  75     2.887215196137   110.35029103   299.65309727
 C     78  77  76     2.908641915546   108.82391691    61.76224651
 C     78  77  76     2.877914979791   109.57692356   301.82555342
 N     80  78  77     2.523170923188   117.26775205    30.43369560
 C     81  80  78     2.738854718216   127.77577857   349.45393984
 C     74  72  71     2.915187753220   105.26275984   260.35884390
 C     76  75  74     2.885385435990   107.84025248   172.09810563
 C     78  77  76     2.882984139061   110.15076333   180.84936909
 O     80  78  77     2.331620301377   121.34050998   208.80041198
 H     75  74  72     2.069070320628   106.36050129   202.36178018
 H     75  74  72     2.065032197376   109.89753375   316.81680547
 H     77  76  75     2.069564322842   110.24855805    60.31652809
 H     77  76  75     2.070986203175   110.15943041   177.74905529
 H     79  78  77     2.068849769152   106.31796307    64.31228973
 H     79  78  77     2.064928534560   110.23594786   178.57263133
 H     85  78  77     2.058380163871   112.04514098   183.76335447
 H     85  78  77     2.062056113271   109.51494872   303.38314697
 H     85  78  77     2.061613825171   111.45399836    62.42662892
 H     84  76  75     2.062596984646   111.18273632   183.70304982
 H     84  76  75     2.062022297353   110.83530232   303.64551577
 H     84  76  75     2.064066540507   111.24399085    63.46887379
 H     81  80  78     1.926481148596   115.68462058   182.07912005
 H     83  74  72     2.060651630281   111.80365618   298.02859701
 H     83  74  72     2.061525116708   111.07754088    59.14524888
 H     83  74  72     2.060778747482   109.56430057   178.47179203
 H     68  67  66     2.044186312232   121.29868920   179.12693449
 H     69  68  67     2.043551121272   119.57800818   179.69849757
 H     70  69  68     2.043879307624   118.96080469   181.74762711
 H     59  58  57     2.044195954254   120.75763882   182.07195917
 H     60  59  58     2.042385407837   119.49042847   180.04262301
 H     61  60  59     2.045706772814   119.95981711   179.39091469
 H     62  57  48     2.044860105746   119.92788533   119.10587956
 H     57  48  13     2.045217102943   108.07399262   232.85242341
 H     82  81  80     2.061914517037   108.55272910   139.55480452
 H     82  81  80     2.070225940311   108.21077850   255.39435710

---------------------
BASIS SET INFORMATION
---------------------
There are 4 groups of distinct atoms

 Group   1 Type C   : 15s8p3d2f1g contracted to 7s4p3d2f1g pattern {8211111/5111/111/11/1}
 Group   2 Type O   : 15s8p3d2f1g contracted to 7s4p3d2f1g pattern {8211111/5111/111/11/1}
 Group   3 Type N   : 15s8p3d2f1g contracted to 7s4p3d2f1g pattern {8211111/5111/111/11/1}
 Group   4 Type H   : 7s3p2d1f contracted to 4s3p2d1f pattern {4111/111/11/1}

Atom   0C    basis set group =>   1
Atom   1C    basis set group =>   1
Atom   2C    basis set group =>   1
Atom   3C    basis set group =>   1
Atom   4C    basis set group =>   1
Atom   5C    basis set group =>   1
Atom   6C    basis set group =>   1
Atom   7O    basis set group =>   2
Atom   8C    basis set group =>   1
Atom   9C    basis set group =>   1
Atom  10C    basis set group =>   1
Atom  11C    basis set group =>   1
Atom  12C    basis set group =>   1
Atom  13C    basis set group =>   1
Atom  14N    basis set group =>   3
Atom  15C    basis set group =>   1
Atom  16O    basis set group =>   2
Atom  17C    basis set group =>   1
Atom  18C    basis set group =>   1
Atom  19C    basis set group =>   1
Atom  20C    basis set group =>   1
Atom  21C    basis set group =>   1
Atom  22C    basis set group =>   1
Atom  23C    basis set group =>   1
Atom  24N    basis set group =>   3
Atom  25C    basis set group =>   1
Atom  26C    basis set group =>   1
Atom  27C    basis set group =>   1
Atom  28C    basis set group =>   1
Atom  29O    basis set group =>   2
Atom  30H    basis set group =>   4
Atom  31H    basis set group =>   4
Atom  32H    basis set group =>   4
Atom  33H    basis set group =>   4
Atom  34H    basis set group =>   4
Atom  35H    basis set group =>   4
Atom  36H    basis set group =>   4
Atom  37H    basis set group =>   4
Atom  38H    basis set group =>   4
Atom  39H    basis set group =>   4
Atom  40H    basis set group =>   4
Atom  41H    basis set group =>   4
Atom  42H    basis set group =>   4
Atom  43H    basis set group =>   4
Atom  44H    basis set group =>   4
Atom  45H    basis set group =>   4
Atom  46H    basis set group =>   4
Atom  47H    basis set group =>   4
Atom  48H    basis set group =>   4
Atom  49H    basis set group =>   4
Atom  50H    basis set group =>   4
Atom  51H    basis set group =>   4
Atom  52H    basis set group =>   4
Atom  53H    basis set group =>   4
Atom  54H    basis set group =>   4
Atom  55H    basis set group =>   4
Atom  56C    basis set group =>   1
Atom  57C    basis set group =>   1
Atom  58C    basis set group =>   1
Atom  59C    basis set group =>   1
Atom  60C    basis set group =>   1
Atom  61C    basis set group =>   1
Atom  62C    basis set group =>   1
Atom  63O    basis set group =>   2
Atom  64C    basis set group =>   1
Atom  65C    basis set group =>   1
Atom  66C    basis set group =>   1
Atom  67C    basis set group =>   1
Atom  68C    basis set group =>   1
Atom  69C    basis set group =>   1
Atom  70N    basis set group =>   3
Atom  71C    basis set group =>   1
Atom  72O    basis set group =>   2
Atom  73C    basis set group =>   1
Atom  74C    basis set group =>   1
Atom  75C    basis set group =>   1
Atom  76C    basis set group =>   1
Atom  77C    basis set group =>   1
Atom  78C    basis set group =>   1
Atom  79C    basis set group =>   1
Atom  80N    basis set group =>   3
Atom  81C    basis set group =>   1
Atom  82C    basis set group =>   1
Atom  83C    basis set group =>   1
Atom  84C    basis set group =>   1
Atom  85O    basis set group =>   2
Atom  86H    basis set group =>   4
Atom  87H    basis set group =>   4
Atom  88H    basis set group =>   4
Atom  89H    basis set group =>   4
Atom  90H    basis set group =>   4
Atom  91H    basis set group =>   4
Atom  92H    basis set group =>   4
Atom  93H    basis set group =>   4
Atom  94H    basis set group =>   4
Atom  95H    basis set group =>   4
Atom  96H    basis set group =>   4
Atom  97H    basis set group =>   4
Atom  98H    basis set group =>   4
Atom  99H    basis set group =>   4
Atom 100H    basis set group =>   4
Atom 101H    basis set group =>   4
Atom 102H    basis set group =>   4
Atom 103H    basis set group =>   4
Atom 104H    basis set group =>   4
Atom 105H    basis set group =>   4
Atom 106H    basis set group =>   4
Atom 107H    basis set group =>   4
Atom 108H    basis set group =>   4
Atom 109H    basis set group =>   4
Atom 110H    basis set group =>   4
Atom 111H    basis set group =>   4
---------------------------------
AUXILIARY/J BASIS SET INFORMATION
---------------------------------
There are 4 groups of distinct atoms

 Group   1 Type C   : 12s5p4d2f1g contracted to 6s4p3d1f1g pattern {711111/2111/211/2/1}
 Group   2 Type O   : 12s5p4d2f1g contracted to 6s4p3d1f1g pattern {711111/2111/211/2/1}
 Group   3 Type N   : 12s5p4d2f1g contracted to 6s4p3d1f1g pattern {711111/2111/211/2/1}
 Group   4 Type H   : 5s2p1d contracted to 3s1p1d pattern {311/2/1}

Atom   0C    basis set group =>   1
Atom   1C    basis set group =>   1
Atom   2C    basis set group =>   1
Atom   3C    basis set group =>   1
Atom   4C    basis set group =>   1
Atom   5C    basis set group =>   1
Atom   6C    basis set group =>   1
Atom   7O    basis set group =>   2
Atom   8C    basis set group =>   1
Atom   9C    basis set group =>   1
Atom  10C    basis set group =>   1
Atom  11C    basis set group =>   1
Atom  12C    basis set group =>   1
Atom  13C    basis set group =>   1
Atom  14N    basis set group =>   3
Atom  15C    basis set group =>   1
Atom  16O    basis set group =>   2
Atom  17C    basis set group =>   1
Atom  18C    basis set group =>   1
Atom  19C    basis set group =>   1
Atom  20C    basis set group =>   1
Atom  21C    basis set group =>   1
Atom  22C    basis set group =>   1
Atom  23C    basis set group =>   1
Atom  24N    basis set group =>   3
Atom  25C    basis set group =>   1
Atom  26C    basis set group =>   1
Atom  27C    basis set group =>   1
Atom  28C    basis set group =>   1
Atom  29O    basis set group =>   2
Atom  30H    basis set group =>   4
Atom  31H    basis set group =>   4
Atom  32H    basis set group =>   4
Atom  33H    basis set group =>   4
Atom  34H    basis set group =>   4
Atom  35H    basis set group =>   4
Atom  36H    basis set group =>   4
Atom  37H    basis set group =>   4
Atom  38H    basis set group =>   4
Atom  39H    basis set group =>   4
Atom  40H    basis set group =>   4
Atom  41H    basis set group =>   4
Atom  42H    basis set group =>   4
Atom  43H    basis set group =>   4
Atom  44H    basis set group =>   4
Atom  45H    basis set group =>   4
Atom  46H    basis set group =>   4
Atom  47H    basis set group =>   4
Atom  48H    basis set group =>   4
Atom  49H    basis set group =>   4
Atom  50H    basis set group =>   4
Atom  51H    basis set group =>   4
Atom  52H    basis set group =>   4
Atom  53H    basis set group =>   4
Atom  54H    basis set group =>   4
Atom  55H    basis set group =>   4
Atom  56C    basis set group =>   1
Atom  57C    basis set group =>   1
Atom  58C    basis set group =>   1
Atom  59C    basis set group =>   1
Atom  60C    basis set group =>   1
Atom  61C    basis set group =>   1
Atom  62C    basis set group =>   1
Atom  63O    basis set group =>   2
Atom  64C    basis set group =>   1
Atom  65C    basis set group =>   1
Atom  66C    basis set group =>   1
Atom  67C    basis set group =>   1
Atom  68C    basis set group =>   1
Atom  69C    basis set group =>   1
Atom  70N    basis set group =>   3
Atom  71C    basis set group =>   1
Atom  72O    basis set group =>   2
Atom  73C    basis set group =>   1
Atom  74C    basis set group =>   1
Atom  75C    basis set group =>   1
Atom  76C    basis set group =>   1
Atom  77C    basis set group =>   1
Atom  78C    basis set group =>   1
Atom  79C    basis set group =>   1
Atom  80N    basis set group =>   3
Atom  81C    basis set group =>   1
Atom  82C    basis set group =>   1
Atom  83C    basis set group =>   1
Atom  84C    basis set group =>   1
Atom  85O    basis set group =>   2
Atom  86H    basis set group =>   4
Atom  87H    basis set group =>   4
Atom  88H    basis set group =>   4
Atom  89H    basis set group =>   4
Atom  90H    basis set group =>   4
Atom  91H    basis set group =>   4
Atom  92H    basis set group =>   4
Atom  93H    basis set group =>   4
Atom  94H    basis set group =>   4
Atom  95H    basis set group =>   4
Atom  96H    basis set group =>   4
Atom  97H    basis set group =>   4
Atom  98H    basis set group =>   4
Atom  99H    basis set group =>   4
Atom 100H    basis set group =>   4
Atom 101H    basis set group =>   4
Atom 102H    basis set group =>   4
Atom 103H    basis set group =>   4
Atom 104H    basis set group =>   4
Atom 105H    basis set group =>   4
Atom 106H    basis set group =>   4
Atom 107H    basis set group =>   4
Atom 108H    basis set group =>   4
Atom 109H    basis set group =>   4
Atom 110H    basis set group =>   4
Atom 111H    basis set group =>   4


           ************************************************************
           *        Program running with 8 parallel MPI-processes     *
           *              working on a common directory               *
           ************************************************************
------------------------------------------------------------------------------
                           ORCA GTO INTEGRAL CALCULATION
                           -- RI-GTO INTEGRALS CHOSEN --
------------------------------------------------------------------------------
------------------------------------------------------------------------------
                   ___                                                        
                  /   \      - P O W E R E D   B Y -                         
                 /     \                                                     
                 |  |  |   _    _      __       _____    __    __             
                 |  |  |  | |  | |    /  \     |  _  \  |  |  /  |          
                  \  \/   | |  | |   /    \    | | | |  |  | /  /          
                 / \  \   | |__| |  /  /\  \   | |_| |  |  |/  /          
                |  |  |   |  __  | /  /__\  \  |    /   |      \           
                |  |  |   | |  | | |   __   |  |    \   |  |\   \          
                \     /   | |  | | |  |  |  |  | |\  \  |  | \   \       
                 \___/    |_|  |_| |__|  |__|  |_| \__\ |__|  \__/        
                                                                              
                      - O R C A' S   B I G   F R I E N D -                    
                                      &                                       
                       - I N T E G R A L  F E E D E R -                       
                                                                              
 v1 FN, 2020, v2 2021                                                         
------------------------------------------------------------------------------


Reading SHARK input file orca.SHARKINP.tmp ... ok
----------------------
SHARK INTEGRAL PACKAGE
----------------------

Number of atoms                             ...    112
Number of basis functions                   ...   4980
Number of shells                            ...   1540
Maximum angular momentum                    ...      4
Integral batch strategy                     ... SHARK/LIBINT Hybrid
RI-J (if used) integral strategy            ... SPLIT-RIJ (Revised 2003 algorithm where possible)
Printlevel                                  ...      1
Contraction scheme used                     ... SEGMENTED contraction
Coulomb Range Separation                    ... NOT USED
Exchange Range Separation                   ... NOT USED
Finite Nucleus Model                        ... NOT USED
Auxiliary Coulomb fitting basis             ... AVAILABLE
   # of basis functions in Aux-J            ...   3512
   # of shells in Aux-J                     ...   1160
   Maximum angular momentum in Aux-J        ...      4
Auxiliary J/K fitting basis                 ... NOT available
Auxiliary Correlation fitting basis         ... NOT available
Auxiliary 'external' fitting basis          ... NOT available
Integral threshold                          ...     1.000000e-10
Primitive cut-off                           ...     1.000000e-11
Primitive pair pre-selection threshold      ...     1.000000e-11

Calculating pre-screening integrals         ... done (  4.4 sec) Dimension = 1540
Organizing shell pair data                  ... done ( 10.4 sec)
Shell pair information
Total number of shell pairs                 ...   1186570
Shell pairs after pre-screening             ...    482292
Total number of primitive shell pairs       ...   2922388
Primitive shell pairs kept                  ...    769036
          la=0 lb=0:  79446 shell pairs
          la=1 lb=0: 117860 shell pairs
          la=1 lb=1:  42437 shell pairs
          la=2 lb=0:  65072 shell pairs
          la=2 lb=1:  49961 shell pairs
          la=2 lb=2:  13399 shell pairs
          la=3 lb=0:  36265 shell pairs
          la=3 lb=1:  28436 shell pairs
          la=3 lb=2:  14350 shell pairs
          la=3 lb=3:   3888 shell pairs
          la=4 lb=0:  12927 shell pairs
          la=4 lb=1:  10100 shell pairs
          la=4 lb=2:   5034 shell pairs
          la=4 lb=3:   2617 shell pairs
          la=4 lb=4:    500 shell pairs

Calculating one electron integrals          ... done (  2.6 sec)
Calculating RI/J V-Matrix + Cholesky decomp.... done (  0.7 sec)
Calculating Nuclear repulsion               ... done (  0.0 sec) ENN=   9633.209318168789 Eh

SHARK setup successfully completed in  32.0 seconds

Maximum memory used throughout the entire GTOINT-calculation: 904.6 MB


           ************************************************************
           *        Program running with 8 parallel MPI-processes     *
           *              working on a common directory               *
           ************************************************************
-------------------------------------------------------------------------------
                                 ORCA SCF
-------------------------------------------------------------------------------

------------
SCF SETTINGS
------------
Hamiltonian:
 Density Functional     Method          .... DFT(GTOs)
 Exchange Functional    Exchange        .... PW6
 Correlation Functional Correlation     .... B95
 Gradients option       PostSCFGGA      .... off
 Hybrid DFT is turned on
   Fraction HF Exchange ScalHFX         ....  0.280000
   Scaling of DF-GGA-X  ScalDFX         ....  0.720000
   Scaling of DF-GGA-C  ScalDFC         ....  1.000000
   Scaling of DF-LDA-C  ScalLDAC        ....  1.000000
   Perturbative correction              ....  0.000000
   Density functional embedding theory  .... OFF
   NL short-range parameter             ....  9.000000
 RI-approximation to the Coulomb term is turned on
   Number of AuxJ basis functions       .... 3512
   RIJ-COSX (HFX calculated with COS-X)).... on


General Settings:
 Integral files         IntName         .... orca
 Hartree-Fock type      HFTyp           .... RHF
 Total Charge           Charge          ....    0
 Multiplicity           Mult            ....    1
 Number of Electrons    NEL             ....  428
 Basis Dimension        Dim             .... 4980
 Nuclear Repulsion      ENuc            ....   9633.2093181688 Eh

Convergence Acceleration:
 DIIS                   CNVDIIS         .... on
   Start iteration      DIISMaxIt       ....    12
   Startup error        DIISStart       ....  0.200000
   # of expansion vecs  DIISMaxEq       ....     5
   Bias factor          DIISBfac        ....   1.050
   Max. coefficient     DIISMaxC        ....  10.000
 Trust-Rad. Augm. Hess. CNVTRAH         .... off
 SOSCF                  CNVSOSCF        .... on
   Start iteration      SOSCFMaxIt      ....   150
   Startup grad/error   SOSCFStart      ....  0.003300
 Level Shifting         CNVShift        .... on
   Level shift para.    LevelShift      ....    0.2500
   Turn off err/grad.   ShiftErr        ....    0.0010
 Zerner damping         CNVZerner       .... off
 Static damping         CNVDamp         .... on
   Fraction old density DampFac         ....    0.7000
   Max. Damping (<1)    DampMax         ....    0.9800
   Min. Damping (>=0)   DampMin         ....    0.0000
   Turn off err/grad.   DampErr         ....    0.1000
 Fernandez-Rico         CNVRico         .... off

SCF Procedure:
 Maximum # iterations   MaxIter         ....   125
 SCF integral mode      SCFMode         .... Direct
   Integral package                     .... SHARK and LIBINT hybrid scheme
 Reset frequency        DirectResetFreq ....    20
 Integral Threshold     Thresh          ....  1.000e-10 Eh
 Primitive CutOff       TCut            ....  1.000e-11 Eh

Convergence Tolerance:
 Convergence Check Mode ConvCheckMode   .... Total+1el-Energy
 Convergence forced     ConvForced      .... 0
 Energy Change          TolE            ....  1.000e-06 Eh
 1-El. energy change                    ....  1.000e-03 Eh
 Orbital Gradient       TolG            ....  5.000e-05
 Orbital Rotation angle TolX            ....  5.000e-05
 DIIS Error             TolErr          ....  1.000e-06


Diagonalization of the overlap matrix:
Smallest eigenvalue                        ... 2.585e-06
Time for diagonalization                   ...   10.720 sec
Threshold for overlap eigenvalues          ... 1.000e-08
Number of eigenvalues below threshold      ... 0
Time for construction of square roots      ...    6.236 sec
Total time needed                          ...   17.063 sec

Time for model grid setup =    6.107 sec

------------------------------
INITIAL GUESS: MODEL POTENTIAL
------------------------------
Loading Hartree-Fock densities                     ... done
Calculating cut-offs                               ... done
Initializing the effective Hamiltonian             ... done
Setting up the integral package (SHARK)            ... done
Starting the Coulomb interaction                   ... done (  47.0 sec)
Reading the grid                                   ... done
Mapping shells                                     ... done
Starting the XC term evaluation                    ... done (  11.5 sec)
  promolecular density results
     # of electrons  =    427.983340636
     EX              =   -354.129236551
     EC              =    -27.407991830
     EX+EC           =   -381.537228381
Transforming the Hamiltonian                       ... done (   6.4 sec)
Diagonalizing the Hamiltonian                      ... done (  10.8 sec)
Back transforming the eigenvectors                 ... done (   3.1 sec)
Now organizing SCF variables                       ... done
                      ------------------
                      INITIAL GUESS DONE (  85.8 sec)
                      ------------------
-------------------
DFT GRID GENERATION
-------------------

General Integration Accuracy     IntAcc      ... 4.959
Radial Grid Type                 RadialGrid  ... OptM3 with GC (2021)
Angular Grid (max. ang.)         AngularGrid ... 6 (Lebedev-590)
Angular grid pruning method      GridPruning ... 4 (adaptive)
Weight generation scheme         WeightScheme... Becke
Basis function cutoff            BFCut       ... 1.0000e-10
Integration weight cutoff        WCut        ... 1.0000e-14
Angular grids for H and He will be reduced by one unit
Partially contracted basis set               ... off
Rotationally invariant grid construction     ... off

Total number of grid points                  ...  1287630
Total number of batches                      ...    20175
Average number of points per batch           ...       63
Average number of grid points per atom       ...    11497
Time for grid setup =   44.115 sec

--------------------
COSX GRID GENERATION
--------------------

GRIDX 1
-------
General Integration Accuracy     IntAcc      ... 4.020
Radial Grid Type                 RadialGrid  ... OptM3 with GC (2021)
Angular Grid (max. ang.)         AngularGrid ... 2 (Lebedev-110)
Angular grid pruning method      GridPruning ... 4 (adaptive)
Weight generation scheme         WeightScheme... Becke
Basis function cutoff            BFCut       ... 1.0000e-10
Integration weight cutoff        WCut        ... 1.0000e-14
Angular grids for H and He will be reduced by one unit
Partially contracted basis set               ... on
Rotationally invariant grid construction     ... off

Total number of grid points                  ...   148100
Total number of batches                      ...     2373
Average number of points per batch           ...       62
Average number of grid points per atom       ...     1322
UseSFitting                                  ... on

GRIDX 2
-------
General Integration Accuracy     IntAcc      ... 4.338
Radial Grid Type                 RadialGrid  ... OptM3 with GC (2021)
Angular Grid (max. ang.)         AngularGrid ... 3 (Lebedev-194)
Angular grid pruning method      GridPruning ... 4 (adaptive)
Weight generation scheme         WeightScheme... Becke
Basis function cutoff            BFCut       ... 1.0000e-10
Integration weight cutoff        WCut        ... 1.0000e-14
Angular grids for H and He will be reduced by one unit
Partially contracted basis set               ... on
Rotationally invariant grid construction     ... off

Total number of grid points                  ...   319168
Total number of batches                      ...     5040
Average number of points per batch           ...       63
Average number of grid points per atom       ...     2850
UseSFitting                                  ... on

GRIDX 3
-------
General Integration Accuracy     IntAcc      ... 4.871
Radial Grid Type                 RadialGrid  ... OptM3 with GC (2021)
Angular Grid (max. ang.)         AngularGrid ... 4 (Lebedev-302)
Angular grid pruning method      GridPruning ... 4 (adaptive)
Weight generation scheme         WeightScheme... Becke
Basis function cutoff            BFCut       ... 1.0000e-10
Integration weight cutoff        WCut        ... 1.0000e-14
Angular grids for H and He will be reduced by one unit
Partially contracted basis set               ... on
Rotationally invariant grid construction     ... off

Total number of grid points                  ...   589351
Total number of batches                      ...     9265
Average number of points per batch           ...       63
Average number of grid points per atom       ...     5262
UseSFitting                                  ... on

Time for X-Grid setup             =  137.970 sec


Warning (ORCA_SCF): Not enough memory available!
                    Memory available for SCF calculation:         2500 MB
                    Memory needed (estimated)           :         3000 MB


--------------
SCF ITERATIONS
--------------
ITER       Energy         Delta-E        Max-DP      RMS-DP      [F,P]     Damp
               ***  Starting incremental Fock matrix formation  ***
  0  -2609.3870493165   0.000000000000 0.04296788  0.00021180  0.3771703 0.7000
  1  -2610.3496719006  -0.962622584050 0.03763985  0.00017643  0.1562575 0.7000
                               ***Turning on DIIS***
  2  -2610.7576721872  -0.408000286609 0.07500318  0.00037984  0.0610330 0.0000
  3  -2611.4188247220  -0.661152534842 0.05115851  0.00013841  0.0738455 0.0000
  4  -2611.5427780652  -0.123953343172 0.02057060  0.00005008  0.0273812 0.0000
  5  -2611.5483425856  -0.005564520417 0.00933625  0.00002364  0.0159069 0.0000
                      *** Initiating the SOSCF procedure ***
                           *** Shutting down DIIS ***
                      *** Re-Reading the Fockian *** 
                      *** Removing any level shift *** 
ITER      Energy       Delta-E        Grad      Rot      Max-DP    RMS-DP
  6  -2611.54960306  -0.0012604783  0.000423  0.000423  0.002861  0.000011
               *** Restarting incremental Fock matrix formation ***
  7  -2611.54965101  -0.0000479467  0.000225  0.000696  0.005269  0.000026
  8  -2611.54964486   0.0000061503  0.000344  0.000671  0.001110  0.000006
  9  -2611.54966284  -0.0000179800  0.000069  0.000140  0.001853  0.000009
 10  -2611.54966104   0.0000018014  0.000091  0.000086  0.001590  0.000005
 11  -2611.54966250  -0.0000014569  0.000013  0.000059  0.003179  0.000008
 12  -2611.54966310  -0.0000006087  0.000018  0.000024  0.002613  0.000007
                  ***Gradient check signals convergence***
              ***Rediagonalizing the Fockian in SOSCF/NRSCF***

               *****************************************************
               *                     SUCCESS                       *
               *           SCF CONVERGED AFTER  13 CYCLES          *
               *****************************************************

Old exchange energy                            =    -99.260032006 Eh
New exchange energy                            =    -99.260031034 Eh
Exchange energy change after final integration =      0.000000972 Eh
Total energy after final integration           =  -2611.549663193 Eh
Final COS-X integration done in                =  2494.463 sec

----------------
TOTAL SCF ENERGY
----------------

Total Energy       :        -2611.54966319 Eh          -71063.87915 eV

Components:
Nuclear Repulsion  :         9633.20931817 Eh          262132.95213 eV
Electronic Energy  :       -12244.75898136 Eh         -333196.83128 eV
One Electron Energy:       -22742.74767055 Eh         -618861.62643 eV
Two Electron Energy:        10497.98868918 Eh          285664.79515 eV
Max COSX asymmetry :            0.00000037 Eh               0.00001 eV

Virial components:
Potential Energy   :        -5212.26205752 Eh         -141832.86123 eV
Kinetic Energy     :         2600.71239433 Eh           70768.98208 eV
Virial Ratio       :            2.00416704


DFT components:
N(Alpha)           :      213.999911219007 electrons
N(Beta)            :      213.999911219007 electrons
N(Total)           :      427.999822438014 electrons
E(X)               :     -260.114885680555 Eh       
E(C)               :      -15.259024785348 Eh       
E(XC)              :     -275.373910465904 Eh       
DFET-embed. en.    :        0.000000000000 Eh       

---------------
SCF CONVERGENCE
---------------

  Last Energy change         ...   -1.0613e-06  Tolerance :   1.0000e-06
  Last MAX-Density change    ...    2.7756e-15  Tolerance :   1.0000e-05
  Last RMS-Density change    ...    3.5867e-18  Tolerance :   1.0000e-06
  Last Orbital Gradient      ...    4.3964e-06  Tolerance :   5.0000e-05
  Last Orbital Rotation      ...    2.7555e-05  Tolerance :   5.0000e-05

             **** THE GBW FILE WAS UPDATED (orca.gbw) ****
             **** DENSITY orca.scfp WAS UPDATED ****
             **** ENERGY FILE WAS UPDATED (orca.en.tmp) ****
             **** THE GBW FILE WAS UPDATED (orca.gbw) ****
             **** DENSITY orca.scfp WAS UPDATED ****
----------------
ORBITAL ENERGIES
----------------

  NO   OCC          E(Eh)            E(eV) 
   0   2.0000     -19.371891      -527.1359 
   1   2.0000     -19.371878      -527.1356 
   2   2.0000     -19.276471      -524.5394 
   3   2.0000     -19.276463      -524.5392 
   4   2.0000     -19.258472      -524.0497 
   5   2.0000     -19.258416      -524.0481 
   6   2.0000     -14.481566      -394.0635 
   7   2.0000     -14.481498      -394.0616 
   8   2.0000     -14.460509      -393.4905 
   9   2.0000     -14.460475      -393.4895 
  10   2.0000     -10.395966      -282.8886 
  11   2.0000     -10.395943      -282.8880 
  12   2.0000     -10.394293      -282.8431 
  13   2.0000     -10.394236      -282.8415 
  14   2.0000     -10.382418      -282.5200 
  15   2.0000     -10.382410      -282.5197 
  16   2.0000     -10.363671      -282.0098 
  17   2.0000     -10.363652      -282.0093 
  18   2.0000     -10.337482      -281.2972 
  19   2.0000     -10.337453      -281.2964 
  20   2.0000     -10.332797      -281.1697 
  21   2.0000     -10.332770      -281.1690 
  22   2.0000     -10.329233      -281.0727 
  23   2.0000     -10.329208      -281.0720 
  24   2.0000     -10.322606      -280.8924 
  25   2.0000     -10.322579      -280.8916 
  26   2.0000     -10.322365      -280.8858 
  27   2.0000     -10.322320      -280.8846 
  28   2.0000     -10.315324      -280.6942 
  29   2.0000     -10.315309      -280.6938 
  30   2.0000     -10.307932      -280.4931 
  31   2.0000     -10.307896      -280.4921 
  32   2.0000     -10.306431      -280.4522 
  33   2.0000     -10.306404      -280.4515 
  34   2.0000     -10.304083      -280.3884 
  35   2.0000     -10.304083      -280.3883 
  36   2.0000     -10.303654      -280.3767 
  37   2.0000     -10.303619      -280.3757 
  38   2.0000     -10.303520      -280.3730 
  39   2.0000     -10.303486      -280.3721 
  40   2.0000     -10.302373      -280.3418 
  41   2.0000     -10.302355      -280.3413 
  42   2.0000     -10.302079      -280.3338 
  43   2.0000     -10.302078      -280.3338 
  44   2.0000     -10.300309      -280.2857 
  45   2.0000     -10.300307      -280.2856 
  46   2.0000     -10.299566      -280.2654 
  47   2.0000     -10.299545      -280.2649 
  48   2.0000     -10.299047      -280.2513 
  49   2.0000     -10.299024      -280.2507 
  50   2.0000     -10.298331      -280.2318 
  51   2.0000     -10.298328      -280.2318 
  52   2.0000     -10.298245      -280.2295 
  53   2.0000     -10.298223      -280.2289 
  54   2.0000     -10.295387      -280.1517 
  55   2.0000     -10.295364      -280.1511 
  56   2.0000     -10.294551      -280.1290 
  57   2.0000     -10.294548      -280.1289 
  58   2.0000     -10.288426      -279.9623 
  59   2.0000     -10.288374      -279.9609 
  60   2.0000      -1.175478       -31.9864 
  61   2.0000      -1.175446       -31.9855 
  62   2.0000      -1.070564       -29.1315 
  63   2.0000      -1.070518       -29.1303 
  64   2.0000      -1.070419       -29.1276 
  65   2.0000      -1.066442       -29.0194 
  66   2.0000      -0.965873       -26.2827 
  67   2.0000      -0.964513       -26.2457 
  68   2.0000      -0.959342       -26.1050 
  69   2.0000      -0.957030       -26.0421 
  70   2.0000      -0.901709       -24.5367 
  71   2.0000      -0.901257       -24.5245 
  72   2.0000      -0.888214       -24.1695 
  73   2.0000      -0.887313       -24.1450 
  74   2.0000      -0.883262       -24.0348 
  75   2.0000      -0.882888       -24.0246 
  76   2.0000      -0.841719       -22.9043 
  77   2.0000      -0.841641       -22.9022 
  78   2.0000      -0.833993       -22.6941 
  79   2.0000      -0.833723       -22.6868 
  80   2.0000      -0.800990       -21.7961 
  81   2.0000      -0.800029       -21.7699 
  82   2.0000      -0.777599       -21.1595 
  83   2.0000      -0.776858       -21.1394 
  84   2.0000      -0.771970       -21.0064 
  85   2.0000      -0.770793       -20.9743 
  86   2.0000      -0.770716       -20.9722 
  87   2.0000      -0.770071       -20.9547 
  88   2.0000      -0.730177       -19.8691 
  89   2.0000      -0.729871       -19.8608 
  90   2.0000      -0.720502       -19.6058 
  91   2.0000      -0.720466       -19.6049 
  92   2.0000      -0.717953       -19.5365 
  93   2.0000      -0.717736       -19.5306 
  94   2.0000      -0.714803       -19.4508 
  95   2.0000      -0.714680       -19.4474 
  96   2.0000      -0.688076       -18.7235 
  97   2.0000      -0.687410       -18.7054 
  98   2.0000      -0.667531       -18.1644 
  99   2.0000      -0.667413       -18.1612 
 100   2.0000      -0.664432       -18.0801 
 101   2.0000      -0.654979       -17.8229 
 102   2.0000      -0.646632       -17.5958 
 103   2.0000      -0.645223       -17.5574 
 104   2.0000      -0.634630       -17.2692 
 105   2.0000      -0.634336       -17.2611 
 106   2.0000      -0.621511       -16.9122 
 107   2.0000      -0.620710       -16.8904 
 108   2.0000      -0.602152       -16.3854 
 109   2.0000      -0.601915       -16.3789 
 110   2.0000      -0.594315       -16.1721 
 111   2.0000      -0.593482       -16.1495 
 112   2.0000      -0.577397       -15.7118 
 113   2.0000      -0.577116       -15.7041 
 114   2.0000      -0.553641       -15.0653 
 115   2.0000      -0.553498       -15.0614 
 116   2.0000      -0.541921       -14.7464 
 117   2.0000      -0.539676       -14.6853 
 118   2.0000      -0.538554       -14.6548 
 119   2.0000      -0.536504       -14.5990 
 120   2.0000      -0.531073       -14.4512 
 121   2.0000      -0.530529       -14.4364 
 122   2.0000      -0.520539       -14.1646 
 123   2.0000      -0.519358       -14.1324 
 124   2.0000      -0.518779       -14.1167 
 125   2.0000      -0.512123       -13.9356 
 126   2.0000      -0.511538       -13.9197 
 127   2.0000      -0.510066       -13.8796 
 128   2.0000      -0.502795       -13.6817 
 129   2.0000      -0.502621       -13.6770 
 130   2.0000      -0.489920       -13.3314 
 131   2.0000      -0.488264       -13.2863 
 132   2.0000      -0.486538       -13.2394 
 133   2.0000      -0.485433       -13.2093 
 134   2.0000      -0.485029       -13.1983 
 135   2.0000      -0.479953       -13.0602 
 136   2.0000      -0.477841       -13.0027 
 137   2.0000      -0.475689       -12.9442 
 138   2.0000      -0.468815       -12.7571 
 139   2.0000      -0.467291       -12.7156 
 140   2.0000      -0.461266       -12.5517 
 141   2.0000      -0.459248       -12.4968 
 142   2.0000      -0.454655       -12.3718 
 143   2.0000      -0.453559       -12.3420 
 144   2.0000      -0.450606       -12.2616 
 145   2.0000      -0.447579       -12.1792 
 146   2.0000      -0.446620       -12.1532 
 147   2.0000      -0.446055       -12.1378 
 148   2.0000      -0.442930       -12.0527 
 149   2.0000      -0.442376       -12.0377 
 150   2.0000      -0.437822       -11.9138 
 151   2.0000      -0.434761       -11.8305 
 152   2.0000      -0.432996       -11.7824 
 153   2.0000      -0.430709       -11.7202 
 154   2.0000      -0.426672       -11.6103 
 155   2.0000      -0.424976       -11.5642 
 156   2.0000      -0.422631       -11.5004 
 157   2.0000      -0.422482       -11.4963 
 158   2.0000      -0.420075       -11.4308 
 159   2.0000      -0.419495       -11.4150 
 160   2.0000      -0.418005       -11.3745 
 161   2.0000      -0.416281       -11.3276 
 162   2.0000      -0.415293       -11.3007 
 163   2.0000      -0.414130       -11.2690 
 164   2.0000      -0.411370       -11.1940 
 165   2.0000      -0.410320       -11.1654 
 166   2.0000      -0.399003       -10.8574 
 167   2.0000      -0.398023       -10.8307 
 168   2.0000      -0.393893       -10.7184 
 169   2.0000      -0.393405       -10.7051 
 170   2.0000      -0.390742       -10.6326 
 171   2.0000      -0.389169       -10.5898 
 172   2.0000      -0.387902       -10.5554 
 173   2.0000      -0.387859       -10.5542 
 174   2.0000      -0.383713       -10.4414 
 175   2.0000      -0.383572       -10.4375 
 176   2.0000      -0.379009       -10.3134 
 177   2.0000      -0.378596       -10.3021 
 178   2.0000      -0.377974       -10.2852 
 179   2.0000      -0.375540       -10.2190 
 180   2.0000      -0.375494       -10.2177 
 181   2.0000      -0.374187       -10.1821 
 182   2.0000      -0.372322       -10.1314 
 183   2.0000      -0.371632       -10.1126 
 184   2.0000      -0.370066       -10.0700 
 185   2.0000      -0.368995       -10.0409 
 186   2.0000      -0.357320        -9.7232 
 187   2.0000      -0.356641        -9.7047 
 188   2.0000      -0.355120        -9.6633 
 189   2.0000      -0.354870        -9.6565 
 190   2.0000      -0.349967        -9.5231 
 191   2.0000      -0.348357        -9.4793 
 192   2.0000      -0.347484        -9.4555 
 193   2.0000      -0.346128        -9.4186 
 194   2.0000      -0.328221        -8.9314 
 195   2.0000      -0.327696        -8.9171 
 196   2.0000      -0.327225        -8.9042 
 197   2.0000      -0.326559        -8.8861 
 198   2.0000      -0.314047        -8.5456 
 199   2.0000      -0.313832        -8.5398 
 200   2.0000      -0.284614        -7.7447 
 201   2.0000      -0.277905        -7.5622 
 202   2.0000      -0.277526        -7.5519 
 203   2.0000      -0.276389        -7.5209 
 204   2.0000      -0.274308        -7.4643 
 205   2.0000      -0.272507        -7.4153 
 206   2.0000      -0.270882        -7.3711 
 207   2.0000      -0.268306        -7.3010 
 208   2.0000      -0.265632        -7.2282 
 209   2.0000      -0.264371        -7.1939 
 210   2.0000      -0.260701        -7.0940 
 211   2.0000      -0.258275        -7.0280 
 212   2.0000      -0.251991        -6.8570 
 213   2.0000      -0.246535        -6.7086 
 214   0.0000      -0.067353        -1.8328 
 215   0.0000      -0.056353        -1.5334 
 216   0.0000      -0.024811        -0.6751 
 217   0.0000      -0.016374        -0.4456 
 218   0.0000      -0.005334        -0.1452 
 219   0.0000      -0.004891        -0.1331 
 220   0.0000      -0.001462        -0.0398 
 221   0.0000       0.001401         0.0381 
 222   0.0000       0.008916         0.2426 
 223   0.0000       0.010134         0.2758 
 224   0.0000       0.012987         0.3534 
 225   0.0000       0.015592         0.4243 
 226   0.0000       0.021489         0.5848 
 227   0.0000       0.022310         0.6071 
 228   0.0000       0.023429         0.6375 
 229   0.0000       0.028832         0.7845 
 230   0.0000       0.030423         0.8278 
 231   0.0000       0.032467         0.8835 
 232   0.0000       0.033099         0.9007 
 233   0.0000       0.035679         0.9709 
 234   0.0000       0.036943         1.0053 
 235   0.0000       0.042957         1.1689 
 236   0.0000       0.043203         1.1756 
 237   0.0000       0.047852         1.3021 
 238   0.0000       0.048700         1.3252 
 239   0.0000       0.053228         1.4484 
 240   0.0000       0.053786         1.4636 
 241   0.0000       0.057578         1.5668 
 242   0.0000       0.059024         1.6061 
 243   0.0000       0.059114         1.6086 
 244   0.0000       0.061443         1.6719 
 245   0.0000       0.064083         1.7438 
 246   0.0000       0.066554         1.8110 
 247   0.0000       0.066577         1.8117 
 248   0.0000       0.067458         1.8356 
 249   0.0000       0.070791         1.9263 
 250   0.0000       0.072609         1.9758 
 251   0.0000       0.074956         2.0397 
 252   0.0000       0.075594         2.0570 
 253   0.0000       0.077744         2.1155 
 254   0.0000       0.078816         2.1447 
 255   0.0000       0.083609         2.2751 
 256   0.0000       0.085558         2.3281 
 257   0.0000       0.086245         2.3469 
 258   0.0000       0.089067         2.4236 
 259   0.0000       0.091854         2.4995 
 260   0.0000       0.094082         2.5601 
 261   0.0000       0.094347         2.5673 
 262   0.0000       0.096734         2.6323 
 263   0.0000       0.098402         2.6776 
 264   0.0000       0.101888         2.7725 
 265   0.0000       0.102874         2.7993 
 266   0.0000       0.106513         2.8984 
 267   0.0000       0.106963         2.9106 
 268   0.0000       0.110593         3.0094 
 269   0.0000       0.110706         3.0125 
 270   0.0000       0.113940         3.1005 
 271   0.0000       0.114254         3.1090 
 272   0.0000       0.114840         3.1250 
 273   0.0000       0.116367         3.1665 
 274   0.0000       0.118961         3.2371 
 275   0.0000       0.121707         3.3118 
 276   0.0000       0.121729         3.3124 
 277   0.0000       0.127078         3.4580 
 278   0.0000       0.127841         3.4787 
 279   0.0000       0.131832         3.5873 
 280   0.0000       0.132168         3.5965 
 281   0.0000       0.134214         3.6521 
 282   0.0000       0.136849         3.7238 
 283   0.0000       0.136893         3.7250 
 284   0.0000       0.138417         3.7665 
 285   0.0000       0.140439         3.8215 
 286   0.0000       0.141623         3.8538 
 287   0.0000       0.143993         3.9182 
 288   0.0000       0.144363         3.9283 
 289   0.0000       0.145912         3.9705 
 290   0.0000       0.147602         4.0165 
 291   0.0000       0.152070         4.1380 
 292   0.0000       0.152997         4.1633 
 293   0.0000       0.153145         4.1673 
 294   0.0000       0.155878         4.2417 
 295   0.0000       0.156681         4.2635 
 296   0.0000       0.158920         4.3244 
 297   0.0000       0.160069         4.3557 
 298   0.0000       0.161239         4.3875 
 299   0.0000       0.164104         4.4655 
 300   0.0000       0.165441         4.5019 
 301   0.0000       0.167072         4.5463 
 302   0.0000       0.167088         4.5467 
 303   0.0000       0.171170         4.6578 
 304   0.0000       0.171759         4.6738 
 305   0.0000       0.171926         4.6784 
 306   0.0000       0.173796         4.7292 
 307   0.0000       0.177690         4.8352 
 308   0.0000       0.178920         4.8687 
 309   0.0000       0.181486         4.9385 
 310   0.0000       0.182643         4.9700 
 311   0.0000       0.184455         5.0193 
 312   0.0000       0.185453         5.0464 
 313   0.0000       0.189138         5.1467 
 314   0.0000       0.190494         5.1836 
 315   0.0000       0.190537         5.1848 
 316   0.0000       0.193828         5.2743 
 317   0.0000       0.194106         5.2819 
 318   0.0000       0.196541         5.3482 
 319   0.0000       0.196954         5.3594 
 320   0.0000       0.199501         5.4287 
 321   0.0000       0.201802         5.4913 
 322   0.0000       0.203465         5.5366 
 323   0.0000       0.205239         5.5848 
 324   0.0000       0.207299         5.6409 
 325   0.0000       0.208685         5.6786 
 326   0.0000       0.210819         5.7367 
 327   0.0000       0.211272         5.7490 
 328   0.0000       0.212385         5.7793 
 329   0.0000       0.213125         5.7994 
 330   0.0000       0.214371         5.8333 
 331   0.0000       0.217402         5.9158 
 332   0.0000       0.218294         5.9401 
 333   0.0000       0.218561         5.9473 
 334   0.0000       0.221145         6.0177 
 335   0.0000       0.224279         6.1029 
 336   0.0000       0.225367         6.1325 
 337   0.0000       0.225812         6.1447 
 338   0.0000       0.226672         6.1681 
 339   0.0000       0.229098         6.2341 
 340   0.0000       0.230067         6.2604 
 341   0.0000       0.231310         6.2943 
 342   0.0000       0.233767         6.3611 
 343   0.0000       0.235516         6.4087 
 344   0.0000       0.236098         6.4246 
 345   0.0000       0.237809         6.4711 
 346   0.0000       0.238076         6.4784 
 347   0.0000       0.244068         6.6414 
 348   0.0000       0.244279         6.6472 
 349   0.0000       0.245645         6.6843 
 350   0.0000       0.247300         6.7294 
 351   0.0000       0.247769         6.7421 
 352   0.0000       0.248665         6.7665 
 353   0.0000       0.250932         6.8282 
 354   0.0000       0.251534         6.8446 
 355   0.0000       0.253848         6.9076 
 356   0.0000       0.254323         6.9205 
 357   0.0000       0.257996         7.0204 
 358   0.0000       0.258625         7.0375 
 359   0.0000       0.260145         7.0789 
 360   0.0000       0.260436         7.0868 
 361   0.0000       0.262429         7.1410 
 362   0.0000       0.265393         7.2217 
 363   0.0000       0.266255         7.2452 
 364   0.0000       0.267963         7.2916 
 365   0.0000       0.268413         7.3039 
 366   0.0000       0.268976         7.3192 
 367   0.0000       0.269805         7.3418 
 368   0.0000       0.271138         7.3780 
 369   0.0000       0.272507         7.4153 
 370   0.0000       0.273360         7.4385 
 371   0.0000       0.274071         7.4578 
 372   0.0000       0.275999         7.5103 
 373   0.0000       0.277190         7.5427 
 374   0.0000       0.277684         7.5562 
 375   0.0000       0.279501         7.6056 
 376   0.0000       0.280734         7.6392 
 377   0.0000       0.281135         7.6501 
 378   0.0000       0.282485         7.6868 
 379   0.0000       0.283028         7.7016 
 380   0.0000       0.283120         7.7041 
 381   0.0000       0.284830         7.7506 
 382   0.0000       0.286952         7.8084 
 383   0.0000       0.289448         7.8763 
 384   0.0000       0.290393         7.9020 
 385   0.0000       0.291907         7.9432 
 386   0.0000       0.291933         7.9439 
 387   0.0000       0.294781         8.0214 
 388   0.0000       0.294912         8.0250 
 389   0.0000       0.295150         8.0314 
 390   0.0000       0.295988         8.0542 
 391   0.0000       0.297611         8.0984 
 392   0.0000       0.299102         8.1390 
 393   0.0000       0.299879         8.1601 
 394   0.0000       0.300339         8.1727 
 395   0.0000       0.302009         8.2181 
 396   0.0000       0.304152         8.2764 
 397   0.0000       0.304432         8.2840 
 398   0.0000       0.304966         8.2985 
 399   0.0000       0.307841         8.3768 
 400   0.0000       0.309539         8.4230 
 401   0.0000       0.310082         8.4378 
 402   0.0000       0.310519         8.4497 
 403   0.0000       0.314116         8.5475 
 404   0.0000       0.314316         8.5530 
 405   0.0000       0.314542         8.5591 
 406   0.0000       0.316536         8.6134 
 407   0.0000       0.316737         8.6188 
 408   0.0000       0.318857         8.6765 
 409   0.0000       0.320258         8.7147 
 410   0.0000       0.321464         8.7475 
 411   0.0000       0.321626         8.7519 
 412   0.0000       0.324744         8.8367 
 413   0.0000       0.325803         8.8655 
 414   0.0000       0.326952         8.8968 
 415   0.0000       0.329107         8.9554 
 416   0.0000       0.329934         8.9780 
 417   0.0000       0.332997         9.0613 
 418   0.0000       0.334030         9.0894 
 419   0.0000       0.334352         9.0982 
 420   0.0000       0.337845         9.1932 
 421   0.0000       0.338711         9.2168 
 422   0.0000       0.339146         9.2286 
 423   0.0000       0.339822         9.2470 
 424   0.0000       0.340670         9.2701 
 425   0.0000       0.341704         9.2982 
 426   0.0000       0.342128         9.3098 
 427   0.0000       0.344773         9.3818 
 428   0.0000       0.345226         9.3941 
 429   0.0000       0.346264         9.4223 
 430   0.0000       0.348702         9.4887 
 431   0.0000       0.349383         9.5072 
 432   0.0000       0.350833         9.5466 
 433   0.0000       0.351272         9.5586 
 434   0.0000       0.352982         9.6051 
 435   0.0000       0.353101         9.6084 
 436   0.0000       0.355762         9.6808 
 437   0.0000       0.356209         9.6929 
 438   0.0000       0.357437         9.7264 
 439   0.0000       0.359051         9.7703 
 440   0.0000       0.359597         9.7851 
 441   0.0000       0.361583         9.8392 
 442   0.0000       0.363151         9.8818 
 443   0.0000       0.364269         9.9123 
 444   0.0000       0.365941         9.9578 
 445   0.0000       0.367848        10.0096 
 446   0.0000       0.368807        10.0357 
 447   0.0000       0.371508        10.1092 
 448   0.0000       0.371953        10.1214 
 449   0.0000       0.375689        10.2230 
 450   0.0000       0.377108        10.2616 
 451   0.0000       0.377552        10.2737 
 452   0.0000       0.379491        10.3265 
 453   0.0000       0.380792        10.3619 
 454   0.0000       0.381415        10.3788 
 455   0.0000       0.382241        10.4013 
 456   0.0000       0.382607        10.4113 
 457   0.0000       0.384513        10.4631 
 458   0.0000       0.386368        10.5136 
 459   0.0000       0.388070        10.5599 
 460   0.0000       0.388832        10.5807 
 461   0.0000       0.390182        10.6174 
 462   0.0000       0.393420        10.7055 
 463   0.0000       0.395641        10.7659 
 464   0.0000       0.398393        10.8408 
 465   0.0000       0.402196        10.9443 
 466   0.0000       0.403099        10.9689 
 467   0.0000       0.404463        11.0060 
 468   0.0000       0.405837        11.0434 
 469   0.0000       0.408044        11.1034 
 470   0.0000       0.408482        11.1154 
 471   0.0000       0.409792        11.1510 
 472   0.0000       0.411054        11.1853 
 473   0.0000       0.412139        11.2149 
 474   0.0000       0.415736        11.3127 
 475   0.0000       0.416265        11.3272 
 476   0.0000       0.417976        11.3737 
 477   0.0000       0.418124        11.3777 
 478   0.0000       0.421461        11.4685 
 479   0.0000       0.421754        11.4765 
 480   0.0000       0.422325        11.4920 
 481   0.0000       0.424103        11.5404 
 482   0.0000       0.428334        11.6556 
 483   0.0000       0.429049        11.6750 
 484   0.0000       0.429963        11.6999 
 485   0.0000       0.430479        11.7139 
 486   0.0000       0.432576        11.7710 
 487   0.0000       0.433983        11.8093 
 488   0.0000       0.438351        11.9281 
 489   0.0000       0.439607        11.9623 
 490   0.0000       0.441700        12.0193 
 491   0.0000       0.442464        12.0400 
 492   0.0000       0.443252        12.0615 
 493   0.0000       0.445464        12.1217 
 494   0.0000       0.446026        12.1370 
 495   0.0000       0.446540        12.1510 
 496   0.0000       0.452285        12.3073 
 497   0.0000       0.453050        12.3281 
 498   0.0000       0.454624        12.3709 
 499   0.0000       0.457880        12.4596 
 500   0.0000       0.458622        12.4797 
 501   0.0000       0.459423        12.5015 
 502   0.0000       0.462797        12.5933 
 503   0.0000       0.463210        12.6046 
 504   0.0000       0.463674        12.6172 
 505   0.0000       0.467082        12.7099 
 506   0.0000       0.467762        12.7284 
 507   0.0000       0.469828        12.7847 
 508   0.0000       0.470820        12.8117 
 509   0.0000       0.471092        12.8191 
 510   0.0000       0.473108        12.8739 
 511   0.0000       0.473263        12.8781 
 512   0.0000       0.475564        12.9408 
 513   0.0000       0.478466        13.0197 
 514   0.0000       0.479135        13.0379 
 515   0.0000       0.482168        13.1205 
 516   0.0000       0.482263        13.1231 
 517   0.0000       0.485022        13.1981 
 518   0.0000       0.486937        13.2502 
 519   0.0000       0.488775        13.3003 
 520   0.0000       0.490714        13.3530 
 521   0.0000       0.490899        13.3581 
 522   0.0000       0.493311        13.4237 
 523   0.0000       0.494147        13.4464 
 524   0.0000       0.497890        13.5483 
 525   0.0000       0.499395        13.5892 
 526   0.0000       0.502098        13.6628 
 527   0.0000       0.502451        13.6724 
 528   0.0000       0.504005        13.7147 
 529   0.0000       0.504498        13.7281 
 530   0.0000       0.507388        13.8067 
 531   0.0000       0.507984        13.8229 
 532   0.0000       0.511464        13.9176 
 533   0.0000       0.511787        13.9264 
 534   0.0000       0.512895        13.9566 
 535   0.0000       0.513156        13.9637 
 536   0.0000       0.515159        14.0182 
 537   0.0000       0.516548        14.0560 
 538   0.0000       0.518289        14.1034 
 539   0.0000       0.519454        14.1351 
 540   0.0000       0.521442        14.1892 
 541   0.0000       0.523556        14.2467 
 542   0.0000       0.525373        14.2961 
 543   0.0000       0.525720        14.3056 
 544   0.0000       0.526386        14.3237 
 545   0.0000       0.528556        14.3827 
 546   0.0000       0.529825        14.4173 
 547   0.0000       0.533073        14.5056 
 548   0.0000       0.535013        14.5584 
 549   0.0000       0.535704        14.5772 
 550   0.0000       0.537019        14.6130 
 551   0.0000       0.539024        14.6676 
 552   0.0000       0.540048        14.6955 
 553   0.0000       0.541054        14.7228 
 554   0.0000       0.543772        14.7968 
 555   0.0000       0.545718        14.8497 
 556   0.0000       0.546509        14.8713 
 557   0.0000       0.548682        14.9304 
 558   0.0000       0.553112        15.0509 
 559   0.0000       0.553431        15.0596 
 560   0.0000       0.556391        15.1402 
 561   0.0000       0.556887        15.1537 
 562   0.0000       0.559553        15.2262 
 563   0.0000       0.560149        15.2424 
 564   0.0000       0.561813        15.2877 
 565   0.0000       0.562481        15.3059 
 566   0.0000       0.565562        15.3897 
 567   0.0000       0.566377        15.4119 
 568   0.0000       0.568316        15.4647 
 569   0.0000       0.570055        15.5120 
 570   0.0000       0.572153        15.5691 
 571   0.0000       0.574650        15.6370 
 572   0.0000       0.574739        15.6394 
 573   0.0000       0.574981        15.6460 
 574   0.0000       0.578918        15.7531 
 575   0.0000       0.579783        15.7767 
 576   0.0000       0.583429        15.8759 
 577   0.0000       0.583946        15.8900 
 578   0.0000       0.584106        15.8943 
 579   0.0000       0.587537        15.9877 
 580   0.0000       0.588020        16.0008 
 581   0.0000       0.588264        16.0075 
 582   0.0000       0.590192        16.0599 
 583   0.0000       0.592484        16.1223 
 584   0.0000       0.593761        16.1571 
 585   0.0000       0.595636        16.2081 
 586   0.0000       0.598601        16.2888 
 587   0.0000       0.599289        16.3075 
 588   0.0000       0.599435        16.3115 
 589   0.0000       0.602308        16.3896 
 590   0.0000       0.602609        16.3978 
 591   0.0000       0.606551        16.5051 
 592   0.0000       0.607606        16.5338 
 593   0.0000       0.608411        16.5557 
 594   0.0000       0.609408        16.5828 
 595   0.0000       0.611735        16.6462 
 596   0.0000       0.613507        16.6944 
 597   0.0000       0.614932        16.7331 
 598   0.0000       0.615321        16.7437 
 599   0.0000       0.617685        16.8081 
 600   0.0000       0.620864        16.8946 
 601   0.0000       0.622717        16.9450 
 602   0.0000       0.622886        16.9496 
 603   0.0000       0.625478        17.0201 
 604   0.0000       0.625735        17.0271 
 605   0.0000       0.627784        17.0829 
 606   0.0000       0.628551        17.1037 
 607   0.0000       0.629942        17.1416 
 608   0.0000       0.630319        17.1518 
 609   0.0000       0.630454        17.1555 
 610   0.0000       0.633347        17.2343 
 611   0.0000       0.635618        17.2960 
 612   0.0000       0.639538        17.4027 
 613   0.0000       0.641564        17.4578 
 614   0.0000       0.643159        17.5012 
 615   0.0000       0.643840        17.5198 
 616   0.0000       0.645880        17.5753 
 617   0.0000       0.647423        17.6173 
 618   0.0000       0.648548        17.6479 
 619   0.0000       0.649929        17.6855 
 620   0.0000       0.652615        17.7586 
 621   0.0000       0.653657        17.7869 
 622   0.0000       0.654555        17.8113 
 623   0.0000       0.656932        17.8760 
 624   0.0000       0.659278        17.9399 
 625   0.0000       0.660253        17.9664 
 626   0.0000       0.662682        18.0325 
 627   0.0000       0.664903        18.0929 
 628   0.0000       0.666576        18.1385 
 629   0.0000       0.667713        18.1694 
 630   0.0000       0.668177        18.1820 
 631   0.0000       0.669071        18.2063 
 632   0.0000       0.669400        18.2153 
 633   0.0000       0.674326        18.3493 
 634   0.0000       0.675529        18.3821 
 635   0.0000       0.677940        18.4477 
 636   0.0000       0.678967        18.4756 
 637   0.0000       0.681040        18.5320 
 638   0.0000       0.681649        18.5486 
 639   0.0000       0.683803        18.6072 
 640   0.0000       0.684351        18.6221 
 641   0.0000       0.687695        18.7131 
 642   0.0000       0.687755        18.7148 
 643   0.0000       0.690686        18.7945 
 644   0.0000       0.690860        18.7993 
 645   0.0000       0.693877        18.8813 
 646   0.0000       0.694653        18.9025 
 647   0.0000       0.697081        18.9685 
 648   0.0000       0.698067        18.9954 
 649   0.0000       0.698330        19.0025 
 650   0.0000       0.700309        19.0564 
 651   0.0000       0.700706        19.0672 
 652   0.0000       0.705682        19.2026 
 653   0.0000       0.706496        19.2247 
 654   0.0000       0.708089        19.2681 
 655   0.0000       0.711125        19.3507 
 656   0.0000       0.711485        19.3605 
 657   0.0000       0.713531        19.4162 
 658   0.0000       0.715840        19.4790 
 659   0.0000       0.718847        19.5608 
 660   0.0000       0.720782        19.6135 
 661   0.0000       0.721623        19.6364 
 662   0.0000       0.722387        19.6571 
 663   0.0000       0.726955        19.7814 
 664   0.0000       0.727891        19.8069 
 665   0.0000       0.728706        19.8291 
 666   0.0000       0.729037        19.8381 
 667   0.0000       0.730107        19.8672 
 668   0.0000       0.730194        19.8696 
 669   0.0000       0.731108        19.8945 
 670   0.0000       0.734340        19.9824 
 671   0.0000       0.736611        20.0442 
 672   0.0000       0.737767        20.0757 
 673   0.0000       0.739634        20.1265 
 674   0.0000       0.741036        20.1646 
 675   0.0000       0.741167        20.1682 
 676   0.0000       0.743184        20.2231 
 677   0.0000       0.745030        20.2733 
 678   0.0000       0.747009        20.3271 
 679   0.0000       0.749377        20.3916 
 680   0.0000       0.750705        20.4277 
 681   0.0000       0.751992        20.4627 
 682   0.0000       0.753536        20.5048 
 683   0.0000       0.753901        20.5147 
 684   0.0000       0.756932        20.5972 
 685   0.0000       0.757404        20.6100 
 686   0.0000       0.759262        20.6606 
 687   0.0000       0.761978        20.7345 
 688   0.0000       0.763181        20.7672 
 689   0.0000       0.765740        20.8368 
 690   0.0000       0.766302        20.8521 
 691   0.0000       0.768514        20.9123 
 692   0.0000       0.770491        20.9661 
 693   0.0000       0.771424        20.9915 
 694   0.0000       0.774286        21.0694 
 695   0.0000       0.777024        21.1439 
 696   0.0000       0.779035        21.1986 
 697   0.0000       0.779513        21.2116 
 698   0.0000       0.780223        21.2309 
 699   0.0000       0.782525        21.2936 
 700   0.0000       0.782746        21.2996 
 701   0.0000       0.784076        21.3358 
 702   0.0000       0.785255        21.3679 
 703   0.0000       0.789154        21.4740 
 704   0.0000       0.790736        21.5170 
 705   0.0000       0.791142        21.5281 
 706   0.0000       0.797603        21.7039 
 707   0.0000       0.797862        21.7109 
 708   0.0000       0.801231        21.8026 
 709   0.0000       0.803190        21.8559 
 710   0.0000       0.803586        21.8667 
 711   0.0000       0.804552        21.8930 
 712   0.0000       0.805349        21.9147 
 713   0.0000       0.805515        21.9192 
 714   0.0000       0.808885        22.0109 
 715   0.0000       0.811794        22.0900 
 716   0.0000       0.812356        22.1053 
 717   0.0000       0.812926        22.1208 
 718   0.0000       0.815858        22.2006 
 719   0.0000       0.817357        22.2414 
 720   0.0000       0.818780        22.2801 
 721   0.0000       0.822449        22.3800 
 722   0.0000       0.822957        22.3938 
 723   0.0000       0.825704        22.4686 
 724   0.0000       0.826519        22.4907 
 725   0.0000       0.826907        22.5013 
 726   0.0000       0.829478        22.5712 
 727   0.0000       0.829966        22.5845 
 728   0.0000       0.832773        22.6609 
 729   0.0000       0.832912        22.6647 
 730   0.0000       0.837308        22.7843 
 731   0.0000       0.838007        22.8033 
 732   0.0000       0.840162        22.8620 
 733   0.0000       0.840555        22.8727 
 734   0.0000       0.843900        22.9637 
 735   0.0000       0.844825        22.9888 
 736   0.0000       0.846405        23.0319 
 737   0.0000       0.846913        23.0457 
 738   0.0000       0.848175        23.0800 
 739   0.0000       0.851142        23.1607 
 740   0.0000       0.851978        23.1835 
 741   0.0000       0.853522        23.2255 
 742   0.0000       0.854418        23.2499 
 743   0.0000       0.856403        23.3039 
 744   0.0000       0.856980        23.3196 
 745   0.0000       0.858029        23.3482 
 746   0.0000       0.859685        23.3932 
 747   0.0000       0.861274        23.4365 
 748   0.0000       0.861848        23.4521 
 749   0.0000       0.862191        23.4614 
 750   0.0000       0.865283        23.5455 
 751   0.0000       0.866137        23.5688 
 752   0.0000       0.867675        23.6106 
 753   0.0000       0.868962        23.6457 
 754   0.0000       0.870059        23.6755 
 755   0.0000       0.871265        23.7083 
 756   0.0000       0.871603        23.7175 
 757   0.0000       0.874866        23.8063 
 758   0.0000       0.877697        23.8834 
 759   0.0000       0.879898        23.9432 
 760   0.0000       0.880888        23.9702 
 761   0.0000       0.881987        24.0001 
 762   0.0000       0.882796        24.0221 
 763   0.0000       0.885927        24.1073 
 764   0.0000       0.888356        24.1734 
 765   0.0000       0.891628        24.2624 
 766   0.0000       0.892654        24.2904 
 767   0.0000       0.893534        24.3143 
 768   0.0000       0.895066        24.3560 
 769   0.0000       0.895263        24.3613 
 770   0.0000       0.897355        24.4183 
 771   0.0000       0.897903        24.4332 
 772   0.0000       0.900487        24.5035 
 773   0.0000       0.902853        24.5679 
 774   0.0000       0.904164        24.6035 
 775   0.0000       0.904643        24.6166 
 776   0.0000       0.905512        24.6402 
 777   0.0000       0.906220        24.6595 
 778   0.0000       0.907098        24.6834 
 779   0.0000       0.908320        24.7166 
 780   0.0000       0.909431        24.7469 
 781   0.0000       0.911152        24.7937 
 782   0.0000       0.914192        24.8764 
 783   0.0000       0.915291        24.9063 
 784   0.0000       0.916308        24.9340 
 785   0.0000       0.919268        25.0146 
 786   0.0000       0.920942        25.0601 
 787   0.0000       0.921924        25.0868 
 788   0.0000       0.923643        25.1336 
 789   0.0000       0.923837        25.1389 
 790   0.0000       0.924805        25.1652 
 791   0.0000       0.925860        25.1939 
 792   0.0000       0.927309        25.2334 
 793   0.0000       0.929270        25.2867 
 794   0.0000       0.930445        25.3187 
 795   0.0000       0.930815        25.3288 
 796   0.0000       0.931651        25.3515 
 797   0.0000       0.933656        25.4061 
 798   0.0000       0.935696        25.4616 
 799   0.0000       0.938077        25.5264 
 800   0.0000       0.938828        25.5468 
 801   0.0000       0.940712        25.5981 
 802   0.0000       0.944189        25.6927 
 803   0.0000       0.945361        25.7246 
 804   0.0000       0.946485        25.7552 
 805   0.0000       0.948113        25.7995 
 806   0.0000       0.948934        25.8218 
 807   0.0000       0.953065        25.9342 
 808   0.0000       0.953165        25.9369 
 809   0.0000       0.954826        25.9821 
 810   0.0000       0.955842        26.0098 
 811   0.0000       0.956168        26.0186 
 812   0.0000       0.957487        26.0545 
 813   0.0000       0.959519        26.1098 
 814   0.0000       0.963650        26.2222 
 815   0.0000       0.964003        26.2318 
 816   0.0000       0.964693        26.2506 
 817   0.0000       0.965327        26.2679 
 818   0.0000       0.967098        26.3161 
 819   0.0000       0.969096        26.3704 
 820   0.0000       0.969544        26.3826 
 821   0.0000       0.973085        26.4790 
 822   0.0000       0.974118        26.5071 
 823   0.0000       0.976099        26.5610 
 824   0.0000       0.977539        26.6002 
 825   0.0000       0.979308        26.6483 
 826   0.0000       0.984398        26.7868 
 827   0.0000       0.986542        26.8452 
 828   0.0000       0.987162        26.8621 
 829   0.0000       0.988404        26.8958 
 830   0.0000       0.988978        26.9114 
 831   0.0000       0.989344        26.9214 
 832   0.0000       0.990717        26.9588 
 833   0.0000       0.991869        26.9901 
 834   0.0000       0.994244        27.0548 
 835   0.0000       0.996667        27.1207 
 836   0.0000       0.999146        27.1882 
 837   0.0000       0.999204        27.1897 
 838   0.0000       1.001532        27.2531 
 839   0.0000       1.001868        27.2622 
 840   0.0000       1.004058        27.3218 
 841   0.0000       1.004458        27.3327 
 842   0.0000       1.006404        27.3856 
 843   0.0000       1.007604        27.4183 
 844   0.0000       1.008361        27.4389 
 845   0.0000       1.012866        27.5615 
 846   0.0000       1.015063        27.6213 
 847   0.0000       1.017430        27.6857 
 848   0.0000       1.019053        27.7298 
 849   0.0000       1.019551        27.7434 
 850   0.0000       1.020421        27.7671 
 851   0.0000       1.021739        27.8029 
 852   0.0000       1.022910        27.8348 
 853   0.0000       1.024040        27.8656 
 854   0.0000       1.024229        27.8707 
 855   0.0000       1.025800        27.9134 
 856   0.0000       1.026958        27.9449 
 857   0.0000       1.027730        27.9660 
 858   0.0000       1.031113        28.0580 
 859   0.0000       1.031935        28.0804 
 860   0.0000       1.032532        28.0966 
 861   0.0000       1.035293        28.1718 
 862   0.0000       1.036640        28.2084 
 863   0.0000       1.038246        28.2521 
 864   0.0000       1.040852        28.3230 
 865   0.0000       1.043185        28.3865 
 866   0.0000       1.044006        28.4088 
 867   0.0000       1.044898        28.4331 
 868   0.0000       1.047777        28.5115 
 869   0.0000       1.049004        28.5449 
 870   0.0000       1.049614        28.5614 
 871   0.0000       1.052134        28.6300 
 872   0.0000       1.053947        28.6794 
 873   0.0000       1.054397        28.6916 
 874   0.0000       1.057962        28.7886 
 875   0.0000       1.060959        28.8702 
 876   0.0000       1.061477        28.8843 
 877   0.0000       1.061586        28.8872 
 878   0.0000       1.062771        28.9195 
 879   0.0000       1.063449        28.9379 
 880   0.0000       1.065612        28.9968 
 881   0.0000       1.066225        29.0135 
 882   0.0000       1.067300        29.0427 
 883   0.0000       1.072144        29.1745 
 884   0.0000       1.072795        29.1922 
 885   0.0000       1.073129        29.2013 
 886   0.0000       1.075243        29.2589 
 887   0.0000       1.080478        29.4013 
 888   0.0000       1.080600        29.4046 
 889   0.0000       1.083345        29.4793 
 890   0.0000       1.084363        29.5070 
 891   0.0000       1.086129        29.5551 
 892   0.0000       1.088899        29.6304 
 893   0.0000       1.089090        29.6356 
 894   0.0000       1.090281        29.6680 
 895   0.0000       1.092540        29.7295 
 896   0.0000       1.096670        29.8419 
 897   0.0000       1.097568        29.8664 
 898   0.0000       1.100003        29.9326 
 899   0.0000       1.100173        29.9372 
 900   0.0000       1.100660        29.9505 
 901   0.0000       1.102340        29.9962 
 902   0.0000       1.102891        30.0112 
 903   0.0000       1.103937        30.0397 
 904   0.0000       1.106777        30.1169 
 905   0.0000       1.107267        30.1303 
 906   0.0000       1.108420        30.1616 
 907   0.0000       1.109008        30.1777 
 908   0.0000       1.110615        30.2214 
 909   0.0000       1.111397        30.2427 
 910   0.0000       1.114944        30.3392 
 911   0.0000       1.117331        30.4041 
 912   0.0000       1.118148        30.4264 
 913   0.0000       1.118651        30.4401 
 914   0.0000       1.119660        30.4675 
 915   0.0000       1.122263        30.5383 
 916   0.0000       1.125979        30.6394 
 917   0.0000       1.126629        30.6571 
 918   0.0000       1.128176        30.6992 
 919   0.0000       1.131086        30.7784 
 920   0.0000       1.132491        30.8166 
 921   0.0000       1.134947        30.8835 
 922   0.0000       1.136062        30.9138 
 923   0.0000       1.137044        30.9405 
 924   0.0000       1.138173        30.9713 
 925   0.0000       1.140106        31.0239 
 926   0.0000       1.142649        31.0931 
 927   0.0000       1.143932        31.1280 
 928   0.0000       1.147148        31.2155 
 929   0.0000       1.150332        31.3021 
 930   0.0000       1.151222        31.3263 
 931   0.0000       1.154931        31.4273 
 932   0.0000       1.156904        31.4810 
 933   0.0000       1.157153        31.4877 
 934   0.0000       1.157744        31.5038 
 935   0.0000       1.160918        31.5902 
 936   0.0000       1.161112        31.5955 
 937   0.0000       1.165116        31.7044 
 938   0.0000       1.165955        31.7272 
 939   0.0000       1.169217        31.8160 
 940   0.0000       1.172307        31.9001 
 941   0.0000       1.172704        31.9109 
 942   0.0000       1.175497        31.9869 
 943   0.0000       1.176601        32.0169 
 944   0.0000       1.176896        32.0250 
 945   0.0000       1.178099        32.0577 
 946   0.0000       1.181464        32.1493 
 947   0.0000       1.181645        32.1542 
 948   0.0000       1.183737        32.2111 
 949   0.0000       1.185146        32.2495 
 950   0.0000       1.186133        32.2763 
 951   0.0000       1.187578        32.3156 
 952   0.0000       1.188612        32.3438 
 953   0.0000       1.189300        32.3625 
 954   0.0000       1.190629        32.3987 
 955   0.0000       1.194335        32.4995 
 956   0.0000       1.196450        32.5571 
 957   0.0000       1.197453        32.5844 
 958   0.0000       1.199455        32.6388 
 959   0.0000       1.199661        32.6444 
 960   0.0000       1.202246        32.7148 
 961   0.0000       1.203151        32.7394 
 962   0.0000       1.205194        32.7950 
 963   0.0000       1.207479        32.8572 
 964   0.0000       1.208325        32.8802 
 965   0.0000       1.208558        32.8865 
 966   0.0000       1.214891        33.0589 
 967   0.0000       1.216414        33.1003 
 968   0.0000       1.217745        33.1365 
 969   0.0000       1.217796        33.1379 
 970   0.0000       1.218631        33.1606 
 971   0.0000       1.220773        33.2189 
 972   0.0000       1.221863        33.2486 
 973   0.0000       1.222035        33.2533 
 974   0.0000       1.224778        33.3279 
 975   0.0000       1.228531        33.4300 
 976   0.0000       1.230728        33.4898 
 977   0.0000       1.232143        33.5283 
 978   0.0000       1.232372        33.5346 
 979   0.0000       1.233932        33.5770 
 980   0.0000       1.238251        33.6945 
 981   0.0000       1.238622        33.7046 
 982   0.0000       1.240795        33.7637 
 983   0.0000       1.242943        33.8222 
 984   0.0000       1.244554        33.8660 
 985   0.0000       1.246134        33.9090 
 986   0.0000       1.249049        33.9884 
 987   0.0000       1.249345        33.9964 
 988   0.0000       1.250218        34.0202 
 989   0.0000       1.252119        34.0719 
 990   0.0000       1.255705        34.1695 
 991   0.0000       1.255964        34.1765 
 992   0.0000       1.256868        34.2011 
 993   0.0000       1.258830        34.2545 
 994   0.0000       1.260965        34.3126 
 995   0.0000       1.261880        34.3375 
 996   0.0000       1.264007        34.3954 
 997   0.0000       1.268422        34.5155 
 998   0.0000       1.268560        34.5193 
 999   0.0000       1.269441        34.5432 
 1000   0.0000       1.271230        34.5919 
 1001   0.0000       1.275123        34.6979 
 1002   0.0000       1.276082        34.7240 
 1003   0.0000       1.276977        34.7483 
 1004   0.0000       1.280263        34.8377 
 1005   0.0000       1.280767        34.8515 
 1006   0.0000       1.282065        34.8868 
 1007   0.0000       1.284223        34.9455 
 1008   0.0000       1.285226        34.9728 
 1009   0.0000       1.286425        35.0054 
 1010   0.0000       1.288459        35.0607 
 1011   0.0000       1.289134        35.0791 
 1012   0.0000       1.291369        35.1399 
 1013   0.0000       1.291927        35.1551 
 1014   0.0000       1.295579        35.2545 
 1015   0.0000       1.297288        35.3010 
 1016   0.0000       1.297586        35.3091 
 1017   0.0000       1.302137        35.4330 
 1018   0.0000       1.305700        35.5299 
 1019   0.0000       1.308149        35.5966 
 1020   0.0000       1.310353        35.6565 
 1021   0.0000       1.311783        35.6954 
 1022   0.0000       1.312407        35.7124 
 1023   0.0000       1.313672        35.7468 
 1024   0.0000       1.314312        35.7642 
 1025   0.0000       1.315209        35.7887 
 1026   0.0000       1.319927        35.9171 
 1027   0.0000       1.320613        35.9357 
 1028   0.0000       1.322836        35.9962 
 1029   0.0000       1.323098        36.0033 
 1030   0.0000       1.325724        36.0748 
 1031   0.0000       1.326330        36.0913 
 1032   0.0000       1.328850        36.1598 
 1033   0.0000       1.328883        36.1608 
 1034   0.0000       1.335639        36.3446 
 1035   0.0000       1.336031        36.3552 
 1036   0.0000       1.337758        36.4022 
 1037   0.0000       1.339615        36.4528 
 1038   0.0000       1.341642        36.5079 
 1039   0.0000       1.341911        36.5153 
 1040   0.0000       1.344553        36.5872 
 1041   0.0000       1.345287        36.6071 
 1042   0.0000       1.351776        36.7837 
 1043   0.0000       1.352708        36.8090 
 1044   0.0000       1.354564        36.8596 
 1045   0.0000       1.356535        36.9132 
 1046   0.0000       1.357264        36.9330 
 1047   0.0000       1.359950        37.0061 
 1048   0.0000       1.362852        37.0851 
 1049   0.0000       1.364045        37.1176 
 1050   0.0000       1.368456        37.2376 
 1051   0.0000       1.370249        37.2864 
 1052   0.0000       1.372557        37.3492 
 1053   0.0000       1.372720        37.3536 
 1054   0.0000       1.373084        37.3635 
 1055   0.0000       1.374714        37.4079 
 1056   0.0000       1.375761        37.4364 
 1057   0.0000       1.381058        37.5805 
 1058   0.0000       1.381335        37.5880 
 1059   0.0000       1.383400        37.6442 
 1060   0.0000       1.383963        37.6596 
 1061   0.0000       1.388305        37.7777 
 1062   0.0000       1.391822        37.8734 
 1063   0.0000       1.395720        37.9795 
 1064   0.0000       1.397758        38.0349 
 1065   0.0000       1.400863        38.1194 
 1066   0.0000       1.402222        38.1564 
 1067   0.0000       1.402904        38.1750 
 1068   0.0000       1.405213        38.2378 
 1069   0.0000       1.405683        38.2506 
 1070   0.0000       1.407490        38.2998 
 1071   0.0000       1.409917        38.3658 
 1072   0.0000       1.410737        38.3881 
 1073   0.0000       1.413878        38.4736 
 1074   0.0000       1.415043        38.5053 
 1075   0.0000       1.416162        38.5357 
 1076   0.0000       1.419428        38.6246 
 1077   0.0000       1.421268        38.6747 
 1078   0.0000       1.424308        38.7574 
 1079   0.0000       1.424594        38.7652 
 1080   0.0000       1.427973        38.8571 
 1081   0.0000       1.428829        38.8804 
 1082   0.0000       1.431240        38.9460 
 1083   0.0000       1.432444        38.9788 
 1084   0.0000       1.433133        38.9975 
 1085   0.0000       1.434334        39.0302 
 1086   0.0000       1.438873        39.1537 
 1087   0.0000       1.439778        39.1783 
 1088   0.0000       1.442083        39.2411 
 1089   0.0000       1.443233        39.2724 
 1090   0.0000       1.446183        39.3526 
 1091   0.0000       1.447750        39.3953 
 1092   0.0000       1.450621        39.4734 
 1093   0.0000       1.452328        39.5199 
 1094   0.0000       1.453999        39.5653 
 1095   0.0000       1.457255        39.6539 
 1096   0.0000       1.461153        39.7600 
 1097   0.0000       1.461300        39.7640 
 1098   0.0000       1.463152        39.8144 
 1099   0.0000       1.466292        39.8998 
 1100   0.0000       1.468963        39.9725 
 1101   0.0000       1.469259        39.9806 
 1102   0.0000       1.471327        40.0368 
 1103   0.0000       1.473803        40.1042 
 1104   0.0000       1.474487        40.1228 
 1105   0.0000       1.474929        40.1349 
 1106   0.0000       1.478132        40.2220 
 1107   0.0000       1.480017        40.2733 
 1108   0.0000       1.480254        40.2797 
 1109   0.0000       1.482658        40.3452 
 1110   0.0000       1.483641        40.3719 
 1111   0.0000       1.485999        40.4361 
 1112   0.0000       1.489867        40.5414 
 1113   0.0000       1.490200        40.5504 
 1114   0.0000       1.493712        40.6460 
 1115   0.0000       1.494722        40.6735 
 1116   0.0000       1.498187        40.7677 
 1117   0.0000       1.499788        40.8113 
 1118   0.0000       1.500192        40.8223 
 1119   0.0000       1.501127        40.8477 
 1120   0.0000       1.501907        40.8690 
 1121   0.0000       1.504918        40.9509 
 1122   0.0000       1.506846        41.0034 
 1123   0.0000       1.510387        41.0997 
 1124   0.0000       1.511964        41.1426 
 1125   0.0000       1.512440        41.1556 
 1126   0.0000       1.517524        41.2939 
 1127   0.0000       1.518301        41.3151 
 1128   0.0000       1.520830        41.3839 
 1129   0.0000       1.520861        41.3847 
 1130   0.0000       1.524487        41.4834 
 1131   0.0000       1.525375        41.5076 
 1132   0.0000       1.526535        41.5391 
 1133   0.0000       1.530279        41.6410 
 1134   0.0000       1.530807        41.6554 
 1135   0.0000       1.532818        41.7101 
 1136   0.0000       1.537843        41.8468 
 1137   0.0000       1.538740        41.8712 
 1138   0.0000       1.540335        41.9146 
 1139   0.0000       1.541096        41.9354 
 1140   0.0000       1.542908        41.9847 
 1141   0.0000       1.543497        42.0007 
 1142   0.0000       1.546837        42.0916 
 1143   0.0000       1.549475        42.1634 
 1144   0.0000       1.551255        42.2118 
 1145   0.0000       1.552738        42.2521 
 1146   0.0000       1.553314        42.2678 
 1147   0.0000       1.555940        42.3393 
 1148   0.0000       1.558140        42.3991 
 1149   0.0000       1.559638        42.4399 
 1150   0.0000       1.561391        42.4876 
 1151   0.0000       1.562387        42.5147 
 1152   0.0000       1.564120        42.5619 
 1153   0.0000       1.566645        42.6306 
 1154   0.0000       1.568945        42.6932 
 1155   0.0000       1.570719        42.7414 
 1156   0.0000       1.571987        42.7759 
 1157   0.0000       1.573642        42.8210 
 1158   0.0000       1.577211        42.9181 
 1159   0.0000       1.577820        42.9347 
 1160   0.0000       1.580376        43.0042 
 1161   0.0000       1.581883        43.0452 
 1162   0.0000       1.583395        43.0864 
 1163   0.0000       1.587739        43.2046 
 1164   0.0000       1.588414        43.2230 
 1165   0.0000       1.589913        43.2637 
 1166   0.0000       1.591587        43.3093 
 1167   0.0000       1.594209        43.3806 
 1168   0.0000       1.598249        43.4906 
 1169   0.0000       1.600965        43.5645 
 1170   0.0000       1.601536        43.5800 
 1171   0.0000       1.602815        43.6148 
 1172   0.0000       1.604190        43.6522 
 1173   0.0000       1.608231        43.7622 
 1174   0.0000       1.610673        43.8286 
 1175   0.0000       1.613673        43.9103 
 1176   0.0000       1.613830        43.9145 
 1177   0.0000       1.614629        43.9363 
 1178   0.0000       1.617798        44.0225 
 1179   0.0000       1.622250        44.1437 
 1180   0.0000       1.622291        44.1448 
 1181   0.0000       1.626271        44.2531 
 1182   0.0000       1.626829        44.2683 
 1183   0.0000       1.632634        44.4262 
 1184   0.0000       1.635310        44.4990 
 1185   0.0000       1.636267        44.5251 
 1186   0.0000       1.639122        44.6028 
 1187   0.0000       1.640070        44.6286 
 1188   0.0000       1.641426        44.6655 
 1189   0.0000       1.642076        44.6832 
 1190   0.0000       1.642108        44.6840 
 1191   0.0000       1.644044        44.7367 
 1192   0.0000       1.645285        44.7705 
 1193   0.0000       1.648616        44.8611 
 1194   0.0000       1.651108        44.9289 
 1195   0.0000       1.651284        44.9337 
 1196   0.0000       1.654020        45.0082 
 1197   0.0000       1.660213        45.1767 
 1198   0.0000       1.660812        45.1930 
 1199   0.0000       1.663019        45.2530 
 1200   0.0000       1.665406        45.3180 
 1201   0.0000       1.667547        45.3763 
 1202   0.0000       1.669542        45.4305 
 1203   0.0000       1.671113        45.4733 
 1204   0.0000       1.672325        45.5063 
 1205   0.0000       1.672433        45.5092 
 1206   0.0000       1.676612        45.6229 
 1207   0.0000       1.678841        45.6836 
 1208   0.0000       1.678958        45.6868 
 1209   0.0000       1.684202        45.8295 
 1210   0.0000       1.685412        45.8624 
 1211   0.0000       1.686827        45.9009 
 1212   0.0000       1.687835        45.9283 
 1213   0.0000       1.689934        45.9855 
 1214   0.0000       1.690102        45.9900 
 1215   0.0000       1.691844        46.0374 
 1216   0.0000       1.694844        46.1190 
 1217   0.0000       1.697100        46.1804 
 1218   0.0000       1.698307        46.2133 
 1219   0.0000       1.701434        46.2984 
 1220   0.0000       1.702383        46.3242 
 1221   0.0000       1.705459        46.4079 
 1222   0.0000       1.706936        46.4481 
 1223   0.0000       1.708026        46.4777 
 1224   0.0000       1.712411        46.5971 
 1225   0.0000       1.713762        46.6338 
 1226   0.0000       1.713967        46.6394 
 1227   0.0000       1.714592        46.6564 
 1228   0.0000       1.717323        46.7307 
 1229   0.0000       1.721298        46.8389 
 1230   0.0000       1.722815        46.8802 
 1231   0.0000       1.725612        46.9563 
 1232   0.0000       1.727519        47.0082 
 1233   0.0000       1.728752        47.0417 
 1234   0.0000       1.730938        47.1012 
 1235   0.0000       1.731768        47.1238 
 1236   0.0000       1.733717        47.1768 
 1237   0.0000       1.735901        47.2363 
 1238   0.0000       1.737583        47.2820 
 1239   0.0000       1.739824        47.3430 
 1240   0.0000       1.741001        47.3750 
 1241   0.0000       1.743316        47.4380 
 1242   0.0000       1.744701        47.4757 
 1243   0.0000       1.746348        47.5205 
 1244   0.0000       1.747952        47.5642 
 1245   0.0000       1.751889        47.6713 
 1246   0.0000       1.752853        47.6975 
 1247   0.0000       1.756052        47.7846 
 1248   0.0000       1.758768        47.8585 
 1249   0.0000       1.760012        47.8924 
 1250   0.0000       1.761987        47.9461 
 1251   0.0000       1.763568        47.9891 
 1252   0.0000       1.770663        48.1822 
 1253   0.0000       1.771956        48.2174 
 1254   0.0000       1.773782        48.2671 
 1255   0.0000       1.774271        48.2804 
 1256   0.0000       1.778004        48.3819 
 1257   0.0000       1.778180        48.3868 
 1258   0.0000       1.780403        48.4472 
 1259   0.0000       1.782194        48.4960 
 1260   0.0000       1.783724        48.5376 
 1261   0.0000       1.785023        48.5729 
 1262   0.0000       1.787549        48.6417 
 1263   0.0000       1.788620        48.6708 
 1264   0.0000       1.789572        48.6967 
 1265   0.0000       1.794996        48.8443 
 1266   0.0000       1.797457        48.9113 
 1267   0.0000       1.799064        48.9550 
 1268   0.0000       1.799706        48.9725 
 1269   0.0000       1.801245        49.0144 
 1270   0.0000       1.803346        49.0715 
 1271   0.0000       1.805874        49.1403 
 1272   0.0000       1.809190        49.2306 
 1273   0.0000       1.811431        49.2915 
 1274   0.0000       1.812648        49.3247 
 1275   0.0000       1.813169        49.3388 
 1276   0.0000       1.814900        49.3859 
 1277   0.0000       1.815306        49.3970 
 1278   0.0000       1.821907        49.5766 
 1279   0.0000       1.826427        49.6996 
 1280   0.0000       1.827167        49.7197 
 1281   0.0000       1.828237        49.7489 
 1282   0.0000       1.831781        49.8453 
 1283   0.0000       1.833545        49.8933 
 1284   0.0000       1.833831        49.9011 
 1285   0.0000       1.834070        49.9076 
 1286   0.0000       1.837087        49.9897 
 1287   0.0000       1.837780        50.0085 
 1288   0.0000       1.840519        50.0831 
 1289   0.0000       1.843763        50.1713 
 1290   0.0000       1.845621        50.2219 
 1291   0.0000       1.847334        50.2685 
 1292   0.0000       1.851958        50.3943 
 1293   0.0000       1.854578        50.4656 
 1294   0.0000       1.856584        50.5202 
 1295   0.0000       1.859585        50.6019 
 1296   0.0000       1.860016        50.6136 
 1297   0.0000       1.862360        50.6774 
 1298   0.0000       1.862971        50.6940 
 1299   0.0000       1.866968        50.8028 
 1300   0.0000       1.868387        50.8414 
 1301   0.0000       1.869770        50.8790 
 1302   0.0000       1.873140        50.9707 
 1303   0.0000       1.874010        50.9944 
 1304   0.0000       1.877425        51.0873 
 1305   0.0000       1.880631        51.1746 
 1306   0.0000       1.881340        51.1939 
 1307   0.0000       1.882615        51.2286 
 1308   0.0000       1.883668        51.2572 
 1309   0.0000       1.885058        51.2950 
 1310   0.0000       1.890446        51.4417 
 1311   0.0000       1.890520        51.4437 
 1312   0.0000       1.892163        51.4884 
 1313   0.0000       1.895651        51.5833 
 1314   0.0000       1.896292        51.6007 
 1315   0.0000       1.897253        51.6269 
 1316   0.0000       1.899459        51.6869 
 1317   0.0000       1.901443        51.7409 
 1318   0.0000       1.903896        51.8076 
 1319   0.0000       1.904108        51.8134 
 1320   0.0000       1.907566        51.9075 
 1321   0.0000       1.907730        51.9120 
 1322   0.0000       1.909226        51.9527 
 1323   0.0000       1.912591        52.0443 
 1324   0.0000       1.915570        52.1253 
 1325   0.0000       1.916836        52.1597 
 1326   0.0000       1.917718        52.1838 
 1327   0.0000       1.918560        52.2067 
 1328   0.0000       1.919997        52.2458 
 1329   0.0000       1.921780        52.2943 
 1330   0.0000       1.925329        52.3909 
 1331   0.0000       1.926032        52.4100 
 1332   0.0000       1.929129        52.4943 
 1333   0.0000       1.931733        52.5651 
 1334   0.0000       1.932375        52.5826 
 1335   0.0000       1.933736        52.6196 
 1336   0.0000       1.936750        52.7017 
 1337   0.0000       1.937988        52.7353 
 1338   0.0000       1.938243        52.7423 
 1339   0.0000       1.939526        52.7772 
 1340   0.0000       1.940139        52.7939 
 1341   0.0000       1.944714        52.9184 
 1342   0.0000       1.947264        52.9877 
 1343   0.0000       1.948010        53.0080 
 1344   0.0000       1.948036        53.0087 
 1345   0.0000       1.949410        53.0461 
 1346   0.0000       1.952052        53.1180 
 1347   0.0000       1.955389        53.2088 
 1348   0.0000       1.957767        53.2735 
 1349   0.0000       1.958433        53.2917 
 1350   0.0000       1.961455        53.3739 
 1351   0.0000       1.962123        53.3921 
 1352   0.0000       1.964071        53.4451 
 1353   0.0000       1.966793        53.5192 
 1354   0.0000       1.966917        53.5225 
 1355   0.0000       1.970286        53.6142 
 1356   0.0000       1.970936        53.6319 
 1357   0.0000       1.973934        53.7135 
 1358   0.0000       1.977213        53.8027 
 1359   0.0000       1.977800        53.8187 
 1360   0.0000       1.980527        53.8929 
 1361   0.0000       1.980694        53.8974 
 1362   0.0000       1.981221        53.9118 
 1363   0.0000       1.986105        54.0447 
 1364   0.0000       1.986304        54.0501 
 1365   0.0000       1.986960        54.0679 
 1366   0.0000       1.989876        54.1473 
 1367   0.0000       1.991559        54.1931 
 1368   0.0000       1.992197        54.2104 
 1369   0.0000       1.996549        54.3289 
 1370   0.0000       1.998504        54.3821 
 1371   0.0000       1.999526        54.4099 
 1372   0.0000       2.000903        54.4473 
 1373   0.0000       2.002479        54.4902 
 1374   0.0000       2.003541        54.5191 
 1375   0.0000       2.006156        54.5903 
 1376   0.0000       2.007716        54.6327 
 1377   0.0000       2.008793        54.6620 
 1378   0.0000       2.009101        54.6704 
 1379   0.0000       2.010707        54.7141 
 1380   0.0000       2.012641        54.7667 
 1381   0.0000       2.014665        54.8218 
 1382   0.0000       2.015409        54.8421 
 1383   0.0000       2.015716        54.8504 
 1384   0.0000       2.021076        54.9963 
 1385   0.0000       2.021972        55.0207 
 1386   0.0000       2.024900        55.1003 
 1387   0.0000       2.026898        55.1547 
 1388   0.0000       2.028159        55.1890 
 1389   0.0000       2.028759        55.2053 
 1390   0.0000       2.029631        55.2291 
 1391   0.0000       2.031928        55.2916 
 1392   0.0000       2.032247        55.3003 
 1393   0.0000       2.034213        55.3538 
 1394   0.0000       2.036419        55.4138 
 1395   0.0000       2.036621        55.4193 
 1396   0.0000       2.039880        55.5079 
 1397   0.0000       2.042374        55.5758 
 1398   0.0000       2.043571        55.6084 
 1399   0.0000       2.044235        55.6265 
 1400   0.0000       2.048576        55.7446 
 1401   0.0000       2.050434        55.7951 
 1402   0.0000       2.053018        55.8655 
 1403   0.0000       2.054360        55.9020 
 1404   0.0000       2.056402        55.9575 
 1405   0.0000       2.059576        56.0439 
 1406   0.0000       2.061138        56.0864 
 1407   0.0000       2.062755        56.1304 
 1408   0.0000       2.063855        56.1603 
 1409   0.0000       2.064010        56.1646 
 1410   0.0000       2.067330        56.2549 
 1411   0.0000       2.067455        56.2583 
 1412   0.0000       2.069106        56.3032 
 1413   0.0000       2.072165        56.3865 
 1414   0.0000       2.072703        56.4011 
 1415   0.0000       2.073112        56.4123 
 1416   0.0000       2.076248        56.4976 
 1417   0.0000       2.079276        56.5800 
 1418   0.0000       2.080445        56.6118 
 1419   0.0000       2.081117        56.6301 
 1420   0.0000       2.081529        56.6413 
 1421   0.0000       2.083447        56.6935 
 1422   0.0000       2.088217        56.8233 
 1423   0.0000       2.089416        56.8559 
 1424   0.0000       2.089693        56.8634 
 1425   0.0000       2.093897        56.9778 
 1426   0.0000       2.094464        56.9933 
 1427   0.0000       2.095163        57.0123 
 1428   0.0000       2.098441        57.1015 
 1429   0.0000       2.099504        57.1304 
 1430   0.0000       2.102360        57.2081 
 1431   0.0000       2.103654        57.2433 
 1432   0.0000       2.103860        57.2489 
 1433   0.0000       2.107301        57.3426 
 1434   0.0000       2.108067        57.3634 
 1435   0.0000       2.108875        57.3854 
 1436   0.0000       2.109785        57.4102 
 1437   0.0000       2.114285        57.5326 
 1438   0.0000       2.115719        57.5716 
 1439   0.0000       2.116961        57.6054 
 1440   0.0000       2.119055        57.6624 
 1441   0.0000       2.121136        57.7190 
 1442   0.0000       2.122327        57.7514 
 1443   0.0000       2.122443        57.7546 
 1444   0.0000       2.124267        57.8043 
 1445   0.0000       2.126485        57.8646 
 1446   0.0000       2.128051        57.9072 
 1447   0.0000       2.130238        57.9667 
 1448   0.0000       2.133651        58.0596 
 1449   0.0000       2.136133        58.1271 
 1450   0.0000       2.137867        58.1743 
 1451   0.0000       2.138194        58.1832 
 1452   0.0000       2.139668        58.2233 
 1453   0.0000       2.139808        58.2271 
 1454   0.0000       2.141294        58.2676 
 1455   0.0000       2.144924        58.3664 
 1456   0.0000       2.146328        58.4046 
 1457   0.0000       2.146466        58.4083 
 1458   0.0000       2.148478        58.4631 
 1459   0.0000       2.150905        58.5291 
 1460   0.0000       2.152906        58.5836 
 1461   0.0000       2.154896        58.6377 
 1462   0.0000       2.157775        58.7161 
 1463   0.0000       2.157986        58.7218 
 1464   0.0000       2.159293        58.7574 
 1465   0.0000       2.159711        58.7687 
 1466   0.0000       2.162581        58.8468 
 1467   0.0000       2.165083        58.9149 
 1468   0.0000       2.165945        58.9384 
 1469   0.0000       2.168566        59.0097 
 1470   0.0000       2.170682        59.0673 
 1471   0.0000       2.171165        59.0804 
 1472   0.0000       2.173094        59.1329 
 1473   0.0000       2.173481        59.1434 
 1474   0.0000       2.175825        59.2072 
 1475   0.0000       2.175855        59.2080 
 1476   0.0000       2.177655        59.2570 
 1477   0.0000       2.181975        59.3745 
 1478   0.0000       2.184023        59.4303 
 1479   0.0000       2.185891        59.4811 
 1480   0.0000       2.185962        59.4830 
 1481   0.0000       2.189353        59.5753 
 1482   0.0000       2.190192        59.5982 
 1483   0.0000       2.192431        59.6591 
 1484   0.0000       2.192597        59.6636 
 1485   0.0000       2.194937        59.7273 
 1486   0.0000       2.195198        59.7344 
 1487   0.0000       2.196752        59.7767 
 1488   0.0000       2.202288        59.9273 
 1489   0.0000       2.203410        59.9578 
 1490   0.0000       2.204717        59.9934 
 1491   0.0000       2.204896        59.9983 
 1492   0.0000       2.205403        60.0121 
 1493   0.0000       2.205790        60.0226 
 1494   0.0000       2.208488        60.0960 
 1495   0.0000       2.211731        60.1843 
 1496   0.0000       2.211995        60.1915 
 1497   0.0000       2.213054        60.2203 
 1498   0.0000       2.216377        60.3107 
 1499   0.0000       2.219221        60.3881 
 1500   0.0000       2.219439        60.3940 
 1501   0.0000       2.221011        60.4368 
 1502   0.0000       2.223380        60.5012 
 1503   0.0000       2.225609        60.5619 
 1504   0.0000       2.225804        60.5672 
 1505   0.0000       2.228433        60.6388 
 1506   0.0000       2.229728        60.6740 
 1507   0.0000       2.232549        60.7507 
 1508   0.0000       2.234014        60.7906 
 1509   0.0000       2.234823        60.8126 
 1510   0.0000       2.236446        60.8568 
 1511   0.0000       2.236837        60.8674 
 1512   0.0000       2.238979        60.9257 
 1513   0.0000       2.241164        60.9852 
 1514   0.0000       2.242474        61.0208 
 1515   0.0000       2.243498        61.0487 
 1516   0.0000       2.245026        61.0903 
 1517   0.0000       2.246713        61.1362 
 1518   0.0000       2.247600        61.1603 
 1519   0.0000       2.248724        61.1909 
 1520   0.0000       2.251034        61.2537 
 1521   0.0000       2.253377        61.3175 
 1522   0.0000       2.253726        61.3270 
 1523   0.0000       2.255400        61.3725 
 1524   0.0000       2.257319        61.4248 
 1525   0.0000       2.258336        61.4525 
 1526   0.0000       2.261493        61.5384 
 1527   0.0000       2.262831        61.5747 
 1528   0.0000       2.263004        61.5795 
 1529   0.0000       2.266455        61.6734 
 1530   0.0000       2.268038        61.7165 
 1531   0.0000       2.268124        61.7188 
 1532   0.0000       2.270379        61.7801 
 1533   0.0000       2.271149        61.8011 
 1534   0.0000       2.274956        61.9047 
 1535   0.0000       2.275158        61.9102 
 1536   0.0000       2.275863        61.9294 
 1537   0.0000       2.276041        61.9342 
 1538   0.0000       2.280207        62.0476 
 1539   0.0000       2.282195        62.1017 
 1540   0.0000       2.285157        62.1823 
 1541   0.0000       2.287251        62.2393 
 1542   0.0000       2.287852        62.2556 
 1543   0.0000       2.290222        62.3201 
 1544   0.0000       2.291657        62.3592 
 1545   0.0000       2.293609        62.4123 
 1546   0.0000       2.293780        62.4169 
 1547   0.0000       2.295686        62.4688 
 1548   0.0000       2.296580        62.4931 
 1549   0.0000       2.298588        62.5478 
 1550   0.0000       2.302256        62.6476 
 1551   0.0000       2.303418        62.6792 
 1552   0.0000       2.304737        62.7151 
 1553   0.0000       2.305864        62.7457 
 1554   0.0000       2.308269        62.8112 
 1555   0.0000       2.310480        62.8714 
 1556   0.0000       2.311675        62.9039 
 1557   0.0000       2.312869        62.9364 
 1558   0.0000       2.313795        62.9616 
 1559   0.0000       2.316926        63.0468 
 1560   0.0000       2.317073        63.0507 
 1561   0.0000       2.318655        63.0938 
 1562   0.0000       2.319256        63.1102 
 1563   0.0000       2.321221        63.1636 
 1564   0.0000       2.321877        63.1815 
 1565   0.0000       2.323909        63.2368 
 1566   0.0000       2.325811        63.2885 
 1567   0.0000       2.327972        63.3473 
 1568   0.0000       2.328507        63.3619 
 1569   0.0000       2.331391        63.4404 
 1570   0.0000       2.333423        63.4957 
 1571   0.0000       2.334977        63.5380 
 1572   0.0000       2.336915        63.5907 
 1573   0.0000       2.338791        63.6418 
 1574   0.0000       2.339736        63.6675 
 1575   0.0000       2.344276        63.7910 
 1576   0.0000       2.344356        63.7932 
 1577   0.0000       2.345766        63.8315 
 1578   0.0000       2.347368        63.8751 
 1579   0.0000       2.347801        63.8869 
 1580   0.0000       2.349530        63.9340 
 1581   0.0000       2.353441        64.0404 
 1582   0.0000       2.353783        64.0497 
 1583   0.0000       2.356341        64.1193 
 1584   0.0000       2.361106        64.2490 
 1585   0.0000       2.363387        64.3110 
 1586   0.0000       2.364035        64.3287 
 1587   0.0000       2.365603        64.3713 
 1588   0.0000       2.366782        64.4034 
 1589   0.0000       2.366893        64.4064 
 1590   0.0000       2.368814        64.4587 
 1591   0.0000       2.369889        64.4880 
 1592   0.0000       2.373408        64.5837 
 1593   0.0000       2.377551        64.6965 
 1594   0.0000       2.377972        64.7079 
 1595   0.0000       2.378854        64.7319 
 1596   0.0000       2.379654        64.7537 
 1597   0.0000       2.382779        64.8387 
 1598   0.0000       2.384092        64.8744 
 1599   0.0000       2.385328        64.9081 
 1600   0.0000       2.386834        64.9490 
 1601   0.0000       2.389067        65.0098 
 1602   0.0000       2.390252        65.0421 
 1603   0.0000       2.391122        65.0657 
 1604   0.0000       2.395357        65.1810 
 1605   0.0000       2.396100        65.2012 
 1606   0.0000       2.397533        65.2402 
 1607   0.0000       2.400104        65.3102 
 1608   0.0000       2.400126        65.3108 
 1609   0.0000       2.403857        65.4123 
 1610   0.0000       2.405305        65.4517 
 1611   0.0000       2.406607        65.4871 
 1612   0.0000       2.409684        65.5708 
 1613   0.0000       2.409805        65.5741 
 1614   0.0000       2.411384        65.6171 
 1615   0.0000       2.413389        65.6717 
 1616   0.0000       2.415205        65.7211 
 1617   0.0000       2.416361        65.7525 
 1618   0.0000       2.416709        65.7620 
 1619   0.0000       2.418972        65.8236 
 1620   0.0000       2.420941        65.8772 
 1621   0.0000       2.422392        65.9166 
 1622   0.0000       2.424366        65.9703 
 1623   0.0000       2.426185        66.0199 
 1624   0.0000       2.428471        66.0821 
 1625   0.0000       2.429649        66.1141 
 1626   0.0000       2.431746        66.1712 
 1627   0.0000       2.433198        66.2107 
 1628   0.0000       2.433992        66.2323 
 1629   0.0000       2.438257        66.3483 
 1630   0.0000       2.439024        66.3692 
 1631   0.0000       2.441026        66.4237 
 1632   0.0000       2.444024        66.5053 
 1633   0.0000       2.444489        66.5179 
 1634   0.0000       2.445484        66.5450 
 1635   0.0000       2.446254        66.5659 
 1636   0.0000       2.446338        66.5682 
 1637   0.0000       2.450112        66.6710 
 1638   0.0000       2.450701        66.6870 
 1639   0.0000       2.452750        66.7427 
 1640   0.0000       2.455123        66.8073 
 1641   0.0000       2.456942        66.8568 
 1642   0.0000       2.457631        66.8755 
 1643   0.0000       2.461093        66.9698 
 1644   0.0000       2.461136        66.9709 
 1645   0.0000       2.464336        67.0580 
 1646   0.0000       2.464465        67.0615 
 1647   0.0000       2.468865        67.1812 
 1648   0.0000       2.469612        67.2016 
 1649   0.0000       2.470313        67.2206 
 1650   0.0000       2.474973        67.3474 
 1651   0.0000       2.476327        67.3843 
 1652   0.0000       2.477051        67.4040 
 1653   0.0000       2.477622        67.4195 
 1654   0.0000       2.479826        67.4795 
 1655   0.0000       2.481212        67.5172 
 1656   0.0000       2.481735        67.5315 
 1657   0.0000       2.485760        67.6410 
 1658   0.0000       2.490077        67.7584 
 1659   0.0000       2.490741        67.7765 
 1660   0.0000       2.491206        67.7892 
 1661   0.0000       2.492573        67.8264 
 1662   0.0000       2.494948        67.8910 
 1663   0.0000       2.497425        67.9584 
 1664   0.0000       2.497471        67.9596 
 1665   0.0000       2.499998        68.0284 
 1666   0.0000       2.502600        68.0992 
 1667   0.0000       2.503378        68.1204 
 1668   0.0000       2.504996        68.1644 
 1669   0.0000       2.508514        68.2601 
 1670   0.0000       2.509580        68.2891 
 1671   0.0000       2.510565        68.3159 
 1672   0.0000       2.512713        68.3744 
 1673   0.0000       2.514120        68.4127 
 1674   0.0000       2.514431        68.4211 
 1675   0.0000       2.516850        68.4870 
 1676   0.0000       2.518070        68.5202 
 1677   0.0000       2.519984        68.5723 
 1678   0.0000       2.520698        68.5917 
 1679   0.0000       2.524984        68.7083 
 1680   0.0000       2.527581        68.7790 
 1681   0.0000       2.528631        68.8076 
 1682   0.0000       2.529629        68.8347 
 1683   0.0000       2.530816        68.8670 
 1684   0.0000       2.532353        68.9088 
 1685   0.0000       2.533748        68.9468 
 1686   0.0000       2.534235        68.9600 
 1687   0.0000       2.536680        69.0266 
 1688   0.0000       2.542016        69.1718 
 1689   0.0000       2.543796        69.2202 
 1690   0.0000       2.544446        69.2379 
 1691   0.0000       2.544803        69.2476 
 1692   0.0000       2.547012        69.3077 
 1693   0.0000       2.547672        69.3257 
 1694   0.0000       2.549147        69.3658 
 1695   0.0000       2.552073        69.4454 
 1696   0.0000       2.553034        69.4716 
 1697   0.0000       2.553558        69.4858 
 1698   0.0000       2.555290        69.5330 
 1699   0.0000       2.557224        69.5856 
 1700   0.0000       2.557282        69.5872 
 1701   0.0000       2.559222        69.6400 
 1702   0.0000       2.559887        69.6581 
 1703   0.0000       2.565237        69.8036 
 1704   0.0000       2.565872        69.8209 
 1705   0.0000       2.567501        69.8653 
 1706   0.0000       2.570187        69.9384 
 1707   0.0000       2.571017        69.9609 
 1708   0.0000       2.572366        69.9976 
 1709   0.0000       2.574227        70.0483 
 1710   0.0000       2.575638        70.0867 
 1711   0.0000       2.576020        70.0971 
 1712   0.0000       2.577286        70.1315 
 1713   0.0000       2.580446        70.2175 
 1714   0.0000       2.581912        70.2574 
 1715   0.0000       2.584393        70.3249 
 1716   0.0000       2.588357        70.4328 
 1717   0.0000       2.588649        70.4407 
 1718   0.0000       2.590068        70.4793 
 1719   0.0000       2.591346        70.5141 
 1720   0.0000       2.593780        70.5804 
 1721   0.0000       2.595238        70.6200 
 1722   0.0000       2.597634        70.6852 
 1723   0.0000       2.598645        70.7127 
 1724   0.0000       2.600320        70.7583 
 1725   0.0000       2.602446        70.8162 
 1726   0.0000       2.604479        70.8715 
 1727   0.0000       2.604594        70.8746 
 1728   0.0000       2.610482        71.0348 
 1729   0.0000       2.611887        71.0731 
 1730   0.0000       2.613090        71.1058 
 1731   0.0000       2.613995        71.1304 
 1732   0.0000       2.614638        71.1479 
 1733   0.0000       2.616295        71.1930 
 1734   0.0000       2.619940        71.2922 
 1735   0.0000       2.620277        71.3014 
 1736   0.0000       2.623016        71.3759 
 1737   0.0000       2.627433        71.4961 
 1738   0.0000       2.629139        71.5425 
 1739   0.0000       2.630412        71.5772 
 1740   0.0000       2.631924        71.6183 
 1741   0.0000       2.632004        71.6205 
 1742   0.0000       2.633979        71.6742 
 1743   0.0000       2.635782        71.7233 
 1744   0.0000       2.637033        71.7573 
 1745   0.0000       2.637681        71.7749 
 1746   0.0000       2.640773        71.8591 
 1747   0.0000       2.640903        71.8626 
 1748   0.0000       2.644520        71.9610 
 1749   0.0000       2.644865        71.9704 
 1750   0.0000       2.646713        72.0207 
 1751   0.0000       2.649312        72.0914 
 1752   0.0000       2.652931        72.1899 
 1753   0.0000       2.653551        72.2068 
 1754   0.0000       2.657270        72.3080 
 1755   0.0000       2.657767        72.3215 
 1756   0.0000       2.659186        72.3601 
 1757   0.0000       2.662076        72.4388 
 1758   0.0000       2.663374        72.4741 
 1759   0.0000       2.663904        72.4885 
 1760   0.0000       2.665644        72.5359 
 1761   0.0000       2.669029        72.6280 
 1762   0.0000       2.670359        72.6642 
 1763   0.0000       2.671396        72.6924 
 1764   0.0000       2.673045        72.7372 
 1765   0.0000       2.674384        72.7737 
 1766   0.0000       2.677145        72.8488 
 1767   0.0000       2.678279        72.8797 
 1768   0.0000       2.679550        72.9143 
 1769   0.0000       2.679753        72.9198 
 1770   0.0000       2.680468        72.9393 
 1771   0.0000       2.684026        73.0361 
 1772   0.0000       2.685388        73.0731 
 1773   0.0000       2.685637        73.0799 
 1774   0.0000       2.687916        73.1419 
 1775   0.0000       2.693209        73.2860 
 1776   0.0000       2.693348        73.2897 
 1777   0.0000       2.694694        73.3263 
 1778   0.0000       2.697081        73.3913 
 1779   0.0000       2.697197        73.3945 
 1780   0.0000       2.697442        73.4011 
 1781   0.0000       2.700706        73.4899 
 1782   0.0000       2.704517        73.5936 
 1783   0.0000       2.705400        73.6177 
 1784   0.0000       2.706338        73.6432 
 1785   0.0000       2.710039        73.7439 
 1786   0.0000       2.711652        73.7878 
 1787   0.0000       2.711819        73.7923 
 1788   0.0000       2.713512        73.8384 
 1789   0.0000       2.714808        73.8737 
 1790   0.0000       2.717350        73.9428 
 1791   0.0000       2.717678        73.9518 
 1792   0.0000       2.720898        74.0394 
 1793   0.0000       2.721804        74.0640 
 1794   0.0000       2.724608        74.1403 
 1795   0.0000       2.725192        74.1563 
 1796   0.0000       2.730153        74.2912 
 1797   0.0000       2.730499        74.3006 
 1798   0.0000       2.731715        74.3338 
 1799   0.0000       2.734193        74.4012 
 1800   0.0000       2.735791        74.4447 
 1801   0.0000       2.736680        74.4689 
 1802   0.0000       2.738873        74.5285 
 1803   0.0000       2.740308        74.5676 
 1804   0.0000       2.742858        74.6370 
 1805   0.0000       2.745133        74.6989 
 1806   0.0000       2.746970        74.7489 
 1807   0.0000       2.747508        74.7635 
 1808   0.0000       2.749626        74.8211 
 1809   0.0000       2.749897        74.8285 
 1810   0.0000       2.753822        74.9353 
 1811   0.0000       2.754313        74.9487 
 1812   0.0000       2.757958        75.0478 
 1813   0.0000       2.758246        75.0557 
 1814   0.0000       2.759198        75.0816 
 1815   0.0000       2.761437        75.1425 
 1816   0.0000       2.761869        75.1543 
 1817   0.0000       2.765510        75.2534 
 1818   0.0000       2.766792        75.2883 
 1819   0.0000       2.768164        75.3256 
 1820   0.0000       2.769939        75.3739 
 1821   0.0000       2.770203        75.3810 
 1822   0.0000       2.771462        75.4153 
 1823   0.0000       2.772329        75.4389 
 1824   0.0000       2.775547        75.5265 
 1825   0.0000       2.775785        75.5329 
 1826   0.0000       2.777540        75.5807 
 1827   0.0000       2.780132        75.6512 
 1828   0.0000       2.782077        75.7042 
 1829   0.0000       2.783596        75.7455 
 1830   0.0000       2.787612        75.8548 
 1831   0.0000       2.789949        75.9184 
 1832   0.0000       2.790885        75.9438 
 1833   0.0000       2.793169        76.0060 
 1834   0.0000       2.793785        76.0227 
 1835   0.0000       2.794110        76.0316 
 1836   0.0000       2.796548        76.0979 
 1837   0.0000       2.796698        76.1020 
 1838   0.0000       2.797706        76.1295 
 1839   0.0000       2.800026        76.1926 
 1840   0.0000       2.802224        76.2524 
 1841   0.0000       2.804338        76.3099 
 1842   0.0000       2.804843        76.3237 
 1843   0.0000       2.806539        76.3698 
 1844   0.0000       2.806630        76.3723 
 1845   0.0000       2.808977        76.4362 
 1846   0.0000       2.811249        76.4980 
 1847   0.0000       2.813048        76.5469 
 1848   0.0000       2.816057        76.6288 
 1849   0.0000       2.818365        76.6916 
 1850   0.0000       2.820685        76.7547 
 1851   0.0000       2.822246        76.7972 
 1852   0.0000       2.823645        76.8353 
 1853   0.0000       2.825329        76.8811 
 1854   0.0000       2.825695        76.8911 
 1855   0.0000       2.827665        76.9447 
 1856   0.0000       2.829564        76.9963 
 1857   0.0000       2.831599        77.0517 
 1858   0.0000       2.831936        77.0609 
 1859   0.0000       2.835471        77.1571 
 1860   0.0000       2.836263        77.1786 
 1861   0.0000       2.837988        77.2256 
 1862   0.0000       2.839136        77.2568 
 1863   0.0000       2.839944        77.2788 
 1864   0.0000       2.841423        77.3191 
 1865   0.0000       2.842978        77.3614 
 1866   0.0000       2.843635        77.3792 
 1867   0.0000       2.846889        77.4678 
 1868   0.0000       2.847807        77.4928 
 1869   0.0000       2.848597        77.5143 
 1870   0.0000       2.849472        77.5381 
 1871   0.0000       2.852724        77.6266 
 1872   0.0000       2.852868        77.6305 
 1873   0.0000       2.856289        77.7236 
 1874   0.0000       2.858869        77.7938 
 1875   0.0000       2.861074        77.8538 
 1876   0.0000       2.863511        77.9201 
 1877   0.0000       2.864208        77.9391 
 1878   0.0000       2.865085        77.9629 
 1879   0.0000       2.867565        78.0304 
 1880   0.0000       2.870089        78.0991 
 1881   0.0000       2.870672        78.1150 
 1882   0.0000       2.872400        78.1620 
 1883   0.0000       2.873586        78.1943 
 1884   0.0000       2.876606        78.2764 
 1885   0.0000       2.879024        78.3422 
 1886   0.0000       2.879100        78.3443 
 1887   0.0000       2.883929        78.4757 
 1888   0.0000       2.884996        78.5047 
 1889   0.0000       2.887496        78.5728 
 1890   0.0000       2.888199        78.5919 
 1891   0.0000       2.891167        78.6727 
 1892   0.0000       2.892960        78.7215 
 1893   0.0000       2.894205        78.7553 
 1894   0.0000       2.895972        78.8034 
 1895   0.0000       2.896598        78.8204 
 1896   0.0000       2.898416        78.8699 
 1897   0.0000       2.902032        78.9683 
 1898   0.0000       2.902592        78.9836 
 1899   0.0000       2.903761        79.0154 
 1900   0.0000       2.905043        79.0502 
 1901   0.0000       2.906800        79.0980 
 1902   0.0000       2.912037        79.2406 
 1903   0.0000       2.913358        79.2765 
 1904   0.0000       2.915435        79.3330 
 1905   0.0000       2.916050        79.3497 
 1906   0.0000       2.917253        79.3825 
 1907   0.0000       2.919080        79.4322 
 1908   0.0000       2.921682        79.5030 
 1909   0.0000       2.926574        79.6361 
 1910   0.0000       2.927335        79.6568 
 1911   0.0000       2.928345        79.6843 
 1912   0.0000       2.930296        79.7374 
 1913   0.0000       2.932728        79.8036 
 1914   0.0000       2.935285        79.8732 
 1915   0.0000       2.935554        79.8805 
 1916   0.0000       2.937102        79.9226 
 1917   0.0000       2.940672        80.0198 
 1918   0.0000       2.942117        80.0591 
 1919   0.0000       2.942499        80.0695 
 1920   0.0000       2.943256        80.0901 
 1921   0.0000       2.943683        80.1017 
 1922   0.0000       2.944808        80.1323 
 1923   0.0000       2.948830        80.2417 
 1924   0.0000       2.951366        80.3107 
 1925   0.0000       2.952276        80.3355 
 1926   0.0000       2.952779        80.3492 
 1927   0.0000       2.954846        80.4054 
 1928   0.0000       2.956352        80.4464 
 1929   0.0000       2.960352        80.5553 
 1930   0.0000       2.960420        80.5571 
 1931   0.0000       2.961497        80.5864 
 1932   0.0000       2.963492        80.6407 
 1933   0.0000       2.964499        80.6681 
 1934   0.0000       2.965245        80.6884 
 1935   0.0000       2.969681        80.8091 
 1936   0.0000       2.970198        80.8232 
 1937   0.0000       2.970487        80.8311 
 1938   0.0000       2.974079        80.9288 
 1939   0.0000       2.974244        80.9333 
 1940   0.0000       2.975892        80.9781 
 1941   0.0000       2.978633        81.0527 
 1942   0.0000       2.981260        81.1242 
 1943   0.0000       2.981991        81.1441 
 1944   0.0000       2.984144        81.2027 
 1945   0.0000       2.986933        81.2786 
 1946   0.0000       2.993501        81.4573 
 1947   0.0000       2.993778        81.4648 
 1948   0.0000       2.994813        81.4930 
 1949   0.0000       2.995238        81.5046 
 1950   0.0000       2.997079        81.5547 
 1951   0.0000       2.997774        81.5736 
 1952   0.0000       2.998318        81.5884 
 1953   0.0000       2.998325        81.5886 
 1954   0.0000       3.004564        81.7583 
 1955   0.0000       3.005218        81.7761 
 1956   0.0000       3.005997        81.7973 
 1957   0.0000       3.009515        81.8931 
 1958   0.0000       3.009955        81.9050 
 1959   0.0000       3.012269        81.9680 
 1960   0.0000       3.013060        81.9895 
 1961   0.0000       3.013711        82.0072 
 1962   0.0000       3.015980        82.0690 
 1963   0.0000       3.017453        82.1091 
 1964   0.0000       3.019074        82.1532 
 1965   0.0000       3.025024        82.3151 
 1966   0.0000       3.025741        82.3346 
 1967   0.0000       3.026825        82.3641 
 1968   0.0000       3.029652        82.4410 
 1969   0.0000       3.031336        82.4868 
 1970   0.0000       3.031675        82.4961 
 1971   0.0000       3.034023        82.5600 
 1972   0.0000       3.036199        82.6192 
 1973   0.0000       3.039269        82.7027 
 1974   0.0000       3.039611        82.7120 
 1975   0.0000       3.040137        82.7263 
 1976   0.0000       3.040849        82.7457 
 1977   0.0000       3.045186        82.8637 
 1978   0.0000       3.048736        82.9603 
 1979   0.0000       3.049208        82.9732 
 1980   0.0000       3.051711        83.0413 
 1981   0.0000       3.053639        83.0937 
 1982   0.0000       3.055736        83.1508 
 1983   0.0000       3.057850        83.2083 
 1984   0.0000       3.059911        83.2644 
 1985   0.0000       3.061407        83.3051 
 1986   0.0000       3.064201        83.3811 
 1987   0.0000       3.064789        83.3972 
 1988   0.0000       3.067056        83.4588 
 1989   0.0000       3.068234        83.4909 
 1990   0.0000       3.073811        83.6427 
 1991   0.0000       3.074358        83.6575 
 1992   0.0000       3.075308        83.6834 
 1993   0.0000       3.077062        83.7311 
 1994   0.0000       3.079458        83.7963 
 1995   0.0000       3.080375        83.8213 
 1996   0.0000       3.080444        83.8231 
 1997   0.0000       3.080987        83.8379 
 1998   0.0000       3.085495        83.9606 
 1999   0.0000       3.088088        84.0311 
 2000   0.0000       3.089396        84.0667 
 2001   0.0000       3.090927        84.1084 
 2002   0.0000       3.094353        84.2016 
 2003   0.0000       3.096593        84.2626 
 2004   0.0000       3.098979        84.3275 
 2005   0.0000       3.102058        84.4113 
 2006   0.0000       3.102216        84.4156 
 2007   0.0000       3.103802        84.4588 
 2008   0.0000       3.104420        84.4756 
 2009   0.0000       3.106810        84.5406 
 2010   0.0000       3.107544        84.5606 
 2011   0.0000       3.109501        84.6138 
 2012   0.0000       3.113061        84.7107 
 2013   0.0000       3.113928        84.7343 
 2014   0.0000       3.115567        84.7789 
 2015   0.0000       3.115767        84.7843 
 2016   0.0000       3.121654        84.9445 
 2017   0.0000       3.121801        84.9485 
 2018   0.0000       3.124083        85.0106 
 2019   0.0000       3.124195        85.0137 
 2020   0.0000       3.126410        85.0739 
 2021   0.0000       3.128880        85.1412 
 2022   0.0000       3.133344        85.2626 
 2023   0.0000       3.133514        85.2672 
 2024   0.0000       3.136490        85.3482 
 2025   0.0000       3.141538        85.4856 
 2026   0.0000       3.142219        85.5041 
 2027   0.0000       3.143849        85.5485 
 2028   0.0000       3.143918        85.5504 
 2029   0.0000       3.147152        85.6383 
 2030   0.0000       3.147453        85.6465 
 2031   0.0000       3.150670        85.7341 
 2032   0.0000       3.153486        85.8107 
 2033   0.0000       3.156023        85.8797 
 2034   0.0000       3.158503        85.9472 
 2035   0.0000       3.159872        85.9845 
 2036   0.0000       3.167966        86.2047 
 2037   0.0000       3.170200        86.2655 
 2038   0.0000       3.170707        86.2793 
 2039   0.0000       3.172173        86.3192 
 2040   0.0000       3.173331        86.3507 
 2041   0.0000       3.176944        86.4490 
 2042   0.0000       3.179091        86.5075 
 2043   0.0000       3.180798        86.5539 
 2044   0.0000       3.184657        86.6589 
 2045   0.0000       3.185928        86.6935 
 2046   0.0000       3.188131        86.7535 
 2047   0.0000       3.191777        86.8527 
 2048   0.0000       3.194766        86.9340 
 2049   0.0000       3.195214        86.9462 
 2050   0.0000       3.196493        86.9810 
 2051   0.0000       3.198500        87.0356 
 2052   0.0000       3.200217        87.0823 
 2053   0.0000       3.200833        87.0991 
 2054   0.0000       3.204174        87.1900 
 2055   0.0000       3.205028        87.2133 
 2056   0.0000       3.208332        87.3031 
 2057   0.0000       3.208619        87.3110 
 2058   0.0000       3.213028        87.4309 
 2059   0.0000       3.215085        87.4869 
 2060   0.0000       3.216201        87.5173 
 2061   0.0000       3.220466        87.6333 
 2062   0.0000       3.220885        87.6447 
 2063   0.0000       3.222329        87.6840 
 2064   0.0000       3.223581        87.7181 
 2065   0.0000       3.224708        87.7488 
 2066   0.0000       3.227622        87.8280 
 2067   0.0000       3.229073        87.8675 
 2068   0.0000       3.231099        87.9227 
 2069   0.0000       3.234611        88.0182 
 2070   0.0000       3.235026        88.0295 
 2071   0.0000       3.235067        88.0307 
 2072   0.0000       3.241552        88.2071 
 2073   0.0000       3.242268        88.2266 
 2074   0.0000       3.246308        88.3365 
 2075   0.0000       3.251175        88.4690 
 2076   0.0000       3.251604        88.4806 
 2077   0.0000       3.254369        88.5559 
 2078   0.0000       3.258487        88.6679 
 2079   0.0000       3.259756        88.7025 
 2080   0.0000       3.261927        88.7616 
 2081   0.0000       3.262919        88.7885 
 2082   0.0000       3.265197        88.8505 
 2083   0.0000       3.266600        88.8887 
 2084   0.0000       3.267215        88.9054 
 2085   0.0000       3.270018        88.9817 
 2086   0.0000       3.274514        89.1041 
 2087   0.0000       3.275492        89.1307 
 2088   0.0000       3.280785        89.2747 
 2089   0.0000       3.281723        89.3002 
 2090   0.0000       3.282108        89.3107 
 2091   0.0000       3.285079        89.3915 
 2092   0.0000       3.288638        89.4884 
 2093   0.0000       3.290246        89.5321 
 2094   0.0000       3.291811        89.5747 
 2095   0.0000       3.292588        89.5959 
 2096   0.0000       3.292902        89.6044 
 2097   0.0000       3.294918        89.6593 
 2098   0.0000       3.295649        89.6792 
 2099   0.0000       3.299864        89.7939 
 2100   0.0000       3.302883        89.8760 
 2101   0.0000       3.306781        89.9821 
 2102   0.0000       3.307567        90.0035 
 2103   0.0000       3.309214        90.0483 
 2104   0.0000       3.311258        90.1039 
 2105   0.0000       3.315734        90.2257 
 2106   0.0000       3.317138        90.2639 
 2107   0.0000       3.318351        90.2969 
 2108   0.0000       3.323620        90.4403 
 2109   0.0000       3.324345        90.4600 
 2110   0.0000       3.328719        90.5790 
 2111   0.0000       3.329948        90.6125 
 2112   0.0000       3.330848        90.6370 
 2113   0.0000       3.337297        90.8125 
 2114   0.0000       3.338817        90.8538 
 2115   0.0000       3.339312        90.8673 
 2116   0.0000       3.342207        90.9461 
 2117   0.0000       3.342816        90.9627 
 2118   0.0000       3.344659        91.0128 
 2119   0.0000       3.346887        91.0734 
 2120   0.0000       3.348424        91.1153 
 2121   0.0000       3.352983        91.2393 
 2122   0.0000       3.354312        91.2755 
 2123   0.0000       3.355079        91.2963 
 2124   0.0000       3.355334        91.3033 
 2125   0.0000       3.360562        91.4455 
 2126   0.0000       3.362128        91.4881 
 2127   0.0000       3.362717        91.5042 
 2128   0.0000       3.365222        91.5723 
 2129   0.0000       3.368167        91.6525 
 2130   0.0000       3.369003        91.6752 
 2131   0.0000       3.371894        91.7539 
 2132   0.0000       3.375477        91.8514 
 2133   0.0000       3.376919        91.8906 
 2134   0.0000       3.380726        91.9942 
 2135   0.0000       3.381162        92.0061 
 2136   0.0000       3.383604        92.0725 
 2137   0.0000       3.388507        92.2060 
 2138   0.0000       3.391237        92.2803 
 2139   0.0000       3.393367        92.3382 
 2140   0.0000       3.395495        92.3961 
 2141   0.0000       3.398851        92.4874 
 2142   0.0000       3.399743        92.5117 
 2143   0.0000       3.402384        92.5836 
 2144   0.0000       3.405232        92.6611 
 2145   0.0000       3.406758        92.7026 
 2146   0.0000       3.407233        92.7155 
 2147   0.0000       3.408399        92.7472 
 2148   0.0000       3.408790        92.7579 
 2149   0.0000       3.414241        92.9062 
 2150   0.0000       3.414927        92.9249 
 2151   0.0000       3.417743        93.0015 
 2152   0.0000       3.418222        93.0145 
 2153   0.0000       3.418780        93.0297 
 2154   0.0000       3.421651        93.1079 
 2155   0.0000       3.426734        93.2462 
 2156   0.0000       3.429587        93.3238 
 2157   0.0000       3.430974        93.3615 
 2158   0.0000       3.432696        93.4084 
 2159   0.0000       3.434585        93.4598 
 2160   0.0000       3.436351        93.5079 
 2161   0.0000       3.437751        93.5460 
 2162   0.0000       3.440551        93.6221 
 2163   0.0000       3.441145        93.6383 
 2164   0.0000       3.442045        93.6628 
 2165   0.0000       3.442392        93.6722 
 2166   0.0000       3.447662        93.8157 
 2167   0.0000       3.449635        93.8693 
 2168   0.0000       3.450301        93.8875 
 2169   0.0000       3.454441        94.0001 
 2170   0.0000       3.455996        94.0424 
 2171   0.0000       3.457509        94.0836 
 2172   0.0000       3.461791        94.2001 
 2173   0.0000       3.464277        94.2678 
 2174   0.0000       3.465624        94.3044 
 2175   0.0000       3.467163        94.3463 
 2176   0.0000       3.470217        94.4294 
 2177   0.0000       3.471120        94.4540 
 2178   0.0000       3.473839        94.5280 
 2179   0.0000       3.474285        94.5401 
 2180   0.0000       3.475297        94.5676 
 2181   0.0000       3.479711        94.6877 
 2182   0.0000       3.481865        94.7464 
 2183   0.0000       3.482260        94.7571 
 2184   0.0000       3.483896        94.8016 
 2185   0.0000       3.484003        94.8045 
 2186   0.0000       3.487361        94.8959 
 2187   0.0000       3.490497        94.9813 
 2188   0.0000       3.493714        95.0688 
 2189   0.0000       3.494706        95.0958 
 2190   0.0000       3.497988        95.1851 
 2191   0.0000       3.498947        95.2112 
 2192   0.0000       3.500190        95.2450 
 2193   0.0000       3.502260        95.3013 
 2194   0.0000       3.503147        95.3255 
 2195   0.0000       3.508188        95.4627 
 2196   0.0000       3.508906        95.4822 
 2197   0.0000       3.509266        95.4920 
 2198   0.0000       3.511102        95.5419 
 2199   0.0000       3.514046        95.6221 
 2200   0.0000       3.516565        95.6906 
 2201   0.0000       3.518645        95.7472 
 2202   0.0000       3.519225        95.7630 
 2203   0.0000       3.522991        95.8655 
 2204   0.0000       3.524916        95.9178 
 2205   0.0000       3.525535        95.9347 
 2206   0.0000       3.526674        95.9657 
 2207   0.0000       3.530730        96.0760 
 2208   0.0000       3.534830        96.1876 
 2209   0.0000       3.535191        96.1974 
 2210   0.0000       3.535491        96.2056 
 2211   0.0000       3.540339        96.3375 
 2212   0.0000       3.542858        96.4061 
 2213   0.0000       3.543907        96.4346 
 2214   0.0000       3.544272        96.4445 
 2215   0.0000       3.550445        96.6125 
 2216   0.0000       3.551088        96.6300 
 2217   0.0000       3.553576        96.6977 
 2218   0.0000       3.554136        96.7130 
 2219   0.0000       3.554229        96.7155 
 2220   0.0000       3.557750        96.8113 
 2221   0.0000       3.557868        96.8145 
 2222   0.0000       3.559766        96.8662 
 2223   0.0000       3.563773        96.9752 
 2224   0.0000       3.564395        96.9921 
 2225   0.0000       3.567142        97.0669 
 2226   0.0000       3.569513        97.1314 
 2227   0.0000       3.571486        97.1851 
 2228   0.0000       3.574445        97.2656 
 2229   0.0000       3.576195        97.3132 
 2230   0.0000       3.577261        97.3422 
 2231   0.0000       3.577558        97.3503 
 2232   0.0000       3.582011        97.4715 
 2233   0.0000       3.583477        97.5114 
 2234   0.0000       3.583634        97.5156 
 2235   0.0000       3.589516        97.6757 
 2236   0.0000       3.590690        97.7077 
 2237   0.0000       3.592174        97.7480 
 2238   0.0000       3.593773        97.7915 
 2239   0.0000       3.599000        97.9338 
 2240   0.0000       3.600844        97.9840 
 2241   0.0000       3.601078        97.9903 
 2242   0.0000       3.603413        98.0539 
 2243   0.0000       3.605606        98.1135 
 2244   0.0000       3.607876        98.1753 
 2245   0.0000       3.610132        98.2367 
 2246   0.0000       3.610317        98.2417 
 2247   0.0000       3.614397        98.3527 
 2248   0.0000       3.616325        98.4052 
 2249   0.0000       3.617593        98.4397 
 2250   0.0000       3.619755        98.4986 
 2251   0.0000       3.621247        98.5391 
 2252   0.0000       3.622638        98.5770 
 2253   0.0000       3.626069        98.6704 
 2254   0.0000       3.628502        98.7366 
 2255   0.0000       3.630119        98.7806 
 2256   0.0000       3.631232        98.8109 
 2257   0.0000       3.633425        98.8705 
 2258   0.0000       3.634641        98.9036 
 2259   0.0000       3.639028        99.0230 
 2260   0.0000       3.641946        99.1024 
 2261   0.0000       3.642847        99.1269 
 2262   0.0000       3.644906        99.1829 
 2263   0.0000       3.645687        99.2042 
 2264   0.0000       3.650592        99.3377 
 2265   0.0000       3.653281        99.4108 
 2266   0.0000       3.654781        99.4516 
 2267   0.0000       3.656610        99.5014 
 2268   0.0000       3.660443        99.6057 
 2269   0.0000       3.660490        99.6070 
 2270   0.0000       3.667279        99.7917 
 2271   0.0000       3.667975        99.8107 
 2272   0.0000       3.670160        99.8701 
 2273   0.0000       3.672233        99.9265 
 2274   0.0000       3.673222        99.9535 
 2275   0.0000       3.675899       100.0263 
 2276   0.0000       3.680552       100.1529 
 2277   0.0000       3.681421       100.1765 
 2278   0.0000       3.684087       100.2491 
 2279   0.0000       3.684204       100.2523 
 2280   0.0000       3.685592       100.2901 
 2281   0.0000       3.689602       100.3992 
 2282   0.0000       3.689898       100.4072 
 2283   0.0000       3.693145       100.4956 
 2284   0.0000       3.695348       100.5555 
 2285   0.0000       3.695928       100.5713 
 2286   0.0000       3.695976       100.5726 
 2287   0.0000       3.700391       100.6928 
 2288   0.0000       3.704574       100.8066 
 2289   0.0000       3.705332       100.8272 
 2290   0.0000       3.711641       100.9989 
 2291   0.0000       3.712919       101.0337 
 2292   0.0000       3.715261       101.0974 
 2293   0.0000       3.715794       101.1119 
 2294   0.0000       3.717387       101.1552 
 2295   0.0000       3.720010       101.2266 
 2296   0.0000       3.725407       101.3735 
 2297   0.0000       3.728153       101.4482 
 2298   0.0000       3.728978       101.4707 
 2299   0.0000       3.732157       101.5572 
 2300   0.0000       3.734780       101.6285 
 2301   0.0000       3.740900       101.7951 
 2302   0.0000       3.741133       101.8014 
 2303   0.0000       3.744878       101.9033 
 2304   0.0000       3.747792       101.9826 
 2305   0.0000       3.750131       102.0463 
 2306   0.0000       3.751920       102.0949 
 2307   0.0000       3.755847       102.2018 
 2308   0.0000       3.756170       102.2106 
 2309   0.0000       3.760315       102.3234 
 2310   0.0000       3.762184       102.3742 
 2311   0.0000       3.766085       102.4804 
 2312   0.0000       3.767851       102.5284 
 2313   0.0000       3.768003       102.5326 
 2314   0.0000       3.773692       102.6874 
 2315   0.0000       3.774399       102.7066 
 2316   0.0000       3.778963       102.8308 
 2317   0.0000       3.781475       102.8992 
 2318   0.0000       3.784519       102.9820 
 2319   0.0000       3.787966       103.0758 
 2320   0.0000       3.789626       103.1210 
 2321   0.0000       3.791853       103.1816 
 2322   0.0000       3.795999       103.2944 
 2323   0.0000       3.797561       103.3369 
 2324   0.0000       3.802453       103.4700 
 2325   0.0000       3.803305       103.4932 
 2326   0.0000       3.807165       103.5982 
 2327   0.0000       3.809136       103.6519 
 2328   0.0000       3.809440       103.6601 
 2329   0.0000       3.811140       103.7064 
 2330   0.0000       3.818944       103.9187 
 2331   0.0000       3.822860       104.0253 
 2332   0.0000       3.827243       104.1446 
 2333   0.0000       3.827766       104.1588 
 2334   0.0000       3.830557       104.2348 
 2335   0.0000       3.833286       104.3090 
 2336   0.0000       3.834599       104.3447 
 2337   0.0000       3.838723       104.4570 
 2338   0.0000       3.840858       104.5150 
 2339   0.0000       3.841738       104.5390 
 2340   0.0000       3.845404       104.6388 
 2341   0.0000       3.847607       104.6987 
 2342   0.0000       3.850269       104.7711 
 2343   0.0000       3.852363       104.8281 
 2344   0.0000       3.857069       104.9562 
 2345   0.0000       3.861771       105.0841 
 2346   0.0000       3.864162       105.1492 
 2347   0.0000       3.866608       105.2157 
 2348   0.0000       3.867542       105.2412 
 2349   0.0000       3.872614       105.3792 
 2350   0.0000       3.872686       105.3811 
 2351   0.0000       3.874227       105.4231 
 2352   0.0000       3.875078       105.4462 
 2353   0.0000       3.876626       105.4883 
 2354   0.0000       3.879077       105.5550 
 2355   0.0000       3.883661       105.6798 
 2356   0.0000       3.884692       105.7078 
 2357   0.0000       3.889907       105.8497 
 2358   0.0000       3.892074       105.9087 
 2359   0.0000       3.895100       105.9911 
 2360   0.0000       3.895532       106.0028 
 2361   0.0000       3.899744       106.1174 
 2362   0.0000       3.902688       106.1975 
 2363   0.0000       3.905011       106.2608 
 2364   0.0000       3.907847       106.3379 
 2365   0.0000       3.907940       106.3404 
 2366   0.0000       3.911581       106.4395 
 2367   0.0000       3.911791       106.4452 
 2368   0.0000       3.913827       106.5007 
 2369   0.0000       3.917362       106.5968 
 2370   0.0000       3.917854       106.6102 
 2371   0.0000       3.923372       106.7604 
 2372   0.0000       3.923584       106.7662 
 2373   0.0000       3.928023       106.8869 
 2374   0.0000       3.931185       106.9730 
 2375   0.0000       3.934293       107.0575 
 2376   0.0000       3.938502       107.1721 
 2377   0.0000       3.939234       107.1920 
 2378   0.0000       3.944511       107.3356 
 2379   0.0000       3.946336       107.3853 
 2380   0.0000       3.950049       107.4863 
 2381   0.0000       3.950401       107.4959 
 2382   0.0000       3.954187       107.5989 
 2383   0.0000       3.956845       107.6712 
 2384   0.0000       3.957096       107.6781 
 2385   0.0000       3.958150       107.7067 
 2386   0.0000       3.963384       107.8492 
 2387   0.0000       3.963524       107.8530 
 2388   0.0000       3.969404       108.0130 
 2389   0.0000       3.969727       108.0218 
 2390   0.0000       3.972999       108.1108 
 2391   0.0000       3.976097       108.1951 
 2392   0.0000       3.978626       108.2639 
 2393   0.0000       3.981308       108.3369 
 2394   0.0000       3.986716       108.4841 
 2395   0.0000       3.989008       108.5464 
 2396   0.0000       3.990185       108.5784 
 2397   0.0000       3.991436       108.6125 
 2398   0.0000       3.993316       108.6636 
 2399   0.0000       3.994388       108.6928 
 2400   0.0000       3.995950       108.7353 
 2401   0.0000       3.996375       108.7469 
 2402   0.0000       3.999511       108.8322 
 2403   0.0000       4.000951       108.8714 
 2404   0.0000       4.008958       109.0893 
 2405   0.0000       4.012635       109.1894 
 2406   0.0000       4.014252       109.2334 
 2407   0.0000       4.015270       109.2611 
 2408   0.0000       4.017276       109.3156 
 2409   0.0000       4.021654       109.4348 
 2410   0.0000       4.022880       109.4681 
 2411   0.0000       4.026573       109.5686 
 2412   0.0000       4.031226       109.6952 
 2413   0.0000       4.034787       109.7921 
 2414   0.0000       4.036003       109.8252 
 2415   0.0000       4.037649       109.8700 
 2416   0.0000       4.039727       109.9266 
 2417   0.0000       4.046374       110.1074 
 2418   0.0000       4.046850       110.1204 
 2419   0.0000       4.055027       110.3429 
 2420   0.0000       4.056141       110.3732 
 2421   0.0000       4.059087       110.4534 
 2422   0.0000       4.060040       110.4793 
 2423   0.0000       4.065529       110.6287 
 2424   0.0000       4.065670       110.6325 
 2425   0.0000       4.066268       110.6488 
 2426   0.0000       4.068235       110.7023 
 2427   0.0000       4.069242       110.7297 
 2428   0.0000       4.071727       110.7973 
 2429   0.0000       4.077090       110.9433 
 2430   0.0000       4.080522       111.0367 
 2431   0.0000       4.081123       111.0530 
 2432   0.0000       4.086687       111.2044 
 2433   0.0000       4.089185       111.2724 
 2434   0.0000       4.089884       111.2914 
 2435   0.0000       4.094979       111.4300 
 2436   0.0000       4.095679       111.4491 
 2437   0.0000       4.100892       111.5909 
 2438   0.0000       4.101451       111.6062 
 2439   0.0000       4.104015       111.6759 
 2440   0.0000       4.106998       111.7571 
 2441   0.0000       4.108788       111.8058 
 2442   0.0000       4.112936       111.9187 
 2443   0.0000       4.113927       111.9456 
 2444   0.0000       4.116393       112.0127 
 2445   0.0000       4.118722       112.0761 
 2446   0.0000       4.121171       112.1428 
 2447   0.0000       4.125945       112.2727 
 2448   0.0000       4.130245       112.3897 
 2449   0.0000       4.133427       112.4763 
 2450   0.0000       4.133640       112.4821 
 2451   0.0000       4.136759       112.5669 
 2452   0.0000       4.137986       112.6003 
 2453   0.0000       4.141833       112.7050 
 2454   0.0000       4.146368       112.8284 
 2455   0.0000       4.151773       112.9755 
 2456   0.0000       4.155402       113.0742 
 2457   0.0000       4.157776       113.1388 
 2458   0.0000       4.165338       113.3446 
 2459   0.0000       4.166077       113.3647 
 2460   0.0000       4.168675       113.4354 
 2461   0.0000       4.172044       113.5271 
 2462   0.0000       4.172400       113.5368 
 2463   0.0000       4.178689       113.7079 
 2464   0.0000       4.181239       113.7773 
 2465   0.0000       4.182180       113.8029 
 2466   0.0000       4.184766       113.8733 
 2467   0.0000       4.188790       113.9828 
 2468   0.0000       4.192964       114.0964 
 2469   0.0000       4.199457       114.2730 
 2470   0.0000       4.200218       114.2937 
 2471   0.0000       4.208441       114.5175 
 2472   0.0000       4.209473       114.5456 
 2473   0.0000       4.209654       114.5505 
 2474   0.0000       4.214794       114.6904 
 2475   0.0000       4.215410       114.7071 
 2476   0.0000       4.219497       114.8184 
 2477   0.0000       4.219980       114.8315 
 2478   0.0000       4.220611       114.8487 
 2479   0.0000       4.228933       115.0751 
 2480   0.0000       4.229994       115.1040 
 2481   0.0000       4.231777       115.1525 
 2482   0.0000       4.240813       115.3984 
 2483   0.0000       4.242721       115.4503 
 2484   0.0000       4.245817       115.5346 
 2485   0.0000       4.247467       115.5794 
 2486   0.0000       4.251169       115.6802 
 2487   0.0000       4.258563       115.8814 
 2488   0.0000       4.261793       115.9693 
 2489   0.0000       4.268368       116.1482 
 2490   0.0000       4.271296       116.2279 
 2491   0.0000       4.277697       116.4020 
 2492   0.0000       4.280695       116.4836 
 2493   0.0000       4.281160       116.4963 
 2494   0.0000       4.282273       116.5266 
 2495   0.0000       4.293143       116.8224 
 2496   0.0000       4.299228       116.9879 
 2497   0.0000       4.302793       117.0850 
 2498   0.0000       4.304265       117.1250 
 2499   0.0000       4.313728       117.3825 
 2500   0.0000       4.318702       117.5179 
 2501   0.0000       4.319054       117.5274 
 2502   0.0000       4.324249       117.6688 
 2503   0.0000       4.330053       117.8267 
 2504   0.0000       4.336547       118.0034 
 2505   0.0000       4.336922       118.0137 
 2506   0.0000       4.337123       118.0191 
 2507   0.0000       4.341909       118.1493 
 2508   0.0000       4.342824       118.1742 
 2509   0.0000       4.346272       118.2681 
 2510   0.0000       4.351005       118.3969 
 2511   0.0000       4.354686       118.4970 
 2512   0.0000       4.360391       118.6523 
 2513   0.0000       4.363896       118.7476 
 2514   0.0000       4.364301       118.7587 
 2515   0.0000       4.366053       118.8063 
 2516   0.0000       4.369591       118.9026 
 2517   0.0000       4.372684       118.9868 
 2518   0.0000       4.383223       119.2736 
 2519   0.0000       4.383861       119.2909 
 2520   0.0000       4.384499       119.3083 
 2521   0.0000       4.387333       119.3854 
 2522   0.0000       4.400076       119.7321 
 2523   0.0000       4.404476       119.8519 
 2524   0.0000       4.407538       119.9352 
 2525   0.0000       4.409800       119.9968 
 2526   0.0000       4.413745       120.1041 
 2527   0.0000       4.421762       120.3222 
 2528   0.0000       4.424587       120.3991 
 2529   0.0000       4.436678       120.7281 
 2530   0.0000       4.438274       120.7716 
 2531   0.0000       4.446670       121.0000 
 2532   0.0000       4.456879       121.2778 
 2533   0.0000       4.463069       121.4463 
 2534   0.0000       4.470748       121.6552 
 2535   0.0000       4.481515       121.9482 
 2536   0.0000       4.486139       122.0741 
 2537   0.0000       4.489950       122.1778 
 2538   0.0000       4.490901       122.2036 
 2539   0.0000       4.493684       122.2794 
 2540   0.0000       4.495469       122.3279 
 2541   0.0000       4.503120       122.5361 
 2542   0.0000       4.504689       122.5788 
 2543   0.0000       4.511569       122.7660 
 2544   0.0000       4.515867       122.8830 
 2545   0.0000       4.519020       122.9688 
 2546   0.0000       4.521981       123.0494 
 2547   0.0000       4.531064       123.2965 
 2548   0.0000       4.535029       123.4044 
 2549   0.0000       4.538035       123.4862 
 2550   0.0000       4.545546       123.6906 
 2551   0.0000       4.548247       123.7641 
 2552   0.0000       4.551318       123.8477 
 2553   0.0000       4.554976       123.9472 
 2554   0.0000       4.559172       124.0614 
 2555   0.0000       4.561755       124.1317 
 2556   0.0000       4.567475       124.2873 
 2557   0.0000       4.569118       124.3320 
 2558   0.0000       4.573808       124.4596 
 2559   0.0000       4.578603       124.5901 
 2560   0.0000       4.583680       124.7283 
 2561   0.0000       4.588803       124.8677 
 2562   0.0000       4.589780       124.8943 
 2563   0.0000       4.596808       125.0855 
 2564   0.0000       4.598597       125.1342 
 2565   0.0000       4.603444       125.2661 
 2566   0.0000       4.610144       125.4484 
 2567   0.0000       4.610948       125.4703 
 2568   0.0000       4.611163       125.4761 
 2569   0.0000       4.620854       125.7398 
 2570   0.0000       4.625093       125.8552 
 2571   0.0000       4.625732       125.8726 
 2572   0.0000       4.631810       126.0380 
 2573   0.0000       4.632663       126.0612 
 2574   0.0000       4.644183       126.3747 
 2575   0.0000       4.644861       126.3931 
 2576   0.0000       4.645014       126.3972 
 2577   0.0000       4.654283       126.6495 
 2578   0.0000       4.659157       126.7821 
 2579   0.0000       4.660464       126.8177 
 2580   0.0000       4.664180       126.9188 
 2581   0.0000       4.670106       127.0800 
 2582   0.0000       4.679140       127.3259 
 2583   0.0000       4.684258       127.4652 
 2584   0.0000       4.684705       127.4773 
 2585   0.0000       4.688696       127.5859 
 2586   0.0000       4.690067       127.6232 
 2587   0.0000       4.697213       127.8177 
 2588   0.0000       4.701591       127.9368 
 2589   0.0000       4.703217       127.9810 
 2590   0.0000       4.708088       128.1136 
 2591   0.0000       4.712109       128.2230 
 2592   0.0000       4.720790       128.4592 
 2593   0.0000       4.723832       128.5420 
 2594   0.0000       4.732049       128.7656 
 2595   0.0000       4.733137       128.7952 
 2596   0.0000       4.736274       128.8806 
 2597   0.0000       4.737541       128.9151 
 2598   0.0000       4.740160       128.9863 
 2599   0.0000       4.743639       129.0810 
 2600   0.0000       4.748854       129.2229 
 2601   0.0000       4.749061       129.2285 
 2602   0.0000       4.753007       129.3359 
 2603   0.0000       4.756680       129.4358 
 2604   0.0000       4.758287       129.4796 
 2605   0.0000       4.765063       129.6640 
 2606   0.0000       4.766426       129.7011 
 2607   0.0000       4.772952       129.8786 
 2608   0.0000       4.773173       129.8846 
 2609   0.0000       4.777452       130.0011 
 2610   0.0000       4.781156       130.1019 
 2611   0.0000       4.788755       130.3086 
 2612   0.0000       4.794170       130.4560 
 2613   0.0000       4.801623       130.6588 
 2614   0.0000       4.804360       130.7333 
 2615   0.0000       4.810492       130.9002 
 2616   0.0000       4.814909       131.0203 
 2617   0.0000       4.815005       131.0229 
 2618   0.0000       4.818188       131.1095 
 2619   0.0000       4.824542       131.2825 
 2620   0.0000       4.826266       131.3294 
 2621   0.0000       4.828855       131.3998 
 2622   0.0000       4.829933       131.4292 
 2623   0.0000       4.841644       131.7478 
 2624   0.0000       4.842188       131.7626 
 2625   0.0000       4.849606       131.9645 
 2626   0.0000       4.854904       132.1087 
 2627   0.0000       4.861343       132.2839 
 2628   0.0000       4.862611       132.3184 
 2629   0.0000       4.869662       132.5102 
 2630   0.0000       4.871266       132.5539 
 2631   0.0000       4.872124       132.5772 
 2632   0.0000       4.873699       132.6201 
 2633   0.0000       4.881504       132.8325 
 2634   0.0000       4.888885       133.0333 
 2635   0.0000       4.891415       133.1022 
 2636   0.0000       4.893867       133.1689 
 2637   0.0000       4.896832       133.2496 
 2638   0.0000       4.902165       133.3947 
 2639   0.0000       4.904710       133.4640 
 2640   0.0000       4.907475       133.5392 
 2641   0.0000       4.911763       133.6559 
 2642   0.0000       4.912957       133.6884 
 2643   0.0000       4.919739       133.8729 
 2644   0.0000       4.920555       133.8951 
 2645   0.0000       4.930066       134.1539 
 2646   0.0000       4.932058       134.2081 
 2647   0.0000       4.933060       134.2354 
 2648   0.0000       4.937303       134.3508 
 2649   0.0000       4.942813       134.5008 
 2650   0.0000       4.949457       134.6816 
 2651   0.0000       4.951308       134.7319 
 2652   0.0000       4.953857       134.8013 
 2653   0.0000       4.955293       134.8404 
 2654   0.0000       4.959573       134.9568 
 2655   0.0000       4.960698       134.9874 
 2656   0.0000       4.967050       135.1603 
 2657   0.0000       4.968443       135.1982 
 2658   0.0000       4.969897       135.2378 
 2659   0.0000       4.972184       135.3000 
 2660   0.0000       4.983046       135.5956 
 2661   0.0000       4.984461       135.6341 
 2662   0.0000       4.988736       135.7504 
 2663   0.0000       4.989518       135.7717 
 2664   0.0000       4.995348       135.9303 
 2665   0.0000       4.995412       135.9321 
 2666   0.0000       5.006888       136.2444 
 2667   0.0000       5.009269       136.3091 
 2668   0.0000       5.014426       136.4495 
 2669   0.0000       5.018079       136.5489 
 2670   0.0000       5.023766       136.7036 
 2671   0.0000       5.024720       136.7296 
 2672   0.0000       5.033369       136.9649 
 2673   0.0000       5.038610       137.1075 
 2674   0.0000       5.039861       137.1416 
 2675   0.0000       5.043831       137.2496 
 2676   0.0000       5.045337       137.2906 
 2677   0.0000       5.053426       137.5107 
 2678   0.0000       5.054952       137.5522 
 2679   0.0000       5.056056       137.5823 
 2680   0.0000       5.057455       137.6204 
 2681   0.0000       5.061390       137.7274 
 2682   0.0000       5.065168       137.8302 
 2683   0.0000       5.070024       137.9624 
 2684   0.0000       5.070352       137.9713 
 2685   0.0000       5.070809       137.9837 
 2686   0.0000       5.071061       137.9906 
 2687   0.0000       5.080905       138.2585 
 2688   0.0000       5.083104       138.3183 
 2689   0.0000       5.087181       138.4292 
 2690   0.0000       5.096584       138.6851 
 2691   0.0000       5.096628       138.6863 
 2692   0.0000       5.097965       138.7227 
 2693   0.0000       5.100894       138.8024 
 2694   0.0000       5.105474       138.9270 
 2695   0.0000       5.108625       139.0128 
 2696   0.0000       5.108833       139.0184 
 2697   0.0000       5.116060       139.2151 
 2698   0.0000       5.116554       139.2285 
 2699   0.0000       5.119275       139.3025 
 2700   0.0000       5.122052       139.3781 
 2701   0.0000       5.127220       139.5187 
 2702   0.0000       5.131584       139.6375 
 2703   0.0000       5.135211       139.7362 
 2704   0.0000       5.141212       139.8995 
 2705   0.0000       5.141996       139.9208 
 2706   0.0000       5.142868       139.9445 
 2707   0.0000       5.145693       140.0214 
 2708   0.0000       5.154827       140.2700 
 2709   0.0000       5.155324       140.2835 
 2710   0.0000       5.159163       140.3880 
 2711   0.0000       5.160729       140.4306 
 2712   0.0000       5.165325       140.5556 
 2713   0.0000       5.174461       140.8042 
 2714   0.0000       5.174998       140.8189 
 2715   0.0000       5.178579       140.9163 
 2716   0.0000       5.181526       140.9965 
 2717   0.0000       5.184411       141.0750 
 2718   0.0000       5.184811       141.0859 
 2719   0.0000       5.189815       141.2220 
 2720   0.0000       5.191803       141.2761 
 2721   0.0000       5.192649       141.2992 
 2722   0.0000       5.197893       141.4419 
 2723   0.0000       5.201733       141.5464 
 2724   0.0000       5.203303       141.5891 
 2725   0.0000       5.204170       141.6127 
 2726   0.0000       5.207750       141.7101 
 2727   0.0000       5.209388       141.7547 
 2728   0.0000       5.218938       142.0145 
 2729   0.0000       5.221466       142.0833 
 2730   0.0000       5.221621       142.0875 
 2731   0.0000       5.224795       142.1739 
 2732   0.0000       5.228903       142.2857 
 2733   0.0000       5.231654       142.3605 
 2734   0.0000       5.234889       142.4486 
 2735   0.0000       5.237330       142.5150 
 2736   0.0000       5.239310       142.5689 
 2737   0.0000       5.244115       142.6996 
 2738   0.0000       5.244333       142.7055 
 2739   0.0000       5.247369       142.7882 
 2740   0.0000       5.247625       142.7951 
 2741   0.0000       5.252463       142.9268 
 2742   0.0000       5.255336       143.0050 
 2743   0.0000       5.257452       143.0625 
 2744   0.0000       5.258468       143.0902 
 2745   0.0000       5.263676       143.2319 
 2746   0.0000       5.264588       143.2567 
 2747   0.0000       5.268349       143.3591 
 2748   0.0000       5.274380       143.5232 
 2749   0.0000       5.275904       143.5646 
 2750   0.0000       5.278511       143.6356 
 2751   0.0000       5.279338       143.6581 
 2752   0.0000       5.286853       143.8626 
 2753   0.0000       5.287505       143.8803 
 2754   0.0000       5.294406       144.0681 
 2755   0.0000       5.294971       144.0835 
 2756   0.0000       5.298566       144.1813 
 2757   0.0000       5.302234       144.2811 
 2758   0.0000       5.307330       144.4198 
 2759   0.0000       5.310617       144.5092 
 2760   0.0000       5.313326       144.5830 
 2761   0.0000       5.318444       144.7222 
 2762   0.0000       5.319337       144.7465 
 2763   0.0000       5.320186       144.7696 
 2764   0.0000       5.323943       144.8718 
 2765   0.0000       5.330314       145.0452 
 2766   0.0000       5.333781       145.1396 
 2767   0.0000       5.333968       145.1446 
 2768   0.0000       5.336810       145.2220 
 2769   0.0000       5.338080       145.2566 
 2770   0.0000       5.345683       145.4634 
 2771   0.0000       5.350929       145.6062 
 2772   0.0000       5.354580       145.7055 
 2773   0.0000       5.357566       145.7868 
 2774   0.0000       5.362148       145.9115 
 2775   0.0000       5.366453       146.0286 
 2776   0.0000       5.372113       146.1826 
 2777   0.0000       5.374034       146.2349 
 2778   0.0000       5.379349       146.3795 
 2779   0.0000       5.382727       146.4714 
 2780   0.0000       5.383708       146.4981 
 2781   0.0000       5.386261       146.5676 
 2782   0.0000       5.392229       146.7300 
 2783   0.0000       5.393464       146.7636 
 2784   0.0000       5.398743       146.9073 
 2785   0.0000       5.399044       146.9154 
 2786   0.0000       5.401740       146.9888 
 2787   0.0000       5.403126       147.0265 
 2788   0.0000       5.407010       147.1322 
 2789   0.0000       5.407612       147.1486 
 2790   0.0000       5.412196       147.2733 
 2791   0.0000       5.422470       147.5529 
 2792   0.0000       5.423163       147.5718 
 2793   0.0000       5.427286       147.6840 
 2794   0.0000       5.428059       147.7050 
 2795   0.0000       5.435278       147.9014 
 2796   0.0000       5.435715       147.9133 
 2797   0.0000       5.437533       147.9628 
 2798   0.0000       5.438719       147.9951 
 2799   0.0000       5.443171       148.1162 
 2800   0.0000       5.449033       148.2757 
 2801   0.0000       5.449205       148.2804 
 2802   0.0000       5.453996       148.4108 
 2803   0.0000       5.457066       148.4943 
 2804   0.0000       5.461436       148.6132 
 2805   0.0000       5.461605       148.6178 
 2806   0.0000       5.465576       148.7259 
 2807   0.0000       5.468383       148.8023 
 2808   0.0000       5.471333       148.8825 
 2809   0.0000       5.474194       148.9604 
 2810   0.0000       5.479173       149.0959 
 2811   0.0000       5.479767       149.1120 
 2812   0.0000       5.482384       149.1833 
 2813   0.0000       5.483549       149.2149 
 2814   0.0000       5.489019       149.3638 
 2815   0.0000       5.490436       149.4024 
 2816   0.0000       5.493146       149.4761 
 2817   0.0000       5.493984       149.4989 
 2818   0.0000       5.495657       149.5444 
 2819   0.0000       5.499090       149.6379 
 2820   0.0000       5.500094       149.6652 
 2821   0.0000       5.502824       149.7395 
 2822   0.0000       5.504016       149.7719 
 2823   0.0000       5.507951       149.8790 
 2824   0.0000       5.515230       150.0771 
 2825   0.0000       5.515382       150.0812 
 2826   0.0000       5.520190       150.2120 
 2827   0.0000       5.521936       150.2595 
 2828   0.0000       5.522617       150.2780 
 2829   0.0000       5.523371       150.2986 
 2830   0.0000       5.525448       150.3551 
 2831   0.0000       5.527048       150.3986 
 2832   0.0000       5.529638       150.4691 
 2833   0.0000       5.530857       150.5023 
 2834   0.0000       5.531384       150.5166 
 2835   0.0000       5.531647       150.5238 
 2836   0.0000       5.538350       150.7062 
 2837   0.0000       5.543709       150.8520 
 2838   0.0000       5.545850       150.9102 
 2839   0.0000       5.548788       150.9902 
 2840   0.0000       5.552820       151.0999 
 2841   0.0000       5.555371       151.1693 
 2842   0.0000       5.558136       151.2446 
 2843   0.0000       5.562098       151.3524 
 2844   0.0000       5.563908       151.4016 
 2845   0.0000       5.569297       151.5483 
 2846   0.0000       5.571705       151.6138 
 2847   0.0000       5.573192       151.6543 
 2848   0.0000       5.574452       151.6886 
 2849   0.0000       5.579204       151.8179 
 2850   0.0000       5.579363       151.8222 
 2851   0.0000       5.587254       152.0369 
 2852   0.0000       5.590665       152.1297 
 2853   0.0000       5.594693       152.2393 
 2854   0.0000       5.595016       152.2481 
 2855   0.0000       5.597109       152.3051 
 2856   0.0000       5.599578       152.3723 
 2857   0.0000       5.604343       152.5019 
 2858   0.0000       5.607715       152.5937 
 2859   0.0000       5.607899       152.5987 
 2860   0.0000       5.609464       152.6413 
 2861   0.0000       5.617208       152.8520 
 2862   0.0000       5.617773       152.8674 
 2863   0.0000       5.618170       152.8782 
 2864   0.0000       5.620262       152.9351 
 2865   0.0000       5.621347       152.9646 
 2866   0.0000       5.621761       152.9759 
 2867   0.0000       5.623042       153.0108 
 2868   0.0000       5.626358       153.1010 
 2869   0.0000       5.634439       153.3209 
 2870   0.0000       5.635887       153.3603 
 2871   0.0000       5.638364       153.4277 
 2872   0.0000       5.643944       153.5795 
 2873   0.0000       5.647780       153.6839 
 2874   0.0000       5.647975       153.6892 
 2875   0.0000       5.650578       153.7601 
 2876   0.0000       5.660729       154.0363 
 2877   0.0000       5.662356       154.0805 
 2878   0.0000       5.664401       154.1362 
 2879   0.0000       5.666301       154.1879 
 2880   0.0000       5.669249       154.2681 
 2881   0.0000       5.674062       154.3991 
 2882   0.0000       5.674261       154.4045 
 2883   0.0000       5.676842       154.4747 
 2884   0.0000       5.680400       154.5715 
 2885   0.0000       5.682434       154.6269 
 2886   0.0000       5.690604       154.8492 
 2887   0.0000       5.690835       154.8555 
 2888   0.0000       5.693400       154.9253 
 2889   0.0000       5.696108       154.9990 
 2890   0.0000       5.697005       155.0234 
 2891   0.0000       5.700033       155.1058 
 2892   0.0000       5.705733       155.2609 
 2893   0.0000       5.706393       155.2789 
 2894   0.0000       5.708347       155.3320 
 2895   0.0000       5.712462       155.4440 
 2896   0.0000       5.712870       155.4551 
 2897   0.0000       5.715139       155.5168 
 2898   0.0000       5.718609       155.6113 
 2899   0.0000       5.721473       155.6892 
 2900   0.0000       5.724551       155.7730 
 2901   0.0000       5.727582       155.8554 
 2902   0.0000       5.728469       155.8796 
 2903   0.0000       5.731420       155.9599 
 2904   0.0000       5.732973       156.0021 
 2905   0.0000       5.733907       156.0275 
 2906   0.0000       5.736614       156.1012 
 2907   0.0000       5.741403       156.2315 
 2908   0.0000       5.743739       156.2951 
 2909   0.0000       5.743958       156.3010 
 2910   0.0000       5.750291       156.4734 
 2911   0.0000       5.751240       156.4992 
 2912   0.0000       5.753242       156.5537 
 2913   0.0000       5.757622       156.6729 
 2914   0.0000       5.757947       156.6817 
 2915   0.0000       5.761031       156.7656 
 2916   0.0000       5.763170       156.8238 
 2917   0.0000       5.763876       156.8430 
 2918   0.0000       5.764094       156.8490 
 2919   0.0000       5.771106       157.0398 
 2920   0.0000       5.771112       157.0399 
 2921   0.0000       5.772764       157.0849 
 2922   0.0000       5.773432       157.1031 
 2923   0.0000       5.776812       157.1951 
 2924   0.0000       5.778688       157.2461 
 2925   0.0000       5.779874       157.2784 
 2926   0.0000       5.781820       157.3313 
 2927   0.0000       5.787541       157.4870 
 2928   0.0000       5.789252       157.5335 
 2929   0.0000       5.790696       157.5729 
 2930   0.0000       5.793279       157.6431 
 2931   0.0000       5.794186       157.6678 
 2932   0.0000       5.795565       157.7053 
 2933   0.0000       5.795812       157.7121 
 2934   0.0000       5.801949       157.8790 
 2935   0.0000       5.803964       157.9339 
 2936   0.0000       5.807724       158.0362 
 2937   0.0000       5.808815       158.0659 
 2938   0.0000       5.816070       158.2633 
 2939   0.0000       5.816948       158.2872 
 2940   0.0000       5.818397       158.3266 
 2941   0.0000       5.821415       158.4088 
 2942   0.0000       5.823815       158.4741 
 2943   0.0000       5.824356       158.4888 
 2944   0.0000       5.825495       158.5198 
 2945   0.0000       5.827587       158.5767 
 2946   0.0000       5.831195       158.6749 
 2947   0.0000       5.831252       158.6764 
 2948   0.0000       5.834538       158.7659 
 2949   0.0000       5.835538       158.7931 
 2950   0.0000       5.838081       158.8623 
 2951   0.0000       5.841980       158.9684 
 2952   0.0000       5.842262       158.9760 
 2953   0.0000       5.844381       159.0337 
 2954   0.0000       5.844756       159.0439 
 2955   0.0000       5.846427       159.0894 
 2956   0.0000       5.847966       159.1313 
 2957   0.0000       5.850978       159.2132 
 2958   0.0000       5.854237       159.3019 
 2959   0.0000       5.856457       159.3623 
 2960   0.0000       5.858179       159.4092 
 2961   0.0000       5.861385       159.4964 
 2962   0.0000       5.863842       159.5633 
 2963   0.0000       5.865767       159.6156 
 2964   0.0000       5.868474       159.6893 
 2965   0.0000       5.869199       159.7090 
 2966   0.0000       5.872444       159.7973 
 2967   0.0000       5.873218       159.8184 
 2968   0.0000       5.876326       159.9030 
 2969   0.0000       5.876691       159.9129 
 2970   0.0000       5.881603       160.0466 
 2971   0.0000       5.881947       160.0559 
 2972   0.0000       5.884229       160.1180 
 2973   0.0000       5.886017       160.1667 
 2974   0.0000       5.888158       160.2249 
 2975   0.0000       5.888227       160.2268 
 2976   0.0000       5.891315       160.3108 
 2977   0.0000       5.892867       160.3531 
 2978   0.0000       5.893807       160.3787 
 2979   0.0000       5.896191       160.4435 
 2980   0.0000       5.897657       160.4834 
 2981   0.0000       5.899605       160.5364 
 2982   0.0000       5.900834       160.5699 
 2983   0.0000       5.901256       160.5813 
 2984   0.0000       5.905338       160.6924 
 2985   0.0000       5.906495       160.7239 
 2986   0.0000       5.910905       160.8439 
 2987   0.0000       5.912049       160.8750 
 2988   0.0000       5.913035       160.9019 
 2989   0.0000       5.913642       160.9184 
 2990   0.0000       5.914355       160.9378 
 2991   0.0000       5.914504       160.9418 
 2992   0.0000       5.920633       161.1086 
 2993   0.0000       5.921932       161.1440 
 2994   0.0000       5.923962       161.1992 
 2995   0.0000       5.924072       161.2022 
 2996   0.0000       5.924365       161.2102 
 2997   0.0000       5.926484       161.2678 
 2998   0.0000       5.928909       161.3338 
 2999   0.0000       5.929634       161.3535 
 3000   0.0000       5.933152       161.4493 
 3001   0.0000       5.934172       161.4770 
 3002   0.0000       5.935472       161.5124 
 3003   0.0000       5.935852       161.5227 
 3004   0.0000       5.939970       161.6348 
 3005   0.0000       5.940291       161.6435 
 3006   0.0000       5.943777       161.7384 
 3007   0.0000       5.945645       161.7892 
 3008   0.0000       5.950684       161.9263 
 3009   0.0000       5.950775       161.9288 
 3010   0.0000       5.955082       162.0460 
 3011   0.0000       5.955827       162.0663 
 3012   0.0000       5.956341       162.0803 
 3013   0.0000       5.957199       162.1036 
 3014   0.0000       5.959359       162.1624 
 3015   0.0000       5.962249       162.2410 
 3016   0.0000       5.964351       162.2982 
 3017   0.0000       5.964497       162.3022 
 3018   0.0000       5.965984       162.3427 
 3019   0.0000       5.968578       162.4133 
 3020   0.0000       5.971010       162.4794 
 3021   0.0000       5.972820       162.5287 
 3022   0.0000       5.974786       162.5822 
 3023   0.0000       5.975902       162.6126 
 3024   0.0000       5.979024       162.6975 
 3025   0.0000       5.979537       162.7115 
 3026   0.0000       5.982732       162.7984 
 3027   0.0000       5.984723       162.8526 
 3028   0.0000       5.985843       162.8831 
 3029   0.0000       5.986694       162.9062 
 3030   0.0000       5.989871       162.9927 
 3031   0.0000       5.990199       163.0016 
 3032   0.0000       5.991066       163.0252 
 3033   0.0000       5.991998       163.0506 
 3034   0.0000       5.994637       163.1224 
 3035   0.0000       5.995355       163.1419 
 3036   0.0000       5.999255       163.2480 
 3037   0.0000       5.999536       163.2557 
 3038   0.0000       6.002085       163.3250 
 3039   0.0000       6.002253       163.3296 
 3040   0.0000       6.003080       163.3521 
 3041   0.0000       6.008203       163.4915 
 3042   0.0000       6.010380       163.5507 
 3043   0.0000       6.011733       163.5876 
 3044   0.0000       6.011894       163.5920 
 3045   0.0000       6.017058       163.7325 
 3046   0.0000       6.019307       163.7937 
 3047   0.0000       6.019795       163.8070 
 3048   0.0000       6.020739       163.8326 
 3049   0.0000       6.024672       163.9396 
 3050   0.0000       6.026681       163.9943 
 3051   0.0000       6.030206       164.0903 
 3052   0.0000       6.033852       164.1894 
 3053   0.0000       6.034708       164.2127 
 3054   0.0000       6.035730       164.2406 
 3055   0.0000       6.038244       164.3090 
 3056   0.0000       6.040410       164.3679 
 3057   0.0000       6.041731       164.4039 
 3058   0.0000       6.043045       164.4396 
 3059   0.0000       6.043451       164.4507 
 3060   0.0000       6.047802       164.5691 
 3061   0.0000       6.049117       164.6048 
 3062   0.0000       6.051294       164.6641 
 3063   0.0000       6.051973       164.6826 
 3064   0.0000       6.053264       164.7177 
 3065   0.0000       6.058566       164.8620 
 3066   0.0000       6.061269       164.9355 
 3067   0.0000       6.062332       164.9644 
 3068   0.0000       6.065451       165.0493 
 3069   0.0000       6.066289       165.0721 
 3070   0.0000       6.069638       165.1633 
 3071   0.0000       6.072034       165.2284 
 3072   0.0000       6.074642       165.2994 
 3073   0.0000       6.076177       165.3412 
 3074   0.0000       6.079351       165.4275 
 3075   0.0000       6.081859       165.4958 
 3076   0.0000       6.082156       165.5039 
 3077   0.0000       6.082645       165.5172 
 3078   0.0000       6.086309       165.6169 
 3079   0.0000       6.086551       165.6235 
 3080   0.0000       6.088658       165.6808 
 3081   0.0000       6.089082       165.6923 
 3082   0.0000       6.090428       165.7290 
 3083   0.0000       6.091844       165.7675 
 3084   0.0000       6.095610       165.8700 
 3085   0.0000       6.097672       165.9261 
 3086   0.0000       6.098325       165.9439 
 3087   0.0000       6.105198       166.1309 
 3088   0.0000       6.106866       166.1763 
 3089   0.0000       6.109829       166.2569 
 3090   0.0000       6.111244       166.2954 
 3091   0.0000       6.111659       166.3067 
 3092   0.0000       6.112509       166.3298 
 3093   0.0000       6.115079       166.3998 
 3094   0.0000       6.115722       166.4173 
 3095   0.0000       6.117278       166.4596 
 3096   0.0000       6.118544       166.4941 
 3097   0.0000       6.122860       166.6115 
 3098   0.0000       6.123103       166.6181 
 3099   0.0000       6.123928       166.6405 
 3100   0.0000       6.127969       166.7505 
 3101   0.0000       6.130022       166.8064 
 3102   0.0000       6.130254       166.8127 
 3103   0.0000       6.131739       166.8531 
 3104   0.0000       6.132818       166.8825 
 3105   0.0000       6.135371       166.9519 
 3106   0.0000       6.138734       167.0434 
 3107   0.0000       6.139011       167.0510 
 3108   0.0000       6.143622       167.1765 
 3109   0.0000       6.143919       167.1845 
 3110   0.0000       6.146777       167.2623 
 3111   0.0000       6.147468       167.2811 
 3112   0.0000       6.149041       167.3239 
 3113   0.0000       6.150347       167.3594 
 3114   0.0000       6.151923       167.4023 
 3115   0.0000       6.152830       167.4270 
 3116   0.0000       6.154586       167.4748 
 3117   0.0000       6.159056       167.5964 
 3118   0.0000       6.160228       167.6283 
 3119   0.0000       6.161163       167.6538 
 3120   0.0000       6.161756       167.6699 
 3121   0.0000       6.163442       167.7158 
 3122   0.0000       6.164712       167.7503 
 3123   0.0000       6.165479       167.7712 
 3124   0.0000       6.166923       167.8105 
 3125   0.0000       6.166990       167.8123 
 3126   0.0000       6.168573       167.8554 
 3127   0.0000       6.171358       167.9312 
 3128   0.0000       6.171827       167.9440 
 3129   0.0000       6.173823       167.9983 
 3130   0.0000       6.175040       168.0314 
 3131   0.0000       6.178722       168.1316 
 3132   0.0000       6.183840       168.2708 
 3133   0.0000       6.184031       168.2760 
 3134   0.0000       6.184204       168.2807 
 3135   0.0000       6.191361       168.4755 
 3136   0.0000       6.195021       168.5751 
 3137   0.0000       6.196307       168.6101 
 3138   0.0000       6.196720       168.6213 
 3139   0.0000       6.198366       168.6661 
 3140   0.0000       6.199416       168.6947 
 3141   0.0000       6.200329       168.7195 
 3142   0.0000       6.201992       168.7648 
 3143   0.0000       6.203623       168.8092 
 3144   0.0000       6.205336       168.8558 
 3145   0.0000       6.205357       168.8563 
 3146   0.0000       6.209677       168.9739 
 3147   0.0000       6.210493       168.9961 
 3148   0.0000       6.212236       169.0435 
 3149   0.0000       6.212898       169.0615 
 3150   0.0000       6.215409       169.1299 
 3151   0.0000       6.216458       169.1584 
 3152   0.0000       6.217760       169.1938 
 3153   0.0000       6.219512       169.2415 
 3154   0.0000       6.220519       169.2689 
 3155   0.0000       6.222542       169.3240 
 3156   0.0000       6.224505       169.3774 
 3157   0.0000       6.224990       169.3906 
 3158   0.0000       6.226913       169.4429 
 3159   0.0000       6.229377       169.5100 
 3160   0.0000       6.230843       169.5499 
 3161   0.0000       6.231882       169.5781 
 3162   0.0000       6.237149       169.7215 
 3163   0.0000       6.239415       169.7831 
 3164   0.0000       6.242193       169.8587 
 3165   0.0000       6.242806       169.8754 
 3166   0.0000       6.245771       169.9561 
 3167   0.0000       6.245812       169.9572 
 3168   0.0000       6.247417       170.0009 
 3169   0.0000       6.248768       170.0376 
 3170   0.0000       6.249246       170.0506 
 3171   0.0000       6.251011       170.0986 
 3172   0.0000       6.254054       170.1815 
 3173   0.0000       6.254891       170.2042 
 3174   0.0000       6.255477       170.2202 
 3175   0.0000       6.257414       170.2729 
 3176   0.0000       6.260491       170.3566 
 3177   0.0000       6.265011       170.4796 
 3178   0.0000       6.265054       170.4808 
 3179   0.0000       6.266253       170.5134 
 3180   0.0000       6.269091       170.5907 
 3181   0.0000       6.269686       170.6068 
 3182   0.0000       6.274739       170.7443 
 3183   0.0000       6.275279       170.7590 
 3184   0.0000       6.277303       170.8141 
 3185   0.0000       6.277992       170.8329 
 3186   0.0000       6.278647       170.8507 
 3187   0.0000       6.280817       170.9097 
 3188   0.0000       6.282040       170.9430 
 3189   0.0000       6.282134       170.9456 
 3190   0.0000       6.285989       171.0505 
 3191   0.0000       6.287371       171.0881 
 3192   0.0000       6.289075       171.1344 
 3193   0.0000       6.289942       171.1580 
 3194   0.0000       6.294025       171.2691 
 3195   0.0000       6.294758       171.2891 
 3196   0.0000       6.299401       171.4154 
 3197   0.0000       6.299588       171.4205 
 3198   0.0000       6.300831       171.4543 
 3199   0.0000       6.301700       171.4780 
 3200   0.0000       6.303766       171.5342 
 3201   0.0000       6.304722       171.5602 
 3202   0.0000       6.309005       171.6768 
 3203   0.0000       6.309757       171.6972 
 3204   0.0000       6.310492       171.7172 
 3205   0.0000       6.312037       171.7592 
 3206   0.0000       6.314275       171.8202 
 3207   0.0000       6.315207       171.8455 
 3208   0.0000       6.315474       171.8528 
 3209   0.0000       6.317297       171.9024 
 3210   0.0000       6.319031       171.9496 
 3211   0.0000       6.320722       171.9956 
 3212   0.0000       6.323878       172.0815 
 3213   0.0000       6.326910       172.1640 
 3214   0.0000       6.328525       172.2079 
 3215   0.0000       6.328781       172.2149 
 3216   0.0000       6.330300       172.2562 
 3217   0.0000       6.331547       172.2902 
 3218   0.0000       6.332925       172.3276 
 3219   0.0000       6.333998       172.3568 
 3220   0.0000       6.337975       172.4651 
 3221   0.0000       6.339325       172.5018 
 3222   0.0000       6.340739       172.5403 
 3223   0.0000       6.341097       172.5500 
 3224   0.0000       6.342505       172.5883 
 3225   0.0000       6.344278       172.6366 
 3226   0.0000       6.346131       172.6870 
 3227   0.0000       6.348710       172.7572 
 3228   0.0000       6.348941       172.7635 
 3229   0.0000       6.349765       172.7859 
 3230   0.0000       6.352119       172.8499 
 3231   0.0000       6.354144       172.9050 
 3232   0.0000       6.355386       172.9388 
 3233   0.0000       6.356958       172.9816 
 3234   0.0000       6.359317       173.0458 
 3235   0.0000       6.360262       173.0715 
 3236   0.0000       6.364346       173.1827 
 3237   0.0000       6.365821       173.2228 
 3238   0.0000       6.368592       173.2982 
 3239   0.0000       6.369775       173.3304 
 3240   0.0000       6.371372       173.3738 
 3241   0.0000       6.373151       173.4223 
 3242   0.0000       6.373962       173.4443 
 3243   0.0000       6.375533       173.4871 
 3244   0.0000       6.378419       173.5656 
 3245   0.0000       6.379265       173.5886 
 3246   0.0000       6.381958       173.6619 
 3247   0.0000       6.381997       173.6630 
 3248   0.0000       6.385872       173.7684 
 3249   0.0000       6.387789       173.8206 
 3250   0.0000       6.389568       173.8690 
 3251   0.0000       6.392073       173.9372 
 3252   0.0000       6.393056       173.9639 
 3253   0.0000       6.396525       174.0583 
 3254   0.0000       6.397850       174.0943 
 3255   0.0000       6.399693       174.1445 
 3256   0.0000       6.400654       174.1707 
 3257   0.0000       6.405033       174.2898 
 3258   0.0000       6.405272       174.2963 
 3259   0.0000       6.406399       174.3270 
 3260   0.0000       6.406791       174.3377 
 3261   0.0000       6.407030       174.3441 
 3262   0.0000       6.409441       174.4098 
 3263   0.0000       6.412805       174.5013 
 3264   0.0000       6.414329       174.5428 
 3265   0.0000       6.414721       174.5534 
 3266   0.0000       6.415645       174.5786 
 3267   0.0000       6.418874       174.6664 
 3268   0.0000       6.420793       174.7187 
 3269   0.0000       6.424911       174.8307 
 3270   0.0000       6.426151       174.8644 
 3271   0.0000       6.433404       175.0618 
 3272   0.0000       6.433429       175.0625 
 3273   0.0000       6.436123       175.1358 
 3274   0.0000       6.438451       175.1992 
 3275   0.0000       6.439417       175.2254 
 3276   0.0000       6.440325       175.2502 
 3277   0.0000       6.441509       175.2824 
 3278   0.0000       6.443615       175.3397 
 3279   0.0000       6.444372       175.3603 
 3280   0.0000       6.444995       175.3772 
 3281   0.0000       6.447480       175.4449 
 3282   0.0000       6.451007       175.5408 
 3283   0.0000       6.454374       175.6324 
 3284   0.0000       6.455117       175.6527 
 3285   0.0000       6.456491       175.6901 
 3286   0.0000       6.457622       175.7208 
 3287   0.0000       6.459863       175.7818 
 3288   0.0000       6.461797       175.8344 
 3289   0.0000       6.463199       175.8726 
 3290   0.0000       6.463703       175.8863 
 3291   0.0000       6.466968       175.9751 
 3292   0.0000       6.467472       175.9889 
 3293   0.0000       6.470518       176.0717 
 3294   0.0000       6.472805       176.1340 
 3295   0.0000       6.473084       176.1416 
 3296   0.0000       6.474819       176.1888 
 3297   0.0000       6.476149       176.2250 
 3298   0.0000       6.479462       176.3151 
 3299   0.0000       6.482299       176.3923 
 3300   0.0000       6.482568       176.3996 
 3301   0.0000       6.483416       176.4227 
 3302   0.0000       6.484502       176.4523 
 3303   0.0000       6.488124       176.5508 
 3304   0.0000       6.490717       176.6214 
 3305   0.0000       6.490981       176.6286 
 3306   0.0000       6.493377       176.6938 
 3307   0.0000       6.495597       176.7542 
 3308   0.0000       6.502412       176.9396 
 3309   0.0000       6.503405       176.9667 
 3310   0.0000       6.504374       176.9930 
 3311   0.0000       6.505125       177.0135 
 3312   0.0000       6.508214       177.0975 
 3313   0.0000       6.509065       177.1207 
 3314   0.0000       6.513350       177.2373 
 3315   0.0000       6.514072       177.2569 
 3316   0.0000       6.515932       177.3075 
 3317   0.0000       6.516752       177.3298 
 3318   0.0000       6.521834       177.4681 
 3319   0.0000       6.523855       177.5231 
 3320   0.0000       6.524235       177.5335 
 3321   0.0000       6.528128       177.6394 
 3322   0.0000       6.529860       177.6865 
 3323   0.0000       6.531640       177.7350 
 3324   0.0000       6.535207       177.8320 
 3325   0.0000       6.537180       177.8857 
 3326   0.0000       6.541917       178.0146 
 3327   0.0000       6.542494       178.0303 
 3328   0.0000       6.544315       178.0799 
 3329   0.0000       6.546957       178.1518 
 3330   0.0000       6.548114       178.1833 
 3331   0.0000       6.551466       178.2745 
 3332   0.0000       6.551785       178.2831 
 3333   0.0000       6.554743       178.3636 
 3334   0.0000       6.555615       178.3873 
 3335   0.0000       6.558003       178.4523 
 3336   0.0000       6.560377       178.5169 
 3337   0.0000       6.561336       178.5430 
 3338   0.0000       6.563735       178.6083 
 3339   0.0000       6.564108       178.6185 
 3340   0.0000       6.566401       178.6808 
 3341   0.0000       6.569851       178.7747 
 3342   0.0000       6.572545       178.8480 
 3343   0.0000       6.573520       178.8746 
 3344   0.0000       6.575416       178.9262 
 3345   0.0000       6.575817       178.9371 
 3346   0.0000       6.578600       179.0128 
 3347   0.0000       6.579116       179.0268 
 3348   0.0000       6.580624       179.0679 
 3349   0.0000       6.582950       179.1312 
 3350   0.0000       6.585002       179.1870 
 3351   0.0000       6.585435       179.1988 
 3352   0.0000       6.586356       179.2239 
 3353   0.0000       6.590360       179.3328 
 3354   0.0000       6.593078       179.4068 
 3355   0.0000       6.596138       179.4900 
 3356   0.0000       6.598100       179.5434 
 3357   0.0000       6.600853       179.6184 
 3358   0.0000       6.601235       179.6287 
 3359   0.0000       6.602634       179.6668 
 3360   0.0000       6.605907       179.7559 
 3361   0.0000       6.606118       179.7616 
 3362   0.0000       6.608229       179.8191 
 3363   0.0000       6.611509       179.9083 
 3364   0.0000       6.612556       179.9368 
 3365   0.0000       6.614439       179.9880 
 3366   0.0000       6.617587       180.0737 
 3367   0.0000       6.617735       180.0777 
 3368   0.0000       6.618549       180.0999 
 3369   0.0000       6.620252       180.1462 
 3370   0.0000       6.624352       180.2578 
 3371   0.0000       6.625392       180.2861 
 3372   0.0000       6.627464       180.3425 
 3373   0.0000       6.628293       180.3650 
 3374   0.0000       6.632061       180.4675 
 3375   0.0000       6.632760       180.4866 
 3376   0.0000       6.638276       180.6367 
 3377   0.0000       6.639203       180.6619 
 3378   0.0000       6.641214       180.7166 
 3379   0.0000       6.642582       180.7538 
 3380   0.0000       6.645152       180.8238 
 3381   0.0000       6.648111       180.9043 
 3382   0.0000       6.649245       180.9352 
 3383   0.0000       6.651032       180.9838 
 3384   0.0000       6.653486       181.0505 
 3385   0.0000       6.653556       181.0525 
 3386   0.0000       6.655998       181.1189 
 3387   0.0000       6.657053       181.1476 
 3388   0.0000       6.657711       181.1655 
 3389   0.0000       6.658732       181.1933 
 3390   0.0000       6.661179       181.2599 
 3391   0.0000       6.663506       181.3232 
 3392   0.0000       6.663873       181.3332 
 3393   0.0000       6.666096       181.3937 
 3394   0.0000       6.667587       181.4343 
 3395   0.0000       6.670316       181.5085 
 3396   0.0000       6.672170       181.5590 
 3397   0.0000       6.673224       181.5877 
 3398   0.0000       6.674239       181.6153 
 3399   0.0000       6.678210       181.7233 
 3400   0.0000       6.678502       181.7313 
 3401   0.0000       6.682057       181.8280 
 3402   0.0000       6.684581       181.8967 
 3403   0.0000       6.685550       181.9231 
 3404   0.0000       6.687877       181.9864 
 3405   0.0000       6.688762       182.0105 
 3406   0.0000       6.692301       182.1068 
 3407   0.0000       6.697573       182.2502 
 3408   0.0000       6.698219       182.2678 
 3409   0.0000       6.701534       182.3580 
 3410   0.0000       6.703216       182.4038 
 3411   0.0000       6.706285       182.4873 
 3412   0.0000       6.707233       182.5131 
 3413   0.0000       6.707805       182.5287 
 3414   0.0000       6.712815       182.6650 
 3415   0.0000       6.714661       182.7152 
 3416   0.0000       6.716878       182.7755 
 3417   0.0000       6.717436       182.7907 
 3418   0.0000       6.720640       182.8779 
 3419   0.0000       6.722392       182.9256 
 3420   0.0000       6.725180       183.0014 
 3421   0.0000       6.725315       183.0051 
 3422   0.0000       6.727198       183.0564 
 3423   0.0000       6.728719       183.0978 
 3424   0.0000       6.728803       183.1000 
 3425   0.0000       6.731080       183.1620 
 3426   0.0000       6.733374       183.2244 
 3427   0.0000       6.734880       183.2654 
 3428   0.0000       6.734982       183.2682 
 3429   0.0000       6.735393       183.2794 
 3430   0.0000       6.737350       183.3326 
 3431   0.0000       6.737579       183.3388 
 3432   0.0000       6.744161       183.5180 
 3433   0.0000       6.744738       183.5337 
 3434   0.0000       6.744752       183.5340 
 3435   0.0000       6.747574       183.6108 
 3436   0.0000       6.752884       183.7553 
 3437   0.0000       6.754845       183.8087 
 3438   0.0000       6.757227       183.8735 
 3439   0.0000       6.759608       183.9383 
 3440   0.0000       6.761427       183.9878 
 3441   0.0000       6.762677       184.0218 
 3442   0.0000       6.767886       184.1636 
 3443   0.0000       6.768307       184.1750 
 3444   0.0000       6.770898       184.2455 
 3445   0.0000       6.771207       184.2539 
 3446   0.0000       6.772583       184.2913 
 3447   0.0000       6.774124       184.3333 
 3448   0.0000       6.779698       184.4850 
 3449   0.0000       6.780073       184.4952 
 3450   0.0000       6.780744       184.5134 
 3451   0.0000       6.783115       184.5779 
 3452   0.0000       6.785393       184.6399 
 3453   0.0000       6.786108       184.6594 
 3454   0.0000       6.787457       184.6961 
 3455   0.0000       6.791262       184.7996 
 3456   0.0000       6.791472       184.8054 
 3457   0.0000       6.792777       184.8409 
 3458   0.0000       6.795288       184.9092 
 3459   0.0000       6.803345       185.1284 
 3460   0.0000       6.805543       185.1882 
 3461   0.0000       6.807611       185.2445 
 3462   0.0000       6.807881       185.2519 
 3463   0.0000       6.810290       185.3174 
 3464   0.0000       6.810398       185.3203 
 3465   0.0000       6.811476       185.3497 
 3466   0.0000       6.813056       185.3927 
 3467   0.0000       6.818042       185.5284 
 3468   0.0000       6.819229       185.5606 
 3469   0.0000       6.820543       185.5964 
 3470   0.0000       6.823381       185.6736 
 3471   0.0000       6.825235       185.7241 
 3472   0.0000       6.826414       185.7562 
 3473   0.0000       6.828784       185.8207 
 3474   0.0000       6.833474       185.9483 
 3475   0.0000       6.834750       185.9830 
 3476   0.0000       6.838370       186.0815 
 3477   0.0000       6.842318       186.1890 
 3478   0.0000       6.843841       186.2304 
 3479   0.0000       6.847626       186.3334 
 3480   0.0000       6.847946       186.3421 
 3481   0.0000       6.851683       186.4438 
 3482   0.0000       6.853897       186.5040 
 3483   0.0000       6.854135       186.5105 
 3484   0.0000       6.859526       186.6572 
 3485   0.0000       6.859595       186.6591 
 3486   0.0000       6.863687       186.7704 
 3487   0.0000       6.863729       186.7715 
 3488   0.0000       6.870942       186.9679 
 3489   0.0000       6.871385       186.9799 
 3490   0.0000       6.873172       187.0285 
 3491   0.0000       6.874071       187.0530 
 3492   0.0000       6.876587       187.1214 
 3493   0.0000       6.876967       187.1318 
 3494   0.0000       6.877786       187.1541 
 3495   0.0000       6.884947       187.3489 
 3496   0.0000       6.886222       187.3836 
 3497   0.0000       6.889128       187.4627 
 3498   0.0000       6.893530       187.5825 
 3499   0.0000       6.895093       187.6250 
 3500   0.0000       6.899855       187.7546 
 3501   0.0000       6.906313       187.9303 
 3502   0.0000       6.908716       187.9957 
 3503   0.0000       6.910304       188.0389 
 3504   0.0000       6.914648       188.1571 
 3505   0.0000       6.914947       188.1653 
 3506   0.0000       6.916844       188.2169 
 3507   0.0000       6.918361       188.2582 
 3508   0.0000       6.921810       188.3520 
 3509   0.0000       6.922463       188.3698 
 3510   0.0000       6.923995       188.4115 
 3511   0.0000       6.926207       188.4717 
 3512   0.0000       6.926428       188.4777 
 3513   0.0000       6.928814       188.5426 
 3514   0.0000       6.931554       188.6172 
 3515   0.0000       6.937370       188.7754 
 3516   0.0000       6.940121       188.8503 
 3517   0.0000       6.940988       188.8739 
 3518   0.0000       6.944303       188.9641 
 3519   0.0000       6.949730       189.1118 
 3520   0.0000       6.952858       189.1969 
 3521   0.0000       6.955064       189.2569 
 3522   0.0000       6.957526       189.3239 
 3523   0.0000       6.960138       189.3950 
 3524   0.0000       6.961390       189.4291 
 3525   0.0000       6.962022       189.4463 
 3526   0.0000       6.967999       189.6089 
 3527   0.0000       6.970007       189.6635 
 3528   0.0000       6.972163       189.7222 
 3529   0.0000       6.974475       189.7851 
 3530   0.0000       6.977799       189.8756 
 3531   0.0000       6.980732       189.9554 
 3532   0.0000       6.981847       189.9857 
 3533   0.0000       6.982227       189.9961 
 3534   0.0000       6.988401       190.1641 
 3535   0.0000       6.989827       190.2029 
 3536   0.0000       6.991725       190.2545 
 3537   0.0000       6.995349       190.3531 
 3538   0.0000       6.995875       190.3674 
 3539   0.0000       6.996642       190.3883 
 3540   0.0000       7.006990       190.6699 
 3541   0.0000       7.009618       190.7414 
 3542   0.0000       7.011393       190.7897 
 3543   0.0000       7.011431       190.7907 
 3544   0.0000       7.013538       190.8481 
 3545   0.0000       7.015715       190.9073 
 3546   0.0000       7.019509       191.0105 
 3547   0.0000       7.025830       191.1826 
 3548   0.0000       7.028295       191.2496 
 3549   0.0000       7.029121       191.2721 
 3550   0.0000       7.029696       191.2877 
 3551   0.0000       7.036094       191.4619 
 3552   0.0000       7.036297       191.4674 
 3553   0.0000       7.038679       191.5322 
 3554   0.0000       7.041143       191.5993 
 3555   0.0000       7.043593       191.6659 
 3556   0.0000       7.044093       191.6795 
 3557   0.0000       7.045906       191.7288 
 3558   0.0000       7.051518       191.8816 
 3559   0.0000       7.053314       191.9304 
 3560   0.0000       7.058699       192.0770 
 3561   0.0000       7.058996       192.0850 
 3562   0.0000       7.064320       192.2299 
 3563   0.0000       7.065221       192.2544 
 3564   0.0000       7.066450       192.2879 
 3565   0.0000       7.067399       192.3137 
 3566   0.0000       7.068114       192.3332 
 3567   0.0000       7.072805       192.4608 
 3568   0.0000       7.073623       192.4831 
 3569   0.0000       7.075600       192.5369 
 3570   0.0000       7.080189       192.6617 
 3571   0.0000       7.083624       192.7552 
 3572   0.0000       7.084134       192.7691 
 3573   0.0000       7.087645       192.8646 
 3574   0.0000       7.090664       192.9468 
 3575   0.0000       7.091675       192.9743 
 3576   0.0000       7.097349       193.1287 
 3577   0.0000       7.103392       193.2931 
 3578   0.0000       7.107173       193.3960 
 3579   0.0000       7.108487       193.4318 
 3580   0.0000       7.110294       193.4809 
 3581   0.0000       7.115793       193.6306 
 3582   0.0000       7.120385       193.7555 
 3583   0.0000       7.124074       193.8559 
 3584   0.0000       7.125365       193.8910 
 3585   0.0000       7.125615       193.8978 
 3586   0.0000       7.129773       194.0110 
 3587   0.0000       7.129801       194.0117 
 3588   0.0000       7.133878       194.1227 
 3589   0.0000       7.138086       194.2372 
 3590   0.0000       7.140046       194.2905 
 3591   0.0000       7.140634       194.3065 
 3592   0.0000       7.143129       194.3744 
 3593   0.0000       7.145798       194.4470 
 3594   0.0000       7.150280       194.5690 
 3595   0.0000       7.151708       194.6079 
 3596   0.0000       7.151926       194.6138 
 3597   0.0000       7.157639       194.7693 
 3598   0.0000       7.160962       194.8597 
 3599   0.0000       7.164200       194.9478 
 3600   0.0000       7.164413       194.9536 
 3601   0.0000       7.167553       195.0390 
 3602   0.0000       7.169461       195.0910 
 3603   0.0000       7.173476       195.2002 
 3604   0.0000       7.174628       195.2316 
 3605   0.0000       7.179114       195.3536 
 3606   0.0000       7.181162       195.4093 
 3607   0.0000       7.183270       195.4667 
 3608   0.0000       7.184877       195.5104 
 3609   0.0000       7.187918       195.5932 
 3610   0.0000       7.188176       195.6002 
 3611   0.0000       7.190137       195.6536 
 3612   0.0000       7.193204       195.7370 
 3613   0.0000       7.193460       195.7440 
 3614   0.0000       7.198974       195.8940 
 3615   0.0000       7.200391       195.9326 
 3616   0.0000       7.200813       195.9441 
 3617   0.0000       7.203173       196.0083 
 3618   0.0000       7.205999       196.0852 
 3619   0.0000       7.206553       196.1003 
 3620   0.0000       7.209869       196.1905 
 3621   0.0000       7.211778       196.2425 
 3622   0.0000       7.220560       196.4814 
 3623   0.0000       7.221160       196.4978 
 3624   0.0000       7.222430       196.5323 
 3625   0.0000       7.224307       196.5834 
 3626   0.0000       7.227041       196.6578 
 3627   0.0000       7.228597       196.7001 
 3628   0.0000       7.233179       196.8248 
 3629   0.0000       7.235083       196.8766 
 3630   0.0000       7.237886       196.9529 
 3631   0.0000       7.244805       197.1412 
 3632   0.0000       7.245158       197.1508 
 3633   0.0000       7.253539       197.3788 
 3634   0.0000       7.256470       197.4586 
 3635   0.0000       7.257854       197.4962 
 3636   0.0000       7.260571       197.5702 
 3637   0.0000       7.265413       197.7019 
 3638   0.0000       7.267262       197.7522 
 3639   0.0000       7.268328       197.7813 
 3640   0.0000       7.274324       197.9444 
 3641   0.0000       7.279163       198.0761 
 3642   0.0000       7.282711       198.1727 
 3643   0.0000       7.285321       198.2437 
 3644   0.0000       7.286080       198.2643 
 3645   0.0000       7.287451       198.3016 
 3646   0.0000       7.291678       198.4167 
 3647   0.0000       7.295424       198.5186 
 3648   0.0000       7.300786       198.6645 
 3649   0.0000       7.303264       198.7319 
 3650   0.0000       7.304430       198.7636 
 3651   0.0000       7.311035       198.9434 
 3652   0.0000       7.312400       198.9805 
 3653   0.0000       7.315538       199.0659 
 3654   0.0000       7.317378       199.1160 
 3655   0.0000       7.320185       199.1924 
 3656   0.0000       7.326780       199.3718 
 3657   0.0000       7.328742       199.4252 
 3658   0.0000       7.329827       199.4547 
 3659   0.0000       7.335946       199.6212 
 3660   0.0000       7.336208       199.6284 
 3661   0.0000       7.336605       199.6392 
 3662   0.0000       7.344835       199.8631 
 3663   0.0000       7.347174       199.9268 
 3664   0.0000       7.350431       200.0154 
 3665   0.0000       7.353366       200.0953 
 3666   0.0000       7.356799       200.1887 
 3667   0.0000       7.356935       200.1924 
 3668   0.0000       7.361643       200.3205 
 3669   0.0000       7.362882       200.3542 
 3670   0.0000       7.366128       200.4425 
 3671   0.0000       7.368734       200.5135 
 3672   0.0000       7.370449       200.5601 
 3673   0.0000       7.377855       200.7616 
 3674   0.0000       7.378590       200.7816 
 3675   0.0000       7.384535       200.9434 
 3676   0.0000       7.386481       200.9964 
 3677   0.0000       7.393836       201.1965 
 3678   0.0000       7.401616       201.4082 
 3679   0.0000       7.406377       201.5378 
 3680   0.0000       7.406862       201.5510 
 3681   0.0000       7.408653       201.5997 
 3682   0.0000       7.412327       201.6997 
 3683   0.0000       7.415419       201.7838 
 3684   0.0000       7.415819       201.7947 
 3685   0.0000       7.418688       201.8728 
 3686   0.0000       7.419838       201.9041 
 3687   0.0000       7.421021       201.9363 
 3688   0.0000       7.425559       202.0597 
 3689   0.0000       7.426638       202.0891 
 3690   0.0000       7.431756       202.2284 
 3691   0.0000       7.433933       202.2876 
 3692   0.0000       7.434557       202.3046 
 3693   0.0000       7.436210       202.3496 
 3694   0.0000       7.440579       202.4685 
 3695   0.0000       7.442851       202.5303 
 3696   0.0000       7.446326       202.6248 
 3697   0.0000       7.453684       202.8250 
 3698   0.0000       7.455489       202.8742 
 3699   0.0000       7.455846       202.8839 
 3700   0.0000       7.458010       202.9428 
 3701   0.0000       7.459828       202.9922 
 3702   0.0000       7.463643       203.0961 
 3703   0.0000       7.463910       203.1033 
 3704   0.0000       7.468521       203.2288 
 3705   0.0000       7.473593       203.3668 
 3706   0.0000       7.475046       203.4063 
 3707   0.0000       7.478660       203.5047 
 3708   0.0000       7.479479       203.5270 
 3709   0.0000       7.481772       203.5894 
 3710   0.0000       7.483781       203.6440 
 3711   0.0000       7.484508       203.6638 
 3712   0.0000       7.485522       203.6914 
 3713   0.0000       7.485643       203.6947 
 3714   0.0000       7.488373       203.7690 
 3715   0.0000       7.492893       203.8920 
 3716   0.0000       7.494830       203.9447 
 3717   0.0000       7.496466       203.9892 
 3718   0.0000       7.500630       204.1025 
 3719   0.0000       7.501549       204.1275 
 3720   0.0000       7.505906       204.2461 
 3721   0.0000       7.506304       204.2569 
 3722   0.0000       7.508498       204.3166 
 3723   0.0000       7.510281       204.3651 
 3724   0.0000       7.514684       204.4850 
 3725   0.0000       7.515205       204.4991 
 3726   0.0000       7.518946       204.6009 
 3727   0.0000       7.520429       204.6413 
 3728   0.0000       7.524746       204.7588 
 3729   0.0000       7.527366       204.8301 
 3730   0.0000       7.530109       204.9047 
 3731   0.0000       7.530940       204.9273 
 3732   0.0000       7.532993       204.9832 
 3733   0.0000       7.534492       205.0240 
 3734   0.0000       7.538149       205.1235 
 3735   0.0000       7.541012       205.2014 
 3736   0.0000       7.546036       205.3381 
 3737   0.0000       7.548563       205.4068 
 3738   0.0000       7.549817       205.4410 
 3739   0.0000       7.550214       205.4518 
 3740   0.0000       7.551712       205.4925 
 3741   0.0000       7.554671       205.5730 
 3742   0.0000       7.554783       205.5761 
 3743   0.0000       7.558919       205.6886 
 3744   0.0000       7.560702       205.7371 
 3745   0.0000       7.564762       205.8477 
 3746   0.0000       7.570894       206.0145 
 3747   0.0000       7.576879       206.1774 
 3748   0.0000       7.577301       206.1888 
 3749   0.0000       7.583538       206.3586 
 3750   0.0000       7.586401       206.4365 
 3751   0.0000       7.591126       206.5650 
 3752   0.0000       7.593807       206.6380 
 3753   0.0000       7.595635       206.6877 
 3754   0.0000       7.600240       206.8130 
 3755   0.0000       7.602993       206.8880 
 3756   0.0000       7.605787       206.9640 
 3757   0.0000       7.607845       207.0200 
 3758   0.0000       7.608999       207.0514 
 3759   0.0000       7.610216       207.0845 
 3760   0.0000       7.616846       207.2649 
 3761   0.0000       7.618567       207.3117 
 3762   0.0000       7.619828       207.3461 
 3763   0.0000       7.621542       207.3927 
 3764   0.0000       7.621596       207.3942 
 3765   0.0000       7.625484       207.5000 
 3766   0.0000       7.626945       207.5397 
 3767   0.0000       7.628514       207.5824 
 3768   0.0000       7.632079       207.6794 
 3769   0.0000       7.634435       207.7435 
 3770   0.0000       7.635747       207.7792 
 3771   0.0000       7.636354       207.7958 
 3772   0.0000       7.640487       207.9082 
 3773   0.0000       7.644179       208.0087 
 3774   0.0000       7.645724       208.0507 
 3775   0.0000       7.647382       208.0958 
 3776   0.0000       7.649481       208.1530 
 3777   0.0000       7.651250       208.2011 
 3778   0.0000       7.653721       208.2683 
 3779   0.0000       7.656139       208.3341 
 3780   0.0000       7.661594       208.4826 
 3781   0.0000       7.662313       208.5021 
 3782   0.0000       7.662356       208.5033 
 3783   0.0000       7.665187       208.5804 
 3784   0.0000       7.670530       208.7257 
 3785   0.0000       7.672992       208.7927 
 3786   0.0000       7.673035       208.7939 
 3787   0.0000       7.674836       208.8429 
 3788   0.0000       7.680666       209.0015 
 3789   0.0000       7.684525       209.1065 
 3790   0.0000       7.685510       209.1334 
 3791   0.0000       7.689791       209.2499 
 3792   0.0000       7.690203       209.2611 
 3793   0.0000       7.694041       209.3655 
 3794   0.0000       7.695563       209.4069 
 3795   0.0000       7.697721       209.4657 
 3796   0.0000       7.704683       209.6551 
 3797   0.0000       7.705158       209.6680 
 3798   0.0000       7.709220       209.7785 
 3799   0.0000       7.710836       209.8225 
 3800   0.0000       7.713413       209.8926 
 3801   0.0000       7.714484       209.9218 
 3802   0.0000       7.718172       210.0221 
 3803   0.0000       7.720634       210.0891 
 3804   0.0000       7.722207       210.1319 
 3805   0.0000       7.725098       210.2106 
 3806   0.0000       7.727655       210.2802 
 3807   0.0000       7.729391       210.3274 
 3808   0.0000       7.732597       210.4147 
 3809   0.0000       7.732671       210.4167 
 3810   0.0000       7.735106       210.4829 
 3811   0.0000       7.735312       210.4885 
 3812   0.0000       7.738581       210.5775 
 3813   0.0000       7.739305       210.5972 
 3814   0.0000       7.746518       210.7935 
 3815   0.0000       7.747206       210.8122 
 3816   0.0000       7.747785       210.8279 
 3817   0.0000       7.749405       210.8720 
 3818   0.0000       7.751858       210.9388 
 3819   0.0000       7.752538       210.9573 
 3820   0.0000       7.757899       211.1032 
 3821   0.0000       7.764107       211.2721 
 3822   0.0000       7.764711       211.2885 
 3823   0.0000       7.769248       211.4120 
 3824   0.0000       7.770258       211.4395 
 3825   0.0000       7.773356       211.5238 
 3826   0.0000       7.774695       211.5602 
 3827   0.0000       7.775646       211.5861 
 3828   0.0000       7.777311       211.6314 
 3829   0.0000       7.777816       211.6451 
 3830   0.0000       7.780874       211.7283 
 3831   0.0000       7.781092       211.7343 
 3832   0.0000       7.791431       212.0156 
 3833   0.0000       7.794437       212.0974 
 3834   0.0000       7.799970       212.2480 
 3835   0.0000       7.800210       212.2545 
 3836   0.0000       7.802287       212.3110 
 3837   0.0000       7.803097       212.3331 
 3838   0.0000       7.808569       212.4820 
 3839   0.0000       7.810417       212.5323 
 3840   0.0000       7.811320       212.5568 
 3841   0.0000       7.813036       212.6035 
 3842   0.0000       7.815039       212.6580 
 3843   0.0000       7.820187       212.7981 
 3844   0.0000       7.821526       212.8346 
 3845   0.0000       7.824135       212.9055 
 3846   0.0000       7.827578       212.9992 
 3847   0.0000       7.828658       213.0286 
 3848   0.0000       7.829677       213.0564 
 3849   0.0000       7.831534       213.1069 
 3850   0.0000       7.831708       213.1116 
 3851   0.0000       7.835849       213.2243 
 3852   0.0000       7.840303       213.3455 
 3853   0.0000       7.841837       213.3872 
 3854   0.0000       7.842552       213.4067 
 3855   0.0000       7.843834       213.4416 
 3856   0.0000       7.844946       213.4718 
 3857   0.0000       7.847191       213.5329 
 3858   0.0000       7.850589       213.6254 
 3859   0.0000       7.852245       213.6705 
 3860   0.0000       7.855674       213.7637 
 3861   0.0000       7.858049       213.8284 
 3862   0.0000       7.858870       213.8507 
 3863   0.0000       7.859947       213.8800 
 3864   0.0000       7.863406       213.9742 
 3865   0.0000       7.863935       213.9886 
 3866   0.0000       7.870776       214.1747 
 3867   0.0000       7.872255       214.2150 
 3868   0.0000       7.876892       214.3411 
 3869   0.0000       7.877568       214.3595 
 3870   0.0000       7.879919       214.4235 
 3871   0.0000       7.880700       214.4447 
 3872   0.0000       7.883529       214.5217 
 3873   0.0000       7.884081       214.5368 
 3874   0.0000       7.884602       214.5509 
 3875   0.0000       7.890170       214.7024 
 3876   0.0000       7.891728       214.7448 
 3877   0.0000       7.896196       214.8664 
 3878   0.0000       7.896984       214.8878 
 3879   0.0000       7.899783       214.9640 
 3880   0.0000       7.902568       215.0398 
 3881   0.0000       7.902908       215.0491 
 3882   0.0000       7.903467       215.0643 
 3883   0.0000       7.906692       215.1520 
 3884   0.0000       7.910181       215.2470 
 3885   0.0000       7.911971       215.2957 
 3886   0.0000       7.913653       215.3414 
 3887   0.0000       7.915668       215.3963 
 3888   0.0000       7.917394       215.4433 
 3889   0.0000       7.917754       215.4530 
 3890   0.0000       7.923561       215.6111 
 3891   0.0000       7.927205       215.7102 
 3892   0.0000       7.927387       215.7152 
 3893   0.0000       7.927725       215.7244 
 3894   0.0000       7.931691       215.8323 
 3895   0.0000       7.932720       215.8603 
 3896   0.0000       7.936047       215.9508 
 3897   0.0000       7.937176       215.9815 
 3898   0.0000       7.940540       216.0731 
 3899   0.0000       7.945001       216.1945 
 3900   0.0000       7.948117       216.2792 
 3901   0.0000       7.948945       216.3018 
 3902   0.0000       7.952401       216.3958 
 3903   0.0000       7.952976       216.4115 
 3904   0.0000       7.953888       216.4363 
 3905   0.0000       7.956242       216.5004 
 3906   0.0000       7.959738       216.5955 
 3907   0.0000       7.962131       216.6606 
 3908   0.0000       7.962968       216.6834 
 3909   0.0000       7.964962       216.7376 
 3910   0.0000       7.967298       216.8012 
 3911   0.0000       7.971298       216.9101 
 3912   0.0000       7.972999       216.9563 
 3913   0.0000       7.979395       217.1304 
 3914   0.0000       7.979713       217.1390 
 3915   0.0000       7.982131       217.2048 
 3916   0.0000       7.985383       217.2933 
 3917   0.0000       7.985542       217.2976 
 3918   0.0000       7.991867       217.4698 
 3919   0.0000       7.997720       217.6290 
 3920   0.0000       7.999099       217.6666 
 3921   0.0000       8.001424       217.7298 
 3922   0.0000       8.003093       217.7752 
 3923   0.0000       8.004862       217.8234 
 3924   0.0000       8.006814       217.8765 
 3925   0.0000       8.009710       217.9553 
 3926   0.0000       8.012500       218.0312 
 3927   0.0000       8.017819       218.1759 
 3928   0.0000       8.018612       218.1975 
 3929   0.0000       8.021444       218.2746 
 3930   0.0000       8.022936       218.3152 
 3931   0.0000       8.026537       218.4132 
 3932   0.0000       8.030367       218.5174 
 3933   0.0000       8.031485       218.5478 
 3934   0.0000       8.031961       218.5608 
 3935   0.0000       8.034027       218.6170 
 3936   0.0000       8.038974       218.7516 
 3937   0.0000       8.041696       218.8257 
 3938   0.0000       8.045115       218.9187 
 3939   0.0000       8.047853       218.9932 
 3940   0.0000       8.048903       219.0218 
 3941   0.0000       8.050308       219.0600 
 3942   0.0000       8.051946       219.1046 
 3943   0.0000       8.052120       219.1093 
 3944   0.0000       8.054056       219.1620 
 3945   0.0000       8.057118       219.2453 
 3946   0.0000       8.063020       219.4059 
 3947   0.0000       8.070196       219.6012 
 3948   0.0000       8.070355       219.6055 
 3949   0.0000       8.070585       219.6118 
 3950   0.0000       8.074863       219.7282 
 3951   0.0000       8.075790       219.7534 
 3952   0.0000       8.078360       219.8234 
 3953   0.0000       8.082989       219.9493 
 3954   0.0000       8.083228       219.9558 
 3955   0.0000       8.087901       220.0830 
 3956   0.0000       8.090662       220.1581 
 3957   0.0000       8.092034       220.1954 
 3958   0.0000       8.093491       220.2351 
 3959   0.0000       8.095788       220.2976 
 3960   0.0000       8.099954       220.4110 
 3961   0.0000       8.105123       220.5516 
 3962   0.0000       8.109353       220.6667 
 3963   0.0000       8.111540       220.7262 
 3964   0.0000       8.111877       220.7354 
 3965   0.0000       8.114364       220.8031 
 3966   0.0000       8.120095       220.9590 
 3967   0.0000       8.121230       220.9899 
 3968   0.0000       8.121371       220.9937 
 3969   0.0000       8.121825       221.0061 
 3970   0.0000       8.123557       221.0532 
 3971   0.0000       8.128313       221.1826 
 3972   0.0000       8.131560       221.2710 
 3973   0.0000       8.132990       221.3099 
 3974   0.0000       8.134711       221.3567 
 3975   0.0000       8.136025       221.3925 
 3976   0.0000       8.138480       221.4593 
 3977   0.0000       8.141646       221.5454 
 3978   0.0000       8.145033       221.6376 
 3979   0.0000       8.145879       221.6606 
 3980   0.0000       8.151006       221.8002 
 3981   0.0000       8.153016       221.8549 
 3982   0.0000       8.157208       221.9689 
 3983   0.0000       8.158115       221.9936 
 3984   0.0000       8.161312       222.0806 
 3985   0.0000       8.162775       222.1204 
 3986   0.0000       8.166354       222.2178 
 3987   0.0000       8.166893       222.2325 
 3988   0.0000       8.170250       222.3238 
 3989   0.0000       8.173744       222.4189 
 3990   0.0000       8.175808       222.4751 
 3991   0.0000       8.178962       222.5609 
 3992   0.0000       8.181578       222.6320 
 3993   0.0000       8.186195       222.7577 
 3994   0.0000       8.186481       222.7655 
 3995   0.0000       8.188411       222.8180 
 3996   0.0000       8.189070       222.8359 
 3997   0.0000       8.193179       222.9477 
 3998   0.0000       8.195888       223.0215 
 3999   0.0000       8.200283       223.1411 
 4000   0.0000       8.200763       223.1541 
 4001   0.0000       8.201696       223.1795 
 4002   0.0000       8.203455       223.2274 
 4003   0.0000       8.205363       223.2793 
 4004   0.0000       8.208448       223.3632 
 4005   0.0000       8.210777       223.4266 
 4006   0.0000       8.217073       223.5979 
 4007   0.0000       8.219901       223.6749 
 4008   0.0000       8.221919       223.7298 
 4009   0.0000       8.224667       223.8046 
 4010   0.0000       8.226414       223.8521 
 4011   0.0000       8.229381       223.9328 
 4012   0.0000       8.229611       223.9391 
 4013   0.0000       8.233706       224.0505 
 4014   0.0000       8.234146       224.0625 
 4015   0.0000       8.236975       224.1395 
 4016   0.0000       8.239895       224.2189 
 4017   0.0000       8.244590       224.3467 
 4018   0.0000       8.246767       224.4059 
 4019   0.0000       8.250971       224.5203 
 4020   0.0000       8.251352       224.5307 
 4021   0.0000       8.253288       224.5834 
 4022   0.0000       8.253458       224.5880 
 4023   0.0000       8.256275       224.6647 
 4024   0.0000       8.258502       224.7253 
 4025   0.0000       8.260450       224.7783 
 4026   0.0000       8.265382       224.9125 
 4027   0.0000       8.266250       224.9361 
 4028   0.0000       8.267725       224.9762 
 4029   0.0000       8.269906       225.0356 
 4030   0.0000       8.271876       225.0892 
 4031   0.0000       8.272732       225.1125 
 4032   0.0000       8.275488       225.1875 
 4033   0.0000       8.275990       225.2011 
 4034   0.0000       8.279144       225.2870 
 4035   0.0000       8.281113       225.3405 
 4036   0.0000       8.282147       225.3687 
 4037   0.0000       8.286275       225.4810 
 4038   0.0000       8.287719       225.5203 
 4039   0.0000       8.289214       225.5610 
 4040   0.0000       8.291881       225.6336 
 4041   0.0000       8.294657       225.7091 
 4042   0.0000       8.294905       225.7158 
 4043   0.0000       8.297757       225.7935 
 4044   0.0000       8.299456       225.8397 
 4045   0.0000       8.301512       225.8956 
 4046   0.0000       8.303097       225.9388 
 4047   0.0000       8.303895       225.9605 
 4048   0.0000       8.304759       225.9840 
 4049   0.0000       8.306978       226.0444 
 4050   0.0000       8.308396       226.0829 
 4051   0.0000       8.311229       226.1600 
 4052   0.0000       8.313179       226.2131 
 4053   0.0000       8.314711       226.2548 
 4054   0.0000       8.317862       226.3405 
 4055   0.0000       8.323480       226.4934 
 4056   0.0000       8.324750       226.5280 
 4057   0.0000       8.325139       226.5385 
 4058   0.0000       8.328794       226.6380 
 4059   0.0000       8.329931       226.6689 
 4060   0.0000       8.331100       226.7007 
 4061   0.0000       8.332039       226.7263 
 4062   0.0000       8.333055       226.7540 
 4063   0.0000       8.333825       226.7749 
 4064   0.0000       8.336036       226.8351 
 4065   0.0000       8.338218       226.8944 
 4066   0.0000       8.340768       226.9638 
 4067   0.0000       8.349928       227.2131 
 4068   0.0000       8.350011       227.2154 
 4069   0.0000       8.351312       227.2508 
 4070   0.0000       8.355812       227.3732 
 4071   0.0000       8.356587       227.3943 
 4072   0.0000       8.358313       227.4413 
 4073   0.0000       8.360626       227.5042 
 4074   0.0000       8.361783       227.5357 
 4075   0.0000       8.363497       227.5823 
 4076   0.0000       8.366828       227.6730 
 4077   0.0000       8.369071       227.7340 
 4078   0.0000       8.371651       227.8042 
 4079   0.0000       8.372361       227.8235 
 4080   0.0000       8.374302       227.8763 
 4081   0.0000       8.376853       227.9458 
 4082   0.0000       8.380434       228.0432 
 4083   0.0000       8.384438       228.1522 
 4084   0.0000       8.386003       228.1947 
 4085   0.0000       8.386772       228.2157 
 4086   0.0000       8.394623       228.4293 
 4087   0.0000       8.394905       228.4370 
 4088   0.0000       8.397199       228.4994 
 4089   0.0000       8.398116       228.5243 
 4090   0.0000       8.398376       228.5314 
 4091   0.0000       8.404085       228.6868 
 4092   0.0000       8.405384       228.7221 
 4093   0.0000       8.409019       228.8210 
 4094   0.0000       8.409743       228.8407 
 4095   0.0000       8.414800       228.9783 
 4096   0.0000       8.415580       228.9996 
 4097   0.0000       8.420042       229.1210 
 4098   0.0000       8.423521       229.2157 
 4099   0.0000       8.423814       229.2236 
 4100   0.0000       8.426813       229.3052 
 4101   0.0000       8.427189       229.3155 
 4102   0.0000       8.428318       229.3462 
 4103   0.0000       8.430694       229.4108 
 4104   0.0000       8.432072       229.4483 
 4105   0.0000       8.433302       229.4818 
 4106   0.0000       8.434705       229.5200 
 4107   0.0000       8.435507       229.5418 
 4108   0.0000       8.436182       229.5602 
 4109   0.0000       8.437688       229.6012 
 4110   0.0000       8.441657       229.7092 
 4111   0.0000       8.442767       229.7394 
 4112   0.0000       8.445870       229.8238 
 4113   0.0000       8.447185       229.8596 
 4114   0.0000       8.449604       229.9254 
 4115   0.0000       8.449871       229.9327 
 4116   0.0000       8.453997       230.0450 
 4117   0.0000       8.455349       230.0818 
 4118   0.0000       8.458082       230.1561 
 4119   0.0000       8.461293       230.2435 
 4120   0.0000       8.465960       230.3705 
 4121   0.0000       8.467286       230.4066 
 4122   0.0000       8.468872       230.4497 
 4123   0.0000       8.473843       230.5850 
 4124   0.0000       8.476893       230.6680 
 4125   0.0000       8.480413       230.7638 
 4126   0.0000       8.484872       230.8851 
 4127   0.0000       8.486178       230.9207 
 4128   0.0000       8.489783       231.0187 
 4129   0.0000       8.491972       231.0783 
 4130   0.0000       8.492513       231.0930 
 4131   0.0000       8.499250       231.2764 
 4132   0.0000       8.500474       231.3097 
 4133   0.0000       8.501723       231.3436 
 4134   0.0000       8.503515       231.3924 
 4135   0.0000       8.507948       231.5130 
 4136   0.0000       8.508599       231.5308 
 4137   0.0000       8.510473       231.5817 
 4138   0.0000       8.512449       231.6355 
 4139   0.0000       8.514659       231.6957 
 4140   0.0000       8.516890       231.7564 
 4141   0.0000       8.517641       231.7768 
 4142   0.0000       8.524704       231.9690 
 4143   0.0000       8.525066       231.9788 
 4144   0.0000       8.528319       232.0674 
 4145   0.0000       8.529422       232.0974 
 4146   0.0000       8.532552       232.1825 
 4147   0.0000       8.533277       232.2023 
 4148   0.0000       8.537347       232.3130 
 4149   0.0000       8.537622       232.3205 
 4150   0.0000       8.538866       232.3544 
 4151   0.0000       8.539107       232.3609 
 4152   0.0000       8.540953       232.4111 
 4153   0.0000       8.545060       232.5229 
 4154   0.0000       8.547102       232.5785 
 4155   0.0000       8.550141       232.6612 
 4156   0.0000       8.552798       232.7335 
 4157   0.0000       8.553296       232.7470 
 4158   0.0000       8.553550       232.7539 
 4159   0.0000       8.554008       232.7664 
 4160   0.0000       8.561335       232.9658 
 4161   0.0000       8.562146       232.9878 
 4162   0.0000       8.564668       233.0565 
 4163   0.0000       8.566836       233.1154 
 4164   0.0000       8.568401       233.1580 
 4165   0.0000       8.574603       233.3268 
 4166   0.0000       8.576260       233.3719 
 4167   0.0000       8.578577       233.4350 
 4168   0.0000       8.582422       233.5396 
 4169   0.0000       8.582832       233.5507 
 4170   0.0000       8.586242       233.6435 
 4171   0.0000       8.587652       233.6819 
 4172   0.0000       8.591356       233.7827 
 4173   0.0000       8.592924       233.8253 
 4174   0.0000       8.593012       233.8277 
 4175   0.0000       8.604626       234.1438 
 4176   0.0000       8.605467       234.1667 
 4177   0.0000       8.610247       234.2967 
 4178   0.0000       8.613673       234.3900 
 4179   0.0000       8.613777       234.3928 
 4180   0.0000       8.617710       234.4998 
 4181   0.0000       8.619418       234.5463 
 4182   0.0000       8.621193       234.5946 
 4183   0.0000       8.627569       234.7681 
 4184   0.0000       8.628129       234.7833 
 4185   0.0000       8.630753       234.8547 
 4186   0.0000       8.631995       234.8885 
 4187   0.0000       8.636768       235.0184 
 4188   0.0000       8.638675       235.0703 
 4189   0.0000       8.640298       235.1145 
 4190   0.0000       8.641191       235.1388 
 4191   0.0000       8.642882       235.1848 
 4192   0.0000       8.645309       235.2508 
 4193   0.0000       8.646439       235.2816 
 4194   0.0000       8.648234       235.3304 
 4195   0.0000       8.649187       235.3563 
 4196   0.0000       8.654389       235.4979 
 4197   0.0000       8.657370       235.5790 
 4198   0.0000       8.660767       235.6715 
 4199   0.0000       8.662894       235.7293 
 4200   0.0000       8.665332       235.7957 
 4201   0.0000       8.666435       235.8257 
 4202   0.0000       8.667347       235.8505 
 4203   0.0000       8.670914       235.9476 
 4204   0.0000       8.672863       236.0006 
 4205   0.0000       8.673055       236.0058 
 4206   0.0000       8.674434       236.0434 
 4207   0.0000       8.679596       236.1838 
 4208   0.0000       8.679761       236.1883 
 4209   0.0000       8.680705       236.2140 
 4210   0.0000       8.683590       236.2925 
 4211   0.0000       8.685071       236.3328 
 4212   0.0000       8.696576       236.6459 
 4213   0.0000       8.696806       236.6521 
 4214   0.0000       8.698651       236.7023 
 4215   0.0000       8.699186       236.7169 
 4216   0.0000       8.705639       236.8925 
 4217   0.0000       8.706794       236.9239 
 4218   0.0000       8.709742       237.0041 
 4219   0.0000       8.712650       237.0833 
 4220   0.0000       8.713310       237.1012 
 4221   0.0000       8.716884       237.1985 
 4222   0.0000       8.717943       237.2273 
 4223   0.0000       8.719995       237.2831 
 4224   0.0000       8.720393       237.2940 
 4225   0.0000       8.723589       237.3809 
 4226   0.0000       8.730185       237.5604 
 4227   0.0000       8.730400       237.5663 
 4228   0.0000       8.731326       237.5915 
 4229   0.0000       8.735231       237.6977 
 4230   0.0000       8.735693       237.7103 
 4231   0.0000       8.739736       237.8203 
 4232   0.0000       8.739871       237.8240 
 4233   0.0000       8.741534       237.8692 
 4234   0.0000       8.747162       238.0224 
 4235   0.0000       8.752004       238.1541 
 4236   0.0000       8.757475       238.3030 
 4237   0.0000       8.757703       238.3092 
 4238   0.0000       8.758546       238.3322 
 4239   0.0000       8.759711       238.3638 
 4240   0.0000       8.765071       238.5097 
 4241   0.0000       8.768592       238.6055 
 4242   0.0000       8.772472       238.7111 
 4243   0.0000       8.776860       238.8305 
 4244   0.0000       8.780413       238.9272 
 4245   0.0000       8.780481       238.9290 
 4246   0.0000       8.786715       239.0987 
 4247   0.0000       8.787650       239.1241 
 4248   0.0000       8.793841       239.2926 
 4249   0.0000       8.794728       239.3167 
 4250   0.0000       8.797961       239.4047 
 4251   0.0000       8.798009       239.4060 
 4252   0.0000       8.799326       239.4418 
 4253   0.0000       8.800145       239.4641 
 4254   0.0000       8.804161       239.5734 
 4255   0.0000       8.807908       239.6753 
 4256   0.0000       8.810900       239.7568 
 4257   0.0000       8.814709       239.8604 
 4258   0.0000       8.821348       240.0411 
 4259   0.0000       8.822355       240.0685 
 4260   0.0000       8.826111       240.1707 
 4261   0.0000       8.831645       240.3213 
 4262   0.0000       8.836398       240.4506 
 4263   0.0000       8.836756       240.4603 
 4264   0.0000       8.844396       240.6683 
 4265   0.0000       8.846230       240.7182 
 4266   0.0000       8.853340       240.9116 
 4267   0.0000       8.853671       240.9206 
 4268   0.0000       8.858685       241.0571 
 4269   0.0000       8.861370       241.1301 
 4270   0.0000       8.866538       241.2708 
 4271   0.0000       8.869915       241.3627 
 4272   0.0000       8.873483       241.4598 
 4273   0.0000       8.873548       241.4615 
 4274   0.0000       8.881166       241.6688 
 4275   0.0000       8.883535       241.7333 
 4276   0.0000       8.885130       241.7767 
 4277   0.0000       8.886396       241.8111 
 4278   0.0000       8.890269       241.9165 
 4279   0.0000       8.890651       241.9269 
 4280   0.0000       8.899362       242.1640 
 4281   0.0000       8.901098       242.2112 
 4282   0.0000       8.903168       242.2675 
 4283   0.0000       8.905287       242.3252 
 4284   0.0000       8.913413       242.5463 
 4285   0.0000       8.914779       242.5835 
 4286   0.0000       8.920099       242.7282 
 4287   0.0000       8.924296       242.8424 
 4288   0.0000       8.924747       242.8547 
 4289   0.0000       8.924838       242.8572 
 4290   0.0000       8.926927       242.9140 
 4291   0.0000       8.927714       242.9355 
 4292   0.0000       8.930474       243.0105 
 4293   0.0000       8.931985       243.0517 
 4294   0.0000       8.937200       243.1936 
 4295   0.0000       8.943504       243.3651 
 4296   0.0000       8.946789       243.4545 
 4297   0.0000       8.949608       243.5312 
 4298   0.0000       8.951001       243.5691 
 4299   0.0000       8.952589       243.6123 
 4300   0.0000       8.955304       243.6862 
 4301   0.0000       8.956077       243.7072 
 4302   0.0000       8.959761       243.8075 
 4303   0.0000       8.961958       243.8673 
 4304   0.0000       8.964199       243.9282 
 4305   0.0000       8.966353       243.9869 
 4306   0.0000       8.967534       244.0190 
 4307   0.0000       8.970244       244.0927 
 4308   0.0000       8.973093       244.1703 
 4309   0.0000       8.982474       244.4255 
 4310   0.0000       8.984477       244.4801 
 4311   0.0000       8.985715       244.5137 
 4312   0.0000       8.988269       244.5832 
 4313   0.0000       8.988645       244.5935 
 4314   0.0000       8.990423       244.6418 
 4315   0.0000       8.990804       244.6522 
 4316   0.0000       8.996016       244.7941 
 4317   0.0000       8.996088       244.7960 
 4318   0.0000       8.996813       244.8157 
 4319   0.0000       9.002193       244.9621 
 4320   0.0000       9.004872       245.0350 
 4321   0.0000       9.008170       245.1248 
 4322   0.0000       9.011178       245.2066 
 4323   0.0000       9.012921       245.2540 
 4324   0.0000       9.013770       245.2771 
 4325   0.0000       9.015163       245.3150 
 4326   0.0000       9.022565       245.5165 
 4327   0.0000       9.024978       245.5821 
 4328   0.0000       9.026210       245.6157 
 4329   0.0000       9.029628       245.7087 
 4330   0.0000       9.032077       245.7753 
 4331   0.0000       9.033644       245.8179 
 4332   0.0000       9.037104       245.9121 
 4333   0.0000       9.037561       245.9245 
 4334   0.0000       9.042973       246.0718 
 4335   0.0000       9.043713       246.0919 
 4336   0.0000       9.044698       246.1188 
 4337   0.0000       9.048468       246.2213 
 4338   0.0000       9.051552       246.3052 
 4339   0.0000       9.053877       246.3685 
 4340   0.0000       9.058328       246.4896 
 4341   0.0000       9.059588       246.5239 
 4342   0.0000       9.062475       246.6025 
 4343   0.0000       9.063545       246.6316 
 4344   0.0000       9.065142       246.6750 
 4345   0.0000       9.067649       246.7433 
 4346   0.0000       9.070103       246.8101 
 4347   0.0000       9.072557       246.8768 
 4348   0.0000       9.075901       246.9678 
 4349   0.0000       9.080821       247.1017 
 4350   0.0000       9.083297       247.1691 
 4351   0.0000       9.085983       247.2422 
 4352   0.0000       9.089421       247.3357 
 4353   0.0000       9.092431       247.4176 
 4354   0.0000       9.094910       247.4851 
 4355   0.0000       9.100176       247.6284 
 4356   0.0000       9.104910       247.7572 
 4357   0.0000       9.107877       247.8379 
 4358   0.0000       9.109385       247.8790 
 4359   0.0000       9.111224       247.9290 
 4360   0.0000       9.114702       248.0236 
 4361   0.0000       9.115246       248.0385 
 4362   0.0000       9.118303       248.1216 
 4363   0.0000       9.121240       248.2016 
 4364   0.0000       9.132146       248.4983 
 4365   0.0000       9.137054       248.6319 
 4366   0.0000       9.143142       248.7976 
 4367   0.0000       9.143990       248.8206 
 4368   0.0000       9.148963       248.9560 
 4369   0.0000       9.153355       249.0754 
 4370   0.0000       9.156684       249.1660 
 4371   0.0000       9.160274       249.2637 
 4372   0.0000       9.162752       249.3312 
 4373   0.0000       9.165066       249.3941 
 4374   0.0000       9.167780       249.4680 
 4375   0.0000       9.176960       249.7178 
 4376   0.0000       9.180438       249.8124 
 4377   0.0000       9.182489       249.8682 
 4378   0.0000       9.182717       249.8744 
 4379   0.0000       9.189990       250.0723 
 4380   0.0000       9.195674       250.2270 
 4381   0.0000       9.200344       250.3541 
 4382   0.0000       9.202997       250.4263 
 4383   0.0000       9.203913       250.4512 
 4384   0.0000       9.211922       250.6691 
 4385   0.0000       9.212154       250.6754 
 4386   0.0000       9.221947       250.9419 
 4387   0.0000       9.222913       250.9682 
 4388   0.0000       9.225065       251.0268 
 4389   0.0000       9.225302       251.0332 
 4390   0.0000       9.232077       251.2176 
 4391   0.0000       9.238920       251.4038 
 4392   0.0000       9.242127       251.4911 
 4393   0.0000       9.247681       251.6422 
 4394   0.0000       9.260023       251.9780 
 4395   0.0000       9.262654       252.0496 
 4396   0.0000       9.264757       252.1069 
 4397   0.0000       9.266785       252.1620 
 4398   0.0000       9.278821       252.4896 
 4399   0.0000       9.281358       252.5586 
 4400   0.0000       9.287201       252.7176 
 4401   0.0000       9.292131       252.8517 
 4402   0.0000       9.298378       253.0217 
 4403   0.0000       9.300533       253.0804 
 4404   0.0000       9.304858       253.1980 
 4405   0.0000       9.305082       253.2041 
 4406   0.0000       9.316554       253.5163 
 4407   0.0000       9.317253       253.5353 
 4408   0.0000       9.322679       253.6830 
 4409   0.0000       9.334975       254.0176 
 4410   0.0000       9.337188       254.0778 
 4411   0.0000       9.342373       254.2189 
 4412   0.0000       9.352578       254.4966 
 4413   0.0000       9.356755       254.6102 
 4414   0.0000       9.357472       254.6298 
 4415   0.0000       9.365707       254.8539 
 4416   0.0000       9.366966       254.8881 
 4417   0.0000       9.373905       255.0769 
 4418   0.0000       9.383346       255.3338 
 4419   0.0000       9.383751       255.3449 
 4420   0.0000       9.393936       255.6220 
 4421   0.0000       9.397091       255.7079 
 4422   0.0000       9.398760       255.7533 
 4423   0.0000       9.403122       255.8720 
 4424   0.0000       9.406181       255.9552 
 4425   0.0000       9.409685       256.0505 
 4426   0.0000       9.420929       256.3565 
 4427   0.0000       9.421204       256.3640 
 4428   0.0000       9.426628       256.5116 
 4429   0.0000       9.427589       256.5377 
 4430   0.0000       9.435963       256.7656 
 4431   0.0000       9.439602       256.8646 
 4432   0.0000       9.444168       256.9889 
 4433   0.0000       9.445749       257.0319 
 4434   0.0000       9.448399       257.1040 
 4435   0.0000       9.457455       257.3504 
 4436   0.0000       9.460632       257.4369 
 4437   0.0000       9.461491       257.4603 
 4438   0.0000       9.467087       257.6125 
 4439   0.0000       9.476431       257.8668 
 4440   0.0000       9.485560       258.1152 
 4441   0.0000       9.492404       258.3014 
 4442   0.0000       9.492820       258.3128 
 4443   0.0000       9.494313       258.3534 
 4444   0.0000       9.509236       258.7595 
 4445   0.0000       9.510347       258.7897 
 4446   0.0000       9.520356       259.0621 
 4447   0.0000       9.523422       259.1455 
 4448   0.0000       9.527147       259.2469 
 4449   0.0000       9.534162       259.4377 
 4450   0.0000       9.550784       259.8900 
 4451   0.0000       9.561639       260.1854 
 4452   0.0000       9.567071       260.3332 
 4453   0.0000       9.568872       260.3822 
 4454   0.0000       9.580245       260.6917 
 4455   0.0000       9.580503       260.6987 
 4456   0.0000       9.583390       260.7773 
 4457   0.0000       9.587033       260.8764 
 4458   0.0000       9.592796       261.0332 
 4459   0.0000       9.594879       261.0899 
 4460   0.0000       9.607414       261.4310 
 4461   0.0000       9.629968       262.0447 
 4462   0.0000       9.664831       262.9934 
 4463   0.0000       9.666873       263.0490 
 4464   0.0000       9.684053       263.5165 
 4465   0.0000       9.684546       263.5299 
 4466   0.0000       9.686428       263.5811 
 4467   0.0000       9.689193       263.6563 
 4468   0.0000       9.702666       264.0230 
 4469   0.0000       9.703176       264.0368 
 4470   0.0000       9.714291       264.3393 
 4471   0.0000       9.720396       264.5054 
 4472   0.0000       9.725657       264.6486 
 4473   0.0000       9.726819       264.6802 
 4474   0.0000       9.731199       264.7994 
 4475   0.0000       9.734646       264.8932 
 4476   0.0000       9.737045       264.9585 
 4477   0.0000       9.738399       264.9953 
 4478   0.0000       9.747800       265.2511 
 4479   0.0000       9.751326       265.3471 
 4480   0.0000       9.755593       265.4632 
 4481   0.0000       9.756672       265.4925 
 4482   0.0000       9.757830       265.5240 
 4483   0.0000       9.758956       265.5547 
 4484   0.0000       9.768382       265.8112 
 4485   0.0000       9.768474       265.8137 
 4486   0.0000       9.768901       265.8253 
 4487   0.0000       9.771330       265.8914 
 4488   0.0000       9.776163       266.0229 
 4489   0.0000       9.778004       266.0730 
 4490   0.0000       9.779720       266.1197 
 4491   0.0000       9.781731       266.1744 
 4492   0.0000       9.786411       266.3018 
 4493   0.0000       9.786995       266.3177 
 4494   0.0000       9.801352       266.7083 
 4495   0.0000       9.801952       266.7247 
 4496   0.0000       9.804495       266.7939 
 4497   0.0000       9.812276       267.0056 
 4498   0.0000       9.812365       267.0080 
 4499   0.0000       9.817735       267.1542 
 4500   0.0000       9.818792       267.1829 
 4501   0.0000       9.818884       267.1854 
 4502   0.0000       9.824144       267.3286 
 4503   0.0000       9.833933       267.5949 
 4504   0.0000       9.834547       267.6116 
 4505   0.0000       9.837672       267.6967 
 4506   0.0000       9.841505       267.8010 
 4507   0.0000       9.842117       267.8176 
 4508   0.0000       9.850665       268.0502 
 4509   0.0000       9.853592       268.1299 
 4510   0.0000       9.856146       268.1994 
 4511   0.0000       9.859229       268.2833 
 4512   0.0000       9.860229       268.3105 
 4513   0.0000       9.861615       268.3482 
 4514   0.0000       9.870675       268.5947 
 4515   0.0000       9.871707       268.6228 
 4516   0.0000       9.872915       268.6557 
 4517   0.0000       9.874762       268.7059 
 4518   0.0000       9.876351       268.7492 
 4519   0.0000       9.878130       268.7976 
 4520   0.0000       9.881484       268.8889 
 4521   0.0000       9.882409       268.9140 
 4522   0.0000       9.887073       269.0409 
 4523   0.0000       9.889933       269.1188 
 4524   0.0000       9.892422       269.1865 
 4525   0.0000       9.893200       269.2077 
 4526   0.0000       9.893788       269.2237 
 4527   0.0000       9.898570       269.3538 
 4528   0.0000       9.902031       269.4479 
 4529   0.0000       9.904133       269.5052 
 4530   0.0000       9.906611       269.5726 
 4531   0.0000       9.907178       269.5880 
 4532   0.0000       9.911496       269.7055 
 4533   0.0000       9.911798       269.7137 
 4534   0.0000       9.915547       269.8157 
 4535   0.0000       9.918386       269.8930 
 4536   0.0000       9.920841       269.9598 
 4537   0.0000       9.921507       269.9779 
 4538   0.0000       9.923240       270.0251 
 4539   0.0000       9.929801       270.2036 
 4540   0.0000       9.930272       270.2164 
 4541   0.0000       9.932694       270.2823 
 4542   0.0000       9.933454       270.3030 
 4543   0.0000       9.938294       270.4347 
 4544   0.0000       9.943606       270.5793 
 4545   0.0000       9.948063       270.7006 
 4546   0.0000       9.948979       270.7255 
 4547   0.0000       9.955335       270.8984 
 4548   0.0000       9.956136       270.9202 
 4549   0.0000       9.959531       271.0126 
 4550   0.0000       9.972068       271.3538 
 4551   0.0000       9.973209       271.3848 
 4552   0.0000       9.974183       271.4113 
 4553   0.0000       9.976924       271.4859 
 4554   0.0000       9.981687       271.6155 
 4555   0.0000       9.983066       271.6530 
 4556   0.0000       9.991579       271.8847 
 4557   0.0000       9.996150       272.0091 
 4558   0.0000      10.001047       272.1423 
 4559   0.0000      10.008196       272.3369 
 4560   0.0000      10.012681       272.4589 
 4561   0.0000      10.020609       272.6746 
 4562   0.0000      10.021502       272.6989 
 4563   0.0000      10.026010       272.8216 
 4564   0.0000      10.027198       272.8539 
 4565   0.0000      10.034167       273.0436 
 4566   0.0000      10.046551       273.3806 
 4567   0.0000      10.053127       273.5595 
 4568   0.0000      10.054315       273.5918 
 4569   0.0000      10.058092       273.6946 
 4570   0.0000      10.065329       273.8915 
 4571   0.0000      10.066011       273.9101 
 4572   0.0000      10.069548       274.0063 
 4573   0.0000      10.070788       274.0401 
 4574   0.0000      10.077559       274.2243 
 4575   0.0000      10.080774       274.3118 
 4576   0.0000      10.084524       274.4138 
 4577   0.0000      10.085693       274.4457 
 4578   0.0000      10.092497       274.6308 
 4579   0.0000      10.095672       274.7172 
 4580   0.0000      10.102325       274.8982 
 4581   0.0000      10.106137       275.0020 
 4582   0.0000      10.108877       275.0765 
 4583   0.0000      10.111047       275.1356 
 4584   0.0000      10.115527       275.2575 
 4585   0.0000      10.118219       275.3307 
 4586   0.0000      10.123818       275.4831 
 4587   0.0000      10.124046       275.4893 
 4588   0.0000      10.131038       275.6796 
 4589   0.0000      10.132935       275.7312 
 4590   0.0000      10.138758       275.8896 
 4591   0.0000      10.145843       276.0824 
 4592   0.0000      10.146733       276.1066 
 4593   0.0000      10.148789       276.1626 
 4594   0.0000      10.153411       276.2884 
 4595   0.0000      10.157829       276.4086 
 4596   0.0000      10.163450       276.5615 
 4597   0.0000      10.167008       276.6583 
 4598   0.0000      10.174225       276.8547 
 4599   0.0000      10.177899       276.9547 
 4600   0.0000      10.179782       277.0060 
 4601   0.0000      10.185993       277.1750 
 4602   0.0000      10.188452       277.2419 
 4603   0.0000      10.190384       277.2945 
 4604   0.0000      10.208089       277.7762 
 4605   0.0000      10.215245       277.9709 
 4606   0.0000      10.219063       278.0748 
 4607   0.0000      10.222696       278.1737 
 4608   0.0000      10.224490       278.2225 
 4609   0.0000      10.225491       278.2498 
 4610   0.0000      10.237528       278.5773 
 4611   0.0000      10.239520       278.6315 
 4612   0.0000      10.241200       278.6772 
 4613   0.0000      10.244734       278.7734 
 4614   0.0000      10.258742       279.1545 
 4615   0.0000      10.259450       279.1738 
 4616   0.0000      10.261105       279.2189 
 4617   0.0000      10.265633       279.3421 
 4618   0.0000      10.273301       279.5507 
 4619   0.0000      10.273432       279.5543 
 4620   0.0000      10.286350       279.9058 
 4621   0.0000      10.288388       279.9613 
 4622   0.0000      10.305146       280.4173 
 4623   0.0000      10.306459       280.4530 
 4624   0.0000      10.311571       280.5921 
 4625   0.0000      10.315357       280.6951 
 4626   0.0000      10.324306       280.9387 
 4627   0.0000      10.329408       281.0775 
 4628   0.0000      10.343371       281.4574 
 4629   0.0000      10.345165       281.5062 
 4630   0.0000      10.353862       281.7429 
 4631   0.0000      10.357342       281.8376 
 4632   0.0000      10.359726       281.9025 
 4633   0.0000      10.360131       281.9135 
 4634   0.0000      10.366348       282.0827 
 4635   0.0000      10.369715       282.1743 
 4636   0.0000      10.376238       282.3518 
 4637   0.0000      10.377642       282.3900 
 4638   0.0000      10.380686       282.4728 
 4639   0.0000      10.381932       282.5067 
 4640   0.0000      10.383454       282.5481 
 4641   0.0000      10.384133       282.5666 
 4642   0.0000      10.389815       282.7212 
 4643   0.0000      10.390595       282.7425 
 4644   0.0000      10.395881       282.8863 
 4645   0.0000      10.404592       283.1233 
 4646   0.0000      10.409178       283.2481 
 4647   0.0000      10.410579       283.2863 
 4648   0.0000      10.417017       283.4615 
 4649   0.0000      10.426305       283.7142 
 4650   0.0000      10.433671       283.9146 
 4651   0.0000      10.439107       284.0626 
 4652   0.0000      10.455858       284.5183 
 4653   0.0000      10.458629       284.5938 
 4654   0.0000      10.473345       284.9942 
 4655   0.0000      10.475135       285.0429 
 4656   0.0000      10.482554       285.2448 
 4657   0.0000      10.500507       285.7333 
 4658   0.0000      10.508868       285.9608 
 4659   0.0000      10.526338       286.4362 
 4660   0.0000      10.526441       286.4390 
 4661   0.0000      10.535019       286.6724 
 4662   0.0000      10.539541       286.7955 
 4663   0.0000      10.541020       286.8357 
 4664   0.0000      10.546784       286.9926 
 4665   0.0000      10.549406       287.0639 
 4666   0.0000      10.571493       287.6649 
 4667   0.0000      10.573740       287.7261 
 4668   0.0000      10.581297       287.9317 
 4669   0.0000      10.581408       287.9348 
 4670   0.0000      10.596621       288.3487 
 4671   0.0000      10.598515       288.4003 
 4672   0.0000      10.618657       288.9484 
 4673   0.0000      10.621332       289.0211 
 4674   0.0000      10.644117       289.6412 
 4675   0.0000      10.644202       289.6435 
 4676   0.0000      10.662929       290.1531 
 4677   0.0000      10.668753       290.3115 
 4678   0.0000      10.671710       290.3920 
 4679   0.0000      10.672382       290.4103 
 4680   0.0000      10.674779       290.4755 
 4681   0.0000      10.678047       290.5644 
 4682   0.0000      10.685265       290.7609 
 4683   0.0000      10.685669       290.7718 
 4684   0.0000      10.704198       291.2760 
 4685   0.0000      10.705818       291.3201 
 4686   0.0000      10.731467       292.0181 
 4687   0.0000      10.732543       292.0473 
 4688   0.0000      10.748021       292.4685 
 4689   0.0000      10.749726       292.5149 
 4690   0.0000      10.753340       292.6132 
 4691   0.0000      10.755274       292.6659 
 4692   0.0000      10.781334       293.3750 
 4693   0.0000      10.783270       293.4277 
 4694   0.0000      10.811782       294.2036 
 4695   0.0000      10.818661       294.3907 
 4696   0.0000      10.846937       295.1602 
 4697   0.0000      10.851661       295.2887 
 4698   0.0000      10.873494       295.8828 
 4699   0.0000      10.875322       295.9325 
 4700   0.0000      10.902106       296.6614 
 4701   0.0000      10.917309       297.0751 
 4702   0.0000      10.920033       297.1492 
 4703   0.0000      10.938324       297.6469 
 4704   0.0000      11.028847       300.1102 
 4705   0.0000      11.038198       300.3646 
 4706   0.0000      11.069748       301.2231 
 4707   0.0000      11.082222       301.5626 
 4708   0.0000      11.110037       302.3195 
 4709   0.0000      11.112626       302.3899 
 4710   0.0000      11.129642       302.8529 
 4711   0.0000      11.131805       302.9118 
 4712   0.0000      11.169513       303.9379 
 4713   0.0000      11.171350       303.9879 
 4714   0.0000      11.172955       304.0316 
 4715   0.0000      11.173063       304.0345 
 4716   0.0000      11.244854       305.9880 
 4717   0.0000      11.259786       306.3943 
 4718   0.0000      11.373060       309.4767 
 4719   0.0000      11.393326       310.0282 
 4720   0.0000      11.425972       310.9165 
 4721   0.0000      11.427346       310.9539 
 4722   0.0000      11.469593       312.1035 
 4723   0.0000      11.471358       312.1515 
 4724   0.0000      11.538894       313.9893 
 4725   0.0000      11.539260       313.9992 
 4726   0.0000      11.559213       314.5422 
 4727   0.0000      11.566155       314.7311 
 4728   0.0000      11.578674       315.0717 
 4729   0.0000      11.578735       315.0734 
 4730   0.0000      11.600040       315.6531 
 4731   0.0000      11.605248       315.7949 
 4732   0.0000      11.652487       317.0803 
 4733   0.0000      11.652697       317.0860 
 4734   0.0000      11.698870       318.3424 
 4735   0.0000      11.698952       318.3447 
 4736   0.0000      11.749266       319.7138 
 4737   0.0000      11.751757       319.7816 
 4738   0.0000      11.774551       320.4018 
 4739   0.0000      11.776142       320.4451 
 4740   0.0000      11.797867       321.0363 
 4741   0.0000      11.801776       321.1427 
 4742   0.0000      11.819398       321.6222 
 4743   0.0000      11.829122       321.8868 
 4744   0.0000      11.861122       322.7575 
 4745   0.0000      11.863058       322.8102 
 4746   0.0000      11.881769       323.3194 
 4747   0.0000      11.882294       323.3336 
 4748   0.0000      11.964916       325.5819 
 4749   0.0000      11.969792       325.7146 
 4750   0.0000      11.981566       326.0350 
 4751   0.0000      11.983833       326.0967 
 4752   0.0000      11.989962       326.2634 
 4753   0.0000      11.993042       326.3473 
 4754   0.0000      12.070955       328.4674 
 4755   0.0000      12.091205       329.0184 
 4756   0.0000      12.148873       330.5876 
 4757   0.0000      12.154774       330.7482 
 4758   0.0000      12.178419       331.3916 
 4759   0.0000      12.179380       331.4178 
 4760   0.0000      12.203291       332.0684 
 4761   0.0000      12.211626       332.2952 
 4762   0.0000      12.229135       332.7717 
 4763   0.0000      12.229712       332.7874 
 4764   0.0000      12.232544       332.8645 
 4765   0.0000      12.234016       332.9045 
 4766   0.0000      12.262661       333.6840 
 4767   0.0000      12.265154       333.7518 
 4768   0.0000      12.288936       334.3990 
 4769   0.0000      12.294181       334.5417 
 4770   0.0000      12.294411       334.5479 
 4771   0.0000      12.298387       334.6561 
 4772   0.0000      12.314517       335.0950 
 4773   0.0000      12.324280       335.3607 
 4774   0.0000      12.325077       335.3824 
 4775   0.0000      12.333951       335.6239 
 4776   0.0000      12.338321       335.7428 
 4777   0.0000      12.345718       335.9441 
 4778   0.0000      12.347449       335.9912 
 4779   0.0000      12.357189       336.2562 
 4780   0.0000      12.359635       336.3228 
 4781   0.0000      12.366114       336.4991 
 4782   0.0000      12.380372       336.8871 
 4783   0.0000      12.390964       337.1753 
 4784   0.0000      12.410962       337.7194 
 4785   0.0000      12.411517       337.7346 
 4786   0.0000      12.430459       338.2500 
 4787   0.0000      12.442425       338.5756 
 4788   0.0000      12.478837       339.5664 
 4789   0.0000      12.481274       339.6327 
 4790   0.0000      12.529167       340.9360 
 4791   0.0000      12.529798       340.9531 
 4792   0.0000      12.545292       341.3748 
 4793   0.0000      12.557821       341.7157 
 4794   0.0000      12.584368       342.4381 
 4795   0.0000      12.587579       342.5254 
 4796   0.0000      12.610336       343.1447 
 4797   0.0000      12.611526       343.1771 
 4798   0.0000      12.650106       344.2269 
 4799   0.0000      12.651135       344.2549 
 4800   0.0000      12.676172       344.9362 
 4801   0.0000      12.682479       345.1078 
 4802   0.0000      12.714388       345.9761 
 4803   0.0000      12.714792       345.9871 
 4804   0.0000      12.759256       347.1970 
 4805   0.0000      12.761330       347.2534 
 4806   0.0000      12.779348       347.7437 
 4807   0.0000      12.781132       347.7923 
 4808   0.0000      12.798572       348.2669 
 4809   0.0000      12.800786       348.3271 
 4810   0.0000      12.805532       348.4562 
 4811   0.0000      12.810652       348.5956 
 4812   0.0000      12.816231       348.7474 
 4813   0.0000      12.819789       348.8442 
 4814   0.0000      12.922417       351.6368 
 4815   0.0000      12.923444       351.6648 
 4816   0.0000      12.966924       352.8479 
 4817   0.0000      12.970033       352.9325 
 4818   0.0000      13.101663       356.5144 
 4819   0.0000      13.114403       356.8610 
 4820   0.0000      13.145958       357.7197 
 4821   0.0000      13.147144       357.7520 
 4822   0.0000      13.160220       358.1078 
 4823   0.0000      13.163233       358.1898 
 4824   0.0000      13.173796       358.4772 
 4825   0.0000      13.174318       358.4914 
 4826   0.0000      13.179070       358.6207 
 4827   0.0000      13.180835       358.6688 
 4828   0.0000      13.198713       359.1552 
 4829   0.0000      13.203092       359.2744 
 4830   0.0000      13.210340       359.4716 
 4831   0.0000      13.212183       359.5218 
 4832   0.0000      13.254559       360.6749 
 4833   0.0000      13.256288       360.7219 
 4834   0.0000      13.270475       361.1080 
 4835   0.0000      13.274867       361.2275 
 4836   0.0000      13.289154       361.6163 
 4837   0.0000      13.291200       361.6719 
 4838   0.0000      13.299759       361.9048 
 4839   0.0000      13.309467       362.1690 
 4840   0.0000      13.404140       364.7452 
 4841   0.0000      13.405770       364.7895 
 4842   0.0000      13.454835       366.1247 
 4843   0.0000      13.455393       366.1399 
 4844   0.0000      13.481686       366.8553 
 4845   0.0000      13.490976       367.1081 
 4846   0.0000      14.020191       381.5088 
 4847   0.0000      14.020849       381.5267 
 4848   0.0000      14.257410       387.9639 
 4849   0.0000      14.257816       387.9749 
 4850   0.0000      14.355843       390.6423 
 4851   0.0000      14.373097       391.1119 
 4852   0.0000      14.453892       393.3104 
 4853   0.0000      14.459130       393.4529 
 4854   0.0000      14.632153       398.1611 
 4855   0.0000      14.656019       398.8105 
 4856   0.0000      14.897431       405.3797 
 4857   0.0000      14.906511       405.6268 
 4858   0.0000      15.133934       411.8153 
 4859   0.0000      15.150409       412.2636 
 4860   0.0000      28.054266       763.3954 
 4861   0.0000      28.083612       764.1939 
 4862   0.0000      28.118201       765.1351 
 4863   0.0000      28.131026       765.4841 
 4864   0.0000      28.462446       774.5025 
 4865   0.0000      28.464003       774.5449 
 4866   0.0000      28.485227       775.1224 
 4867   0.0000      28.490629       775.2694 
 4868   0.0000      28.548260       776.8377 
 4869   0.0000      28.554373       777.0040 
 4870   0.0000      28.559402       777.1408 
 4871   0.0000      28.570747       777.4495 
 4872   0.0000      28.585161       777.8418 
 4873   0.0000      28.588465       777.9317 
 4874   0.0000      28.646702       779.5164 
 4875   0.0000      28.655044       779.7434 
 4876   0.0000      28.759333       782.5812 
 4877   0.0000      28.760683       782.6180 
 4878   0.0000      28.920421       786.9647 
 4879   0.0000      28.920702       786.9723 
 4880   0.0000      28.935828       787.3839 
 4881   0.0000      28.937007       787.4160 
 4882   0.0000      28.952476       787.8369 
 4883   0.0000      28.963151       788.1274 
 4884   0.0000      28.964757       788.1711 
 4885   0.0000      28.969177       788.2914 
 4886   0.0000      28.978767       788.5523 
 4887   0.0000      28.979603       788.5751 
 4888   0.0000      29.028132       789.8956 
 4889   0.0000      29.028202       789.8975 
 4890   0.0000      29.057313       790.6897 
 4891   0.0000      29.059996       790.7627 
 4892   0.0000      29.137316       792.8667 
 4893   0.0000      29.142536       793.0087 
 4894   0.0000      29.185342       794.1735 
 4895   0.0000      29.186603       794.2079 
 4896   0.0000      29.196416       794.4749 
 4897   0.0000      29.197311       794.4992 
 4898   0.0000      29.231951       795.4418 
 4899   0.0000      29.232572       795.4587 
 4900   0.0000      29.267190       796.4007 
 4901   0.0000      29.268601       796.4391 
 4902   0.0000      29.289453       797.0065 
 4903   0.0000      29.291501       797.0623 
 4904   0.0000      29.313511       797.6612 
 4905   0.0000      29.316063       797.7306 
 4906   0.0000      29.321749       797.8853 
 4907   0.0000      29.327065       798.0300 
 4908   0.0000      29.369568       799.1866 
 4909   0.0000      29.371041       799.2266 
 4910   0.0000      37.979704      1033.4803 
 4911   0.0000      37.979794      1033.4827 
 4912   0.0000      38.382386      1044.4378 
 4913   0.0000      38.401979      1044.9710 
 4914   0.0000      48.315596      1314.7342 
 4915   0.0000      48.316262      1314.7523 
 4916   0.0000      48.513237      1320.1123 
 4917   0.0000      48.543246      1320.9289 
 4918   0.0000      48.568958      1321.6286 
 4919   0.0000      48.573834      1321.7612 
 4920   0.0000     147.183732      4005.0730 
 4921   0.0000     147.215368      4005.9338 
 4922   0.0000     147.260819      4007.1706 
 4923   0.0000     147.273885      4007.5261 
 4924   0.0000     147.582757      4015.9310 
 4925   0.0000     147.584246      4015.9715 
 4926   0.0000     147.610038      4016.6733 
 4927   0.0000     147.619882      4016.9412 
 4928   0.0000     147.666786      4018.2175 
 4929   0.0000     147.680737      4018.5972 
 4930   0.0000     147.683837      4018.6815 
 4931   0.0000     147.690132      4018.8528 
 4932   0.0000     147.696263      4019.0196 
 4933   0.0000     147.698896      4019.0913 
 4934   0.0000     147.742112      4020.2672 
 4935   0.0000     147.755523      4020.6322 
 4936   0.0000     147.873210      4023.8346 
 4937   0.0000     147.873588      4023.8449 
 4938   0.0000     148.013502      4027.6522 
 4939   0.0000     148.014630      4027.6828 
 4940   0.0000     148.031969      4028.1547 
 4941   0.0000     148.047116      4028.5668 
 4942   0.0000     148.059989      4028.9171 
 4943   0.0000     148.062005      4028.9720 
 4944   0.0000     148.076780      4029.3740 
 4945   0.0000     148.078739      4029.4273 
 4946   0.0000     148.122705      4030.6237 
 4947   0.0000     148.125550      4030.7011 
 4948   0.0000     148.131938      4030.8750 
 4949   0.0000     148.134523      4030.9453 
 4950   0.0000     148.180108      4032.1857 
 4951   0.0000     148.180887      4032.2069 
 4952   0.0000     148.285453      4035.0523 
 4953   0.0000     148.291779      4035.2245 
 4954   0.0000     148.345541      4036.6874 
 4955   0.0000     148.346199      4036.7053 
 4956   0.0000     148.356381      4036.9824 
 4957   0.0000     148.357657      4037.0171 
 4958   0.0000     148.387948      4037.8414 
 4959   0.0000     148.389571      4037.8855 
 4960   0.0000     148.418937      4038.6846 
 4961   0.0000     148.425799      4038.8713 
 4962   0.0000     148.437702      4039.1952 
 4963   0.0000     148.438764      4039.2241 
 4964   0.0000     148.463194      4039.8889 
 4965   0.0000     148.463297      4039.8917 
 4966   0.0000     148.471308      4040.1097 
 4967   0.0000     148.472481      4040.1416 
 4968   0.0000     148.529738      4041.6996 
 4969   0.0000     148.531909      4041.7587 
 4970   0.0000     197.367067      5370.6309 
 4971   0.0000     197.367528      5370.6435 
 4972   0.0000     197.814545      5382.8074 
 4973   0.0000     197.836016      5383.3917 
 4974   0.0000     253.428308      6896.1348 
 4975   0.0000     253.429191      6896.1589 
 4976   0.0000     253.654911      6902.3010 
 4977   0.0000     253.691974      6903.3096 
 4978   0.0000     253.729645      6904.3346 
 4979   0.0000     253.735390      6904.4910 

                    ********************************
                    * MULLIKEN POPULATION ANALYSIS *
                    ********************************

-----------------------
MULLIKEN ATOMIC CHARGES
-----------------------
   0 C :   -0.170057
   1 C :    0.203028
   2 C :   -0.063329
   3 C :   -0.161825
   4 C :   -0.106351
   5 C :   -0.139332
   6 C :   -0.025874
   7 O :   -0.293291
   8 C :    0.123634
   9 C :    0.118057
  10 C :    0.027228
  11 C :   -0.078283
  12 C :   -0.194091
  13 C :   -0.085482
  14 N :   -0.336622
  15 C :    0.311127
  16 O :   -0.301221
  17 C :    0.050767
  18 C :   -0.196233
  19 C :   -0.061667
  20 C :   -0.125417
  21 C :   -0.047921
  22 C :   -0.140610
  23 C :    0.287491
  24 N :   -0.289551
  25 C :   -0.063406
  26 C :   -0.298950
  27 C :   -0.285738
  28 C :   -0.289717
  29 O :   -0.488145
  30 H :    0.102349
  31 H :    0.143738
  32 H :    0.121287
  33 H :    0.142761
  34 H :    0.099360
  35 H :    0.144738
  36 H :    0.118642
  37 H :    0.087618
  38 H :    0.102309
  39 H :    0.083186
  40 H :    0.086596
  41 H :    0.106530
  42 H :    0.214525
  43 H :    0.120286
  44 H :    0.114814
  45 H :    0.076815
  46 H :    0.129669
  47 H :    0.143503
  48 H :    0.106107
  49 H :    0.150742
  50 H :    0.170570
  51 H :    0.106910
  52 H :    0.101077
  53 H :    0.124579
  54 H :    0.144609
  55 H :    0.078127
  56 C :   -0.169878
  57 C :    0.202935
  58 C :   -0.066179
  59 C :   -0.162873
  60 C :   -0.105994
  61 C :   -0.139437
  62 C :   -0.024802
  63 O :   -0.293449
  64 C :    0.122325
  65 C :    0.118563
  66 C :    0.026420
  67 C :   -0.077897
  68 C :   -0.193999
  69 C :   -0.085653
  70 N :   -0.336044
  71 C :    0.310226
  72 O :   -0.301183
  73 C :    0.050425
  74 C :   -0.195958
  75 C :   -0.062027
  76 C :   -0.124905
  77 C :   -0.048631
  78 C :   -0.140729
  79 C :    0.288165
  80 N :   -0.289953
  81 C :   -0.062639
  82 C :   -0.298996
  83 C :   -0.285828
  84 C :   -0.288613
  85 O :   -0.488662
  86 H :    0.102317
  87 H :    0.144059
  88 H :    0.120847
  89 H :    0.142718
  90 H :    0.099120
  91 H :    0.145680
  92 H :    0.118305
  93 H :    0.087709
  94 H :    0.102387
  95 H :    0.083146
  96 H :    0.086623
  97 H :    0.106596
  98 H :    0.214787
  99 H :    0.120266
 100 H :    0.114877
 101 H :    0.076746
 102 H :    0.129796
 103 H :    0.143539
 104 H :    0.106766
 105 H :    0.152310
 106 H :    0.171943
 107 H :    0.106884
 108 H :    0.101025
 109 H :    0.124596
 110 H :    0.144363
 111 H :    0.078204
Sum of atomic charges:   -0.0000000

--------------------------------
MULLIKEN REDUCED ORBITAL CHARGES
--------------------------------
  0 C s       :     3.295656  s :     3.295656
      pz      :     0.867739  p :     2.751802
      px      :     0.934596
      py      :     0.949467
      dz2     :     0.032849  d :     0.107251
      dxz     :     0.018676
      dyz     :     0.024695
      dx2y2   :     0.016182
      dxy     :     0.014849
      f0      :     0.003018  f :     0.014164
      f+1     :     0.002074
      f-1     :     0.001314
      f+2     :     0.002744
      f-2     :     0.002292
      f+3     :     0.001698
      f-3     :     0.001026
      g0      :     0.000117  g :     0.001184
      g+1     :     0.000132
      g-1     :     0.000188
      g+2     :     0.000182
      g-2     :     0.000211
      g+3     :     0.000155
      g-3     :     0.000121
      g+4     :     0.000023
      g-4     :     0.000054
  1 C s       :     3.229741  s :     3.229741
      pz      :     0.812233  p :     2.438466
      px      :     0.930963
      py      :     0.695270
      dz2     :     0.018988  d :     0.108431
      dxz     :     0.013561
      dyz     :     0.027842
      dx2y2   :     0.027339
      dxy     :     0.020701
      f0      :     0.003345  f :     0.018871
      f+1     :     0.002227
      f-1     :     0.002245
      f+2     :     0.003799
      f-2     :     0.002985
      f+3     :     0.001431
      f-3     :     0.002838
      g0      :     0.000113  g :     0.001463
      g+1     :     0.000139
      g-1     :     0.000214
      g+2     :     0.000183
      g-2     :     0.000206
      g+3     :     0.000198
      g-3     :     0.000115
      g+4     :     0.000180
      g-4     :     0.000115
  2 C s       :     3.384706  s :     3.384706
      pz      :     0.929846  p :     2.571679
      px      :     0.859131
      py      :     0.782702
      dz2     :     0.017736  d :     0.091075
      dxz     :     0.017083
      dyz     :     0.021032
      dx2y2   :     0.015741
      dxy     :     0.019484
      f0      :     0.003159  f :     0.014707
      f+1     :     0.001777
      f-1     :     0.001070
      f+2     :     0.002253
      f-2     :     0.002941
      f+3     :     0.000888
      f-3     :     0.002619
      g0      :     0.000147  g :     0.001162
      g+1     :     0.000054
      g-1     :     0.000224
      g+2     :     0.000129
      g-2     :     0.000158
      g+3     :     0.000113
      g-3     :     0.000090
      g+4     :     0.000149
      g-4     :     0.000097
  3 C s       :     3.305570  s :     3.305570
      pz      :     0.860470  p :     2.720221
      px      :     0.924390
      py      :     0.935361
      dz2     :     0.036692  d :     0.120535
      dxz     :     0.022600
      dyz     :     0.020176
      dx2y2   :     0.020198
      dxy     :     0.020870
      f0      :     0.002884  f :     0.014307
      f+1     :     0.002360
      f-1     :     0.001320
      f+2     :     0.002834
      f-2     :     0.002258
      f+3     :     0.001567
      f-3     :     0.001083
      g0      :     0.000110  g :     0.001191
      g+1     :     0.000142
      g-1     :     0.000190
      g+2     :     0.000183
      g-2     :     0.000203
      g+3     :     0.000158
      g-3     :     0.000118
      g+4     :     0.000031
      g-4     :     0.000056
  4 C s       :     3.260484  s :     3.260484
      pz      :     0.915229  p :     2.717729
      px      :     0.913186
      py      :     0.889313
      dz2     :     0.020690  d :     0.113526
      dxz     :     0.010230
      dyz     :     0.034456
      dx2y2   :     0.026941
      dxy     :     0.021209
      f0      :     0.002121  f :     0.013434
      f+1     :     0.001680
      f-1     :     0.001589
      f+2     :     0.002489
      f-2     :     0.001964
      f+3     :     0.001155
      f-3     :     0.002436
      g0      :     0.000083  g :     0.001178
      g+1     :     0.000126
      g-1     :     0.000151
      g+2     :     0.000128
      g-2     :     0.000162
      g+3     :     0.000171
      g-3     :     0.000088
      g+4     :     0.000163
      g-4     :     0.000105
  5 C s       :     3.272610  s :     3.272610
      pz      :     0.909526  p :     2.739493
      px      :     0.942508
      py      :     0.887459
      dz2     :     0.019715  d :     0.112677
      dxz     :     0.025600
      dyz     :     0.028199
      dx2y2   :     0.019823
      dxy     :     0.019340
      f0      :     0.002846  f :     0.013382
      f+1     :     0.001840
      f-1     :     0.000914
      f+2     :     0.001995
      f-2     :     0.002393
      f+3     :     0.000800
      f-3     :     0.002594
      g0      :     0.000138  g :     0.001170
      g+1     :     0.000054
      g-1     :     0.000213
      g+2     :     0.000142
      g-2     :     0.000172
      g+3     :     0.000116
      g-3     :     0.000089
      g+4     :     0.000147
      g-4     :     0.000100
  6 C s       :     3.255434  s :     3.255434
      pz      :     0.972437  p :     2.554130
      px      :     0.766604
      py      :     0.815089
      dz2     :     0.035371  d :     0.187636
      dxz     :     0.016995
      dyz     :     0.058757
      dx2y2   :     0.029105
      dxy     :     0.047407
      f0      :     0.006410  f :     0.025739
      f+1     :     0.001960
      f-1     :     0.003041
      f+2     :     0.005741
      f-2     :     0.001684
      f+3     :     0.005347
      f-3     :     0.001555
      g0      :     0.000230  g :     0.002934
      g+1     :     0.000054
      g-1     :     0.000682
      g+2     :     0.000373
      g-2     :     0.000265
      g+3     :     0.000075
      g-3     :     0.000390
      g+4     :     0.000244
      g-4     :     0.000622
  7 O s       :     3.772152  s :     3.772152
      pz      :     1.782935  p :     4.479657
      px      :     1.339354
      py      :     1.357368
      dz2     :     0.003906  d :     0.037603
      dxz     :     0.000371
      dyz     :     0.011001
      dx2y2   :     0.008729
      dxy     :     0.013596
      f0      :     0.000504  f :     0.003668
      f+1     :     0.000160
      f-1     :     0.000618
      f+2     :     0.000667
      f-2     :     0.000050
      f+3     :     0.001099
      f-3     :     0.000571
      g0      :     0.000014  g :     0.000211
      g+1     :     0.000000
      g-1     :     0.000029
      g+2     :     0.000029
      g-2     :     0.000009
      g+3     :     0.000002
      g-3     :     0.000023
      g+4     :     0.000044
      g-4     :     0.000060
  8 C s       :     3.282266  s :     3.282266
      pz      :     0.853689  p :     2.478934
      px      :     0.873261
      py      :     0.751985
      dz2     :     0.020765  d :     0.095798
      dxz     :     0.017121
      dyz     :     0.020708
      dx2y2   :     0.019742
      dxy     :     0.017462
      f0      :     0.002661  f :     0.017985
      f+1     :     0.002969
      f-1     :     0.003249
      f+2     :     0.003466
      f-2     :     0.001992
      f+3     :     0.001645
      f-3     :     0.002003
      g0      :     0.000136  g :     0.001383
      g+1     :     0.000121
      g-1     :     0.000220
      g+2     :     0.000122
      g-2     :     0.000210
      g+3     :     0.000171
      g-3     :     0.000177
      g+4     :     0.000128
      g-4     :     0.000099
  9 C s       :     3.227590  s :     3.227590
      pz      :     0.881680  p :     2.461758
      px      :     0.811936
      py      :     0.768142
      dz2     :     0.034132  d :     0.157410
      dxz     :     0.030148
      dyz     :     0.035908
      dx2y2   :     0.036795
      dxy     :     0.020426
      f0      :     0.002953  f :     0.032308
      f+1     :     0.005032
      f-1     :     0.006111
      f+2     :     0.004522
      f-2     :     0.004580
      f+3     :     0.003906
      f-3     :     0.005204
      g0      :     0.000414  g :     0.002879
      g+1     :     0.000209
      g-1     :     0.000287
      g+2     :     0.000113
      g-2     :     0.000476
      g+3     :     0.000382
      g-3     :     0.000326
      g+4     :     0.000319
      g-4     :     0.000353
 10 C s       :     3.183383  s :     3.183383
      pz      :     0.930165  p :     2.620513
      px      :     0.852376
      py      :     0.837972
      dz2     :     0.030117  d :     0.140854
      dxz     :     0.026470
      dyz     :     0.026401
      dx2y2   :     0.033648
      dxy     :     0.024218
      f0      :     0.004446  f :     0.025856
      f+1     :     0.004147
      f-1     :     0.002694
      f+2     :     0.003164
      f-2     :     0.003837
      f+3     :     0.002788
      f-3     :     0.004780
      g0      :     0.000261  g :     0.002165
      g+1     :     0.000240
      g-1     :     0.000326
      g+2     :     0.000161
      g-2     :     0.000308
      g+3     :     0.000264
      g-3     :     0.000112
      g+4     :     0.000242
      g-4     :     0.000252
 11 C s       :     3.287647  s :     3.287647
      pz      :     0.910580  p :     2.669795
      px      :     0.893989
      py      :     0.865227
      dz2     :     0.028308  d :     0.106558
      dxz     :     0.010636
      dyz     :     0.024792
      dx2y2   :     0.027114
      dxy     :     0.015707
      f0      :     0.001193  f :     0.013150
      f+1     :     0.001682
      f-1     :     0.002920
      f+2     :     0.002416
      f-2     :     0.001307
      f+3     :     0.001461
      f-3     :     0.002172
      g0      :     0.000103  g :     0.001133
      g+1     :     0.000103
      g-1     :     0.000142
      g+2     :     0.000090
      g-2     :     0.000148
      g+3     :     0.000178
      g-3     :     0.000153
      g+4     :     0.000128
      g-4     :     0.000087
 12 C s       :     3.311862  s :     3.311862
      pz      :     0.910606  p :     2.746751
      px      :     0.922346
      py      :     0.913799
      dz2     :     0.020381  d :     0.120158
      dxz     :     0.028025
      dyz     :     0.036972
      dx2y2   :     0.015802
      dxy     :     0.018977
      f0      :     0.002429  f :     0.014129
      f+1     :     0.002616
      f-1     :     0.002542
      f+2     :     0.001678
      f-2     :     0.001697
      f+3     :     0.000927
      f-3     :     0.002240
      g0      :     0.000235  g :     0.001192
      g+1     :     0.000109
      g-1     :     0.000186
      g+2     :     0.000112
      g-2     :     0.000159
      g+3     :     0.000098
      g-3     :     0.000104
      g+4     :     0.000117
      g-4     :     0.000073
 13 C s       :     3.290114  s :     3.290114
      pz      :     0.844750  p :     2.676662
      px      :     0.881435
      py      :     0.950477
      dz2     :     0.028054  d :     0.103137
      dxz     :     0.021762
      dyz     :     0.030013
      dx2y2   :     0.012745
      dxy     :     0.010563
      f0      :     0.002867  f :     0.014386
      f+1     :     0.002734
      f-1     :     0.002066
      f+2     :     0.002716
      f-2     :     0.001592
      f+3     :     0.001303
      f-3     :     0.001108
      g0      :     0.000189  g :     0.001184
      g+1     :     0.000166
      g-1     :     0.000196
      g+2     :     0.000131
      g-2     :     0.000188
      g+3     :     0.000128
      g-3     :     0.000112
      g+4     :     0.000020
      g-4     :     0.000055
 14 N s       :     3.661677  s :     3.661677
      pz      :     1.314887  p :     3.590743
      px      :     1.116339
      py      :     1.159517
      dz2     :     0.017340  d :     0.075978
      dxz     :     0.015704
      dyz     :     0.019223
      dx2y2   :     0.014111
      dxy     :     0.009600
      f0      :     0.001542  f :     0.007661
      f+1     :     0.000871
      f-1     :     0.001173
      f+2     :     0.000894
      f-2     :     0.001121
      f+3     :     0.000797
      f-3     :     0.001262
      g0      :     0.000078  g :     0.000564
      g+1     :     0.000091
      g-1     :     0.000058
      g+2     :     0.000073
      g-2     :     0.000090
      g+3     :     0.000045
      g-3     :     0.000016
      g+4     :     0.000057
      g-4     :     0.000054
 15 C s       :     3.195076  s :     3.195076
      pz      :     0.666011  p :     2.257593
      px      :     0.772786
      py      :     0.818796
      dz2     :     0.054564  d :     0.196884
      dxz     :     0.033063
      dyz     :     0.060078
      dx2y2   :     0.025915
      dxy     :     0.023263
      f0      :     0.006373  f :     0.036088
      f+1     :     0.002517
      f-1     :     0.007107
      f+2     :     0.005142
      f-2     :     0.007578
      f+3     :     0.003839
      f-3     :     0.003531
      g0      :     0.000404  g :     0.003233
      g+1     :     0.000287
      g-1     :     0.000483
      g+2     :     0.000451
      g-2     :     0.000525
      g+3     :     0.000388
      g-3     :     0.000359
      g+4     :     0.000179
      g-4     :     0.000156
 16 O s       :     3.827572  s :     3.827572
      pz      :     1.584224  p :     4.413272
      px      :     1.511381
      py      :     1.317667
      dz2     :     0.011111  d :     0.054651
      dxz     :     0.010494
      dyz     :     0.013775
      dx2y2   :     0.011507
      dxy     :     0.007763
      f0      :     0.000535  f :     0.005466
      f+1     :     0.000507
      f-1     :     0.000975
      f+2     :     0.000883
      f-2     :     0.001024
      f+3     :     0.000802
      f-3     :     0.000741
      g0      :     0.000023  g :     0.000260
      g+1     :     0.000013
      g-1     :     0.000034
      g+2     :     0.000022
      g-2     :     0.000039
      g+3     :     0.000047
      g-3     :     0.000042
      g+4     :     0.000021
      g-4     :     0.000018
 17 C s       :     3.132981  s :     3.132981
      pz      :     0.869685  p :     2.659518
      px      :     0.894258
      py      :     0.895576
      dz2     :     0.034628  d :     0.134991
      dxz     :     0.014242
      dyz     :     0.033998
      dx2y2   :     0.017195
      dxy     :     0.034927
      f0      :     0.003455  f :     0.020272
      f+1     :     0.001961
      f-1     :     0.003380
      f+2     :     0.001504
      f-2     :     0.004229
      f+3     :     0.003788
      f-3     :     0.001955
      g0      :     0.000172  g :     0.001469
      g+1     :     0.000116
      g-1     :     0.000248
      g+2     :     0.000144
      g-2     :     0.000179
      g+3     :     0.000095
      g-3     :     0.000142
      g+4     :     0.000186
      g-4     :     0.000188
 18 C s       :     3.271848  s :     3.271848
      pz      :     0.945532  p :     2.809919
      px      :     0.992173
      py      :     0.872214
      dz2     :     0.028362  d :     0.100970
      dxz     :     0.007750
      dyz     :     0.024560
      dx2y2   :     0.022120
      dxy     :     0.018178
      f0      :     0.002155  f :     0.012567
      f+1     :     0.000361
      f-1     :     0.002531
      f+2     :     0.000897
      f-2     :     0.002040
      f+3     :     0.002517
      f-3     :     0.002066
      g0      :     0.000105  g :     0.000929
      g+1     :     0.000026
      g-1     :     0.000173
      g+2     :     0.000119
      g-2     :     0.000099
      g+3     :     0.000083
      g-3     :     0.000084
      g+4     :     0.000122
      g-4     :     0.000117
 19 C s       :     3.173386  s :     3.173386
      pz      :     0.915903  p :     2.735309
      px      :     0.907086
      py      :     0.912321
      dz2     :     0.020411  d :     0.129556
      dxz     :     0.019744
      dyz     :     0.038155
      dx2y2   :     0.025908
      dxy     :     0.025338
      f0      :     0.004130  f :     0.021902
      f+1     :     0.002537
      f-1     :     0.003554
      f+2     :     0.001752
      f-2     :     0.003529
      f+3     :     0.003117
      f-3     :     0.003283
      g0      :     0.000228  g :     0.001514
      g+1     :     0.000123
      g-1     :     0.000245
      g+2     :     0.000141
      g-2     :     0.000165
      g+3     :     0.000114
      g-3     :     0.000114
      g+4     :     0.000193
      g-4     :     0.000190
 20 C s       :     3.169062  s :     3.169062
      pz      :     0.839585  p :     2.845579
      px      :     1.082709
      py      :     0.923285
      dz2     :     0.026178  d :     0.096739
      dxz     :     0.018792
      dyz     :     0.014558
      dx2y2   :     0.010055
      dxy     :     0.027157
      f0      :     0.002964  f :     0.013019
      f+1     :     0.001552
      f-1     :     0.003110
      f+2     :     0.001166
      f-2     :     0.001917
      f+3     :     0.000890
      f-3     :     0.001420
      g0      :     0.000183  g :     0.001017
      g+1     :     0.000078
      g-1     :     0.000229
      g+2     :     0.000119
      g-2     :     0.000123
      g+3     :     0.000079
      g-3     :     0.000083
      g+4     :     0.000055
      g-4     :     0.000068
 21 C s       :     3.168736  s :     3.168736
      pz      :     0.970149  p :     2.714324
      px      :     0.876353
      py      :     0.867822
      dz2     :     0.032066  d :     0.142250
      dxz     :     0.018002
      dyz     :     0.031250
      dx2y2   :     0.027759
      dxy     :     0.033173
      f0      :     0.004004  f :     0.021101
      f+1     :     0.002496
      f-1     :     0.003659
      f+2     :     0.001733
      f-2     :     0.003482
      f+3     :     0.003037
      f-3     :     0.002691
      g0      :     0.000211  g :     0.001509
      g+1     :     0.000125
      g-1     :     0.000262
      g+2     :     0.000139
      g-2     :     0.000166
      g+3     :     0.000105
      g-3     :     0.000121
      g+4     :     0.000196
      g-4     :     0.000184
 22 C s       :     3.283752  s :     3.283752
      pz      :     0.840846  p :     2.751396
      px      :     0.968307
      py      :     0.942243
      dz2     :     0.020507  d :     0.091829
      dxz     :     0.011807
      dyz     :     0.021731
      dx2y2   :     0.022842
      dxy     :     0.014943
      f0      :     0.002851  f :     0.012703
      f+1     :     0.001460
      f-1     :     0.002354
      f+2     :     0.000372
      f-2     :     0.002310
      f+3     :     0.001800
      f-3     :     0.001556
      g0      :     0.000145  g :     0.000930
      g+1     :     0.000087
      g-1     :     0.000174
      g+2     :     0.000094
      g-2     :     0.000115
      g+3     :     0.000040
      g-3     :     0.000065
      g+4     :     0.000103
      g-4     :     0.000105
 23 C s       :     3.108216  s :     3.108216
      pz      :     0.694927  p :     2.329878
      px      :     0.857637
      py      :     0.777315
      dz2     :     0.067953  d :     0.238430
      dxz     :     0.053504
      dyz     :     0.060773
      dx2y2   :     0.027354
      dxy     :     0.028847
      f0      :     0.006320  f :     0.032365
      f+1     :     0.005861
      f-1     :     0.005460
      f+2     :     0.005692
      f-2     :     0.004313
      f+3     :     0.002673
      f-3     :     0.002046
      g0      :     0.000544  g :     0.003620
      g+1     :     0.000747
      g-1     :     0.000497
      g+2     :     0.000450
      g-2     :     0.000484
      g+3     :     0.000356
      g-3     :     0.000272
      g+4     :     0.000128
      g-4     :     0.000143
 24 N s       :     3.569201  s :     3.569201
      pz      :     1.070797  p :     3.656270
      px      :     1.166870
      py      :     1.418604
      dz2     :     0.019566  d :     0.055609
      dxz     :     0.006983
      dyz     :     0.017435
      dx2y2   :     0.007011
      dxy     :     0.004615
      f0      :     0.002114  f :     0.007993
      f+1     :     0.001337
      f-1     :     0.001820
      f+2     :     0.000920
      f-2     :     0.001064
      f+3     :     0.000281
      f-3     :     0.000457
      g0      :     0.000097  g :     0.000478
      g+1     :     0.000117
      g-1     :     0.000062
      g+2     :     0.000053
      g-2     :     0.000087
      g+3     :     0.000023
      g-3     :     0.000023
      g+4     :     0.000003
      g-4     :     0.000012
 25 C s       :     3.295589  s :     3.295589
      pz      :     0.832509  p :     2.642326
      px      :     0.862772
      py      :     0.947046
      dz2     :     0.020622  d :     0.108290
      dxz     :     0.017460
      dyz     :     0.022468
      dx2y2   :     0.022939
      dxy     :     0.024802
      f0      :     0.002512  f :     0.015881
      f+1     :     0.002016
      f-1     :     0.002138
      f+2     :     0.002887
      f-2     :     0.002166
      f+3     :     0.002035
      f-3     :     0.002128
      g0      :     0.000105  g :     0.001318
      g+1     :     0.000156
      g-1     :     0.000167
      g+2     :     0.000211
      g-2     :     0.000197
      g+3     :     0.000136
      g-3     :     0.000127
      g+4     :     0.000104
      g-4     :     0.000116
 26 C s       :     3.284383  s :     3.284383
      pz      :     1.032443  p :     2.938582
      px      :     0.905865
      py      :     1.000273
      dz2     :     0.012903  d :     0.068186
      dxz     :     0.008433
      dyz     :     0.017809
      dx2y2   :     0.012413
      dxy     :     0.016629
      f0      :     0.001119  f :     0.007187
      f+1     :     0.000480
      f-1     :     0.001241
      f+2     :     0.000247
      f-2     :     0.001000
      f+3     :     0.001611
      f-3     :     0.001487
      g0      :     0.000044  g :     0.000612
      g+1     :     0.000061
      g-1     :     0.000052
      g+2     :     0.000060
      g-2     :     0.000075
      g+3     :     0.000006
      g-3     :     0.000080
      g+4     :     0.000126
      g-4     :     0.000108
 27 C s       :     3.277075  s :     3.277075
      pz      :     0.985390  p :     2.931511
      px      :     0.993382
      py      :     0.952739
      dz2     :     0.023369  d :     0.069272
      dxz     :     0.005856
      dyz     :     0.013380
      dx2y2   :     0.010317
      dxy     :     0.016349
      f0      :     0.001319  f :     0.007260
      f+1     :     0.000318
      f-1     :     0.001918
      f+2     :     0.000677
      f-2     :     0.000857
      f+3     :     0.001136
      f-3     :     0.001036
      g0      :     0.000097  g :     0.000619
      g+1     :     0.000013
      g-1     :     0.000109
      g+2     :     0.000080
      g-2     :     0.000064
      g+3     :     0.000069
      g-3     :     0.000065
      g+4     :     0.000047
      g-4     :     0.000076
 28 C s       :     3.270625  s :     3.270625
      pz      :     0.938096  p :     2.940718
      px      :     1.000358
      py      :     1.002265
      dz2     :     0.018821  d :     0.070304
      dxz     :     0.009633
      dyz     :     0.018637
      dx2y2   :     0.007846
      dxy     :     0.015368
      f0      :     0.001944  f :     0.007436
      f+1     :     0.001054
      f-1     :     0.002116
      f+2     :     0.000371
      f-2     :     0.000618
      f+3     :     0.000344
      f-3     :     0.000989
      g0      :     0.000132  g :     0.000635
      g+1     :     0.000064
      g-1     :     0.000156
      g+2     :     0.000082
      g-2     :     0.000072
      g+3     :     0.000021
      g-3     :     0.000044
      g+4     :     0.000033
      g-4     :     0.000030
 29 O s       :     3.830263  s :     3.830263
      pz      :     1.557390  p :     4.619323
      px      :     1.577220
      py      :     1.484713
      dz2     :     0.008905  d :     0.034795
      dxz     :     0.008395
      dyz     :     0.007681
      dx2y2   :     0.005693
      dxy     :     0.004120
      f0      :     0.000544  f :     0.003567
      f+1     :     0.000733
      f-1     :     0.000449
      f+2     :     0.000796
      f-2     :     0.000645
      f+3     :     0.000228
      f-3     :     0.000172
      g0      :     0.000018  g :     0.000195
      g+1     :     0.000028
      g-1     :     0.000015
      g+2     :     0.000028
      g-2     :     0.000042
      g+3     :     0.000029
      g-3     :     0.000025
      g+4     :     0.000006
      g-4     :     0.000006
 30 H s       :     0.866304  s :     0.866304
      pz      :     0.013975  p :     0.026535
      px      :     0.001975
      py      :     0.010585
      dz2     :     0.000184  d :     0.004484
      dxz     :     0.001551
      dyz     :     0.000620
      dx2y2   :     0.001173
      dxy     :     0.000956
      f0      :     0.000041  f :     0.000329
      f+1     :     0.000030
      f-1     :     0.000011
      f+2     :     0.000024
      f-2     :     0.000068
      f+3     :     0.000103
      f-3     :     0.000051
 31 H s       :     0.827490  s :     0.827490
      pz      :     0.000243  p :     0.024410
      px      :     0.010271
      py      :     0.013896
      dz2     :     0.001023  d :     0.004073
      dxz     :     0.001212
      dyz     :     0.001142
      dx2y2   :     0.000208
      dxy     :     0.000488
      f0      :     0.000104  f :     0.000289
      f+1     :     0.000058
      f-1     :     0.000061
      f+2     :     0.000015
      f-2     :     0.000047
      f+3     :     0.000003
      f-3     :     0.000002
 32 H s       :     0.849509  s :     0.849509
      pz      :     0.011673  p :     0.025100
      px      :     0.005811
      py      :     0.007616
      dz2     :     0.000401  d :     0.003824
      dxz     :     0.001232
      dyz     :     0.000352
      dx2y2   :     0.000807
      dxy     :     0.001032
      f0      :     0.000029  f :     0.000280
      f+1     :     0.000042
      f-1     :     0.000017
      f+2     :     0.000018
      f-2     :     0.000040
      f+3     :     0.000076
      f-3     :     0.000057
 33 H s       :     0.825912  s :     0.825912
      pz      :     0.011640  p :     0.027132
      px      :     0.010590
      py      :     0.004903
      dz2     :     0.000242  d :     0.003912
      dxz     :     0.000619
      dyz     :     0.001058
      dx2y2   :     0.001860
      dxy     :     0.000132
      f0      :     0.000033  f :     0.000284
      f+1     :     0.000022
      f-1     :     0.000027
      f+2     :     0.000010
      f-2     :     0.000048
      f+3     :     0.000063
      f-3     :     0.000081
 34 H s       :     0.870810  s :     0.870810
      pz      :     0.009972  p :     0.025326
      px      :     0.003161
      py      :     0.012194
      dz2     :     0.000478  d :     0.004195
      dxz     :     0.001083
      dyz     :     0.000528
      dx2y2   :     0.001078
      dxy     :     0.001027
      f0      :     0.000025  f :     0.000309
      f+1     :     0.000055
      f-1     :     0.000016
      f+2     :     0.000031
      f-2     :     0.000050
      f+3     :     0.000089
      f-3     :     0.000044
 35 H s       :     0.823639  s :     0.823639
      pz      :     0.005828  p :     0.027253
      px      :     0.012175
      py      :     0.009250
      dz2     :     0.001565  d :     0.004089
      dxz     :     0.000591
      dyz     :     0.000278
      dx2y2   :     0.000541
      dxy     :     0.001116
      f0      :     0.000044  f :     0.000281
      f+1     :     0.000007
      f-1     :     0.000084
      f+2     :     0.000035
      f-2     :     0.000052
      f+3     :     0.000034
      f-3     :     0.000024
 36 H s       :     0.847377  s :     0.847377
      pz      :     0.007608  p :     0.029935
      px      :     0.013500
      py      :     0.008828
      dz2     :     0.001395  d :     0.003757
      dxz     :     0.000659
      dyz     :     0.000200
      dx2y2   :     0.000410
      dxy     :     0.001093
      f0      :     0.000044  f :     0.000289
      f+1     :     0.000012
      f-1     :     0.000079
      f+2     :     0.000031
      f-2     :     0.000071
      f+3     :     0.000035
      f-3     :     0.000017
 37 H s       :     0.878836  s :     0.878836
      pz      :     0.011467  p :     0.029487
      px      :     0.006656
      py      :     0.011364
      dz2     :     0.000226  d :     0.003770
      dxz     :     0.001263
      dyz     :     0.000450
      dx2y2   :     0.000899
      dxy     :     0.000932
      f0      :     0.000038  f :     0.000288
      f+1     :     0.000030
      f-1     :     0.000014
      f+2     :     0.000025
      f-2     :     0.000048
      f+3     :     0.000096
      f-3     :     0.000037
 38 H s       :     0.865134  s :     0.865134
      pz      :     0.011618  p :     0.028681
      px      :     0.009451
      py      :     0.007612
      dz2     :     0.000172  d :     0.003597
      dxz     :     0.000679
      dyz     :     0.000940
      dx2y2   :     0.001639
      dxy     :     0.000166
      f0      :     0.000035  f :     0.000280
      f+1     :     0.000019
      f-1     :     0.000021
      f+2     :     0.000007
      f-2     :     0.000061
      f+3     :     0.000078
      f-3     :     0.000059
 39 H s       :     0.882110  s :     0.882110
      pz      :     0.011792  p :     0.030603
      px      :     0.010403
      py      :     0.008408
      dz2     :     0.000276  d :     0.003811
      dxz     :     0.000472
      dyz     :     0.001062
      dx2y2   :     0.001730
      dxy     :     0.000271
      f0      :     0.000034  f :     0.000290
      f+1     :     0.000015
      f-1     :     0.000029
      f+2     :     0.000012
      f-2     :     0.000054
      f+3     :     0.000057
      f-3     :     0.000088
 40 H s       :     0.879253  s :     0.879253
      pz      :     0.012117  p :     0.030125
      px      :     0.006669
      py      :     0.011338
      dz2     :     0.000271  d :     0.003739
      dxz     :     0.001290
      dyz     :     0.000269
      dx2y2   :     0.000595
      dxy     :     0.001314
      f0      :     0.000033  f :     0.000287
      f+1     :     0.000032
      f-1     :     0.000013
      f+2     :     0.000030
      f-2     :     0.000037
      f+3     :     0.000073
      f-3     :     0.000070
 41 H s       :     0.859597  s :     0.859597
      pz      :     0.005538  p :     0.029934
      px      :     0.012917
      py      :     0.011479
      dz2     :     0.000724  d :     0.003658
      dxz     :     0.001424
      dyz     :     0.001045
      dx2y2   :     0.000173
      dxy     :     0.000293
      f0      :     0.000087  f :     0.000282
      f+1     :     0.000084
      f-1     :     0.000056
      f+2     :     0.000019
      f-2     :     0.000034
      f+3     :     0.000001
      f-3     :     0.000001
 42 H s       :     0.707927  s :     0.707927
      pz      :     0.015860  p :     0.068791
      px      :     0.026019
      py      :     0.026912
      dz2     :     0.000463  d :     0.008039
      dxz     :     0.002612
      dyz     :     0.000658
      dx2y2   :     0.001935
      dxy     :     0.002371
      f0      :     0.000088  f :     0.000718
      f+1     :     0.000073
      f-1     :     0.000024
      f+2     :     0.000077
      f-2     :     0.000088
      f+3     :     0.000245
      f-3     :     0.000124
 43 H s       :     0.846333  s :     0.846333
      pz      :     0.009036  p :     0.029409
      px      :     0.011574
      py      :     0.008800
      dz2     :     0.001430  d :     0.003688
      dxz     :     0.000562
      dyz     :     0.000158
      dx2y2   :     0.000445
      dxy     :     0.001092
      f0      :     0.000055  f :     0.000284
      f+1     :     0.000005
      f-1     :     0.000075
      f+2     :     0.000025
      f-2     :     0.000059
      f+3     :     0.000044
      f-3     :     0.000022
 44 H s       :     0.852071  s :     0.852071
      pz      :     0.006349  p :     0.029155
      px      :     0.010733
      py      :     0.012073
      dz2     :     0.000707  d :     0.003676
      dxz     :     0.001199
      dyz     :     0.001150
      dx2y2   :     0.000225
      dxy     :     0.000395
      f0      :     0.000078  f :     0.000283
      f+1     :     0.000059
      f-1     :     0.000058
      f+2     :     0.000034
      f-2     :     0.000045
      f+3     :     0.000005
      f-3     :     0.000004
 45 H s       :     0.889864  s :     0.889864
      pz      :     0.012530  p :     0.029310
      px      :     0.008447
      py      :     0.008334
      dz2     :     0.000355  d :     0.003719
      dxz     :     0.000696
      dyz     :     0.000791
      dx2y2   :     0.001618
      dxy     :     0.000259
      f0      :     0.000028  f :     0.000293
      f+1     :     0.000033
      f-1     :     0.000025
      f+2     :     0.000011
      f-2     :     0.000065
      f+3     :     0.000074
      f-3     :     0.000057
 46 H s       :     0.842610  s :     0.842610
      pz      :     0.002579  p :     0.024534
      px      :     0.011854
      py      :     0.010102
      dz2     :     0.000395  d :     0.002970
      dxz     :     0.001167
      dyz     :     0.000949
      dx2y2   :     0.000248
      dxy     :     0.000210
      f0      :     0.000061  f :     0.000217
      f+1     :     0.000056
      f-1     :     0.000046
      f+2     :     0.000024
      f-2     :     0.000027
      f+3     :     0.000002
      f-3     :     0.000001
 47 H s       :     0.829659  s :     0.829659
      pz      :     0.004919  p :     0.023732
      px      :     0.011380
      py      :     0.007433
      dz2     :     0.000934  d :     0.002903
      dxz     :     0.000334
      dyz     :     0.000379
      dx2y2   :     0.000838
      dxy     :     0.000417
      f0      :     0.000022  f :     0.000202
      f+1     :     0.000034
      f-1     :     0.000030
      f+2     :     0.000044
      f-2     :     0.000022
      f+3     :     0.000027
      f-3     :     0.000024
 48 H s       :     0.862660  s :     0.862660
      pz      :     0.009328  p :     0.027794
      px      :     0.011639
      py      :     0.006827
      dz2     :     0.000533  d :     0.003212
      dxz     :     0.000362
      dyz     :     0.000825
      dx2y2   :     0.000759
      dxy     :     0.000732
      f0      :     0.000016  f :     0.000227
      f+1     :     0.000015
      f-1     :     0.000048
      f+2     :     0.000022
      f-2     :     0.000029
      f+3     :     0.000037
      f-3     :     0.000061
 49 H s       :     0.817824  s :     0.817824
      pz      :     0.010610  p :     0.027817
      px      :     0.003910
      py      :     0.013297
      dz2     :     0.001110  d :     0.003384
      dxz     :     0.000126
      dyz     :     0.000764
      dx2y2   :     0.000693
      dxy     :     0.000690
      f0      :     0.000037  f :     0.000234
      f+1     :     0.000040
      f-1     :     0.000022
      f+2     :     0.000040
      f-2     :     0.000048
      f+3     :     0.000026
      f-3     :     0.000020
 50 H s       :     0.801288  s :     0.801288
      pz      :     0.009917  p :     0.024965
      px      :     0.010205
      py      :     0.004843
      dz2     :     0.000162  d :     0.002963
      dxz     :     0.000282
      dyz     :     0.001210
      dx2y2   :     0.000747
      dxy     :     0.000562
      f0      :     0.000026  f :     0.000213
      f+1     :     0.000009
      f-1     :     0.000023
      f+2     :     0.000022
      f-2     :     0.000034
      f+3     :     0.000026
      f-3     :     0.000074
 51 H s       :     0.861822  s :     0.861822
      pz      :     0.006192  p :     0.027815
      px      :     0.012157
      py      :     0.009466
      dz2     :     0.001061  d :     0.003233
      dxz     :     0.000901
      dyz     :     0.000388
      dx2y2   :     0.000446
      dxy     :     0.000436
      f0      :     0.000066  f :     0.000220
      f+1     :     0.000029
      f-1     :     0.000030
      f+2     :     0.000035
      f-2     :     0.000044
      f+3     :     0.000008
      f-3     :     0.000008
 52 H s       :     0.866297  s :     0.866297
      pz      :     0.007532  p :     0.029021
      px      :     0.011239
      py      :     0.010250
      dz2     :     0.001186  d :     0.003379
      dxz     :     0.000264
      dyz     :     0.000625
      dx2y2   :     0.000767
      dxy     :     0.000537
      f0      :     0.000038  f :     0.000225
      f+1     :     0.000040
      f-1     :     0.000025
      f+2     :     0.000050
      f-2     :     0.000032
      f+3     :     0.000024
      f-3     :     0.000016
 53 H s       :     0.843187  s :     0.843187
      pz      :     0.011096  p :     0.028668
      px      :     0.010178
      py      :     0.007395
      dz2     :     0.000204  d :     0.003336
      dxz     :     0.000358
      dyz     :     0.001166
      dx2y2   :     0.000868
      dxy     :     0.000741
      f0      :     0.000026  f :     0.000230
      f+1     :     0.000011
      f-1     :     0.000024
      f+2     :     0.000023
      f-2     :     0.000036
      f+3     :     0.000032
      f-3     :     0.000079
 54 H s       :     0.829814  s :     0.829814
      pz      :    -0.002317  p :     0.021526
      px      :     0.009291
      py      :     0.014552
      dz2     :     0.001215  d :     0.003767
      dxz     :     0.001071
      dyz     :     0.000441
      dx2y2   :     0.000361
      dxy     :     0.000679
      f0      :     0.000084  f :     0.000284
      f+1     :     0.000040
      f-1     :     0.000056
      f+2     :     0.000028
      f-2     :     0.000055
      f+3     :     0.000013
      f-3     :     0.000008
 55 H s       :     0.886195  s :     0.886195
      pz      :     0.013911  p :     0.030957
      px      :     0.009023
      py      :     0.008023
      dz2     :     0.000284  d :     0.004416
      dxz     :     0.000636
      dyz     :     0.001510
      dx2y2   :     0.001642
      dxy     :     0.000346
      f0      :     0.000035  f :     0.000305
      f+1     :     0.000011
      f-1     :     0.000035
      f+2     :     0.000034
      f-2     :     0.000062
      f+3     :     0.000039
      f-3     :     0.000090
 56 C s       :     3.296111  s :     3.296111
      pz      :     0.867547  p :     2.751099
      px      :     0.934310
      py      :     0.949242
      dz2     :     0.032913  d :     0.107312
      dxz     :     0.018653
      dyz     :     0.024666
      dx2y2   :     0.016133
      dxy     :     0.014947
      f0      :     0.003010  f :     0.014173
      f+1     :     0.002080
      f-1     :     0.001313
      f+2     :     0.002730
      f-2     :     0.002308
      f+3     :     0.001706
      f-3     :     0.001025
      g0      :     0.000117  g :     0.001184
      g+1     :     0.000132
      g-1     :     0.000187
      g+2     :     0.000182
      g-2     :     0.000211
      g+3     :     0.000156
      g-3     :     0.000121
      g+4     :     0.000024
      g-4     :     0.000054
 57 C s       :     3.229929  s :     3.229929
      pz      :     0.812076  p :     2.438621
      px      :     0.930746
      py      :     0.695799
      dz2     :     0.018922  d :     0.108186
      dxz     :     0.013544
      dyz     :     0.027937
      dx2y2   :     0.027403
      dxy     :     0.020380
      f0      :     0.003336  f :     0.018866
      f+1     :     0.002230
      f-1     :     0.002241
      f+2     :     0.003769
      f-2     :     0.003015
      f+3     :     0.001420
      f-3     :     0.002854
      g0      :     0.000113  g :     0.001463
      g+1     :     0.000139
      g-1     :     0.000213
      g+2     :     0.000183
      g-2     :     0.000206
      g+3     :     0.000198
      g-3     :     0.000115
      g+4     :     0.000180
      g-4     :     0.000116
 58 C s       :     3.387098  s :     3.387098
      pz      :     0.930607  p :     2.572735
      px      :     0.859331
      py      :     0.782797
      dz2     :     0.017711  d :     0.090467
      dxz     :     0.017003
      dyz     :     0.020711
      dx2y2   :     0.015614
      dxy     :     0.019428
      f0      :     0.003159  f :     0.014717
      f+1     :     0.001775
      f-1     :     0.001066
      f+2     :     0.002243
      f-2     :     0.002963
      f+3     :     0.000878
      f-3     :     0.002633
      g0      :     0.000147  g :     0.001162
      g+1     :     0.000054
      g-1     :     0.000224
      g+2     :     0.000129
      g-2     :     0.000158
      g+3     :     0.000113
      g-3     :     0.000090
      g+4     :     0.000149
      g-4     :     0.000097
 59 C s       :     3.306058  s :     3.306058
      pz      :     0.860441  p :     2.721180
      px      :     0.924582
      py      :     0.936157
      dz2     :     0.036518  d :     0.120145
      dxz     :     0.022447
      dyz     :     0.020109
      dx2y2   :     0.020065
      dxy     :     0.021006
      f0      :     0.002872  f :     0.014298
      f+1     :     0.002365
      f-1     :     0.001319
      f+2     :     0.002812
      f-2     :     0.002268
      f+3     :     0.001578
      f-3     :     0.001086
      g0      :     0.000110  g :     0.001191
      g+1     :     0.000142
      g-1     :     0.000189
      g+2     :     0.000183
      g-2     :     0.000203
      g+3     :     0.000159
      g-3     :     0.000118
      g+4     :     0.000031
      g-4     :     0.000056
 60 C s       :     3.260452  s :     3.260452
      pz      :     0.915333  p :     2.717512
      px      :     0.912978
      py      :     0.889201
      dz2     :     0.020627  d :     0.113425
      dxz     :     0.010285
      dyz     :     0.034410
      dx2y2   :     0.027035
      dxy     :     0.021068
      f0      :     0.002114  f :     0.013426
      f+1     :     0.001684
      f-1     :     0.001580
      f+2     :     0.002471
      f-2     :     0.001982
      f+3     :     0.001145
      f-3     :     0.002450
      g0      :     0.000083  g :     0.001178
      g+1     :     0.000127
      g-1     :     0.000150
      g+2     :     0.000128
      g-2     :     0.000162
      g+3     :     0.000172
      g-3     :     0.000088
      g+4     :     0.000163
      g-4     :     0.000105
 61 C s       :     3.272565  s :     3.272565
      pz      :     0.909411  p :     2.739561
      px      :     0.942469
      py      :     0.887681
      dz2     :     0.019687  d :     0.112761
      dxz     :     0.025722
      dyz     :     0.028100
      dx2y2   :     0.019978
      dxy     :     0.019274
      f0      :     0.002844  f :     0.013379
      f+1     :     0.001838
      f-1     :     0.000911
      f+2     :     0.001982
      f-2     :     0.002407
      f+3     :     0.000792
      f-3     :     0.002606
      g0      :     0.000137  g :     0.001170
      g+1     :     0.000054
      g-1     :     0.000213
      g+2     :     0.000142
      g-2     :     0.000172
      g+3     :     0.000117
      g-3     :     0.000089
      g+4     :     0.000146
      g-4     :     0.000101
 62 C s       :     3.255604  s :     3.255604
      pz      :     0.971812  p :     2.552919
      px      :     0.765826
      py      :     0.815282
      dz2     :     0.035409  d :     0.187605
      dxz     :     0.016962
      dyz     :     0.058702
      dx2y2   :     0.029155
      dxy     :     0.047375
      f0      :     0.006406  f :     0.025740
      f+1     :     0.001957
      f-1     :     0.003046
      f+2     :     0.005735
      f-2     :     0.001688
      f+3     :     0.005348
      f-3     :     0.001558
      g0      :     0.000230  g :     0.002934
      g+1     :     0.000054
      g-1     :     0.000681
      g+2     :     0.000374
      g-2     :     0.000264
      g+3     :     0.000075
      g-3     :     0.000390
      g+4     :     0.000245
      g-4     :     0.000622
 63 O s       :     3.772266  s :     3.772266
      pz      :     1.782830  p :     4.479707
      px      :     1.339343
      py      :     1.357535
      dz2     :     0.003907  d :     0.037598
      dxz     :     0.000370
      dyz     :     0.011004
      dx2y2   :     0.008730
      dxy     :     0.013587
      f0      :     0.000503  f :     0.003667
      f+1     :     0.000159
      f-1     :     0.000618
      f+2     :     0.000667
      f-2     :     0.000051
      f+3     :     0.001097
      f-3     :     0.000572
      g0      :     0.000014  g :     0.000211
      g+1     :     0.000000
      g-1     :     0.000029
      g+2     :     0.000029
      g-2     :     0.000009
      g+3     :     0.000002
      g-3     :     0.000023
      g+4     :     0.000044
      g-4     :     0.000060
 64 C s       :     3.283624  s :     3.283624
      pz      :     0.853302  p :     2.479204
      px      :     0.874371
      py      :     0.751531
      dz2     :     0.020629  d :     0.095482
      dxz     :     0.017119
      dyz     :     0.020606
      dx2y2   :     0.019598
      dxy     :     0.017530
      f0      :     0.002663  f :     0.017983
      f+1     :     0.002959
      f-1     :     0.003261
      f+2     :     0.003474
      f-2     :     0.001981
      f+3     :     0.001650
      f-3     :     0.001995
      g0      :     0.000136  g :     0.001383
      g+1     :     0.000120
      g-1     :     0.000220
      g+2     :     0.000122
      g-2     :     0.000209
      g+3     :     0.000171
      g-3     :     0.000177
      g+4     :     0.000127
      g-4     :     0.000099
 65 C s       :     3.226923  s :     3.226923
      pz      :     0.882177  p :     2.461727
      px      :     0.813279
      py      :     0.766271
      dz2     :     0.034277  d :     0.157588
      dxz     :     0.030053
      dyz     :     0.036048
      dx2y2   :     0.036663
      dxy     :     0.020549
      f0      :     0.002948  f :     0.032319
      f+1     :     0.005001
      f-1     :     0.006161
      f+2     :     0.004525
      f-2     :     0.004574
      f+3     :     0.003893
      f-3     :     0.005218
      g0      :     0.000414  g :     0.002879
      g+1     :     0.000208
      g-1     :     0.000288
      g+2     :     0.000114
      g-2     :     0.000475
      g+3     :     0.000382
      g-3     :     0.000326
      g+4     :     0.000320
      g-4     :     0.000351
 66 C s       :     3.184330  s :     3.184330
      pz      :     0.930701  p :     2.620480
      px      :     0.853036
      py      :     0.836744
      dz2     :     0.030070  d :     0.140746
      dxz     :     0.026346
      dyz     :     0.026441
      dx2y2   :     0.033612
      dxy     :     0.024278
      f0      :     0.004446  f :     0.025858
      f+1     :     0.004133
      f-1     :     0.002715
      f+2     :     0.003190
      f-2     :     0.003808
      f+3     :     0.002773
      f-3     :     0.004794
      g0      :     0.000261  g :     0.002165
      g+1     :     0.000238
      g-1     :     0.000328
      g+2     :     0.000161
      g-2     :     0.000307
      g+3     :     0.000264
      g-3     :     0.000112
      g+4     :     0.000244
      g-4     :     0.000251
 67 C s       :     3.287580  s :     3.287580
      pz      :     0.910388  p :     2.669574
      px      :     0.894064
      py      :     0.865122
      dz2     :     0.028286  d :     0.106459
      dxz     :     0.010581
      dyz     :     0.024790
      dx2y2   :     0.027041
      dxy     :     0.015761
      f0      :     0.001194  f :     0.013152
      f+1     :     0.001671
      f-1     :     0.002933
      f+2     :     0.002418
      f-2     :     0.001302
      f+3     :     0.001469
      f-3     :     0.002165
      g0      :     0.000103  g :     0.001133
      g+1     :     0.000102
      g-1     :     0.000143
      g+2     :     0.000091
      g-2     :     0.000147
      g+3     :     0.000178
      g-3     :     0.000154
      g+4     :     0.000128
      g-4     :     0.000087
 68 C s       :     3.311766  s :     3.311766
      pz      :     0.910791  p :     2.746844
      px      :     0.922308
      py      :     0.913744
      dz2     :     0.020329  d :     0.120074
      dxz     :     0.027873
      dyz     :     0.037152
      dx2y2   :     0.015705
      dxy     :     0.019014
      f0      :     0.002428  f :     0.014124
      f+1     :     0.002605
      f-1     :     0.002555
      f+2     :     0.001679
      f-2     :     0.001691
      f+3     :     0.000935
      f-3     :     0.002230
      g0      :     0.000235  g :     0.001192
      g+1     :     0.000109
      g-1     :     0.000186
      g+2     :     0.000112
      g-2     :     0.000158
      g+3     :     0.000098
      g-3     :     0.000104
      g+4     :     0.000117
      g-4     :     0.000072
 69 C s       :     3.290080  s :     3.290080
      pz      :     0.845052  p :     2.676879
      px      :     0.881490
      py      :     0.950337
      dz2     :     0.027981  d :     0.103126
      dxz     :     0.021731
      dyz     :     0.030115
      dx2y2   :     0.012735
      dxy     :     0.010564
      f0      :     0.002866  f :     0.014384
      f+1     :     0.002727
      f-1     :     0.002077
      f+2     :     0.002722
      f-2     :     0.001581
      f+3     :     0.001295
      f-3     :     0.001116
      g0      :     0.000189  g :     0.001184
      g+1     :     0.000166
      g-1     :     0.000197
      g+2     :     0.000130
      g-2     :     0.000188
      g+3     :     0.000127
      g-3     :     0.000112
      g+4     :     0.000020
      g-4     :     0.000054
 70 N s       :     3.661591  s :     3.661591
      pz      :     1.315111  p :     3.590297
      px      :     1.116738
      py      :     1.158449
      dz2     :     0.017340  d :     0.075934
      dxz     :     0.015688
      dyz     :     0.019223
      dx2y2   :     0.014072
      dxy     :     0.009610
      f0      :     0.001542  f :     0.007658
      f+1     :     0.000871
      f-1     :     0.001174
      f+2     :     0.000899
      f-2     :     0.001113
      f+3     :     0.000796
      f-3     :     0.001263
      g0      :     0.000078  g :     0.000563
      g+1     :     0.000091
      g-1     :     0.000059
      g+2     :     0.000073
      g-2     :     0.000090
      g+3     :     0.000045
      g-3     :     0.000016
      g+4     :     0.000057
      g-4     :     0.000054
 71 C s       :     3.195848  s :     3.195848
      pz      :     0.665686  p :     2.257710
      px      :     0.773698
      py      :     0.818326
      dz2     :     0.054550  d :     0.196877
      dxz     :     0.032970
      dyz     :     0.060200
      dx2y2   :     0.025816
      dxy     :     0.023340
      f0      :     0.006378  f :     0.036105
      f+1     :     0.002502
      f-1     :     0.007133
      f+2     :     0.005153
      f-2     :     0.007571
      f+3     :     0.003831
      f-3     :     0.003538
      g0      :     0.000405  g :     0.003234
      g+1     :     0.000285
      g-1     :     0.000485
      g+2     :     0.000453
      g-2     :     0.000524
      g+3     :     0.000390
      g-3     :     0.000357
      g+4     :     0.000179
      g-4     :     0.000156
 72 O s       :     3.827611  s :     3.827611
      pz      :     1.584112  p :     4.413201
      px      :     1.513043
      py      :     1.316046
      dz2     :     0.011112  d :     0.054644
      dxz     :     0.010458
      dyz     :     0.013811
      dx2y2   :     0.011474
      dxy     :     0.007789
      f0      :     0.000535  f :     0.005466
      f+1     :     0.000503
      f-1     :     0.000979
      f+2     :     0.000883
      f-2     :     0.001024
      f+3     :     0.000801
      f-3     :     0.000742
      g0      :     0.000023  g :     0.000260
      g+1     :     0.000013
      g-1     :     0.000035
      g+2     :     0.000023
      g-2     :     0.000039
      g+3     :     0.000047
      g-3     :     0.000042
      g+4     :     0.000021
      g-4     :     0.000018
 73 C s       :     3.133044  s :     3.133044
      pz      :     0.870834  p :     2.659981
      px      :     0.895804
      py      :     0.893342
      dz2     :     0.034672  d :     0.134814
      dxz     :     0.014064
      dyz     :     0.034044
      dx2y2   :     0.017355
      dxy     :     0.034679
      f0      :     0.003453  f :     0.020266
      f+1     :     0.001953
      f-1     :     0.003380
      f+2     :     0.001522
      f-2     :     0.004215
      f+3     :     0.003780
      f-3     :     0.001964
      g0      :     0.000171  g :     0.001470
      g+1     :     0.000117
      g-1     :     0.000248
      g+2     :     0.000145
      g-2     :     0.000179
      g+3     :     0.000096
      g-3     :     0.000141
      g+4     :     0.000186
      g-4     :     0.000188
 74 C s       :     3.272185  s :     3.272185
      pz      :     0.945678  p :     2.809339
      px      :     0.990851
      py      :     0.872810
      dz2     :     0.028361  d :     0.100945
      dxz     :     0.007802
      dyz     :     0.024486
      dx2y2   :     0.021994
      dxy     :     0.018302
      f0      :     0.002156  f :     0.012562
      f+1     :     0.000362
      f-1     :     0.002525
      f+2     :     0.000891
      f-2     :     0.002047
      f+3     :     0.002528
      f-3     :     0.002053
      g0      :     0.000105  g :     0.000928
      g+1     :     0.000027
      g-1     :     0.000173
      g+2     :     0.000119
      g-2     :     0.000099
      g+3     :     0.000082
      g-3     :     0.000085
      g+4     :     0.000123
      g-4     :     0.000117
 75 C s       :     3.173431  s :     3.173431
      pz      :     0.915894  p :     2.735692
      px      :     0.907761
      py      :     0.912036
      dz2     :     0.020311  d :     0.129490
      dxz     :     0.019694
      dyz     :     0.038203
      dx2y2   :     0.025787
      dxy     :     0.025496
      f0      :     0.004127  f :     0.021900
      f+1     :     0.002537
      f-1     :     0.003558
      f+2     :     0.001726
      f-2     :     0.003553
      f+3     :     0.003157
      f-3     :     0.003241
      g0      :     0.000228  g :     0.001514
      g+1     :     0.000123
      g-1     :     0.000246
      g+2     :     0.000141
      g-2     :     0.000166
      g+3     :     0.000113
      g-3     :     0.000115
      g+4     :     0.000193
      g-4     :     0.000190
 76 C s       :     3.169180  s :     3.169180
      pz      :     0.839609  p :     2.844987
      px      :     1.082740
      py      :     0.922639
      dz2     :     0.026155  d :     0.096705
      dxz     :     0.018818
      dyz     :     0.014539
      dx2y2   :     0.009841
      dxy     :     0.027351
      f0      :     0.002962  f :     0.013016
      f+1     :     0.001548
      f-1     :     0.003113
      f+2     :     0.001153
      f-2     :     0.001929
      f+3     :     0.000890
      f-3     :     0.001420
      g0      :     0.000183  g :     0.001017
      g+1     :     0.000078
      g-1     :     0.000229
      g+2     :     0.000118
      g-2     :     0.000123
      g+3     :     0.000079
      g-3     :     0.000084
      g+4     :     0.000056
      g-4     :     0.000068
 77 C s       :     3.168002  s :     3.168002
      pz      :     0.970632  p :     2.715866
      px      :     0.877070
      py      :     0.868164
      dz2     :     0.032084  d :     0.142148
      dxz     :     0.018027
      dyz     :     0.031133
      dx2y2   :     0.027693
      dxy     :     0.033211
      f0      :     0.004005  f :     0.021107
      f+1     :     0.002493
      f-1     :     0.003665
      f+2     :     0.001710
      f-2     :     0.003502
      f+3     :     0.003069
      f-3     :     0.002661
      g0      :     0.000211  g :     0.001509
      g+1     :     0.000125
      g-1     :     0.000262
      g+2     :     0.000139
      g-2     :     0.000166
      g+3     :     0.000104
      g-3     :     0.000122
      g+4     :     0.000196
      g-4     :     0.000184
 78 C s       :     3.284397  s :     3.284397
      pz      :     0.840842  p :     2.750694
      px      :     0.966355
      py      :     0.943497
      dz2     :     0.020519  d :     0.092010
      dxz     :     0.011856
      dyz     :     0.021792
      dx2y2   :     0.022821
      dxy     :     0.015021
      f0      :     0.002850  f :     0.012700
      f+1     :     0.001460
      f-1     :     0.002349
      f+2     :     0.000364
      f-2     :     0.002319
      f+3     :     0.001807
      f-3     :     0.001550
      g0      :     0.000145  g :     0.000929
      g+1     :     0.000088
      g-1     :     0.000174
      g+2     :     0.000094
      g-2     :     0.000115
      g+3     :     0.000039
      g-3     :     0.000066
      g+4     :     0.000103
      g-4     :     0.000105
 79 C s       :     3.107975  s :     3.107975
      pz      :     0.694406  p :     2.329383
      px      :     0.857471
      py      :     0.777506
      dz2     :     0.067877  d :     0.238511
      dxz     :     0.053610
      dyz     :     0.060712
      dx2y2   :     0.027409
      dxy     :     0.028902
      f0      :     0.006292  f :     0.032347
      f+1     :     0.005858
      f-1     :     0.005492
      f+2     :     0.005686
      f-2     :     0.004296
      f+3     :     0.002681
      f-3     :     0.002041
      g0      :     0.000544  g :     0.003619
      g+1     :     0.000745
      g-1     :     0.000500
      g+2     :     0.000448
      g-2     :     0.000483
      g+3     :     0.000355
      g-3     :     0.000273
      g+4     :     0.000128
      g-4     :     0.000143
 80 N s       :     3.569197  s :     3.569197
      pz      :     1.070763  p :     3.656672
      px      :     1.168951
      py      :     1.416958
      dz2     :     0.019545  d :     0.055611
      dxz     :     0.006985
      dyz     :     0.017460
      dx2y2   :     0.006968
      dxy     :     0.004652
      f0      :     0.002114  f :     0.007996
      f+1     :     0.001336
      f-1     :     0.001825
      f+2     :     0.000916
      f-2     :     0.001068
      f+3     :     0.000280
      f-3     :     0.000457
      g0      :     0.000097  g :     0.000478
      g+1     :     0.000117
      g-1     :     0.000062
      g+2     :     0.000053
      g-2     :     0.000087
      g+3     :     0.000024
      g-3     :     0.000023
      g+4     :     0.000003
      g-4     :     0.000012
 81 C s       :     3.295299  s :     3.295299
      pz      :     0.832690  p :     2.641748
      px      :     0.863556
      py      :     0.945502
      dz2     :     0.020651  d :     0.108385
      dxz     :     0.017492
      dyz     :     0.022511
      dx2y2   :     0.022827
      dxy     :     0.024903
      f0      :     0.002507  f :     0.015889
      f+1     :     0.002011
      f-1     :     0.002144
      f+2     :     0.002880
      f-2     :     0.002178
      f+3     :     0.002037
      f-3     :     0.002133
      g0      :     0.000105  g :     0.001318
      g+1     :     0.000155
      g-1     :     0.000168
      g+2     :     0.000210
      g-2     :     0.000197
      g+3     :     0.000136
      g-3     :     0.000128
      g+4     :     0.000104
      g-4     :     0.000116
 82 C s       :     3.284255  s :     3.284255
      pz      :     1.032344  p :     2.938711
      px      :     0.905691
      py      :     1.000676
      dz2     :     0.012897  d :     0.068232
      dxz     :     0.008506
      dyz     :     0.017761
      dx2y2   :     0.012383
      dxy     :     0.016685
      f0      :     0.001121  f :     0.007187
      f+1     :     0.000480
      f-1     :     0.001237
      f+2     :     0.000258
      f-2     :     0.000993
      f+3     :     0.001609
      f-3     :     0.001489
      g0      :     0.000044  g :     0.000611
      g+1     :     0.000061
      g-1     :     0.000051
      g+2     :     0.000060
      g-2     :     0.000075
      g+3     :     0.000007
      g-3     :     0.000080
      g+4     :     0.000126
      g-4     :     0.000108
 83 C s       :     3.277087  s :     3.277087
      pz      :     0.985522  p :     2.931605
      px      :     0.993460
      py      :     0.952624
      dz2     :     0.023361  d :     0.069256
      dxz     :     0.005834
      dyz     :     0.013407
      dx2y2   :     0.010185
      dxy     :     0.016468
      f0      :     0.001319  f :     0.007260
      f+1     :     0.000313
      f-1     :     0.001923
      f+2     :     0.000674
      f-2     :     0.000860
      f+3     :     0.001129
      f-3     :     0.001044
      g0      :     0.000097  g :     0.000619
      g+1     :     0.000012
      g-1     :     0.000109
      g+2     :     0.000080
      g-2     :     0.000064
      g+3     :     0.000069
      g-3     :     0.000065
      g+4     :     0.000048
      g-4     :     0.000075
 84 C s       :     3.270079  s :     3.270079
      pz      :     0.938188  p :     2.940145
      px      :     1.000238
      py      :     1.001718
      dz2     :     0.018831  d :     0.070321
      dxz     :     0.009624
      dyz     :     0.018684
      dx2y2   :     0.007721
      dxy     :     0.015461
      f0      :     0.001945  f :     0.007434
      f+1     :     0.001052
      f-1     :     0.002118
      f+2     :     0.000362
      f-2     :     0.000623
      f+3     :     0.000329
      f-3     :     0.001004
      g0      :     0.000132  g :     0.000634
      g+1     :     0.000064
      g-1     :     0.000156
      g+2     :     0.000082
      g-2     :     0.000072
      g+3     :     0.000021
      g-3     :     0.000045
      g+4     :     0.000034
      g-4     :     0.000029
 85 O s       :     3.830527  s :     3.830527
      pz      :     1.557716  p :     4.619558
      px      :     1.576908
      py      :     1.484934
      dz2     :     0.008899  d :     0.034815
      dxz     :     0.008386
      dyz     :     0.007686
      dx2y2   :     0.005715
      dxy     :     0.004129
      f0      :     0.000543  f :     0.003566
      f+1     :     0.000729
      f-1     :     0.000451
      f+2     :     0.000798
      f-2     :     0.000644
      f+3     :     0.000228
      f-3     :     0.000173
      g0      :     0.000018  g :     0.000196
      g+1     :     0.000028
      g-1     :     0.000015
      g+2     :     0.000028
      g-2     :     0.000042
      g+3     :     0.000029
      g-3     :     0.000025
      g+4     :     0.000006
      g-4     :     0.000006
 86 H s       :     0.866346  s :     0.866346
      pz      :     0.013972  p :     0.026526
      px      :     0.001988
      py      :     0.010566
      dz2     :     0.000185  d :     0.004482
      dxz     :     0.001542
      dyz     :     0.000629
      dx2y2   :     0.001187
      dxy     :     0.000940
      f0      :     0.000041  f :     0.000329
      f+1     :     0.000030
      f-1     :     0.000011
      f+2     :     0.000023
      f-2     :     0.000069
      f+3     :     0.000104
      f-3     :     0.000050
 87 H s       :     0.827215  s :     0.827215
      pz      :     0.000239  p :     0.024367
      px      :     0.010215
      py      :     0.013913
      dz2     :     0.001023  d :     0.004070
      dxz     :     0.001213
      dyz     :     0.001139
      dx2y2   :     0.000205
      dxy     :     0.000490
      f0      :     0.000103  f :     0.000289
      f+1     :     0.000059
      f-1     :     0.000061
      f+2     :     0.000014
      f-2     :     0.000047
      f+3     :     0.000003
      f-3     :     0.000002
 88 H s       :     0.849925  s :     0.849925
      pz      :     0.011669  p :     0.025124
      px      :     0.005891
      py      :     0.007564
      dz2     :     0.000404  d :     0.003825
      dxz     :     0.001225
      dyz     :     0.000357
      dx2y2   :     0.000820
      dxy     :     0.001019
      f0      :     0.000029  f :     0.000280
      f+1     :     0.000042
      f-1     :     0.000018
      f+2     :     0.000018
      f-2     :     0.000041
      f+3     :     0.000077
      f-3     :     0.000056
 89 H s       :     0.825948  s :     0.825948
      pz      :     0.011644  p :     0.027137
      px      :     0.010529
      py      :     0.004964
      dz2     :     0.000241  d :     0.003913
      dxz     :     0.000627
      dyz     :     0.001052
      dx2y2   :     0.001867
      dxy     :     0.000126
      f0      :     0.000033  f :     0.000284
      f+1     :     0.000022
      f-1     :     0.000027
      f+2     :     0.000009
      f-2     :     0.000049
      f+3     :     0.000064
      f-3     :     0.000080
 90 H s       :     0.871162  s :     0.871162
      pz      :     0.009948  p :     0.025222
      px      :     0.003183
      py      :     0.012090
      dz2     :     0.000479  d :     0.004187
      dxz     :     0.001075
      dyz     :     0.000533
      dx2y2   :     0.001094
      dxy     :     0.001007
      f0      :     0.000025  f :     0.000309
      f+1     :     0.000054
      f-1     :     0.000016
      f+2     :     0.000031
      f-2     :     0.000051
      f+3     :     0.000089
      f-3     :     0.000043
 91 H s       :     0.822641  s :     0.822641
      pz      :     0.005838  p :     0.027308
      px      :     0.012175
      py      :     0.009295
      dz2     :     0.001564  d :     0.004090
      dxz     :     0.000592
      dyz     :     0.000276
      dx2y2   :     0.000534
      dxy     :     0.001124
      f0      :     0.000044  f :     0.000281
      f+1     :     0.000007
      f-1     :     0.000085
      f+2     :     0.000035
      f-2     :     0.000052
      f+3     :     0.000035
      f-3     :     0.000023
 92 H s       :     0.847667  s :     0.847667
      pz      :     0.007643  p :     0.029980
      px      :     0.013519
      py      :     0.008819
      dz2     :     0.001396  d :     0.003759
      dxz     :     0.000660
      dyz     :     0.000199
      dx2y2   :     0.000403
      dxy     :     0.001101
      f0      :     0.000044  f :     0.000289
      f+1     :     0.000012
      f-1     :     0.000079
      f+2     :     0.000030
      f-2     :     0.000072
      f+3     :     0.000035
      f-3     :     0.000016
 93 H s       :     0.878834  s :     0.878834
      pz      :     0.011447  p :     0.029402
      px      :     0.006664
      py      :     0.011291
      dz2     :     0.000227  d :     0.003766
      dxz     :     0.001253
      dyz     :     0.000457
      dx2y2   :     0.000914
      dxy     :     0.000915
      f0      :     0.000038  f :     0.000288
      f+1     :     0.000030
      f-1     :     0.000014
      f+2     :     0.000024
      f-2     :     0.000049
      f+3     :     0.000097
      f-3     :     0.000036
 94 H s       :     0.865036  s :     0.865036
      pz      :     0.011624  p :     0.028703
      px      :     0.009395
      py      :     0.007684
      dz2     :     0.000172  d :     0.003595
      dxz     :     0.000686
      dyz     :     0.000932
      dx2y2   :     0.001634
      dxy     :     0.000169
      f0      :     0.000035  f :     0.000279
      f+1     :     0.000019
      f-1     :     0.000021
      f+2     :     0.000007
      f-2     :     0.000061
      f+3     :     0.000079
      f-3     :     0.000057
 95 H s       :     0.882184  s :     0.882184
      pz      :     0.011794  p :     0.030571
      px      :     0.010349
      py      :     0.008427
      dz2     :     0.000274  d :     0.003809
      dxz     :     0.000480
      dyz     :     0.001055
      dx2y2   :     0.001733
      dxy     :     0.000267
      f0      :     0.000034  f :     0.000290
      f+1     :     0.000015
      f-1     :     0.000029
      f+2     :     0.000011
      f-2     :     0.000055
      f+3     :     0.000058
      f-3     :     0.000087
 96 H s       :     0.879217  s :     0.879217
      pz      :     0.012113  p :     0.030132
      px      :     0.006700
      py      :     0.011319
      dz2     :     0.000273  d :     0.003740
      dxz     :     0.001282
      dyz     :     0.000274
      dx2y2   :     0.000608
      dxy     :     0.001302
      f0      :     0.000033  f :     0.000287
      f+1     :     0.000032
      f-1     :     0.000013
      f+2     :     0.000029
      f-2     :     0.000037
      f+3     :     0.000074
      f-3     :     0.000068
 97 H s       :     0.859550  s :     0.859550
      pz      :     0.005527  p :     0.029915
      px      :     0.012922
      py      :     0.011466
      dz2     :     0.000722  d :     0.003657
      dxz     :     0.001427
      dyz     :     0.001043
      dx2y2   :     0.000170
      dxy     :     0.000296
      f0      :     0.000087  f :     0.000282
      f+1     :     0.000084
      f-1     :     0.000056
      f+2     :     0.000019
      f-2     :     0.000034
      f+3     :     0.000001
      f-3     :     0.000001
 98 H s       :     0.707817  s :     0.707817
      pz      :     0.015836  p :     0.068632
      px      :     0.025921
      py      :     0.026874
      dz2     :     0.000465  d :     0.008045
      dxz     :     0.002599
      dyz     :     0.000669
      dx2y2   :     0.001974
      dxy     :     0.002338
      f0      :     0.000088  f :     0.000718
      f+1     :     0.000073
      f-1     :     0.000024
      f+2     :     0.000076
      f-2     :     0.000089
      f+3     :     0.000247
      f-3     :     0.000121
 99 H s       :     0.846357  s :     0.846357
      pz      :     0.009028  p :     0.029405
      px      :     0.011569
      py      :     0.008808
      dz2     :     0.001430  d :     0.003688
      dxz     :     0.000563
      dyz     :     0.000158
      dx2y2   :     0.000446
      dxy     :     0.001091
      f0      :     0.000055  f :     0.000284
      f+1     :     0.000006
      f-1     :     0.000075
      f+2     :     0.000025
      f-2     :     0.000059
      f+3     :     0.000044
      f-3     :     0.000022
100 H s       :     0.852006  s :     0.852006
      pz      :     0.006349  p :     0.029157
      px      :     0.010717
      py      :     0.012090
      dz2     :     0.000707  d :     0.003676
      dxz     :     0.001195
      dyz     :     0.001153
      dx2y2   :     0.000227
      dxy     :     0.000394
      f0      :     0.000078  f :     0.000283
      f+1     :     0.000059
      f-1     :     0.000058
      f+2     :     0.000034
      f-2     :     0.000045
      f+3     :     0.000005
      f-3     :     0.000004
101 H s       :     0.889941  s :     0.889941
      pz      :     0.012525  p :     0.029303
      px      :     0.008467
      py      :     0.008311
      dz2     :     0.000355  d :     0.003718
      dxz     :     0.000690
      dyz     :     0.000797
      dx2y2   :     0.001617
      dxy     :     0.000258
      f0      :     0.000028  f :     0.000292
      f+1     :     0.000033
      f-1     :     0.000026
      f+2     :     0.000011
      f-2     :     0.000065
      f+3     :     0.000073
      f-3     :     0.000058
102 H s       :     0.842507  s :     0.842507
      pz      :     0.002553  p :     0.024513
      px      :     0.011862
      py      :     0.010098
      dz2     :     0.000392  d :     0.002967
      dxz     :     0.001166
      dyz     :     0.000953
      dx2y2   :     0.000247
      dxy     :     0.000209
      f0      :     0.000060  f :     0.000217
      f+1     :     0.000056
      f-1     :     0.000046
      f+2     :     0.000024
      f-2     :     0.000027
      f+3     :     0.000002
      f-3     :     0.000001
103 H s       :     0.829634  s :     0.829634
      pz      :     0.004932  p :     0.023722
      px      :     0.011412
      py      :     0.007379
      dz2     :     0.000935  d :     0.002903
      dxz     :     0.000336
      dyz     :     0.000377
      dx2y2   :     0.000839
      dxy     :     0.000416
      f0      :     0.000022  f :     0.000202
      f+1     :     0.000034
      f-1     :     0.000031
      f+2     :     0.000044
      f-2     :     0.000022
      f+3     :     0.000027
      f-3     :     0.000024
104 H s       :     0.862083  s :     0.862083
      pz      :     0.009315  p :     0.027717
      px      :     0.011634
      py      :     0.006768
      dz2     :     0.000534  d :     0.003207
      dxz     :     0.000359
      dyz     :     0.000825
      dx2y2   :     0.000751
      dxy     :     0.000737
      f0      :     0.000016  f :     0.000227
      f+1     :     0.000015
      f-1     :     0.000048
      f+2     :     0.000022
      f-2     :     0.000028
      f+3     :     0.000038
      f-3     :     0.000061
105 H s       :     0.816443  s :     0.816443
      pz      :     0.010534  p :     0.027636
      px      :     0.003846
      py      :     0.013257
      dz2     :     0.001106  d :     0.003377
      dxz     :     0.000124
      dyz     :     0.000764
      dx2y2   :     0.000688
      dxy     :     0.000695
      f0      :     0.000037  f :     0.000234
      f+1     :     0.000040
      f-1     :     0.000022
      f+2     :     0.000040
      f-2     :     0.000048
      f+3     :     0.000026
      f-3     :     0.000021
106 H s       :     0.800077  s :     0.800077
      pz      :     0.009900  p :     0.024816
      px      :     0.010097
      py      :     0.004819
      dz2     :     0.000161  d :     0.002951
      dxz     :     0.000284
      dyz     :     0.001205
      dx2y2   :     0.000754
      dxy     :     0.000547
      f0      :     0.000026  f :     0.000213
      f+1     :     0.000009
      f-1     :     0.000023
      f+2     :     0.000022
      f-2     :     0.000034
      f+3     :     0.000025
      f-3     :     0.000074
107 H s       :     0.861827  s :     0.861827
      pz      :     0.006215  p :     0.027835
      px      :     0.012145
      py      :     0.009475
      dz2     :     0.001062  d :     0.003234
      dxz     :     0.000902
      dyz     :     0.000385
      dx2y2   :     0.000447
      dxy     :     0.000438
      f0      :     0.000066  f :     0.000220
      f+1     :     0.000028
      f-1     :     0.000030
      f+2     :     0.000035
      f-2     :     0.000044
      f+3     :     0.000008
      f-3     :     0.000008
108 H s       :     0.866347  s :     0.866347
      pz      :     0.007542  p :     0.029023
      px      :     0.011206
      py      :     0.010275
      dz2     :     0.001186  d :     0.003380
      dxz     :     0.000261
      dyz     :     0.000627
      dx2y2   :     0.000765
      dxy     :     0.000540
      f0      :     0.000038  f :     0.000226
      f+1     :     0.000040
      f-1     :     0.000025
      f+2     :     0.000049
      f-2     :     0.000033
      f+3     :     0.000024
      f-3     :     0.000016
109 H s       :     0.843188  s :     0.843188
      pz      :     0.011089  p :     0.028652
      px      :     0.010132
      py      :     0.007430
      dz2     :     0.000203  d :     0.003334
      dxz     :     0.000361
      dyz     :     0.001162
      dx2y2   :     0.000876
      dxy     :     0.000732
      f0      :     0.000026  f :     0.000230
      f+1     :     0.000011
      f-1     :     0.000024
      f+2     :     0.000022
      f-2     :     0.000036
      f+3     :     0.000032
      f-3     :     0.000079
110 H s       :     0.830001  s :     0.830001
      pz      :    -0.002261  p :     0.021580
      px      :     0.009314
      py      :     0.014526
      dz2     :     0.001217  d :     0.003773
      dxz     :     0.001073
      dyz     :     0.000443
      dx2y2   :     0.000358
      dxy     :     0.000682
      f0      :     0.000084  f :     0.000284
      f+1     :     0.000040
      f-1     :     0.000056
      f+2     :     0.000028
      f-2     :     0.000055
      f+3     :     0.000014
      f-3     :     0.000008
111 H s       :     0.886103  s :     0.886103
      pz      :     0.013926  p :     0.030971
      px      :     0.008983
      py      :     0.008062
      dz2     :     0.000284  d :     0.004418
      dxz     :     0.000642
      dyz     :     0.001505
      dx2y2   :     0.001651
      dxy     :     0.000335
      f0      :     0.000035  f :     0.000305
      f+1     :     0.000011
      f-1     :     0.000034
      f+2     :     0.000033
      f-2     :     0.000063
      f+3     :     0.000039
      f-3     :     0.000090


                     *******************************
                     * LOEWDIN POPULATION ANALYSIS *
                     *******************************

----------------------
LOEWDIN ATOMIC CHARGES
----------------------
   0 C :    0.099174
   1 C :   -0.106067
   2 C :    0.091616
   3 C :    0.069045
   4 C :    0.069829
   5 C :    0.067255
   6 C :   -0.463914
   7 O :    0.385881
   8 C :   -0.093500
   9 C :   -0.298470
  10 C :   -0.273328
  11 C :    0.098810
  12 C :    0.075885
  13 C :    0.102528
  14 N :    0.375078
  15 C :   -0.475257
  16 O :    0.649686
  17 C :   -0.216761
  18 C :    0.149545
  19 C :   -0.227354
  20 C :    0.135093
  21 C :   -0.218270
  22 C :    0.156126
  23 C :   -0.631818
  24 N :    0.600772
  25 C :    0.046164
  26 C :    0.266116
  27 C :    0.252267
  28 C :    0.252807
  29 O :    0.313348
  30 H :   -0.022588
  31 H :   -0.022532
  32 H :   -0.022470
  33 H :   -0.021942
  34 H :   -0.020589
  35 H :   -0.020462
  36 H :   -0.047799
  37 H :   -0.051292
  38 H :   -0.049381
  39 H :   -0.051583
  40 H :   -0.049948
  41 H :   -0.046225
  42 H :   -0.178802
  43 H :   -0.045472
  44 H :   -0.044741
  45 H :   -0.051655
  46 H :   -0.054576
  47 H :   -0.052986
  48 H :   -0.043917
  49 H :   -0.044496
  50 H :   -0.059593
  51 H :   -0.061020
  52 H :   -0.061732
  53 H :   -0.048370
  54 H :   -0.037240
  55 H :   -0.041044
  56 C :    0.099172
  57 C :   -0.106080
  58 C :    0.091560
  59 C :    0.069029
  60 C :    0.069801
  61 C :    0.067251
  62 C :   -0.463917
  63 O :    0.385881
  64 C :   -0.093514
  65 C :   -0.298461
  66 C :   -0.273353
  67 C :    0.098804
  68 C :    0.075906
  69 C :    0.102535
  70 N :    0.375061
  71 C :   -0.475288
  72 O :    0.649736
  73 C :   -0.216758
  74 C :    0.149564
  75 C :   -0.227370
  76 C :    0.135106
  77 C :   -0.218268
  78 C :    0.156147
  79 C :   -0.631778
  80 N :    0.600805
  81 C :    0.046176
  82 C :    0.266116
  83 C :    0.252283
  84 C :    0.252816
  85 O :    0.313400
  86 H :   -0.022582
  87 H :   -0.022523
  88 H :   -0.022469
  89 H :   -0.021938
  90 H :   -0.020583
  91 H :   -0.020480
  92 H :   -0.047828
  93 H :   -0.051275
  94 H :   -0.049380
  95 H :   -0.051574
  96 H :   -0.049946
  97 H :   -0.046224
  98 H :   -0.178629
  99 H :   -0.045469
 100 H :   -0.044744
 101 H :   -0.051654
 102 H :   -0.054574
 103 H :   -0.052987
 104 H :   -0.043908
 105 H :   -0.044488
 106 H :   -0.059582
 107 H :   -0.061027
 108 H :   -0.061734
 109 H :   -0.048368
 110 H :   -0.037228
 111 H :   -0.040997

-------------------------------
LOEWDIN REDUCED ORBITAL CHARGES
-------------------------------
  0 C s       :     2.579915  s :     2.579915
      pz      :     0.934149  p :     2.681916
      px      :     0.836206
      py      :     0.911562
      dz2     :     0.148709  d :     0.510222
      dxz     :     0.103264
      dyz     :     0.110382
      dx2y2   :     0.070237
      dxy     :     0.077629
      f0      :     0.021021  f :     0.116942
      f+1     :     0.020830
      f-1     :     0.016260
      f+2     :     0.022903
      f-2     :     0.017218
      f+3     :     0.011220
      f-3     :     0.007490
      g0      :     0.001002  g :     0.011831
      g+1     :     0.001768
      g-1     :     0.001403
      g+2     :     0.002087
      g-2     :     0.001934
      g+3     :     0.001428
      g-3     :     0.001144
      g+4     :     0.000347
      g-4     :     0.000717
  1 C s       :     2.571628  s :     2.571628
      pz      :     0.910774  p :     2.738083
      px      :     0.874060
      py      :     0.953249
      dz2     :     0.131757  d :     0.626728
      dxz     :     0.090335
      dyz     :     0.168888
      dx2y2   :     0.119451
      dxy     :     0.116298
      f0      :     0.029179  f :     0.155005
      f+1     :     0.019296
      f-1     :     0.019816
      f+2     :     0.027178
      f-2     :     0.023604
      f+3     :     0.016161
      f-3     :     0.019770
      g0      :     0.001211  g :     0.014623
      g+1     :     0.001722
      g-1     :     0.002016
      g+2     :     0.001736
      g-2     :     0.001798
      g+3     :     0.002266
      g-3     :     0.001088
      g+4     :     0.001720
      g-4     :     0.001067
  2 C s       :     2.575065  s :     2.575065
      pz      :     0.923820  p :     2.688328
      px      :     0.828640
      py      :     0.935868
      dz2     :     0.095848  d :     0.515246
      dxz     :     0.097562
      dyz     :     0.136963
      dx2y2   :     0.091859
      dxy     :     0.093014
      f0      :     0.024657  f :     0.117908
      f+1     :     0.014393
      f-1     :     0.013968
      f+2     :     0.017999
      f-2     :     0.016537
      f+3     :     0.010387
      f-3     :     0.019969
      g0      :     0.001347  g :     0.011836
      g+1     :     0.000710
      g-1     :     0.001848
      g+2     :     0.001589
      g-2     :     0.001604
      g+3     :     0.001254
      g-3     :     0.000860
      g+4     :     0.001596
      g-4     :     0.001029
  3 C s       :     2.584436  s :     2.584436
      pz      :     0.948780  p :     2.717798
      px      :     0.852473
      py      :     0.916546
      dz2     :     0.142928  d :     0.503031
      dxz     :     0.104494
      dyz     :     0.108852
      dx2y2   :     0.068930
      dxy     :     0.077827
      f0      :     0.020692  f :     0.114001
      f+1     :     0.020614
      f-1     :     0.015533
      f+2     :     0.021903
      f-2     :     0.017209
      f+3     :     0.010633
      f-3     :     0.007417
      g0      :     0.000998  g :     0.011688
      g+1     :     0.001735
      g-1     :     0.001378
      g+2     :     0.002014
      g-2     :     0.001919
      g+3     :     0.001399
      g-3     :     0.001152
      g+4     :     0.000374
      g-4     :     0.000718
  4 C s       :     2.588575  s :     2.588575
      pz      :     0.910744  p :     2.703258
      px      :     0.854036
      py      :     0.938477
      dz2     :     0.097349  d :     0.512462
      dxz     :     0.067184
      dyz     :     0.142683
      dx2y2   :     0.103371
      dxy     :     0.101876
      f0      :     0.018573  f :     0.114253
      f+1     :     0.015700
      f-1     :     0.013824
      f+2     :     0.018583
      f-2     :     0.016233
      f+3     :     0.013540
      f-3     :     0.017799
      g0      :     0.000712  g :     0.011624
      g+1     :     0.001550
      g-1     :     0.001268
      g+2     :     0.001306
      g-2     :     0.001381
      g+3     :     0.001968
      g-3     :     0.000696
      g+4     :     0.001709
      g-4     :     0.001034
  5 C s       :     2.586787  s :     2.586787
      pz      :     0.922402  p :     2.714369
      px      :     0.843827
      py      :     0.948141
      dz2     :     0.091278  d :     0.506144
      dxz     :     0.093818
      dyz     :     0.140403
      dx2y2   :     0.089298
      dxy     :     0.091346
      f0      :     0.023306  f :     0.113759
      f+1     :     0.014045
      f-1     :     0.013654
      f+2     :     0.017633
      f-2     :     0.016012
      f+3     :     0.010134
      f-3     :     0.018976
      g0      :     0.001295  g :     0.011686
      g+1     :     0.000717
      g-1     :     0.001813
      g+2     :     0.001600
      g-2     :     0.001649
      g+3     :     0.001220
      g-3     :     0.000860
      g+4     :     0.001512
      g-4     :     0.001020
  6 C s       :     2.605567  s :     2.605567
      pz      :     0.943545  p :     2.612153
      px      :     0.671732
      py      :     0.996876
      dz2     :     0.180042  d :     0.947893
      dxz     :     0.083575
      dyz     :     0.342785
      dx2y2   :     0.173076
      dxy     :     0.168415
      f0      :     0.061898  f :     0.262982
      f+1     :     0.021228
      f-1     :     0.036322
      f+2     :     0.058739
      f-2     :     0.015806
      f+3     :     0.036967
      f-3     :     0.032024
      g0      :     0.002302  g :     0.035319
      g+1     :     0.000836
      g-1     :     0.006922
      g+2     :     0.003805
      g-2     :     0.001751
      g+3     :     0.000681
      g-3     :     0.007122
      g+4     :     0.003763
      g-4     :     0.008137
  7 O s       :     3.240094  s :     3.240094
      pz      :     1.537479  p :     4.247252
      px      :     1.214364
      py      :     1.495409
      dz2     :     0.011337  d :     0.103290
      dxz     :     0.000678
      dyz     :     0.041212
      dx2y2   :     0.030476
      dxy     :     0.019587
      f0      :     0.003544  f :     0.022228
      f+1     :     0.000405
      f-1     :     0.003278
      f+2     :     0.006146
      f-2     :     0.000209
      f+3     :     0.004522
      f-3     :     0.004123
      g0      :     0.000079  g :     0.001255
      g+1     :     0.000002
      g-1     :     0.000280
      g+2     :     0.000157
      g-2     :     0.000032
      g+3     :     0.000012
      g-3     :     0.000244
      g+4     :     0.000205
      g-4     :     0.000246
  8 C s       :     2.570881  s :     2.570881
      pz      :     0.935427  p :     2.741751
      px      :     0.869025
      py      :     0.937300
      dz2     :     0.145277  d :     0.612350
      dxz     :     0.094364
      dyz     :     0.155244
      dx2y2   :     0.115898
      dxy     :     0.101567
      f0      :     0.023222  f :     0.153517
      f+1     :     0.021567
      f-1     :     0.030110
      f+2     :     0.029406
      f-2     :     0.019320
      f+3     :     0.015205
      f-3     :     0.014689
      g0      :     0.001668  g :     0.015001
      g+1     :     0.001509
      g-1     :     0.002060
      g+2     :     0.001723
      g-2     :     0.002107
      g+3     :     0.002007
      g-3     :     0.001386
      g+4     :     0.001452
      g-4     :     0.001089
  9 C s       :     2.557619  s :     2.557619
      pz      :     0.932024  p :     2.621484
      px      :     0.800122
      py      :     0.889338
      dz2     :     0.165340  d :     0.819772
      dxz     :     0.148510
      dyz     :     0.197929
      dx2y2   :     0.153760
      dxy     :     0.154234
      f0      :     0.029772  f :     0.267866
      f+1     :     0.040038
      f-1     :     0.054030
      f+2     :     0.039752
      f-2     :     0.035314
      f+3     :     0.035113
      f-3     :     0.033846
      g0      :     0.003970  g :     0.031729
      g+1     :     0.002037
      g-1     :     0.002563
      g+2     :     0.001637
      g-2     :     0.005576
      g+3     :     0.004372
      g-3     :     0.003390
      g+4     :     0.003707
      g-4     :     0.004476
 10 C s       :     2.560833  s :     2.560833
      pz      :     0.966259  p :     2.689716
      px      :     0.853933
      py      :     0.869524
      dz2     :     0.169236  d :     0.780379
      dxz     :     0.134048
      dyz     :     0.190187
      dx2y2   :     0.146864
      dxy     :     0.140045
      f0      :     0.042907  f :     0.219445
      f+1     :     0.034776
      f-1     :     0.028943
      f+2     :     0.024614
      f-2     :     0.032732
      f+3     :     0.023246
      f-3     :     0.032226
      g0      :     0.002276  g :     0.022955
      g+1     :     0.002953
      g-1     :     0.003115
      g+2     :     0.001536
      g-2     :     0.002824
      g+3     :     0.003321
      g-3     :     0.001012
      g+4     :     0.002895
      g-4     :     0.003023
 11 C s       :     2.585157  s :     2.585157
      pz      :     0.928703  p :     2.693708
      px      :     0.837471
      py      :     0.927534
      dz2     :     0.115655  d :     0.495212
      dxz     :     0.064580
      dyz     :     0.123583
      dx2y2   :     0.100534
      dxy     :     0.090860
      f0      :     0.012396  f :     0.115097
      f+1     :     0.016288
      f-1     :     0.023241
      f+2     :     0.022391
      f-2     :     0.013560
      f+3     :     0.013869
      f-3     :     0.013351
      g0      :     0.000984  g :     0.012017
      g+1     :     0.001176
      g-1     :     0.001395
      g+2     :     0.001102
      g-2     :     0.001708
      g+3     :     0.002017
      g-3     :     0.001199
      g+4     :     0.001383
      g-4     :     0.001053
 12 C s       :     2.582390  s :     2.582390
      pz      :     0.950597  p :     2.710019
      px      :     0.836020
      py      :     0.923402
      dz2     :     0.107340  d :     0.506578
      dxz     :     0.100257
      dyz     :     0.152597
      dx2y2   :     0.065858
      dxy     :     0.080527
      f0      :     0.019485  f :     0.113567
      f+1     :     0.018694
      f-1     :     0.024937
      f+2     :     0.015017
      f-2     :     0.011632
      f+3     :     0.009665
      f-3     :     0.014137
      g0      :     0.002052  g :     0.011561
      g+1     :     0.001097
      g-1     :     0.001436
      g+2     :     0.001612
      g-2     :     0.001531
      g+3     :     0.001018
      g-3     :     0.000700
      g+4     :     0.001255
      g-4     :     0.000860
 13 C s       :     2.575774  s :     2.575774
      pz      :     0.962600  p :     2.681426
      px      :     0.822446
      py      :     0.896381
      dz2     :     0.146459  d :     0.511851
      dxz     :     0.112355
      dyz     :     0.128472
      dx2y2   :     0.061213
      dxy     :     0.063353
      f0      :     0.020549  f :     0.116772
      f+1     :     0.024820
      f-1     :     0.021477
      f+2     :     0.020791
      f-2     :     0.012692
      f+3     :     0.010434
      f-3     :     0.006008
      g0      :     0.001488  g :     0.011649
      g+1     :     0.001907
      g-1     :     0.001745
      g+2     :     0.001578
      g-2     :     0.001741
      g+3     :     0.001287
      g-3     :     0.000785
      g+4     :     0.000380
      g-4     :     0.000737
 14 N s       :     2.868900  s :     2.868900
      pz      :     1.271497  p :     3.397958
      px      :     1.022517
      py      :     1.103944
      dz2     :     0.061845  d :     0.287936
      dxz     :     0.053712
      dyz     :     0.066374
      dx2y2   :     0.059533
      dxy     :     0.046471
      f0      :     0.016252  f :     0.065873
      f+1     :     0.008999
      f-1     :     0.010477
      f+2     :     0.006697
      f-2     :     0.010002
      f+3     :     0.004712
      f-3     :     0.008735
      g0      :     0.000790  g :     0.004255
      g+1     :     0.000605
      g-1     :     0.000538
      g+2     :     0.000383
      g-2     :     0.000621
      g+3     :     0.000433
      g-3     :     0.000179
      g+4     :     0.000360
      g-4     :     0.000346
 15 C s       :     2.575836  s :     2.575836
      pz      :     0.922139  p :     2.593092
      px      :     0.846865
      py      :     0.824088
      dz2     :     0.253431  d :     0.959134
      dxz     :     0.182035
      dyz     :     0.253091
      dx2y2   :     0.133974
      dxy     :     0.136601
      f0      :     0.057447  f :     0.311088
      f+1     :     0.030959
      f-1     :     0.067701
      f+2     :     0.046818
      f-2     :     0.056958
      f+3     :     0.028152
      f-3     :     0.023051
      g0      :     0.004388  g :     0.036109
      g+1     :     0.003428
      g-1     :     0.005028
      g+2     :     0.004985
      g-2     :     0.006074
      g+3     :     0.004257
      g-3     :     0.003994
      g+4     :     0.001861
      g-4     :     0.002094
 16 O s       :     3.032479  s :     3.032479
      pz      :     1.447502  p :     4.075440
      px      :     1.358966
      py      :     1.268972
      dz2     :     0.035889  d :     0.203832
      dxz     :     0.031191
      dyz     :     0.050660
      dx2y2   :     0.047592
      dxy     :     0.038499
      f0      :     0.004301  f :     0.037336
      f+1     :     0.004762
      f-1     :     0.008950
      f+2     :     0.006836
      f-2     :     0.005883
      f+3     :     0.004015
      f-3     :     0.002588
      g0      :     0.000096  g :     0.001228
      g+1     :     0.000059
      g-1     :     0.000213
      g+2     :     0.000118
      g-2     :     0.000202
      g+3     :     0.000206
      g-3     :     0.000109
      g+4     :     0.000088
      g-4     :     0.000135
 17 C s       :     2.526403  s :     2.526403
      pz      :     0.910022  p :     2.706971
      px      :     0.897811
      py      :     0.899138
      dz2     :     0.168669  d :     0.775672
      dxz     :     0.122343
      dyz     :     0.168455
      dx2y2   :     0.131287
      dxy     :     0.184917
      f0      :     0.032546  f :     0.195809
      f+1     :     0.023804
      f-1     :     0.028119
      f+2     :     0.017823
      f-2     :     0.036558
      f+3     :     0.036649
      f-3     :     0.020310
      g0      :     0.001310  g :     0.011906
      g+1     :     0.001217
      g-1     :     0.001670
      g+2     :     0.000924
      g-2     :     0.001404
      g+3     :     0.001313
      g-3     :     0.001158
      g+4     :     0.001487
      g-4     :     0.001423
 18 C s       :     2.514530  s :     2.514530
      pz      :     0.901785  p :     2.677570
      px      :     0.893364
      py      :     0.882420
      dz2     :     0.133293  d :     0.534370
      dxz     :     0.037990
      dyz     :     0.125176
      dx2y2   :     0.105844
      dxy     :     0.132066
      f0      :     0.016545  f :     0.117233
      f+1     :     0.009503
      f-1     :     0.019698
      f+2     :     0.010917
      f-2     :     0.021599
      f+3     :     0.019116
      f-3     :     0.019854
      g0      :     0.000438  g :     0.006752
      g+1     :     0.000263
      g-1     :     0.001306
      g+2     :     0.000670
      g-2     :     0.000626
      g+3     :     0.001149
      g-3     :     0.000485
      g+4     :     0.000445
      g-4     :     0.001371
 19 C s       :     2.523710  s :     2.523710
      pz      :     0.899293  p :     2.695387
      px      :     0.898936
      py      :     0.897158
      dz2     :     0.176696  d :     0.795020
      dxz     :     0.125602
      dyz     :     0.165499
      dx2y2   :     0.155233
      dxy     :     0.171990
      f0      :     0.034357  f :     0.201409
      f+1     :     0.025803
      f-1     :     0.027581
      f+2     :     0.020118
      f-2     :     0.033662
      f+3     :     0.029619
      f-3     :     0.030270
      g0      :     0.001464  g :     0.011828
      g+1     :     0.001348
      g-1     :     0.001534
      g+2     :     0.001022
      g-2     :     0.001247
      g+3     :     0.001174
      g-3     :     0.001210
      g+4     :     0.001329
      g-4     :     0.001501
 20 C s       :     2.513614  s :     2.513614
      pz      :     0.874596  p :     2.670815
      px      :     0.913767
      py      :     0.882452
      dz2     :     0.155123  d :     0.551567
      dxz     :     0.076285
      dyz     :     0.123464
      dx2y2   :     0.064532
      dxy     :     0.132162
      f0      :     0.023085  f :     0.122009
      f+1     :     0.019361
      f-1     :     0.025192
      f+2     :     0.015314
      f-2     :     0.018588
      f+3     :     0.009980
      f-3     :     0.010489
      g0      :     0.001197  g :     0.006903
      g+1     :     0.000712
      g-1     :     0.001324
      g+2     :     0.000757
      g-2     :     0.000897
      g+3     :     0.000687
      g-3     :     0.000694
      g+4     :     0.000318
      g-4     :     0.000317
 21 C s       :     2.527081  s :     2.527081
      pz      :     0.900627  p :     2.708317
      px      :     0.908052
      py      :     0.899638
      dz2     :     0.172206  d :     0.775345
      dxz     :     0.121910
      dyz     :     0.163205
      dx2y2   :     0.149535
      dxy     :     0.168489
      f0      :     0.032775  f :     0.195734
      f+1     :     0.026607
      f-1     :     0.028317
      f+2     :     0.019466
      f-2     :     0.033414
      f+3     :     0.028827
      f-3     :     0.026328
      g0      :     0.001457  g :     0.011794
      g+1     :     0.001306
      g-1     :     0.001562
      g+2     :     0.001099
      g-2     :     0.001296
      g+3     :     0.001191
      g-3     :     0.001129
      g+4     :     0.001240
      g-4     :     0.001513
 22 C s       :     2.516158  s :     2.516158
      pz      :     0.878242  p :     2.669976
      px      :     0.889715
      py      :     0.902020
      dz2     :     0.109481  d :     0.534352
      dxz     :     0.077685
      dyz     :     0.147027
      dx2y2   :     0.094764
      dxy     :     0.105394
      f0      :     0.022504  f :     0.116761
      f+1     :     0.016466
      f-1     :     0.015615
      f+2     :     0.011574
      f-2     :     0.019703
      f+3     :     0.014433
      f-3     :     0.016467
      g0      :     0.001088  g :     0.006627
      g+1     :     0.000814
      g-1     :     0.000723
      g+2     :     0.000693
      g-2     :     0.000878
      g+3     :     0.000525
      g-3     :     0.000457
      g+4     :     0.000332
      g-4     :     0.001118
 23 C s       :     2.587796  s :     2.587796
      pz      :     0.939413  p :     2.600520
      px      :     0.915235
      py      :     0.745872
      dz2     :     0.319036  d :     1.089581
      dxz     :     0.270187
      dyz     :     0.236685
      dx2y2   :     0.123024
      dxy     :     0.140649
      f0      :     0.064177  f :     0.312381
      f+1     :     0.062357
      f-1     :     0.047866
      f+2     :     0.051874
      f-2     :     0.048477
      f+3     :     0.019501
      f-3     :     0.018130
      g0      :     0.005904  g :     0.041540
      g+1     :     0.007434
      g-1     :     0.006409
      g+2     :     0.004433
      g-2     :     0.004928
      g+3     :     0.004583
      g-3     :     0.003944
      g+4     :     0.002092
      g-4     :     0.001813
 24 N s       :     2.690204  s :     2.690204
      pz      :     1.100185  p :     3.324162
      px      :     1.088010
      py      :     1.135967
      dz2     :     0.109517  d :     0.327865
      dxz     :     0.083631
      dyz     :     0.071770
      dx2y2   :     0.034193
      dxy     :     0.028753
      f0      :     0.014708  f :     0.053778
      f+1     :     0.010464
      f-1     :     0.009727
      f+2     :     0.008833
      f-2     :     0.005067
      f+3     :     0.001871
      f-3     :     0.003108
      g0      :     0.000723  g :     0.003219
      g+1     :     0.000497
      g-1     :     0.000536
      g+2     :     0.000472
      g-2     :     0.000293
      g+3     :     0.000130
      g-3     :     0.000254
      g+4     :     0.000143
      g-4     :     0.000170
 25 C s       :     2.527361  s :     2.527361
      pz      :     0.847011  p :     2.648048
      px      :     0.887210
      py      :     0.913828
      dz2     :     0.120775  d :     0.613244
      dxz     :     0.112048
      dyz     :     0.146275
      dx2y2   :     0.098668
      dxy     :     0.135477
      f0      :     0.022576  f :     0.153966
      f+1     :     0.024736
      f-1     :     0.020230
      f+2     :     0.029831
      f-2     :     0.018789
      f+3     :     0.020807
      f-3     :     0.016997
      g0      :     0.001021  g :     0.011217
      g+1     :     0.001435
      g-1     :     0.001271
      g+2     :     0.001876
      g-2     :     0.001284
      g+3     :     0.001111
      g-3     :     0.001483
      g+4     :     0.001045
      g-4     :     0.000690
 26 C s       :     2.536091  s :     2.536091
      pz      :     0.938636  p :     2.726455
      px      :     0.865469
      py      :     0.922350
      dz2     :     0.070124  d :     0.391861
      dxz     :     0.049543
      dyz     :     0.094454
      dx2y2   :     0.073225
      dxy     :     0.104515
      f0      :     0.009785  f :     0.075742
      f+1     :     0.008534
      f-1     :     0.007262
      f+2     :     0.009673
      f-2     :     0.010614
      f+3     :     0.018111
      f-3     :     0.011765
      g0      :     0.000155  g :     0.003734
      g+1     :     0.000577
      g-1     :     0.000245
      g+2     :     0.000369
      g-2     :     0.000261
      g+3     :     0.000059
      g-3     :     0.000657
      g+4     :     0.001055
      g-4     :     0.000355
 27 C s       :     2.535083  s :     2.535083
      pz      :     0.909118  p :     2.737836
      px      :     0.930280
      py      :     0.898438
      dz2     :     0.131420  d :     0.393799
      dxz     :     0.023103
      dyz     :     0.068172
      dx2y2   :     0.066488
      dxy     :     0.104615
      f0      :     0.011149  f :     0.077102
      f+1     :     0.007355
      f-1     :     0.015906
      f+2     :     0.011019
      f-2     :     0.011504
      f+3     :     0.010559
      f-3     :     0.009610
      g0      :     0.000299  g :     0.003913
      g+1     :     0.000101
      g-1     :     0.000952
      g+2     :     0.000452
      g-2     :     0.000384
      g+3     :     0.000527
      g-3     :     0.000599
      g+4     :     0.000288
      g-4     :     0.000310
 28 C s       :     2.533891  s :     2.533891
      pz      :     0.879203  p :     2.739728
      px      :     0.932690
      py      :     0.927834
      dz2     :     0.101738  d :     0.392475
      dxz     :     0.055255
      dyz     :     0.110142
      dx2y2   :     0.036343
      dxy     :     0.088997
      f0      :     0.015804  f :     0.077119
      f+1     :     0.017210
      f-1     :     0.014373
      f+2     :     0.010344
      f-2     :     0.008419
      f+3     :     0.003630
      f-3     :     0.007338
      g0      :     0.001054  g :     0.003980
      g+1     :     0.000643
      g-1     :     0.000506
      g+2     :     0.000522
      g-2     :     0.000630
      g+3     :     0.000168
      g-3     :     0.000222
      g+4     :     0.000125
      g-4     :     0.000108
 29 O s       :     3.239781  s :     3.239781
      pz      :     1.503412  p :     4.325552
      px      :     1.453884
      py      :     1.368257
      dz2     :     0.028142  d :     0.098878
      dxz     :     0.024001
      dyz     :     0.020171
      dx2y2   :     0.012415
      dxy     :     0.014150
      f0      :     0.004392  f :     0.021303
      f+1     :     0.004327
      f-1     :     0.003086
      f+2     :     0.003522
      f-2     :     0.003594
      f+3     :     0.000886
      f-3     :     0.001497
      g0      :     0.000103  g :     0.001137
      g+1     :     0.000240
      g-1     :     0.000145
      g+2     :     0.000129
      g-2     :     0.000193
      g+3     :     0.000117
      g-3     :     0.000146
      g+4     :     0.000027
      g-4     :     0.000038
 30 H s       :     0.750437  s :     0.750437
[truncated: 68,678 more chars]
