# Supplementary material for: Photochemical Deracemization of 4,7-Diaza-1-isoindolinones by Unidirectional Hydrogen Atom Shuttling
Source: J Am Chem Soc. 2024 Dec 30;147(2):1434–9. doi: 10.1021/jacs.4c16053 (PMC11744763; doi:10.1021/jacs.4c16053)
Supplement: Supplementary file 3 — ja4c16053_si_003.zip [file ja4c16053_si_003.zip › to_zip/1b_1b/thermodynamics/s0/freq.out]

                                 *****************
                                 * O   R   C   A *
                                 *****************

                                            #,                                       
                                            ###                                      
                                            ####                                     
                                            #####                                    
                                            ######                                   
                                           ########,                                 
                                     ,,################,,,,,                         
                               ,,#################################,,                 
                          ,,##########################################,,             
                       ,#########################################, ''#####,          
                    ,#############################################,,   '####,        
                  ,##################################################,,,,####,       
                ,###########''''           ''''###############################       
              ,#####''   ,,,,##########,,,,          '''####'''          '####       
            ,##' ,,,,###########################,,,                        '##       
           ' ,,###''''                  '''############,,,                           
         ,,##''                                '''############,,,,        ,,,,,,###''
      ,#''                                            '''#######################'''  
     '                                                          ''''####''''         
             ,#######,   #######,   ,#######,      ##                                
            ,#'     '#,  ##    ##  ,#'     '#,    #''#        ######   ,####,        
            ##       ##  ##   ,#'  ##            #'  '#       #        #'  '#        
            ##       ##  #######   ##           ,######,      #####,   #    #        
            '#,     ,#'  ##    ##  '#,     ,#' ,#      #,         ##   #,  ,#        
             '#######'   ##     ##  '#######'  #'      '#     #####' # '####'        


                  #######################################################
                  #                        -***-                        #
                  #          Department of theory and spectroscopy      #
                  #    Directorship and core code : Frank Neese         #
                  #        Max Planck Institute fuer Kohlenforschung    #
                  #                Kaiser Wilhelm Platz 1               #
                  #                 D-45470 Muelheim/Ruhr               #
                  #                      Germany                        #
                  #                                                     #
                  #                  All rights reserved                #
                  #                        -***-                        #
                  #######################################################


                         Program Version 5.0.3 -  RELEASE  -


 With contributions from (in alphabetic order):
   Daniel Aravena         : Magnetic Suceptibility
   Michael Atanasov       : Ab Initio Ligand Field Theory (pilot matlab implementation)
   Alexander A. Auer      : GIAO ZORA, VPT2 properties, NMR spectrum
   Ute Becker             : Parallelization
   Giovanni Bistoni       : ED, misc. LED, open-shell LED, HFLD
   Martin Brehm           : Molecular dynamics
   Dmytro Bykov           : SCF Hessian
   Vijay G. Chilkuri      : MRCI spin determinant printing, contributions to CSF-ICE
   Dipayan Datta          : RHF DLPNO-CCSD density
   Achintya Kumar Dutta   : EOM-CC, STEOM-CC
   Dmitry Ganyushin       : Spin-Orbit,Spin-Spin,Magnetic field MRCI
   Miquel Garcia          : C-PCM and meta-GGA Hessian, CC/C-PCM, Gaussian charge scheme
   Yang Guo               : DLPNO-NEVPT2, F12-NEVPT2, CIM, IAO-localization
   Andreas Hansen         : Spin unrestricted coupled pair/coupled cluster methods
   Benjamin Helmich-Paris : MC-RPA, TRAH-SCF, COSX integrals
   Lee Huntington         : MR-EOM, pCC
   Robert Izsak           : Overlap fitted RIJCOSX, COSX-SCS-MP3, EOM
   Marcus Kettner         : VPT2
   Christian Kollmar      : KDIIS, OOCD, Brueckner-CCSD(T), CCSD density, CASPT2, CASPT2-K
   Simone Kossmann        : Meta GGA functionals, TD-DFT gradient, OOMP2, MP2 Hessian
   Martin Krupicka        : Initial AUTO-CI
   Lucas Lang             : DCDCAS
   Marvin Lechner         : AUTO-CI (C++ implementation), FIC-MRCC
   Dagmar Lenk            : GEPOL surface, SMD
   Dimitrios Liakos       : Extrapolation schemes; Compound Job, initial MDCI parallelization
   Dimitrios Manganas     : Further ROCIS development; embedding schemes
   Dimitrios Pantazis     : SARC Basis sets
   Anastasios Papadopoulos: AUTO-CI, single reference methods and gradients
   Taras Petrenko         : DFT Hessian,TD-DFT gradient, ASA, ECA, R-Raman, ABS, FL, XAS/XES, NRVS
   Peter Pinski           : DLPNO-MP2, DLPNO-MP2 Gradient
   Christoph Reimann      : Effective Core Potentials
   Marius Retegan         : Local ZFS, SOC
   Christoph Riplinger    : Optimizer, TS searches, QM/MM, DLPNO-CCSD(T), (RO)-DLPNO pert. Triples
   Tobias Risthaus        : Range-separated hybrids, TD-DFT gradient, RPA, STAB
   Michael Roemelt        : Original ROCIS implementation
   Masaaki Saitow         : Open-shell DLPNO-CCSD energy and density
   Barbara Sandhoefer     : DKH picture change effects
   Avijit Sen             : IP-ROCIS
   Kantharuban Sivalingam : CASSCF convergence, NEVPT2, FIC-MRCI
   Bernardo de Souza      : ESD, SOC TD-DFT
   Georgi Stoychev        : AutoAux, RI-MP2 NMR, DLPNO-MP2 response
   Willem Van den Heuvel  : Paramagnetic NMR
   Boris Wezisla          : Elementary symmetry handling
   Frank Wennmohs         : Technical directorship


 We gratefully acknowledge several colleagues who have allowed us to
 interface, adapt or use parts of their codes:
   Stefan Grimme, W. Hujo, H. Kruse, P. Pracht,  : VdW corrections, initial TS optimization,
                  C. Bannwarth, S. Ehlert          DFT functionals, gCP, sTDA/sTD-DF
   Ed Valeev, F. Pavosevic, A. Kumar             : LibInt (2-el integral package), F12 methods
   Garnet Chan, S. Sharma, J. Yang, R. Olivares  : DMRG
   Ulf Ekstrom                                   : XCFun DFT Library
   Mihaly Kallay                                 : mrcc  (arbitrary order and MRCC methods)
   Jiri Pittner, Ondrej Demel                    : Mk-CCSD
   Frank Weinhold                                : gennbo (NPA and NBO analysis)
   Christopher J. Cramer and Donald G. Truhlar   : smd solvation model
   Lars Goerigk                                  : TD-DFT with DH, B97 family of functionals
   V. Asgeirsson, H. Jonsson                     : NEB implementation
   FAccTs GmbH                                   : IRC, NEB, NEB-TS, DLPNO-Multilevel, CI-OPT
                                                   MM, QMMM, 2- and 3-layer-ONIOM, Crystal-QMMM,
                                                   LR-CPCM, SF, NACMEs, symmetry and pop. for TD-DFT,
                                                   nearIR, NL-DFT gradient (VV10), updates on ESD,
                                                   ML-optimized integration grids
   S Lehtola, MJT Oliveira, MAL Marques          : LibXC Library
   Liviu Ungur et al                             : ANISO software


 Your calculation uses the libint2 library for the computation of 2-el integrals
 For citations please refer to: http://libint.valeyev.net

 Your ORCA version has been built with support for libXC version: 5.1.0
 For citations please refer to: https://tddft.org/programs/libxc/

 This ORCA versions uses:
   CBLAS   interface :  Fast vector & matrix operations
   LAPACKE interface :  Fast linear algebra routines
   SCALAPACK package :  Parallel linear algebra routines
   Shared memory     :  Shared parallel matrices
   BLAS/LAPACK       :  OpenBLAS 0.3.15  USE64BITINT DYNAMIC_ARCH NO_AFFINITY SkylakeX SINGLE_THREADED
        Core in use  :  SkylakeX
   Copyright (c) 2011-2014, The OpenBLAS Project


***************************************
The coordinates will be read from file: coord.xyz
***************************************


Your calculation utilizes the geometrical counterpoise correction gCP
Please cite in your paper:
H.Kruse, S. Grimme J.Chem.Phys., 136, (2012), 154101 
   

Your calculation utilizes the atom-pairwise dispersion correction
with the Becke-Johnson damping scheme (D3BJ)
Cite in your paper:
S.Grimme, S.Ehrlich, L.Goerigk, J Comput Chem, (2011), 32, 1456–1465 
S.Grimme, J.Antony, S.Ehrlich and H.Krieg, J.Chem.Phys., 132, (2010), 154104 
   

Your calculation employs the composite approach PBEh-3c.
Please cite in your paper:
S. Grimme, J. G. Brandenburg, C. Bannwarth, A. Hansen J.Chem.Phys., 143, (2015), 054107 
   

================================================================================

----- Orbital basis set information -----
Your calculation utilizes the basis: def2-mSVP

----- AuxJ basis set information -----
Your calculation utilizes the auxiliary basis: def2/J
   F. Weigend, Phys. Chem. Chem. Phys. 8, 1057 (2006).

================================================================================
                                        WARNINGS
                       Please study these warnings very carefully!
================================================================================


INFO   : the flag for use of the SHARK integral package has been found!

================================================================================
                                       INPUT FILE
================================================================================
NAME = orca.inp
|  1> ! PBEH-3c FREQ VERYTIGHTSCF CPCM(DCM)
|  2> %pal nprocs 12 end
|  3> * XYZFILE 0 1 coord.xyz
|  4> 
|  5> 
|  6>                          ****END OF INPUT****
================================================================================

                       ****************************
                       * Single Point Calculation *
                       ****************************

---------------------------------
CARTESIAN COORDINATES (ANGSTROEM)
---------------------------------
  C      3.446607    3.153483   -2.998233
  C      2.587705    2.647301   -2.020900
  C      1.992240    1.403212   -2.208508
  C      2.256467    0.671571   -3.356977
  C      3.125771    1.171652   -4.315974
  C      3.724523    2.413211   -4.134202
  C      2.276190    3.496777   -0.845184
  O      2.275686    4.706905   -0.946425
  C      1.967037    2.877248    0.472938
  C      2.507214    1.693994    0.957606
  C      2.300657    1.224639    2.252905
  C      1.483665    1.919847    3.130104
  C      0.914282    3.098641    2.667991
  C      1.166292    3.572291    1.384154
  N      3.039625    0.068184    2.421584
  C      3.619230   -0.123918    1.293017
  O      3.351126    0.825313    0.359167
  C      4.643345   -1.153724    0.922262
  C      4.662928   -2.304695    1.937167
  C      3.626967   -3.422847    1.750088
  C      3.698609   -3.934680    0.317500
  C      3.392599   -2.806110   -0.665858
  C      4.454488   -1.703858   -0.503081
  C      2.011372   -2.235173   -0.373454
  N      1.588459   -2.274694    0.892416
  C      2.187635   -2.981156    2.007073
  C      5.998430   -0.418996    0.983168
  C      3.959462   -4.538619    2.737954
  C      3.445024   -3.328538   -2.098283
  O      1.324380   -1.729145   -1.264651
  H      5.647894   -2.775073    1.851156
  H      4.604777   -1.905883    2.952895
  H      4.696413   -4.334116    0.107199
  H      2.993258   -4.761430    0.176074
  H      5.409432   -2.150746   -0.797925
  H      4.271693   -0.894850   -1.214494
  H      3.295706   -2.534483   -2.828792
  H      4.421587   -3.777287   -2.287094
  H      2.688860   -4.095694   -2.271130
  H      3.293236   -5.393146    2.606600
  H      4.983543   -4.888413    2.598091
  H      3.863699   -4.194790    3.770251
  H      0.647912   -1.916605    1.055119
  H      6.047351    0.400629    0.265600
  H      6.180495   -0.013556    1.979441
  H      6.803112   -1.117022    0.749779
  H      1.302736    1.560531    4.134249
  H      0.266354    3.669529    3.318914
  H      0.724199    4.509964    1.075737
  H      1.297727    1.006963   -1.479937
  H      1.788330   -0.293035   -3.492804
  H      3.337948    0.594387   -5.206840
  H      4.404625    2.803468   -4.879914
  H      3.908540    4.122400   -2.859858
  H      2.137365   -2.342526    2.890353
  H      1.579646   -3.867965    2.216992
  C     -3.462911    3.140870    2.997884
  C     -2.600779    2.638578    2.021391
  C     -2.000687    1.396749    2.209104
  C     -2.263496    0.663512    3.356886
  C     -3.136046    1.159611    4.315007
  C     -3.739434    2.398902    4.133096
  C     -2.291248    3.489909    0.846475
  O     -2.294922    4.699964    0.948552
  C     -1.979534    2.872365   -0.471974
  C     -2.515048    1.687170   -0.957104
  C     -2.307011    1.219273   -2.252703
  C     -1.493027    1.918221   -3.129740
  C     -0.928158    3.098989   -2.667125
  C     -1.181736    3.571009   -1.382996
  N     -3.041041    0.059691   -2.421579
  C     -3.619217   -0.135457   -1.292803
  O     -3.354965    0.814621   -0.358728
  C     -4.637911   -1.170361   -0.921342
  C     -4.652808   -2.321322   -1.936335
  C     -3.611223   -3.434444   -1.750424
  C     -3.678705   -3.946660   -0.317761
  C     -3.377154   -2.816609    0.665282
  C     -4.444799   -1.719733    0.503749
  C     -1.999160   -2.238667    0.371304
  N     -1.577627   -2.275947   -0.895066
  C     -2.174343   -2.985827   -2.008881
  C     -5.996689   -0.442377   -0.980779
  C     -3.939358   -4.551808   -2.737941
  C     -3.425284   -3.339314    2.097744
  O     -1.313695   -1.729057    1.261695
  H     -5.635374   -2.796525   -1.849367
  H     -4.597681   -1.922162   -2.952098
  H     -4.674289   -4.350991   -0.106293
  H     -2.969134   -4.769937   -0.177184
  H     -5.397155   -2.171516    0.799505
  H     -4.265349   -0.909939    1.215124
  H     -3.279300   -2.544497    2.828097
  H     -4.399296   -3.793121    2.287643
  H     -2.664964   -4.102541    2.269759
  H     -3.268749   -5.403030   -2.607437
  H     -4.961521   -4.906686   -2.596845
  H     -3.846554   -4.207459   -3.770335
  H     -0.639235   -1.912987   -1.059254
  H     -6.048932    0.376975   -0.263134
  H     -6.181790   -0.037827   -1.976854
  H     -6.797646   -1.144403   -0.746569
  H     -1.310930    1.560058   -4.134088
  H     -0.282586    3.672716   -3.317896
  H     -0.743249    4.510245   -1.074178
  H     -1.303765    1.003424    1.481257
  H     -1.791647   -0.299277    3.492859
  H     -3.347147    0.581040    5.205281
  H     -4.422052    2.786093    4.878107
  H     -3.928460    4.108049    2.859445
  H     -2.127835   -2.347356   -2.892471
  H     -1.562245   -3.869781   -2.218924

----------------------------
CARTESIAN COORDINATES (A.U.)
----------------------------
  NO LB      ZA    FRAG     MASS         X           Y           Z
   0 C     6.0000    0    12.011    6.513144    5.959218   -5.665839
   1 C     6.0000    0    12.011    4.890053    5.002674   -3.818948
   2 C     6.0000    0    12.011    3.764789    2.651687   -4.173476
   3 C     6.0000    0    12.011    4.264104    1.269085   -6.343767
   4 C     6.0000    0    12.011    5.906852    2.214101   -8.156010
   5 C     6.0000    0    12.011    7.038328    4.560308   -7.812510
   6 C     6.0000    0    12.011    4.301376    6.607951   -1.597167
   7 O     8.0000    0    15.999    4.300423    8.894761   -1.788483
   8 C     6.0000    0    12.011    3.717161    5.437211    0.893723
   9 C     6.0000    0    12.011    4.737947    3.201184    1.809613
  10 C     6.0000    0    12.011    4.347612    2.314233    4.257373
  11 C     6.0000    0    12.011    2.803721    3.627985    5.915040
  12 C     6.0000    0    12.011    1.727743    5.855583    5.041772
  13 C     6.0000    0    12.011    2.203973    6.750652    2.615671
  14 N     7.0000    0    14.007    5.744059    0.128850    4.576130
  15 C     6.0000    0    12.011    6.839353   -0.234172    2.443448
  16 O     8.0000    0    15.999    6.332711    1.559615    0.678727
  17 C     6.0000    0    12.011    8.774650   -2.180223    1.742823
  18 C     6.0000    0    12.011    8.811657   -4.355243    3.660715
  19 C     6.0000    0    12.011    6.853974   -6.468244    3.307187
  20 C     6.0000    0    12.011    6.989358   -7.435468    0.599988
  21 C     6.0000    0    12.011    6.411083   -5.302778   -1.258289
  22 C     6.0000    0    12.011    8.417763   -3.219826   -0.950685
  23 C     6.0000    0    12.011    3.800943   -4.223864   -0.705726
  24 N     7.0000    0    14.007    3.001753   -4.298549    1.686423
  25 C     6.0000    0    12.011    4.134030   -5.633569    3.792819
  26 C     6.0000    0    12.011   11.335390   -0.791787    1.857918
  27 C     6.0000    0    12.011    7.482299   -8.576748    5.173983
  28 C     6.0000    0    12.011    6.510152   -6.290026   -3.965180
  29 O     8.0000    0    15.999    2.502715   -3.267611   -2.389845
  30 H     1.0000    0     1.008   10.672972   -5.244127    3.498178
  31 H     1.0000    0     1.008    8.701768   -3.601597    5.580162
  32 H     1.0000    0     1.008    8.874935   -8.190292    0.202576
  33 H     1.0000    0     1.008    5.656438   -8.997798    0.332731
  34 H     1.0000    0     1.008   10.222345   -4.064321   -1.507860
  35 H     1.0000    0     1.008    8.072331   -1.691022   -2.295062
  36 H     1.0000    0     1.008    6.227982   -4.789480   -5.345642
  37 H     1.0000    0     1.008    8.355588   -7.138037   -4.321981
  38 H     1.0000    0     1.008    5.081210   -7.739741   -4.291813
  39 H     1.0000    0     1.008    6.223313  -10.191570    4.925760
  40 H     1.0000    0     1.008    9.417532   -9.237761    4.909681
  41 H     1.0000    0     1.008    7.301333   -7.927003    7.124743
  42 H     1.0000    0     1.008    1.224377   -3.621859    1.993885
  43 H     1.0000    0     1.008   11.427836    0.757079    0.501911
  44 H     1.0000    0     1.008   11.679442   -0.025618    3.740601
  45 H     1.0000    0     1.008   12.856018   -2.110866    1.416877
  46 H     1.0000    0     1.008    2.461814    2.948976    7.812598
  47 H     1.0000    0     1.008    0.503335    6.934405    6.271838
  48 H     1.0000    0     1.008    1.368537    8.522598    2.032848
  49 H     1.0000    0     1.008    2.452348    1.902885   -2.796676
  50 H     1.0000    0     1.008    3.379453   -0.553757   -6.600442
  51 H     1.0000    0     1.008    6.307808    1.123229   -9.839501
  52 H     1.0000    0     1.008    8.323534    5.297787   -9.221702
  53 H     1.0000    0     1.008    7.386071    7.790207   -5.404349
  54 H     1.0000    0     1.008    4.039034   -4.426732    5.461976
  55 H     1.0000    0     1.008    2.985098   -7.309394    4.189507
  56 C     6.0000    0    12.011   -6.543954    5.935384    5.665179
  57 C     6.0000    0    12.011   -4.914759    4.986191    3.819876
  58 C     6.0000    0    12.011   -3.780750    2.639474    4.174601
  59 C     6.0000    0    12.011   -4.277387    1.253857    6.343596
  60 C     6.0000    0    12.011   -5.926268    2.191348    8.154182
  61 C     6.0000    0    12.011   -7.066506    4.533268    7.810420
  62 C     6.0000    0    12.011   -4.329832    6.594973    1.599605
  63 O     8.0000    0    15.999   -4.336774    8.881644    1.792504
  64 C     6.0000    0    12.011   -3.740777    5.427983   -0.891902
  65 C     6.0000    0    12.011   -4.752752    3.188289   -1.808665
  66 C     6.0000    0    12.011   -4.359619    2.304092   -4.256991
  67 C     6.0000    0    12.011   -2.821412    3.624913   -5.914352
  68 C     6.0000    0    12.011   -1.753964    5.856241   -5.040135
  69 C     6.0000    0    12.011   -2.233157    6.748229   -2.613484
  70 N     7.0000    0    14.007   -5.746735    0.112799   -4.576121
  71 C     6.0000    0    12.011   -6.839329   -0.255976   -2.443044
  72 O     8.0000    0    15.999   -6.339966    1.539411   -0.677898
  73 C     6.0000    0    12.011   -8.764381   -2.211663   -1.741084
  74 C     6.0000    0    12.011   -8.792532   -4.386663   -3.659143
  75 C     6.0000    0    12.011   -6.824222   -6.490159   -3.307822
  76 C     6.0000    0    12.011   -6.951745   -7.458107   -0.600481
  77 C     6.0000    0    12.011   -6.381896   -5.322620    1.257200
  78 C     6.0000    0    12.011   -8.399453   -3.249824    0.951948
  79 C     6.0000    0    12.011   -3.777866   -4.230468    0.701662
  80 N     7.0000    0    14.007   -2.981283   -4.300916   -1.691429
  81 C     6.0000    0    12.011   -4.108914   -5.642396   -3.796235
  82 C     6.0000    0    12.011  -11.332099   -0.835971   -1.853404
  83 C     6.0000    0    12.011   -7.444307   -8.601670   -5.173958
  84 C     6.0000    0    12.011   -6.472849   -6.310388    3.964162
  85 O     8.0000    0    15.999   -2.482524   -3.267444    2.384258
  86 H     1.0000    0     1.008  -10.649313   -5.284666   -3.494798
  87 H     1.0000    0     1.008   -8.688358   -3.632360   -5.578657
  88 H     1.0000    0     1.008   -8.833126   -8.222182   -0.200864
  89 H     1.0000    0     1.008   -5.610850   -9.013874   -0.334829
  90 H     1.0000    0     1.008  -10.199145   -4.103570    1.510845
  91 H     1.0000    0     1.008   -8.060341   -1.719536    2.296252
  92 H     1.0000    0     1.008   -6.196978   -4.808402    5.344329
  93 H     1.0000    0     1.008   -8.313465   -7.167960    4.323019
  94 H     1.0000    0     1.008   -5.036053   -7.752679    4.289223
  95 H     1.0000    0     1.008   -6.177041  -10.210247   -4.927342
  96 H     1.0000    0     1.008   -9.375915   -9.272293   -4.907327
  97 H     1.0000    0     1.008   -7.268934   -7.950945   -7.124900
  98 H     1.0000    0     1.008   -1.207978   -3.615022   -2.001701
  99 H     1.0000    0     1.008  -11.430825    0.712379   -0.497252
 100 H     1.0000    0     1.008  -11.681891   -0.071482   -3.735713
 101 H     1.0000    0     1.008  -12.845689   -2.162608   -1.410811
 102 H     1.0000    0     1.008   -2.477299    2.948082   -7.812294
 103 H     1.0000    0     1.008   -0.534011    6.940427   -6.269914
 104 H     1.0000    0     1.008   -1.404536    8.523128   -2.029903
 105 H     1.0000    0     1.008   -2.463759    1.896196    2.799170
 106 H     1.0000    0     1.008   -3.385721   -0.565552    6.600546
 107 H     1.0000    0     1.008   -6.325191    1.098007    9.836556
 108 H     1.0000    0     1.008   -8.356468    5.264954    9.218286
 109 H     1.0000    0     1.008   -7.423714    7.763087    5.403569
 110 H     1.0000    0     1.008   -4.021026   -4.435861   -5.465977
 111 H     1.0000    0     1.008   -2.952216   -7.312825   -4.193159

--------------------------------
INTERNAL COORDINATES (ANGSTROEM)
--------------------------------
 C      0   0   0     0.000000000000     0.00000000     0.00000000
 C      1   0   0     1.396106173665     0.00000000     0.00000000
 C      2   1   0     1.391952282987   119.53021478     0.00000000
 C      3   2   1     1.387117249418   120.10117889     0.25452642
 C      4   3   2     1.387605288655   120.09648234     0.65459829
 C      1   2   3     1.384075639487   120.27607331   358.78203335
 C      2   1   3     1.483563075372   118.44776647   183.57843769
 O      7   2   1     1.214355122302   120.30585296    29.63696300
 C      7   2   1     1.488904759351   120.46009734   209.92355615
 C      9   7   2     1.388087160563   125.66221388    32.80417802
 C     10   9   7     1.393110966313   123.65168167   172.84153124
 C     11  10   9     1.385737431792   120.46198978     2.19090786
 C     12  11  10     1.388272689058   117.19886242   358.79652002
 C     13  12  11     1.391435399101   121.45887871   359.18976725
 N     11  10   9     1.382719752256   108.41909920   183.35405283
 C     15  11  10     1.283163418540   105.02977810   359.26001289
 O     10   9   7     1.350897412202   129.53716151   356.55798327
 C     16  15  11     1.498923352816   128.97777035   173.83586802
 C     18  16  15     1.534649158418   111.12518287    17.83242719
 C     19  18  16     1.535733875913   117.18665759    83.41134368
 C     20  19  18     1.522962380424   109.12014698    51.85716656
 C     21  20  19     1.527843658419   110.35032862   299.64827387
 C     22  21  20     1.539175795044   108.82845702    61.75692166
 C     22  21  20     1.522910063067   109.57272503   301.81930046
 N     24  22  21     1.335232701921   117.27093664    30.43143235
 C     25  24  22     1.449330591966   127.77899180   349.48336452
 C     18  16  15     1.542657422711   105.25874505   260.38980155
 C     20  19  18     1.526885465111   107.83901720   172.10725605
 C     22  21  20     1.525621813865   110.14987738   180.84620649
 O     24  22  21     1.233796949540   121.33771327   208.80967101
 H     19  18  16     1.094902048418   106.36343349   202.36648317
 H     19  18  16     1.092765297473   109.89588823   316.82504579
 H     21  20  19     1.095165915120   110.24694232    60.31421356
 H     21  20  19     1.095917511653   110.16025066   177.74588773
 H     23  22  21     1.094787148692   106.31862326    64.32438604
 H     23  22  21     1.092711004534   110.23894823   178.58539843
 H     29  22  21     1.089248329096   112.04538356   183.74931153
 H     29  22  21     1.091191719878   109.51422252   303.37066982
 H     29  22  21     1.090957350713   111.45310258    62.41373737
 H     28  20  19     1.091479625659   111.18191089   183.71154924
 H     28  20  19     1.091173584681   110.83618258   303.65496890
 H     28  20  19     1.092258183802   111.24403533    63.47830254
 H     25  24  22     1.019474670714   115.66567377   182.09261669
 H     27  18  16     1.090450433739   111.80283898   298.01493157
 H     27  18  16     1.090911570478   111.07956401    59.13179384
 H     27  18  16     1.090515360529   109.56421519   178.45871027
 H     12  11  10     1.081734680761   121.30424028   179.13132050
 H     13  12  11     1.081399643957   119.57959837   179.70637416
 H     14  13  12     1.081572333026   118.95932380   181.74729162
 H      3   2   1     1.081747900476   120.74848433   182.07934891
 H      4   3   2     1.080771116929   119.49230758   180.03484580
 H      5   4   3     1.082540800789   119.95750508   179.39623643
 H      6   1   2     1.082093325656   119.92806462   181.07277433
 H      1   2   3     1.082280525763   119.84584376   179.69938069
 H     26  25  24     1.091127560264   108.55650318   139.50061225
 H     26  25  24     1.095511461062   108.21060885   255.34457731
 C     48  13  12     3.780206060756   117.78380834   263.72982880
 C     57  48  13     1.396104310985    60.03363827   347.44322951
 C     58  57  48     1.391935816534   119.53045471    84.99184544
 C     59  58  57     1.387122773305   120.09961582     0.25197607
 C     60  59  58     1.387607274780   120.09902843     0.66119574
 C     57  48  13     1.384084066699   101.67794957   105.80983341
 C     58  57  48     1.483577594046   118.44435432   268.56402392
 O     63  58  57     1.214357880870   120.30490227    29.68331894
 C     63  58  57     1.488904142813   120.46129750   209.99453364
 C     65  63  58     1.388096882559   125.65127155    32.74003768
 C     66  65  63     1.393119817745   123.65463228   172.82504279
 C     67  66  65     1.385746873814   120.45809115     2.19532128
 C     68  67  66     1.388273711351   117.19986223   358.80049483
 C     69  68  67     1.391434747045   121.46033480   359.18284782
 N     67  66  65     1.382732894440   108.41933142   183.33652164
 C     71  67  66     1.283161896595   105.02840394   359.25413043
 O     66  65  63     1.350872065862   129.53568936   356.52270804
 C     72  71  67     1.498915473133   128.99366937   173.88684893
 C     74  72  71     1.534647621698   111.13142413    17.80741072
 C     75  74  72     1.535741491738   117.19033153    83.40866805
 C     76  75  74     1.522971640309   109.12310996    51.84537514
 C     77  76  75     1.527848477253   110.35029103   299.65309727
 C     78  77  76     1.539187008813   108.82391691    61.76224651
 C     78  77  76     1.522927014730   109.57692356   301.82555342
 N     80  78  77     1.335204545196   117.26775205    30.43369560
 C     81  80  78     1.449339493725   127.77577857   349.45393984
 C     74  72  71     1.542650916919   105.26275984   260.35884390
 C     76  75  74     1.526880209887   107.84025248   172.09810563
 C     78  77  76     1.525609498281   110.15076333   180.84936909
 O     80  78  77     1.233840321898   121.34050998   208.80041198
 H     75  74  72     1.094904856046   106.36050129   202.36178018
 H     75  74  72     1.092767973257   109.89753375   316.81680547
 H     77  76  75     1.095166270759   110.24855805    60.31652809
 H     77  76  75     1.095918697424   110.15943041   177.74905529
 H     79  78  77     1.094788145232   106.31796307    64.31228973
 H     79  78  77     1.092713117258   110.23594786   178.57263133
 H     85  78  77     1.089247868738   112.04514098   183.76335447
 H     85  78  77     1.091193097379   109.51494872   303.38314697
 H     85  78  77     1.090959048597   111.45399836    62.42662892
 H     84  76  75     1.091479314183   111.18273632   183.70304982
 H     84  76  75     1.091175202766   110.83530232   303.64551577
 H     84  76  75     1.092256969651   111.24399085    63.46887379
 H     81  80  78     1.019449916057   115.68462058   182.07912005
 H     83  74  72     1.090449876991   111.80365618   298.02859701
 H     83  74  72     1.090912106100   111.07754088    59.14524888
 H     83  74  72     1.090517144517   109.56430057   178.47179203
 H     68  67  66     1.081736805952   121.29868920   179.12693449
 H     69  68  67     1.081400677373   119.57800818   179.69849757
 H     70  69  68     1.081574346111   118.96080469   181.74762711
 H     59  58  57     1.081741908290   120.75763882   182.07195917
 H     60  59  58     1.080783808392   119.49042847   180.04262301
 H     61  60  59     1.082541399038   119.95981711   179.39091469
 H     62  57  48     1.082093362123   119.92788533   119.10587956
 H     57  48  13     1.082282276903   108.07399262   232.85242341
 H     82  81  80     1.091118167879   108.55272910   139.55480452
 H     82  81  80     1.095516383644   108.21077850   255.39435710

---------------------------
INTERNAL COORDINATES (A.U.)
---------------------------
 C      0   0   0     0.000000000000     0.00000000     0.00000000
 C      1   0   0     2.638258322104     0.00000000     0.00000000
 C      2   1   0     2.630408606331   119.53021478     0.00000000
 C      3   2   1     2.621271717039   120.10117889     0.25452642
 C      4   3   2     2.622193977539   120.09648234     0.65459829
 C      1   2   3     2.615523907263   120.27607331   358.78203335
 C      2   1   3     2.803527914852   118.44776647   183.57843769
 O      7   2   1     2.294798610475   120.30585296    29.63696300
 C      7   2   1     2.813622234665   120.46009734   209.92355615
 C      9   7   2     2.623104583477   125.66221388    32.80417802
 C     10   9   7     2.632598200495   123.65168167   172.84153124
 C     11  10   9     2.618664239611   120.46198978     2.19090786
 C     12  11  10     2.623455181521   117.19886242   358.79652002
 C     13  12  11     2.629431837344   121.45887871   359.18976725
 N     11  10   9     2.612961651726   108.41909920   183.35405283
 C     15  11  10     2.424827446107   105.02977810   359.26001289
 O     10   9   7     2.552826144085   129.53716151   356.55798327
 C     16  15  11     2.832554632562   128.97777035   173.83586802
 C     18  16  15     2.900066621062   111.12518287    17.83242719
 C     19  18  16     2.902116440062   117.18665759    83.41134368
 C     20  19  18     2.877981811266   109.12014698    51.85716656
 C     21  20  19     2.887206089860   110.35032862   299.64827387
 C     22  21  20     2.908620724593   108.82845702    61.75692166
 C     22  21  20     2.877882945790   109.57272503   301.81930046
 N     24  22  21     2.523224131686   117.27093664    30.43143235
 C     25  24  22     2.738837896329   127.77899180   349.48336452
 C     18  16  15     2.915200047385   105.25874505   260.38980155
 C     20  19  18     2.885395366924   107.83901720   172.10725605
 C     22  21  20     2.883007412141   110.14987738   180.84620649
 O     24  22  21     2.331538339498   121.33771327   208.80967101
 H     19  18  16     2.069065014979   106.36343349   202.36648317
 H     19  18  16     2.065027140877   109.89588823   316.82504579
 H     21  20  19     2.069563650783   110.24694232    60.31421356
 H     21  20  19     2.070983962392   110.16025066   177.74588773
 H     23  22  21     2.068847885965   106.31862326    64.32438604
 H     23  22  21     2.064924542091   110.23894823   178.58539843
 H     29  22  21     2.058381033823   112.04538356   183.74931153
 H     29  22  21     2.062053510171   109.51422252   303.37066982
 H     29  22  21     2.061610616636   111.45310258    62.41373737
 H     28  20  19     2.062597573250   111.18191089   183.71154924
 H     28  20  19     2.062019239616   110.83618258   303.65496890
 H     28  20  19     2.064068834921   111.24403533    63.47830254
 H     25  24  22     1.926527928119   115.66567377   182.09261669
 H     27  18  16     2.060652682383   111.80283898   298.01493157
 H     27  18  16     2.061524104530   111.07956401    59.13179384
 H     27  18  16     2.060775376234   109.56421519   178.45871027
 H     12  11  10     2.044182296202   121.30424028   179.13132050
 H     13  12  11     2.043549168398   119.57959837   179.70637416
 H     14  13  12     2.043875503445   118.95932380   181.74729162
 H      3   2   1     2.044207277844   120.74848433   182.07934891
 H      4   3   2     2.042361424448   119.49230758   180.03484580
 H      5   4   3     2.045705642288   119.95750508   179.39623643
 H      6   1   2     2.044860036834   119.92806462   181.07277433
 H      1   2   3     2.045213793768   119.84584376   179.69938069
 H     26  25  24     2.061932266073   108.55650318   139.50061225
 H     26  25  24     2.070216637979   108.21060885   255.34457731
 C     48  13  12     7.143554184618   117.78380834   263.72982880
 C     57  48  13     2.638254802148    60.03363827   347.44322951
 C     58  57  48     2.630377489245   119.53045471    84.99184544
 C     59  58  57     2.621282155673   120.09961582     0.25197607
 C     60  59  58     2.622197730770   120.09902843     0.66119574
 C     57  48  13     2.615539832385   101.67794957   105.80983341
 C     58  57  48     2.803555351168   118.44435432   268.56402392
 O     63  58  57     2.294803823413   120.30490227    29.68331894
 C     63  58  57     2.813621069577   120.46129750   209.99453364
 C     65  63  58     2.623122955386   125.65127155    32.74003768
 C     66  65  63     2.632614927276   123.65463228   172.82504279
 C     67  66  65     2.618682082445   120.45809115     2.19532128
 C     68  67  66     2.623457113376   117.19986223   358.80049483
 C     69  68  67     2.629430605138   121.46033480   359.18284782
 N     67  66  65     2.612986486856   108.41933142   183.33652164
 C     71  67  66     2.424824570047   105.02840394   359.25413043
 O     66  65  63     2.552778246444   129.53568936   356.52270804
 C     72  71  67     2.832539742118   128.99366937   173.88684893
 C     74  72  71     2.900063717082   111.13142413    17.80741072
 C     75  74  72     2.902130831884   117.19033153    83.40866805
 C     76  75  74     2.877999309913   109.12310996    51.84537514
 C     77  76  75     2.887215196137   110.35029103   299.65309727
 C     78  77  76     2.908641915546   108.82391691    61.76224651
 C     78  77  76     2.877914979791   109.57692356   301.82555342
 N     80  78  77     2.523170923188   117.26775205    30.43369560
 C     81  80  78     2.738854718216   127.77577857   349.45393984
 C     74  72  71     2.915187753220   105.26275984   260.35884390
 C     76  75  74     2.885385435990   107.84025248   172.09810563
 C     78  77  76     2.882984139061   110.15076333   180.84936909
 O     80  78  77     2.331620301377   121.34050998   208.80041198
 H     75  74  72     2.069070320628   106.36050129   202.36178018
 H     75  74  72     2.065032197376   109.89753375   316.81680547
 H     77  76  75     2.069564322842   110.24855805    60.31652809
 H     77  76  75     2.070986203175   110.15943041   177.74905529
 H     79  78  77     2.068849769152   106.31796307    64.31228973
 H     79  78  77     2.064928534560   110.23594786   178.57263133
 H     85  78  77     2.058380163871   112.04514098   183.76335447
 H     85  78  77     2.062056113271   109.51494872   303.38314697
 H     85  78  77     2.061613825171   111.45399836    62.42662892
 H     84  76  75     2.062596984646   111.18273632   183.70304982
 H     84  76  75     2.062022297353   110.83530232   303.64551577
 H     84  76  75     2.064066540507   111.24399085    63.46887379
 H     81  80  78     1.926481148596   115.68462058   182.07912005
 H     83  74  72     2.060651630281   111.80365618   298.02859701
 H     83  74  72     2.061525116708   111.07754088    59.14524888
 H     83  74  72     2.060778747482   109.56430057   178.47179203
 H     68  67  66     2.044186312232   121.29868920   179.12693449
 H     69  68  67     2.043551121272   119.57800818   179.69849757
 H     70  69  68     2.043879307624   118.96080469   181.74762711
 H     59  58  57     2.044195954254   120.75763882   182.07195917
 H     60  59  58     2.042385407837   119.49042847   180.04262301
 H     61  60  59     2.045706772814   119.95981711   179.39091469
 H     62  57  48     2.044860105746   119.92788533   119.10587956
 H     57  48  13     2.045217102943   108.07399262   232.85242341
 H     82  81  80     2.061914517037   108.55272910   139.55480452
 H     82  81  80     2.070225940311   108.21077850   255.39435710

---------------------
BASIS SET INFORMATION
---------------------
There are 4 groups of distinct atoms

 Group   1 Type C   : 8s4p1d contracted to 4s2p1d pattern {5111/31/1}
 Group   2 Type O   : 8s4p1d contracted to 4s2p1d pattern {5111/31/1}
 Group   3 Type N   : 8s4p1d contracted to 4s2p1d pattern {5111/31/1}
 Group   4 Type H   : 4s contracted to 2s pattern {31}

Atom   0C    basis set group =>   1
Atom   1C    basis set group =>   1
Atom   2C    basis set group =>   1
Atom   3C    basis set group =>   1
Atom   4C    basis set group =>   1
Atom   5C    basis set group =>   1
Atom   6C    basis set group =>   1
Atom   7O    basis set group =>   2
Atom   8C    basis set group =>   1
Atom   9C    basis set group =>   1
Atom  10C    basis set group =>   1
Atom  11C    basis set group =>   1
Atom  12C    basis set group =>   1
Atom  13C    basis set group =>   1
Atom  14N    basis set group =>   3
Atom  15C    basis set group =>   1
Atom  16O    basis set group =>   2
Atom  17C    basis set group =>   1
Atom  18C    basis set group =>   1
Atom  19C    basis set group =>   1
Atom  20C    basis set group =>   1
Atom  21C    basis set group =>   1
Atom  22C    basis set group =>   1
Atom  23C    basis set group =>   1
Atom  24N    basis set group =>   3
Atom  25C    basis set group =>   1
Atom  26C    basis set group =>   1
Atom  27C    basis set group =>   1
Atom  28C    basis set group =>   1
Atom  29O    basis set group =>   2
Atom  30H    basis set group =>   4
Atom  31H    basis set group =>   4
Atom  32H    basis set group =>   4
Atom  33H    basis set group =>   4
Atom  34H    basis set group =>   4
Atom  35H    basis set group =>   4
Atom  36H    basis set group =>   4
Atom  37H    basis set group =>   4
Atom  38H    basis set group =>   4
Atom  39H    basis set group =>   4
Atom  40H    basis set group =>   4
Atom  41H    basis set group =>   4
Atom  42H    basis set group =>   4
Atom  43H    basis set group =>   4
Atom  44H    basis set group =>   4
Atom  45H    basis set group =>   4
Atom  46H    basis set group =>   4
Atom  47H    basis set group =>   4
Atom  48H    basis set group =>   4
Atom  49H    basis set group =>   4
Atom  50H    basis set group =>   4
Atom  51H    basis set group =>   4
Atom  52H    basis set group =>   4
Atom  53H    basis set group =>   4
Atom  54H    basis set group =>   4
Atom  55H    basis set group =>   4
Atom  56C    basis set group =>   1
Atom  57C    basis set group =>   1
Atom  58C    basis set group =>   1
Atom  59C    basis set group =>   1
Atom  60C    basis set group =>   1
Atom  61C    basis set group =>   1
Atom  62C    basis set group =>   1
Atom  63O    basis set group =>   2
Atom  64C    basis set group =>   1
Atom  65C    basis set group =>   1
Atom  66C    basis set group =>   1
Atom  67C    basis set group =>   1
Atom  68C    basis set group =>   1
Atom  69C    basis set group =>   1
Atom  70N    basis set group =>   3
Atom  71C    basis set group =>   1
Atom  72O    basis set group =>   2
Atom  73C    basis set group =>   1
Atom  74C    basis set group =>   1
Atom  75C    basis set group =>   1
Atom  76C    basis set group =>   1
Atom  77C    basis set group =>   1
Atom  78C    basis set group =>   1
Atom  79C    basis set group =>   1
Atom  80N    basis set group =>   3
Atom  81C    basis set group =>   1
Atom  82C    basis set group =>   1
Atom  83C    basis set group =>   1
Atom  84C    basis set group =>   1
Atom  85O    basis set group =>   2
Atom  86H    basis set group =>   4
Atom  87H    basis set group =>   4
Atom  88H    basis set group =>   4
Atom  89H    basis set group =>   4
Atom  90H    basis set group =>   4
Atom  91H    basis set group =>   4
Atom  92H    basis set group =>   4
Atom  93H    basis set group =>   4
Atom  94H    basis set group =>   4
Atom  95H    basis set group =>   4
Atom  96H    basis set group =>   4
Atom  97H    basis set group =>   4
Atom  98H    basis set group =>   4
Atom  99H    basis set group =>   4
Atom 100H    basis set group =>   4
Atom 101H    basis set group =>   4
Atom 102H    basis set group =>   4
Atom 103H    basis set group =>   4
Atom 104H    basis set group =>   4
Atom 105H    basis set group =>   4
Atom 106H    basis set group =>   4
Atom 107H    basis set group =>   4
Atom 108H    basis set group =>   4
Atom 109H    basis set group =>   4
Atom 110H    basis set group =>   4
Atom 111H    basis set group =>   4
---------------------------------
AUXILIARY/J BASIS SET INFORMATION
---------------------------------
There are 4 groups of distinct atoms

 Group   1 Type C   : 12s5p4d2f1g contracted to 6s4p3d1f1g pattern {711111/2111/211/2/1}
 Group   2 Type O   : 12s5p4d2f1g contracted to 6s4p3d1f1g pattern {711111/2111/211/2/1}
 Group   3 Type N   : 12s5p4d2f1g contracted to 6s4p3d1f1g pattern {711111/2111/211/2/1}
 Group   4 Type H   : 5s2p1d contracted to 3s1p1d pattern {311/2/1}

Atom   0C    basis set group =>   1
Atom   1C    basis set group =>   1
Atom   2C    basis set group =>   1
Atom   3C    basis set group =>   1
Atom   4C    basis set group =>   1
Atom   5C    basis set group =>   1
Atom   6C    basis set group =>   1
Atom   7O    basis set group =>   2
Atom   8C    basis set group =>   1
Atom   9C    basis set group =>   1
Atom  10C    basis set group =>   1
Atom  11C    basis set group =>   1
Atom  12C    basis set group =>   1
Atom  13C    basis set group =>   1
Atom  14N    basis set group =>   3
Atom  15C    basis set group =>   1
Atom  16O    basis set group =>   2
Atom  17C    basis set group =>   1
Atom  18C    basis set group =>   1
Atom  19C    basis set group =>   1
Atom  20C    basis set group =>   1
Atom  21C    basis set group =>   1
Atom  22C    basis set group =>   1
Atom  23C    basis set group =>   1
Atom  24N    basis set group =>   3
Atom  25C    basis set group =>   1
Atom  26C    basis set group =>   1
Atom  27C    basis set group =>   1
Atom  28C    basis set group =>   1
Atom  29O    basis set group =>   2
Atom  30H    basis set group =>   4
Atom  31H    basis set group =>   4
Atom  32H    basis set group =>   4
Atom  33H    basis set group =>   4
Atom  34H    basis set group =>   4
Atom  35H    basis set group =>   4
Atom  36H    basis set group =>   4
Atom  37H    basis set group =>   4
Atom  38H    basis set group =>   4
Atom  39H    basis set group =>   4
Atom  40H    basis set group =>   4
Atom  41H    basis set group =>   4
Atom  42H    basis set group =>   4
Atom  43H    basis set group =>   4
Atom  44H    basis set group =>   4
Atom  45H    basis set group =>   4
Atom  46H    basis set group =>   4
Atom  47H    basis set group =>   4
Atom  48H    basis set group =>   4
Atom  49H    basis set group =>   4
Atom  50H    basis set group =>   4
Atom  51H    basis set group =>   4
Atom  52H    basis set group =>   4
Atom  53H    basis set group =>   4
Atom  54H    basis set group =>   4
Atom  55H    basis set group =>   4
Atom  56C    basis set group =>   1
Atom  57C    basis set group =>   1
Atom  58C    basis set group =>   1
Atom  59C    basis set group =>   1
Atom  60C    basis set group =>   1
Atom  61C    basis set group =>   1
Atom  62C    basis set group =>   1
Atom  63O    basis set group =>   2
Atom  64C    basis set group =>   1
Atom  65C    basis set group =>   1
Atom  66C    basis set group =>   1
Atom  67C    basis set group =>   1
Atom  68C    basis set group =>   1
Atom  69C    basis set group =>   1
Atom  70N    basis set group =>   3
Atom  71C    basis set group =>   1
Atom  72O    basis set group =>   2
Atom  73C    basis set group =>   1
Atom  74C    basis set group =>   1
Atom  75C    basis set group =>   1
Atom  76C    basis set group =>   1
Atom  77C    basis set group =>   1
Atom  78C    basis set group =>   1
Atom  79C    basis set group =>   1
Atom  80N    basis set group =>   3
Atom  81C    basis set group =>   1
Atom  82C    basis set group =>   1
Atom  83C    basis set group =>   1
Atom  84C    basis set group =>   1
Atom  85O    basis set group =>   2
Atom  86H    basis set group =>   4
Atom  87H    basis set group =>   4
Atom  88H    basis set group =>   4
Atom  89H    basis set group =>   4
Atom  90H    basis set group =>   4
Atom  91H    basis set group =>   4
Atom  92H    basis set group =>   4
Atom  93H    basis set group =>   4
Atom  94H    basis set group =>   4
Atom  95H    basis set group =>   4
Atom  96H    basis set group =>   4
Atom  97H    basis set group =>   4
Atom  98H    basis set group =>   4
Atom  99H    basis set group =>   4
Atom 100H    basis set group =>   4
Atom 101H    basis set group =>   4
Atom 102H    basis set group =>   4
Atom 103H    basis set group =>   4
Atom 104H    basis set group =>   4
Atom 105H    basis set group =>   4
Atom 106H    basis set group =>   4
Atom 107H    basis set group =>   4
Atom 108H    basis set group =>   4
Atom 109H    basis set group =>   4
Atom 110H    basis set group =>   4
Atom 111H    basis set group =>   4


           ************************************************************
           *        Program running with 12 parallel MPI-processes    *
           *              working on a common directory               *
           ************************************************************
------------------------------------------------------------------------------
                           ORCA GTO INTEGRAL CALCULATION
                           -- RI-GTO INTEGRALS CHOSEN --
------------------------------------------------------------------------------
------------------------------------------------------------------------------
                   ___                                                        
                  /   \      - P O W E R E D   B Y -                         
                 /     \                                                     
                 |  |  |   _    _      __       _____    __    __             
                 |  |  |  | |  | |    /  \     |  _  \  |  |  /  |          
                  \  \/   | |  | |   /    \    | | | |  |  | /  /          
                 / \  \   | |__| |  /  /\  \   | |_| |  |  |/  /          
                |  |  |   |  __  | /  /__\  \  |    /   |      \           
                |  |  |   | |  | | |   __   |  |    \   |  |\   \          
                \     /   | |  | | |  |  |  |  | |\  \  |  | \   \       
                 \___/    |_|  |_| |__|  |__|  |_| \__\ |__|  \__/        
                                                                              
                      - O R C A' S   B I G   F R I E N D -                    
                                      &                                       
                       - I N T E G R A L  F E E D E R -                       
                                                                              
 v1 FN, 2020, v2 2021                                                         
------------------------------------------------------------------------------


Reading SHARK input file orca.SHARKINP.tmp ... ok
----------------------
SHARK INTEGRAL PACKAGE
----------------------

Number of atoms                             ...    112
Number of basis functions                   ...   1004
Number of shells                            ...    524
Maximum angular momentum                    ...      2
Integral batch strategy                     ... SHARK/LIBINT Hybrid
RI-J (if used) integral strategy            ... SPLIT-RIJ (Revised 2003 algorithm where possible)
Printlevel                                  ...      1
Contraction scheme used                     ... SEGMENTED contraction
Coulomb Range Separation                    ... NOT USED
Exchange Range Separation                   ... NOT USED
Finite Nucleus Model                        ... NOT USED
Auxiliary Coulomb fitting basis             ... AVAILABLE
   # of basis functions in Aux-J            ...   3512
   # of shells in Aux-J                     ...   1160
   Maximum angular momentum in Aux-J        ...      4
Auxiliary J/K fitting basis                 ... NOT available
Auxiliary Correlation fitting basis         ... NOT available
Auxiliary 'external' fitting basis          ... NOT available
Integral threshold                          ...     1.000000e-12
Primitive cut-off                           ...     1.000000e-14
Primitive pair pre-selection threshold      ...     1.000000e-14

Calculating pre-screening integrals         ... done (  0.1 sec) Dimension = 524
Organizing shell pair data                  ... done (  0.5 sec)
Shell pair information
Total number of shell pairs                 ...    137550
Shell pairs after pre-screening             ...     72477
Total number of primitive shell pairs       ...    489502
Primitive shell pairs kept                  ...    146399
          la=0 lb=0:  26539 shell pairs
          la=1 lb=0:  26215 shell pairs
          la=1 lb=1:   5841 shell pairs
          la=2 lb=0:   8573 shell pairs
          la=2 lb=1:   4604 shell pairs
          la=2 lb=2:    705 shell pairs

Calculating one electron integrals          ... done (  0.1 sec)
Calculating RI/J V-Matrix + Cholesky decomp.... done (  0.5 sec)
Calculating Nuclear repulsion               ... done (  0.0 sec) ENN=   9633.209318168789 Eh

SHARK setup successfully completed in   1.8 seconds

Maximum memory used throughout the entire GTOINT-calculation: 105.6 MB


           ************************************************************
           *        Program running with 12 parallel MPI-processes    *
           *              working on a common directory               *
           ************************************************************
-------------------------------------------------------------------------------
                                 ORCA SCF
-------------------------------------------------------------------------------

------------
SCF SETTINGS
------------
Hamiltonian:
 Density Functional     Method          .... DFT(GTOs)
 Exchange Functional    Exchange        .... PBE
   PBE kappa parameter   XKappa         ....  1.024500
   PBE mue parameter    XMuePBE         ....  0.123457
 Correlation Functional Correlation     .... PBE
   PBE beta parameter  CBetaPBE         ....  0.030000
 LDA part of GGA corr.  LDAOpt          .... PW91-LDA
 Gradients option       PostSCFGGA      .... off
 Hybrid DFT is turned on
   Fraction HF Exchange ScalHFX         ....  0.420000
   Scaling of DF-GGA-X  ScalDFX         ....  0.580000
   Scaling of DF-GGA-C  ScalDFC         ....  1.000000
   Scaling of DF-LDA-C  ScalLDAC        ....  1.000000
   Perturbative correction              ....  0.000000
   Density functional embedding theory  .... OFF
 RI-approximation to the Coulomb term is turned on
   Number of AuxJ basis functions       .... 3512
   RIJ-ON(X) (HFX calculated with O(N)) .... on
   Number of AuxJ basis functions       .... 3512
   RIJ-COSX (HFX calculated with COS-X)).... on


General Settings:
 Integral files         IntName         .... orca
 Hartree-Fock type      HFTyp           .... RHF
 Total Charge           Charge          ....    0
 Multiplicity           Mult            ....    1
 Number of Electrons    NEL             ....  428
 Basis Dimension        Dim             .... 1004
 Nuclear Repulsion      ENuc            ....   9633.2093181688 Eh

Convergence Acceleration:
 DIIS                   CNVDIIS         .... on
   Start iteration      DIISMaxIt       ....    12
   Startup error        DIISStart       ....  0.200000
   # of expansion vecs  DIISMaxEq       ....     5
   Bias factor          DIISBfac        ....   1.050
   Max. coefficient     DIISMaxC        ....  10.000
 Trust-Rad. Augm. Hess. CNVTRAH         .... auto
   Auto Start mean grad. ratio tolernc. ....  1.125000
   Auto Start start iteration           ....    20
   Auto Start num. interpolation iter.  ....    10
   Max. Number of Micro iterations      ....    16
   Max. Number of Macro iterations      .... Maxiter - #DIIS iter
   Number of Davidson start vectors     ....     2
   Converg. threshold I  (grad. norm)   ....   2.000e-06
   Converg. threshold II (energy diff.) ....   1.000e-09
   Grad. Scal. Fac. for Micro threshold ....   0.100
   Minimum threshold for Micro iter.    ....   0.010
   NR start threshold (gradient norm)   ....   0.001
   Initial trust radius                 ....   0.400
   Minimum AH scaling param. (alpha)    ....   1.000
   Maximum AH scaling param. (alpha)    .... 1000.000
   Orbital update algorithm             .... Taylor
   White noise on init. David. guess    .... on
   Maximum white noise                  ....   0.010
   Quad. conv. algorithm                .... NR
   COSX micro iterations for RIJONX calc.... off
 SOSCF                  CNVSOSCF        .... on
   Start iteration      SOSCFMaxIt      ....   150
   Startup grad/error   SOSCFStart      ....  0.003300
 Level Shifting         CNVShift        .... on
   Level shift para.    LevelShift      ....    0.2500
   Turn off err/grad.   ShiftErr        ....    0.0010
 Zerner damping         CNVZerner       .... off
 Static damping         CNVDamp         .... on
   Fraction old density DampFac         ....    0.7000
   Max. Damping (<1)    DampMax         ....    0.9800
   Min. Damping (>=0)   DampMin         ....    0.0000
   Turn off err/grad.   DampErr         ....    0.1000
 Fernandez-Rico         CNVRico         .... off

SCF Procedure:
 Maximum # iterations   MaxIter         ....   125
 SCF integral mode      SCFMode         .... Direct
   Integral package                     .... SHARK and LIBINT hybrid scheme
 Reset frequency        DirectResetFreq ....    20
 Integral Threshold     Thresh          ....  1.000e-12 Eh
 Primitive CutOff       TCut            ....  1.000e-14 Eh

Convergence Tolerance:
 Convergence Check Mode ConvCheckMode   .... Total+1el-Energy
 Convergence forced     ConvForced      .... 0
 Energy Change          TolE            ....  1.000e-09 Eh
 1-El. energy change                    ....  1.000e-06 Eh
 Orbital Gradient       TolG            ....  2.000e-06
 Orbital Rotation angle TolX            ....  2.000e-06
 DIIS Error             TolErr          ....  1.000e-08


Diagonalization of the overlap matrix:
Smallest eigenvalue                        ... 3.923e-04
Time for diagonalization                   ...    0.134 sec
Threshold for overlap eigenvalues          ... 1.000e-08
Number of eigenvalues below threshold      ... 0
Time for construction of square roots      ...    0.084 sec
Total time needed                          ...    0.223 sec

--------------------------------
INITIAL GUESS: MINIMAL BASIS EHT
--------------------------------
The minimal basis has 352 functions
EHT matrix was diagonalized
Basis set overlap was calculated now projecting the orbitals
Using GuessMode=FMatrix for the initial guess
C*T matrix was formed
Effective Fockian was calculated
Effective Fockian was diagonalized
Initial density was built
                      ------------------
                      INITIAL GUESS DONE
                      ------------------
-------------------
DFT GRID GENERATION
-------------------

General Integration Accuracy     IntAcc      ... 4.159
Radial Grid Type                 RadialGrid  ... OptM3 with GC (2021)
Angular Grid (max. ang.)         AngularGrid ... 3 (Lebedev-194)
Angular grid pruning method      GridPruning ... 4 (adaptive)
Weight generation scheme         WeightScheme... Becke
Basis function cutoff            BFCut       ... 1.0000e-12
Integration weight cutoff        WCut        ... 1.0000e-14
Angular grids for H and He will be reduced by one unit
Partially contracted basis set               ... off
Rotationally invariant grid construction     ... off

Total number of grid points                  ...   259943
Total number of batches                      ...     4127
Average number of points per batch           ...       62
Average number of grid points per atom       ...     2321
Time for grid setup =    3.981 sec

--------------------
COSX GRID GENERATION
--------------------

GRIDX 1
-------
General Integration Accuracy     IntAcc      ... 3.816
Radial Grid Type                 RadialGrid  ... OptM3 with GC (2021)
Angular Grid (max. ang.)         AngularGrid ... 1 (Lebedev-50)
Angular grid pruning method      GridPruning ... 4 (adaptive)
Weight generation scheme         WeightScheme... Becke
Basis function cutoff            BFCut       ... 1.0000e-12
Integration weight cutoff        WCut        ... 1.0000e-14
Angular grids for H and He will be reduced by one unit
Partially contracted basis set               ... on
Rotationally invariant grid construction     ... off

Total number of grid points                  ...    65163
Total number of batches                      ...     1074
Average number of points per batch           ...       60
Average number of grid points per atom       ...      582
UseSFitting                                  ... on

GRIDX 2
-------
General Integration Accuracy     IntAcc      ... 4.020
Radial Grid Type                 RadialGrid  ... OptM3 with GC (2021)
Angular Grid (max. ang.)         AngularGrid ... 2 (Lebedev-110)
Angular grid pruning method      GridPruning ... 4 (adaptive)
Weight generation scheme         WeightScheme... Becke
Basis function cutoff            BFCut       ... 1.0000e-12
Integration weight cutoff        WCut        ... 1.0000e-14
Angular grids for H and He will be reduced by one unit
Partially contracted basis set               ... on
Rotationally invariant grid construction     ... off

Total number of grid points                  ...   138030
Total number of batches                      ...     2211
Average number of points per batch           ...       62
Average number of grid points per atom       ...     1232
UseSFitting                                  ... on

GRIDX 3
-------
General Integration Accuracy     IntAcc      ... 4.338
Radial Grid Type                 RadialGrid  ... OptM3 with GC (2021)
Angular Grid (max. ang.)         AngularGrid ... 3 (Lebedev-194)
Angular grid pruning method      GridPruning ... 4 (adaptive)
Weight generation scheme         WeightScheme... Becke
Basis function cutoff            BFCut       ... 1.0000e-12
Integration weight cutoff        WCut        ... 1.0000e-14
Angular grids for H and He will be reduced by one unit
Partially contracted basis set               ... on
Rotationally invariant grid construction     ... off

Total number of grid points                  ...   299336
Total number of batches                      ...     4733
Average number of points per batch           ...       63
Average number of grid points per atom       ...     2673
UseSFitting                                  ... on

Time for X-Grid setup             =    9.302 sec


--------------------
CPCM SOLVATION MODEL
--------------------
CPCM parameters:
  Epsilon                                         ...       9.0800
  Refrac                                          ...       1.4240
  Rsolv                                           ...       1.3000
  Surface type                                    ... GAUSSIAN VDW
  Epsilon function type                           ...         CPCM
Radii:
 Radius for C  used is    3.8550 Bohr (=   2.0400 Ang.)
 Radius for O  used is    3.4469 Bohr (=   1.8240 Ang.)
 Radius for N  used is    3.5149 Bohr (=   1.8600 Ang.)
 Radius for H  used is    2.4944 Bohr (=   1.3200 Ang.)
Calculating surface                               ...        done! (  0.0s)
GEPOL surface points                              ...         5426
GEPOL Volume                                      ...    6168.6803
GEPOL Surface-area                                ...    2729.3332
Calculating surface distance matrix               ...        done! (  0.3s)
Performing Cholesky decomposition & store         ...        done! (  1.8s)
Overall time for CPCM initialization              ...                 2.2s
--------------
SCF ITERATIONS
--------------
ITER       Energy         Delta-E        Max-DP      RMS-DP      [F,P]     Damp
               ***  Starting incremental Fock matrix formation  ***
  0  -2594.2142870268   0.000000000000 0.19612146  0.00224339  0.5472455 0.7000
  1  -2596.7806816028  -2.566394576015 0.15367846  0.00171927  0.2973014 0.7000
  2  -2598.2229722355  -1.442290632665 0.09071833  0.00117741  0.2114796 0.7000
                               ***Turning on DIIS***
  3  -2599.2207750941  -0.997802858644 0.05611166  0.00083977  0.1498187 0.7000
  4  -2599.9384649287  -0.717689834597 0.03852253  0.00063072  0.1055786 0.7000
  5  -2600.4477827215  -0.509317792792 0.09251007  0.00154314  0.0736866 0.0000
  6  -2601.6610527097  -1.213269988183 0.00672284  0.00007904  0.0051815 0.0000
                      *** Initiating the SOSCF procedure ***
                           *** Shutting down DIIS ***
                      *** Re-Reading the Fockian *** 
                      *** Removing any level shift *** 
ITER      Energy       Delta-E        Grad      Rot      Max-DP    RMS-DP
  7  -2601.66198090  -0.0009281873  0.000867  0.000867  0.002491  0.000037
               *** Restarting incremental Fock matrix formation ***
  8  -2601.66199621  -0.0000153160  0.000832  0.002318  0.002556  0.000028
  9  -2601.66205891  -0.0000627019  0.000422  0.001427  0.002121  0.000025
 10  -2601.66208236  -0.0000234445  0.000165  0.000520  0.000833  0.000010
 11  -2601.66208816  -0.0000057970  0.000048  0.000130  0.000231  0.000002
 12  -2601.66208826  -0.0000000988  0.000044  0.000088  0.000118  0.000001
 13  -2601.66208861  -0.0000003577  0.000004  0.000014  0.000027  0.000000
 14  -2601.66208861   0.0000000045  0.000004  0.000006  0.000016  0.000000
 15  -2601.66208861  -0.0000000049  0.000001  0.000004  0.000003  0.000000
 16  -2601.66208862  -0.0000000019  0.000001  0.000002  0.000002  0.000000
                  ***Gradient check signals convergence***
              ***Rediagonalizing the Fockian in SOSCF/NRSCF***

               *****************************************************
               *                     SUCCESS                       *
               *           SCF CONVERGED AFTER  17 CYCLES          *
               *****************************************************

Old exchange energy                            =   -148.672343334 Eh
New exchange energy                            =   -148.672363937 Eh
Exchange energy change after final integration =     -0.000020603 Eh
Total energy after final integration           =  -2601.662109218 Eh
Final COS-X integration done in                =    68.701 sec

----------------
TOTAL SCF ENERGY
----------------

Total Energy       :        -2601.66210922 Eh          -70794.82513 eV

Components:
Nuclear Repulsion  :         9633.20931817 Eh          262132.95213 eV
Electronic Energy  :       -12234.87142739 Eh         -332927.77726 eV
One Electron Energy:       -22741.06271312 Eh         -618815.77641 eV
Two Electron Energy:        10506.19128573 Eh          285887.99915 eV
Max COSX asymmetry :            0.00000584 Eh               0.00016 eV
CPCM Dielectric    :           -0.03656445 Eh              -0.99497 eV

Virial components:
Potential Energy   :        -5183.44437564 Eh         -141048.69224 eV
Kinetic Energy     :         2581.78226642 Eh           70253.86711 eV
Virial Ratio       :            2.00770005


DFT components:
N(Alpha)           :      214.003585201565 electrons
N(Beta)            :      214.003585201565 electrons
N(Total)           :      428.007170403131 electrons
E(X)               :     -197.533723050244 Eh       
E(C)               :      -18.885335500964 Eh       
E(XC)              :     -216.419058551208 Eh       
DFET-embed. en.    :        0.000000000000 Eh       
CPCM Solvation Model Properties:
Surface-charge          :           -0.03458234
Charge-correction       :           -0.00038983 Eh              -0.01061 eV
Free-energy (cav+disp)  :  This term is not implemented in the current solvation scheme

---------------
SCF CONVERGENCE
---------------

  Last Energy change         ...    2.0646e-10  Tolerance :   1.0000e-09
  Last MAX-Density change    ...    3.5527e-15  Tolerance :   1.0000e-08
  Last RMS-Density change    ...    2.4453e-17  Tolerance :   1.0000e-09
  Last Orbital Gradient      ...    2.5234e-07  Tolerance :   2.0000e-06
  Last Orbital Rotation      ...    1.2675e-06  Tolerance :   2.0000e-06

             **** THE GBW FILE WAS UPDATED (orca.gbw) ****
             **** DENSITY orca.scfp WAS UPDATED ****
             **** ENERGY FILE WAS UPDATED (orca.en.tmp) ****
             **** THE GBW FILE WAS UPDATED (orca.gbw) ****
             **** DENSITY orca.scfp WAS UPDATED ****
----------------
ORBITAL ENERGIES
----------------

  NO   OCC          E(Eh)            E(eV) 
   0   2.0000     -19.586181      -532.9671 
   1   2.0000     -19.586172      -532.9668 
   2   2.0000     -19.497494      -530.5538 
   3   2.0000     -19.497478      -530.5534 
   4   2.0000     -19.463572      -529.6307 
   5   2.0000     -19.463531      -529.6296 
   6   2.0000     -14.654852      -398.7788 
   7   2.0000     -14.654796      -398.7773 
   8   2.0000     -14.644978      -398.5101 
   9   2.0000     -14.644971      -398.5099 
  10   2.0000     -10.554205      -287.1945 
  11   2.0000     -10.554204      -287.1945 
  12   2.0000     -10.552010      -287.1348 
  13   2.0000     -10.552003      -287.1346 
  14   2.0000     -10.546135      -286.9749 
  15   2.0000     -10.546089      -286.9737 
  16   2.0000     -10.524525      -286.3869 
  17   2.0000     -10.524521      -286.3868 
  18   2.0000     -10.487436      -285.3777 
  19   2.0000     -10.487435      -285.3776 
  20   2.0000     -10.478446      -285.1330 
  21   2.0000     -10.478442      -285.1329 
  22   2.0000     -10.475723      -285.0589 
  23   2.0000     -10.475718      -285.0588 
  24   2.0000     -10.468053      -284.8502 
  25   2.0000     -10.468035      -284.8497 
  26   2.0000     -10.463819      -284.7350 
  27   2.0000     -10.463812      -284.7348 
  28   2.0000     -10.462578      -284.7012 
  29   2.0000     -10.462573      -284.7011 
  30   2.0000     -10.462517      -284.6996 
  31   2.0000     -10.462511      -284.6994 
  32   2.0000     -10.461032      -284.6592 
  33   2.0000     -10.461012      -284.6586 
  34   2.0000     -10.457588      -284.5654 
  35   2.0000     -10.457581      -284.5653 
  36   2.0000     -10.457571      -284.5650 
  37   2.0000     -10.457570      -284.5650 
  38   2.0000     -10.457487      -284.5627 
  39   2.0000     -10.457484      -284.5626 
  40   2.0000     -10.456245      -284.5289 
  41   2.0000     -10.456240      -284.5287 
  42   2.0000     -10.455702      -284.5141 
  43   2.0000     -10.455697      -284.5140 
  44   2.0000     -10.452223      -284.4194 
  45   2.0000     -10.452216      -284.4193 
  46   2.0000     -10.449809      -284.3538 
  47   2.0000     -10.449805      -284.3537 
  48   2.0000     -10.445312      -284.2314 
  49   2.0000     -10.445307      -284.2313 
  50   2.0000     -10.437830      -284.0278 
  51   2.0000     -10.437816      -284.0274 
  52   2.0000     -10.435152      -283.9549 
  53   2.0000     -10.435138      -283.9546 
  54   2.0000     -10.433592      -283.9125 
  55   2.0000     -10.433591      -283.9124 
  56   2.0000     -10.424496      -283.6650 
  57   2.0000     -10.424491      -283.6648 
  58   2.0000     -10.423639      -283.6416 
  59   2.0000     -10.423628      -283.6413 
  60   2.0000      -1.269410       -34.5424 
  61   2.0000      -1.269403       -34.5422 
  62   2.0000      -1.167783       -31.7770 
  63   2.0000      -1.167650       -31.7734 
  64   2.0000      -1.149609       -31.2824 
  65   2.0000      -1.145434       -31.1689 
  66   2.0000      -1.046500       -28.4767 
  67   2.0000      -1.046348       -28.4726 
  68   2.0000      -1.031226       -28.0611 
  69   2.0000      -1.027497       -27.9596 
  70   2.0000      -0.979476       -26.6529 
  71   2.0000      -0.978422       -26.6242 
  72   2.0000      -0.967769       -26.3343 
  73   2.0000      -0.967362       -26.3233 
  74   2.0000      -0.954988       -25.9865 
  75   2.0000      -0.954546       -25.9745 
  76   2.0000      -0.904306       -24.6074 
  77   2.0000      -0.903936       -24.5974 
  78   2.0000      -0.893476       -24.3127 
  79   2.0000      -0.893423       -24.3113 
  80   2.0000      -0.878441       -23.9036 
  81   2.0000      -0.877525       -23.8787 
  82   2.0000      -0.853089       -23.2137 
  83   2.0000      -0.852367       -23.1941 
  84   2.0000      -0.845294       -23.0016 
  85   2.0000      -0.844615       -22.9832 
  86   2.0000      -0.843147       -22.9432 
  87   2.0000      -0.841941       -22.9104 
  88   2.0000      -0.782627       -21.2964 
  89   2.0000      -0.782296       -21.2873 
  90   2.0000      -0.770655       -20.9706 
  91   2.0000      -0.770644       -20.9703 
  92   2.0000      -0.766225       -20.8500 
  93   2.0000      -0.766217       -20.8498 
  94   2.0000      -0.765548       -20.8316 
  95   2.0000      -0.765148       -20.8207 
  96   2.0000      -0.754777       -20.5385 
  97   2.0000      -0.753861       -20.5136 
  98   2.0000      -0.731357       -19.9012 
  99   2.0000      -0.731270       -19.8989 
 100   2.0000      -0.713787       -19.4231 
 101   2.0000      -0.707678       -19.2569 
 102   2.0000      -0.707362       -19.2483 
 103   2.0000      -0.701716       -19.0947 
 104   2.0000      -0.699044       -19.0219 
 105   2.0000      -0.698714       -19.0130 
 106   2.0000      -0.684277       -18.6201 
 107   2.0000      -0.683539       -18.6001 
 108   2.0000      -0.649889       -17.6844 
 109   2.0000      -0.649296       -17.6682 
 110   2.0000      -0.644194       -17.5294 
 111   2.0000      -0.644134       -17.5278 
 112   2.0000      -0.636660       -17.3244 
 113   2.0000      -0.636654       -17.3242 
 114   2.0000      -0.611169       -16.6308 
 115   2.0000      -0.610633       -16.6162 
 116   2.0000      -0.595719       -16.2103 
 117   2.0000      -0.594313       -16.1721 
 118   2.0000      -0.584467       -15.9042 
 119   2.0000      -0.581822       -15.8322 
 120   2.0000      -0.574125       -15.6227 
 121   2.0000      -0.573168       -15.5967 
 122   2.0000      -0.567414       -15.4401 
 123   2.0000      -0.565300       -15.3826 
 124   2.0000      -0.565188       -15.3796 
 125   2.0000      -0.563826       -15.3425 
 126   2.0000      -0.557282       -15.1644 
 127   2.0000      -0.550118       -14.9695 
 128   2.0000      -0.545848       -14.8533 
 129   2.0000      -0.545124       -14.8336 
 130   2.0000      -0.541420       -14.7328 
 131   2.0000      -0.540250       -14.7009 
 132   2.0000      -0.532674       -14.4948 
 133   2.0000      -0.531136       -14.4529 
 134   2.0000      -0.527471       -14.3532 
 135   2.0000      -0.523236       -14.2380 
 136   2.0000      -0.520074       -14.1519 
 137   2.0000      -0.518958       -14.1216 
 138   2.0000      -0.515069       -14.0157 
 139   2.0000      -0.512971       -13.9586 
 140   2.0000      -0.509198       -13.8560 
 141   2.0000      -0.508141       -13.8272 
 142   2.0000      -0.499416       -13.5898 
 143   2.0000      -0.499106       -13.5814 
 144   2.0000      -0.495520       -13.4838 
 145   2.0000      -0.495250       -13.4764 
 146   2.0000      -0.491802       -13.3826 
 147   2.0000      -0.490154       -13.3378 
 148   2.0000      -0.487890       -13.2762 
 149   2.0000      -0.485127       -13.2010 
 150   2.0000      -0.484227       -13.1765 
 151   2.0000      -0.481455       -13.1010 
 152   2.0000      -0.475674       -12.9438 
 153   2.0000      -0.475536       -12.9400 
 154   2.0000      -0.469598       -12.7784 
 155   2.0000      -0.466677       -12.6989 
 156   2.0000      -0.457039       -12.4367 
 157   2.0000      -0.455590       -12.3972 
 158   2.0000      -0.450407       -12.2562 
 159   2.0000      -0.450354       -12.2548 
 160   2.0000      -0.449159       -12.2222 
 161   2.0000      -0.448922       -12.2158 
 162   2.0000      -0.447189       -12.1686 
 163   2.0000      -0.445982       -12.1358 
 164   2.0000      -0.438091       -11.9211 
 165   2.0000      -0.437049       -11.8927 
 166   2.0000      -0.436350       -11.8737 
 167   2.0000      -0.435138       -11.8407 
 168   2.0000      -0.433027       -11.7833 
 169   2.0000      -0.431180       -11.7330 
 170   2.0000      -0.426077       -11.5942 
 171   2.0000      -0.425116       -11.5680 
 172   2.0000      -0.424478       -11.5506 
 173   2.0000      -0.423752       -11.5309 
 174   2.0000      -0.422370       -11.4933 
 175   2.0000      -0.420956       -11.4548 
 176   2.0000      -0.420536       -11.4434 
 177   2.0000      -0.418443       -11.3864 
 178   2.0000      -0.418226       -11.3805 
 179   2.0000      -0.416816       -11.3421 
 180   2.0000      -0.416751       -11.3404 
 181   2.0000      -0.415117       -11.2959 
 182   2.0000      -0.407539       -11.0897 
 183   2.0000      -0.407342       -11.0844 
 184   2.0000      -0.403117       -10.9694 
 185   2.0000      -0.401328       -10.9207 
 186   2.0000      -0.401159       -10.9161 
 187   2.0000      -0.401110       -10.9147 
 188   2.0000      -0.387554       -10.5459 
 189   2.0000      -0.387050       -10.5322 
 190   2.0000      -0.381203       -10.3731 
 191   2.0000      -0.381137       -10.3713 
 192   2.0000      -0.374183       -10.1820 
 193   2.0000      -0.370868       -10.0918 
 194   2.0000      -0.363895        -9.9021 
 195   2.0000      -0.363861        -9.9012 
 196   2.0000      -0.351855        -9.5745 
 197   2.0000      -0.350734        -9.5439 
 198   2.0000      -0.346266        -9.4224 
 199   2.0000      -0.345945        -9.4137 
 200   2.0000      -0.326658        -8.8888 
 201   2.0000      -0.326569        -8.8864 
 202   2.0000      -0.318509        -8.6671 
 203   2.0000      -0.308678        -8.3996 
 204   2.0000      -0.307522        -8.3681 
 205   2.0000      -0.303086        -8.2474 
 206   2.0000      -0.301359        -8.2004 
 207   2.0000      -0.301313        -8.1991 
 208   2.0000      -0.298982        -8.1357 
 209   2.0000      -0.298799        -8.1307 
 210   2.0000      -0.292339        -7.9549 
 211   2.0000      -0.290878        -7.9152 
 212   2.0000      -0.282723        -7.6933 
 213   2.0000      -0.277664        -7.5556 
 214   0.0000      -0.060217        -1.6386 
 215   0.0000      -0.046869        -1.2754 
 216   0.0000      -0.011644        -0.3168 
 217   0.0000      -0.001404        -0.0382 
 218   0.0000       0.010969         0.2985 
 219   0.0000       0.011146         0.3033 
 220   0.0000       0.016714         0.4548 
 221   0.0000       0.026027         0.7082 
 222   0.0000       0.048359         1.3159 
 223   0.0000       0.049096         1.3360 
 224   0.0000       0.057549         1.5660 
 225   0.0000       0.059922         1.6305 
 226   0.0000       0.092056         2.5050 
 227   0.0000       0.093931         2.5560 
 228   0.0000       0.112848         3.0708 
 229   0.0000       0.117423         3.1952 
 230   0.0000       0.132053         3.5933 
 231   0.0000       0.134708         3.6656 
 232   0.0000       0.135617         3.6903 
 233   0.0000       0.146954         3.9988 
 234   0.0000       0.151992         4.1359 
 235   0.0000       0.154303         4.1988 
 236   0.0000       0.159221         4.3326 
 237   0.0000       0.159337         4.3358 
 238   0.0000       0.163260         4.4425 
 239   0.0000       0.167277         4.5518 
 240   0.0000       0.167544         4.5591 
 241   0.0000       0.171597         4.6694 
 242   0.0000       0.174985         4.7616 
 243   0.0000       0.175296         4.7701 
 244   0.0000       0.184147         5.0109 
 245   0.0000       0.185900         5.0586 
 246   0.0000       0.188614         5.1324 
 247   0.0000       0.188844         5.1387 
 248   0.0000       0.189934         5.1684 
 249   0.0000       0.190960         5.1963 
 250   0.0000       0.193148         5.2558 
 251   0.0000       0.194451         5.2913 
 252   0.0000       0.197026         5.3614 
 253   0.0000       0.198907         5.4125 
 254   0.0000       0.199497         5.4286 
 255   0.0000       0.204259         5.5582 
 256   0.0000       0.207252         5.6396 
 257   0.0000       0.210522         5.7286 
 258   0.0000       0.210925         5.7396 
 259   0.0000       0.211648         5.7592 
 260   0.0000       0.212373         5.7790 
 261   0.0000       0.212894         5.7931 
 262   0.0000       0.216047         5.8789 
 263   0.0000       0.216807         5.8996 
 264   0.0000       0.217989         5.9318 
 265   0.0000       0.218811         5.9541 
 266   0.0000       0.220235         5.9929 
 267   0.0000       0.220362         5.9964 
 268   0.0000       0.222012         6.0413 
 269   0.0000       0.223143         6.0720 
 270   0.0000       0.224426         6.1070 
 271   0.0000       0.227321         6.1857 
 272   0.0000       0.227525         6.1913 
 273   0.0000       0.229197         6.2368 
 274   0.0000       0.233592         6.3564 
 275   0.0000       0.234898         6.3919 
 276   0.0000       0.236505         6.4356 
 277   0.0000       0.238370         6.4864 
 278   0.0000       0.240001         6.5308 
 279   0.0000       0.243853         6.6356 
 280   0.0000       0.247770         6.7422 
 281   0.0000       0.247869         6.7449 
 282   0.0000       0.250452         6.8152 
 283   0.0000       0.251277         6.8376 
 284   0.0000       0.253674         6.9028 
 285   0.0000       0.253918         6.9095 
 286   0.0000       0.257053         6.9948 
 287   0.0000       0.259649         7.0654 
 288   0.0000       0.261018         7.1027 
 289   0.0000       0.263628         7.1737 
 290   0.0000       0.266195         7.2435 
 291   0.0000       0.267733         7.2854 
 292   0.0000       0.269322         7.3286 
 293   0.0000       0.277588         7.5536 
 294   0.0000       0.277890         7.5618 
 295   0.0000       0.280220         7.6252 
 296   0.0000       0.282633         7.6908 
 297   0.0000       0.284950         7.7539 
 298   0.0000       0.288236         7.8433 
 299   0.0000       0.289667         7.8822 
 300   0.0000       0.293735         7.9929 
 301   0.0000       0.294258         8.0072 
 302   0.0000       0.297647         8.0994 
 303   0.0000       0.301163         8.1951 
 304   0.0000       0.302716         8.2373 
 305   0.0000       0.305773         8.3205 
 306   0.0000       0.306674         8.3450 
 307   0.0000       0.309429         8.4200 
 308   0.0000       0.309457         8.4207 
 309   0.0000       0.312090         8.4924 
 310   0.0000       0.314409         8.5555 
 311   0.0000       0.315866         8.5952 
 312   0.0000       0.317661         8.6440 
 313   0.0000       0.317923         8.6511 
 314   0.0000       0.322421         8.7735 
 315   0.0000       0.323616         8.8060 
 316   0.0000       0.324955         8.8425 
 317   0.0000       0.329122         8.9559 
 318   0.0000       0.330934         9.0052 
 319   0.0000       0.332792         9.0557 
 320   0.0000       0.336527         9.1574 
 321   0.0000       0.341268         9.2864 
 322   0.0000       0.343221         9.3395 
 323   0.0000       0.348699         9.4886 
 324   0.0000       0.355294         9.6680 
 325   0.0000       0.356889         9.7114 
 326   0.0000       0.364378         9.9152 
 327   0.0000       0.367004         9.9867 
 328   0.0000       0.378266        10.2931 
 329   0.0000       0.378886        10.3100 
 330   0.0000       0.380688        10.3590 
 331   0.0000       0.387327        10.5397 
 332   0.0000       0.394111        10.7243 
 333   0.0000       0.397199        10.8083 
 334   0.0000       0.407587        11.0910 
 335   0.0000       0.416522        11.3341 
 336   0.0000       0.420532        11.4432 
 337   0.0000       0.423298        11.5185 
 338   0.0000       0.427605        11.6357 
 339   0.0000       0.449959        12.2440 
 340   0.0000       0.453331        12.3358 
 341   0.0000       0.465426        12.6649 
 342   0.0000       0.469693        12.7810 
 343   0.0000       0.475614        12.9421 
 344   0.0000       0.478037        13.0080 
 345   0.0000       0.478728        13.0268 
 346   0.0000       0.487223        13.2580 
 347   0.0000       0.488160        13.2835 
 348   0.0000       0.489825        13.3288 
 349   0.0000       0.492662        13.4060 
 350   0.0000       0.500987        13.6326 
 351   0.0000       0.501606        13.6494 
 352   0.0000       0.508476        13.8363 
 353   0.0000       0.511574        13.9206 
 354   0.0000       0.512286        13.9400 
 355   0.0000       0.514607        14.0032 
 356   0.0000       0.516939        14.0666 
 357   0.0000       0.518618        14.1123 
 358   0.0000       0.519157        14.1270 
 359   0.0000       0.521914        14.2020 
 360   0.0000       0.522507        14.2181 
 361   0.0000       0.527173        14.3451 
 362   0.0000       0.527320        14.3491 
 363   0.0000       0.534956        14.5569 
 364   0.0000       0.535921        14.5831 
 365   0.0000       0.544035        14.8039 
 366   0.0000       0.544770        14.8239 
 367   0.0000       0.545714        14.8496 
 368   0.0000       0.547436        14.8965 
 369   0.0000       0.550543        14.9810 
 370   0.0000       0.554396        15.0859 
 371   0.0000       0.556478        15.1425 
 372   0.0000       0.561546        15.2804 
 373   0.0000       0.564097        15.3499 
 374   0.0000       0.564967        15.3735 
 375   0.0000       0.566325        15.4105 
 376   0.0000       0.569709        15.5026 
 377   0.0000       0.573649        15.6098 
 378   0.0000       0.574096        15.6219 
 379   0.0000       0.574193        15.6246 
 380   0.0000       0.583436        15.8761 
 381   0.0000       0.587622        15.9900 
 382   0.0000       0.596741        16.2381 
 383   0.0000       0.596826        16.2405 
 384   0.0000       0.597986        16.2720 
 385   0.0000       0.600091        16.3293 
 386   0.0000       0.601024        16.3547 
 387   0.0000       0.604408        16.4468 
 388   0.0000       0.607902        16.5419 
 389   0.0000       0.610019        16.5994 
 390   0.0000       0.611399        16.6370 
 391   0.0000       0.612921        16.6784 
 392   0.0000       0.613830        16.7032 
 393   0.0000       0.619135        16.8475 
 394   0.0000       0.620187        16.8762 
 395   0.0000       0.621686        16.9169 
 396   0.0000       0.622325        16.9343 
 397   0.0000       0.625999        17.0343 
 398   0.0000       0.627472        17.0744 
 399   0.0000       0.630102        17.1459 
 400   0.0000       0.634511        17.2659 
 401   0.0000       0.635398        17.2901 
 402   0.0000       0.636496        17.3200 
 403   0.0000       0.637186        17.3387 
 404   0.0000       0.644274        17.5316 
 405   0.0000       0.644718        17.5437 
 406   0.0000       0.646684        17.5972 
 407   0.0000       0.651964        17.7408 
 408   0.0000       0.652780        17.7631 
 409   0.0000       0.659211        17.9380 
 410   0.0000       0.660839        17.9823 
 411   0.0000       0.662675        18.0323 
 412   0.0000       0.664924        18.0935 
 413   0.0000       0.665632        18.1128 
 414   0.0000       0.668554        18.1923 
 415   0.0000       0.681020        18.5315 
 416   0.0000       0.683512        18.5993 
 417   0.0000       0.684492        18.6260 
 418   0.0000       0.688053        18.7229 
 419   0.0000       0.689416        18.7600 
 420   0.0000       0.690116        18.7790 
 421   0.0000       0.691433        18.8149 
 422   0.0000       0.693640        18.8749 
 423   0.0000       0.694528        18.8991 
 424   0.0000       0.700124        19.0513 
 425   0.0000       0.701538        19.0898 
 426   0.0000       0.704124        19.1602 
 427   0.0000       0.706105        19.2141 
 428   0.0000       0.706657        19.2291 
 429   0.0000       0.709575        19.3085 
 430   0.0000       0.710220        19.3261 
 431   0.0000       0.713957        19.4278 
 432   0.0000       0.716567        19.4988 
 433   0.0000       0.717932        19.5359 
 434   0.0000       0.725936        19.7537 
 435   0.0000       0.732407        19.9298 
 436   0.0000       0.733131        19.9495 
 437   0.0000       0.735195        20.0057 
 438   0.0000       0.737790        20.0763 
 439   0.0000       0.737967        20.0811 
 440   0.0000       0.740686        20.1551 
 441   0.0000       0.743442        20.2301 
 442   0.0000       0.749453        20.3936 
 443   0.0000       0.752828        20.4855 
 444   0.0000       0.754266        20.5246 
 445   0.0000       0.759773        20.6745 
 446   0.0000       0.762544        20.7499 
 447   0.0000       0.767580        20.8869 
 448   0.0000       0.768004        20.8984 
 449   0.0000       0.770991        20.9797 
 450   0.0000       0.776689        21.1348 
 451   0.0000       0.784026        21.3344 
 452   0.0000       0.789164        21.4742 
 453   0.0000       0.790877        21.5208 
 454   0.0000       0.794009        21.6061 
 455   0.0000       0.802469        21.8363 
 456   0.0000       0.806743        21.9526 
 457   0.0000       0.808443        21.9989 
 458   0.0000       0.810477        22.0542 
 459   0.0000       0.820225        22.3194 
 460   0.0000       0.828256        22.5380 
 461   0.0000       0.839755        22.8509 
 462   0.0000       0.841778        22.9059 
 463   0.0000       0.854210        23.2442 
 464   0.0000       0.855851        23.2889 
 465   0.0000       0.860302        23.4100 
 466   0.0000       0.861393        23.4397 
 467   0.0000       0.865643        23.5553 
 468   0.0000       0.867264        23.5995 
 469   0.0000       0.869081        23.6489 
 470   0.0000       0.877978        23.8910 
 471   0.0000       0.878069        23.8935 
 472   0.0000       0.887858        24.1598 
 473   0.0000       0.897646        24.4262 
 474   0.0000       0.899227        24.4692 
 475   0.0000       0.901198        24.5228 
 476   0.0000       0.906136        24.6572 
 477   0.0000       0.919411        25.0184 
 478   0.0000       0.920291        25.0424 
 479   0.0000       0.921832        25.0843 
 480   0.0000       0.937844        25.5200 
 481   0.0000       0.938580        25.5401 
 482   0.0000       0.943429        25.6720 
 483   0.0000       0.944796        25.7092 
 484   0.0000       0.946685        25.7606 
 485   0.0000       0.947206        25.7748 
 486   0.0000       0.952706        25.9244 
 487   0.0000       0.952877        25.9291 
 488   0.0000       0.959215        26.1016 
 489   0.0000       0.963028        26.2053 
 490   0.0000       0.963321        26.2133 
 491   0.0000       0.971202        26.4278 
 492   0.0000       0.972953        26.4754 
 493   0.0000       0.974296        26.5119 
 494   0.0000       0.979541        26.6547 
 495   0.0000       0.980605        26.6836 
 496   0.0000       0.980994        26.6942 
 497   0.0000       0.986436        26.8423 
 498   0.0000       0.988015        26.8853 
 499   0.0000       0.992028        26.9945 
 500   0.0000       0.992284        27.0014 
 501   0.0000       0.995695        27.0942 
 502   0.0000       0.997291        27.1377 
 503   0.0000       0.997569        27.1452 
 504   0.0000       0.998669        27.1752 
 505   0.0000       1.006841        27.3975 
 506   0.0000       1.007236        27.4083 
 507   0.0000       1.011169        27.5153 
 508   0.0000       1.013006        27.5653 
 509   0.0000       1.013941        27.5907 
 510   0.0000       1.015278        27.6271 
 511   0.0000       1.017770        27.6949 
 512   0.0000       1.020909        27.7803 
 513   0.0000       1.028406        27.9844 
 514   0.0000       1.030668        28.0459 
 515   0.0000       1.037427        28.2298 
 516   0.0000       1.038620        28.2623 
 517   0.0000       1.039376        28.2828 
 518   0.0000       1.042219        28.3602 
 519   0.0000       1.043028        28.3822 
 520   0.0000       1.044536        28.4233 
 521   0.0000       1.045862        28.4594 
 522   0.0000       1.051653        28.6169 
 523   0.0000       1.052660        28.6443 
 524   0.0000       1.058383        28.8001 
 525   0.0000       1.059285        28.8246 
 526   0.0000       1.059638        28.8342 
 527   0.0000       1.060867        28.8677 
 528   0.0000       1.064678        28.9713 
 529   0.0000       1.066046        29.0086 
 530   0.0000       1.067216        29.0404 
 531   0.0000       1.068375        29.0720 
 532   0.0000       1.072284        29.1783 
 533   0.0000       1.073283        29.2055 
 534   0.0000       1.074933        29.2504 
 535   0.0000       1.076539        29.2941 
 536   0.0000       1.078056        29.3354 
 537   0.0000       1.081240        29.4220 
 538   0.0000       1.083887        29.4941 
 539   0.0000       1.092156        29.7191 
 540   0.0000       1.093751        29.7625 
 541   0.0000       1.094505        29.7830 
 542   0.0000       1.101407        29.9708 
 543   0.0000       1.101472        29.9726 
 544   0.0000       1.103801        30.0359 
 545   0.0000       1.105164        30.0730 
 546   0.0000       1.109786        30.1988 
 547   0.0000       1.113942        30.3119 
 548   0.0000       1.116609        30.3845 
 549   0.0000       1.116703        30.3870 
 550   0.0000       1.121264        30.5111 
 551   0.0000       1.122162        30.5356 
 552   0.0000       1.124675        30.6040 
 553   0.0000       1.125533        30.6273 
 554   0.0000       1.130549        30.7638 
 555   0.0000       1.130952        30.7748 
 556   0.0000       1.134179        30.8626 
 557   0.0000       1.137295        30.9474 
 558   0.0000       1.139894        31.0181 
 559   0.0000       1.146754        31.2048 
 560   0.0000       1.152662        31.3655 
 561   0.0000       1.154631        31.4191 
 562   0.0000       1.160066        31.5670 
 563   0.0000       1.161914        31.6173 
 564   0.0000       1.167450        31.7679 
 565   0.0000       1.171790        31.8860 
 566   0.0000       1.174471        31.9590 
 567   0.0000       1.177325        32.0366 
 568   0.0000       1.180523        32.1237 
 569   0.0000       1.185222        32.2515 
 570   0.0000       1.192607        32.4525 
 571   0.0000       1.195624        32.5346 
 572   0.0000       1.198566        32.6147 
 573   0.0000       1.210418        32.9371 
 574   0.0000       1.214048        33.0359 
 575   0.0000       1.214112        33.0377 
 576   0.0000       1.217421        33.1277 
 577   0.0000       1.226370        33.3712 
 578   0.0000       1.229302        33.4510 
 579   0.0000       1.240904        33.7667 
 580   0.0000       1.242928        33.8218 
 581   0.0000       1.245823        33.9006 
 582   0.0000       1.249749        34.0074 
 583   0.0000       1.252114        34.0718 
 584   0.0000       1.259334        34.2682 
 585   0.0000       1.261146        34.3175 
 586   0.0000       1.265402        34.4333 
 587   0.0000       1.278333        34.7852 
 588   0.0000       1.282025        34.8857 
 589   0.0000       1.290780        35.1239 
 590   0.0000       1.293038        35.1854 
 591   0.0000       1.300384        35.3853 
 592   0.0000       1.306188        35.5432 
 593   0.0000       1.308314        35.6010 
 594   0.0000       1.313916        35.7535 
 595   0.0000       1.317090        35.8398 
 596   0.0000       1.319147        35.8958 
 597   0.0000       1.330615        36.2079 
 598   0.0000       1.332461        36.2581 
 599   0.0000       1.333350        36.2823 
 600   0.0000       1.342978        36.5443 
 601   0.0000       1.345201        36.6048 
 602   0.0000       1.353955        36.8430 
 603   0.0000       1.357051        36.9272 
 604   0.0000       1.363672        37.1074 
 605   0.0000       1.363801        37.1109 
 606   0.0000       1.375442        37.4277 
 607   0.0000       1.376791        37.4644 
 608   0.0000       1.391986        37.8779 
 609   0.0000       1.393136        37.9091 
 610   0.0000       1.399791        38.0902 
 611   0.0000       1.406658        38.2771 
 612   0.0000       1.409513        38.3548 
 613   0.0000       1.410656        38.3859 
 614   0.0000       1.414143        38.4808 
 615   0.0000       1.417527        38.5729 
 616   0.0000       1.421743        38.6876 
 617   0.0000       1.428723        38.8775 
 618   0.0000       1.430448        38.9245 
 619   0.0000       1.439622        39.1741 
 620   0.0000       1.454659        39.5833 
 621   0.0000       1.456397        39.6306 
 622   0.0000       1.469670        39.9918 
 623   0.0000       1.473220        40.0884 
 624   0.0000       1.474699        40.1286 
 625   0.0000       1.480583        40.2887 
 626   0.0000       1.484821        40.4040 
 627   0.0000       1.488608        40.5071 
 628   0.0000       1.490730        40.5648 
 629   0.0000       1.492275        40.6069 
 630   0.0000       1.497292        40.7434 
 631   0.0000       1.497529        40.7498 
 632   0.0000       1.500948        40.8429 
 633   0.0000       1.510971        41.1156 
 634   0.0000       1.512811        41.1657 
 635   0.0000       1.516001        41.2525 
 636   0.0000       1.521625        41.4055 
 637   0.0000       1.526042        41.5257 
 638   0.0000       1.527652        41.5695 
 639   0.0000       1.534270        41.7496 
 640   0.0000       1.538121        41.8544 
 641   0.0000       1.542074        41.9620 
 642   0.0000       1.543690        42.0059 
 643   0.0000       1.546793        42.0904 
 644   0.0000       1.548011        42.1235 
 645   0.0000       1.550931        42.2030 
 646   0.0000       1.555998        42.3409 
 647   0.0000       1.556829        42.3635 
 648   0.0000       1.559726        42.4423 
 649   0.0000       1.562334        42.5133 
 650   0.0000       1.573794        42.8251 
 651   0.0000       1.574501        42.8443 
 652   0.0000       1.581242        43.0278 
 653   0.0000       1.585316        43.1386 
 654   0.0000       1.591243        43.2999 
 655   0.0000       1.595587        43.4181 
 656   0.0000       1.605429        43.6859 
 657   0.0000       1.613263        43.8991 
 658   0.0000       1.620527        44.0968 
 659   0.0000       1.622488        44.1501 
 660   0.0000       1.636931        44.5432 
 661   0.0000       1.642273        44.6885 
 662   0.0000       1.646066        44.7917 
 663   0.0000       1.650303        44.9070 
 664   0.0000       1.656875        45.0859 
 665   0.0000       1.665042        45.3081 
 666   0.0000       1.691145        46.0184 
 667   0.0000       1.693737        46.0889 
 668   0.0000       1.707634        46.4671 
 669   0.0000       1.722567        46.8734 
 670   0.0000       1.723501        46.8989 
 671   0.0000       1.724708        46.9317 
 672   0.0000       1.736050        47.2403 
 673   0.0000       1.743070        47.4313 
 674   0.0000       1.744707        47.4759 
 675   0.0000       1.753344        47.7109 
 676   0.0000       1.762129        47.9500 
 677   0.0000       1.768445        48.1218 
 678   0.0000       1.780075        48.4383 
 679   0.0000       1.781979        48.4901 
 680   0.0000       1.787624        48.6437 
 681   0.0000       1.790542        48.7231 
 682   0.0000       1.797794        48.9204 
 683   0.0000       1.798971        48.9525 
 684   0.0000       1.821100        49.5547 
 685   0.0000       1.824086        49.6359 
 686   0.0000       1.826310        49.6964 
 687   0.0000       1.831456        49.8365 
 688   0.0000       1.838333        50.0236 
 689   0.0000       1.844582        50.1936 
 690   0.0000       1.849839        50.3367 
 691   0.0000       1.851147        50.3723 
 692   0.0000       1.853276        50.4302 
 693   0.0000       1.857279        50.5391 
 694   0.0000       1.861845        50.6634 
 695   0.0000       1.866148        50.7805 
 696   0.0000       1.872090        50.9422 
 697   0.0000       1.874493        51.0076 
 698   0.0000       1.878136        51.1067 
 699   0.0000       1.882336        51.2210 
 700   0.0000       1.883190        51.2442 
 701   0.0000       1.887262        51.3550 
 702   0.0000       1.887858        51.3712 
 703   0.0000       1.888620        51.3920 
 704   0.0000       1.901769        51.7498 
 705   0.0000       1.902207        51.7617 
 706   0.0000       1.902378        51.7663 
 707   0.0000       1.906070        51.8668 
 708   0.0000       1.909706        51.9657 
 709   0.0000       1.913371        52.0655 
 710   0.0000       1.920165        52.2504 
 711   0.0000       1.926550        52.4241 
 712   0.0000       1.928864        52.4870 
 713   0.0000       1.930703        52.5371 
 714   0.0000       1.939960        52.7890 
 715   0.0000       1.941509        52.8311 
 716   0.0000       1.945533        52.9406 
 717   0.0000       1.947682        52.9991 
 718   0.0000       1.949212        53.0408 
 719   0.0000       1.954869        53.1947 
 720   0.0000       1.972990        53.6878 
 721   0.0000       1.976159        53.7740 
 722   0.0000       1.978974        53.8506 
 723   0.0000       1.983826        53.9827 
 724   0.0000       1.986263        54.0490 
 725   0.0000       1.987694        54.0879 
 726   0.0000       1.991800        54.1996 
 727   0.0000       1.992452        54.2174 
 728   0.0000       1.994777        54.2806 
 729   0.0000       1.999257        54.4025 
 730   0.0000       2.013443        54.7886 
 731   0.0000       2.014379        54.8141 
 732   0.0000       2.016850        54.8813 
 733   0.0000       2.019856        54.9631 
 734   0.0000       2.029724        55.2316 
 735   0.0000       2.029912        55.2367 
 736   0.0000       2.042356        55.5753 
 737   0.0000       2.047224        55.7078 
 738   0.0000       2.048048        55.7302 
 739   0.0000       2.050733        55.8033 
 740   0.0000       2.053699        55.8840 
 741   0.0000       2.056111        55.9496 
 742   0.0000       2.061728        56.1025 
 743   0.0000       2.068354        56.2828 
 744   0.0000       2.068559        56.2884 
 745   0.0000       2.070466        56.3402 
 746   0.0000       2.072705        56.4012 
 747   0.0000       2.078578        56.5610 
 748   0.0000       2.081172        56.6316 
 749   0.0000       2.081446        56.6390 
 750   0.0000       2.084149        56.7126 
 751   0.0000       2.092589        56.9422 
 752   0.0000       2.093726        56.9732 
 753   0.0000       2.094510        56.9945 
 754   0.0000       2.099300        57.1249 
 755   0.0000       2.099668        57.1349 
 756   0.0000       2.113757        57.5183 
 757   0.0000       2.115186        57.5571 
 758   0.0000       2.129294        57.9410 
 759   0.0000       2.133473        58.0548 
 760   0.0000       2.141355        58.2692 
 761   0.0000       2.141960        58.2857 
 762   0.0000       2.146503        58.4093 
 763   0.0000       2.147830        58.4454 
 764   0.0000       2.160266        58.7838 
 765   0.0000       2.161339        58.8130 
 766   0.0000       2.167442        58.9791 
 767   0.0000       2.168515        59.0083 
 768   0.0000       2.171512        59.0898 
 769   0.0000       2.173240        59.1369 
 770   0.0000       2.185600        59.4732 
 771   0.0000       2.191180        59.6250 
 772   0.0000       2.191648        59.6378 
 773   0.0000       2.196740        59.7763 
 774   0.0000       2.201943        59.9179 
 775   0.0000       2.204611        59.9905 
 776   0.0000       2.211249        60.1711 
 777   0.0000       2.212067        60.1934 
 778   0.0000       2.216342        60.3097 
 779   0.0000       2.219942        60.4077 
 780   0.0000       2.226946        60.5983 
 781   0.0000       2.227439        60.6117 
 782   0.0000       2.232135        60.7395 
 783   0.0000       2.236357        60.8544 
 784   0.0000       2.241179        60.9856 
 785   0.0000       2.243459        61.0476 
 786   0.0000       2.249885        61.2225 
 787   0.0000       2.250204        61.2312 
 788   0.0000       2.263195        61.5847 
 789   0.0000       2.268129        61.7189 
 790   0.0000       2.271700        61.8161 
 791   0.0000       2.274531        61.8931 
 792   0.0000       2.278844        62.0105 
 793   0.0000       2.283632        62.1408 
 794   0.0000       2.287393        62.2431 
 795   0.0000       2.289172        62.2915 
 796   0.0000       2.290762        62.3348 
 797   0.0000       2.299244        62.5656 
 798   0.0000       2.299953        62.5849 
 799   0.0000       2.307035        62.7776 
 800   0.0000       2.310154        62.8625 
 801   0.0000       2.313581        62.9558 
 802   0.0000       2.315311        63.0028 
 803   0.0000       2.320477        63.1434 
 804   0.0000       2.323564        63.2274 
 805   0.0000       2.325259        63.2735 
 806   0.0000       2.327262        63.3280 
 807   0.0000       2.329433        63.3871 
 808   0.0000       2.331012        63.4301 
 809   0.0000       2.331242        63.4363 
 810   0.0000       2.335955        63.5646 
 811   0.0000       2.339161        63.6518 
 812   0.0000       2.346150        63.8420 
 813   0.0000       2.346860        63.8613 
 814   0.0000       2.350227        63.9529 
 815   0.0000       2.350710        63.9661 
 816   0.0000       2.355949        64.1086 
 817   0.0000       2.356578        64.1257 
 818   0.0000       2.359291        64.1996 
 819   0.0000       2.360162        64.2233 
 820   0.0000       2.365116        64.3581 
 821   0.0000       2.367335        64.4185 
 822   0.0000       2.373767        64.5935 
 823   0.0000       2.375607        64.6435 
 824   0.0000       2.384482        64.8850 
 825   0.0000       2.386963        64.9526 
 826   0.0000       2.396417        65.2098 
 827   0.0000       2.396901        65.2230 
 828   0.0000       2.405186        65.4484 
 829   0.0000       2.406455        65.4830 
 830   0.0000       2.422761        65.9267 
 831   0.0000       2.428025        66.0699 
 832   0.0000       2.435284        66.2675 
 833   0.0000       2.435968        66.2861 
 834   0.0000       2.446047        66.5603 
 835   0.0000       2.451321        66.7038 
 836   0.0000       2.459987        66.9396 
 837   0.0000       2.460270        66.9474 
 838   0.0000       2.481577        67.5271 
 839   0.0000       2.482200        67.5441 
 840   0.0000       2.489859        67.7525 
 841   0.0000       2.492995        67.8379 
 842   0.0000       2.517446        68.5032 
 843   0.0000       2.519246        68.5522 
 844   0.0000       2.526545        68.7508 
 845   0.0000       2.528152        68.7945 
 846   0.0000       2.538790        69.0840 
 847   0.0000       2.546535        69.2947 
 848   0.0000       2.557740        69.5996 
 849   0.0000       2.561709        69.7076 
 850   0.0000       2.571439        69.9724 
 851   0.0000       2.574403        70.0531 
 852   0.0000       2.587507        70.4096 
 853   0.0000       2.592084        70.5342 
 854   0.0000       2.606117        70.9161 
 855   0.0000       2.606713        70.9323 
 856   0.0000       2.613991        71.1303 
 857   0.0000       2.617051        71.2136 
 858   0.0000       2.629188        71.5438 
 859   0.0000       2.631930        71.6185 
 860   0.0000       2.644665        71.9650 
 861   0.0000       2.647807        72.0505 
 862   0.0000       2.650197        72.1155 
 863   0.0000       2.655563        72.2616 
 864   0.0000       2.661400        72.4204 
 865   0.0000       2.665943        72.5440 
 866   0.0000       2.671427        72.6932 
 867   0.0000       2.672847        72.7319 
 868   0.0000       2.674607        72.7798 
 869   0.0000       2.676879        72.8416 
 870   0.0000       2.683198        73.0135 
 871   0.0000       2.694738        73.3276 
 872   0.0000       2.715107        73.8818 
 873   0.0000       2.715583        73.8948 
 874   0.0000       2.718661        73.9785 
 875   0.0000       2.718698        73.9795 
 876   0.0000       2.721359        74.0519 
 877   0.0000       2.725433        74.1628 
 878   0.0000       2.738122        74.5081 
 879   0.0000       2.739640        74.5494 
 880   0.0000       2.740984        74.5860 
 881   0.0000       2.743780        74.6621 
 882   0.0000       2.754308        74.9485 
 883   0.0000       2.758778        75.0702 
 884   0.0000       2.763748        75.2054 
 885   0.0000       2.764292        75.2202 
 886   0.0000       2.771818        75.4250 
 887   0.0000       2.776892        75.5631 
 888   0.0000       2.791261        75.9541 
 889   0.0000       2.792676        75.9926 
 890   0.0000       2.802209        76.2520 
 891   0.0000       2.805830        76.3505 
 892   0.0000       2.810893        76.4883 
 893   0.0000       2.813170        76.5503 
 894   0.0000       2.819757        76.7295 
 895   0.0000       2.822179        76.7954 
 896   0.0000       2.832026        77.0634 
 897   0.0000       2.835093        77.1468 
 898   0.0000       2.847389        77.4814 
 899   0.0000       2.848011        77.4983 
 900   0.0000       2.850297        77.5605 
 901   0.0000       2.852172        77.6116 
 902   0.0000       2.871285        78.1316 
 903   0.0000       2.871647        78.1415 
 904   0.0000       2.872485        78.1643 
 905   0.0000       2.873380        78.1886 
 906   0.0000       2.885965        78.5311 
 907   0.0000       2.892410        78.7065 
 908   0.0000       2.906913        79.1011 
 909   0.0000       2.908043        79.1319 
 910   0.0000       2.911600        79.2287 
 911   0.0000       2.914466        79.3067 
 912   0.0000       2.941938        80.0542 
 913   0.0000       2.943161        80.0875 
 914   0.0000       2.948487        80.2324 
 915   0.0000       2.948541        80.2339 
 916   0.0000       2.953008        80.3554 
 917   0.0000       2.956615        80.4536 
 918   0.0000       3.011132        81.9371 
 919   0.0000       3.012621        81.9776 
 920   0.0000       3.020494        82.1918 
 921   0.0000       3.022214        82.2386 
 922   0.0000       3.070013        83.5393 
 923   0.0000       3.073676        83.6390 
 924   0.0000       3.112157        84.6861 
 925   0.0000       3.116679        84.8092 
 926   0.0000       3.122322        84.9627 
 927   0.0000       3.122709        84.9732 
 928   0.0000       3.160719        86.0075 
 929   0.0000       3.171996        86.3144 
 930   0.0000       3.196664        86.9856 
 931   0.0000       3.196856        86.9909 
 932   0.0000       3.244544        88.2885 
 933   0.0000       3.245633        88.3182 
 934   0.0000       3.273940        89.0884 
 935   0.0000       3.277568        89.1872 
 936   0.0000       3.288924        89.4962 
 937   0.0000       3.290868        89.5491 
 938   0.0000       3.393260        92.3353 
 939   0.0000       3.393521        92.3424 
 940   0.0000       3.492818        95.0444 
 941   0.0000       3.493262        95.0565 
 942   0.0000       3.570323        97.1534 
 943   0.0000       3.572614        97.2158 
 944   0.0000      13.252862       360.6287 
 945   0.0000      13.254374       360.6699 
 946   0.0000      13.368633       363.7790 
 947   0.0000      13.387657       364.2967 
 948   0.0000      13.502022       367.4087 
 949   0.0000      13.502054       367.4096 
 950   0.0000      13.659924       371.7054 
 951   0.0000      13.661112       371.7377 
 952   0.0000      13.671243       372.0134 
 953   0.0000      13.684255       372.3675 
 954   0.0000      13.738080       373.8322 
 955   0.0000      13.738399       373.8408 
 956   0.0000      13.748932       374.1275 
 957   0.0000      13.766068       374.5937 
 958   0.0000      13.773031       374.7832 
 959   0.0000      13.776037       374.8650 
 960   0.0000      13.788336       375.1997 
 961   0.0000      13.790362       375.2548 
 962   0.0000      13.915470       378.6592 
 963   0.0000      13.916798       378.6953 
 964   0.0000      13.924969       378.9177 
 965   0.0000      13.925626       378.9355 
 966   0.0000      13.941917       379.3788 
 967   0.0000      13.943118       379.4115 
 968   0.0000      13.985487       380.5644 
 969   0.0000      13.986494       380.5919 
 970   0.0000      14.030728       381.7955 
 971   0.0000      14.030908       381.8004 
 972   0.0000      14.099071       383.6552 
 973   0.0000      14.101484       383.7209 
 974   0.0000      14.127960       384.4413 
 975   0.0000      14.129103       384.4724 
 976   0.0000      14.151043       385.0695 
 977   0.0000      14.151567       385.0837 
 978   0.0000      14.168288       385.5387 
 979   0.0000      14.170547       385.6002 
 980   0.0000      14.198543       386.3620 
 981   0.0000      14.201562       386.4441 
 982   0.0000      14.215814       386.8320 
 983   0.0000      14.223805       387.0494 
 984   0.0000      14.248966       387.7341 
 985   0.0000      14.253324       387.8527 
 986   0.0000      14.291484       388.8911 
 987   0.0000      14.292589       388.9211 
 988   0.0000      14.359428       390.7399 
 989   0.0000      14.368559       390.9884 
 990   0.0000      14.561666       396.2431 
 991   0.0000      14.567239       396.3947 
 992   0.0000      14.593835       397.1184 
 993   0.0000      14.596101       397.1801 
 994   0.0000      19.405732       528.0568 
 995   0.0000      19.430821       528.7395 
 996   0.0000      19.582669       532.8715 
 997   0.0000      19.583522       532.8947 
 998   0.0000      25.739365       700.4037 
 999   0.0000      25.779322       701.4910 
 1000   0.0000      25.811876       702.3768 
 1001   0.0000      25.815144       702.4658 
 1002   0.0000      25.887185       704.4261 
 1003   0.0000      25.897996       704.7203 

                    ********************************
                    * MULLIKEN POPULATION ANALYSIS *
                    ********************************

-----------------------
MULLIKEN ATOMIC CHARGES
-----------------------
   0 C :   -0.266470
   1 C :   -0.031527
   2 C :   -0.260348
   3 C :   -0.243387
   4 C :   -0.245013
   5 C :   -0.243445
   6 C :    0.361302
   7 O :   -0.374933
   8 C :   -0.096546
   9 C :    0.310568
  10 C :    0.164440
  11 C :   -0.310667
  12 C :   -0.245280
  13 C :   -0.303631
  14 N :   -0.437851
  15 C :    0.570570
  16 O :   -0.444860
  17 C :   -0.252935
  18 C :   -0.370540
  19 C :   -0.134536
  20 C :   -0.385161
  21 C :   -0.224986
  22 C :   -0.386156
  23 C :    0.587751
  24 N :   -0.645621
  25 C :   -0.236432
  26 C :   -0.641928
  27 C :   -0.643957
  28 C :   -0.637753
  29 O :   -0.512803
  30 H :    0.236246
  31 H :    0.248114
  32 H :    0.237251
  33 H :    0.240050
  34 H :    0.246438
  35 H :    0.260243
  36 H :    0.237242
  37 H :    0.225684
  38 H :    0.231042
  39 H :    0.229715
  40 H :    0.229874
  41 H :    0.230821
  42 H :    0.412774
  43 H :    0.245096
  44 H :    0.243779
  45 H :    0.242171
  46 H :    0.266997
  47 H :    0.264702
  48 H :    0.274014
  49 H :    0.260164
  50 H :    0.259036
  51 H :    0.256818
  52 H :    0.255130
  53 H :    0.258844
  54 H :    0.250803
  55 H :    0.238988
  56 C :   -0.266518
  57 C :   -0.031572
  58 C :   -0.260257
  59 C :   -0.243563
  60 C :   -0.245022
  61 C :   -0.243456
  62 C :    0.361296
  63 O :   -0.374928
  64 C :   -0.096495
  65 C :    0.310554
  66 C :    0.164400
  67 C :   -0.310650
  68 C :   -0.245286
  69 C :   -0.303583
  70 N :   -0.437859
  71 C :    0.570609
  72 O :   -0.444840
  73 C :   -0.252935
  74 C :   -0.370513
  75 C :   -0.134574
  76 C :   -0.385224
  77 C :   -0.224820
  78 C :   -0.386263
  79 C :    0.588001
  80 N :   -0.645361
  81 C :   -0.236411
  82 C :   -0.641917
  83 C :   -0.643936
  84 C :   -0.637898
  85 O :   -0.513058
  86 H :    0.236236
  87 H :    0.248105
  88 H :    0.237266
  89 H :    0.240081
  90 H :    0.246456
  91 H :    0.260332
  92 H :    0.237319
  93 H :    0.225713
  94 H :    0.231058
  95 H :    0.229724
  96 H :    0.229879
  97 H :    0.230827
  98 H :    0.412540
  99 H :    0.245094
 100 H :    0.243780
 101 H :    0.242170
 102 H :    0.266998
 103 H :    0.264689
 104 H :    0.274011
 105 H :    0.260244
 106 H :    0.259042
 107 H :    0.256810
 108 H :    0.255125
 109 H :    0.258854
 110 H :    0.250800
 111 H :    0.239023
Sum of atomic charges:   -0.0000000

--------------------------------
MULLIKEN REDUCED ORBITAL CHARGES
--------------------------------
  0 C s       :     3.286966  s :     3.286966
      pz      :     0.904626  p :     2.939533
      px      :     0.979935
      py      :     1.054972
      dz2     :     0.010452  d :     0.039971
      dxz     :     0.007344
      dyz     :     0.008806
      dx2y2   :     0.006211
      dxy     :     0.007158
  1 C s       :     3.211249  s :     3.211249
      pz      :     0.903580  p :     2.777224
      px      :     0.993162
      py      :     0.880482
      dz2     :     0.008608  d :     0.043054
      dxz     :     0.006094
      dyz     :     0.012444
      dx2y2   :     0.008300
      dxy     :     0.007608
  2 C s       :     3.290450  s :     3.290450
      pz      :     1.019222  p :     2.929538
      px      :     0.996580
      py      :     0.913736
      dz2     :     0.007750  d :     0.040360
      dxz     :     0.008590
      dyz     :     0.009553
      dx2y2   :     0.006765
      dxy     :     0.007702
  3 C s       :     3.256251  s :     3.256251
      pz      :     0.920374  p :     2.947468
      px      :     0.982726
      py      :     1.044367
      dz2     :     0.010082  d :     0.039668
      dxz     :     0.007226
      dyz     :     0.008894
      dx2y2   :     0.006180
      dxy     :     0.007287
  4 C s       :     3.266481  s :     3.266481
      pz      :     1.030688  p :     2.938213
      px      :     0.943709
      py      :     0.963815
      dz2     :     0.008123  d :     0.040319
      dxz     :     0.005811
      dyz     :     0.011590
      dx2y2   :     0.007714
      dxy     :     0.007082
  5 C s       :     3.255515  s :     3.255515
      pz      :     0.994353  p :     2.948156
      px      :     1.020901
      py      :     0.932902
      dz2     :     0.007526  d :     0.039775
      dxz     :     0.008357
      dyz     :     0.010087
      dx2y2   :     0.006426
      dxy     :     0.007378
  6 C s       :     3.134099  s :     3.134099
      pz      :     0.807224  p :     2.404410
      px      :     0.746240
      py      :     0.850946
      dz2     :     0.017032  d :     0.100189
      dxz     :     0.005236
      dyz     :     0.041624
      dx2y2   :     0.015972
      dxy     :     0.020324
  7 O s       :     3.761591  s :     3.761591
      pz      :     1.801798  p :     4.583965
      px      :     1.384713
      py      :     1.397453
      dz2     :     0.003004  d :     0.029377
      dxz     :     0.000173
      dyz     :     0.007220
      dx2y2   :     0.007836
      dxy     :     0.011144
  8 C s       :     3.250338  s :     3.250338
      pz      :     0.880195  p :     2.803480
      px      :     1.041727
      py      :     0.881558
      dz2     :     0.010006  d :     0.042728
      dxz     :     0.006638
      dyz     :     0.010671
      dx2y2   :     0.008302
      dxy     :     0.007110
  9 C s       :     3.117425  s :     3.117425
      pz      :     0.826089  p :     2.496046
      px      :     0.876407
      py      :     0.793551
      dz2     :     0.015246  d :     0.075961
      dxz     :     0.012044
      dyz     :     0.018487
      dx2y2   :     0.014608
      dxy     :     0.015575
 10 C s       :     3.102433  s :     3.102433
      pz      :     0.878752  p :     2.667964
      px      :     0.947969
      py      :     0.841243
      dz2     :     0.014691  d :     0.065162
      dxz     :     0.009807
      dyz     :     0.015264
      dx2y2   :     0.012578
      dxy     :     0.012822
 11 C s       :     3.309835  s :     3.309835
      pz      :     1.042705  p :     2.960851
      px      :     0.954975
      py      :     0.963171
      dz2     :     0.009546  d :     0.039982
      dxz     :     0.006081
      dyz     :     0.010690
      dx2y2   :     0.007319
      dxy     :     0.006346
 12 C s       :     3.249877  s :     3.249877
      pz      :     0.969261  p :     2.955546
      px      :     1.018379
      py      :     0.967907
      dz2     :     0.008567  d :     0.039857
      dxz     :     0.008373
      dyz     :     0.010684
      dx2y2   :     0.005129
      dxy     :     0.007103
 13 C s       :     3.290844  s :     3.290844
      pz      :     0.927986  p :     2.972876
      px      :     0.986487
      py      :     1.058403
      dz2     :     0.010104  d :     0.039910
      dxz     :     0.007935
      dyz     :     0.010398
      dx2y2   :     0.005397
      dxy     :     0.006077
 14 N s       :     3.612495  s :     3.612495
      pz      :     1.380809  p :     3.779383
      px      :     1.146183
      py      :     1.252391
      dz2     :     0.013425  d :     0.045973
      dxz     :     0.010023
      dyz     :     0.008725
      dx2y2   :     0.006991
      dxy     :     0.006809
 15 C s       :     3.012409  s :     3.012409
      pz      :     0.737417  p :     2.316811
      px      :     0.830155
      py      :     0.749239
      dz2     :     0.023467  d :     0.100211
      dxz     :     0.020120
      dyz     :     0.031176
      dx2y2   :     0.013450
      dxy     :     0.011998
 16 O s       :     3.799186  s :     3.799186
      pz      :     1.624944  p :     4.605367
      px      :     1.582492
      py      :     1.397931
      dz2     :     0.007558  d :     0.040307
      dxz     :     0.008248
      dyz     :     0.012261
      dx2y2   :     0.006824
      dxy     :     0.005417
 17 C s       :     3.316895  s :     3.316895
      pz      :     0.980462  p :     2.882606
      px      :     0.954484
      py      :     0.947660
      dz2     :     0.012360  d :     0.053434
      dxz     :     0.006860
      dyz     :     0.011573
      dx2y2   :     0.007734
      dxy     :     0.014907
 18 C s       :     3.312952  s :     3.312952
      pz      :     1.049604  p :     3.015137
      px      :     1.040277
      py      :     0.925255
      dz2     :     0.011677  d :     0.042452
      dxz     :     0.001894
      dyz     :     0.010479
      dx2y2   :     0.007694
      dxy     :     0.010707
 19 C s       :     3.248238  s :     3.248238
      pz      :     0.944572  p :     2.832076
      px      :     0.931334
      py      :     0.956170
      dz2     :     0.013178  d :     0.054222
      dxz     :     0.006618
      dyz     :     0.011621
      dx2y2   :     0.010540
      dxy     :     0.012263
 20 C s       :     3.320677  s :     3.320677
      pz      :     0.887123  p :     3.021223
      px      :     1.147444
      py      :     0.986656
      dz2     :     0.011818  d :     0.043261
      dxz     :     0.004424
      dyz     :     0.009353
      dx2y2   :     0.005709
      dxy     :     0.011956
 21 C s       :     3.275004  s :     3.275004
      pz      :     0.994313  p :     2.897417
      px      :     0.952848
      py      :     0.950257
      dz2     :     0.012633  d :     0.052564
      dxz     :     0.006688
      dyz     :     0.011625
      dx2y2   :     0.009587
      dxy     :     0.012031
 22 C s       :     3.326668  s :     3.326668
      pz      :     0.952671  p :     3.016891
      px      :     1.037223
      py      :     1.026997
      dz2     :     0.008783  d :     0.042597
      dxz     :     0.004881
      dyz     :     0.012262
      dx2y2   :     0.007186
      dxy     :     0.009485
 23 C s       :     2.945472  s :     2.945472
      pz      :     0.736676  p :     2.344989
      px      :     0.847791
      py      :     0.760522
      dz2     :     0.040591  d :     0.121788
      dxz     :     0.029463
      dyz     :     0.026011
      dx2y2   :     0.012535
      dxy     :     0.013187
 24 N s       :     3.558386  s :     3.558386
      pz      :     1.154468  p :     4.052173
      px      :     1.369401
      py      :     1.528304
      dz2     :     0.011450  d :     0.035062
      dxz     :     0.006954
      dyz     :     0.007504
      dx2y2   :     0.005107
      dxy     :     0.004048
 25 C s       :     3.268430  s :     3.268430
      pz      :     0.916408  p :     2.910109
      px      :     0.947557
      py      :     1.046144
      dz2     :     0.011398  d :     0.057893
      dxz     :     0.009806
      dyz     :     0.016409
      dx2y2   :     0.008301
      dxy     :     0.011978
 26 C s       :     3.389597  s :     3.389597
      pz      :     1.155345  p :     3.215462
      px      :     0.954202
      py      :     1.105915
      dz2     :     0.008066  d :     0.036869
      dxz     :     0.003152
      dyz     :     0.010420
      dx2y2   :     0.005393
      dxy     :     0.009837
 27 C s       :     3.383765  s :     3.383765
      pz      :     1.055230  p :     3.223181
      px      :     1.135108
      py      :     1.032842
      dz2     :     0.012472  d :     0.037011
      dxz     :     0.001586
      dyz     :     0.006622
      dx2y2   :     0.006203
      dxy     :     0.010128
 28 C s       :     3.379495  s :     3.379495
      pz      :     0.958997  p :     3.221409
      px      :     1.139777
      py      :     1.122634
      dz2     :     0.009141  d :     0.036850
      dxz     :     0.003173
      dyz     :     0.010183
      dx2y2   :     0.004289
      dxy     :     0.010064
 29 O s       :     3.778356  s :     3.778356
      pz      :     1.586855  p :     4.708397
      px      :     1.603651
      py      :     1.517890
      dz2     :     0.005652  d :     0.026051
      dxz     :     0.006855
      dyz     :     0.006208
      dx2y2   :     0.004034
      dxy     :     0.003301
 30 H s       :     0.763754  s :     0.763754
 31 H s       :     0.751886  s :     0.751886
 32 H s       :     0.762749  s :     0.762749
 33 H s       :     0.759950  s :     0.759950
 34 H s       :     0.753562  s :     0.753562
 35 H s       :     0.739757  s :     0.739757
 36 H s       :     0.762758  s :     0.762758
 37 H s       :     0.774316  s :     0.774316
 38 H s       :     0.768958  s :     0.768958
 39 H s       :     0.770285  s :     0.770285
 40 H s       :     0.770126  s :     0.770126
 41 H s       :     0.769179  s :     0.769179
 42 H s       :     0.587226  s :     0.587226
 43 H s       :     0.754904  s :     0.754904
 44 H s       :     0.756221  s :     0.756221
 45 H s       :     0.757829  s :     0.757829
 46 H s       :     0.733003  s :     0.733003
 47 H s       :     0.735298  s :     0.735298
 48 H s       :     0.725986  s :     0.725986
 49 H s       :     0.739836  s :     0.739836
 50 H s       :     0.740964  s :     0.740964
 51 H s       :     0.743182  s :     0.743182
 52 H s       :     0.744870  s :     0.744870
 53 H s       :     0.741156  s :     0.741156
 54 H s       :     0.749197  s :     0.749197
 55 H s       :     0.761012  s :     0.761012
 56 C s       :     3.286968  s :     3.286968
      pz      :     0.904659  p :     2.939579
      px      :     0.980289
      py      :     1.054631
      dz2     :     0.010446  d :     0.039971
      dxz     :     0.007353
      dyz     :     0.008784
      dx2y2   :     0.006189
      dxy     :     0.007200
 57 C s       :     3.211225  s :     3.211225
      pz      :     0.903814  p :     2.777292
      px      :     0.992607
      py      :     0.880871
      dz2     :     0.008595  d :     0.043055
      dxz     :     0.006115
      dyz     :     0.012421
      dx2y2   :     0.008314
      dxy     :     0.007610
 58 C s       :     3.290418  s :     3.290418
      pz      :     1.019144  p :     2.929476
      px      :     0.996922
      py      :     0.913410
      dz2     :     0.007741  d :     0.040362
      dxz     :     0.008618
      dyz     :     0.009518
      dx2y2   :     0.006784
      dxy     :     0.007700
 59 C s       :     3.256286  s :     3.256286
      pz      :     0.920573  p :     2.947609
      px      :     0.982901
      py      :     1.044134
      dz2     :     0.010073  d :     0.039668
      dxz     :     0.007238
      dyz     :     0.008871
      dx2y2   :     0.006157
      dxy     :     0.007329
 60 C s       :     3.266484  s :     3.266484
      pz      :     1.030601  p :     2.938218
      px      :     0.943408
      py      :     0.964209
      dz2     :     0.008107  d :     0.040320
      dxz     :     0.005831
      dyz     :     0.011569
      dx2y2   :     0.007727
      dxy     :     0.007086
 61 C s       :     3.255512  s :     3.255512
      pz      :     0.994316  p :     2.948169
      px      :     1.021034
      py      :     0.932819
      dz2     :     0.007515  d :     0.039775
      dxz     :     0.008390
      dyz     :     0.010047
      dx2y2   :     0.006444
      dxy     :     0.007378
 62 C s       :     3.134074  s :     3.134074
      pz      :     0.807213  p :     2.404442
      px      :     0.746265
      py      :     0.850964
      dz2     :     0.017038  d :     0.100188
      dxz     :     0.005241
      dyz     :     0.041603
      dx2y2   :     0.015981
      dxy     :     0.020324
 63 O s       :     3.761588  s :     3.761588
      pz      :     1.801628  p :     4.583964
      px      :     1.384776
      py      :     1.397560
      dz2     :     0.003004  d :     0.029377
      dxz     :     0.000174
      dyz     :     0.007222
      dx2y2   :     0.007834
      dxy     :     0.011143
 64 C s       :     3.250308  s :     3.250308
      pz      :     0.880043  p :     2.803458
      px      :     1.042180
      py      :     0.881235
      dz2     :     0.010009  d :     0.042728
      dxz     :     0.006619
      dyz     :     0.010690
      dx2y2   :     0.008299
      dxy     :     0.007111
 65 C s       :     3.117420  s :     3.117420
      pz      :     0.826064  p :     2.496064
      px      :     0.877503
      py      :     0.792497
      dz2     :     0.015250  d :     0.075962
      dxz     :     0.011989
      dyz     :     0.018547
      dx2y2   :     0.014587
      dxy     :     0.015590
 66 C s       :     3.102463  s :     3.102463
      pz      :     0.878688  p :     2.667977
      px      :     0.948833
      py      :     0.840455
      dz2     :     0.014696  d :     0.065160
      dxz     :     0.009761
      dyz     :     0.015307
      dx2y2   :     0.012568
      dxy     :     0.012828
 67 C s       :     3.309832  s :     3.309832
      pz      :     1.042765  p :     2.960835
      px      :     0.955113
      py      :     0.962957
      dz2     :     0.009552  d :     0.039983
      dxz     :     0.006054
      dyz     :     0.010713
      dx2y2   :     0.007307
      dxy     :     0.006355
 68 C s       :     3.249877  s :     3.249877
      pz      :     0.969181  p :     2.955553
      px      :     1.018319
      py      :     0.968054
      dz2     :     0.008570  d :     0.039856
      dxz     :     0.008340
      dyz     :     0.010719
      dx2y2   :     0.005123
      dxy     :     0.007103
 69 C s       :     3.290864  s :     3.290864
      pz      :     0.928031  p :     2.972808
      px      :     0.986057
      py      :     1.058720
      dz2     :     0.010102  d :     0.039911
      dxz     :     0.007918
      dyz     :     0.010422
      dx2y2   :     0.005423
      dxy     :     0.006046
 70 N s       :     3.612472  s :     3.612472
      pz      :     1.380917  p :     3.779414
      px      :     1.146782
      py      :     1.251715
      dz2     :     0.013426  d :     0.045973
      dxz     :     0.010027
      dyz     :     0.008727
      dx2y2   :     0.007016
      dxy     :     0.006777
 71 C s       :     3.012389  s :     3.012389
      pz      :     0.737390  p :     2.316790
      px      :     0.830547
      py      :     0.748853
      dz2     :     0.023467  d :     0.100212
      dxz     :     0.020057
      dyz     :     0.031262
      dx2y2   :     0.013436
      dxy     :     0.011989
 72 O s       :     3.799207  s :     3.799207
      pz      :     1.624906  p :     4.605323
      px      :     1.584093
      py      :     1.396325
      dz2     :     0.007559  d :     0.040310
      dxz     :     0.008219
      dyz     :     0.012293
      dx2y2   :     0.006798
      dxy     :     0.005441
 73 C s       :     3.316906  s :     3.316906
      pz      :     0.980427  p :     2.882595
      px      :     0.954848
      py      :     0.947320
      dz2     :     0.012352  d :     0.053434
      dxz     :     0.006874
      dyz     :     0.011569
      dx2y2   :     0.007755
      dxy     :     0.014884
 74 C s       :     3.312954  s :     3.312954
      pz      :     1.049637  p :     3.015108
      px      :     1.039398
      py      :     0.926073
      dz2     :     0.011676  d :     0.042451
      dxz     :     0.001907
      dyz     :     0.010470
      dx2y2   :     0.007618
      dxy     :     0.010780
 75 C s       :     3.248239  s :     3.248239
      pz      :     0.944541  p :     2.832111
      px      :     0.931363
      py      :     0.956207
      dz2     :     0.013177  d :     0.054223
      dxz     :     0.006614
      dyz     :     0.011628
      dx2y2   :     0.010496
      dxy     :     0.012308
 76 C s       :     3.320694  s :     3.320694
      pz      :     0.887168  p :     3.021270
      px      :     1.147823
      py      :     0.986278
      dz2     :     0.011815  d :     0.043260
      dxz     :     0.004416
      dyz     :     0.009365
      dx2y2   :     0.005623
      dxy     :     0.012042
 77 C s       :     3.274982  s :     3.274982
      pz      :     0.994303  p :     2.897274
      px      :     0.952807
      py      :     0.950165
      dz2     :     0.012629  d :     0.052564
      dxz     :     0.006689
      dyz     :     0.011631
      dx2y2   :     0.009519
      dxy     :     0.012096
 78 C s       :     3.326718  s :     3.326718
      pz      :     0.952765  p :     3.016948
      px      :     1.035944
      py      :     1.028238
      dz2     :     0.008774  d :     0.042597
      dxz     :     0.004895
      dyz     :     0.012258
      dx2y2   :     0.007134
      dxy     :     0.009536
 79 C s       :     2.945507  s :     2.945507
      pz      :     0.736591  p :     2.344709
      px      :     0.847123
      py      :     0.760994
      dz2     :     0.040600  d :     0.121784
      dxz     :     0.029435
      dyz     :     0.026016
      dx2y2   :     0.012511
      dxy     :     0.013222
 80 N s       :     3.558356  s :     3.558356
      pz      :     1.154366  p :     4.051940
      px      :     1.370841
      py      :     1.526732
      dz2     :     0.011446  d :     0.035066
      dxz     :     0.006949
      dyz     :     0.007517
      dx2y2   :     0.005042
      dxy     :     0.004111
 81 C s       :     3.268418  s :     3.268418
      pz      :     0.916643  p :     2.910098
      px      :     0.948459
      py      :     1.044996
      dz2     :     0.011385  d :     0.057894
      dxz     :     0.009770
      dyz     :     0.016448
      dx2y2   :     0.008252
      dxy     :     0.012040
 82 C s       :     3.389588  s :     3.389588
      pz      :     1.155361  p :     3.215461
      px      :     0.953180
      py      :     1.106920
      dz2     :     0.008056  d :     0.036868
      dxz     :     0.003187
      dyz     :     0.010398
      dx2y2   :     0.005387
      dxy     :     0.009841
 83 C s       :     3.383759  s :     3.383759
      pz      :     1.055285  p :     3.223166
      px      :     1.135341
      py      :     1.032540
      dz2     :     0.012473  d :     0.037010
      dxz     :     0.001572
      dyz     :     0.006634
      dx2y2   :     0.006113
      dxy     :     0.010218
 84 C s       :     3.379559  s :     3.379559
      pz      :     0.958988  p :     3.221489
      px      :     1.139914
      py      :     1.122587
      dz2     :     0.009140  d :     0.036850
      dxz     :     0.003167
      dyz     :     0.010191
      dx2y2   :     0.004228
      dxy     :     0.010124
 85 O s       :     3.778540  s :     3.778540
      pz      :     1.587328  p :     4.708463
      px      :     1.603157
      py      :     1.517979
      dz2     :     0.005643  d :     0.026054
      dxz     :     0.006842
      dyz     :     0.006217
      dx2y2   :     0.004054
      dxy     :     0.003299
 86 H s       :     0.763764  s :     0.763764
 87 H s       :     0.751895  s :     0.751895
 88 H s       :     0.762734  s :     0.762734
 89 H s       :     0.759919  s :     0.759919
 90 H s       :     0.753544  s :     0.753544
 91 H s       :     0.739668  s :     0.739668
 92 H s       :     0.762681  s :     0.762681
 93 H s       :     0.774287  s :     0.774287
 94 H s       :     0.768942  s :     0.768942
 95 H s       :     0.770276  s :     0.770276
 96 H s       :     0.770121  s :     0.770121
 97 H s       :     0.769173  s :     0.769173
 98 H s       :     0.587460  s :     0.587460
 99 H s       :     0.754906  s :     0.754906
100 H s       :     0.756220  s :     0.756220
101 H s       :     0.757830  s :     0.757830
102 H s       :     0.733002  s :     0.733002
103 H s       :     0.735311  s :     0.735311
104 H s       :     0.725989  s :     0.725989
105 H s       :     0.739756  s :     0.739756
106 H s       :     0.740958  s :     0.740958
107 H s       :     0.743190  s :     0.743190
108 H s       :     0.744875  s :     0.744875
109 H s       :     0.741146  s :     0.741146
110 H s       :     0.749200  s :     0.749200
111 H s       :     0.760977  s :     0.760977


                     *******************************
                     * LOEWDIN POPULATION ANALYSIS *
                     *******************************

----------------------
LOEWDIN ATOMIC CHARGES
----------------------
   0 C :   -0.106747
   1 C :   -0.101489
   2 C :   -0.101909
   3 C :   -0.143579
   4 C :   -0.123440
   5 C :   -0.145290
   6 C :    0.133739
   7 O :   -0.216399
   8 C :   -0.112557
   9 C :    0.066909
  10 C :   -0.026312
  11 C :   -0.116466
  12 C :   -0.140772
  13 C :   -0.105084
  14 N :   -0.181495
  15 C :    0.138914
  16 O :   -0.065211
  17 C :   -0.100907
  18 C :   -0.200189
  19 C :   -0.101479
  20 C :   -0.204761
  21 C :   -0.115568
  22 C :   -0.195377
  23 C :    0.118353
  24 N :   -0.205574
  25 C :   -0.129721
  26 C :   -0.332098
  27 C :   -0.340329
  28 C :   -0.336602
  29 O :   -0.330179
  30 H :    0.138267
  31 H :    0.142018
  32 H :    0.134699
  33 H :    0.135029
  34 H :    0.142683
  35 H :    0.144086
  36 H :    0.135716
  37 H :    0.131969
  38 H :    0.133924
  39 H :    0.131844
  40 H :    0.132916
  41 H :    0.133575
  42 H :    0.268095
  43 H :    0.139121
  44 H :    0.139092
  45 H :    0.138707
  46 H :    0.160428
  47 H :    0.154839
  48 H :    0.159297
  49 H :    0.154727
  50 H :    0.151589
  51 H :    0.150082
  52 H :    0.149920
  53 H :    0.155047
  54 H :    0.136300
  55 H :    0.127586
  56 C :   -0.106762
  57 C :   -0.101493
  58 C :   -0.101906
  59 C :   -0.143622
  60 C :   -0.123450
  61 C :   -0.145307
  62 C :    0.133737
  63 O :   -0.216407
  64 C :   -0.112579
  65 C :    0.066928
  66 C :   -0.026323
  67 C :   -0.116449
  68 C :   -0.140777
  69 C :   -0.105069
  70 N :   -0.181504
  71 C :    0.138909
  72 O :   -0.065159
  73 C :   -0.100910
  74 C :   -0.200180
  75 C :   -0.101485
  76 C :   -0.204764
  77 C :   -0.115543
  78 C :   -0.195381
  79 C :    0.118391
  80 N :   -0.205459
  81 C :   -0.129716
  82 C :   -0.332099
  83 C :   -0.340327
  84 C :   -0.336618
  85 O :   -0.330270
  86 H :    0.138269
  87 H :    0.142015
  88 H :    0.134704
  89 H :    0.135038
  90 H :    0.142687
  91 H :    0.144104
  92 H :    0.135725
  93 H :    0.131981
  94 H :    0.133929
  95 H :    0.131851
  96 H :    0.132921
  97 H :    0.133580
  98 H :    0.268097
  99 H :    0.139121
 100 H :    0.139093
 101 H :    0.138706
 102 H :    0.160427
 103 H :    0.154836
 104 H :    0.159305
 105 H :    0.154751
 106 H :    0.151571
 107 H :    0.150079
 108 H :    0.149917
 109 H :    0.155045
 110 H :    0.136305
 111 H :    0.127605

-------------------------------
LOEWDIN REDUCED ORBITAL CHARGES
-------------------------------
  0 C s       :     2.891037  s :     2.891037
      pz      :     1.047059  p :     3.124859
      px      :     1.010323
      py      :     1.067478
      dz2     :     0.024997  d :     0.090851
      dxz     :     0.018071
      dyz     :     0.021625
      dx2y2   :     0.012544
      dxy     :     0.013614
  1 C s       :     2.850984  s :     2.850984
      pz      :     1.037462  p :     3.143775
      px      :     1.044628
      py      :     1.061685
      dz2     :     0.021854  d :     0.106730
      dxz     :     0.014828
      dyz     :     0.031424
      dx2y2   :     0.019017
      dxy     :     0.019607
  2 C s       :     2.890780  s :     2.890780
      pz      :     1.066508  p :     3.119904
      px      :     1.007249
      py      :     1.046148
      dz2     :     0.017806  d :     0.091225
      dxz     :     0.016543
      dyz     :     0.024462
      dx2y2   :     0.015990
      dxy     :     0.016424
  3 C s       :     2.892573  s :     2.892573
      pz      :     1.065810  p :     3.160558
      px      :     1.025159
      py      :     1.069589
      dz2     :     0.024160  d :     0.090448
      dxz     :     0.018125
      dyz     :     0.021899
      dx2y2   :     0.012185
      dxy     :     0.014078
  4 C s       :     2.897092  s :     2.897092
      pz      :     1.060415  p :     3.135291
      px      :     1.009783
      py      :     1.065094
      dz2     :     0.017900  d :     0.091057
      dxz     :     0.012980
      dyz     :     0.025208
      dx2y2   :     0.017230
      dxy     :     0.017739
  5 C s       :     2.892500  s :     2.892500
      pz      :     1.064705  p :     3.162135
      px      :     1.027851
      py      :     1.069579
      dz2     :     0.017616  d :     0.090656
      dxz     :     0.016070
      dyz     :     0.025500
      dx2y2   :     0.015069
      dxy     :     0.016401
  6 C s       :     2.847519  s :     2.847519
      pz      :     1.009442  p :     2.789952
      px      :     0.751803
      py      :     1.028707
      dz2     :     0.037002  d :     0.228791
      dxz     :     0.010157
      dyz     :     0.102570
      dx2y2   :     0.038107
      dxy     :     0.040956
  7 O s       :     3.511294  s :     3.511294
      pz      :     1.782956  p :     4.648061
      px      :     1.376932
      py      :     1.488172
      dz2     :     0.006967  d :     0.057044
      dxz     :     0.000240
      dyz     :     0.015911
      dx2y2   :     0.019258
      dxy     :     0.014669
  8 C s       :     2.849434  s :     2.849434
      pz      :     1.052199  p :     3.157219
      px      :     1.054284
      py      :     1.050736
      dz2     :     0.025111  d :     0.105904
      dxz     :     0.015782
      dyz     :     0.028875
      dx2y2   :     0.018582
      dxy     :     0.017554
  9 C s       :     2.816847  s :     2.816847
      pz      :     1.013178  p :     2.938133
      px      :     0.945176
      py      :     0.979780
      dz2     :     0.038507  d :     0.178112
      dxz     :     0.028154
      dyz     :     0.043622
      dx2y2   :     0.031328
      dxy     :     0.036502
 10 C s       :     2.819670  s :     2.819670
      pz      :     1.055571  p :     3.052757
      px      :     1.011773
      py      :     0.985413
      dz2     :     0.038101  d :     0.153885
      dxz     :     0.022433
      dyz     :     0.037878
      dx2y2   :     0.025515
      dxy     :     0.029958
 11 C s       :     2.893622  s :     2.893622
      pz      :     1.076201  p :     3.132868
      px      :     1.003210
      py      :     1.053457
      dz2     :     0.020626  d :     0.089976
      dxz     :     0.013428
      dyz     :     0.024319
      dx2y2   :     0.016178
      dxy     :     0.015424
 12 C s       :     2.889057  s :     2.889057
      pz      :     1.074050  p :     3.161143
      px      :     1.027437
      py      :     1.059656
      dz2     :     0.021126  d :     0.090572
      dxz     :     0.017306
      dyz     :     0.026804
      dx2y2   :     0.010965
      dxy     :     0.014372
 13 C s       :     2.888754  s :     2.888754
      pz      :     1.062226  p :     3.126017
      px      :     1.005793
      py      :     1.057998
      dz2     :     0.025194  d :     0.090313
      dxz     :     0.019189
      dyz     :     0.024574
      dx2y2   :     0.010306
      dxy     :     0.011051
 14 N s       :     3.202789  s :     3.202789
      pz      :     1.429896  p :     3.884375
      px      :     1.182256
      py      :     1.272223
      dz2     :     0.026888  d :     0.094331
      dxz     :     0.020074
      dyz     :     0.016904
      dx2y2   :     0.015816
      dxy     :     0.014649
 15 C s       :     2.827544  s :     2.827544
      pz      :     0.956973  p :     2.810219
      px      :     0.942203
      py      :     0.911043
      dz2     :     0.054812  d :     0.223323
      dxz     :     0.044868
      dyz     :     0.071620
      dx2y2   :     0.026738
      dxy     :     0.025284
 16 O s       :     3.404855  s :     3.404855
      pz      :     1.621275  p :     4.574435
      px      :     1.560742
      py      :     1.392418
      dz2     :     0.013521  d :     0.085922
      dxz     :     0.014712
      dyz     :     0.025951
      dx2y2   :     0.017302
      dxy     :     0.014436
 17 C s       :     2.834417  s :     2.834417
      pz      :     1.067422  p :     3.142150
      px      :     1.038954
      py      :     1.035773
      dz2     :     0.029156  d :     0.124340
      dxz     :     0.014310
      dyz     :     0.028312
      dx2y2   :     0.017552
      dxy     :     0.035010
 18 C s       :     2.902869  s :     2.902869
      pz      :     1.084921  p :     3.209369
      px      :     1.082822
      py      :     1.041625
      dz2     :     0.022091  d :     0.087952
      dxz     :     0.004282
      dyz     :     0.022506
      dx2y2   :     0.016321
      dxy     :     0.022752
 19 C s       :     2.833743  s :     2.833743
      pz      :     1.051499  p :     3.140650
      px      :     1.039023
      py      :     1.050128
      dz2     :     0.031823  d :     0.127086
      dxz     :     0.014751
      dyz     :     0.027701
      dx2y2   :     0.024017
      dxy     :     0.028794
 20 C s       :     2.902387  s :     2.902387
      pz      :     1.037307  p :     3.211870
      px      :     1.109799
      py      :     1.064765
      dz2     :     0.026017  d :     0.090504
      dxz     :     0.009443
      dyz     :     0.022220
      dx2y2   :     0.010999
      dxy     :     0.021825
 21 C s       :     2.842163  s :     2.842163
      pz      :     1.058022  p :     3.150967
      px      :     1.041308
      py      :     1.051636
      dz2     :     0.029923  d :     0.122438
      dxz     :     0.014286
      dyz     :     0.027480
      dx2y2   :     0.021878
      dxy     :     0.028871
 22 C s       :     2.905591  s :     2.905591
      pz      :     1.048348  p :     3.201555
      px      :     1.075101
      py      :     1.078106
      dz2     :     0.019535  d :     0.088231
      dxz     :     0.010619
      dyz     :     0.024538
      dx2y2   :     0.013730
      dxy     :     0.019808
 23 C s       :     2.821502  s :     2.821502
      pz      :     0.972505  p :     2.781628
      px      :     0.990649
      py      :     0.818474
      dz2     :     0.098459  d :     0.278518
      dxz     :     0.067044
      dyz     :     0.056296
      dx2y2   :     0.026725
      dxy     :     0.029994
 24 N s       :     3.100742  s :     3.100742
      pz      :     1.216074  p :     4.021542
      px      :     1.311645
      py      :     1.493823
      dz2     :     0.029116  d :     0.083291
      dxz     :     0.020800
      dyz     :     0.016941
      dx2y2   :     0.009345
      dxy     :     0.007089
 25 C s       :     2.894104  s :     2.894104
      pz      :     0.993605  p :     3.114976
      px      :     1.050945
      py      :     1.070426
      dz2     :     0.023685  d :     0.120641
      dxz     :     0.021991
      dyz     :     0.032520
      dx2y2   :     0.018210
      dxy     :     0.024234
 26 C s       :     2.955149  s :     2.955149
      pz      :     1.140751  p :     3.307984
      px      :     1.045711
      py      :     1.121522
      dz2     :     0.014194  d :     0.068966
      dxz     :     0.006698
      dyz     :     0.017403
      dx2y2   :     0.011066
      dxy     :     0.019605
 27 C s       :     2.949653  s :     2.949653
      pz      :     1.101577  p :     3.321196
      px      :     1.131246
      py      :     1.088372
      dz2     :     0.022524  d :     0.069481
      dxz     :     0.003218
      dyz     :     0.014024
      dx2y2   :     0.011648
      dxy     :     0.018066
 28 C s       :     2.946675  s :     2.946675
      pz      :     1.060147  p :     3.320229
      px      :     1.133757
      py      :     1.126326
      dz2     :     0.019401  d :     0.069698
      dxz     :     0.007034
      dyz     :     0.019680
      dx2y2   :     0.006991
      dxy     :     0.016592
 29 O s       :     3.514400  s :     3.514400
      pz      :     1.613141  p :     4.763309
      px      :     1.624856
      py      :     1.525312
      dz2     :     0.012188  d :     0.052469
      dxz     :     0.015022
      dyz     :     0.011512
      dx2y2   :     0.006402
      dxy     :     0.007345
 30 H s       :     0.861733  s :     0.861733
 31 H s       :     0.857982  s :     0.857982
 32 H s       :     0.865301  s :     0.865301
 33 H s       :     0.864971  s :     0.864971
 34 H s       :     0.857317  s :     0.857317
 35 H s       :     0.855914  s :     0.855914
 36 H s       :     0.864284  s :     0.864284
 37 H s       :     0.868031  s :     0.868031
 38 H s       :     0.866076  s :     0.866076
 39 H s       :     0.868156  s :     0.868156
 40 H s       :     0.867084  s :     0.867084
 41 H s       :     0.866425  s :     0.866425
 42 H s       :     0.731905  s :     0.731905
 43 H s       :     0.860879  s :     0.860879
 44 H s       :     0.860908  s :     0.860908
 45 H s       :     0.861293  s :     0.861293
 46 H s       :     0.839572  s :     0.839572
 47 H s       :     0.845161  s :     0.845161
 48 H s       :     0.840703  s :     0.840703
 49 H s       :     0.845273  s :     0.845273
 50 H s       :     0.848411  s :     0.848411
 51 H s       :     0.849918  s :     0.849918
 52 H s       :     0.850080  s :     0.850080
 53 H s       :     0.844953  s :     0.844953
 54 H s       :     0.863700  s :     0.863700
 55 H s       :     0.872414  s :     0.872414
 56 C s       :     2.891038  s :     2.891038
      pz      :     1.046901  p :     3.124872
      px      :     1.010814
      py      :     1.067156
      dz2     :     0.024968  d :     0.090852
      dxz     :     0.018106
      dyz     :     0.021563
      dx2y2   :     0.012520
      dxy     :     0.013695
 57 C s       :     2.850976  s :     2.850976
      pz      :     1.037399  p :     3.143787
      px      :     1.045001
      py      :     1.061387
      dz2     :     0.021815  d :     0.106730
      dxz     :     0.014893
      dyz     :     0.031348
      dx2y2   :     0.019043
      dxy     :     0.019631
 58 C s       :     2.890783  s :     2.890783
      pz      :     1.066357  p :     3.119896
      px      :     1.007763
      py      :     1.045777
      dz2     :     0.017781  d :     0.091227
      dxz     :     0.016609
      dyz     :     0.024379
      dx2y2   :     0.016022
      dxy     :     0.016436
 59 C s       :     2.892573  s :     2.892573
      pz      :     1.065713  p :     3.160601
      px      :     1.025599
      py      :     1.069289
      dz2     :     0.024126  d :     0.090449
      dxz     :     0.018166
      dyz     :     0.021836
      dx2y2   :     0.012161
      dxy     :     0.014160
 60 C s       :     2.897092  s :     2.897092
      pz      :     1.060250  p :     3.135301
      px      :     1.010303
      py      :     1.064749
      dz2     :     0.017864  d :     0.091057
      dxz     :     0.013048
      dyz     :     0.025131
      dx2y2   :     0.017251
      dxy     :     0.017763
 61 C s       :     2.892500  s :     2.892500
      pz      :     1.064583  p :     3.162152
      px      :     1.028227
      py      :     1.069342
      dz2     :     0.017586  d :     0.090655
      dxz     :     0.016141
      dyz     :     0.025410
      dx2y2   :     0.015098
      dxy     :     0.016420
 62 C s       :     2.847524  s :     2.847524
      pz      :     1.009357  p :     2.789951
      px      :     0.751825
      py      :     1.028769
      dz2     :     0.037019  d :     0.228788
      dxz     :     0.010170
      dyz     :     0.102512
      dx2y2   :     0.038131
      dxy     :     0.040955
 63 O s       :     3.511296  s :     3.511296
      pz      :     1.782810  p :     4.648068
      px      :     1.376993
      py      :     1.488265
      dz2     :     0.006967  d :     0.057044
      dxz     :     0.000242
      dyz     :     0.015912
      dx2y2   :     0.019255
      dxy     :     0.014667
 64 C s       :     2.849437  s :     2.849437
      pz      :     1.052198  p :     3.157235
      px      :     1.054129
      py      :     1.050908
      dz2     :     0.025120  d :     0.105907
      dxz     :     0.015717
      dyz     :     0.028942
      dx2y2   :     0.018585
      dxy     :     0.017543
 65 C s       :     2.816847  s :     2.816847
      pz      :     1.013228  p :     2.938109
      px      :     0.945479
      py      :     0.979403
      dz2     :     0.038521  d :     0.178116
      dxz     :     0.028011
      dyz     :     0.043772
      dx2y2   :     0.031294
      dxy     :     0.036518
 66 C s       :     2.819674  s :     2.819674
      pz      :     1.055569  p :     3.052769
      px      :     1.011776
      py      :     0.985424
      dz2     :     0.038119  d :     0.153880
      dxz     :     0.022317
      dyz     :     0.037986
      dx2y2   :     0.025515
      dxy     :     0.029943
 67 C s       :     2.893628  s :     2.893628
      pz      :     1.076245  p :     3.132845
      px      :     1.002816
      py      :     1.053784
      dz2     :     0.020637  d :     0.089976
      dxz     :     0.013345
      dyz     :     0.024398
      dx2y2   :     0.016164
      dxy     :     0.015432
 68 C s       :     2.889053  s :     2.889053
      pz      :     1.074073  p :     3.161153
      px      :     1.027147
      py      :     1.059933
      dz2     :     0.021135  d :     0.090571
      dxz     :     0.017230
      dyz     :     0.026887
      dx2y2   :     0.010959
      dxy     :     0.014361
 69 C s       :     2.888753  s :     2.888753
      pz      :     1.062282  p :     3.126003
      px      :     1.005364
      py      :     1.058358
      dz2     :     0.025193  d :     0.090313
      dxz     :     0.019135
      dyz     :     0.024640
      dx2y2   :     0.010345
      dxy     :     0.011001
 70 N s       :     3.202789  s :     3.202789
      pz      :     1.429998  p :     3.884387
      px      :     1.182508
      py      :     1.271881
      dz2     :     0.026896  d :     0.094329
      dxz     :     0.020026
      dyz     :     0.016954
      dx2y2   :     0.015859
      dxy     :     0.014593
 71 C s       :     2.827540  s :     2.827540
      pz      :     0.957032  p :     2.810223
      px      :     0.941566
      py      :     0.911625
      dz2     :     0.054820  d :     0.223328
      dxz     :     0.044709
      dyz     :     0.071829
      dx2y2   :     0.026701
      dxy     :     0.025269
 72 O s       :     3.404845  s :     3.404845
      pz      :     1.621234  p :     4.574383
      px      :     1.562193
      py      :     1.390957
      dz2     :     0.013527  d :     0.085930
      dxz     :     0.014619
      dyz     :     0.026049
      dx2y2   :     0.017256
      dxy     :     0.014479
 73 C s       :     2.834417  s :     2.834417
      pz      :     1.067400  p :     3.142155
      px      :     1.039180
      py      :     1.035574
      dz2     :     0.029136  d :     0.124339
      dxz     :     0.014335
      dyz     :     0.028311
      dx2y2   :     0.017620
      dxy     :     0.034936
 74 C s       :     2.902868  s :     2.902868
      pz      :     1.084932  p :     3.209362
      px      :     1.082567
      py      :     1.041863
      dz2     :     0.022088  d :     0.087951
      dxz     :     0.004311
      dyz     :     0.022480
      dx2y2   :     0.016180
      dxy     :     0.022892
 75 C s       :     2.833739  s :     2.833739
      pz      :     1.051492  p :     3.140657
      px      :     1.039043
      py      :     1.050121
      dz2     :     0.031819  d :     0.127090
      dxz     :     0.014738
      dyz     :     0.027721
      dx2y2   :     0.023913
      dxy     :     0.028899
 76 C s       :     2.902392  s :     2.902392
      pz      :     1.037318  p :     3.211870
      px      :     1.109909
      py      :     1.064643
      dz2     :     0.026011  d :     0.090502
      dxz     :     0.009419
      dyz     :     0.022249
      dx2y2   :     0.010848
      dxy     :     0.021975
 77 C s       :     2.842158  s :     2.842158
      pz      :     1.058023  p :     3.150946
      px      :     1.041345
      py      :     1.051579
      dz2     :     0.029913  d :     0.122438
      dxz     :     0.014281
      dyz     :     0.027501
      dx2y2   :     0.021720
      dxy     :     0.029023
 78 C s       :     2.905599  s :     2.905599
      pz      :     1.048371  p :     3.201555
      px      :     1.074647
      py      :     1.078537
      dz2     :     0.019518  d :     0.088227
      dxz     :     0.010664
      dyz     :     0.024509
      dx2y2   :     0.013636
      dxy     :     0.019901
 79 C s       :     2.821515  s :     2.821515
      pz      :     0.972535  p :     2.781594
      px      :     0.989534
      py      :     0.819525
      dz2     :     0.098475  d :     0.278500
      dxz     :     0.066959
      dyz     :     0.056326
      dx2y2   :     0.026618
      dxy     :     0.030123
 80 N s       :     3.100737  s :     3.100737
      pz      :     1.216009  p :     4.021423
      px      :     1.313102
      py      :     1.492313
      dz2     :     0.029114  d :     0.083299
      dxz     :     0.020756
      dyz     :     0.016999
      dx2y2   :     0.009245
      dxy     :     0.007185
 81 C s       :     2.894100  s :     2.894100
      pz      :     0.993746  p :     3.114974
      px      :     1.051359
      py      :     1.069869
      dz2     :     0.023654  d :     0.120642
      dxz     :     0.021911
      dyz     :     0.032605
      dx2y2   :     0.018097
      dxy     :     0.024375
 82 C s       :     2.955145  s :     2.955145
      pz      :     1.140754  p :     3.307989
      px      :     1.045265
      py      :     1.121970
      dz2     :     0.014177  d :     0.068965
      dxz     :     0.006767
      dyz     :     0.017356
      dx2y2   :     0.011071
      dxy     :     0.019594
 83 C s       :     2.949650  s :     2.949650
      pz      :     1.101601  p :     3.321198
      px      :     1.131345
      py      :     1.088252
      dz2     :     0.022525  d :     0.069480
      dxz     :     0.003187
      dyz     :     0.014051
      dx2y2   :     0.011499
      dxy     :     0.018219
 84 C s       :     2.946671  s :     2.946671
      pz      :     1.060139  p :     3.320249
      px      :     1.133800
      py      :     1.126310
      dz2     :     0.019400  d :     0.069697
      dxz     :     0.007023
      dyz     :     0.019693
      dx2y2   :     0.006886
      dxy     :     0.016695
 85 O s       :     3.514433  s :     3.514433
      pz      :     1.613516  p :     4.763368
      px      :     1.624207
      py      :     1.525645
      dz2     :     0.012170  d :     0.052469
      dxz     :     0.014966
      dyz     :     0.011555
      dx2y2   :     0.006401
      dxy     :     0.007378
 86 H s       :     0.861731  s :     0.861731
 87 H s       :     0.857985  s :     0.857985
 88 H s       :     0.865296  s :     0.865296
 89 H s       :     0.864962  s :     0.864962
 90 H s       :     0.857313  s :     0.857313
 91 H s       :     0.855896  s :     0.855896
 92 H s       :     0.864275  s :     0.864275
 93 H s       :     0.868019  s :     0.868019
 94 H s       :     0.866071  s :     0.866071
 95 H s       :     0.868149  s :     0.868149
 96 H s       :     0.867079  s :     0.867079
 97 H s       :     0.866420  s :     0.866420
 98 H s       :     0.731903  s :     0.731903
 99 H s       :     0.860879  s :     0.860879
100 H s       :     0.860907  s :     0.860907
101 H s       :     0.861294  s :     0.861294
102 H s       :     0.839573  s :     0.839573
103 H s       :     0.845164  s :     0.845164
104 H s       :     0.840695  s :     0.840695
105 H s       :     0.845249  s :     0.845249
106 H s       :     0.848429  s :     0.848429
107 H s       :     0.849921  s :     0.849921
108 H s       :     0.850083  s :     0.850083
109 H s       :     0.844955  s :     0.844955
110 H s       :     0.863695  s :     0.863695
111 H s       :     0.872395  s :     0.872395


                      *****************************
                      * MAYER POPULATION ANALYSIS *
                      *****************************

  NA   - Mulliken gross atomic population
  ZA   - Total nuclear charge
  QA   - Mulliken gross atomic charge
  VA   - Mayer's total valence
  BVA  - Mayer's bonded valence
  FA   - Mayer's free valence

  ATOM       NA         ZA         QA         VA         BVA        FA
  0 C      6.2665     6.0000    -0.2665     3.8060     3.8060    -0.0000
  1 C      6.0315     6.0000    -0.0315     3.6195     3.6195     0.0000
  2 C      6.2603     6.0000    -0.2603     3.7802     3.7802    -0.0000
  3 C      6.2434     6.0000    -0.2434     3.8077     3.8077    -0.0000
  4 C      6.2450     6.0000    -0.2450     3.7823     3.7823     0.0000
  5 C      6.2434     6.0000    -0.2434     3.7828     3.7828    -0.0000
  6 C      5.6387     6.0000     0.3613     3.9441     3.9441    -0.0000
  7 O      8.3749     8.0000    -0.3749     2.2167     2.2167     0.0000
  8 C      6.0965     6.0000    -0.0965     3.5727     3.5727    -0.0000
  9 C      5.6894     6.0000     0.3106     3.5941     3.5941     0.0000
 10 C      5.8356     6.0000     0.1644     3.8628     3.8628    -0.0000
 11 C      6.3107     6.0000    -0.3107     3.7714     3.7714     0.0000
 12 C      6.2453     6.0000    -0.2453     3.8020     3.8020    -0.0000
 13 C      6.3036     6.0000    -0.3036     3.8332     3.8332    -0.0000
 14 N      7.4379     7.0000    -0.4379     3.0814     3.0814    -0.0000
 15 C      5.4294     6.0000     0.5706     3.6385     3.6385    -0.0000
 16 O      8.4449     8.0000    -0.4449     2.2467     2.2467    -0.0000
 17 C      6.2529     6.0000    -0.2529     3.8137     3.8137    -0.0000
 18 C      6.3705     6.0000    -0.3705     3.5975     3.5975    -0.0000
 19 C      6.1345     6.0000    -0.1345     3.8081     3.8081    -0.0000
 20 C      6.3852     6.0000    -0.3852     3.5767     3.5767    -0.0000
 21 C      6.2250     6.0000    -0.2250     3.7601     3.7601    -0.0000
 22 C      6.3862     6.0000    -0.3862     3.5892     3.5892    -0.0000
 23 C      5.4122     6.0000     0.5878     3.9116     3.9116    -0.0000
 24 N      7.6456     7.0000    -0.6456     3.0334     3.0334     0.0000
 25 C      6.2364     6.0000    -0.2364     3.6260     3.6260    -0.0000
 26 C      6.6419     6.0000    -0.6419     3.6690     3.6690    -0.0000
 27 C      6.6440     6.0000    -0.6440     3.6946     3.6946     0.0000
 28 C      6.6378     6.0000    -0.6378     3.7135     3.7135    -0.0000
 29 O      8.5128     8.0000    -0.5128     2.1139     2.1139     0.0000
 30 H      0.7638     1.0000     0.2362     0.9066     0.9066    -0.0000
 31 H      0.7519     1.0000     0.2481     0.9108     0.9108    -0.0000
 32 H      0.7627     1.0000     0.2373     0.9112     0.9112     0.0000
 33 H      0.7600     1.0000     0.2400     0.9063     0.9063     0.0000
 34 H      0.7536     1.0000     0.2464     0.9040     0.9040    -0.0000
 35 H      0.7398     1.0000     0.2602     0.9031     0.9031    -0.0000
 36 H      0.7628     1.0000     0.2372     0.9143     0.9143    -0.0000
 37 H      0.7743     1.0000     0.2257     0.9115     0.9115    -0.0000
 38 H      0.7690     1.0000     0.2310     0.9120     0.9120     0.0000
 39 H      0.7703     1.0000     0.2297     0.9134     0.9134    -0.0000
 40 H      0.7701     1.0000     0.2299     0.9127     0.9127    -0.0000
 41 H      0.7692     1.0000     0.2308     0.9100     0.9100    -0.0000
 42 H      0.5872     1.0000     0.4128     0.8469     0.8469    -0.0000
 43 H      0.7549     1.0000     0.2451     0.9067     0.9067     0.0000
 44 H      0.7562     1.0000     0.2438     0.9060     0.9060    -0.0000
 45 H      0.7578     1.0000     0.2422     0.9101     0.9101    -0.0000
 46 H      0.7330     1.0000     0.2670     0.8977     0.8977     0.0000
 47 H      0.7353     1.0000     0.2647     0.8965     0.8965     0.0000
 48 H      0.7260     1.0000     0.2740     0.9022     0.9022    -0.0000
 49 H      0.7398     1.0000     0.2602     0.9098     0.9098     0.0000
 50 H      0.7410     1.0000     0.2590     0.9083     0.9083     0.0000
 51 H      0.7432     1.0000     0.2568     0.8976     0.8976    -0.0000
 52 H      0.7449     1.0000     0.2551     0.8985     0.8985     0.0000
 53 H      0.7412     1.0000     0.2588     0.9055     0.9055     0.0000
 54 H      0.7492     1.0000     0.2508     0.9051     0.9051    -0.0000
 55 H      0.7610     1.0000     0.2390     0.8970     0.8970    -0.0000
 56 C      6.2665     6.0000    -0.2665     3.8060     3.8060     0.0000
 57 C      6.0316     6.0000    -0.0316     3.6195     3.6195    -0.0000
 58 C      6.2603     6.0000    -0.2603     3.7800     3.7800    -0.0000
 59 C      6.2436     6.0000    -0.2436     3.8078     3.8078    -0.0000
 60 C      6.2450     6.0000    -0.2450     3.7823     3.7823     0.0000
 61 C      6.2435     6.0000    -0.2435     3.7829     3.7829    -0.0000
 62 C      5.6387     6.0000     0.3613     3.9441     3.9441    -0.0000
 63 O      8.3749     8.0000    -0.3749     2.2167     2.2167     0.0000
 64 C      6.0965     6.0000    -0.0965     3.5727     3.5727    -0.0000
 65 C      5.6894     6.0000     0.3106     3.5942     3.5942    -0.0000
 66 C      5.8356     6.0000     0.1644     3.8628     3.8628    -0.0000
 67 C      6.3107     6.0000    -0.3107     3.7714     3.7714    -0.0000
 68 C      6.2453     6.0000    -0.2453     3.8020     3.8020    -0.0000
 69 C      6.3036     6.0000    -0.3036     3.8332     3.8332    -0.0000
 70 N      7.4379     7.0000    -0.4379     3.0814     3.0814     0.0000
 71 C      5.4294     6.0000     0.5706     3.6385     3.6385     0.0000
 72 O      8.4448     8.0000    -0.4448     2.2466     2.2466    -0.0000
 73 C      6.2529     6.0000    -0.2529     3.8137     3.8137    -0.0000
 74 C      6.3705     6.0000    -0.3705     3.5975     3.5975    -0.0000
 75 C      6.1346     6.0000    -0.1346     3.8081     3.8081     0.0000
 76 C      6.3852     6.0000    -0.3852     3.5767     3.5767    -0.0000
 77 C      6.2248     6.0000    -0.2248     3.7600     3.7600    -0.0000
 78 C      6.3863     6.0000    -0.3863     3.5891     3.5891    -0.0000
 79 C      5.4120     6.0000     0.5880     3.9109     3.9109     0.0000
 80 N      7.6454     7.0000    -0.6454     3.0338     3.0338    -0.0000
 81 C      6.2364     6.0000    -0.2364     3.6259     3.6259     0.0000
 82 C      6.6419     6.0000    -0.6419     3.6690     3.6690    -0.0000
 83 C      6.6439     6.0000    -0.6439     3.6946     3.6946     0.0000
 84 C      6.6379     6.0000    -0.6379     3.7134     3.7134    -0.0000
 85 O      8.5131     8.0000    -0.5131     2.1135     2.1135    -0.0000
 86 H      0.7638     1.0000     0.2362     0.9066     0.9066     0.0000
 87 H      0.7519     1.0000     0.2481     0.9108     0.9108    -0.0000
 88 H      0.7627     1.0000     0.2373     0.9112     0.9112    -0.0000
 89 H      0.7599     1.0000     0.2401     0.9063     0.9063    -0.0000
 90 H      0.7535     1.0000     0.2465     0.9040     0.9040    -0.0000
 91 H      0.7397     1.0000     0.2603     0.9030     0.9030    -0.0000
 92 H      0.7627     1.0000     0.2373     0.9143     0.9143    -0.0000
 93 H      0.7743     1.0000     0.2257     0.9115     0.9115    -0.0000
 94 H      0.7689     1.0000     0.2311     0.9120     0.9120     0.0000
 95 H      0.7703     1.0000     0.2297     0.9134     0.9134    -0.0000
 96 H      0.7701     1.0000     0.2299     0.9127     0.9127    -0.0000
 97 H      0.7692     1.0000     0.2308     0.9100     0.9100    -0.0000
 98 H      0.5875     1.0000     0.4125     0.8471     0.8471     0.0000
 99 H      0.7549     1.0000     0.2451     0.9067     0.9067    -0.0000
100 H      0.7562     1.0000     0.2438     0.9060     0.9060     0.0000
101 H      0.7578     1.0000     0.2422     0.9101     0.9101    -0.0000
102 H      0.7330     1.0000     0.2670     0.8977     0.8977     0.0000
103 H      0.7353     1.0000     0.2647     0.8965     0.8965    -0.0000
104 H      0.7260     1.0000     0.2740     0.9022     0.9022    -0.0000
105 H      0.7398     1.0000     0.2602     0.9098     0.9098    -0.0000
106 H      0.7410     1.0000     0.2590     0.9083     0.9083    -0.0000
107 H      0.7432     1.0000     0.2568     0.8976     0.8976     0.0000
108 H      0.7449     1.0000     0.2551     0.8985     0.8985    -0.0000
109 H      0.7411     1.0000     0.2589     0.9055     0.9055     0.0000
110 H      0.7492     1.0000     0.2508     0.9051     0.9051     0.0000
111 H      0.7610     1.0000     0.2390     0.8970     0.8970     0.0000

  Mayer bond orders larger than 0.100000
B(  0-C ,  1-C ) :   1.3559 B(  0-C ,  5-C ) :   1.4370 B(  0-C , 53-H ) :   0.9056 
B(  1-C ,  2-C ) :   1.3562 B(  1-C ,  6-C ) :   0.9534 B(  2-C ,  3-C ) :   1.4421 
B(  2-C , 49-H ) :   0.8973 B(  3-C ,  4-C ) :   1.4135 B(  3-C , 50-H ) :   0.8978 
B(  4-C ,  5-C ) :   1.4015 B(  4-C , 51-H ) :   0.9068 B(  5-C , 52-H ) :   0.9077 
B(  6-C ,  7-O ) :   2.0754 B(  6-C ,  8-C ) :   0.9419 B(  8-C ,  9-C ) :   1.2633 
B(  8-C , 13-C ) :   1.3854 B(  9-C , 10-C ) :   1.2729 B(  9-C , 16-O ) :   1.0419 
B( 10-C , 11-C ) :   1.3258 B( 10-C , 14-N ) :   1.2341 B( 11-C , 12-C ) :   1.4350 
B( 11-C , 46-H ) :   0.9028 B( 12-C , 13-C ) :   1.4265 B( 12-C , 47-H ) :   0.9018 
B( 13-C , 48-H ) :   0.8907 B( 14-N , 15-C ) :   1.7239 B( 15-C , 16-O ) :   1.0373 
B( 15-C , 17-C ) :   0.9211 B( 17-C , 18-C ) :   0.9714 B( 17-C , 22-C ) :   0.9595 
B( 17-C , 26-C ) :   0.9992 B( 18-C , 19-C ) :   0.9727 B( 18-C , 30-H ) :   0.9047 
B( 18-C , 31-H ) :   0.9018 B( 19-C , 20-C ) :   0.9538 B( 19-C , 25-C ) :   0.9602 
B( 19-C , 27-C ) :   1.0015 B( 20-C , 21-C ) :   0.9523 B( 20-C , 32-H ) :   0.9120 
B( 20-C , 33-H ) :   0.9139 B( 21-C , 22-C ) :   0.9643 B( 21-C , 23-C ) :   0.8999 
B( 21-C , 28-C ) :   1.0052 B( 22-C , 34-H ) :   0.9015 B( 22-C , 35-H ) :   0.8974 
B( 23-C , 24-N ) :   1.2668 B( 23-C , 29-O ) :   1.7902 B( 24-N , 25-C ) :   0.9375 
B( 24-N , 42-H ) :   0.7083 B( 25-C , 54-H ) :   0.8937 B( 25-C , 55-H ) :   0.8990 
B( 26-C , 43-H ) :   0.9137 B( 26-C , 44-H ) :   0.9157 B( 26-C , 45-H ) :   0.9119 
B( 27-C , 39-H ) :   0.9207 B( 27-C , 40-H ) :   0.9210 B( 27-C , 41-H ) :   0.9209 
B( 28-C , 36-H ) :   0.9163 B( 28-C , 37-H ) :   0.9181 B( 28-C , 38-H ) :   0.9246 
B( 29-O , 98-H ) :   0.1041 B( 42-H , 85-O ) :   0.1043 B( 56-C , 57-C ) :   1.3559 
B( 56-C , 61-C ) :   1.4370 B( 56-C ,109-H ) :   0.9056 B( 57-C , 58-C ) :   1.3562 
B( 57-C , 62-C ) :   0.9534 B( 58-C , 59-C ) :   1.4421 B( 58-C ,105-H ) :   0.8972 
B( 59-C , 60-C ) :   1.4135 B( 59-C ,106-H ) :   0.8978 B( 60-C , 61-C ) :   1.4015 
B( 60-C ,107-H ) :   0.9068 B( 61-C ,108-H ) :   0.9077 B( 62-C , 63-O ) :   2.0755 
B( 62-C , 64-C ) :   0.9420 B( 64-C , 65-C ) :   1.2633 B( 64-C , 69-C ) :   1.3854 
B( 65-C , 66-C ) :   1.2729 B( 65-C , 72-O ) :   1.0418 B( 66-C , 67-C ) :   1.3258 
B( 66-C , 70-N ) :   1.2341 B( 67-C , 68-C ) :   1.4349 B( 67-C ,102-H ) :   0.9028 
B( 68-C , 69-C ) :   1.4265 B( 68-C ,103-H ) :   0.9018 B( 69-C ,104-H ) :   0.8907 
B( 70-N , 71-C ) :   1.7240 B( 71-C , 72-O ) :   1.0373 B( 71-C , 73-C ) :   0.9211 
B( 73-C , 74-C ) :   0.9714 B( 73-C , 78-C ) :   0.9595 B( 73-C , 82-C ) :   0.9992 
B( 74-C , 75-C ) :   0.9727 B( 74-C , 86-H ) :   0.9047 B( 74-C , 87-H ) :   0.9018 
B( 75-C , 76-C ) :   0.9537 B( 75-C , 81-C ) :   0.9602 B( 75-C , 83-C ) :   1.0015 
B( 76-C , 77-C ) :   0.9523 B( 76-C , 88-H ) :   0.9120 B( 76-C , 89-H ) :   0.9139 
B( 77-C , 78-C ) :   0.9642 B( 77-C , 79-C ) :   0.8999 B( 77-C , 84-C ) :   1.0052 
B( 78-C , 90-H ) :   0.9015 B( 78-C , 91-H ) :   0.8973 B( 79-C , 80-N ) :   1.2668 
B( 79-C , 85-O ) :   1.7894 B( 80-N , 81-C ) :   0.9375 B( 80-N , 98-H ) :   0.7088 
B( 81-C ,110-H ) :   0.8937 B( 81-C ,111-H ) :   0.8989 B( 82-C , 99-H ) :   0.9137 
B( 82-C ,100-H ) :   0.9157 B( 82-C ,101-H ) :   0.9119 B( 83-C , 95-H ) :   0.9207 
B( 83-C , 96-H ) :   0.9210 B( 83-C , 97-H ) :   0.9209 B( 84-C , 92-H ) :   0.9162 
B( 84-C , 93-H ) :   0.9181 B( 84-C , 94-H ) :   0.9245 

-------
TIMINGS
-------

Total SCF time: 0 days 0 hours 10 min 5 sec 

Total time                  ....     605.580 sec
Sum of individual times     ....     600.287 sec  ( 99.1%)

Fock matrix formation       ....     581.232 sec  ( 96.0%)
  Split-RI-J                ....      53.534 sec  (  9.2% of F)
  Chain of spheres X        ....     433.987 sec  ( 74.7% of F)
  XC integration            ....      17.970 sec  (  3.1% of F)
    Basis function eval.    ....       4.089 sec  ( 22.8% of XC)
    Density eval.           ....       7.332 sec  ( 40.8% of XC)
    XC-Functional eval.     ....       0.296 sec  (  1.6% of XC)
    XC-Potential eval.      ....       4.383 sec  ( 24.4% of XC)
Diagonalization             ....       1.579 sec  (  0.3%)
Density matrix formation    ....       0.395 sec  (  0.1%)
Population analysis         ....       0.266 sec  (  0.0%)
Initial guess               ....       0.706 sec  (  0.1%)
Orbital Transformation      ....       0.000 sec  (  0.0%)
Orbital Orthonormalization  ....       0.000 sec  (  0.0%)
DIIS solution               ....       0.920 sec  (  0.2%)
SOSCF solution              ....       1.905 sec  (  0.3%)
Grid generation             ....      13.283 sec  (  2.2%)

Maximum memory used throughout the entire SCF-calculation: 604.5 MB


-------------------------------------------------------------------------------
                          DFT DISPERSION CORRECTION                            
                                                                               
                              DFTD3 V3.1  Rev 1                                
                          USING Becke-Johnson damping                          
-------------------------------------------------------------------------------
The PBEh-3c composite method is recognized
Using three-body term ABC
Active option DFTDOPT                   ...         4   

molecular C6(AA) [au] = 130356.321258 


            DFT-D V3
 parameters
 s6 scaling factor         :     1.0000 
 a1 scaling factor         :     0.4860 
 s8 scaling factor         :     0.0000 
 a2 scaling factor         :     4.5000 
 Damping factor alpha9(ATM):    16.0000 
 ad hoc parameters k1-k3   :    16.0000     1.3333    -4.0000 

 Edisp/kcal,au: -68.678628228594  -0.109446349006 
 E6   /kcal   : -70.917833957 
 E8   /kcal   :  -0.000000000 
 E6(ABC)      :   2.239205728 
 % E8         :   0.000000000 
 % E6(ABC)    :  -3.260411260 

-------------------------   ----------------
Dispersion correction           -0.109446349
-------------------------   ----------------

------------------   -----------------
gCP correction             0.207228311
------------------   -----------------

-------------------------   --------------------
FINAL SINGLE POINT ENERGY     -2601.564327256077
-------------------------   --------------------


                            ***************************************
                            *     ORCA property calculations      *
                            ***************************************

                                    ---------------------
                                    Active property flags
                                    ---------------------
   (+) Dipole Moment


------------------------------------------------------------------------------
                       ORCA ELECTRIC PROPERTIES CALCULATION
------------------------------------------------------------------------------

Dipole Moment Calculation                       ... on
Quadrupole Moment Calculation                   ... off
Polarizability Calculation                      ... off
GBWName                                         ... orca.gbw
Electron density                                ... orca.scfp
The origin for moment calculation is the CENTER OF MASS  = ( 0.000000, -0.000019  0.000000)

-------------
DIPOLE MOMENT
-------------
                                X             Y             Z
Electronic contribution:     -0.13237      56.25745      -0.00447
Nuclear contribution   :      0.14017     -61.34359       0.00355
                        -----------------------------------------
Total Dipole Moment    :      0.00780      -5.08615      -0.00091
                        -----------------------------------------
Magnitude (a.u.)       :      5.08615
Magnitude (Debye)      :     12.92797


--------------------
Rotational spectrum 
--------------------
 
Rotational constants in cm-1:     0.001875     0.001465     0.001243 
Rotational constants in MHz :    56.224549    43.914126    37.271719 

 Dipole components along the rotational axes: 
x,y,z [a.u.] :    -0.007799    -5.086145    -0.000914 
x,y,z [Debye]:    -0.019823   -12.927954    -0.002323 

 


           ************************************************************
           *        Program running with 12 parallel MPI-processes    *
           *              working on a common directory               *
           ************************************************************

-------------------------------------------------------------------------------
                               ORCA SCF HESSIAN
-------------------------------------------------------------------------------

                   --------- SHARK INITIALIZATION DONE ---------

Hessian of the Kohn-Sham DFT energy:
Kohn-Sham wavefunction type                      ... RKS
Hartree-Fock exchange scaling                    ...    0.420
Number of operators                              ...    1
Number of atoms                                  ...  112
Basis set dimensions                             ... 1004
Integral neglect threshold                       ... 1.0e-12
Integral primitive cutoff                        ... 1.0e-14

Setting up DFT Hessian calculations              ... 

HESS GRID
---------

General Integration Accuracy     IntAcc      ... 4.388
Radial Grid Type                 RadialGrid  ... OptM3 with GC (2021)
Angular Grid (max. ang.)         AngularGrid ... 4 (Lebedev-302)
Angular grid pruning method      GridPruning ... 4 (adaptive)
Weight generation scheme         WeightScheme... Becke
Basis function cutoff            BFCut       ... 1.0000e-12
Integration weight cutoff        WCut        ... 1.0000e-14
Angular grids for H and He will be reduced by one unit
Partially contracted basis set               ... off
Rotationally invariant grid construction     ... off

Total number of grid points                  ...   515464
Total number of batches                      ...     8117
Average number of points per batch           ...       63
Average number of grid points per atom       ...     4602

Building densities                               ... done   (      0.2 sec)
Calculating rho(r) on the grid                   ... done   (      1.5 sec)
Building xc-kernel on the grid                   ... done   (      0.1 sec)
                                                     done   (     10.4 sec)

Nuclear repulsion Hessian  (SHARK)               ... done   (      0.0 sec)

----------------------------------------------
Forming right-hand sides of CP-SCF equations     ...
----------------------------------------------

One electron integral derivatives  (SHARK)       ... 
IBatch  1 (of  3):                                               177.3 sec
IBatch  2 (of  3):                                               175.7 sec
IBatch  3 (of  3):                                               152.4 sec
                                                 ... done   (      5.7 sec)
C-PCM contribution to the Fock matrix derivative ... done   (    499.7 sec)

Transforming the overlap derivative matrices     ... 
IBatch  1 (of  6):                                                59.9 sec
IBatch  2 (of  6):                                                59.2 sec
IBatch  3 (of  6):                                                60.3 sec
IBatch  4 (of  6):                                                59.9 sec
IBatch  5 (of  6):                                                59.2 sec
IBatch  6 (of  6):                                                37.9 sec
                                                 ... done   (    336.4 sec)
Adding tr(S(x)F(y) C-PCM term to the hessian     ... done   (     11.6 sec)

Making the Q(x) pseudodensities                  ... 
IBatch  1 (of  6):                                                 0.9 sec
IBatch  2 (of  6):                                                 0.9 sec
IBatch  3 (of  6):                                                 0.9 sec
IBatch  4 (of  6):                                                 0.9 sec
IBatch  5 (of  6):                                                 0.9 sec
IBatch  6 (of  6):                                                 0.5 sec
                                                 ... done   (      4.8 sec)

Adding the E*S(x)*S(y) terms to the Hessian      ... done   (     11.5 sec)

Calculating energy weighted overlap derivatives  ... done   (      0.6 sec)

Two electron integral derivatives (SHARK-RI)     ... 
IBatch  1 (of  4):                                               464.3 sec
IBatch  2 (of  4):                                               389.3 sec
IBatch  3 (of  4):                                               357.5 sec
IBatch  4 (of  4):                                                51.9 sec
                                                 ... done   (   1263.0 sec)

Exchange-correlation integral derivatives        ... 
IBatch  1 (of  2):                                               282.1 sec
IBatch  2 (of  2):                                               199.3 sec
                                                 ... done   (    481.4 sec)

tr(F(y)Q(x)) contribution to the Hessian         ... done   (     19.6 sec)

Response fock operator R(S(x)) (SHARK-RI)        ... 
IBatch  1 (of 14):                                               609.4 sec
IBatch  2 (of 14):                                               645.2 sec
IBatch  3 (of 14):                                               646.7 sec
IBatch  4 (of 14):                                               633.3 sec
IBatch  5 (of 14):                                               484.6 sec
IBatch  6 (of 14):                                               605.2 sec
IBatch  7 (of 14):                                               604.6 sec
IBatch  8 (of 14):                                               607.6 sec
IBatch  9 (of 14):                                               644.5 sec
IBatch 10 (of 14):                                               646.3 sec
IBatch 11 (of 14):                                               633.1 sec
IBatch 12 (of 14):                                               486.8 sec
IBatch 13 (of 14):                                               604.7 sec
IBatch 14 (of 14):                                               606.4 sec
                                                 ... done   (   8458.2 sec)

XC Response fock operator R(S(x))                ... 
IBatch  1 (of  4):                                                98.3 sec
IBatch  2 (of  4):                                                89.7 sec
IBatch  3 (of  4):                                                96.6 sec
IBatch  4 (of  4):                                                45.1 sec
                                                 ... done   (    329.7 sec)

tr(F(y)S(x)) contribution to the Hessian         ... 
                                                 ... done   (      1.5 sec)

Transforming and finalizing RHSs                 ... done   (     65.7 sec)

----------------------------------------------
Solving the CP-SCF equations (RI)                ...
----------------------------------------------
IBatch 1 (of 19)
     CP-SCF ITERATION   0:   1.7190e-01 (  94.5 sec   0/ 18 done)
     CP-SCF ITERATION   1:   3.8260e-02 (  96.1 sec   0/ 18 done)
     CP-SCF ITERATION   2:   2.1709e-02 (  97.2 sec   0/ 18 done)
     CP-SCF ITERATION   3:   7.4506e-03 (  97.3 sec   0/ 18 done)
     CP-SCF ITERATION   4:   2.4583e-03 (  97.3 sec   0/ 18 done)
     CP-SCF ITERATION   5:   8.8258e-04 (  97.9 sec   0/ 18 done)
     CP-SCF ITERATION   6:   2.5007e-04 (  98.0 sec   0/ 18 done)
     CP-SCF ITERATION   7:   1.0378e-04 (  98.0 sec   0/ 18 done)
     CP-SCF ITERATION   8:   3.4656e-05 (  98.5 sec  15/ 18 done)
     CP-SCF ITERATION   9:   1.4525e-05 (  28.3 sec  18/ 18 done)
                    *** THE CP-SCF HAS CONVERGED ***
IBatch 2 (of 19)
     CP-SCF ITERATION   0:   3.9771e-01 (  95.3 sec   0/ 18 done)
     CP-SCF ITERATION   1:   4.3887e-02 (  97.0 sec   0/ 18 done)
     CP-SCF ITERATION   2:   2.1916e-02 (  97.9 sec   0/ 18 done)
     CP-SCF ITERATION   3:   7.6198e-03 (  97.8 sec   0/ 18 done)
     CP-SCF ITERATION   4:   2.5374e-03 (  97.8 sec   0/ 18 done)
     CP-SCF ITERATION   5:   8.5691e-04 (  98.1 sec   0/ 18 done)
     CP-SCF ITERATION   6:   3.4736e-04 (  98.5 sec   0/ 18 done)
     CP-SCF ITERATION   7:   1.1989e-04 (  98.4 sec   3/ 18 done)
     CP-SCF ITERATION   8:   4.5207e-05 (  83.9 sec  10/ 18 done)
     CP-SCF ITERATION   9:   1.6520e-05 (  50.5 sec  18/ 18 done)
                    *** THE CP-SCF HAS CONVERGED ***
IBatch 3 (of 19)
     CP-SCF ITERATION   0:   2.2475e-01 (  95.4 sec   0/ 18 done)
     CP-SCF ITERATION   1:   4.0900e-02 (  96.9 sec   0/ 18 done)
     CP-SCF ITERATION   2:   2.1614e-02 (  98.0 sec   0/ 18 done)
     CP-SCF ITERATION   3:   6.5897e-03 (  98.1 sec   0/ 18 done)
     CP-SCF ITERATION   4:   2.4487e-03 (  98.1 sec   0/ 18 done)
     CP-SCF ITERATION   5:   8.6362e-04 (  98.2 sec   0/ 18 done)
     CP-SCF ITERATION   6:   2.9539e-04 (  98.6 sec   0/ 18 done)
     CP-SCF ITERATION   7:   9.7302e-05 (  98.6 sec   2/ 18 done)
     CP-SCF ITERATION   8:   3.2397e-05 (  88.9 sec  17/ 18 done)
     CP-SCF ITERATION   9:   1.2316e-05 (  21.4 sec  18/ 18 done)
                    *** THE CP-SCF HAS CONVERGED ***
IBatch 4 (of 19)
     CP-SCF ITERATION   0:   3.0552e-01 (  95.0 sec   0/ 18 done)
     CP-SCF ITERATION   1:   3.4389e-02 (  96.6 sec   0/ 18 done)
     CP-SCF ITERATION   2:   1.4038e-02 (  97.6 sec   0/ 18 done)
     CP-SCF ITERATION   3:   5.2318e-03 (  97.6 sec   0/ 18 done)
     CP-SCF ITERATION   4:   1.7190e-03 (  97.5 sec   0/ 18 done)
     CP-SCF ITERATION   5:   4.9557e-04 (  98.0 sec   0/ 18 done)
     CP-SCF ITERATION   6:   2.0846e-04 (  98.5 sec   0/ 18 done)
     CP-SCF ITERATION   7:   4.7092e-05 (  98.3 sec  13/ 18 done)
     CP-SCF ITERATION   8:   1.8276e-05 (  36.3 sec  18/ 18 done)
                    *** THE CP-SCF HAS CONVERGED ***
IBatch 5 (of 19)
     CP-SCF ITERATION   0:   1.5120e-01 (  95.6 sec   0/ 18 done)
     CP-SCF ITERATION   1:   2.6446e-02 (  96.9 sec   0/ 18 done)
     CP-SCF ITERATION   2:   1.1550e-02 (  97.9 sec   0/ 18 done)
     CP-SCF ITERATION   3:   2.9750e-03 (  98.4 sec   0/ 18 done)
     CP-SCF ITERATION   4:   1.1472e-03 (  98.2 sec   0/ 18 done)
     CP-SCF ITERATION   5:   3.3758e-04 (  98.4 sec   0/ 18 done)
     CP-SCF ITERATION   6:   1.4570e-04 (  98.4 sec   6/ 18 done)
     CP-SCF ITERATION   7:   3.9105e-05 (  70.0 sec  10/ 18 done)
     CP-SCF ITERATION   8:   1.3727e-05 (  50.4 sec  18/ 18 done)
                    *** THE CP-SCF HAS CONVERGED ***
IBatch 6 (of 19)
     CP-SCF ITERATION   0:   8.5831e-02 (  93.3 sec   0/ 18 done)
     CP-SCF ITERATION   1:   1.4505e-02 (  96.5 sec   0/ 18 done)
     CP-SCF ITERATION   2:   5.3319e-03 (  97.0 sec   0/ 18 done)
     CP-SCF ITERATION   3:   1.4253e-03 (  97.3 sec   0/ 18 done)
     CP-SCF ITERATION   4:   5.0318e-04 (  97.6 sec   0/ 18 done)
     CP-SCF ITERATION   5:   1.4334e-04 (  98.0 sec   0/ 18 done)
     CP-SCF ITERATION   6:   5.4015e-05 (  97.9 sec  12/ 18 done)
     CP-SCF ITERATION   7:   2.3596e-05 (  40.6 sec  18/ 18 done)
                    *** THE CP-SCF HAS CONVERGED ***
IBatch 7 (of 19)
     CP-SCF ITERATION   0:   7.9023e-02 (  92.6 sec   0/ 18 done)
     CP-SCF ITERATION   1:   1.3465e-02 (  95.5 sec   0/ 18 done)
     CP-SCF ITERATION   2:   4.3656e-03 (  96.6 sec   0/ 18 done)
     CP-SCF ITERATION   3:   1.2770e-03 (  97.3 sec   0/ 18 done)
     CP-SCF ITERATION   4:   4.4828e-04 (  97.3 sec   0/ 18 done)
     CP-SCF ITERATION   5:   8.8876e-05 (  97.5 sec   3/ 18 done)
     CP-SCF ITERATION   6:   3.1287e-05 (  83.6 sec  16/ 18 done)
     CP-SCF ITERATION   7:   8.7997e-06 (  24.6 sec  18/ 18 done)
                    *** THE CP-SCF HAS CONVERGED ***
IBatch 8 (of 19)
     CP-SCF ITERATION   0:   1.7540e-01 (  95.4 sec   0/ 18 done)
     CP-SCF ITERATION   1:   2.2559e-02 (  97.5 sec   0/ 18 done)
     CP-SCF ITERATION   2:   7.4044e-03 (  98.2 sec   0/ 18 done)
     CP-SCF ITERATION   3:   1.8407e-03 (  98.4 sec   0/ 18 done)
     CP-SCF ITERATION   4:   8.3982e-04 (  98.5 sec   0/ 18 done)
     CP-SCF ITERATION   5:   2.5864e-04 (  98.5 sec   0/ 18 done)
     CP-SCF ITERATION   6:   9.0994e-05 (  98.6 sec   8/ 18 done)
     CP-SCF ITERATION   7:   3.7432e-05 (  60.2 sec  17/ 18 done)
     CP-SCF ITERATION   8:   1.2759e-05 (  21.1 sec  18/ 18 done)
                    *** THE CP-SCF HAS CONVERGED ***
IBatch 9 (of 19)
     CP-SCF ITERATION   0:   1.2367e-01 (  94.8 sec   0/ 18 done)
     CP-SCF ITERATION   1:   1.6529e-02 (  97.0 sec   0/ 18 done)
     CP-SCF ITERATION   2:   6.1368e-03 (  97.6 sec   0/ 18 done)
     CP-SCF ITERATION   3:   1.7662e-03 (  98.0 sec   0/ 18 done)
     CP-SCF ITERATION   4:   8.3121e-04 (  98.1 sec   0/ 18 done)
     CP-SCF ITERATION   5:   2.1073e-04 (  97.9 sec   0/ 18 done)
     CP-SCF ITERATION   6:   8.1221e-05 (  98.1 sec   2/ 18 done)
     CP-SCF ITERATION   7:   3.0702e-05 (  88.7 sec  17/ 18 done)
     CP-SCF ITERATION   8:   1.0113e-05 (  21.3 sec  18/ 18 done)
                    *** THE CP-SCF HAS CONVERGED ***
IBatch 10 (of 19)
     CP-SCF ITERATION   0:   1.7170e-01 (  95.6 sec   0/ 18 done)
     CP-SCF ITERATION   1:   3.8236e-02 (  97.5 sec   0/ 18 done)
     CP-SCF ITERATION   2:   2.1669e-02 (  98.1 sec   0/ 18 done)
     CP-SCF ITERATION   3:   7.4423e-03 (  98.2 sec   0/ 18 done)
     CP-SCF ITERATION   4:   2.4564e-03 (  98.4 sec   0/ 18 done)
     CP-SCF ITERATION   5:   8.8349e-04 (  98.6 sec   0/ 18 done)
     CP-SCF ITERATION   6:   2.5060e-04 (  98.8 sec   3/ 18 done)
     CP-SCF ITERATION   7:   1.0414e-04 (  84.0 sec   6/ 18 done)
     CP-SCF ITERATION   8:   3.4861e-05 (  69.4 sec  15/ 18 done)
     CP-SCF ITERATION   9:   1.4596e-05 (  28.2 sec  18/ 18 done)
                    *** THE CP-SCF HAS CONVERGED ***
IBatch 11 (of 19)
     CP-SCF ITERATION   0:   3.9769e-01 (  95.4 sec   0/ 18 done)
     CP-SCF ITERATION   1:   4.3890e-02 (  97.0 sec   0/ 18 done)
     CP-SCF ITERATION   2:   2.1709e-02 (  97.5 sec   0/ 18 done)
     CP-SCF ITERATION   3:   7.6270e-03 (  97.6 sec   0/ 18 done)
     CP-SCF ITERATION   4:   2.5382e-03 (  97.9 sec   0/ 18 done)
     CP-SCF ITERATION   5:   8.5571e-04 (  98.2 sec   0/ 18 done)
     CP-SCF ITERATION   6:   3.4769e-04 (  98.3 sec   0/ 18 done)
     CP-SCF ITERATION   7:   1.1966e-04 (  98.2 sec   3/ 18 done)
     CP-SCF ITERATION   8:   4.5175e-05 (  84.0 sec  12/ 18 done)
     CP-SCF ITERATION   9:   1.6519e-05 (  40.5 sec  18/ 18 done)
                    *** THE CP-SCF HAS CONVERGED ***
IBatch 12 (of 19)
     CP-SCF ITERATION   0:   2.2484e-01 (  95.6 sec   0/ 18 done)
     CP-SCF ITERATION   1:   4.0900e-02 (  97.0 sec   0/ 18 done)
     CP-SCF ITERATION   2:   2.1918e-02 (  97.7 sec   0/ 18 done)
     CP-SCF ITERATION   3:   6.9785e-03 (  97.6 sec   0/ 18 done)
     CP-SCF ITERATION   4:   2.5101e-03 (  97.9 sec   0/ 18 done)
     CP-SCF ITERATION   5:   8.6391e-04 (  98.3 sec   0/ 18 done)
     CP-SCF ITERATION   6:   2.9547e-04 (  98.4 sec   0/ 18 done)
     CP-SCF ITERATION   7:   9.7326e-05 (  98.4 sec   0/ 18 done)
     CP-SCF ITERATION   8:   3.3329e-05 (  98.6 sec  15/ 18 done)
     CP-SCF ITERATION   9:   1.2630e-05 (  28.4 sec  18/ 18 done)
                    *** THE CP-SCF HAS CONVERGED ***
IBatch 13 (of 19)
     CP-SCF ITERATION   0:   1.4283e-01 (  94.9 sec   0/ 18 done)
     CP-SCF ITERATION   1:   2.1079e-02 (  97.0 sec   0/ 18 done)
     CP-SCF ITERATION   2:   1.0220e-02 (  97.8 sec   0/ 18 done)
     CP-SCF ITERATION   3:   3.3992e-03 (  97.9 sec   0/ 18 done)
     CP-SCF ITERATION   4:   1.2911e-03 (  98.0 sec   0/ 18 done)
     CP-SCF ITERATION   5:   5.2281e-04 (  98.3 sec   0/ 18 done)
     CP-SCF ITERATION   6:   1.8287e-04 (  98.7 sec   0/ 18 done)
     CP-SCF ITERATION   7:   6.6429e-05 (  98.6 sec  12/ 18 done)
     CP-SCF ITERATION   8:   2.1909e-05 (  41.0 sec  18/ 18 done)
                    *** THE CP-SCF HAS CONVERGED ***
IBatch 14 (of 19)
     CP-SCF ITERATION   0:   3.0530e-01 (  95.7 sec   0/ 18 done)
     CP-SCF ITERATION   1:   3.4392e-02 (  97.3 sec   0/ 18 done)
     CP-SCF ITERATION   2:   1.4042e-02 (  97.9 sec   0/ 18 done)
     CP-SCF ITERATION   3:   5.2328e-03 (  98.2 sec   0/ 18 done)
     CP-SCF ITERATION   4:   1.7192e-03 (  97.9 sec   0/ 18 done)
     CP-SCF ITERATION   5:   4.9552e-04 (  97.9 sec   0/ 18 done)
     CP-SCF ITERATION   6:   2.0852e-04 (  98.1 sec   4/ 18 done)
     CP-SCF ITERATION   7:   4.7073e-05 (  78.8 sec  10/ 18 done)
     CP-SCF ITERATION   8:   1.8267e-05 (  50.0 sec  18/ 18 done)
                    *** THE CP-SCF HAS CONVERGED ***
IBatch 15 (of 19)
     CP-SCF ITERATION   0:   1.5107e-01 (  94.5 sec   0/ 18 done)
     CP-SCF ITERATION   1:   2.6418e-02 (  96.5 sec   0/ 18 done)
     CP-SCF ITERATION   2:   9.0699e-03 (  97.1 sec   0/ 18 done)
     CP-SCF ITERATION   3:   2.9734e-03 (  97.3 sec   0/ 18 done)
     CP-SCF ITERATION   4:   1.1464e-03 (  97.5 sec   0/ 18 done)
     CP-SCF ITERATION   5:   3.3736e-04 (  97.7 sec   0/ 18 done)
     CP-SCF ITERATION   6:   1.3657e-04 (  97.8 sec  11/ 18 done)
     CP-SCF ITERATION   7:   3.5270e-05 (  45.2 sec  15/ 18 done)
     CP-SCF ITERATION   8:   1.3768e-05 (  28.2 sec  18/ 18 done)
                    *** THE CP-SCF HAS CONVERGED ***
IBatch 16 (of 19)
     CP-SCF ITERATION   0:   8.2219e-02 (  92.8 sec   0/ 18 done)
     CP-SCF ITERATION   1:   1.3809e-02 (  96.0 sec   0/ 18 done)
     CP-SCF ITERATION   2:   5.0667e-03 (  96.7 sec   0/ 18 done)
     CP-SCF ITERATION   3:   1.4233e-03 (  97.0 sec   0/ 18 done)
     CP-SCF ITERATION   4:   4.9638e-04 (  97.2 sec   0/ 18 done)
     CP-SCF ITERATION   5:   1.4328e-04 (  97.4 sec   1/ 18 done)
     CP-SCF ITERATION   6:   5.4039e-05 (  92.8 sec  15/ 18 done)
     CP-SCF ITERATION   7:   2.3602e-05 (  28.0 sec  18/ 18 done)
                    *** THE CP-SCF HAS CONVERGED ***
IBatch 17 (of 19)
     CP-SCF ITERATION   0:   1.7504e-01 (  94.3 sec   0/ 18 done)
     CP-SCF ITERATION   1:   2.2526e-02 (  96.7 sec   0/ 18 done)
     CP-SCF ITERATION   2:   7.3973e-03 (  97.4 sec   0/ 18 done)
     CP-SCF ITERATION   3:   1.7458e-03 (  97.5 sec   0/ 18 done)
     CP-SCF ITERATION   4:   6.0081e-04 (  97.7 sec   0/ 18 done)
     CP-SCF ITERATION   5:   1.7299e-04 (  97.8 sec   2/ 18 done)
     CP-SCF ITERATION   6:   7.2678e-05 (  88.2 sec  12/ 18 done)
     CP-SCF ITERATION   7:   2.2309e-05 (  40.6 sec  18/ 18 done)
                    *** THE CP-SCF HAS CONVERGED ***
IBatch 18 (of 19)
     CP-SCF ITERATION   0:   1.2561e-01 (  94.5 sec   0/ 18 done)
     CP-SCF ITERATION   1:   1.7675e-02 (  96.8 sec   0/ 18 done)
     CP-SCF ITERATION   2:   6.6986e-03 (  97.7 sec   0/ 18 done)
     CP-SCF ITERATION   3:   1.8410e-03 (  97.8 sec   0/ 18 done)
     CP-SCF ITERATION   4:   8.3990e-04 (  97.8 sec   0/ 18 done)
     CP-SCF ITERATION   5:   2.5869e-04 (  97.7 sec   0/ 18 done)
     CP-SCF ITERATION   6:   9.1013e-05 (  98.1 sec   1/ 18 done)
     CP-SCF ITERATION   7:   3.7436e-05 (  93.3 sec  16/ 18 done)
     CP-SCF ITERATION   8:   1.2760e-05 (  24.6 sec  18/ 18 done)
                    *** THE CP-SCF HAS CONVERGED ***
IBatch 19 (of 19)
     CP-SCF ITERATION   0:   1.1581e-01 (  65.1 sec   0/ 12 done)
     CP-SCF ITERATION   1:   1.5849e-02 (  67.5 sec   0/ 12 done)
     CP-SCF ITERATION   2:   5.8293e-03 (  68.4 sec   0/ 12 done)
     CP-SCF ITERATION   3:   1.4213e-03 (  68.4 sec   0/ 12 done)
     CP-SCF ITERATION   4:   6.7549e-04 (  68.6 sec   0/ 12 done)
     CP-SCF ITERATION   5:   1.9875e-04 (  68.7 sec   0/ 12 done)
     CP-SCF ITERATION   6:   7.1859e-05 (  68.9 sec   4/ 12 done)
     CP-SCF ITERATION   7:   2.7452e-05 (  49.8 sec  12/ 12 done)
                    *** THE CP-SCF HAS CONVERGED ***

                                                 ... done   (  15096.2 sec)
Forming perturbed density Hessian contributions  ... done   (     11.9 sec)
Calculating [Q*(d^2 A/dXdY)*Q  ] C-PCM term      ... done   (      0.2 sec)
Calculating [d^2(V_N)/(dXdY)*Q ] C-PCM term      ... done   (      0.0 sec)
Calculating [d^2(V_el)/(dXdY)*Q] C-PCM term      ... done   (     10.9 sec)
Calculating C-PCM term that depends on dQ/dX     ... done   (     11.0 sec)
2nd integral derivative contribs (SHARK-RI)      ... done   (   1718.6 sec)
Exchange-correlation Hessian                     ... done   (    152.8 sec)
Dispersion correction in the Hessian             ... done   (      8.5 sec)
gCP correction in the Hessian                    ... done   (      6.3 sec)
Dipole derivatives                               ... (center of mass:  0.000000, -0.000019  0.000000)done   (      0.4 sec)

Total SCF Hessian time: 0 days 7 hours 57 min 20 sec 

Writing the Hessian file to the disk             ... done


Maximum memory used throughout the entire SCFHESS-calculation: 1130.8 MB

-----------------------
VIBRATIONAL FREQUENCIES
-----------------------

Scaling factor for frequencies =  1.000000000  (already applied!)

   0:         0.00 cm**-1
   1:         0.00 cm**-1
   2:         0.00 cm**-1
   3:         0.00 cm**-1
   4:         0.00 cm**-1
   5:         0.00 cm**-1
   6:        15.07 cm**-1
   7:        16.70 cm**-1
   8:        18.32 cm**-1
   9:        27.12 cm**-1
  10:        31.57 cm**-1
  11:        33.71 cm**-1
  12:        42.71 cm**-1
  13:        44.26 cm**-1
  14:        45.07 cm**-1
  15:        49.89 cm**-1
  16:        51.89 cm**-1
  17:        59.22 cm**-1
  18:        63.38 cm**-1
  19:        72.51 cm**-1
  20:        72.93 cm**-1
  21:        82.01 cm**-1
  22:        85.54 cm**-1
  23:        90.62 cm**-1
  24:       110.03 cm**-1
  25:       110.91 cm**-1
  26:       133.63 cm**-1
  27:       137.71 cm**-1
  28:       149.58 cm**-1
  29:       156.46 cm**-1
  30:       172.41 cm**-1
  31:       173.95 cm**-1
  32:       189.51 cm**-1
  33:       189.93 cm**-1
  34:       210.76 cm**-1
  35:       211.45 cm**-1
  36:       225.04 cm**-1
  37:       227.44 cm**-1
  38:       242.85 cm**-1
  39:       243.01 cm**-1
  40:       251.46 cm**-1
  41:       251.73 cm**-1
  42:       254.33 cm**-1
  43:       254.72 cm**-1
  44:       257.26 cm**-1
  45:       257.31 cm**-1
  46:       264.56 cm**-1
  47:       265.23 cm**-1
  48:       273.34 cm**-1
  49:       273.49 cm**-1
  50:       289.32 cm**-1
  51:       292.22 cm**-1
  52:       292.80 cm**-1
  53:       293.27 cm**-1
  54:       300.92 cm**-1
  55:       301.42 cm**-1
  56:       308.52 cm**-1
  57:       309.86 cm**-1
  58:       320.24 cm**-1
  59:       320.71 cm**-1
  60:       341.75 cm**-1
  61:       341.97 cm**-1
  62:       376.29 cm**-1
  63:       376.37 cm**-1
  64:       379.32 cm**-1
  65:       379.37 cm**-1
  66:       394.74 cm**-1
  67:       396.45 cm**-1
  68:       412.35 cm**-1
  69:       412.92 cm**-1
  70:       431.21 cm**-1
  71:       431.33 cm**-1
  72:       445.56 cm**-1
  73:       446.37 cm**-1
  74:       450.47 cm**-1
  75:       450.87 cm**-1
  76:       468.29 cm**-1
  77:       469.03 cm**-1
  78:       481.09 cm**-1
  79:       482.04 cm**-1
  80:       495.69 cm**-1
  81:       496.40 cm**-1
  82:       512.63 cm**-1
  83:       512.82 cm**-1
  84:       531.48 cm**-1
  85:       531.74 cm**-1
  86:       563.22 cm**-1
  87:       563.69 cm**-1
  88:       588.07 cm**-1
  89:       588.65 cm**-1
  90:       603.15 cm**-1
  91:       606.54 cm**-1
  92:       609.94 cm**-1
  93:       610.30 cm**-1
  94:       621.19 cm**-1
  95:       622.11 cm**-1
  96:       641.41 cm**-1
  97:       641.47 cm**-1
  98:       656.10 cm**-1
  99:       656.57 cm**-1
 100:       678.24 cm**-1
 101:       678.98 cm**-1
 102:       698.61 cm**-1
 103:       698.63 cm**-1
 104:       729.02 cm**-1
 105:       729.27 cm**-1
 106:       742.03 cm**-1
 107:       742.39 cm**-1
 108:       762.79 cm**-1
 109:       765.20 cm**-1
 110:       777.10 cm**-1
 111:       777.27 cm**-1
 112:       781.25 cm**-1
 113:       789.94 cm**-1
 114:       796.72 cm**-1
 115:       798.39 cm**-1
 116:       804.47 cm**-1
 117:       804.60 cm**-1
 118:       830.21 cm**-1
 119:       833.52 cm**-1
 120:       836.19 cm**-1
 121:       850.51 cm**-1
 122:       863.33 cm**-1
 123:       873.40 cm**-1
 124:       874.40 cm**-1
 125:       874.64 cm**-1
 126:       892.83 cm**-1
 127:       892.93 cm**-1
 128:       902.10 cm**-1
 129:       902.25 cm**-1
 130:       911.81 cm**-1
 131:       911.84 cm**-1
 132:       917.25 cm**-1
 133:       917.58 cm**-1
 134:       934.97 cm**-1
 135:       935.14 cm**-1
 136:       939.28 cm**-1
 137:       940.16 cm**-1
 138:       951.97 cm**-1
 139:       952.02 cm**-1
 140:       972.78 cm**-1
 141:       972.85 cm**-1
 142:       976.14 cm**-1
 143:       976.19 cm**-1
 144:       980.25 cm**-1
 145:       984.10 cm**-1
 146:       999.25 cm**-1
 147:       999.37 cm**-1
 148:      1011.72 cm**-1
 149:      1011.83 cm**-1
 150:      1030.09 cm**-1
 151:      1030.13 cm**-1
 152:      1035.86 cm**-1
 153:      1038.18 cm**-1
 154:      1039.79 cm**-1
 155:      1039.95 cm**-1
 156:      1042.12 cm**-1
 157:      1042.26 cm**-1
 158:      1044.35 cm**-1
 159:      1044.38 cm**-1
 160:      1048.46 cm**-1
 161:      1048.56 cm**-1
 162:      1056.34 cm**-1
 163:      1056.37 cm**-1
 164:      1057.62 cm**-1
 165:      1057.69 cm**-1
 166:      1079.25 cm**-1
 167:      1079.31 cm**-1
 168:      1095.70 cm**-1
 169:      1095.77 cm**-1
 170:      1110.65 cm**-1
 171:      1110.68 cm**-1
 172:      1118.04 cm**-1
 173:      1120.74 cm**-1
 174:      1128.44 cm**-1
 175:      1128.50 cm**-1
 176:      1143.34 cm**-1
 177:      1143.44 cm**-1
 178:      1145.53 cm**-1
 179:      1145.98 cm**-1
 180:      1154.09 cm**-1
 181:      1154.18 cm**-1
 182:      1164.40 cm**-1
 183:      1164.67 cm**-1
 184:      1198.94 cm**-1
 185:      1199.03 cm**-1
 186:      1206.82 cm**-1
 187:      1206.84 cm**-1
 188:      1212.97 cm**-1
 189:      1213.79 cm**-1
 190:      1233.21 cm**-1
 191:      1233.33 cm**-1
 192:      1236.54 cm**-1
 193:      1236.61 cm**-1
 194:      1242.20 cm**-1
 195:      1242.43 cm**-1
 196:      1269.80 cm**-1
 197:      1269.92 cm**-1
 198:      1271.84 cm**-1
 199:      1272.96 cm**-1
 200:      1289.74 cm**-1
 201:      1290.29 cm**-1
 202:      1296.84 cm**-1
 203:      1297.02 cm**-1
 204:      1310.10 cm**-1
 205:      1310.24 cm**-1
 206:      1337.16 cm**-1
 207:      1338.60 cm**-1
 208:      1348.50 cm**-1
 209:      1348.67 cm**-1
 210:      1353.59 cm**-1
 211:      1353.67 cm**-1
 212:      1367.60 cm**-1
 213:      1367.87 cm**-1
 214:      1370.29 cm**-1
 215:      1370.54 cm**-1
 216:      1384.44 cm**-1
 217:      1384.61 cm**-1
 218:      1390.24 cm**-1
 219:      1390.27 cm**-1
 220:      1400.90 cm**-1
 221:      1400.98 cm**-1
 222:      1410.64 cm**-1
 223:      1410.97 cm**-1
 224:      1424.16 cm**-1
 225:      1424.28 cm**-1
 226:      1431.26 cm**-1
 227:      1431.64 cm**-1
 228:      1442.12 cm**-1
 229:      1442.50 cm**-1
 230:      1455.27 cm**-1
 231:      1455.33 cm**-1
 232:      1456.73 cm**-1
 233:      1457.00 cm**-1
 234:      1458.63 cm**-1
 235:      1458.71 cm**-1
 236:      1463.04 cm**-1
 237:      1463.19 cm**-1
 238:      1495.56 cm**-1
 239:      1507.72 cm**-1
 240:      1510.78 cm**-1
 241:      1510.86 cm**-1
 242:      1515.67 cm**-1
 243:      1515.69 cm**-1
 244:      1522.54 cm**-1
 245:      1522.59 cm**-1
 246:      1526.53 cm**-1
 247:      1526.58 cm**-1
 248:      1532.62 cm**-1
 249:      1532.81 cm**-1
 250:      1534.51 cm**-1
 251:      1534.53 cm**-1
 252:      1535.63 cm**-1
 253:      1535.77 cm**-1
 254:      1536.19 cm**-1
 255:      1536.23 cm**-1
 256:      1536.83 cm**-1
 257:      1537.11 cm**-1
 258:      1539.51 cm**-1
 259:      1539.71 cm**-1
 260:      1541.09 cm**-1
 261:      1542.11 cm**-1
 262:      1552.78 cm**-1
 263:      1556.63 cm**-1
 264:      1572.44 cm**-1
 265:      1573.12 cm**-1
 266:      1579.52 cm**-1
 267:      1579.79 cm**-1
 268:      1600.15 cm**-1
 269:      1601.44 cm**-1
 270:      1687.08 cm**-1
 271:      1687.11 cm**-1
 272:      1695.15 cm**-1
 273:      1695.18 cm**-1
 274:      1717.69 cm**-1
 275:      1717.70 cm**-1
 276:      1724.75 cm**-1
 277:      1724.77 cm**-1
 278:      1729.79 cm**-1
 279:      1729.93 cm**-1
 280:      1772.37 cm**-1
 281:      1789.63 cm**-1
 282:      1821.11 cm**-1
 283:      1821.45 cm**-1
 284:      3089.41 cm**-1
 285:      3089.49 cm**-1
 286:      3092.19 cm**-1
 287:      3092.30 cm**-1
 288:      3103.47 cm**-1
 289:      3103.48 cm**-1
 290:      3107.19 cm**-1
 291:      3107.20 cm**-1
 292:      3109.34 cm**-1
 293:      3109.39 cm**-1
 294:      3116.32 cm**-1
 295:      3116.33 cm**-1
 296:      3118.09 cm**-1
 297:      3118.12 cm**-1
 298:      3140.71 cm**-1
 299:      3140.75 cm**-1
 300:      3163.56 cm**-1
 301:      3163.57 cm**-1
 302:      3165.49 cm**-1
 303:      3165.55 cm**-1
 304:      3167.40 cm**-1
 305:      3167.47 cm**-1
 306:      3187.91 cm**-1
 307:      3187.92 cm**-1
 308:      3194.48 cm**-1
 309:      3194.50 cm**-1
 310:      3196.42 cm**-1
 311:      3196.44 cm**-1
 312:      3205.29 cm**-1
 313:      3205.29 cm**-1
 314:      3208.03 cm**-1
 315:      3208.05 cm**-1
 316:      3213.38 cm**-1
 317:      3213.39 cm**-1
 318:      3269.67 cm**-1
 319:      3269.68 cm**-1
 320:      3279.55 cm**-1
 321:      3279.57 cm**-1
 322:      3282.88 cm**-1
 323:      3283.41 cm**-1
 324:      3286.38 cm**-1
 325:      3286.61 cm**-1
 326:      3289.95 cm**-1
 327:      3289.95 cm**-1
 328:      3292.75 cm**-1
 329:      3294.02 cm**-1
 330:      3300.08 cm**-1
 331:      3300.63 cm**-1
 332:      3303.12 cm**-1
 333:      3303.17 cm**-1
 334:      3471.67 cm**-1
 335:      3488.59 cm**-1


------------
NORMAL MODES
------------

These modes are the Cartesian displacements weighted by the diagonal matrix
M(i,i)=1/sqrt(m[i]) where m[i] is the mass of the displaced atom
Thus, these vectors are normalized but *not* orthogonal

                  0          1          2          3          4          5    
      0       0.000000   0.000000   0.000000   0.000000   0.000000   0.000000
      1       0.000000   0.000000   0.000000   0.000000   0.000000   0.000000
      2       0.000000   0.000000   0.000000   0.000000   0.000000   0.000000
      3       0.000000   0.000000   0.000000   0.000000   0.000000   0.000000
      4       0.000000   0.000000   0.000000   0.000000   0.000000   0.000000
      5       0.000000   0.000000   0.000000   0.000000   0.000000   0.000000
      6       0.000000   0.000000   0.000000   0.000000   0.000000   0.000000
      7       0.000000   0.000000   0.000000   0.000000   0.000000   0.000000
      8       0.000000   0.000000   0.000000   0.000000   0.000000   0.000000
      9       0.000000   0.000000   0.000000   0.000000   0.000000   0.000000
     10       0.000000   0.000000   0.000000   0.000000   0.000000   0.000000
     11       0.000000   0.000000   0.000000   0.000000   0.000000   0.000000
     12       0.000000   0.000000   0.000000   0.000000   0.000000   0.000000
     13       0.000000   0.000000   0.000000   0.000000   0.000000   0.000000
     14       0.000000   0.000000   0.000000   0.000000   0.000000   0.000000
     15       0.000000   0.000000   0.000000   0.000000   0.000000   0.000000
     16       0.000000   0.000000   0.000000   0.000000   0.000000   0.000000
     17       0.000000   0.000000   0.000000   0.000000   0.000000   0.000000
     18       0.000000   0.000000   0.000000   0.000000   0.000000   0.000000
     19       0.000000   0.000000   0.000000   0.000000   0.000000   0.000000
     20       0.000000   0.000000   0.000000   0.000000   0.000000   0.000000
     21       0.000000   0.000000   0.000000   0.000000   0.000000   0.000000
     22       0.000000   0.000000   0.000000   0.000000   0.000000   0.000000
     23       0.000000   0.000000   0.000000   0.000000   0.000000   0.000000
     24       0.000000   0.000000   0.000000   0.000000   0.000000   0.000000
     25       0.000000   0.000000   0.000000   0.000000   0.000000   0.000000
     26       0.000000   0.000000   0.000000   0.000000   0.000000   0.000000
     27       0.000000   0.000000   0.000000   0.000000   0.000000   0.000000
     28       0.000000   0.000000   0.000000   0.000000   0.000000   0.000000
     29       0.000000   0.000000   0.000000   0.000000   0.000000   0.000000
     30       0.000000   0.000000   0.000000   0.000000   0.000000   0.000000
     31       0.000000   0.000000   0.000000   0.000000   0.000000   0.000000
     32       0.000000   0.000000   0.000000   0.000000   0.000000   0.000000
     33       0.000000   0.000000   0.000000   0.000000   0.000000   0.000000
     34       0.000000   0.000000   0.000000   0.000000   0.000000   0.000000
     35       0.000000   0.000000   0.000000   0.000000   0.000000   0.000000
     36       0.000000   0.000000   0.000000   0.000000   0.000000   0.000000
     37       0.000000   0.000000   0.000000   0.000000   0.000000   0.000000
     38       0.000000   0.000000   0.000000   0.000000   0.000000   0.000000
     39       0.000000   0.000000   0.000000   0.000000   0.000000   0.000000
     40       0.000000   0.000000   0.000000   0.000000   0.000000   0.000000
     41       0.000000   0.000000   0.000000   0.000000   0.000000   0.000000
     42       0.000000   0.000000   0.000000   0.000000   0.000000   0.000000
     43       0.000000   0.000000   0.000000   0.000000   0.000000   0.000000
     44       0.000000   0.000000   0.000000   0.000000   0.000000   0.000000
     45       0.000000   0.000000   0.000000   0.000000   0.000000   0.000000
     46       0.000000   0.000000   0.000000   0.000000   0.000000   0.000000
     47       0.000000   0.000000   0.000000   0.000000   0.000000   0.000000
     48       0.000000   0.000000   0.000000   0.000000   0.000000   0.000000
     49       0.000000   0.000000   0.000000   0.000000   0.000000   0.000000
     50       0.000000   0.000000   0.000000   0.000000   0.000000   0.000000
     51       0.000000   0.000000   0.000000   0.000000   0.000000   0.000000
     52       0.000000   0.000000   0.000000   0.000000   0.000000   0.000000
     53       0.000000   0.000000   0.000000   0.000000   0.000000   0.000000
     54       0.000000   0.000000   0.000000   0.000000   0.000000   0.000000
     55       0.000000   0.000000   0.000000   0.000000   0.000000   0.000000
     56       0.000000   0.000000   0.000000   0.000000   0.000000   0.000000
     57       0.000000   0.000000   0.000000   0.000000   0.000000   0.000000
     58       0.000000   0.000000   0.000000   0.000000   0.000000   0.000000
     59       0.000000   0.000000   0.000000   0.000000   0.000000   0.000000
     60       0.000000   0.000000   0.000000   0.000000   0.000000   0.000000
     61       0.000000   0.000000   0.000000   0.000000   0.000000   0.000000
     62       0.000000   0.000000   0.000000   0.000000   0.000000   0.000000
     63       0.000000   0.000000   0.000000   0.000000   0.000000   0.000000
     64       0.000000   0.000000   0.000000   0.000000   0.000000   0.000000
     65       0.000000   0.000000   0.000000   0.000000   0.000000   0.000000
     66       0.000000   0.000000   0.000000   0.000000   0.000000   0.000000
     67       0.000000   0.000000   0.000000   0.000000   0.000000   0.000000
     68       0.000000   0.000000   0.000000   0.000000   0.000000   0.000000
     69       0.000000   0.000000   0.000000   0.000000   0.000000   0.000000
     70       0.000000   0.000000   0.000000   0.000000   0.000000   0.000000
     71       0.000000   0.000000   0.000000   0.000000   0.000000   0.000000
     72       0.000000   0.000000   0.000000   0.000000   0.000000   0.000000
     73       0.000000   0.000000   0.000000   0.000000   0.000000   0.000000
     74       0.000000   0.000000   0.000000   0.000000   0.000000   0.000000
     75       0.000000   0.000000   0.000000   0.000000   0.000000   0.000000
     76       0.000000   0.000000   0.000000   0.000000   0.000000   0.000000
     77       0.000000   0.000000   0.000000   0.000000   0.000000   0.000000
     78       0.000000   0.000000   0.000000   0.000000   0.000000   0.000000
     79       0.000000   0.000000   0.000000   0.000000   0.000000   0.000000
     80       0.000000   0.000000   0.000000   0.000000   0.000000   0.000000
     81       0.000000   0.000000   0.000000   0.000000   0.000000   0.000000
     82       0.000000   0.000000   0.000000   0.000000   0.000000   0.000000
     83       0.000000   0.000000   0.000000   0.000000   0.000000   0.000000
     84       0.000000   0.000000   0.000000   0.000000   0.000000   0.000000
     85       0.000000   0.000000   0.000000   0.000000   0.000000   0.000000
     86       0.000000   0.000000   0.000000   0.000000   0.000000   0.000000
     87       0.000000   0.000000   0.000000   0.000000   0.000000   0.000000
     88       0.000000   0.000000   0.000000   0.000000   0.000000   0.000000
     89       0.000000   0.000000   0.000000   0.000000   0.000000   0.000000
     90       0.000000   0.000000   0.000000   0.000000   0.000000   0.000000
     91       0.000000   0.000000   0.000000   0.000000   0.000000   0.000000
     92       0.000000   0.000000   0.000000   0.000000   0.000000   0.000000
     93       0.000000   0.000000   0.000000   0.000000   0.000000   0.000000
     94       0.000000   0.000000   0.000000   0.000000   0.000000   0.000000
     95       0.000000   0.000000   0.000000   0.000000   0.000000   0.000000
     96       0.000000   0.000000   0.000000   0.000000   0.000000   0.000000
     97       0.000000   0.000000   0.000000   0.000000   0.000000   0.000000
     98       0.000000   0.000000   0.000000   0.000000   0.000000   0.000000
     99       0.000000   0.000000   0.000000   0.000000   0.000000   0.000000
    100       0.000000   0.000000   0.000000   0.000000   0.000000   0.000000
    101       0.000000   0.000000   0.000000   0.000000   0.000000   0.000000
    102       0.000000   0.000000   0.000000   0.000000   0.000000   0.000000
    103       0.000000   0.000000   0.000000   0.000000   0.000000   0.000000
    104       0.000000   0.000000   0.000000   0.000000   0.000000   0.000000
    105       0.000000   0.000000   0.000000   0.000000   0.000000   0.000000
    106       0.000000   0.000000   0.000000   0.000000   0.000000   0.000000
    107       0.000000   0.000000   0.000000   0.000000   0.000000   0.000000
    108       0.000000   0.000000   0.000000   0.000000   0.000000   0.000000
    109       0.000000   0.000000   0.000000   0.000000   0.000000   0.000000
    110       0.000000   0.000000   0.000000   0.000000   0.000000   0.000000
    111       0.000000   0.000000   0.000000   0.000000   0.000000   0.000000
    112       0.000000   0.000000   0.000000   0.000000   0.000000   0.000000
    113       0.000000   0.000000   0.000000   0.000000   0.000000   0.000000
    114       0.000000   0.000000   0.000000   0.000000   0.000000   0.000000
    115       0.000000   0.000000   0.000000   0.000000   0.000000   0.000000
    116       0.000000   0.000000   0.000000   0.000000   0.000000   0.000000
    117       0.000000   0.000000   0.000000   0.000000   0.000000   0.000000
    118       0.000000   0.000000   0.000000   0.000000   0.000000   0.000000
    119       0.000000   0.000000   0.000000   0.000000   0.000000   0.000000
    120       0.000000   0.000000   0.000000   0.000000   0.000000   0.000000
    121       0.000000   0.000000   0.000000   0.000000   0.000000   0.000000
    122       0.000000   0.000000   0.000000   0.000000   0.000000   0.000000
    123       0.000000   0.000000   0.000000   0.000000   0.000000   0.000000
    124       0.000000   0.000000   0.000000   0.000000   0.000000   0.000000
    125       0.000000   0.000000   0.000000   0.000000   0.000000   0.000000
    126       0.000000   0.000000   0.000000   0.000000   0.000000   0.000000
    127       0.000000   0.000000   0.000000   0.000000   0.000000   0.000000
    128       0.000000   0.000000   0.000000   0.000000   0.000000   0.000000
    129       0.000000   0.000000   0.000000   0.000000   0.000000   0.000000
    130       0.000000   0.000000   0.000000   0.000000   0.000000   0.000000
    131       0.000000   0.000000   0.000000   0.000000   0.000000   0.000000
    132       0.000000   0.000000   0.000000   0.000000   0.000000   0.000000
    133       0.000000   0.000000   0.000000   0.000000   0.000000   0.000000
    134       0.000000   0.000000   0.000000   0.000000   0.000000   0.000000
    135       0.000000   0.000000   0.000000   0.000000   0.000000   0.000000
    136       0.000000   0.000000   0.000000   0.000000   0.000000   0.000000
    137       0.000000   0.000000   0.000000   0.000000   0.000000   0.000000
    138       0.000000   0.000000   0.000000   0.000000   0.000000   0.000000
    139       0.000000   0.000000   0.000000   0.000000   0.000000   0.000000
    140       0.000000   0.000000   0.000000   0.000000   0.000000   0.000000
    141       0.000000   0.000000   0.000000   0.000000   0.000000   0.000000
    142       0.000000   0.000000   0.000000   0.000000   0.000000   0.000000
    143       0.000000   0.000000   0.000000   0.000000   0.000000   0.000000
    144       0.000000   0.000000   0.000000   0.000000   0.000000   0.000000
    145       0.000000   0.000000   0.000000   0.000000   0.000000   0.000000
    146       0.000000   0.000000   0.000000   0.000000   0.000000   0.000000
    147       0.000000   0.000000   0.000000   0.000000   0.000000   0.000000
    148       0.000000   0.000000   0.000000   0.000000   0.000000   0.000000
    149       0.000000   0.000000   0.000000   0.000000   0.000000   0.000000
    150       0.000000   0.000000   0.000000   0.000000   0.000000   0.000000
    151       0.000000   0.000000   0.000000   0.000000   0.000000   0.000000
    152       0.000000   0.000000   0.000000   0.000000   0.000000   0.000000
    153       0.000000   0.000000   0.000000   0.000000   0.000000   0.000000
    154       0.000000   0.000000   0.000000   0.000000   0.000000   0.000000
    155       0.000000   0.000000   0.000000   0.000000   0.000000   0.000000
    156       0.000000   0.000000   0.000000   0.000000   0.000000   0.000000
    157       0.000000   0.000000   0.000000   0.000000   0.000000   0.000000
    158       0.000000   0.000000   0.000000   0.000000   0.000000   0.000000
    159       0.000000   0.000000   0.000000   0.000000   0.000000   0.000000
    160       0.000000   0.000000   0.000000   0.000000   0.000000   0.000000
    161       0.000000   0.000000   0.000000   0.000000   0.000000   0.000000
    162       0.000000   0.000000   0.000000   0.000000   0.000000   0.000000
    163       0.000000   0.000000   0.000000   0.000000   0.000000   0.000000
    164       0.000000   0.000000   0.000000   0.000000   0.000000   0.000000
    165       0.000000   0.000000   0.000000   0.000000   0.000000   0.000000
    166       0.000000   0.000000   0.000000   0.000000   0.000000   0.000000
    167       0.000000   0.000000   0.000000   0.000000   0.000000   0.000000
    168       0.000000   0.000000   0.000000   0.000000   0.000000   0.000000
    169       0.000000   0.000000   0.000000   0.000000   0.000000   0.000000
    170       0.000000   0.000000   0.000000   0.000000   0.000000   0.000000
    171       0.000000   0.000000   0.000000   0.000000   0.000000   0.000000
    172       0.000000   0.000000   0.000000   0.000000   0.000000   0.000000
    173       0.000000   0.000000   0.000000   0.000000   0.000000   0.000000
    174       0.000000   0.000000   0.000000   0.000000   0.000000   0.000000
    175       0.000000   0.000000   0.000000   0.000000   0.000000   0.000000
    176       0.000000   0.000000   0.000000   0.000000   0.000000   0.000000
    177       0.000000   0.000000   0.000000   0.000000   0.000000   0.000000
    178       0.000000   0.000000   0.000000   0.000000   0.000000   0.000000
    179       0.000000   0.000000   0.000000   0.000000   0.000000   0.000000
    180       0.000000   0.000000   0.000000   0.000000   0.000000   0.000000
    181       0.000000   0.000000   0.000000   0.000000   0.000000   0.000000
    182       0.000000   0.000000   0.000000   0.000000   0.000000   0.000000
    183       0.000000   0.000000   0.000000   0.000000   0.000000   0.000000
    184       0.000000   0.000000   0.000000   0.000000   0.000000   0.000000
    185       0.000000   0.000000   0.000000   0.000000   0.000000   0.000000
    186       0.000000   0.000000   0.000000   0.000000   0.000000   0.000000
    187       0.000000   0.000000   0.000000   0.000000   0.000000   0.000000
    188       0.000000   0.000000   0.000000   0.000000   0.000000   0.000000
    189       0.000000   0.000000   0.000000   0.000000   0.000000   0.000000
    190       0.000000   0.000000   0.000000   0.000000   0.000000   0.000000
    191       0.000000   0.000000   0.000000   0.000000   0.000000   0.000000
    192       0.000000   0.000000   0.000000   0.000000   0.000000   0.000000
    193       0.000000   0.000000   0.000000   0.000000   0.000000   0.000000
    194       0.000000   0.000000   0.000000   0.000000   0.000000   0.000000
    195       0.000000   0.000000   0.000000   0.000000   0.000000   0.000000
    196       0.000000   0.000000   0.000000   0.000000   0.000000   0.000000
    197       0.000000   0.000000   0.000000   0.000000   0.000000   0.000000
    198       0.000000   0.000000   0.000000   0.000000   0.000000   0.000000
    199       0.000000   0.000000   0.000000   0.000000   0.000000   0.000000
    200       0.000000   0.000000   0.000000   0.000000   0.000000   0.000000
    201       0.000000   0.000000   0.000000   0.000000   0.000000   0.000000
    202       0.000000   0.000000   0.000000   0.000000   0.000000   0.000000
    203       0.000000   0.000000   0.000000   0.000000   0.000000   0.000000
    204       0.000000   0.000000   0.000000   0.000000   0.000000   0.000000
    205       0.000000   0.000000   0.000000   0.000000   0.000000   0.000000
    206       0.000000   0.000000   0.000000   0.000000   0.000000   0.000000
    207       0.000000   0.000000   0.000000   0.000000   0.000000   0.000000
    208       0.000000   0.000000   0.000000   0.000000   0.000000   0.000000
    209       0.000000   0.000000   0.000000   0.000000   0.000000   0.000000
    210       0.000000   0.000000   0.000000   0.000000   0.000000   0.000000
    211       0.000000   0.000000   0.000000   0.000000   0.000000   0.000000
    212       0.000000   0.000000   0.000000   0.000000   0.000000   0.000000
    213       0.000000   0.000000   0.000000   0.000000   0.000000   0.000000
    214       0.000000   0.000000   0.000000   0.000000   0.000000   0.000000
    215       0.000000   0.000000   0.000000   0.000000   0.000000   0.000000
    216       0.000000   0.000000   0.000000   0.000000   0.000000   0.000000
    217       0.000000   0.000000   0.000000   0.000000   0.000000   0.000000
    218       0.000000   0.000000   0.000000   0.000000   0.000000   0.000000
    219       0.000000   0.000000   0.000000   0.000000   0.000000   0.000000
    220       0.000000   0.000000   0.000000   0.000000   0.000000   0.000000
    221       0.000000   0.000000   0.000000   0.000000   0.000000   0.000000
    222       0.000000   0.000000   0.000000   0.000000   0.000000   0.000000
    223       0.000000   0.000000   0.000000   0.000000   0.000000   0.000000
    224       0.000000   0.000000   0.000000   0.000000   0.000000   0.000000
    225       0.000000   0.000000   0.000000   0.000000   0.000000   0.000000
    226       0.000000   0.000000   0.000000   0.000000   0.000000   0.000000
    227       0.000000   0.000000   0.000000   0.000000   0.000000   0.000000
    228       0.000000   0.000000   0.000000   0.000000   0.000000   0.000000
    229       0.000000   0.000000   0.000000   0.000000   0.000000   0.000000
    230       0.000000   0.000000   0.000000   0.000000   0.000000   0.000000
    231       0.000000   0.000000   0.000000   0.000000   0.000000   0.000000
    232       0.000000   0.000000   0.000000   0.000000   0.000000   0.000000
    233       0.000000   0.000000   0.000000   0.000000   0.000000   0.000000
    234       0.000000   0.000000   0.000000   0.000000   0.000000   0.000000
    235       0.000000   0.000000   0.000000   0.000000   0.000000   0.000000
    236       0.000000   0.000000   0.000000   0.000000   0.000000   0.000000
    237       0.000000   0.000000   0.000000   0.000000   0.000000   0.000000
    238       0.000000   0.000000   0.000000   0.000000   0.000000   0.000000
    239       0.000000   0.000000   0.000000   0.000000   0.000000   0.000000
    240       0.000000   0.000000   0.000000   0.000000   0.000000   0.000000
    241       0.000000   0.000000   0.000000   0.000000   0.000000   0.000000
    242       0.000000   0.000000   0.000000   0.000000   0.000000   0.000000
    243       0.000000   0.000000   0.000000   0.000000   0.000000   0.000000
    244       0.000000   0.000000   0.000000   0.000000   0.000000   0.000000
    245       0.000000   0.000000   0.000000   0.000000   0.000000   0.000000
    246       0.000000   0.000000   0.000000   0.000000   0.000000   0.000000
    247       0.000000   0.000000   0.000000   0.000000   0.000000   0.000000
    248       0.000000   0.000000   0.000000   0.000000   0.000000   0.000000
    249       0.000000   0.000000   0.000000   0.000000   0.000000   0.000000
    250       0.000000   0.000000   0.000000   0.000000   0.000000   0.000000
    251       0.000000   0.000000   0.000000   0.000000   0.000000   0.000000
    252       0.000000   0.000000   0.000000   0.000000   0.000000   0.000000
    253       0.000000   0.000000   0.000000   0.000000   0.000000   0.000000
    254       0.000000   0.000000   0.000000   0.000000   0.000000   0.000000
    255       0.000000   0.000000   0.000000   0.000000   0.000000   0.000000
    256       0.000000   0.000000   0.000000   0.000000   0.000000   0.000000
    257       0.000000   0.000000   0.000000   0.000000   0.000000   0.000000
    258       0.000000   0.000000   0.000000   0.000000   0.000000   0.000000
    259       0.000000   0.000000   0.000000   0.000000   0.000000   0.000000
    260       0.000000   0.000000   0.000000   0.000000   0.000000   0.000000
    261       0.000000   0.000000   0.000000   0.000000   0.000000   0.000000
    262       0.000000   0.000000   0.000000   0.000000   0.000000   0.000000
    263       0.000000   0.000000   0.000000   0.000000   0.000000   0.000000
    264       0.000000   0.000000   0.000000   0.000000   0.000000   0.000000
    265       0.000000   0.000000   0.000000   0.000000   0.000000   0.000000
    266       0.000000   0.000000   0.000000   0.000000   0.000000   0.000000
    267       0.000000   0.000000   0.000000   0.000000   0.000000   0.000000
    268       0.000000   0.000000   0.000000   0.000000   0.000000   0.000000
    269       0.000000   0.000000   0.000000   0.000000   0.000000   0.000000
    270       0.000000   0.000000   0.000000   0.000000   0.000000   0.000000
    271       0.000000   0.000000   0.000000   0.000000   0.000000   0.000000
    272       0.000000   0.000000   0.000000   0.000000   0.000000   0.000000
    273       0.000000   0.000000   0.000000   0.000000   0.000000   0.000000
    274       0.000000   0.000000   0.000000   0.000000   0.000000   0.000000
    275       0.000000   0.000000   0.000000   0.000000   0.000000   0.000000
    276       0.000000   0.000000   0.000000   0.000000   0.000000   0.000000
    277       0.000000   0.000000   0.000000   0.000000   0.000000   0.000000
    278       0.000000   0.000000   0.000000   0.000000   0.000000   0.000000
    279       0.000000   0.000000   0.000000   0.000000   0.000000   0.000000
    280       0.000000   0.000000   0.000000   0.000000   0.000000   0.000000
    281       0.000000   0.000000   0.000000   0.000000   0.000000   0.000000
    282       0.000000   0.000000   0.000000   0.000000   0.000000   0.000000
    283       0.000000   0.000000   0.000000   0.000000   0.000000   0.000000
    284       0.000000   0.000000   0.000000   0.000000   0.000000   0.000000
    285       0.000000   0.000000   0.000000   0.000000   0.000000   0.000000
    286       0.000000   0.000000   0.000000   0.000000   0.000000   0.000000
    287       0.000000   0.000000   0.000000   0.000000   0.000000   0.000000
    288       0.000000   0.000000   0.000000   0.000000   0.000000   0.000000
    289       0.000000   0.000000   0.000000   0.000000   0.000000   0.000000
    290       0.000000   0.000000   0.000000   0.000000   0.000000   0.000000
    291       0.000000   0.000000   0.000000   0.000000   0.000000   0.000000
    292       0.000000   0.000000   0.000000   0.000000   0.000000   0.000000
    293       0.000000   0.000000   0.000000   0.000000   0.000000   0.000000
    294       0.000000   0.000000   0.000000   0.000000   0.000000   0.000000
    295       0.000000   0.000000   0.000000   0.000000   0.000000   0.000000
    296       0.000000   0.000000   0.000000   0.000000   0.000000   0.000000
    297       0.000000   0.000000   0.000000   0.000000   0.000000   0.000000
    298       0.000000   0.000000   0.000000   0.000000   0.000000   0.000000
    299       0.000000   0.000000   0.000000   0.000000   0.000000   0.000000
    300       0.000000   0.000000   0.000000   0.000000   0.000000   0.000000
    301       0.000000   0.000000   0.000000   0.000000   0.000000   0.000000
    302       0.000000   0.000000   0.000000   0.000000   0.000000   0.000000
    303       0.000000   0.000000   0.000000   0.000000   0.000000   0.000000
    304       0.000000   0.000000   0.000000   0.000000   0.000000   0.000000
    305       0.000000   0.000000   0.000000   0.000000   0.000000   0.000000
    306       0.000000   0.000000   0.000000   0.000000   0.000000   0.000000
    307       0.000000   0.000000   0.000000   0.000000   0.000000   0.000000
    308       0.000000   0.000000   0.000000   0.000000   0.000000   0.000000
    309       0.000000   0.000000   0.000000   0.000000   0.000000   0.000000
    310       0.000000   0.000000   0.000000   0.000000   0.000000   0.000000
    311       0.000000   0.000000   0.000000   0.000000   0.000000   0.000000
    312       0.000000   0.000000   0.000000   0.000000   0.000000   0.000000
    313       0.000000   0.000000   0.000000   0.000000   0.000000   0.000000
    314       0.000000   0.000000   0.000000   0.000000   0.000000   0.000000
    315       0.000000   0.000000   0.000000   0.000000   0.000000   0.000000
    316       0.000000   0.000000   0.000000   0.000000   0.000000   0.000000
    317       0.000000   0.000000   0.000000   0.000000   0.000000   0.000000
    318       0.000000   0.000000   0.000000   0.000000   0.000000   0.000000
    319       0.000000   0.000000   0.000000   0.000000   0.000000   0.000000
    320       0.000000   0.000000   0.000000   0.000000   0.000000   0.000000
    321       0.000000   0.000000   0.000000   0.000000   0.000000   0.000000
    322       0.000000   0.000000   0.000000   0.000000   0.000000   0.000000
    323       0.000000   0.000000   0.000000   0.000000   0.000000   0.000000
    324       0.000000   0.000000   0.000000   0.000000   0.000000   0.000000
    325       0.000000   0.000000   0.000000   0.000000   0.000000   0.000000
    326       0.000000   0.000000   0.000000   0.000000   0.000000   0.000000
    327       0.000000   0.000000   0.000000   0.000000   0.000000   0.000000
    328       0.000000   0.000000   0.000000   0.000000   0.000000   0.000000
    329       0.000000   0.000000   0.000000   0.000000   0.000000   0.000000
    330       0.000000   0.000000   0.000000   0.000000   0.000000   0.000000
    331       0.000000   0.000000   0.000000   0.000000   0.000000   0.000000
    332       0.000000   0.000000   0.000000   0.000000   0.000000   0.000000
    333       0.000000   0.000000   0.000000   0.000000   0.000000   0.000000
    334       0.000000   0.000000   0.000000   0.000000   0.000000   0.000000
    335       0.000000   0.000000   0.000000   0.000000   0.000000   0.000000
                  6          7          8          9         10         11    
      0      -0.058053  -0.137812  -0.138028  -0.039306   0.009373   0.016990
      1      -0.071342  -0.028751   0.049432   0.070754  -0.007121  -0.052652
      2      -0.080555  -0.049900   0.032486  -0.072876   0.022628   0.066695
      3      -0.040930  -0.080546  -0.084970   0.029486  -0.007814  -0.028386
      4      -0.043565  -0.041879   0.025911   0.068802   0.000066  -0.024826
      5      -0.050936  -0.005957   0.067494  -0.012454   0.010511   0.040174
      6      -0.057374  -0.079199  -0.082308   0.010090  -0.000716  -0.035381
      7      -0.041433  -0.046148   0.023365   0.072689  -0.003473  -0.021587
      8      -0.013152   0.018970   0.076821   0.021251   0.011995   0.039895
      9      -0.091532  -0.134348  -0.130932  -0.075626   0.024478   0.003014
     10      -0.065840  -0.037751   0.043296   0.078078  -0.015221  -0.045910
     11      -0.005650   0.000818   0.052894  -0.001870   0.025717   0.064578
     12      -0.109294  -0.192955  -0.185495  -0.147273   0.044037   0.051627
     13      -0.092718  -0.023347   0.067944   0.082454  -0.023800  -0.075641
     14      -0.035632  -0.044494   0.016689  -0.064123   0.038616   0.092780
     15      -0.092072  -0.194472  -0.189053  -0.129441   0.035937   0.058357
     16      -0.095543  -0.018645   0.071456   0.079465  -0.019789  -0.079393
     17      -0.072960  -0.070003   0.006113  -0.100093   0.036904   0.093725
     18      -0.007732  -0.029715  -0.038443   0.114043  -0.030722  -0.057744
     19      -0.015056  -0.048900   0.007969   0.067174   0.006420  -0.005947
     20      -0.062702   0.011850   0.091882   0.010594   0.000221   0.019272
     21       0.009832  -0.011527  -0.015133   0.187821  -0.065716  -0.092446
     22      -0.017129  -0.047739   0.010294   0.069324   0.005132  -0.008289
     23      -0.087471   0.025926   0.117594   0.034682  -0.013907  -0.006854
     24       0.000351  -0.009199  -0.026008   0.091613  -0.002752  -0.031120
     25       0.017419  -0.055930  -0.009149   0.065754   0.008619   0.006368
     26      -0.045490   0.013992   0.087195   0.005600   0.007280   0.029803
     27      -0.006544   0.009362  -0.018195   0.063350   0.018034  -0.012486
     28       0.023265  -0.050254  -0.012247   0.053650   0.013561   0.011640
     29      -0.023818   0.006716   0.070538   0.005316  -0.003735   0.021121
     30      -0.002500   0.028046  -0.001278   0.035712   0.047401   0.019042
     31       0.053168  -0.053550  -0.022668   0.047086   0.008864   0.010870
     32      -0.012284   0.008345   0.069280  -0.001757  -0.000961   0.025436
     33       0.009729   0.027221   0.010468   0.032392   0.056865   0.033175
     34       0.079074  -0.065321  -0.029615   0.053528  -0.000093   0.007967
     35      -0.021555   0.017118   0.085918  -0.009651   0.015088   0.041279
     36       0.019126   0.008545   0.001650   0.059772   0.035007   0.016408
     37       0.075451  -0.071781  -0.027937   0.066604  -0.005936   0.004297
     38      -0.042059   0.024138   0.102095  -0.010090   0.026437   0.051403
     39       0.015317  -0.008166  -0.016897   0.090503   0.005543  -0.015006
     40       0.045557  -0.066409  -0.018163   0.073515  -0.001404   0.004280
     41      -0.053707   0.022518   0.101936  -0.001993   0.022116   0.044969
     42      -0.007665   0.044090   0.002922   0.010288   0.055586   0.034841
     43       0.053236  -0.044114  -0.022627   0.030651   0.010897   0.018280
     44       0.009734   0.000324   0.050968  -0.001695  -0.020521   0.010593
     45      -0.012079   0.034711  -0.009625   0.020791   0.030515   0.015564
     46       0.026372  -0.037013  -0.012151   0.027779   0.016078   0.025977
     47       0.012019  -0.005668   0.042620   0.004312  -0.034231  -0.000984
     48      -0.013911   0.013869  -0.022924   0.053501   0.009171  -0.015938
     49       0.005460  -0.039911  -0.005634   0.041870   0.019776   0.021130
     50      -0.009013  -0.002973   0.053166   0.008847  -0.023766   0.004382
     51      -0.007482   0.040657  -0.006743  -0.001860   0.010625   0.030761
     52       0.021285  -0.028154  -0.004000   0.006106   0.010279   0.049073
     53       0.038601  -0.014083   0.027499   0.002962  -0.072143  -0.021349
     54      -0.008993   0.061463  -0.000907  -0.019508   0.048877   0.077318
     55       0.043916  -0.024305  -0.015473   0.007154   0.015385   0.051486
     56       0.064181  -0.009833   0.014186   0.004799  -0.066838  -0.020936
     57      -0.004083   0.067836   0.001267  -0.036527   0.038920   0.100307
     58       0.036476  -0.033464  -0.015231   0.021762   0.014807   0.027710
     59       0.082631   0.007296   0.002426   0.010307  -0.014609  -0.003108
     60       0.009517   0.054600   0.005406  -0.054302  -0.032170   0.095170
     61       0.003554  -0.038254  -0.001598   0.022513   0.012450   0.024261
     62       0.095079   0.008424  -0.002256   0.009188  -0.016940  -0.002011
     63       0.012451   0.034774   0.002644  -0.044237  -0.076345   0.049766
     64      -0.020411  -0.043801   0.006310   0.028725   0.012835   0.011731
     65       0.066595   0.008643   0.007635   0.013081  -0.002048  -0.002424
     66       0.004763   0.029591  -0.004690  -0.023088  -0.059632   0.017905
     67      -0.010670  -0.036057   0.011553   0.009125   0.004459   0.045067
     68       0.049687  -0.009462   0.021337   0.004400  -0.060968  -0.018393
     69       0.007087   0.037367  -0.001494  -0.034827  -0.056805   0.033020
     70      -0.021242  -0.046687  -0.005386   0.046702   0.023613  -0.033461
     71       0.041816   0.024715   0.009327   0.024379   0.067332   0.009366
     72      -0.002820   0.048378  -0.000118  -0.030454  -0.011150   0.053937
     73       0.007827  -0.052263  -0.010719   0.043057  -0.000567  -0.032333
     74       0.039447   0.028009   0.009754   0.025213   0.081102   0.017393
     75      -0.007820   0.066706   0.000168  -0.028833   0.049428   0.092348
     76       0.037497  -0.045362  -0.019280   0.039760   0.010228  -0.005335
     77       0.061026   0.022915   0.004433   0.021751   0.056003   0.014950
     78      -0.010723   0.034715  -0.009874   0.014240   0.017802   0.014432
     79       0.028269  -0.016007   0.001365  -0.022850   0.002028   0.082371
     80       0.031416  -0.031970   0.035023  -0.005982  -0.139439  -0.048189
     81      -0.008057   0.089442   0.001300  -0.044431   0.090196   0.141103
     82       0.060952  -0.026843  -0.024004   0.016051   0.016856   0.039533
     83       0.111653   0.007532  -0.007527   0.006673  -0.029277  -0.003338
     84       0.027121   0.017554   0.010344  -0.065786  -0.158751   0.052893
     85      -0.052743  -0.048451   0.020702   0.029333   0.008681   0.008170
     86       0.078891   0.009696   0.002713   0.011922  -0.003871  -0.001106
     87       0.011694   0.031669  -0.005889  -0.035478  -0.085441   0.001200
     88      -0.047482  -0.041094  -0.008945   0.057868   0.048544  -0.071305
     89       0.023578   0.032316   0.010784   0.030585   0.102686   0.013470
     90      -0.006952   0.063944   0.000161  -0.027186   0.043762   0.086926
     91       0.045244  -0.017216  -0.011966  -0.008593   0.012054   0.074613
     92       0.080115  -0.020288   0.007044   0.003486  -0.106586  -0.037216
     93      -0.015966   0.070955  -0.000343  -0.010561   0.093871   0.084974
     94       0.066200  -0.020940  -0.027234   0.009783   0.020919   0.051242
     95       0.054971  -0.010658   0.018810   0.004304  -0.066402  -0.020370
     96       0.012907   0.054972   0.007311  -0.061935  -0.043802   0.103875
     97       0.002875  -0.031665   0.004098   0.007551   0.009193   0.052051
     98       0.112439  -0.002204  -0.004050   0.001420  -0.065607  -0.013558
     99       0.014090   0.058894   0.008759  -0.067946  -0.041764   0.116997
    100      -0.002631  -0.043834  -0.002892   0.033460   0.014593   0.003536
    101       0.108424   0.019702  -0.011430   0.013305   0.018606   0.010272
    102       0.009340   0.029410  -0.001912  -0.033789  -0.077306   0.026003
    103      -0.011308  -0.030834   0.021297  -0.008548  -0.004601   0.075100
    104       0.065550  -0.017872   0.015591  -0.003469  -0.104430  -0.037717
    105       0.004499   0.015838  -0.010090  -0.013872  -0.088017  -0.020506
    106      -0.027250  -0.040681   0.018773   0.012416   0.002172   0.040637
    107       0.030907  -0.011144   0.030942   0.005847  -0.056280  -0.013645
    108       0.027988   0.002448   0.007416  -0.060722  -0.188874   0.022727
    109      -0.070141  -0.051909   0.026881   0.032445   0.008099   0.000995
    110       0.059803   0.009049   0.010006   0.014260   0.001733  -0.002785
    111       0.031399   0.017479   0.013779  -0.074460  -0.173678   0.064855
    112      -0.050992  -0.043456   0.028801   0.014570  -0.002522   0.037102
    113       0.096862  -0.002481   0.001279   0.002130  -0.054404  -0.007977
    114       0.033179   0.019571   0.015774  -0.079157  -0.176195   0.074636
    115      -0.061251  -0.053548   0.017590   0.041064   0.016174  -0.015238
    116       0.090216   0.023329  -0.007130   0.018300   0.038849   0.007955
    117      -0.003310   0.094716   0.003212  -0.057024   0.084343   0.160827
    118       0.055022  -0.032817  -0.024027   0.025310   0.015963   0.022249
    119       0.126065   0.019600  -0.017085   0.010400   0.006332   0.009053
    120      -0.005362   0.090477   0.002267  -0.050186   0.083398   0.148043
    121       0.061956  -0.019020  -0.020699   0.002235   0.017735   0.064858
    122       0.128815  -0.004351  -0.008749  -0.000874  -0.080976  -0.015892
    123      -0.018423   0.100002  -0.001470  -0.032562   0.142528   0.146608
    124       0.084807  -0.023487  -0.034006   0.016167   0.018644   0.041109
    125       0.102747   0.007385  -0.004454   0.007744  -0.025028  -0.003348
    126      -0.011202   0.055940  -0.003724  -0.033317  -0.004436   0.041748
    127      -0.004454  -0.039769  -0.019157   0.034908  -0.004511  -0.067326
    128       0.018936   0.041192   0.008731   0.026873   0.120872   0.020250
    129      -0.009595   0.019357  -0.014489   0.028808  -0.009723  -0.018418
    130       0.013101  -0.018297   0.010332  -0.026068  -0.003577   0.081558
    131       0.014158  -0.035633   0.044924  -0.008573  -0.147678  -0.051334
    132      -0.018608   0.042239  -0.010733   0.027997   0.066349   0.023293
    133       0.050301  -0.010547  -0.009911  -0.023897   0.008181   0.089272
    134       0.023879  -0.035573   0.039749  -0.008032  -0.150787  -0.052601
    135      -0.006478   0.038358  -0.006935  -0.002075   0.002652   0.026802
    136       0.026488  -0.009687   0.007879  -0.041032  -0.004762   0.101008
    137       0.051359  -0.038321   0.025631  -0.007726  -0.171257  -0.061255
    138       0.013049   0.041921   0.024867   0.008707   0.078550   0.057268
    139       0.101776  -0.068858  -0.037211   0.047997  -0.003136   0.009692
    140      -0.012858   0.018526   0.085761  -0.015887   0.017919   0.046261
    141       0.029947   0.007857   0.007832   0.057648   0.040027   0.027486
    142       0.096284  -0.080213  -0.034996   0.072214  -0.014473   0.001456
    143      -0.049522   0.030843   0.114393  -0.017026   0.038924   0.064937
    144       0.024227  -0.021068  -0.025181   0.110064  -0.011992  -0.025952
    145       0.044554  -0.070436  -0.018415   0.082466  -0.006679   0.001499
    146      -0.069244   0.028668   0.112394  -0.002380   0.030834   0.052399
    147      -0.044837  -0.038466  -0.046492   0.055927  -0.012802  -0.066874
    148      -0.020367  -0.055359   0.006715   0.071463   0.002129  -0.000369
    149       0.010422   0.052668   0.101919   0.064013   0.003431   0.022106
    150      -0.103681  -0.132412  -0.128021  -0.089911   0.028889  -0.001754
    151      -0.063821  -0.041341   0.040896   0.080898  -0.017759  -0.043326
    152       0.023415   0.020818   0.061248   0.026832   0.026459   0.063649
    153      -0.136454  -0.237169  -0.225094  -0.216892   0.065166   0.084006
    154      -0.111658  -0.015666   0.084646   0.088679  -0.033480  -0.096443
    155      -0.029827  -0.060008  -0.003579  -0.084745   0.049921   0.113971
    156      -0.105478  -0.239775  -0.231425  -0.185183   0.050502   0.095895
    157      -0.116603  -0.007612   0.090667   0.082996  -0.026252  -0.102650
    158      -0.096205  -0.105544  -0.022477  -0.149068   0.046804   0.115787
    159      -0.045072  -0.139097  -0.140638  -0.024442   0.003424   0.022498
    160      -0.073360  -0.025400   0.051689   0.067485  -0.004023  -0.055324
    161      -0.109902  -0.069493   0.024836  -0.100496   0.021455   0.067875
    162      -0.016857   0.071248  -0.001646  -0.013482   0.091417   0.090762
    163       0.058481  -0.043710  -0.027034   0.042438   0.016203   0.001664
    164       0.045402   0.021834   0.009971   0.020707   0.053929   0.009817
    165      -0.005954   0.076905   0.001235  -0.037812   0.064224   0.118945
    166       0.040265  -0.050245  -0.021975   0.047697   0.008974  -0.019087
    167       0.078109   0.031442  -0.003807   0.029082   0.092094   0.033626
    168       0.063151  -0.121135   0.151563  -0.039273   0.009099  -0.017699
    169      -0.072372   0.030100   0.046043  -0.069545   0.003791  -0.053139
    170       0.082347  -0.049344  -0.027468  -0.071539   0.019621  -0.068726
    171       0.043982  -0.070299   0.093288   0.028745  -0.005843   0.029094
    172      -0.045013   0.041979   0.021338  -0.068020  -0.001472  -0.025089
    173       0.051156  -0.010228  -0.066800  -0.011306   0.008455  -0.040736
    174       0.060361  -0.068631   0.090512   0.008868   0.001977   0.035156
    175      -0.042994   0.046055   0.018334  -0.072199   0.002367  -0.022187
    176       0.012374   0.012227  -0.078794   0.022489   0.009419  -0.039997
    177       0.096449  -0.117173   0.144152  -0.076574   0.025573  -0.005636
    178      -0.067144   0.038694   0.038890  -0.077468   0.012432  -0.047158
    179       0.005397  -0.003687  -0.053331  -0.000412   0.021669  -0.065666
    180       0.116284  -0.169147   0.204025  -0.147391   0.042719  -0.055820
    181      -0.093561   0.025688   0.064850  -0.081396   0.019013  -0.077231
    182       0.036997  -0.044033  -0.012673  -0.062458   0.033538  -0.095409
    183       0.099158  -0.170953   0.207747  -0.129067   0.033977  -0.061570
    184      -0.096244   0.021228   0.068892  -0.078106   0.014717  -0.080616
    185       0.075360  -0.066990   0.000662  -0.098499   0.032371  -0.096823
    186       0.008958  -0.025709   0.042031   0.113221  -0.027784   0.060793
    187      -0.016817   0.048435   0.002683  -0.066442  -0.006586  -0.005947
    188       0.062350   0.005552  -0.092840   0.011555  -0.000679  -0.019055
    189      -0.009103  -0.010616   0.017232   0.186607  -0.061670   0.098563
    190      -0.018935   0.047471   0.005043  -0.068326  -0.005534  -0.008266
    191       0.086684   0.018010  -0.119817   0.035327  -0.013394   0.008059
    192      -0.000097  -0.006867   0.027381   0.091457  -0.000893   0.032207
    193       0.015395   0.055136  -0.015201  -0.065282  -0.007828   0.006285
    194       0.045045   0.007451  -0.088430   0.006777   0.005794  -0.030009
    195       0.005987   0.011073   0.017421   0.063648   0.019324   0.012036
    196       0.021513   0.049563  -0.017689  -0.053422  -0.012547   0.011902
    197       0.023689   0.000871  -0.070944   0.006269  -0.004855  -0.020743
    198       0.001080   0.027764  -0.001530   0.036937   0.047339  -0.021429
    199       0.051195   0.053232  -0.028645  -0.047064  -0.007763   0.010883
    200       0.012136   0.002084  -0.069830  -0.000612  -0.002266  -0.025311
    201      -0.011189   0.025299  -0.013079   0.034119   0.055943  -0.036116
    202       0.076521   0.065310  -0.037028  -0.053497   0.001311   0.007365
    203       0.021054   0.009621  -0.087446  -0.008042   0.013064  -0.042124
    204      -0.019792   0.007289  -0.002122   0.061015   0.034514  -0.017763
    205       0.072599   0.071580  -0.036029  -0.066301   0.007056   0.003257
    206       0.041238   0.015970  -0.104445  -0.008264   0.023955  -0.052855
    207      -0.015178  -0.007323   0.018263   0.090833   0.006416   0.015661
    208       0.042985   0.065826  -0.025499  -0.073005   0.002356   0.003480
    209       0.052922   0.014885  -0.104129  -0.000403   0.019940  -0.046074
    210       0.005617   0.043473  -0.007568   0.011775   0.055010  -0.037982
    211       0.051639   0.044005  -0.027572  -0.030895  -0.009569   0.018528
    212      -0.009494  -0.005122  -0.050566  -0.000919  -0.021120  -0.009456
    213       0.010524   0.035623   0.005952   0.021550   0.030799  -0.017205
    214       0.025140   0.036732  -0.016148  -0.027999  -0.014516   0.026520
    215      -0.011544  -0.010357  -0.041545   0.004706  -0.034308   0.002932
    216       0.013245   0.016332   0.021559   0.053525   0.010778   0.015828
    217       0.004195   0.039200  -0.009827  -0.041809  -0.018474   0.021820
    218       0.009301  -0.007741  -0.052467   0.009328  -0.024110  -0.002912
    219       0.005822   0.041123   0.002351  -0.001234   0.010007  -0.031573
    220       0.020330   0.028483  -0.006957  -0.006624  -0.007608   0.049307
    221      -0.037612  -0.018440  -0.025337   0.002812  -0.071247   0.025196
    222       0.006208   0.061565  -0.006001  -0.018420   0.045971  -0.080125
    223       0.043140   0.024524  -0.018033  -0.007617  -0.012516   0.051866
    224      -0.063385  -0.013944  -0.012496   0.004485  -0.065885   0.024425
    225       0.001080   0.067619  -0.008993  -0.035427   0.034660  -0.102361
    226       0.035286   0.033543  -0.018970  -0.022341  -0.013366   0.028070
    227      -0.082736   0.003615  -0.002802   0.010207  -0.014221   0.003765
    228      -0.011524   0.053435  -0.011564  -0.053525  -0.036525  -0.093600
    229       0.002137   0.038250  -0.005869  -0.023290  -0.011331   0.024201
    230      -0.095192   0.004712   0.001766   0.009056  -0.016470   0.002653
    231      -0.013262   0.033561  -0.006344  -0.043768  -0.078345  -0.046092
    232      -0.022049   0.043542   0.001404  -0.029497  -0.012497   0.011730
    233      -0.066810   0.005150  -0.008204   0.013096  -0.001587   0.002548
    234      -0.005446   0.029258   0.001647  -0.022868  -0.059885  -0.015226
    235      -0.011971   0.036526   0.007697  -0.009954  -0.002148   0.044820
    236      -0.048908  -0.013665  -0.019707   0.004247  -0.060035   0.021561
    237      -0.008060   0.036733  -0.002447  -0.034273  -0.057661  -0.030133
    238      -0.022936   0.045435  -0.010688  -0.047200  -0.025774  -0.032661
    239      -0.043031   0.022100  -0.011919   0.024700   0.067282  -0.012491
    240       0.001036   0.047963  -0.005167  -0.029474  -0.013037  -0.053377
    241       0.005811   0.051852  -0.016824  -0.043682  -0.001413  -0.032400
    242      -0.040868   0.025405  -0.012751   0.025710   0.080664  -0.021213
    243       0.004836   0.066666  -0.007718  -0.027583   0.045720  -0.094845
    244       0.035793   0.045237  -0.024551  -0.040286  -0.010646  -0.004896
    245      -0.062116   0.019954  -0.006764   0.022047   0.055651  -0.017667
    246       0.009210   0.035643   0.006152   0.014645   0.017949  -0.015684
    247       0.027725   0.017078  -0.000110   0.022253   0.002466   0.082366
    248      -0.029396  -0.036845  -0.030645  -0.006518  -0.137509   0.055542
    249       0.003773   0.089565  -0.011703  -0.043113   0.083839  -0.145568
    250       0.060029   0.027125  -0.026974  -0.016595  -0.014655   0.039965
    251      -0.111669   0.003617   0.007184   0.006413  -0.028830   0.004499
    252      -0.026713   0.014996  -0.012048  -0.065523  -0.161311  -0.045251
    253      -0.054625   0.048221   0.015203  -0.030353  -0.008770   0.007590
    254      -0.079113   0.006215  -0.003399   0.011908  -0.003322   0.001181
    255      -0.012160   0.031280   0.002697  -0.035222  -0.084478   0.003210
    256      -0.048800   0.038403  -0.013467  -0.058089  -0.052857  -0.069262
    257      -0.025279   0.030318  -0.014373   0.031071   0.102543  -0.018237
    258       0.004060   0.063929  -0.007405  -0.026202   0.040208  -0.089518
    259       0.044736   0.017742  -0.013623   0.008067  -0.007863   0.074683
    260      -0.078752  -0.024367  -0.004064   0.002742  -0.104989   0.042799
    261       0.012531   0.071284  -0.007658  -0.009093   0.090902  -0.090206
    262       0.065621   0.020950  -0.029423  -0.010047  -0.017947   0.051980
    263      -0.054145  -0.014862  -0.017030   0.004060  -0.065551   0.023891
    264      -0.014910   0.053551  -0.013560  -0.061257  -0.048788  -0.101788
    265       0.001747   0.032057   0.000685  -0.008464  -0.006514   0.051588
    266      -0.111877  -0.006467   0.004900   0.001026  -0.064658   0.016530
    267      -0.016248   0.057309  -0.015464  -0.067074  -0.047341  -0.114741
    268      -0.004313   0.043563  -0.007897  -0.034254  -0.014688   0.003553
    269      -0.109124   0.016354   0.009583   0.013292   0.018694  -0.011572
    270      -0.009947   0.028676  -0.001168  -0.033691  -0.078195  -0.022584
    271      -0.012405   0.032046   0.018155   0.007451   0.008606   0.074283
    272      -0.064142  -0.022293  -0.012828  -0.004015  -0.102514   0.042913
    273      -0.004296   0.015774   0.008814  -0.014032  -0.086218   0.024541
    274      -0.028719   0.041120   0.014412  -0.013280  -0.000139   0.040348
    275      -0.030136  -0.015460  -0.029166   0.005872  -0.055675   0.016704
    276      -0.026771   0.000152  -0.007510  -0.060645  -0.190022  -0.013770
    277      -0.072138   0.051527   0.020985  -0.033489  -0.008626   0.000351
    278      -0.060043   0.005612  -0.010581   0.014336   0.002344   0.002805
    279      -0.030935   0.014424  -0.015473  -0.074267  -0.177044  -0.056579
    280      -0.052781   0.044090   0.023764  -0.015760   0.003913   0.035733
    281      -0.096371  -0.006513  -0.000566   0.001910  -0.053673   0.010304
    282      -0.032715   0.016234  -0.017613  -0.078770  -0.179862  -0.065950
    283      -0.063301   0.052680   0.011538  -0.042085  -0.017577  -0.015506
    284      -0.091139   0.020351   0.004853   0.018357   0.039227  -0.010079
    285      -0.001181   0.094556  -0.014281  -0.055684   0.076880  -0.164846
    286       0.053810   0.032968  -0.027765  -0.025923  -0.014755   0.022584
    287      -0.126678   0.016033   0.015284   0.010260   0.006385  -0.009791
    288       0.001025   0.090463  -0.012826  -0.048980   0.076548  -0.152247
    289       0.061383   0.019541  -0.022665  -0.002827  -0.014104   0.065147
    290      -0.128117  -0.008843   0.009913  -0.001418  -0.079986   0.019469
    291       0.013397   0.100792  -0.010202  -0.030978   0.136118  -0.153648
    292       0.084032   0.023827  -0.036607  -0.016573  -0.016266   0.041840
    293      -0.102798   0.003518   0.004109   0.007521  -0.024679   0.004394
    294       0.009133   0.056234  -0.002430  -0.032403  -0.005428  -0.041487
    295      -0.005897   0.038193  -0.023796  -0.035325   0.000366  -0.067183
    296      -0.021127   0.039505  -0.013396   0.027468   0.120337  -0.026065
    297       0.008885   0.020626   0.012594   0.028816  -0.008043   0.018662
    298       0.012430   0.019564   0.008615   0.025405   0.007941   0.081372
    299      -0.011949  -0.040773  -0.040111  -0.008995  -0.145615   0.059153
    300       0.016450   0.043641   0.006099   0.028716   0.066299  -0.027029
    301       0.050038   0.011434  -0.010733   0.023528  -0.003144   0.089647
    302      -0.021668  -0.040627  -0.034930  -0.008578  -0.148746   0.060590
    303       0.004905   0.038851   0.002763  -0.001760   0.002011  -0.027417
    304       0.026111   0.011326   0.007146   0.040206   0.010184   0.100644
    305      -0.048938  -0.043122  -0.020444  -0.008677  -0.168779   0.070181
    306      -0.015177   0.038310  -0.029061   0.011174   0.076623  -0.061721
    307       0.099022   0.069137  -0.045134  -0.048166   0.004566   0.008908
    308       0.012331   0.010645  -0.087424  -0.014091   0.015665  -0.047341
    309      -0.030644   0.005574  -0.008151   0.059235   0.038844  -0.029127
    310       0.093007   0.080125  -0.044122  -0.071870   0.015634  -0.000146
    311       0.048428   0.021799  -0.117513  -0.014840   0.035816  -0.067141
    312      -0.023501  -0.019665   0.028050   0.110057  -0.010853   0.027856
    313       0.041762   0.069665  -0.026176  -0.081757   0.007534   0.000326
    314       0.068175   0.020675  -0.115293  -0.000640   0.028331  -0.053966
    315       0.046361  -0.032287   0.050984   0.054150  -0.008473   0.067608
    316      -0.022190   0.054403   0.000940  -0.071327  -0.001662  -0.000779
    317      -0.012431   0.042378  -0.107236   0.065132   0.001474  -0.021181
    318       0.108507  -0.115088   0.141038  -0.091217   0.030443  -0.001520
    319      -0.065236   0.042124   0.036081  -0.080522   0.015163  -0.044828
    320      -0.024517   0.014357  -0.063898   0.028342   0.021926  -0.064323
    321       0.144974  -0.207988   0.247607  -0.216748   0.062477  -0.090168
    322      -0.112250   0.018923   0.082170  -0.087497   0.027328  -0.098585
    323       0.031655  -0.057645   0.008932  -0.082877   0.043628  -0.117431
    324       0.114175  -0.211138   0.254245  -0.184167   0.046695  -0.100296
    325      -0.116957   0.011281   0.089103  -0.081288   0.019611  -0.104136
    326       0.099880  -0.098638   0.032761  -0.147316   0.041480  -0.120081
    327       0.050223  -0.122620   0.154283  -0.024028   0.002584  -0.022449
    328      -0.074303   0.026911   0.048663  -0.066039   0.000453  -0.055519
    329       0.112483  -0.066982  -0.017726  -0.099190   0.018818  -0.070273
    330       0.013414   0.071743  -0.006415  -0.012004   0.088067  -0.095460
    331       0.056895   0.043636  -0.032121  -0.042799  -0.016192   0.002615
    332      -0.046471   0.018914  -0.012183   0.021069   0.053721  -0.012277
    333       0.002448   0.076791  -0.010059  -0.036454   0.059121  -0.122006
    334       0.038322   0.050077  -0.027886  -0.048236  -0.010116  -0.018722
    335      -0.079682   0.028698   0.000441   0.029459   0.091013  -0.038307
                 12         13         14         15         16         17    
      0      -0.048231   0.084819   0.003215  -0.002207   0.097722  -0.052390
      1       0.097654  -0.079175   0.009283  -0.106298  -0.081796  -0.016917
      2      -0.059543   0.028256   0.007106   0.024362   0.002104  -0.038706
      3       0.026943   0.025138   0.017989  -0.028225   0.074565  -0.017142
      4       0.036093  -0.002453  -0.009208  -0.056857  -0.010219  -0.053094
      5      -0.024527   0.015034   0.010553   0.026582   0.019060  -0.025607
      6       0.094514  -0.066162   0.035518  -0.070920  -0.023935   0.031761
      7       0.001245   0.040610  -0.017100  -0.038976   0.034183  -0.076993
      8      -0.012293   0.017129   0.009878   0.046633   0.036228  -0.019298
      9       0.093954  -0.102342   0.038794  -0.095472  -0.107970   0.045100
     10       0.025115   0.009408  -0.007668  -0.066223   0.011445  -0.064059
     11      -0.027582   0.028979   0.004280   0.058429   0.031475  -0.025216
     12       0.017760  -0.043466   0.024827  -0.069568  -0.089352   0.009180
     13       0.089400  -0.068152   0.010030  -0.116541  -0.058937  -0.026971
     14      -0.063352   0.042090   0.000868   0.056287   0.012339  -0.038049
     15      -0.055734   0.051330   0.007056  -0.020240   0.016069  -0.039290
     16       0.127446  -0.113826   0.018483  -0.138099  -0.107408  -0.002625
     17      -0.080536   0.042407   0.002195   0.040479  -0.001089  -0.044550
     18       0.029708   0.069204   0.012733  -0.016839   0.153127  -0.044287
     19       0.010476   0.023643  -0.021023  -0.022775   0.012022  -0.055078
     20      -0.005109   0.007974   0.016790   0.005319   0.023278  -0.030354
     21       0.031713   0.151220  -0.022245  -0.023692   0.268839  -0.089151
     22       0.012885   0.023579  -0.020947  -0.025858   0.013078  -0.056404
     23       0.021136   0.012278   0.018520  -0.029761   0.042347  -0.049000
     24       0.016228   0.011410   0.052883   0.007886   0.083315  -0.023392
     25      -0.011158   0.030827  -0.029214   0.009163   0.017091  -0.039461
     26      -0.017248  -0.003557   0.022867   0.025173   0.009005  -0.016618
     27       0.021752  -0.024369   0.093838   0.023599   0.064104  -0.004380
     28      -0.007170   0.015020  -0.012004   0.019610   0.013749  -0.019835
     29      -0.014546  -0.006445   0.022095   0.031189   0.017237   0.009851
     30      -0.011718  -0.074378   0.138260   0.062264   0.020571   0.007039
     31      -0.026775  -0.009744   0.003401   0.039246  -0.002289   0.005064
     32      -0.026972  -0.024397   0.034904   0.044020   0.003517   0.021452
     33      -0.050012  -0.097667   0.140002   0.081405  -0.013320  -0.001899
     34      -0.052131  -0.013991  -0.008926   0.051151  -0.010342   0.010866
     35      -0.042894  -0.041875   0.046268   0.053028  -0.021033   0.008214
     36      -0.051829  -0.058560   0.089686   0.061610  -0.000200  -0.019627
     37      -0.054010   0.006987  -0.035197   0.039697  -0.007770  -0.007337
     38      -0.044512  -0.038308   0.042776   0.046455  -0.032463  -0.016343
     39      -0.019514  -0.003908   0.048960   0.026532   0.045693  -0.028855
     40      -0.034247   0.031427  -0.044388   0.020988   0.008157  -0.031594
     41      -0.030864  -0.019376   0.031226   0.032088  -0.018526  -0.026844
     42      -0.003325  -0.086096   0.156932   0.069146   0.013476   0.026058
     43      -0.020000  -0.018655   0.016372   0.042449  -0.007277   0.020179
     44      -0.020020  -0.022724   0.030125   0.039264   0.010922   0.045360
     45       0.032511  -0.043323   0.117690   0.033172   0.047574   0.024527
     46       0.001026   0.005320   0.000571   0.025964   0.007054   0.005331
     47      -0.004828  -0.005113   0.012942   0.023085   0.025743   0.047325
     48       0.050829  -0.010213   0.086589   0.006349   0.080639   0.007964
     49       0.011035   0.023681  -0.011813   0.012504   0.021752  -0.018921
     50      -0.000240   0.004200   0.008907   0.018783   0.031264   0.027863
     51       0.045158  -0.022008   0.081233   0.019955   0.045708   0.034472
     52       0.010304   0.025333  -0.029483   0.020598   0.006286   0.012795
     53       0.007345  -0.001780  -0.002956   0.003477   0.024440   0.058167
     54       0.057623   0.006409   0.054164   0.001906   0.035228   0.003379
     55       0.023502   0.019434  -0.021225  -0.000628  -0.011857  -0.017388
     56       0.022029  -0.008881   0.007011  -0.021896   0.003880   0.023932
     57       0.076980   0.049387  -0.006297  -0.026584   0.041296  -0.001832
     58       0.002779  -0.018822   0.028329   0.031468  -0.012362  -0.000939
     59       0.034510  -0.020490   0.041437  -0.047652  -0.026786  -0.038683
     60       0.086126   0.052969  -0.047434  -0.023679   0.044491   0.026407
     61      -0.010580   0.007017   0.001264   0.048304   0.020637   0.040768
     62       0.040134  -0.029595   0.049319  -0.054079  -0.038728  -0.053104
     63       0.063432   0.009533  -0.010321   0.006406   0.042271   0.060726
     64      -0.026041   0.013781  -0.000783   0.065875   0.042163   0.071915
     65       0.029373  -0.007472   0.034932  -0.043837  -0.013103  -0.028572
     66       0.047249  -0.011068   0.033698   0.015210   0.046526   0.069175
     67      -0.008059   0.032447  -0.038473   0.053567   0.034597   0.055707
     68       0.013710  -0.006165   0.006741  -0.008501   0.013099   0.038375
     69       0.051926   0.002532   0.011626   0.000332   0.035179   0.045865
     70      -0.046149  -0.016252   0.051723   0.057888   0.024572   0.052639
     71       0.022779   0.021261   0.036733  -0.057002  -0.001878  -0.048083
     72       0.043849   0.001404   0.027389   0.012106   0.035215   0.038429
     73      -0.061307  -0.081282   0.099195   0.102196  -0.005237   0.060473
     74       0.020249   0.017982   0.044431  -0.049970  -0.001668  -0.047601
     75       0.065931   0.035560   0.015437  -0.014823   0.039983   0.001180
     76      -0.027490  -0.077925   0.098005   0.073526  -0.022703   0.016196
     77       0.030661   0.000915   0.051312  -0.053088  -0.015426  -0.055666
     78       0.037859  -0.037473   0.107686   0.029004   0.050480   0.033946
     79       0.024644   0.054266  -0.077238   0.002628  -0.003816   0.008358
     80      -0.003754   0.003748  -0.036854   0.021340   0.045511   0.122281
     81       0.102213   0.103950  -0.048669  -0.070711   0.045936  -0.042226
     82       0.020760  -0.022846   0.029741   0.007049  -0.036013  -0.038837
     83       0.046890  -0.043284   0.057541  -0.060853  -0.054858  -0.068291
     84       0.070067  -0.003184  -0.042766   0.032667   0.046433   0.107968
     85      -0.041997   0.037160  -0.025630   0.089882   0.077625   0.120999
     86       0.035163  -0.016625   0.042795  -0.051491  -0.026030  -0.044541
     87       0.049305  -0.001921   0.015025  -0.018670   0.025440   0.035907
     88      -0.053425   0.017728   0.045875   0.009265   0.029295   0.024370
     89       0.021318   0.043807   0.031952  -0.068531   0.009827  -0.054183
     90       0.064801   0.023835   0.028794  -0.008670   0.037706   0.003002
     91       0.036986   0.055218  -0.070604  -0.020655  -0.007125  -0.020280
     92       0.031011  -0.003707  -0.014700  -0.033984   0.007388   0.035451
     93       0.049145  -0.015315   0.099876   0.011792   0.022139  -0.021535
     94       0.035550   0.011162  -0.009520  -0.021241  -0.030253  -0.047704
     95       0.016777  -0.006659   0.004819  -0.013182   0.010555   0.034596
     96       0.093909   0.063500  -0.067940  -0.029046   0.046106   0.027828
     97       0.007310   0.041891  -0.046850   0.031887   0.028793   0.037646
     98       0.043082  -0.045813   0.043438  -0.048376  -0.046569  -0.040321
     99       0.102521   0.077736  -0.086333  -0.037928   0.047621   0.022386
    100      -0.026048  -0.013014   0.030698   0.063435   0.021219   0.051077
    101       0.048967  -0.035788   0.071086  -0.071678  -0.057653  -0.093372
    102       0.052687  -0.003099   0.011874   0.011377   0.044532   0.071247
    103       0.003368   0.053524  -0.077827   0.048979   0.034300   0.048794
    104       0.014028  -0.012316  -0.004326  -0.014027   0.007017   0.055459
    105       0.031905  -0.029755   0.052439   0.028777   0.053980   0.104607
    106      -0.017989   0.034161  -0.039497   0.070661   0.049149   0.077230
    107       0.006270   0.000830   0.000630   0.007616   0.028113   0.054240
    108       0.055299  -0.032858  -0.018806   0.053939   0.044537   0.134478
    109      -0.053196   0.045440  -0.031629   0.103827   0.095700   0.147241
    110       0.026029  -0.001489   0.031340  -0.040857  -0.006073  -0.021636
    111       0.077438   0.003304  -0.061592   0.033788   0.048503   0.114173
    112      -0.027513   0.061164  -0.066040   0.086891   0.086258   0.127094
    113       0.038888  -0.040219   0.041522  -0.038444  -0.035854  -0.026815
    114       0.082932   0.010496  -0.073665   0.031282   0.049721   0.113301
    115      -0.057005   0.023329   0.000618   0.098283   0.079142   0.128132
    116       0.045474  -0.015570   0.061587  -0.081780  -0.046905  -0.098509
    117       0.120569   0.133996  -0.089867  -0.093441   0.048541  -0.051436
    118       0.004761  -0.045454   0.058544   0.028168  -0.034797  -0.024531
    119       0.057941  -0.048604   0.079180  -0.082843  -0.075849  -0.114531
    120       0.109582   0.115062  -0.066375  -0.078876   0.046880  -0.043850
    121       0.041387   0.017707  -0.020639  -0.019916  -0.029100  -0.048820
    122       0.049372  -0.063188   0.053856  -0.053317  -0.065136  -0.055146
    123       0.096485   0.105209  -0.022576  -0.074058   0.046144  -0.062856
    124       0.030609  -0.043850   0.052488  -0.006262  -0.062624  -0.073031
    125       0.043091  -0.036157   0.052376  -0.056751  -0.045970  -0.058840
    126       0.040634   0.005375   0.029635   0.001823   0.034811   0.035520
    127      -0.072340  -0.082228   0.106600   0.081352  -0.012025   0.051677
    128       0.014807   0.039556   0.035447  -0.063111   0.002721  -0.054709
    129       0.030627  -0.051495   0.119496   0.037920   0.061391   0.053793
    130       0.013729   0.057252  -0.083831   0.020121   0.008520   0.036933
    131      -0.016569   0.006466  -0.043827   0.041751   0.060480   0.156150
    132       0.033909  -0.048074   0.142867   0.033363   0.046818   0.006263
    133       0.041978   0.054664  -0.076020  -0.024260  -0.022923  -0.031179
    134      -0.010014   0.005628  -0.043866   0.031392   0.054003   0.143328
    135       0.044572  -0.022672   0.078821   0.020864   0.046956   0.039711
    136       0.028625   0.071331  -0.106368  -0.000931  -0.005506   0.016806
    137       0.007630   0.003918  -0.049401   0.003734   0.038531   0.116579
    138      -0.077042  -0.142663   0.176304   0.109845  -0.052802   0.006229
    139      -0.069512  -0.030135  -0.001878   0.068907  -0.019013   0.030227
    140      -0.054004  -0.055772   0.055370   0.064549  -0.031262   0.016599
    141      -0.079113  -0.070685   0.084095   0.074545  -0.028465  -0.025125
    142      -0.070966   0.005072  -0.047534   0.046475  -0.018509  -0.001149
    143      -0.056823  -0.048637   0.048053   0.053480  -0.051177  -0.027198
    144      -0.023829   0.024829   0.012893   0.013063   0.047699  -0.038224
    145      -0.036366   0.045846  -0.062384   0.013201   0.006558  -0.041460
    146      -0.030826  -0.016711   0.028173   0.027268  -0.028817  -0.041906
    147       0.143437  -0.105363   0.048095  -0.086626  -0.035760   0.055828
    148      -0.047412   0.099651  -0.030532  -0.000577   0.088908  -0.105040
    149       0.007477   0.012395   0.014421   0.052613   0.054978  -0.012281
    150       0.148724  -0.172874   0.052517  -0.131677  -0.185321   0.081471
    151      -0.004054   0.043865  -0.014084  -0.049474   0.047791  -0.082076
    152      -0.013256   0.029219   0.002544   0.070941   0.043609  -0.020034
    153       0.014880  -0.070235   0.027831  -0.087385  -0.155081   0.018075
    154       0.110698  -0.093811   0.017237  -0.139421  -0.076799  -0.016146
    155      -0.077814   0.052336  -0.003075   0.066812   0.008239  -0.042975
    156      -0.116927   0.098876  -0.003923   0.001901   0.033616  -0.067587
    157       0.179017  -0.176065   0.032089  -0.178212  -0.164796   0.027889
    158      -0.109339   0.053207  -0.000700   0.039661  -0.015110  -0.054417
    159      -0.102291   0.158351  -0.010960   0.032367   0.178076  -0.091375
    160       0.125027  -0.114169   0.015829  -0.120602  -0.118440   0.002559
    161      -0.071927   0.028622   0.008594   0.010024  -0.009099  -0.045517
    162       0.052692   0.020896   0.054457  -0.001073   0.040328  -0.005933
    163      -0.014175  -0.092686   0.116808   0.064573  -0.038991  -0.009995
    164       0.020054   0.011017   0.039500  -0.045858  -0.003489  -0.036886
    165       0.089373   0.070125  -0.018884  -0.043820   0.043663  -0.020330
    166      -0.039610  -0.103388   0.127613   0.090002  -0.028697   0.021341
    167       0.046594  -0.006892   0.076753  -0.066993  -0.030200  -0.095884
    168       0.043997   0.087347  -0.002290  -0.001232  -0.096674   0.051763
    169       0.093769   0.084288   0.009768   0.107300  -0.080617  -0.017327
    170       0.058602   0.031369  -0.006860   0.024881  -0.001882   0.037558
    171      -0.028173   0.024583  -0.017456  -0.027716  -0.074512   0.017678
    172       0.035737   0.004234  -0.009728   0.056623  -0.009784  -0.052591
    173       0.023913   0.016581  -0.010269   0.027031  -0.018989   0.024778
    174      -0.090767  -0.069627  -0.035882  -0.071579   0.022533  -0.029845
    175       0.002930  -0.040733  -0.018079   0.038012   0.034348  -0.076047
    176       0.011495   0.018364  -0.009289   0.047287  -0.036217   0.018524
    177      -0.087956  -0.105887  -0.039617  -0.096926   0.105861  -0.042801
    178       0.025469  -0.008183  -0.008068   0.065725   0.011965  -0.063485
    179       0.026492   0.031151  -0.003398   0.059292  -0.031537   0.024303
    180      -0.014710  -0.043869  -0.025242  -0.070561   0.088186  -0.008078
    181       0.086204   0.072836   0.010640   0.117300  -0.057647  -0.027343
    182       0.061954   0.045871  -0.000018   0.057214  -0.012264   0.036826
    183       0.053582   0.054055  -0.006610  -0.020004  -0.015569   0.038888
    184       0.122076   0.120550   0.019544   0.139654  -0.105764  -0.003529
    185       0.079182   0.046708  -0.001672   0.041251   0.001346   0.043187
    186      -0.033475   0.068765  -0.011495  -0.015523  -0.152747   0.044480
    187       0.011405  -0.023011  -0.021897   0.022207   0.011792  -0.054166
    188       0.004709   0.008580  -0.016610   0.005637  -0.023425   0.029693
    189      -0.039785   0.150750   0.024436  -0.021416  -0.268108   0.089043
    190       0.013812  -0.022554  -0.021694   0.025303   0.012499  -0.055366
    191      -0.021771   0.011728  -0.018282  -0.029443  -0.042917   0.048472
    192      -0.017134   0.011751  -0.052164   0.008865  -0.083053   0.023431
    193      -0.009711  -0.031346  -0.030280  -0.009785   0.016656  -0.038645
    194       0.017337  -0.002402  -0.022825   0.025424  -0.008955   0.016009
    195      -0.020942  -0.023956  -0.093480   0.024247  -0.064031   0.004469
    196      -0.006439  -0.015645  -0.013067  -0.019966   0.013382  -0.019383
    197       0.014628  -0.005468  -0.022178   0.031333  -0.016974  -0.009828
    198       0.014992  -0.072287  -0.138602   0.062849  -0.020403  -0.007298
    199      -0.026873   0.008110   0.002656  -0.039363  -0.002749   0.005057
    200       0.027806  -0.022821  -0.035260   0.044074  -0.003180  -0.021276
    201       0.054520  -0.093992  -0.140716   0.082259   0.013643   0.001359
    202      -0.052162   0.011379  -0.009413  -0.051406  -0.010977   0.010671
    203       0.044647  -0.039490  -0.046800   0.053117   0.021237  -0.008463
    204       0.054493  -0.055199  -0.089974   0.062735   0.000695   0.019075
    205      -0.053121  -0.009311  -0.035704  -0.040219  -0.008474  -0.007201
    206       0.046275  -0.035846  -0.043193   0.046633   0.032461   0.015498
    207       0.019440  -0.002158  -0.048526   0.027672  -0.045218   0.028540
    208      -0.032498  -0.032756  -0.045225  -0.021684   0.007533  -0.030934
    209       0.031798  -0.017577  -0.031358   0.032307   0.018449   0.025841
    210       0.007139  -0.084303  -0.157540   0.069384  -0.013347  -0.026287
    211      -0.020528   0.017214   0.015721  -0.042272  -0.007675   0.019971
    212       0.020608  -0.021649  -0.030654   0.039174  -0.010391  -0.044574
    213      -0.030802  -0.043308  -0.117749   0.033268  -0.047569  -0.024366
    214       0.001285  -0.005685  -0.000341  -0.025882   0.006737   0.005399
    215       0.004590  -0.004902  -0.013331   0.022988  -0.025179  -0.046320
    216      -0.050767  -0.011092  -0.086075   0.006672  -0.080731  -0.007549
    217       0.011954  -0.023544  -0.013035  -0.012731   0.021489  -0.018468
    218      -0.000284   0.004326  -0.009002   0.018819  -0.030873  -0.027255
    219      -0.044413  -0.022890  -0.081226   0.019875  -0.045637  -0.034362
    220       0.011276  -0.024903  -0.030243  -0.020461   0.005923   0.012899
    221      -0.007908  -0.002532   0.002202   0.003296  -0.023818  -0.056911
    222      -0.057671   0.004938  -0.053646   0.001633  -0.035329  -0.003617
    223       0.023951  -0.018382  -0.021881   0.000780  -0.011757  -0.016588
    224      -0.022048  -0.010203  -0.007758  -0.022178  -0.003739  -0.023280
    225      -0.078582   0.046295   0.006796  -0.026702  -0.041322   0.001636
    226       0.001766   0.018725   0.028311  -0.031488  -0.012388  -0.000204
    227      -0.033472  -0.021847  -0.041768  -0.048130   0.026184   0.038403
    228      -0.088091   0.048994   0.047302  -0.023457  -0.044555  -0.027025
    229      -0.010277  -0.007344   0.001279  -0.048354   0.019865   0.040211
    230      -0.038609  -0.031105  -0.049786  -0.054564   0.037862   0.052423
    231      -0.064030   0.006725   0.009411   0.006814  -0.042268  -0.061294
    232      -0.025067  -0.014894  -0.001016  -0.065758   0.040872   0.070296
    233      -0.028938  -0.008615  -0.035021  -0.044415   0.012782   0.028903
    234      -0.047272  -0.012794  -0.034348   0.015365  -0.046283  -0.069048
    235      -0.006505  -0.032678  -0.038962  -0.053604   0.033615   0.054843
    236      -0.013929  -0.007084  -0.007446  -0.008766  -0.012723  -0.037375
    237      -0.052118   0.000281  -0.012664   0.000484  -0.035164  -0.046100
    238      -0.046190   0.013926   0.051519  -0.057499   0.023525   0.050917
    239      -0.023294   0.020588  -0.035804  -0.057871   0.001740   0.049151
    240      -0.043658  -0.000455  -0.028326   0.012633  -0.035104  -0.038857
    241      -0.064043   0.077722   0.099930  -0.102280  -0.005826   0.060217
    242      -0.020559   0.017563  -0.043409  -0.050771   0.001507   0.048549
    243      -0.066858   0.032932  -0.015306  -0.014742  -0.039933  -0.001343
    244      -0.030600   0.075795   0.098469  -0.073572  -0.022728   0.017012
    245      -0.030239   0.000049  -0.050672  -0.053820   0.014976   0.055973
    246      -0.036603  -0.037621  -0.107403   0.028910  -0.050370  -0.033739
    247       0.026677  -0.052829  -0.078184  -0.002356  -0.004130   0.008827
    248       0.002328   0.002816   0.035428   0.021272  -0.044184  -0.120117
    249      -0.105641   0.099481   0.050188  -0.071186  -0.045970   0.042309
    250       0.019146   0.023717   0.029927  -0.007228  -0.035490  -0.037010
    251      -0.044713  -0.045071  -0.058252  -0.061278   0.053662   0.066937
    252      -0.070415  -0.006572   0.040986   0.033793  -0.046557  -0.109444
    253      -0.039760  -0.038712  -0.025785  -0.089654   0.075482   0.117917
    254      -0.034236  -0.017905  -0.043001  -0.052092   0.025417   0.044463
    255      -0.049531  -0.004065  -0.016347  -0.019038  -0.025605  -0.035904
    256      -0.051845  -0.020090   0.045003  -0.008304   0.028222   0.021544
    257      -0.022701   0.043188  -0.030415  -0.069555  -0.009808   0.055824
    258      -0.065616   0.021984  -0.027918  -0.009045  -0.037798  -0.003196
    259       0.038766  -0.053060  -0.071394   0.020745  -0.007092  -0.019536
    260      -0.031425  -0.005842   0.013606  -0.034214  -0.007155  -0.034634
    261      -0.048092  -0.015833  -0.099158   0.011335  -0.022459   0.021020
    262       0.035511  -0.009817  -0.010432   0.021563  -0.029672  -0.046277
    263      -0.016960  -0.007748  -0.005513  -0.013429  -0.010278  -0.033791
    264      -0.096371   0.059121   0.067992  -0.028834  -0.046206  -0.028566
    265       0.008827  -0.040960  -0.046932  -0.032031   0.027972   0.037158
    266      -0.041059  -0.047654  -0.044585  -0.048684   0.045605   0.039220
    267      -0.105286   0.072588   0.086088  -0.037571  -0.047705  -0.023224
    268      -0.026466   0.011888   0.031013  -0.063508   0.020314   0.050252
    269      -0.046813  -0.037335  -0.071243  -0.072284   0.056303   0.092101
    270      -0.053107  -0.005183  -0.012445   0.011594  -0.044325  -0.071325
    271       0.005594  -0.052999  -0.078260  -0.049235   0.033491   0.048446
    272      -0.014257  -0.013636   0.003076  -0.014303  -0.006535  -0.054374
    273      -0.031563  -0.030940  -0.053528   0.028954  -0.053373  -0.103867
    274      -0.016111  -0.034894  -0.040063  -0.070695   0.047814   0.075769
    275      -0.006879   0.000259  -0.001222   0.007426  -0.027465  -0.052895
    276      -0.054685  -0.035327   0.016679   0.055358  -0.044827  -0.135988
    277      -0.050341  -0.047511  -0.031940  -0.103469   0.093116   0.143294
    278      -0.025886  -0.002510  -0.031403  -0.041543   0.005953   0.022350
    279      -0.078122  -0.000506   0.059855   0.035041  -0.048637  -0.115958
    280      -0.024428  -0.061647  -0.066015  -0.086776   0.083942   0.124241
    281      -0.037148  -0.041701  -0.042408  -0.038668   0.034978   0.026041
    282      -0.083708   0.006173   0.071546   0.032575  -0.049793  -0.115142
    283      -0.055250  -0.025712   0.000548  -0.097978   0.076911   0.124536
    284      -0.044173  -0.017041  -0.061361  -0.082684   0.045822   0.097979
    285      -0.125042   0.128215   0.091399  -0.093855  -0.048599   0.051421
    286       0.002279   0.045516   0.059137  -0.028498  -0.034406  -0.022830
    287      -0.055099  -0.050539  -0.079556  -0.083406   0.074104   0.112483
    288      -0.113558   0.110257   0.068164  -0.079467  -0.046946   0.043919
    289       0.041238  -0.015404  -0.020702   0.019732  -0.028601  -0.047029
    290      -0.046615  -0.065260  -0.055323  -0.053579   0.063828   0.053335
    291      -0.099734   0.101293   0.024585  -0.074755  -0.046130   0.063257
    292       0.027925   0.044876   0.052675   0.006116  -0.061516  -0.070173
    293      -0.041268  -0.037838  -0.052957  -0.057169   0.044962   0.057782
    294      -0.040597   0.003646  -0.030650   0.002198  -0.034899  -0.036144
    295      -0.074877   0.078278   0.107677  -0.081401  -0.012037   0.052146
    296      -0.015919   0.039380  -0.033919  -0.063919  -0.002951   0.055800
    297      -0.029051  -0.051355  -0.119496   0.038047  -0.061153  -0.053367
    298       0.016110  -0.056256  -0.084729  -0.019836   0.007783   0.036767
    299       0.014787   0.005983   0.042272   0.041717  -0.058706  -0.153324
    300      -0.032009  -0.047479  -0.142155   0.033115  -0.046872  -0.006094
    301       0.043768  -0.052588  -0.077292   0.024620  -0.022703  -0.029779
    302       0.008339   0.004847   0.042337   0.031354  -0.052425  -0.140834
    303      -0.043964  -0.023364  -0.078466   0.020694  -0.046793  -0.039626
    304       0.031301  -0.069354  -0.107154   0.001213  -0.005897   0.017246
    305      -0.009133   0.002211   0.047708   0.003694  -0.037365  -0.114707
    306       0.083769  -0.137631  -0.177638   0.110659   0.053147  -0.006995
    307      -0.070063   0.026638  -0.002143  -0.069056  -0.019749   0.029636
    308       0.056355  -0.052856  -0.056127   0.064604   0.031541  -0.016734
    309       0.082468  -0.066298  -0.084643   0.075841   0.029134   0.024347
    310      -0.069992  -0.007947  -0.047805  -0.047054  -0.019345  -0.001167
    311       0.059172  -0.045591  -0.048595   0.053703   0.051088   0.026001
    312       0.022369   0.026416  -0.012216   0.014296  -0.047055   0.037861
    313      -0.033956  -0.046970  -0.063195  -0.014016   0.005898  -0.040587
    314       0.031779  -0.014923  -0.028220   0.027491   0.028591   0.040467
    315      -0.137693  -0.110768  -0.048741  -0.087558   0.033754  -0.053134
    316      -0.043008  -0.102403  -0.032316  -0.001398   0.088532  -0.103371
    317      -0.008249   0.012834  -0.013758   0.053345  -0.055007   0.011651
    318      -0.138845  -0.178701  -0.053984  -0.134059   0.181959  -0.078000
    319      -0.002048  -0.044178  -0.014825   0.048370   0.048024  -0.081076
    320       0.012167   0.031014  -0.001391   0.072003  -0.043884   0.019260
    321      -0.010127  -0.070569  -0.028585  -0.088954   0.153361  -0.016734
    322       0.106394   0.099662   0.018294   0.140556  -0.075191  -0.016849
    323       0.076139   0.056969   0.004153   0.067909  -0.008193   0.041622
    324       0.112386   0.104137   0.004690   0.002520  -0.032322   0.066225
    325       0.170805   0.185586   0.033961   0.180794  -0.162546   0.026218
    326       0.107719   0.058804   0.001191   0.040489   0.015498   0.052802
    327       0.094081   0.163239   0.012601   0.034308  -0.175874   0.089648
    328       0.119491   0.120803   0.016688   0.122204  -0.117063   0.001792
    329       0.071011   0.032116  -0.008575   0.010408   0.009403   0.044282
    330      -0.053024   0.019352  -0.054019  -0.001192  -0.040180   0.006119
    331      -0.018001   0.090753   0.117035  -0.064453  -0.038605  -0.008509
    332      -0.020195   0.010410  -0.038855  -0.046544   0.003360   0.037695
    333      -0.091401   0.066108   0.019371  -0.043801  -0.043695   0.020087
    334      -0.043790   0.100598   0.128473  -0.090227  -0.028711   0.022347
    335      -0.045489  -0.007969  -0.075672  -0.067922   0.029301   0.095616
                 18         19         20         21         22         23    
      0       0.026076  -0.052861  -0.065872  -0.027066  -0.089101  -0.085680
      1       0.000699  -0.014268   0.030924   0.038616   0.023389   0.026156
      2       0.048803  -0.034704  -0.035540  -0.039789  -0.049460  -0.052359
      3      -0.011611  -0.008351  -0.007700   0.015828  -0.003612  -0.007459
      4       0.037097  -0.029864   0.008563   0.018495   0.017169   0.013776
      5       0.033191  -0.003213   0.004391  -0.011668   0.022361   0.010180
      6      -0.053521   0.036851   0.054478   0.060938   0.075626   0.073018
      7       0.057090  -0.056811  -0.028624  -0.007686  -0.036365  -0.038503
      8       0.029406   0.032433   0.050214   0.019158   0.117731   0.094053
      9      -0.058704   0.043919   0.071886   0.076027   0.096263   0.105601
     10       0.041548  -0.071328  -0.048463  -0.020012  -0.096293  -0.093427
     11       0.038956   0.043555   0.067277   0.030069   0.162019   0.137497
     12      -0.019236   0.001301   0.018736   0.038324   0.024268   0.042564
     13       0.004074  -0.055715  -0.026369  -0.001698  -0.093798  -0.086161
     14       0.054807   0.013532   0.030621   0.005358   0.098504   0.084559
     15       0.023411  -0.049584  -0.054662  -0.017460  -0.078950  -0.064929
     16      -0.017509  -0.025163   0.016524   0.030562  -0.028076  -0.019727
     17       0.059635  -0.026910  -0.023510  -0.032063  -0.013782  -0.017585
     18       0.004023  -0.014128  -0.008754   0.020007   0.027389   0.024736
     19       0.045179  -0.020222   0.026748   0.024816   0.040914   0.024370
     20       0.030809  -0.010712  -0.007686  -0.014810   0.013120   0.010339
     21       0.021537  -0.023879  -0.043299  -0.017701   0.037077   0.048323
     22       0.045420  -0.021023   0.024541   0.023037   0.040322   0.025167
     23       0.035543  -0.021646  -0.040508  -0.038094   0.006338   0.022646
     24       0.006675  -0.019050   0.031494   0.067439   0.038850   0.021472
     25       0.035349  -0.010117   0.056150   0.044522   0.045409   0.013433
     26       0.024228  -0.006090   0.016602   0.008225   0.018684   0.005735
     27       0.002807  -0.010003  -0.001058   0.046468   0.045445   0.036993
     28       0.020993   0.001198   0.039693   0.036210   0.047276   0.021254
     29      -0.007180   0.008087   0.015442   0.019516   0.015730   0.006160
     30       0.012389  -0.037108   0.003445   0.047583  -0.000393  -0.025385
     31      -0.001045  -0.012012   0.050044   0.058294   0.009724  -0.025359
     32      -0.014740  -0.001193   0.020334   0.028702  -0.006342  -0.021404
     33       0.022081  -0.074721   0.065589   0.096863  -0.042483  -0.095442
     34      -0.015180  -0.030059   0.098464   0.105288  -0.020540  -0.074391
     35       0.005813  -0.021762   0.040140   0.038028  -0.020617  -0.047791
     36       0.023719  -0.076101   0.112172   0.128085  -0.034833  -0.093954
     37      -0.002999  -0.034268   0.125187   0.118153  -0.013533  -0.072012
     38       0.034947  -0.031700   0.049613   0.032610  -0.012085  -0.042567
     39       0.018495  -0.048905   0.089139   0.107756   0.002952  -0.038221
     40       0.023127  -0.023367   0.099270   0.082700   0.018849  -0.028585
     41       0.043239  -0.022725   0.035845   0.015648   0.006362  -0.016039
     42       0.007747  -0.027155  -0.047146  -0.003838  -0.017686  -0.023458
     43      -0.006546  -0.006016   0.013788   0.023543  -0.003633  -0.024547
     44      -0.043511   0.006532   0.006338   0.029497  -0.019404  -0.023956
     45      -0.005941   0.002229  -0.064275  -0.019298   0.014423   0.033808
     46       0.007899   0.012232  -0.004157  -0.007929   0.023480   0.017895
     47      -0.053461   0.018559   0.000043   0.027021  -0.007952  -0.001676
     48      -0.010230   0.017394  -0.045208   0.005655   0.062510   0.082779
     49       0.024762   0.020320   0.005013  -0.004673   0.061498   0.054341
     50      -0.034202   0.023578   0.004460   0.020706   0.018312   0.022160
     51      -0.009590  -0.002230  -0.057893  -0.030550  -0.009331   0.019186
     52       0.007065   0.014749   0.000856  -0.024059   0.004682   0.006796
     53      -0.062253   0.002186  -0.002162   0.031068  -0.024076  -0.009729
     54       0.007712   0.015966  -0.032004  -0.028753  -0.019991   0.004757
     55       0.039766   0.003706  -0.001741  -0.038094   0.006340   0.005702
     56      -0.027289  -0.010278  -0.005232   0.018782  -0.022282  -0.010793
     57      -0.004891   0.021655   0.017511   0.013425  -0.034220  -0.009679
     58       0.043298  -0.005026  -0.043453  -0.071975   0.019534   0.018391
     59       0.024855  -0.000923  -0.023864  -0.012974  -0.017724  -0.008880
     60       0.007753  -0.031084   0.050577   0.021184  -0.023312  -0.010204
     61      -0.024242   0.028875  -0.030847  -0.030568   0.003130   0.013769
     62       0.050289  -0.015635  -0.026595  -0.027370  -0.011255  -0.007174
     63       0.006778  -0.065889   0.012883  -0.008296  -0.017053  -0.006218
     64      -0.072717   0.053470  -0.037856  -0.011272  -0.008801   0.012099
     65      -0.005984   0.025347  -0.021705   0.005939  -0.027263  -0.010294
     66      -0.021569  -0.041301  -0.033227  -0.019542  -0.032392  -0.005702
     67      -0.038551   0.031166   0.004747  -0.003893   0.007479   0.013011
     68      -0.044925   0.000733  -0.007326   0.022503  -0.025314  -0.011160
     69       0.000809  -0.045739  -0.004629  -0.011197  -0.026843  -0.011772
     70      -0.068819   0.061765  -0.080725  -0.035401  -0.025432   0.002027
     71      -0.052044   0.100249  -0.026146   0.036830  -0.050090  -0.016770
     72       0.000810  -0.029518  -0.010009  -0.014760  -0.016685  -0.007823
     73       0.010522  -0.023488  -0.099788  -0.099432   0.031584   0.020810
     74      -0.049178   0.099565  -0.028193   0.032889  -0.046307  -0.015675
     75      -0.007398   0.024656   0.000443   0.003845  -0.030022  -0.006766
     76       0.060499  -0.030268  -0.096705  -0.119448   0.040155   0.030250
     77      -0.011485   0.065495  -0.031474   0.009466  -0.034442  -0.010410
     78      -0.012480   0.001354  -0.071536  -0.026923   0.007299   0.034718
     79       0.016705   0.008917   0.028565  -0.029943  -0.023833  -0.021339
     80      -0.110664  -0.021181   0.008554   0.054543  -0.045179  -0.024515
     81      -0.022011   0.078170   0.055384   0.058894  -0.061214  -0.023461
     82       0.093066  -0.026391  -0.038887  -0.093869   0.026706   0.017702
     83       0.086753  -0.043669  -0.031454  -0.052424  -0.000959  -0.004976
     84       0.035770  -0.148907   0.044023  -0.020320   0.012943   0.002224
     85      -0.142466   0.086363  -0.027815   0.027279  -0.023264   0.009884
     86       0.020540   0.010114  -0.024287  -0.008669  -0.021139  -0.009492
     87       0.006476  -0.052161  -0.007017  -0.013655  -0.043916  -0.023618
     88      -0.123373   0.133591  -0.084104   0.002932  -0.084112  -0.026915
     89      -0.087096   0.143786  -0.025905   0.059649  -0.071860  -0.024511
     90       0.001675   0.017647  -0.011789  -0.011944  -0.026787  -0.002320
     91       0.027930   0.011202   0.037961  -0.005875  -0.007597  -0.008680
     92      -0.032938  -0.030968   0.010793   0.037318  -0.023441  -0.012624
     93       0.031675   0.030475  -0.065088  -0.064530  -0.011915   0.012710
     94       0.072006  -0.007448  -0.006812  -0.051885   0.009332   0.005912
     95      -0.038943  -0.004779  -0.005070   0.022310  -0.023037  -0.010412
     96       0.011781  -0.039593   0.069082   0.030060  -0.021306  -0.011156
     97      -0.028163   0.032667   0.012105  -0.000777   0.001067   0.010040
     98       0.076562  -0.063052  -0.020413  -0.041782   0.002031  -0.004651
     99       0.013524  -0.037378   0.086343   0.040823  -0.021942  -0.012694
    100      -0.034636   0.032899  -0.059380  -0.044058   0.001497   0.015719
    101       0.082122  -0.007659  -0.037964  -0.046333  -0.008758  -0.006211
    102      -0.012632  -0.056669  -0.014357  -0.015347  -0.030872  -0.010201
    103      -0.018271   0.016714   0.046270   0.008888   0.022277   0.014139
    104      -0.046586  -0.027311  -0.008934   0.016883  -0.042757  -0.027466
    105      -0.054888  -0.046158  -0.064339  -0.025952  -0.052886  -0.014459
    106      -0.061878   0.040333   0.003041   0.004445   0.009586   0.017612
    107      -0.063690   0.012818  -0.001351   0.033962  -0.018075  -0.003870
    108       0.032610  -0.169873   0.022216  -0.037662   0.022025   0.010195
    109      -0.181713   0.106712  -0.029476   0.045005  -0.032231   0.009252
    110      -0.021498   0.036736  -0.021619   0.014241  -0.032916  -0.011921
    111       0.045568  -0.167799   0.061943  -0.017747   0.019569   0.002434
    112      -0.136226   0.070624   0.008491   0.042866  -0.018640   0.007075
    113       0.056629  -0.050542  -0.017830  -0.032612   0.002347  -0.001632
    114       0.050422  -0.173422   0.073332  -0.014006   0.021384   0.001454
    115      -0.163287   0.105699  -0.054295   0.023478  -0.029943   0.011857
    116       0.048838   0.030733  -0.034974  -0.019689  -0.027697  -0.014365
    117      -0.022814   0.080972   0.089260   0.082592  -0.070000  -0.031189
    118       0.088074  -0.029959  -0.063623  -0.109221   0.033551   0.023781
    119       0.123249  -0.034668  -0.042422  -0.072901  -0.000840  -0.005149
    120      -0.021128   0.075244   0.069599   0.067358  -0.063491  -0.026287
    121       0.082417  -0.012190   0.002283  -0.058681   0.012273   0.007437
    122       0.119619  -0.100478  -0.030268  -0.078317   0.018332   0.000023
    123      -0.034926   0.122704   0.037532   0.062450  -0.072264  -0.024169
    124       0.148294  -0.054093  -0.052103  -0.132019   0.039894   0.021461
    125       0.067166  -0.030297  -0.028732  -0.039409  -0.006371  -0.006282
    126       0.005146  -0.025445  -0.004410  -0.014569  -0.025191  -0.009443
    127       0.030204  -0.018905  -0.089974  -0.102103   0.016006   0.017632
    128      -0.068432   0.122931  -0.019874   0.043574  -0.051934  -0.019389
    129      -0.027215  -0.011014  -0.081511  -0.016850   0.018914   0.047391
    130      -0.013286   0.015556   0.030417  -0.016397  -0.033587  -0.027401
    131      -0.145950  -0.014276   0.010156   0.070813  -0.055410  -0.030427
    132       0.000660   0.025532  -0.086440  -0.033418   0.026438   0.051242
    133       0.059512  -0.001438   0.030199  -0.050201  -0.015948  -0.018345
    134      -0.130442  -0.021319   0.010661   0.063999  -0.051782  -0.028646
    135      -0.012298  -0.006646  -0.056558  -0.028331  -0.010379   0.018039
    136       0.011080   0.008013   0.044312  -0.029176  -0.044348  -0.040163
    137      -0.093060  -0.045979   0.013380   0.047658  -0.044338  -0.025392
    138       0.028601  -0.102593   0.076230   0.107466  -0.084609  -0.153579
    139      -0.035425  -0.039059   0.114126   0.127399  -0.051414  -0.114914
    140      -0.000243  -0.030024   0.047667   0.047876  -0.039258  -0.072791
    141       0.030870  -0.101535   0.161011   0.163894  -0.065750  -0.144953
    142      -0.013750  -0.046492   0.162349   0.152558  -0.037038  -0.108365
    143       0.051553  -0.046299   0.065695   0.038212  -0.022208  -0.061552
    144       0.021375  -0.053329   0.113746   0.119835  -0.005424  -0.050535
    145       0.031506  -0.027322   0.111887   0.084824   0.015710  -0.034280
    146       0.064313  -0.027826   0.038536   0.004655   0.008186  -0.015678
    147      -0.080259   0.064047   0.084650   0.085320   0.118751   0.112125
    148       0.085821  -0.069101  -0.044970  -0.022286  -0.037790  -0.044286
    149       0.020647   0.050383   0.069731   0.034365   0.157817   0.128015
    150      -0.090005   0.079705   0.123825   0.115575   0.168360   0.180750
    151       0.057388  -0.092984  -0.079386  -0.043336  -0.142515  -0.139987
    152       0.034835   0.075137   0.108771   0.058314   0.247677   0.214553
    153      -0.021229   0.006274   0.031413   0.050046   0.043219   0.071687
    154      -0.009533  -0.065716  -0.041118  -0.011308  -0.140595  -0.129542
    155       0.063168   0.021147   0.043184   0.014395   0.133304   0.119575
    156       0.054559  -0.085047  -0.100595  -0.050939  -0.144457  -0.124337
    157      -0.048276  -0.010538   0.037676   0.047999  -0.020324  -0.007863
    158       0.071967  -0.051613  -0.054325  -0.053482  -0.069446  -0.065545
    159       0.059251  -0.089726  -0.118394  -0.065978  -0.157473  -0.155305
    160      -0.015710   0.007746   0.061676   0.060919   0.067503   0.069514
    161       0.053739  -0.065991  -0.076251  -0.066721  -0.130580  -0.124147
    162      -0.015965   0.052040  -0.028364  -0.006128  -0.029135  -0.001159
    163       0.100026  -0.043530  -0.107792  -0.145032   0.051068   0.038246
    164      -0.041493   0.076910  -0.024447   0.028658  -0.042904  -0.016594
    165      -0.009133   0.046176   0.027060   0.025453  -0.042035  -0.010791
    166       0.069621  -0.042001  -0.118503  -0.139154   0.049653   0.035078
    167       0.022395   0.077459  -0.046514  -0.011371  -0.028426  -0.001775
    168       0.025958   0.035110  -0.074357   0.025078   0.087521  -0.088812
    169      -0.001785  -0.022125  -0.027183   0.038343   0.023968  -0.028174
    170       0.048823   0.024786  -0.041558   0.038802   0.048833  -0.054874
    171      -0.011321   0.006356  -0.009302  -0.015948   0.003487  -0.007375
    172      -0.038503  -0.031806  -0.001854   0.018209   0.017101  -0.014666
    173       0.033442   0.004035   0.003322   0.012091  -0.021741   0.010296
    174      -0.052913  -0.022029   0.059902  -0.059260  -0.074388   0.076281
    175      -0.058447  -0.048849   0.039827  -0.007012  -0.035877   0.040095
    176       0.030160  -0.019256   0.054611  -0.016838  -0.115339   0.097613
    177      -0.057830  -0.024227   0.078119  -0.073804  -0.094438   0.109767
    178      -0.042297  -0.057823   0.061606  -0.018088  -0.094371   0.096961
    179       0.040207  -0.025632   0.073150  -0.026807  -0.158642   0.142603
    180      -0.018684   0.003954   0.018284  -0.037698  -0.023646   0.044104
    181      -0.004480  -0.048064   0.036557   0.000286  -0.091226   0.088864
    182       0.055874  -0.005487   0.031730  -0.003347  -0.096231   0.087424
    183       0.023351   0.034835  -0.062764   0.015733   0.077603  -0.067401
    184       0.016901  -0.029061  -0.011351   0.031346  -0.026247   0.019356
    185       0.060015   0.020268  -0.028502   0.031818   0.013934  -0.018804
    186       0.004817   0.012105  -0.011999  -0.019344  -0.026248   0.025246
    187      -0.046507  -0.026518  -0.021364   0.024246   0.040431  -0.025906
    188       0.031179   0.008703  -0.010004   0.015240  -0.012380   0.010003
    189       0.022750   0.013922  -0.048209   0.019122  -0.033850   0.046882
    190      -0.046719  -0.026814  -0.019146   0.022562   0.039753  -0.026552
    191       0.036288   0.012091  -0.044310   0.038886  -0.004783   0.021241
    192       0.007441   0.026226   0.026270  -0.067176  -0.038891   0.024093
    193      -0.036267  -0.023171  -0.051902   0.044083   0.045368  -0.015487
    194       0.024421   0.009742   0.014550  -0.007985  -0.018439   0.006232
    195       0.003203   0.009597  -0.003423  -0.045748  -0.045022   0.039786
    196      -0.021533  -0.008217  -0.038467   0.035639   0.046953  -0.023301
    197      -0.007505  -0.004490   0.016442  -0.019283  -0.015552   0.006896
    198       0.012235   0.036551  -0.004580  -0.048406  -0.000646  -0.024369
    199       0.001184  -0.022958  -0.045849   0.058866   0.010955   0.023793
    200      -0.015371   0.005425   0.019303  -0.029125   0.005688  -0.021137
    201       0.021966   0.087584   0.048138  -0.099743   0.039133  -0.095247
    202       0.015548  -0.051420  -0.088910   0.106967  -0.017411   0.072753
    203       0.005439   0.030014   0.034227  -0.039105   0.019066  -0.047863
    204       0.024119   0.100188   0.093147  -0.131176   0.031136  -0.093064
    205       0.002926  -0.061964  -0.113780   0.119760  -0.010310   0.070033
    206       0.035128   0.042133   0.041307  -0.033601   0.010629  -0.042554
    207       0.019273   0.068683   0.076238  -0.109279  -0.004955  -0.036308
    208      -0.023772  -0.045779  -0.090848   0.083234   0.020403   0.026534
    209       0.043659   0.030413   0.029773  -0.015973  -0.006899  -0.015802
    210       0.007011   0.014766  -0.051559   0.003360   0.017357  -0.024014
    211       0.007079  -0.008596  -0.012254   0.024232  -0.002751   0.024071
    212      -0.044636  -0.005458   0.007465  -0.030038   0.018716  -0.023945
    213      -0.006404  -0.017474  -0.062036   0.020300  -0.013300   0.034378
    214      -0.007806   0.012889   0.001267  -0.008244   0.022886  -0.018371
    215      -0.054543  -0.018425   0.003914  -0.027081   0.007863  -0.001275
    216      -0.009997  -0.027318  -0.040538  -0.003608  -0.060606   0.085673
    217      -0.025337   0.018227  -0.009064  -0.005941   0.059873  -0.055898
    218      -0.034815  -0.022053   0.009124  -0.020165  -0.017734   0.023165
    219      -0.010383  -0.011578  -0.056452   0.031255   0.010272   0.018596
    220      -0.006701   0.014180  -0.004361  -0.024091   0.004316  -0.006238
    221      -0.063487  -0.002880  -0.001519  -0.031467   0.023666  -0.009609
    222       0.007563  -0.023069  -0.027239   0.029246   0.020486   0.003689
    223      -0.040008   0.003758   0.000569  -0.038141   0.005953  -0.004918
    224      -0.027748   0.008807  -0.007084  -0.019199   0.021895  -0.010873
    225      -0.004936  -0.016771   0.022137  -0.013322   0.033689  -0.010153
    226      -0.043330   0.005357   0.043504  -0.072753   0.018367  -0.017268
    227       0.025717  -0.004426  -0.023130   0.012799   0.017647  -0.009520
    228       0.006896   0.042299   0.042934  -0.021349   0.022872  -0.010581
    229       0.025219   0.035911   0.024054  -0.031091   0.002516  -0.013338
    230       0.051476   0.009278  -0.028975   0.027307   0.011402  -0.008046
    231       0.005028   0.066908  -0.001359   0.008202   0.017239  -0.007145
    232       0.074369   0.061850   0.025363  -0.011513  -0.009177  -0.011956
    233      -0.005382  -0.029681  -0.015307  -0.006260   0.026914  -0.010596
    234      -0.023308   0.032161  -0.040580   0.019391   0.032531  -0.006904
    235       0.039780   0.029750  -0.011345  -0.004128   0.007150  -0.013114
    236      -0.045716  -0.002622  -0.006770  -0.022909   0.024873  -0.011199
    237      -0.000619   0.043010  -0.014177   0.011034   0.026976  -0.012926
    238       0.069893   0.079818   0.065059  -0.035402  -0.025693  -0.001122
    239      -0.051147  -0.103627  -0.003300  -0.037469   0.049049  -0.016551
    240      -0.000283   0.026157  -0.016388   0.015120   0.016754  -0.008734
    241      -0.009181   0.001577   0.102729  -0.100287   0.029607  -0.019279
    242      -0.048395  -0.103510  -0.005546  -0.033466   0.045383  -0.015501
    243      -0.007457  -0.023868   0.005777  -0.003363   0.029644  -0.007250
    244      -0.060272  -0.006314   0.101076  -0.120835   0.037888  -0.028519
    245      -0.010387  -0.070950  -0.016119  -0.009719   0.033934  -0.010600
    246      -0.013160  -0.018211  -0.069021   0.028014  -0.005817   0.034719
    247      -0.016244   0.001892  -0.030487  -0.029295  -0.023584   0.023302
    248      -0.113222   0.022180   0.003963  -0.055469   0.044224  -0.024546
    249      -0.021043  -0.062378   0.071552  -0.059226   0.059477  -0.023353
    250      -0.094011  -0.017031   0.043796  -0.094916   0.025472  -0.016160
    251       0.088350   0.035668  -0.039781   0.052545   0.001453  -0.006333
    252       0.032717   0.154861   0.010818   0.020361  -0.012130   0.001251
    253       0.145387   0.092303   0.008669   0.027287  -0.023373  -0.010328
    254       0.021475  -0.015449  -0.021095   0.008406   0.020997  -0.010050
    255       0.005169   0.048535  -0.017518   0.012898   0.043981  -0.025353
    256       0.123674   0.150147   0.052130   0.004011  -0.082719   0.027872
    257      -0.086167  -0.145927   0.006501  -0.060633   0.070204  -0.024093
    258       0.001430  -0.019856  -0.006913   0.011992   0.026939  -0.003294
    259      -0.028157   0.001630  -0.039743  -0.005489  -0.007149   0.009151
    260      -0.033520   0.032853   0.004092  -0.037923   0.022761  -0.012277
    261       0.032160  -0.044996  -0.056422   0.065510   0.013035   0.011059
    262      -0.072853  -0.006240   0.007671  -0.051805   0.008798  -0.004860
    263      -0.039692   0.003420  -0.005753  -0.022762   0.022650  -0.010440
    264       0.010907   0.055102   0.059301  -0.030415   0.020744  -0.011392
    265       0.029137   0.029380  -0.018505  -0.001137   0.000912  -0.010122
    266       0.077565   0.056911  -0.033300   0.041840  -0.001540  -0.005759
    267       0.012715   0.056944   0.076247  -0.041035   0.021209  -0.012724
    268       0.035832   0.046781   0.051139  -0.044775   0.000649  -0.015063
    269       0.084121  -0.001030  -0.038261   0.046405   0.009078  -0.007400
    270      -0.014327   0.051766  -0.025355   0.015012   0.030821  -0.011460
    271       0.019445   0.005869  -0.048350   0.008575   0.021912  -0.014590
    272      -0.047730   0.024244  -0.014117  -0.017769   0.041862  -0.028150
    273      -0.057480   0.029262  -0.071632   0.025438   0.052704  -0.016060
    274       0.063384   0.039200  -0.011693   0.004134   0.009289  -0.018055
    275      -0.064783  -0.013079   0.001484  -0.034179   0.017752  -0.003446
    276       0.028940   0.170042  -0.014942   0.037796  -0.020756   0.009073
    277       0.185179   0.112766   0.005812   0.045176  -0.032197  -0.009940
    278      -0.021101  -0.040965  -0.012769  -0.014652   0.032494  -0.012146
    279       0.042391   0.177626   0.024254   0.017765  -0.018763   0.001506
    280       0.139508   0.068665  -0.023068   0.042914  -0.018648  -0.007733
    281       0.057287   0.045192  -0.028043   0.032650  -0.001935  -0.002445
    282       0.047058   0.185413   0.033816   0.014093  -0.020521   0.000582
    283       0.166305   0.117510   0.030318   0.023440  -0.030122  -0.012274
    284       0.050879  -0.037848  -0.026871   0.019332   0.027434  -0.015203
    285      -0.021630  -0.056933   0.105153  -0.083135   0.067660  -0.030793
    286      -0.088728  -0.014446   0.068957  -0.110627   0.031936  -0.022141
    287       0.125759   0.024530  -0.048388   0.073090   0.001474  -0.006931
    288      -0.020124  -0.056047   0.085007  -0.067947   0.061598  -0.026135
    289      -0.083546  -0.013118   0.000529  -0.059354   0.011863  -0.006341
    290       0.121105   0.091264  -0.051037   0.078687  -0.017273  -0.001771
    291      -0.033415  -0.109870   0.063792  -0.062648   0.070319  -0.023959
    292      -0.150065  -0.041313   0.062552  -0.133309   0.038157  -0.019207
    293       0.068548   0.023280  -0.034242   0.039453   0.006653  -0.007393
    294       0.004154   0.023716  -0.009974   0.014973   0.025323  -0.010557
    295      -0.029050   0.003147   0.092130  -0.103070   0.013951  -0.015738
    296      -0.067569  -0.124158   0.007602  -0.044264   0.050659  -0.019017
    297      -0.028343  -0.008556  -0.081525   0.018083  -0.017125   0.048088
    298       0.014320   0.008219  -0.033735  -0.015641  -0.033136   0.029362
    299      -0.149244   0.015540   0.006959  -0.071889   0.054190  -0.030338
    300       0.000772  -0.045228  -0.078528   0.035123  -0.024511   0.051845
    301      -0.059845  -0.009058  -0.030027  -0.049606  -0.016021   0.020748
    302      -0.133473   0.022702   0.005978  -0.065062   0.050669  -0.028655
    303      -0.013202  -0.006830  -0.055883   0.028985   0.011531   0.017197
    304      -0.010311  -0.002574  -0.045746  -0.028057  -0.043512   0.042807
    305      -0.095417   0.047710   0.003444  -0.048692   0.043394  -0.025653
    306       0.028100   0.116838   0.052834  -0.111862   0.079719  -0.154775
    307       0.036336  -0.063375  -0.102303   0.130039  -0.046916   0.113679
    308      -0.000848   0.039602   0.039855  -0.049556   0.036948  -0.073275
    309       0.031314   0.136339   0.135509  -0.168560   0.060370  -0.144711
    310       0.013842  -0.082299  -0.147237   0.155056  -0.032400   0.106382
    311       0.051947   0.060083   0.053891  -0.039704   0.020115  -0.061843
    312       0.022366   0.078918   0.099256  -0.121743   0.003064  -0.048839
    313      -0.032345  -0.052659  -0.102189   0.085480   0.017447   0.032356
    314       0.065050   0.036148   0.031334  -0.004978  -0.008646  -0.015686
    315      -0.079524  -0.041026   0.094471  -0.082600  -0.116690   0.116971
    316      -0.087540  -0.056930   0.058545  -0.021679  -0.037730   0.046483
    317       0.021514  -0.031901   0.076987  -0.031182  -0.154609   0.132951
    318      -0.088634  -0.045768   0.135334  -0.111628  -0.165020   0.187569
    319      -0.057950  -0.071108   0.096019  -0.040527  -0.140002   0.145602
    320       0.036688  -0.045877   0.119354  -0.053235  -0.242575   0.222623
    321      -0.020448   0.002534   0.031506  -0.048914  -0.042061   0.074051
    322       0.009568  -0.054013   0.052590  -0.008374  -0.136938   0.133834
    323       0.064603  -0.009645   0.045261  -0.011654  -0.130267   0.123719
    324       0.054173   0.057819  -0.114185   0.047772   0.141990  -0.129234
    325       0.047945  -0.020010  -0.035212   0.048749  -0.018028   0.006528
    326       0.072148   0.036639  -0.063211   0.052140   0.068635  -0.068779
    327       0.058841   0.057796  -0.132565   0.062490   0.154776  -0.161266
    328       0.014579  -0.008297  -0.061614   0.059885   0.067674  -0.073656
    329       0.053350   0.045123  -0.087087   0.064130   0.128464  -0.129606
    330      -0.015715  -0.057512  -0.016531   0.007065   0.028994  -0.001585
    331      -0.100540  -0.016897   0.114598  -0.146849   0.048328  -0.036200
    332      -0.040865  -0.080480  -0.006829  -0.029252   0.042031  -0.016559
    333      -0.008694  -0.038240   0.036495  -0.025126   0.041096  -0.010986
    334      -0.069325  -0.012507   0.125144  -0.140945   0.046999  -0.033146
    335       0.024464  -0.086016  -0.028117   0.011651   0.028290  -0.002111
                 24         25         26         27         28         29    
      0      -0.027568  -0.028498   0.098542   0.085555   0.046491  -0.054906
      1      -0.004352   0.004604  -0.040013  -0.035686  -0.049597   0.052583
      2      -0.014583  -0.022356   0.044448   0.034957   0.024970  -0.026807
      3       0.010606   0.007479   0.094427   0.088295   0.084827  -0.101447
      4      -0.055663  -0.044561  -0.053681  -0.053213  -0.075180   0.080422
      5      -0.004755  -0.013269   0.033746   0.028715   0.046406  -0.055026
      6       0.061308   0.059110   0.051574   0.057536   0.082738  -0.102424
      7      -0.078454  -0.068074  -0.026539  -0.033018  -0.072185   0.079159
      8      -0.023993  -0.029495  -0.012723  -0.011488   0.031875  -0.044280
      9       0.088435   0.092904  -0.039674  -0.020876   0.012375  -0.023839
     10      -0.052601  -0.047377   0.045608   0.032570  -0.022791   0.027742
     11      -0.035403  -0.036166  -0.081344  -0.073300  -0.017512   0.008734
     12       0.046778   0.055798  -0.074519  -0.059164  -0.058599   0.062019
     13       0.004399   0.005879   0.080730   0.070227   0.021786  -0.022785
     14      -0.043992  -0.042717  -0.095458  -0.089249  -0.057617   0.058801
     15      -0.017845  -0.012525   0.014876   0.011428  -0.029023   0.033120
     16       0.034252   0.038144   0.026713   0.026738   0.003086  -0.005045
     17      -0.036591  -0.039532  -0.019676  -0.023917  -0.028004   0.032163
     18       0.046298   0.043802   0.025691   0.030824   0.033570  -0.052089
     19      -0.080428  -0.068857  -0.031626  -0.034376  -0.041752   0.044676
     20       0.026389   0.017042   0.005003   0.005472   0.017752  -0.025561
     21       0.237703   0.225111  -0.086670  -0.062229  -0.088343   0.049830
     22      -0.074270  -0.062984  -0.038412  -0.040533  -0.049469   0.052614
     23       0.099703   0.086802  -0.073300  -0.061875  -0.076184   0.066605
     24      -0.087874  -0.075026   0.036331   0.036518   0.070681  -0.075648
     25      -0.077782  -0.064005   0.018562   0.011711   0.017782  -0.021873
     26      -0.001695  -0.005244   0.027687   0.025920   0.051012  -0.059453
     27      -0.115588  -0.095101   0.058743   0.060521  -0.002551  -0.007215
     28      -0.074602  -0.056515   0.048367   0.043304  -0.019901   0.008911
     29       0.017315   0.019376   0.066328   0.066010   0.026773  -0.046023
     30      -0.032131  -0.002987   0.019921   0.011690  -0.084238   0.055052
     31      -0.018867   0.010333   0.039427   0.027618  -0.087719   0.061303
     32       0.050142   0.058216   0.056225   0.051979  -0.011481  -0.015827
     33       0.023459   0.059918  -0.047230  -0.057839  -0.074346   0.033312
     34       0.033236   0.069407   0.017811   0.004303  -0.084461   0.042218
     35       0.061428   0.070843   0.012637   0.007122  -0.005959  -0.021998
     36       0.006863   0.031406  -0.066326  -0.070758   0.057974  -0.077342
     37       0.015505   0.043138  -0.003021  -0.013178   0.001511  -0.027846
     38       0.029998   0.032102  -0.022486  -0.026469   0.046768  -0.058245
     39      -0.040197  -0.029222  -0.026166  -0.029853   0.118888  -0.120015
     40      -0.029614  -0.014711   0.000770  -0.008450   0.046210  -0.055372
     41       0.002745  -0.002331  -0.013676  -0.017160   0.074209  -0.074473
     42       0.016215   0.034514   0.012439   0.004451  -0.117354   0.099336
     43       0.009849   0.032326   0.031135   0.019363  -0.111542   0.095423
     44       0.058403   0.068268   0.062666   0.058685  -0.039399   0.017711
     45      -0.052189  -0.047309   0.033514   0.039041  -0.045196   0.053645
     46      -0.021972  -0.015782   0.037201   0.035154  -0.041790   0.043055
     47       0.026438   0.032258   0.071129   0.072430  -0.014591   0.004828
     48      -0.142575  -0.134863   0.074193   0.086767   0.012562   0.000361
     49      -0.081814  -0.077068   0.059607   0.061811   0.005094  -0.001155
     50       0.002306   0.003813   0.083191   0.087392   0.024305  -0.034691
     51      -0.019237  -0.028354  -0.011329  -0.001703   0.000895   0.013963
     52       0.032361   0.021703   0.011171   0.013642   0.016692  -0.012088
     53      -0.016674  -0.009348   0.019292   0.022392  -0.020270   0.025562
     54       0.053257   0.035399   0.006137   0.017031   0.032095  -0.029848
     55       0.024460   0.012335  -0.006023  -0.003417   0.024516  -0.018884
     56      -0.038309  -0.029967  -0.002773  -0.000315  -0.022921   0.030348
     57       0.027620   0.015232  -0.001720   0.016817   0.002568  -0.009004
     58       0.046539   0.030187   0.004085   0.000405   0.047055  -0.033162
     59      -0.011044  -0.007850  -0.005656  -0.009182   0.005869   0.001745
     60      -0.002725  -0.015588  -0.011014   0.018879  -0.013595  -0.001224
     61       0.032181   0.022188   0.014540   0.011461   0.025983  -0.009017
     62      -0.008245  -0.007293  -0.010079  -0.013105   0.012156  -0.006674
     63      -0.016196  -0.029875  -0.048683  -0.027418   0.003238  -0.009715
     64       0.022619   0.016449   0.011627   0.004743   0.021172   0.001897
     65      -0.016117  -0.010389  -0.000732  -0.004400  -0.002236   0.011244
     66      -0.034576  -0.046383  -0.089076  -0.077979   0.017615  -0.006844
     67       0.041543   0.032882   0.051380   0.055511   0.006746  -0.000501
     68      -0.018307  -0.011686   0.008302   0.010479  -0.017302   0.024442
     69      -0.023961  -0.035201  -0.078573  -0.064982   0.014233  -0.025432
     70      -0.001032  -0.006699  -0.070927  -0.085653   0.052475  -0.040628
     71      -0.015012  -0.002912   0.001124  -0.011978  -0.007702   0.021806
     72       0.022375   0.012826  -0.026537  -0.015047  -0.008814  -0.001931
     73       0.071532   0.059583  -0.003086  -0.017296   0.021392  -0.013105
     74       0.004875   0.015647   0.018905   0.009724  -0.019406   0.031555
     75       0.039627   0.028259   0.006186   0.018419   0.003456  -0.005425
     76       0.083265   0.064390   0.018495   0.002724   0.061067  -0.038150
     77       0.007641   0.013251   0.016895   0.009920  -0.002184   0.017087
     78      -0.057780  -0.057539   0.017113   0.025085  -0.038907   0.058213
     79       0.106404   0.078861  -0.034434  -0.028545   0.088943  -0.094612
     80      -0.055263  -0.045327  -0.039198  -0.034238  -0.028563   0.045608
     81       0.019870   0.010807   0.000667   0.027102  -0.014864   0.002531
     82       0.050688   0.029557  -0.011185  -0.014185   0.071307  -0.062620
     83      -0.005235  -0.008393  -0.023648  -0.028640   0.037827  -0.034073
     84      -0.004814  -0.025057  -0.014106   0.027959  -0.017197   0.002133
     85       0.018672   0.016356   0.031920   0.028041   0.001063   0.030977
     86      -0.013795  -0.009664  -0.007062  -0.011145   0.004374   0.001175
     87      -0.066018  -0.077510  -0.148805  -0.131125   0.038987  -0.066622
     88      -0.078039  -0.077396  -0.197673  -0.212923   0.094235  -0.106337
     89      -0.025872  -0.011485  -0.021162  -0.033116  -0.004396   0.015379
     90       0.046770   0.030858   0.002382   0.015930   0.021229  -0.022452
     91       0.021791   0.012387  -0.009046  -0.001575   0.007795  -0.009903
     92      -0.100297  -0.084239  -0.026922  -0.019673  -0.058588   0.068335
     93       0.107438   0.081354   0.025204   0.029036   0.073187  -0.069237
     94       0.008972  -0.003037  -0.023497  -0.021941   0.026163  -0.018150
     95      -0.028690  -0.020868   0.005617   0.008042  -0.021024   0.027614
     96      -0.008071  -0.021166  -0.004759   0.031212  -0.022802   0.003421
     97       0.025961   0.016482   0.036571   0.046498   0.003558   0.003605
     98      -0.021523  -0.022880  -0.022672  -0.021327   0.011212  -0.008794
     99      -0.008699  -0.021822   0.005016   0.046311  -0.031160   0.007592
    100       0.033772   0.024407   0.000250  -0.011948   0.038771  -0.014358
    101       0.012410   0.010710  -0.006660  -0.012743   0.025344  -0.019980
    102      -0.029998  -0.042897  -0.089835  -0.075778   0.017948  -0.014622
    103       0.061239   0.051360   0.096643   0.108812  -0.002921  -0.007540
    104      -0.033629  -0.028703  -0.062390  -0.062560  -0.002303   0.010554
    105      -0.057366  -0.068295  -0.152677  -0.148287   0.028442  -0.003563
    106       0.043452   0.036047   0.071044   0.075339   0.002522   0.005784
    107      -0.010070  -0.002222   0.047336   0.051519  -0.025330   0.031235
    108      -0.014732  -0.036337  -0.041672  -0.002983  -0.006021  -0.003785
    109       0.013797   0.013660   0.034482   0.029885  -0.005077   0.044541
    110      -0.017143  -0.010346   0.001282  -0.002948  -0.004496   0.017006
    111       0.002924  -0.019228   0.007212   0.057833  -0.028432   0.008949
    112       0.033856   0.029600   0.077246   0.088030  -0.022734   0.047783
    113      -0.009394  -0.010770  -0.004183   0.001528   0.002760  -0.003614
    114       0.007830  -0.014992   0.020901   0.075957  -0.035346   0.012999
    115       0.006436   0.006355   0.001716  -0.012811   0.015179   0.025255
    116      -0.013973  -0.008651  -0.024715  -0.038103   0.020408  -0.019766
    117       0.002491  -0.005740  -0.006878   0.026847  -0.021748   0.002651
    118       0.061253   0.040104  -0.004447  -0.012870   0.073232  -0.059032
    119       0.014430   0.006958  -0.029040  -0.035490   0.060765  -0.058574
    120       0.011609   0.002792  -0.003241   0.025978  -0.016708   0.001588
    121       0.031030   0.011822  -0.016526  -0.010434   0.057644  -0.056405
    122      -0.016814  -0.023189  -0.039490  -0.046421   0.058538  -0.056684
    123       0.042031   0.033582   0.014069   0.038857  -0.020371   0.011544
    124       0.064299   0.036834  -0.025378  -0.031375   0.106118  -0.099642
    125      -0.007765  -0.008737  -0.017680  -0.021889   0.025837  -0.020976
    126       0.020888  -0.004181  -0.062524  -0.010708  -0.012687  -0.024348
    127       0.061971   0.020016  -0.083370  -0.019180   0.016184  -0.061662
    128       0.012447   0.018184   0.018676   0.025180  -0.025071   0.023075
    129      -0.128089  -0.117437   0.011673   0.018986  -0.074590   0.104919
    130       0.112991   0.087755  -0.029324  -0.023387   0.066362  -0.066843
    131      -0.052541  -0.039323  -0.033571  -0.028526  -0.056288   0.080015
    132      -0.047928  -0.042768   0.081031   0.086399  -0.068582   0.084877
    133       0.111265   0.077457  -0.050768  -0.044476   0.132285  -0.147168
    134      -0.059168  -0.047580  -0.044112  -0.038834  -0.040639   0.062002
    135      -0.026076  -0.034591  -0.019291  -0.009421   0.000092   0.014967
    136       0.152977   0.116297  -0.060657  -0.053034   0.123239  -0.133735
    137      -0.085920  -0.078709  -0.085450  -0.079069   0.002961   0.013823
    138       0.084159   0.131687  -0.096868  -0.112777  -0.147562   0.090575
    139       0.096214   0.141160   0.013208  -0.002965  -0.130361   0.069551
    140       0.094899   0.109455   0.002085  -0.005367  -0.035580  -0.001948
    141       0.046988   0.073397  -0.121619  -0.125002   0.094980  -0.111479
    142       0.051831   0.082147  -0.026089  -0.035894   0.024399  -0.052658
    143       0.038231   0.039931  -0.057164  -0.060697   0.063438  -0.070766
    144      -0.016274  -0.019694  -0.051048  -0.056333   0.185417  -0.167397
    145      -0.019741  -0.013286  -0.020240  -0.030275   0.088769  -0.083257
    146      -0.000692  -0.013153  -0.040618  -0.045789   0.106962  -0.090262
    147       0.080901   0.076141   0.066067   0.074110   0.111469  -0.137774
    148      -0.122288  -0.108926  -0.047231  -0.055672  -0.099333   0.109032
    149      -0.029831  -0.035739  -0.008957  -0.006499   0.043173  -0.060232
    150       0.135270   0.141755  -0.095771  -0.064195  -0.003720  -0.010088
    151      -0.075192  -0.071351   0.078231   0.058118  -0.012656   0.019122
    152      -0.039841  -0.038205  -0.129682  -0.114869  -0.032224   0.019875
    153       0.062288   0.077271  -0.163697  -0.137707  -0.133797   0.147560
    154       0.027339   0.024096   0.146490   0.130375   0.071108  -0.075959
    155      -0.055188  -0.049426  -0.159217  -0.146835  -0.107510   0.113668
    156      -0.054254  -0.046428   0.005011  -0.003553  -0.073857   0.088323
    157       0.084274   0.085628   0.045150   0.048870   0.036307  -0.042685
    158      -0.043596  -0.045586  -0.019059  -0.026034  -0.051597   0.062919
    159      -0.065007  -0.067846   0.144098   0.120520   0.055491  -0.063741
    160       0.011695   0.021887  -0.067742  -0.057573  -0.055198   0.057798
    161      -0.005487  -0.015475   0.087162   0.071713   0.034449  -0.033811
    162       0.069203   0.058128   0.031200   0.035088   0.006713   0.001588
    163       0.101131   0.076744   0.033950   0.015894   0.087534  -0.055514
    164      -0.004415   0.005858   0.007008   0.000590  -0.022502   0.031360
    165       0.027181   0.014730   0.005124   0.024649   0.007532  -0.011510
    166       0.098883   0.079470   0.026561   0.004683   0.065449  -0.037718
    167       0.036466   0.037757   0.048361   0.035211   0.027246   0.002573
    168      -0.026801   0.031221  -0.095018   0.089387   0.045524   0.054034
    169       0.004219   0.004846  -0.039355   0.037833   0.049390   0.052366
    170      -0.013709   0.023761  -0.043463   0.037108   0.024564   0.026404
    171       0.009618  -0.007471  -0.091000   0.092140   0.083773   0.100441
    172       0.052942  -0.047600  -0.052678   0.056358   0.074889   0.080206
    173      -0.003925   0.013467  -0.033059   0.030465   0.046205   0.054782
    174       0.057908  -0.062814  -0.049579   0.059945   0.081950   0.101631
    175       0.074977  -0.073205  -0.026210   0.035025   0.072071   0.079092
    176      -0.021589   0.029959   0.012216  -0.012008   0.032121   0.044374
    177       0.083612  -0.098847   0.038374  -0.021781   0.012419   0.023859
    178       0.050809  -0.051682   0.044137  -0.034230   0.023070   0.027933
    179      -0.032251   0.036784   0.078930  -0.077074  -0.016805  -0.008266
    180       0.043998  -0.059103   0.072061  -0.061786  -0.057917  -0.061281
    181      -0.003294   0.005076   0.078443  -0.074069  -0.021272  -0.022459
    182      -0.040814   0.044295   0.092656  -0.093800  -0.056902  -0.058293
    183      -0.017473   0.014060  -0.014224   0.011958  -0.029065  -0.033042
    184      -0.032060   0.040088   0.025790  -0.028176  -0.002868  -0.004970
    185      -0.034418   0.041792   0.018955  -0.024947  -0.027939  -0.032176
    186       0.043277  -0.046076  -0.024730   0.032174   0.033219   0.051634
    187       0.076186  -0.073222  -0.030903   0.036275   0.041479   0.044481
    188       0.025411  -0.018630  -0.005119   0.006022   0.017717   0.025452
    189       0.223959  -0.238482   0.083781  -0.064847  -0.088163  -0.050222
    190       0.070954  -0.067604  -0.037164   0.042443   0.048801   0.052107
    191       0.094562  -0.092642   0.071015  -0.064757  -0.075765  -0.066450
    192      -0.083511   0.080101  -0.035261   0.038245   0.070714   0.075872
    193       0.073300  -0.067771   0.018048  -0.012403  -0.017536  -0.021642
    194      -0.001253   0.005214  -0.027187   0.027539   0.050841   0.059289
    195      -0.110068   0.101747  -0.056344   0.063239  -0.002939   0.007010
    196       0.070522  -0.060093   0.046319  -0.045223   0.020153   0.009180
    197       0.016209  -0.020309  -0.064014   0.069274   0.026341   0.045628
    198      -0.032091   0.005021  -0.019122   0.012830  -0.084878  -0.055705
    199       0.019287   0.009101   0.037697  -0.029293   0.087685   0.061464
    200       0.046556  -0.060713  -0.054251   0.054820  -0.011844   0.015411
    201       0.019981  -0.061165   0.045044  -0.059273  -0.074489  -0.033640
    202      -0.029058   0.070663   0.017386  -0.005597   0.084279   0.042410
    203       0.057115  -0.073980  -0.012656   0.008305  -0.006042   0.021733
    204       0.005256  -0.031916   0.062846  -0.072946   0.058491   0.077843
    205      -0.013118   0.043752  -0.002109   0.012636  -0.001443  -0.027607
    206       0.028190  -0.033783   0.020730  -0.026747   0.046895   0.058255
    207      -0.038282   0.031425   0.024124  -0.030583   0.119448   0.120765
    208       0.028251  -0.016091   0.001592   0.008027  -0.045912  -0.055086
    209       0.003082   0.001995   0.012196  -0.017197   0.074279   0.074538
    210       0.013918  -0.035145  -0.011676   0.004994  -0.118241  -0.100251
    211      -0.007761   0.032418   0.029571  -0.020493   0.111434   0.095426
    212       0.054074  -0.071041  -0.060001   0.061431  -0.039789  -0.018032
    213      -0.049577   0.050390  -0.031693   0.040393  -0.045731  -0.054049
    214       0.020805  -0.016791   0.035489  -0.036552   0.041966   0.043154
    215       0.024366  -0.033431  -0.067937   0.075369  -0.015017  -0.005047
    216      -0.134721   0.142946  -0.070820   0.090033   0.012159  -0.000490
    217       0.076409  -0.080718   0.057038  -0.064157  -0.004637  -0.000842
    218       0.002120  -0.003921  -0.079785   0.091087   0.023785   0.034365
    219      -0.017491   0.029343   0.011365  -0.002335   0.001011  -0.013777
    220      -0.031118   0.023666   0.010997  -0.014332  -0.016484  -0.011970
    221      -0.016233   0.010528  -0.017935   0.022883  -0.020368  -0.025464
    222       0.051154  -0.038386  -0.005544   0.017273   0.032218   0.030095
    223      -0.023466   0.013612  -0.005365   0.003400  -0.024203  -0.018487
    224      -0.036677   0.032332   0.003083  -0.000676  -0.022978  -0.030351
    225       0.026873  -0.016872   0.002446   0.016779   0.002825   0.009211
    226      -0.044581   0.032808   0.004705  -0.000755  -0.046899  -0.033027
    227      -0.010691   0.008549   0.005159  -0.009437   0.005849  -0.001736
    228      -0.001680   0.015704   0.011786   0.018693  -0.013483   0.001101
    229      -0.030757   0.024007   0.014350  -0.011943  -0.025841  -0.008933
    230      -0.007858   0.007735   0.009243  -0.013406   0.012170   0.006655
    231      -0.014267   0.030677   0.047534  -0.029300   0.003675   0.009859
    232      -0.021556   0.017736   0.011643  -0.005086  -0.021015   0.001887
    233      -0.015612   0.011378   0.000541  -0.004542  -0.002275  -0.011222
    234      -0.031539   0.048026   0.085750  -0.081575   0.018293   0.007355
    235      -0.039553   0.035224   0.049594  -0.058075  -0.006190  -0.000171
    236      -0.017678   0.012869  -0.007599   0.010633  -0.017356  -0.024330
    237      -0.021829   0.036523   0.076242  -0.068622   0.015055   0.025890
    238       0.000601  -0.006548  -0.066780   0.088418  -0.052839  -0.040766
    239      -0.015025   0.003914  -0.001401  -0.012279  -0.007744  -0.021690
    240       0.021868  -0.014243   0.026505  -0.016720  -0.008385   0.002372
    241      -0.067614   0.063248  -0.002791   0.018246  -0.021644  -0.013639
    242       0.003629  -0.015589  -0.017977   0.009833  -0.019483  -0.031369
    243       0.038301  -0.030749  -0.005333   0.018548   0.003867   0.005860
    244      -0.079255   0.068980   0.018764  -0.003311  -0.061162  -0.038570
    245       0.006672  -0.013509  -0.016339   0.010271  -0.002212  -0.016897
    246      -0.054010   0.060462  -0.015409   0.025195  -0.038669  -0.057806
    247      -0.101990   0.085202  -0.032438   0.029543  -0.089288  -0.094961
    248      -0.052613   0.048691   0.038737  -0.036642  -0.028082  -0.044943
    249       0.019384  -0.012004   0.000533   0.027193  -0.014628  -0.002420
    250      -0.048866   0.032580  -0.009476   0.014112  -0.071242  -0.062376
    251      -0.004765   0.008595   0.021806  -0.029233   0.037886   0.033992
    252      -0.003069   0.025220   0.015024   0.028063  -0.017184  -0.002420
    253      -0.017419   0.017147   0.030156  -0.028348  -0.001014   0.030652
    254      -0.013299   0.010449   0.006415  -0.011417   0.004357  -0.001224
    255      -0.061656   0.081391   0.143867  -0.137839   0.040399   0.067297
    256       0.073003  -0.081000  -0.187081   0.219703  -0.095121  -0.106064
    257      -0.025304   0.013014   0.019885  -0.034247  -0.004333  -0.015328
    258       0.044883  -0.033408  -0.001699   0.016000   0.021260   0.022601
    259      -0.020856   0.013508  -0.008601   0.001671  -0.007573  -0.009527
    260      -0.095412   0.090066   0.026685  -0.021134  -0.058582  -0.068461
    261       0.102507  -0.087339  -0.024414   0.030115   0.073247   0.069568
    262      -0.008660  -0.002797  -0.022026   0.022631  -0.025732  -0.017527
    263      -0.027662   0.022771  -0.004907   0.007990  -0.021163  -0.027638
    264      -0.006748   0.021655   0.005957   0.031536  -0.022901  -0.003749
    265      -0.024846   0.017892   0.034849  -0.047963  -0.003183   0.004006
    266      -0.020147   0.024008   0.021412  -0.022022   0.011300   0.008744
    267      -0.007282   0.022293  -0.003040   0.046822  -0.031189  -0.007961
    268      -0.032265   0.026383   0.000929   0.012343  -0.038908  -0.014563
    269       0.011758  -0.011506   0.005653  -0.012828   0.025367   0.019986
    270      -0.027063   0.044204   0.086382  -0.079061   0.018597   0.015126
    271      -0.058025   0.054615   0.092735  -0.113488   0.003825  -0.006797
    272      -0.031764   0.030504   0.060015  -0.065309  -0.001801  -0.010060
    273      -0.052807   0.070957   0.146441  -0.154601   0.029597   0.004526
    274      -0.041305   0.038502   0.068607  -0.078969  -0.001780   0.006142
    275      -0.010116   0.003100  -0.044855   0.053274  -0.025674  -0.031294
    276      -0.012247   0.036952   0.040934  -0.003636  -0.006082   0.003289
    277      -0.012663   0.014102   0.032395  -0.030075   0.005109   0.044030
    278      -0.016711   0.011477  -0.001137  -0.003330  -0.004439  -0.016808
    279       0.004408   0.018923  -0.005215   0.059182  -0.028656  -0.009386
    280      -0.031732   0.031076   0.072585  -0.089887   0.022884   0.047447
    281      -0.008698   0.011186   0.003666   0.001906   0.002559   0.003272
    282       0.008911   0.014569  -0.017695   0.077262  -0.035404  -0.013325
    283      -0.005717   0.006448   0.001551   0.014033  -0.015352   0.024778
    284      -0.013539   0.009347   0.022747  -0.039061   0.020536   0.019704
    285       0.003113   0.005383   0.007868   0.026896  -0.021526  -0.002772
    286      -0.058848   0.043751  -0.002942   0.012757  -0.073251  -0.058993
    287       0.013986  -0.007949   0.026573  -0.036120   0.060777   0.058413
    288       0.011524  -0.003445   0.004353   0.026033  -0.016525  -0.001581
    289      -0.030344   0.013827  -0.014837   0.010333  -0.057515  -0.055886
    290      -0.015344   0.023901   0.036558  -0.047339   0.058716   0.056555
    291       0.040145  -0.035963  -0.012100   0.039131  -0.020063  -0.011161
    292      -0.061984   0.040642  -0.022511   0.031600  -0.106107  -0.099363
    293      -0.007324   0.009165   0.016322  -0.022391   0.025884   0.020940
    294       0.021510   0.003109   0.063468  -0.013716  -0.012044   0.025223
    295      -0.060775   0.023050  -0.083699   0.022894  -0.016909  -0.062515
    296       0.011103  -0.018475  -0.016822   0.025382  -0.025163  -0.022847
    297      -0.120696   0.124242  -0.009810   0.018569  -0.074445  -0.104617
    298      -0.108313   0.094632  -0.027850   0.024379  -0.066949  -0.067593
    299      -0.050253   0.042637   0.033750  -0.030983  -0.055691  -0.079101
    300      -0.045100   0.045223  -0.076741   0.089189  -0.068656  -0.084642
    301      -0.106996   0.084217  -0.047868   0.046088  -0.132769  -0.147475
    302      -0.056420   0.051254   0.043754  -0.041685  -0.040029  -0.061163
    303      -0.023442   0.035528   0.019499  -0.010869   0.000821  -0.014116
    304      -0.146183   0.125108  -0.057269   0.054823  -0.123626  -0.134075
    305      -0.081185   0.083614   0.082899  -0.083276   0.003671  -0.013089
    306       0.076503  -0.136369   0.092818  -0.116234  -0.147678  -0.091072
    307      -0.087387   0.145362   0.013037   0.001526   0.129929   0.069700
    308       0.088161  -0.114257  -0.002481  -0.004551  -0.035596   0.001636
    309       0.043097  -0.076333   0.115654  -0.129416   0.095993   0.112436
    310      -0.046986   0.084548  -0.023861   0.035991  -0.024401  -0.052494
    311       0.036009  -0.042131   0.053804  -0.062324   0.063765   0.070932
    312      -0.014823   0.020518   0.047562  -0.058244   0.186350   0.168603
    313       0.018485  -0.014085  -0.018155   0.030660  -0.088381  -0.083022
    314       0.000391   0.012839   0.037702  -0.046961   0.107162   0.090525
    315       0.076523  -0.081040  -0.063409   0.077052   0.110464   0.136712
    316       0.116625  -0.116800  -0.046491   0.059037   0.099085   0.108872
    317      -0.026918   0.036349   0.008756  -0.006997   0.043480   0.060357
    318       0.128104  -0.151085   0.092434  -0.066940  -0.003306   0.010408
    319       0.072522  -0.077627   0.075913  -0.061160   0.013083   0.019434
    320      -0.036073   0.038404   0.125990  -0.120950  -0.031075  -0.019047
    321       0.058728  -0.082048   0.158159  -0.143819  -0.132157  -0.145860
    322      -0.024765   0.024050   0.142581  -0.137595  -0.070227  -0.075383
    323      -0.051300   0.051206   0.154665  -0.154437  -0.106344  -0.112779
    324      -0.052098   0.050381  -0.004689  -0.003666  -0.073600  -0.087888
    325      -0.079587   0.090771   0.043827  -0.051608  -0.035969  -0.042568
    326      -0.041421   0.048714   0.018352  -0.027123  -0.051629  -0.062997
    327      -0.062532   0.073494  -0.139049   0.125975   0.054181   0.062545
    328      -0.011343   0.023718  -0.066415   0.060969   0.054809   0.057417
    329      -0.005579   0.017109  -0.085049   0.075926   0.033620   0.033064
    330       0.066225  -0.062317  -0.029523   0.036011   0.007465  -0.000613
    331      -0.096485   0.082428   0.034093  -0.017477  -0.087727  -0.056125
    332      -0.005122  -0.005242  -0.006422   0.000190  -0.022583  -0.031245
    333       0.026750  -0.016671  -0.004413   0.025132   0.007779   0.011609
    334      -0.094082   0.085017   0.026651  -0.005424  -0.065674  -0.038393
    335       0.034293  -0.039882  -0.047330   0.037308   0.027281  -0.002176
                 30         31         32         33         34         35    
      0       0.011297  -0.005340  -0.046043   0.053617  -0.108931   0.101463
      1      -0.037734   0.030019   0.011148   0.000238  -0.000933  -0.001526
      2       0.025566  -0.022799  -0.010917   0.002647   0.010315  -0.007269
      3       0.020999  -0.011000  -0.067683   0.075640  -0.145961   0.137147
      4      -0.059675   0.048164   0.006517   0.016836  -0.037123   0.030478
      5       0.024081  -0.019156  -0.032543   0.030085  -0.041146   0.040733
      6       0.035192  -0.023541  -0.058797   0.057066  -0.112344   0.107306
      7      -0.063842   0.052042   0.004051   0.022480  -0.046706   0.038629
      8       0.004018  -0.002086  -0.053048   0.065405  -0.109248   0.102876
      9       0.018056  -0.012858  -0.003202  -0.008010   0.003869  -0.001161
     10      -0.028868   0.023382  -0.002177   0.014570  -0.021028   0.016896
     11      -0.024529   0.020360  -0.037492   0.058505  -0.106021   0.098436
     12      -0.015838   0.012097   0.047401  -0.056082   0.094931  -0.089427
     13       0.008446  -0.007237  -0.011087   0.007975  -0.005121   0.005427
     14      -0.035211   0.026683   0.002170   0.013336  -0.018944   0.015894
     15      -0.011352   0.009257   0.017047  -0.016958   0.025459  -0.025573
     16       0.001780  -0.001917   0.001487  -0.006224   0.018121  -0.016177
     17      -0.004791   0.000732   0.010831  -0.010971   0.033422  -0.031271
     18       0.005610   0.005320  -0.019186   0.016164  -0.030933   0.027424
     19      -0.046404   0.035902  -0.006361   0.024867  -0.028748   0.025577
     20       0.015895  -0.009759  -0.006986   0.000887  -0.003166   0.003289
     21       0.059252  -0.045248   0.022360  -0.048378   0.074117  -0.069027
     22      -0.047679   0.036629  -0.004326   0.023679  -0.029609   0.026201
     23       0.008571  -0.004415   0.017798  -0.019260  -0.012708   0.008234
     24      -0.047423   0.056983   0.012305  -0.014693   0.032259  -0.033221
     25      -0.010087   0.004094  -0.013901   0.014996   0.034057  -0.029190
     26       0.018409  -0.010679  -0.002328  -0.010959   0.041207  -0.037346
     27       0.013182  -0.009868  -0.000097  -0.006916   0.031662  -0.033276
     28       0.037795  -0.046275  -0.028059   0.023847   0.042740  -0.039092
     29       0.046349  -0.041564  -0.026224   0.014415   0.052070  -0.052801
     30       0.046107  -0.054277  -0.009750   0.018999  -0.034536   0.043336
     31       0.041310  -0.061651  -0.047291   0.064730  -0.002820   0.007985
     32       0.050540  -0.052127  -0.034379   0.033701   0.025174  -0.024180
     33       0.034413  -0.035112   0.022290  -0.022216  -0.065253   0.074887
     34       0.032461  -0.050312  -0.049795   0.067641  -0.014126   0.015243
     35       0.048325  -0.045539  -0.007494  -0.001229   0.009252  -0.004331
     36      -0.039725   0.057815   0.070165  -0.090590   0.014807  -0.009754
     37      -0.012979   0.007592  -0.013628   0.016175   0.035756  -0.035376
     38       0.017850  -0.006555   0.031078  -0.052717   0.033017  -0.024976
     39      -0.086873   0.104544   0.062601  -0.073814   0.059194  -0.053238
     40      -0.031416   0.029144  -0.001481   0.000413   0.059136  -0.053453
     41      -0.000586   0.012340   0.033634  -0.053644   0.048484  -0.038907
     42       0.053133  -0.064281  -0.004294   0.020708  -0.058024   0.068659
     43       0.040030  -0.062278  -0.038329   0.061426  -0.023165   0.029626
     44       0.023249  -0.030434  -0.038333   0.053114   0.007909  -0.012057
     45       0.030755  -0.026419   0.030419  -0.039923   0.007536  -0.007296
     46       0.052551  -0.057889  -0.002876  -0.005433   0.024816  -0.019818
     47       0.006590  -0.008534  -0.022978   0.029777   0.031128  -0.040158
     48       0.023945  -0.011837   0.024610  -0.051357   0.074484  -0.083169
     49       0.065090  -0.063231  -0.005410  -0.021578   0.078670  -0.076494
     50       0.029725  -0.024538  -0.024176   0.014000   0.065229  -0.073925
     51      -0.012744   0.023725   0.044099  -0.049959  -0.016130   0.013925
     52       0.025131  -0.018803   0.016742  -0.028193   0.001411   0.001413
     53      -0.026808   0.025580   0.011364  -0.002886   0.003127  -0.008726
     54      -0.058912   0.064757   0.001600   0.015466  -0.016414   0.002273
     55       0.053137  -0.042297   0.029535  -0.050045   0.001941   0.006348
     56       0.004671  -0.004259   0.020985  -0.021354   0.009425  -0.007804
     57      -0.027727   0.021727  -0.008474   0.027513   0.004141  -0.011819
     58       0.020309  -0.000388   0.040116  -0.061232  -0.014333   0.016923
     59       0.000387   0.007631   0.015151  -0.015795  -0.002555   0.001351
     60       0.034938  -0.045252   0.002130  -0.001102   0.025325  -0.022290
     61       0.012088   0.005085   0.047112  -0.067321  -0.007666   0.011044
     62       0.009081  -0.000601   0.010341  -0.011469  -0.001088  -0.000247
     63      -0.002783  -0.004179  -0.003783   0.009094  -0.001627   0.002743
     64      -0.007665   0.027509   0.056388  -0.076962  -0.021270   0.024694
     65      -0.004196   0.012118   0.017966  -0.018123  -0.004738   0.002986
     66      -0.039582   0.043453   0.019721  -0.013319  -0.036047   0.038308
     67       0.025471  -0.017068   0.034780  -0.054468   0.009692  -0.007797
     68      -0.028556   0.029082   0.017602  -0.008943  -0.007264   0.002084
     69      -0.001499  -0.012354  -0.050543   0.061360   0.020820  -0.017819
     70       0.005975   0.003966  -0.023184   0.018967   0.013594  -0.010055
     71      -0.029229   0.033539   0.003339  -0.001181   0.001914  -0.000382
     72      -0.099323   0.055705  -0.104208   0.158310   0.072037  -0.078750
     73      -0.147169   0.098827  -0.129006   0.187069   0.109501  -0.115239
     74      -0.071921   0.060829  -0.018307   0.043600   0.022389  -0.026759
     75      -0.071568   0.061771  -0.021335   0.050635   0.000370  -0.012129
     76      -0.084392   0.098108   0.009861  -0.004194  -0.027135   0.016044
     77      -0.052435   0.059517   0.023462  -0.013058  -0.024267   0.016846
     78       0.020208  -0.011683   0.055257  -0.070673   0.009488  -0.008943
     79      -0.030259   0.040978  -0.006801   0.012939  -0.042421   0.039335
     80      -0.077606   0.074698   0.046270  -0.031130  -0.048584   0.049528
     81       0.004876  -0.011784   0.002576   0.021151   0.003996  -0.012300
     82       0.072637  -0.041492   0.054749  -0.094488  -0.025086   0.034458
     83       0.049537  -0.028311   0.029077  -0.051965  -0.015005   0.021383
     84      -0.002803  -0.012224   0.028243  -0.016237  -0.011079   0.002607
     85      -0.045822   0.066640   0.102259  -0.128272  -0.054710   0.058440
     86       0.007994  -0.001046   0.001768   0.001127   0.008071  -0.010538
     87       0.089462  -0.094084  -0.070674   0.069724   0.023471  -0.019076
     88       0.155015  -0.127336  -0.059946   0.033876   0.013754  -0.003996
     89      -0.016237   0.021473  -0.002498   0.008575   0.000561   0.000512
     90      -0.054465   0.054656  -0.005909   0.026795  -0.009291  -0.003241
     91       0.052095  -0.052493   0.009793  -0.019576   0.013909  -0.004840
     92       0.066793  -0.070271   0.045126  -0.062349   0.028629  -0.011914
     93      -0.104252   0.120017  -0.008406   0.032840  -0.038103   0.011791
     94       0.084316  -0.069784   0.042670  -0.074043   0.005624   0.009715
     95      -0.011070   0.010589   0.014890  -0.010273   0.006698  -0.008760
     96       0.061534  -0.074352   0.007823  -0.012837   0.037523  -0.031050
     97       0.066257  -0.054759   0.059440  -0.090793   0.021130  -0.011280
     98       0.031625  -0.024518   0.014375  -0.023365   0.000807   0.002055
     99       0.083265  -0.098335   0.012188  -0.020856   0.049509  -0.040910
    100      -0.026676   0.047651   0.040458  -0.053940  -0.027891   0.027358
    101      -0.004505   0.014437   0.000214   0.006896  -0.003981  -0.001982
    102      -0.031583   0.030578   0.001634   0.008177  -0.026040   0.027948
    103       0.064541  -0.064581   0.008947  -0.031726   0.049600  -0.049262
    104      -0.060958   0.058131  -0.001422   0.025312  -0.034844   0.031128
    105      -0.089972   0.098372   0.033474  -0.016996  -0.078983   0.082590
    106       0.025439  -0.015173   0.044266  -0.068194   0.016132  -0.014855
    107      -0.015775   0.017257   0.025367  -0.024129   0.010813  -0.017085
    108      -0.020073   0.007828   0.030320  -0.022409  -0.028650   0.022685
    109      -0.070066   0.093993   0.130414  -0.161994  -0.079806   0.085206
    110      -0.014473   0.024263   0.031736  -0.034181  -0.015473   0.014371
    111       0.001475  -0.020542   0.040635  -0.025351  -0.009685  -0.002832
    112      -0.039356   0.053400   0.128667  -0.149405  -0.052348   0.049208
    113       0.014316  -0.012584   0.003286   0.003909   0.009560  -0.016549
    114       0.005991  -0.027508   0.045453  -0.027976  -0.006027  -0.008675
    115      -0.061991   0.089031   0.096790  -0.128979  -0.067922   0.077181
    116       0.038591  -0.031127  -0.047193   0.053346   0.043247  -0.042898
    117       0.076681  -0.077204   0.029448  -0.029653   0.000601   0.004323
    118       0.017321   0.008159   0.034561  -0.057184  -0.021330   0.021620
    119       0.045663  -0.019688   0.025318  -0.038693  -0.023121   0.021487
    120       0.038958  -0.042154   0.015921  -0.005289   0.001595  -0.002954
    121       0.145073  -0.109320   0.082611  -0.143905  -0.027438   0.049632
    122       0.119181  -0.082412   0.058195  -0.123945  -0.027227   0.052901
    123      -0.076857   0.057291  -0.030819   0.099507   0.012008  -0.042783
    124       0.103219  -0.059463   0.065140  -0.119192  -0.039258   0.051460
    125       0.032047  -0.016035   0.022775  -0.036901  -0.009699   0.013094
    126      -0.106367   0.024150  -0.117172   0.186765   0.082976  -0.092403
    127      -0.152606   0.027692  -0.161650   0.244043   0.133159  -0.141053
    128      -0.083597   0.048016  -0.023604   0.050283   0.028387  -0.032169
    129       0.038335  -0.031548   0.082126  -0.109329   0.023902  -0.016179
    130      -0.062215   0.069675   0.012252   0.003995  -0.073511   0.069550
    131      -0.113293   0.106581   0.069885  -0.043985  -0.083067   0.083414
    132       0.063180  -0.056249   0.045830  -0.067874   0.050249  -0.053442
    133       0.002956   0.012773  -0.038196   0.034381  -0.009273   0.006427
    134      -0.099070   0.094447   0.060766  -0.040345  -0.069448   0.070940
    135      -0.016917   0.027423   0.045153  -0.049750  -0.022415   0.021093
    136      -0.075607   0.087319  -0.016635   0.038028  -0.081657   0.074741
    137      -0.069186   0.069981   0.040468  -0.033859  -0.040089   0.046043
    138       0.062358  -0.068408   0.029530  -0.023212  -0.137292   0.152212
    139       0.052874  -0.075516  -0.069087   0.095702  -0.049911   0.049045
    140       0.060693  -0.060574  -0.013190   0.008756  -0.016460   0.021638
    141      -0.063775   0.091626   0.109266  -0.142622   0.019116  -0.014384
    142      -0.032211   0.032062   0.003727  -0.005651   0.043082  -0.044807
    143       0.010873   0.005471   0.054782  -0.085230   0.031286  -0.021345
    144      -0.141002   0.162785   0.086623  -0.094592   0.080431  -0.072146
    145      -0.063186   0.063308   0.018857  -0.019665   0.071176  -0.062658
    146      -0.019687   0.032683   0.061170  -0.083357   0.054237  -0.038180
    147       0.053446  -0.036456  -0.076184   0.070789  -0.131263   0.125222
    148      -0.091591   0.073956  -0.000756   0.042777  -0.088937   0.075877
    149       0.005181  -0.001600  -0.071433   0.088662  -0.148932   0.138902
    150       0.023829  -0.017760   0.011760  -0.030688   0.043878  -0.037570
    151      -0.028705   0.022936  -0.008274   0.022931  -0.033685   0.028450
    152      -0.041471   0.036579  -0.049062   0.080843  -0.158521   0.146292
    153      -0.041784   0.030752   0.106108  -0.119810   0.211673  -0.200206
    154       0.041581  -0.034125  -0.026260   0.012204  -0.008442   0.011058
    155      -0.062942   0.048615   0.025985  -0.004564   0.010961  -0.014097
    156      -0.028970   0.021585   0.048589  -0.047881   0.084785  -0.083139
    157       0.029743  -0.024646   0.001184  -0.020046   0.047532  -0.040832
    158      -0.006266   0.000095   0.039467  -0.046422   0.102971  -0.096720
    159       0.011046  -0.003927  -0.059176   0.071427  -0.145049   0.134399
    160      -0.040357   0.031739   0.015635  -0.004740   0.008995  -0.010578
    161       0.043255  -0.038177   0.000309  -0.019602   0.055428  -0.048435
    162      -0.150611   0.143639  -0.016944   0.062117  -0.035107   0.011500
    163      -0.078203   0.125366   0.083857  -0.100194  -0.118658   0.099065
    164      -0.059750   0.043204  -0.029938   0.057085   0.039229  -0.040981
    165      -0.000908   0.009088   0.025852  -0.020523  -0.019885   0.012972
    166      -0.133334   0.145730   0.002180   0.013549  -0.043691   0.026180
    167      -0.054563   0.108062   0.124236  -0.139460  -0.148312   0.128022
    168       0.010747   0.005636  -0.059724  -0.037621  -0.105687  -0.105206
    169       0.036253   0.031966  -0.010830   0.003402   0.000712  -0.001822
    170       0.024293   0.024027  -0.011228   0.000681   0.010166   0.007629
    171       0.020343   0.011845  -0.087002  -0.052319  -0.141743  -0.142325
    172       0.057306   0.051192  -0.001704   0.017792   0.035713   0.031228
    173       0.023249   0.020465  -0.040061  -0.019149  -0.039855  -0.042226
    174       0.034072   0.025246  -0.073090  -0.037191  -0.109002  -0.111283
    175       0.061439   0.055420   0.002362   0.022532   0.045207   0.039858
    176       0.004300   0.002578  -0.069998  -0.046758  -0.105960  -0.106664
    177       0.017506   0.013778  -0.000802   0.008570   0.003731   0.001189
    178       0.027977   0.025097   0.006324   0.013354   0.020606   0.017685
    179      -0.023088  -0.021245  -0.052949  -0.044679  -0.102799  -0.101988
    180      -0.015117  -0.012768   0.061668   0.039505   0.091890   0.092545
    181      -0.007824  -0.007380   0.013181   0.004554   0.005337   0.006020
    182      -0.033678  -0.028230  -0.001642  -0.013248  -0.018255  -0.016324
    183      -0.011017  -0.009888   0.021288   0.011148   0.024645   0.026473
    184      -0.001551  -0.001820  -0.003133  -0.005403  -0.017404  -0.016586
    185      -0.004835  -0.000946   0.013722   0.007338   0.032644   0.032618
    186       0.005776  -0.005226  -0.023193  -0.009898  -0.030263  -0.028673
    187       0.044539   0.038203   0.013240   0.021801   0.027838   0.026425
    188       0.015474   0.010631  -0.006954   0.001213  -0.003010  -0.003387
    189       0.056392   0.048070   0.035650   0.039490   0.071940   0.071512
    190       0.045976   0.039179   0.011104   0.021418   0.029023   0.027412
    191       0.008217   0.004991   0.022937   0.013241  -0.012195  -0.008453
    192      -0.044149  -0.059452   0.015871   0.010305   0.031048   0.034313
    193       0.009648   0.004471   0.017918   0.010326  -0.032939  -0.030167
    194       0.018000   0.011594   0.000845   0.011083   0.039933   0.038666
    195       0.012611   0.010427   0.001672   0.006473   0.030560   0.034427
    196      -0.034985  -0.047804   0.034072   0.014681  -0.041277  -0.040318
    197       0.043920   0.043514  -0.029608  -0.006259   0.050064   0.054287
    198       0.043060   0.056735  -0.015156  -0.015472  -0.033174  -0.044502
    199      -0.037292  -0.063070   0.064393   0.048002   0.002578   0.008012
    200       0.047416   0.054251  -0.043023  -0.022245   0.024125   0.024811
    201       0.032719   0.037283   0.027820   0.014671  -0.062662  -0.076871
    202      -0.029168  -0.051366   0.067778   0.050118   0.013594   0.015549
    203       0.045818   0.047856  -0.006888   0.003349   0.009106   0.004657
    204      -0.035986  -0.059376   0.093834   0.066039   0.014808   0.010653
    205       0.012450   0.008225   0.018297   0.011751  -0.034410  -0.036459
    206       0.017894   0.007733   0.045200   0.041257   0.032376   0.026225
    207      -0.080633  -0.108721   0.081527   0.052134   0.057601   0.055504
    208       0.029324   0.030357   0.002023   0.000210  -0.057089  -0.055170
    209       0.000581  -0.012042   0.047870   0.041363   0.047329   0.040623
    210       0.049438   0.067206  -0.010321  -0.018708  -0.055791  -0.070677
    211      -0.035886  -0.063689   0.054794   0.047457   0.021993   0.030159
    212       0.021100   0.031067  -0.052528  -0.039688   0.007151   0.012042
    213       0.029227   0.028091   0.040932   0.029186   0.007533   0.007735
    214      -0.048969  -0.060209   0.001399  -0.005816  -0.024305  -0.020689
    215       0.005634   0.008293  -0.031028  -0.021982   0.029403   0.040873
    216       0.023288   0.012958   0.038541   0.041772   0.072060   0.085995
    217      -0.061338  -0.066156  -0.000824  -0.021897  -0.076009  -0.078805
    218       0.028034   0.025473  -0.027607  -0.006579   0.062375   0.075715
    219      -0.011346  -0.024176   0.057266   0.034988  -0.015601  -0.014384
    220      -0.024206  -0.020247  -0.024097  -0.021876  -0.001648   0.001225
    221      -0.025624  -0.027073   0.011670  -0.000698   0.002760   0.008822
    222      -0.055237  -0.067710  -0.002762  -0.015082  -0.016807  -0.003134
    223      -0.051368  -0.045600  -0.043122  -0.039292  -0.002589   0.006035
    224       0.004489   0.004651   0.026425   0.014227   0.009410   0.008307
    225      -0.026443  -0.023257  -0.015953  -0.023650   0.003493   0.011770
    226      -0.020558  -0.001725  -0.056651  -0.046937   0.013673   0.017364
    227       0.000840  -0.007523   0.019190   0.010644  -0.002476  -0.001386
    228       0.032725   0.047044   0.002545   0.000510   0.024802   0.023267
    229      -0.012240   0.004551  -0.065083  -0.050591   0.007238   0.011291
    230       0.009045   0.001058   0.013297   0.007902  -0.001120   0.000219
    231      -0.002787   0.004051  -0.005815  -0.007211  -0.001590  -0.002859
    232       0.006124   0.027701  -0.076929  -0.057206   0.020282   0.025271
    233      -0.003564  -0.012287   0.022594   0.012069  -0.004637  -0.003125
    234      -0.036607  -0.044825   0.023429   0.007492  -0.034605  -0.039307
    235      -0.024504  -0.018404  -0.049185  -0.041691  -0.009710  -0.008378
    236      -0.027088  -0.030557   0.019518   0.003337  -0.007232  -0.002279
    237      -0.001698   0.012532  -0.066664  -0.043781   0.020299   0.018521
    238      -0.006727   0.003190   0.027372   0.010866  -0.013224  -0.010363
    239      -0.027382  -0.034867   0.003692   0.000276   0.001921   0.000433
    240      -0.096715  -0.061226  -0.147826  -0.121667   0.069956   0.081666
    241       0.140612   0.105494   0.178353   0.140365  -0.105331  -0.118217
    242      -0.068474  -0.064297  -0.030303  -0.036142   0.021432   0.027342
    243      -0.068820  -0.066258  -0.035312  -0.042209  -0.000541   0.011849
    244       0.079014   0.102301  -0.010890  -0.001329   0.026980   0.017172
    245      -0.049433  -0.062307   0.026447   0.005680  -0.023903  -0.017747
    246       0.019077   0.012334   0.073867   0.051255   0.009180   0.009168
    247       0.027579   0.042198   0.010567   0.010428   0.041444   0.040936
    248      -0.073484  -0.078351   0.053676   0.016268  -0.046648  -0.050724
    249       0.004658   0.012179  -0.003264  -0.020613   0.003353   0.012158
    250      -0.070764  -0.045527  -0.080315  -0.074355   0.023647   0.035085
    251       0.048287   0.031109   0.043050   0.041049  -0.014072  -0.021644
    252      -0.003988   0.011239   0.032751   0.007585  -0.011415  -0.003222
    253       0.042152   0.068632  -0.135607  -0.092587   0.052350   0.059895
    254       0.007908   0.001418   0.001410  -0.001568   0.007662   0.010746
    255       0.085837   0.099689  -0.088661  -0.045958   0.022820   0.019802
    256      -0.148518  -0.135324   0.066776   0.014307  -0.013471  -0.004283
    257      -0.015131  -0.022229  -0.004758  -0.007253   0.000641  -0.000509
    258      -0.051259  -0.057253  -0.013410  -0.023802  -0.009704   0.002736
    259      -0.049763  -0.055647  -0.015236  -0.015966  -0.014208  -0.005560
    260       0.063285   0.074164   0.061707   0.046383   0.029186   0.013524
    261      -0.097622  -0.125371  -0.017419  -0.028688  -0.038754  -0.013782
    262      -0.081457  -0.075171  -0.062900  -0.058499  -0.006804   0.009015
    263      -0.010493  -0.011041   0.017311   0.005412   0.006509   0.009073
    264       0.058024   0.077824   0.011453   0.010057   0.037027   0.032668
    265      -0.063018  -0.057834  -0.083525  -0.069107  -0.021110  -0.012188
    266       0.030331   0.026150   0.020632   0.018076   0.000989  -0.001920
    267       0.077966   0.102300   0.017730   0.016156   0.048575   0.042823
    268       0.024426   0.049313  -0.054862  -0.039858   0.027273   0.028535
    269      -0.003777  -0.014772  -0.001833  -0.006701  -0.004255   0.001729
    270      -0.029156  -0.031397  -0.000485  -0.007883  -0.024827  -0.028482
    271      -0.060639  -0.067368  -0.017544  -0.027324  -0.048077  -0.050969
    272      -0.057473  -0.060826  -0.008516  -0.023501  -0.033868  -0.032222
    273      -0.083588  -0.101758   0.038119   0.007382  -0.075941  -0.084834
    274      -0.024693  -0.016702  -0.062189  -0.051958  -0.016135  -0.015879
    275      -0.015146  -0.018271   0.031258   0.015399   0.010232   0.017495
    276      -0.020630  -0.010152   0.037329   0.013355  -0.028859  -0.024420
    277       0.064737   0.096889  -0.172391  -0.116490   0.076348   0.087258
    278      -0.013011  -0.024721   0.040304   0.023277  -0.014829  -0.014713
    279      -0.000233   0.019702   0.047356   0.012552  -0.010138   0.002434
    280       0.036475   0.055215  -0.166668  -0.104620   0.050046   0.050266
    281       0.013163   0.012716   0.002375  -0.004621   0.008606   0.016569
    282       0.003810   0.026685   0.052373   0.013443  -0.006646   0.008374
    283       0.057099   0.091779  -0.130723  -0.095106   0.065097   0.079328
    284       0.037171   0.033250  -0.060994  -0.037059   0.041815   0.044208
    285       0.072835   0.081135   0.037311   0.019931   0.000848  -0.004303
    286      -0.017642   0.007412  -0.049776  -0.044410   0.020549   0.022200
    287       0.044895   0.022274   0.035420   0.029323  -0.022280  -0.022026
    288       0.037606   0.044786   0.017579   0.001024   0.001406   0.002728
    289      -0.139516  -0.117002  -0.121523  -0.113358   0.025158   0.050096
    290       0.115249   0.088993   0.092029   0.101268  -0.024853  -0.053249
    291      -0.073465  -0.061226  -0.058229  -0.085660   0.009834   0.042506
    292      -0.101004  -0.065626  -0.097689  -0.095140   0.037180   0.052571
    293       0.031450   0.017939   0.032688   0.028608  -0.009124  -0.013291
    294      -0.105650  -0.029820  -0.169469  -0.146035   0.080785   0.096249
    295       0.150176   0.034964   0.227291   0.186636  -0.128459  -0.145585
    296      -0.080993  -0.052325  -0.037596  -0.041499   0.027270   0.033198
    297       0.035882   0.033028   0.111165   0.080341   0.023603   0.017003
    298       0.058257   0.072725  -0.010226   0.007619   0.071510   0.072031
    299      -0.107683  -0.112178   0.080152   0.021588  -0.079886  -0.085522
    300       0.059242   0.058673   0.063663   0.051054   0.048467   0.054973
    301      -0.004276   0.012323   0.047018   0.021663   0.009785   0.007459
    302      -0.093974  -0.099227   0.070367   0.020847  -0.066737  -0.072720
    303      -0.015759  -0.028600   0.058023   0.034271  -0.022056  -0.022154
    304       0.069983   0.090459   0.027211   0.031317   0.079560   0.077552
    305      -0.064773  -0.072694   0.048968   0.020749  -0.038121  -0.046901
    306       0.058892   0.072293   0.035186   0.013589  -0.132040  -0.156510
    307      -0.047919  -0.077348   0.094478   0.071236   0.048076   0.050299
    308       0.057278   0.063487  -0.015203  -0.004466  -0.015698  -0.022114
    309      -0.057924  -0.094190   0.146803   0.104447   0.019222   0.015635
    310       0.030142   0.033467  -0.004579  -0.003894  -0.041439  -0.046149
    311       0.011816  -0.004376   0.077539   0.065434   0.030961   0.022672
    312      -0.131420  -0.169654   0.110731   0.064979   0.078244   0.075118
    313       0.058817   0.065712  -0.023268  -0.012974  -0.068791  -0.064719
    314      -0.017125  -0.033033   0.082998   0.061707   0.053243   0.040196
    315       0.051753   0.039148  -0.093811  -0.045219  -0.127312  -0.129842
    316       0.088142   0.078766   0.012823   0.040463   0.086273   0.078521
    317       0.005656   0.002290  -0.094465  -0.063553  -0.144442  -0.144003
    318       0.023109   0.019054   0.020106   0.025794   0.042556   0.038947
    319       0.027922   0.024726   0.014669   0.019608   0.033051   0.029829
    320      -0.038953  -0.038073  -0.070617  -0.062577  -0.153763  -0.151618
    321      -0.039983  -0.032531   0.136419   0.082981   0.204942   0.207223
    322      -0.039563  -0.035870   0.029242   0.004293   0.008827   0.012182
    323      -0.060278  -0.051501   0.026516  -0.003126   0.010771   0.014829
    324      -0.028069  -0.023059   0.060572   0.031381   0.082217   0.086174
    325      -0.028417  -0.025947  -0.006687  -0.018595  -0.045809  -0.041981
    326      -0.006538  -0.000492   0.051595   0.032738   0.100207   0.100565
    327       0.010385   0.004080  -0.077452  -0.050746  -0.140705  -0.139343
    328       0.038667   0.033725  -0.016631  -0.000086  -0.009055  -0.011347
    329       0.040947   0.040095   0.006036   0.018572   0.053953   0.050304
    330      -0.144031  -0.152860  -0.033977  -0.054129  -0.036065  -0.013535
    331       0.071853   0.129601  -0.110318  -0.071401   0.116050   0.103161
    332      -0.056984  -0.045790  -0.045488  -0.045604   0.037961   0.042174
    333      -0.001135  -0.010102   0.031072   0.012051  -0.020000  -0.013982
    334       0.126064   0.153016   0.002102   0.013740   0.043309   0.027770
    335      -0.050173  -0.111985   0.160521   0.096884  -0.144886  -0.133134
                 36         37         38         39         40         41    
      0      -0.026845   0.023145   0.009434  -0.011480  -0.002083   0.003604
      1       0.017631  -0.017998   0.012332  -0.011630   0.009397  -0.010657
      2      -0.028975   0.029775  -0.027199   0.026507  -0.036284   0.037698
      3      -0.034013   0.029383   0.013621  -0.016121   0.000644   0.001457
      4       0.023544  -0.025819   0.025756  -0.025162   0.021005  -0.022902
      5      -0.030874   0.029943  -0.014852   0.013646  -0.024790   0.026394
      6      -0.038983   0.035813   0.001541  -0.004145  -0.008985   0.011668
      7       0.026684  -0.029294   0.030644  -0.029979   0.025377  -0.027534
      8      -0.030058   0.026168  -0.000055  -0.001629  -0.019997   0.021275
      9      -0.012673   0.014166  -0.007558   0.006600  -0.006521   0.008431
     10       0.008830  -0.009975   0.010188  -0.009864   0.006686  -0.007742
     11      -0.013379   0.009143   0.012449  -0.013541  -0.007822   0.008106
     12       0.029765  -0.026093   0.000186   0.001397   0.015099  -0.016089
     13      -0.018419   0.018921  -0.013748   0.013077  -0.020651   0.021697
     14       0.010910  -0.012439   0.007944  -0.007317  -0.002054   0.000779
     15       0.013828  -0.013279   0.004339  -0.003699   0.010000  -0.010840
     16      -0.008651   0.010225  -0.011639   0.011388  -0.015170   0.016009
     17      -0.002335   0.003101  -0.014621   0.015208  -0.019774   0.019301
     18       0.000842   0.000306   0.005152  -0.006039   0.011377  -0.010300
     19       0.006009  -0.007008   0.006673  -0.006298   0.004709  -0.005171
     20      -0.009155   0.009583  -0.004778   0.004139  -0.004700   0.005222
     21      -0.011980   0.013257  -0.027182   0.025787  -0.016253   0.016954
     22       0.007054  -0.008439   0.008273  -0.007821   0.005248  -0.005958
     23       0.004853  -0.008226   0.014206  -0.015078   0.008260  -0.009894
     24       0.039643  -0.030372   0.007564  -0.006780   0.035517  -0.034017
     25      -0.000398   0.004105  -0.018729   0.019387  -0.006754   0.007829
     26       0.004177   0.000445  -0.010845   0.010868   0.005169  -0.004055
     27       0.043742  -0.038102  -0.019362   0.021085   0.039854  -0.037864
     28       0.012652  -0.010571  -0.031437   0.032673   0.003394  -0.002339
     29       0.040180  -0.035604  -0.005014   0.005654   0.022689  -0.022898
     30       0.017858  -0.016844  -0.018553   0.020504   0.035417  -0.031889
     31       0.024099  -0.024549  -0.017633   0.019398   0.001115  -0.000527
     32       0.042914  -0.039905   0.002226  -0.001276   0.024238  -0.024470
     33      -0.017508   0.017083  -0.009575   0.010047   0.013348  -0.009808
     34       0.029063  -0.029239  -0.001441   0.002279  -0.014632   0.013509
     35       0.009477  -0.007713  -0.002167   0.002441   0.012874  -0.012055
     36      -0.026260   0.031714   0.012213  -0.013581  -0.007125   0.008132
     37       0.011034  -0.007635   0.006120  -0.006545  -0.032567   0.030445
     38      -0.027586   0.030515  -0.008723   0.008112  -0.006819   0.008212
     39       0.004430   0.006133   0.022533  -0.023124   0.006824  -0.006117
     40      -0.003039   0.008630  -0.003981   0.003771  -0.027757   0.027216
     41      -0.026053   0.030479  -0.009540   0.009216  -0.003000   0.004746
     42      -0.011225   0.007027  -0.001206   0.001960   0.010533  -0.008811
     43      -0.000726  -0.003382  -0.005085   0.005975  -0.014764   0.014446
     44       0.055437  -0.054005   0.024282  -0.023438   0.018982  -0.021099
     45      -0.012813   0.009523   0.004163  -0.004696  -0.010009   0.008937
     46      -0.025933   0.022201  -0.012056   0.011614  -0.021925   0.021307
     47       0.056163  -0.054413   0.027665  -0.027250   0.010626  -0.013901
     48       0.022537  -0.020236  -0.016601   0.016715   0.010808  -0.011759
     49      -0.013927   0.013729  -0.036801   0.036730  -0.014445   0.014180
     50       0.056198  -0.052434   0.010649  -0.010303   0.017210  -0.019877
     51      -0.004393   0.003196   0.002764  -0.003230  -0.010500   0.009667
     52      -0.012546   0.011232  -0.007315   0.006901  -0.000434   0.000469
     53       0.014376  -0.013810   0.015680  -0.015747  -0.008763   0.008179
     54       0.080113  -0.076562   0.004186  -0.002333   0.010438  -0.013897
     55      -0.058996   0.056944   0.000935  -0.002938  -0.003586   0.005561
     56      -0.042411   0.040801   0.032520  -0.033383  -0.022226   0.023557
     57       0.013367  -0.011190   0.005284  -0.005761   0.013157  -0.014961
     58      -0.010444   0.010478  -0.007114   0.005956  -0.000515   0.000685
     59      -0.003783   0.004293   0.009424  -0.009732  -0.012822   0.012957
     60      -0.051212   0.047703   0.039103  -0.039780   0.040601  -0.042426
     61      -0.027736   0.027508   0.002485  -0.004208   0.004040  -0.004843
     62       0.000290   0.000292   0.001999  -0.002472  -0.013328   0.013313
     63      -0.001032  -0.001183   0.001378  -0.000191  -0.003482   0.003542
     64      -0.016586   0.016708   0.002708  -0.003454   0.002500  -0.002591
     65       0.001350  -0.001059   0.008473  -0.008616  -0.011977   0.012047
     66      -0.013085   0.014595  -0.026822   0.026982  -0.013605   0.016027
     67      -0.009229   0.006785   0.010064  -0.010894   0.025480  -0.028192
     68       0.014280  -0.014719   0.020111  -0.019320  -0.026299   0.027478
     69       0.002594  -0.003135   0.000686   0.000597  -0.005826   0.005450
     70      -0.011506   0.014788  -0.000893  -0.000052   0.000584  -0.001253
     71      -0.015243   0.016776   0.012406  -0.012246  -0.003508   0.003778
     72      -0.045942   0.051633   0.014743  -0.016426   0.009292  -0.009547
     73      -0.104230   0.114000   0.021243  -0.026387   0.016878  -0.015376
     74      -0.036242   0.039611   0.017035  -0.018337  -0.000496   0.001288
     75       0.042805  -0.038806  -0.006067   0.006739   0.004079  -0.006828
     76       0.083357  -0.078387  -0.034866   0.036127  -0.025534   0.022762
     77       0.036886  -0.035569  -0.012827   0.013423  -0.029794   0.029521
     78      -0.042167   0.037230   0.011148  -0.013649  -0.040542   0.037602
     79       0.065002  -0.060062  -0.011982   0.016059   0.049468  -0.045626
     80      -0.045413   0.053804  -0.128916   0.121712   0.068261  -0.068403
     81      -0.034849   0.039622  -0.057521   0.048788  -0.023667   0.026276
     82      -0.033913   0.034047  -0.008448   0.006242   0.041802  -0.039994
     83      -0.013366   0.012988   0.031868  -0.030462   0.047209  -0.046740
     84       0.036348  -0.048364   0.039345  -0.034645  -0.064581   0.066571
     85      -0.010654   0.004878   0.068409  -0.064664  -0.024143   0.029328
     86      -0.000331   0.002516  -0.012672   0.010963  -0.005541   0.003721
     87       0.039566  -0.041991   0.000062   0.001948  -0.014507   0.012819
     88       0.050556  -0.051849   0.006890  -0.004582  -0.005655   0.001914
     89      -0.009866   0.010432   0.018027  -0.017010  -0.000454   0.000155
     90       0.058811  -0.055371   0.005205  -0.004025   0.009317  -0.012117
     91      -0.080986   0.079392   0.000653  -0.003364  -0.002459   0.005059
     92      -0.174252   0.168041   0.054187  -0.058787  -0.043290   0.048989
     93       0.195432  -0.188113  -0.017462   0.022391   0.030833  -0.038484
     94      -0.113217   0.109794   0.007240  -0.010833  -0.005095   0.008300
     95      -0.013159   0.012377   0.028734  -0.028772  -0.020193   0.020722
     96      -0.082279   0.076532   0.057168  -0.058474   0.056753  -0.058942
     97      -0.097856   0.093486   0.045471  -0.048972   0.045784  -0.047663
     98      -0.012466   0.010088   0.005005  -0.004979  -0.016932   0.017402
     99      -0.110032   0.102859   0.073573  -0.075748   0.072816  -0.075519
    100       0.019303  -0.016931  -0.024887   0.024536  -0.021541   0.021432
    101       0.018644  -0.015396  -0.007663   0.006809  -0.022307   0.022548
    102      -0.004817   0.006292  -0.025301   0.025946  -0.009996   0.012057
    103       0.007634  -0.012449   0.033664  -0.033918   0.050727  -0.056987
    104       0.014325  -0.011545  -0.010686   0.012125  -0.051948   0.057174
    105      -0.026264   0.031015  -0.050277   0.050431  -0.046967   0.053992
    106      -0.011279   0.008569   0.023884  -0.024978   0.033537  -0.037346
    107       0.015613  -0.017234   0.042177  -0.041693  -0.008156   0.006864
    108       0.054330  -0.066033   0.031858  -0.025444  -0.147690   0.158817
    109      -0.007756  -0.000772   0.105599  -0.099022  -0.049917   0.059950
    110      -0.000967   0.000137   0.029092  -0.028102  -0.015804   0.017325
    111       0.043435  -0.059721   0.058472  -0.052795  -0.060587   0.060377
    112      -0.006212  -0.007198   0.111778  -0.106399   0.007957  -0.008486
    113       0.025743  -0.027648  -0.016781   0.016261  -0.060650   0.061065
    114       0.043927  -0.062208   0.067314  -0.061484  -0.046866   0.044287
    115      -0.012661   0.011065   0.054928  -0.051057  -0.058660   0.070145
    116      -0.025001   0.035686  -0.073719   0.066681   0.067766  -0.077203
    117      -0.085315   0.082958   0.052524  -0.053803   0.119534  -0.123111
    118       0.006266  -0.002123  -0.069829   0.064132  -0.049991   0.054873
    119      -0.018185   0.027817  -0.128098   0.114338  -0.082526   0.094500
    120      -0.055661   0.056522   0.004914  -0.008968   0.053661  -0.054654
    121      -0.090940   0.083879   0.097560  -0.093034   0.181362  -0.185663
    122      -0.024562   0.013161   0.226674  -0.207614   0.267415  -0.278057
    123      -0.008701   0.027902  -0.299674   0.269649  -0.287583   0.304718
    124      -0.039776   0.043220  -0.051452   0.045026   0.039352  -0.032882
    125      -0.009013   0.008871   0.024014  -0.023157   0.023978  -0.023731
    126      -0.046518   0.038681   0.016212  -0.017051   0.009577  -0.008319
    127      -0.103461   0.085437   0.022947  -0.026748   0.013340  -0.009321
    128      -0.035486   0.029186   0.020791  -0.019208   0.007769  -0.006329
    129      -0.116301   0.109358  -0.002763  -0.002293  -0.083899   0.084048
    130       0.041879  -0.030006  -0.160406   0.154367   0.167364  -0.174379
    131      -0.076485   0.092737  -0.300098   0.281136   0.200761  -0.213127
    132      -0.032517   0.022648   0.049737  -0.053829  -0.054465   0.042736
    133       0.112069  -0.115449   0.190296  -0.171336  -0.101403   0.121095
    134      -0.066303   0.079035  -0.218752   0.205757   0.132563  -0.137558
    135      -0.006308   0.005737  -0.005230   0.005164  -0.008290   0.009135
    136       0.107444  -0.096179  -0.068868   0.072400   0.125214  -0.122675
    137      -0.048898   0.053329  -0.014401   0.017247  -0.047994   0.064767
    138      -0.053767   0.047686  -0.009109   0.008898  -0.002487   0.006983
    139       0.038271  -0.040903   0.012003  -0.011519  -0.019633   0.017269
    140       0.006275  -0.006393   0.002722  -0.002710   0.008203  -0.007664
    141      -0.062215   0.066600   0.024995  -0.028278  -0.038215   0.037730
    142       0.005963  -0.002464   0.023517  -0.025039  -0.047209   0.043313
    143      -0.058851   0.060814  -0.011294   0.009741  -0.024930   0.026478
    144      -0.009568   0.019656   0.043444  -0.044649  -0.014180   0.013164
    145      -0.018673   0.023563   0.005896  -0.006219  -0.039415   0.038295
    146      -0.052912   0.055411  -0.009047   0.008980  -0.008069   0.010204
    147      -0.045592   0.041918  -0.001510  -0.001509  -0.011655   0.014721
    148       0.036005  -0.040696   0.048102  -0.047383   0.037220  -0.040247
    149      -0.030994   0.025607   0.006476  -0.008547  -0.015644   0.016927
    150      -0.010222   0.013952  -0.016737   0.015912  -0.013259   0.015627
    151       0.007431  -0.009445   0.012476  -0.012146   0.008242  -0.009507
    152      -0.010128   0.004034   0.028562  -0.030134   0.004058  -0.004011
    153       0.070458  -0.062895   0.000762   0.003253   0.031268  -0.034447
    154      -0.044566   0.045605  -0.031707   0.030024  -0.042072   0.044801
    155       0.037526  -0.038481   0.019729  -0.017868   0.015665  -0.018551
    156       0.037295  -0.035420   0.005331  -0.003187   0.018972  -0.021624
    157      -0.023908   0.027601  -0.029160   0.028427  -0.029959   0.032324
    158       0.011053  -0.007975  -0.022939   0.024652  -0.019430   0.018099
    159      -0.033924   0.028882   0.013486  -0.016144  -0.001488   0.003250
    160       0.022080  -0.022156   0.013187  -0.012206   0.011672  -0.013145
    161      -0.036151   0.039097  -0.044558   0.043911  -0.052237   0.054273
    162       0.140243  -0.133909  -0.036215   0.039957  -0.018022   0.012233
    163       0.240358  -0.237955  -0.087392   0.093576  -0.068915   0.062524
    164      -0.071223   0.074625   0.023722  -0.026486   0.000450   0.001688
    165       0.029139  -0.028108   0.002887  -0.002685   0.017201  -0.019360
    166       0.144214  -0.137916  -0.056915   0.060131  -0.046831   0.042373
    167       0.246104  -0.246837  -0.076338   0.083613  -0.078009   0.072219
    168      -0.026617  -0.023705   0.008799   0.012112  -0.002140  -0.003430
    169      -0.017430  -0.018252  -0.011568  -0.012262  -0.009867  -0.010229
    170      -0.028577  -0.030106  -0.025533  -0.028001  -0.037958  -0.036048
    171      -0.033774  -0.030151   0.012728   0.017034   0.000710  -0.001387
    172      -0.023212  -0.026074  -0.024126  -0.026515  -0.022020  -0.021948
    173      -0.030601  -0.030497  -0.013999  -0.014455  -0.025967  -0.025283
    174      -0.038552  -0.036498   0.001396   0.004380  -0.009379  -0.011157
    175      -0.026300  -0.029579  -0.028765  -0.031663  -0.026645  -0.026422
    176      -0.029963  -0.026936  -0.000178   0.001631  -0.020953  -0.020395
    177      -0.012455  -0.014308  -0.007100  -0.006961  -0.006839  -0.008088
    178      -0.008670  -0.010057  -0.009605  -0.010461  -0.007051  -0.007461
    179      -0.013482  -0.009679   0.011582   0.014235  -0.008165  -0.007754
    180       0.029462   0.026629   0.000226  -0.001454   0.015720   0.015324
    181       0.018308   0.019278   0.012908   0.013805   0.021663   0.020813
    182       0.010745   0.012561   0.007488   0.007760  -0.002044  -0.000641
    183       0.013677   0.013515   0.004084   0.003903   0.010430   0.010343
    184       0.008587   0.010377   0.010925   0.012026   0.015914   0.015359
    185      -0.002182  -0.002953  -0.013664  -0.016022  -0.020613  -0.018371
    186       0.000749  -0.000412   0.004801   0.006351   0.011863   0.009802
    187      -0.005804  -0.006951  -0.006248  -0.006633  -0.004909  -0.004933
    188      -0.009046  -0.009706  -0.004518  -0.004407  -0.004927  -0.005009
    189      -0.011579  -0.013059  -0.025536  -0.027294  -0.017007  -0.016213
    190      -0.006888  -0.008455  -0.007871  -0.008375  -0.005593  -0.005797
    191       0.004805   0.008331   0.013259   0.015841   0.008699   0.009514
    192       0.039086   0.030789   0.007040   0.007075   0.036990   0.032363
    193       0.000499   0.004163   0.017566   0.020480   0.007245   0.007640
    194       0.004209  -0.000284  -0.010168  -0.011483   0.005337   0.003809
    195       0.043387   0.038902  -0.018248  -0.022410   0.041433   0.035948
    196      -0.012516  -0.010847   0.029371   0.034395  -0.003259  -0.001977
    197       0.039800   0.036311  -0.004667  -0.005960   0.023611   0.021778
    198       0.017837   0.017313  -0.017439  -0.021727   0.036771   0.030231
    199      -0.023844  -0.024976   0.016392   0.020334  -0.000946  -0.000334
    200       0.042462   0.040602   0.002131   0.001370   0.025246   0.023304
    201      -0.017013  -0.017065  -0.009022  -0.010664   0.013662   0.009086
    202      -0.028892  -0.029851   0.001271   0.002330   0.015342   0.012917
    203       0.009500   0.007998  -0.002032  -0.002593   0.013356   0.011418
    204      -0.025812  -0.032040   0.011416   0.014315  -0.007595  -0.007917
    205      -0.011073  -0.007981  -0.005715  -0.006879   0.033890   0.028927
    206      -0.027088  -0.030731  -0.008212  -0.008600  -0.007161  -0.007892
    207       0.004264  -0.006280   0.021118   0.024415   0.007068   0.005794
    208       0.003007   0.008631   0.003792   0.004044   0.028941   0.025913
    209      -0.025643  -0.030737  -0.008957  -0.009740  -0.003162  -0.004566
    210      -0.011137  -0.007213  -0.001133  -0.002064   0.010916   0.008352
    211       0.000657  -0.003446   0.004703   0.006228   0.015398   0.013733
    212       0.054704   0.054714   0.022826   0.024794   0.019907   0.020238
    213      -0.012719  -0.009745   0.003849   0.004915  -0.010481  -0.008541
    214       0.025413   0.022327   0.011331   0.012283   0.022794   0.020235
    215       0.055454   0.055161   0.025998   0.028818   0.011237   0.013417
    216       0.022422   0.020750  -0.015726  -0.017848   0.011148   0.011083
    217       0.013526   0.013594   0.034457   0.038738   0.015188   0.013638
    218       0.055593   0.053323   0.010030   0.010900   0.018009   0.019011
    219      -0.004468  -0.003392   0.002568   0.003402  -0.010896  -0.009159
    220       0.012360   0.011358   0.006895   0.007320   0.000386   0.000390
    221       0.014149   0.013936   0.014774   0.016708  -0.009083  -0.007746
    222       0.078593   0.077118   0.004062   0.002607   0.011036   0.013404
    223       0.058604   0.058086  -0.000763  -0.003016   0.003864   0.005455
    224      -0.041957  -0.041479   0.030574   0.035345  -0.023192  -0.022502
    225       0.013120   0.011250   0.004867   0.006005   0.013837   0.014381
    226       0.010446   0.010750   0.006764   0.006372   0.000620   0.000744
    227      -0.003780  -0.004406   0.008865   0.010312  -0.013398  -0.012384
    228      -0.050568  -0.048420   0.036525   0.041853   0.042569   0.040656
    229       0.027198   0.027720  -0.002050  -0.004148  -0.004073  -0.004467
    230       0.000334  -0.000259   0.001831   0.002574  -0.013978  -0.012767
    231      -0.001070   0.001152   0.001354   0.000257  -0.003635  -0.003377
    232       0.016451   0.017018  -0.002527  -0.003640  -0.002678  -0.002523
    233       0.001329   0.001063   0.007983   0.009139  -0.012479  -0.011475
    234      -0.012983  -0.014792  -0.025054  -0.028377  -0.014169  -0.015272
    235       0.009057   0.006856  -0.009420  -0.011498  -0.026767  -0.027082
    236       0.014027   0.014830   0.019098   0.020659  -0.027438  -0.026211
    237       0.002623   0.003288   0.000666  -0.000640  -0.006094  -0.005209
    238       0.011268   0.014799   0.000913   0.000040  -0.000635  -0.001200
    239      -0.015038  -0.016961   0.011689   0.012971  -0.003591  -0.003552
    240      -0.045845  -0.052846   0.013829   0.017387   0.009865   0.009232
    241       0.102515   0.115044  -0.019528  -0.027454  -0.017580  -0.014583
    242      -0.035738  -0.040078   0.015954   0.019336  -0.000456  -0.001192
    243       0.042645   0.039711  -0.005863  -0.007318   0.004244   0.006539
    244      -0.081873  -0.079083   0.032616   0.038051   0.026621   0.021674
    245       0.036274   0.035911  -0.011929  -0.014059  -0.031107  -0.028163
    246      -0.041312  -0.037522   0.010161   0.014122  -0.041821  -0.035403
    247      -0.064122  -0.060907   0.011027   0.016814  -0.051724  -0.043537
    248      -0.044724  -0.054417  -0.121823  -0.129388   0.071095   0.065140
    249      -0.034544  -0.040335  -0.054502  -0.051947  -0.024763  -0.025128
    250       0.033225   0.034242   0.007910   0.006580  -0.043592  -0.038139
    251      -0.013027  -0.013012   0.029944   0.032188   0.049294   0.044623
    252       0.035565   0.048573   0.037789   0.037562  -0.067667  -0.063758
    253       0.010879   0.005419  -0.064499  -0.068603   0.024880   0.027702
    254      -0.000347  -0.002576  -0.012073  -0.011749  -0.005660  -0.003433
    255       0.039666   0.043232   0.000069  -0.002101  -0.015252  -0.012281
    256      -0.050064  -0.052805  -0.006486  -0.004820   0.005886   0.001795
    257      -0.009797  -0.010572   0.017036   0.018063  -0.000375  -0.000072
    258       0.057364   0.055431   0.004993   0.004384   0.009828   0.011657
    259       0.080153   0.080678  -0.000440  -0.003409   0.002689   0.004983
    260      -0.171972  -0.170364   0.050730   0.062039  -0.045363  -0.046987
    261       0.192067   0.189861  -0.016103  -0.023382   0.032479   0.037047
    262       0.112661   0.112203  -0.006662  -0.011377   0.005590   0.008246
    263      -0.013214  -0.012791   0.027095   0.030548  -0.021062  -0.019783
    264      -0.081523  -0.077947   0.053584   0.061740   0.059683   0.056646
    265       0.096117   0.094381  -0.042072  -0.051104  -0.047682  -0.045345
    266      -0.012196  -0.010135   0.004641   0.005202  -0.017794  -0.016720
    267      -0.108270  -0.104038   0.068542   0.079494   0.076147   0.072174
    268      -0.019433  -0.017561   0.023632   0.026243   0.022871   0.020820
    269       0.018463   0.015664  -0.007242  -0.007228  -0.023398  -0.021619
    270      -0.004693  -0.006225  -0.023544  -0.027206  -0.010297  -0.011373
    271      -0.007650  -0.012663  -0.031425  -0.035652  -0.053181  -0.054631
    272       0.014043   0.011666  -0.009637  -0.012389  -0.054342  -0.054692
    273      -0.026115  -0.031493  -0.046757  -0.052802  -0.049021  -0.051548
    274       0.011031   0.008616  -0.022453  -0.026450  -0.035400  -0.036041
    275       0.015364   0.017366   0.039714   0.044194  -0.008387  -0.006426
    276       0.053105   0.066367   0.032033   0.029171  -0.154558  -0.152029
    277       0.008154  -0.000165  -0.099857  -0.105361   0.051388   0.056534
    278      -0.000999  -0.000209   0.027374   0.029755  -0.016336  -0.016374
    279       0.042563   0.060038   0.055796   0.056826  -0.063435  -0.057723
    280       0.006543  -0.006566  -0.104595  -0.112089  -0.008520  -0.008366
    281       0.025168   0.027707  -0.015485  -0.016832  -0.063229  -0.058209
    282       0.042969   0.062347   0.063546   0.065433  -0.049347  -0.042604
    283       0.012922   0.011659  -0.052283  -0.054645   0.060963   0.066796
    284      -0.024442  -0.035857  -0.070289  -0.071587   0.070952   0.073890
    285      -0.083803  -0.083741   0.048782   0.056283   0.125305   0.117955
    286      -0.006423  -0.002387   0.066246   0.068416   0.053664   0.053747
    287      -0.017921  -0.028201  -0.121359  -0.121752  -0.088111  -0.091989
    288      -0.055193  -0.057530   0.005107   0.010032   0.057643   0.053696
    289       0.089032   0.084294  -0.091771  -0.098350  -0.190145  -0.177949
    290      -0.023655  -0.012766   0.213675   0.219968   0.280864   0.266944
    291      -0.009261  -0.029005  -0.283257  -0.286442  -0.302735  -0.293159
    292       0.039113   0.043583   0.047572   0.046779  -0.041690  -0.032020
    293      -0.008814  -0.008902   0.022880   0.024797   0.025398   0.023004
    294      -0.046677  -0.039929   0.015287   0.018187   0.010080   0.007988
    295       0.102296   0.086802  -0.021215  -0.028063  -0.013747  -0.008702
    296      -0.035190  -0.029852   0.019657   0.020497   0.008152   0.006078
    297      -0.114444  -0.110635  -0.003854   0.001142  -0.086480  -0.079139
    298      -0.041736  -0.030828   0.151599   0.164151  -0.175186  -0.166938
    299      -0.075218  -0.093762  -0.283997  -0.299263   0.209630   0.203633
    300      -0.031536  -0.022539   0.047081   0.057344  -0.056678  -0.040553
    301      -0.110384  -0.116913  -0.180539  -0.182763   0.105956   0.116011
    302      -0.065302  -0.079973  -0.206928  -0.218947   0.138272   0.131249
    303      -0.005843  -0.005486  -0.005201  -0.005803  -0.008056  -0.008215
    304      -0.105703  -0.097256   0.064606   0.076516  -0.130580  -0.116901
    305      -0.048246  -0.053903  -0.012961  -0.017705  -0.050752  -0.062621
    306      -0.052731  -0.048082  -0.008576  -0.009422  -0.002943  -0.007009
    307      -0.038126  -0.041749  -0.011321  -0.012223   0.020471   0.016410
    308       0.006353   0.006638   0.002533   0.002829   0.008487   0.007235
    309      -0.061337  -0.067484   0.023417   0.029885  -0.040021  -0.036131
    310      -0.006170  -0.002809  -0.021966  -0.026342   0.048974   0.041024
    311      -0.057928  -0.061440  -0.010666  -0.010352  -0.026040  -0.025306
    312      -0.009802  -0.020249   0.040797   0.047263  -0.014726  -0.012443
    313       0.018507   0.023844  -0.005424  -0.006469   0.040942   0.036318
    314      -0.052218  -0.056081  -0.008479  -0.009461  -0.008425  -0.009742
    315      -0.045004  -0.042609  -0.001455   0.001608  -0.012180  -0.014074
    316      -0.035412  -0.040977  -0.045152  -0.050064  -0.039081  -0.038612
    317      -0.030939  -0.026461   0.005902   0.008890  -0.016437  -0.016273
    318      -0.009947  -0.013947  -0.015704  -0.016795  -0.013899  -0.014978
    319      -0.007249  -0.009470  -0.011792  -0.012919  -0.008716  -0.009187
    320      -0.010370  -0.004662   0.026636   0.031702   0.004237   0.003798
    321       0.069717   0.064155   0.000840  -0.003385   0.032577   0.032843
    322       0.044228   0.046415   0.029797   0.031722   0.044165   0.043003
    323       0.037117   0.039080   0.018621   0.018958   0.016564   0.017922
    324       0.036907   0.036097   0.005045   0.003358   0.019797   0.020655
    325       0.023656   0.027955   0.027376   0.030025   0.031458   0.031039
    326       0.011240   0.008578  -0.021383  -0.025939  -0.020212  -0.017162
    327      -0.033647  -0.029597   0.012580   0.017025  -0.001492  -0.003075
    328      -0.021858  -0.022504  -0.012362  -0.012854  -0.012235  -0.012602
    329      -0.035547  -0.039369  -0.041784  -0.046352  -0.054640  -0.051888
    330       0.139465   0.136781  -0.034211  -0.042538  -0.018935  -0.011683
    331      -0.236223  -0.240128   0.081488   0.098284   0.071806   0.059462
    332      -0.070297  -0.075583   0.022164   0.027886   0.000467  -0.001653
    333       0.029626   0.029328   0.002361   0.002425   0.017782   0.018360
    334      -0.141849  -0.139303   0.053206   0.063311   0.048876   0.040380
    335       0.242568   0.249770  -0.071150  -0.087841  -0.081368  -0.068744
                 42         43         44         45         46         47    
      0       0.010407  -0.006957  -0.001460  -0.001264  -0.011368   0.012911
      1       0.009289  -0.008001  -0.008935   0.010942  -0.007593   0.006999
      2      -0.020277   0.013888   0.032647  -0.041557   0.043119  -0.043427
      3       0.015737  -0.010905  -0.005370   0.002409  -0.017288   0.018843
      4       0.019604  -0.015387  -0.020287   0.024806  -0.025790   0.025711
      5      -0.008549   0.005580   0.020391  -0.027490   0.023929  -0.023807
      6       0.006033  -0.003325   0.004531  -0.009351  -0.004650   0.006284
      7       0.023746  -0.018601  -0.024770   0.030155  -0.031068   0.030906
      8       0.004911  -0.005083   0.013728  -0.021214   0.013489  -0.012995
      9      -0.004445   0.004327   0.006341  -0.009064   0.005537  -0.005058
     10       0.007277  -0.006141  -0.006696   0.008280  -0.006644   0.006374
     11       0.014471  -0.012630   0.002528  -0.007342  -0.000190   0.000476
     12      -0.003354   0.003193  -0.010160   0.015448  -0.006249   0.005322
     13      -0.010515   0.007174   0.018705  -0.024135   0.025232  -0.025328
     14       0.007467  -0.007721   0.000132  -0.001394   0.004396  -0.005233
     15       0.000898  -0.000088  -0.007662   0.011077  -0.008135   0.008058
     16      -0.008878   0.005940   0.014276  -0.018359   0.021684  -0.022136
     17      -0.012114   0.007345   0.018345  -0.022438   0.028659  -0.029549
     18       0.002761   0.000023  -0.009096   0.011202  -0.008214   0.008101
     19       0.003842  -0.003589  -0.003153   0.003831  -0.003957   0.003616
     20      -0.002749   0.002595   0.003046  -0.004021   0.003428  -0.003307
     21      -0.022237   0.019726   0.018556  -0.020361   0.023336  -0.022773
     22       0.005163  -0.004760  -0.003983   0.004842  -0.005345   0.005022
     23       0.012291  -0.007860  -0.011949   0.015155  -0.020707   0.022095
     24      -0.006769   0.009733  -0.023688   0.033308  -0.010538   0.008754
     25      -0.015141   0.011017   0.010396  -0.011836   0.018533  -0.019475
     26      -0.009663   0.009056  -0.002319   0.004521   0.002229  -0.002636
     27      -0.049680   0.050054  -0.017943   0.037806   0.000440   0.000797
     28      -0.036635   0.032487   0.006559   0.000067   0.019448  -0.018479
     29      -0.003861   0.006233  -0.017763   0.025624  -0.005296   0.005479
     30      -0.050252   0.049254  -0.014172   0.031467  -0.001732   0.001699
     31      -0.020331   0.016890   0.003453  -0.000049   0.019824  -0.020621
     32       0.003361  -0.000505  -0.021013   0.028068  -0.008382   0.007668
     33      -0.037268   0.038427  -0.003167   0.013450  -0.008652   0.012221
     34       0.010673  -0.011024   0.006204  -0.011149   0.023455  -0.022957
     35      -0.004423   0.006763  -0.011694   0.017058  -0.013467   0.014827
     36       0.011371  -0.008355   0.002352  -0.006785  -0.015926   0.017952
     37       0.034053  -0.034589   0.015543  -0.030495   0.022439  -0.022680
     38      -0.006819   0.006394   0.004950  -0.006070  -0.009781   0.011200
     39       0.028697  -0.026064  -0.009604   0.003777  -0.015645   0.012384
     40       0.020826  -0.024287   0.017825  -0.031793   0.023544  -0.026027
     41      -0.007515   0.005828   0.003794  -0.005059  -0.008182   0.007617
     42      -0.009472   0.007447  -0.002027   0.003770  -0.008186   0.005235
     43       0.003149  -0.007340   0.011134  -0.017031   0.011580  -0.014264
     44       0.031994  -0.027842  -0.023188   0.024266  -0.013639   0.010963
     45       0.009981  -0.010753   0.008286  -0.013579  -0.007815   0.007289
     46       0.000468  -0.003981   0.017133  -0.023886   0.004516  -0.004517
     47       0.039249  -0.034717  -0.018498   0.016807  -0.013355   0.011631
     48      -0.030821   0.030828  -0.000959   0.011340  -0.000853   0.004080
     49      -0.031486   0.026635   0.019270  -0.017821   0.016288  -0.013390
     50       0.019144  -0.014938  -0.019173   0.023102  -0.010028   0.010269
     51       0.006072  -0.007981   0.013584  -0.020576  -0.008393   0.007699
     52      -0.004191   0.002662   0.007594  -0.009464  -0.012184   0.012525
     53       0.003063  -0.001990  -0.004493   0.005117  -0.013842   0.013019
     54       0.016870  -0.020247   0.017045  -0.025834   0.013208  -0.014830
     55      -0.014527   0.014731  -0.001070   0.003322  -0.034227   0.034581
     56      -0.020279   0.018223   0.002723  -0.002180  -0.044633   0.043600
     57       0.009107  -0.011331   0.009307  -0.014242   0.008504  -0.010450
     58       0.002706  -0.002168   0.003419  -0.005587  -0.033302   0.033994
     59      -0.002679   0.002587   0.001535  -0.002193  -0.013245   0.013024
     60       0.012103  -0.017156   0.013818  -0.022614  -0.024515   0.022669
     61       0.002531  -0.005608   0.015668  -0.023279  -0.062078   0.062169
     62      -0.001601   0.001490   0.003085  -0.004645  -0.017561   0.017188
     63      -0.006868   0.003475   0.010593  -0.014485   0.004453  -0.005021
     64      -0.001383  -0.000176   0.006493  -0.009114  -0.029318   0.029934
     65      -0.005361   0.004276   0.004274  -0.005351  -0.008770   0.008364
     66      -0.046192   0.040470   0.013949  -0.010918   0.008622  -0.009278
     67       0.037287  -0.036726   0.006353  -0.015664  -0.033783   0.034750
     68      -0.012418   0.014301  -0.008211   0.013183  -0.000349  -0.000284
     69      -0.004157  -0.000024   0.006944  -0.011193   0.016766  -0.017590
     70       0.000599  -0.001701  -0.003647   0.002316  -0.016055   0.014194
     71      -0.015089   0.010320   0.010404  -0.011804   0.009448  -0.008998
     72      -0.001178  -0.001382  -0.005045   0.005250   0.026247  -0.029360
     73      -0.003483   0.003855  -0.024929   0.030645  -0.006107   0.001743
     74      -0.014431   0.011186   0.004650  -0.003980   0.012325  -0.013659
     75       0.009741  -0.014861   0.022933  -0.032225   0.025978  -0.027220
     76       0.012279  -0.017334   0.033874  -0.048003  -0.005403   0.006758
     77      -0.007132   0.003811   0.022785  -0.029006   0.006732  -0.006002
     78       0.057825  -0.057141   0.020137  -0.041850  -0.000454  -0.000730
     79      -0.103287   0.096109  -0.002767   0.027633  -0.031041   0.031930
     80      -0.003505   0.004721   0.007094  -0.001913   0.004682  -0.002384
     81       0.032095  -0.012578  -0.054653   0.068178  -0.008450   0.006594
     82       0.037199  -0.021279  -0.057313   0.074026   0.043546  -0.041137
     83       0.027917  -0.018099  -0.045450   0.060021   0.082117  -0.080642
     84       0.022725  -0.012428  -0.011526   0.009698   0.005901  -0.006361
     85      -0.013952   0.022590  -0.037402   0.055989   0.081935  -0.078118
     86       0.000199  -0.004604   0.020051  -0.029091  -0.052542   0.050914
     87       0.012978  -0.014877   0.003630  -0.010664   0.013312  -0.014456
     88       0.031502  -0.029947  -0.006117  -0.001422  -0.010134   0.007613
     89      -0.010927   0.006355   0.011495  -0.014124   0.016154  -0.017014
     90       0.009979  -0.013778   0.016367  -0.023849   0.009995  -0.011857
     91      -0.025125   0.023991   0.000155   0.003680  -0.032308   0.032109
     92      -0.045581   0.045246  -0.009981   0.016730  -0.096650   0.095768
     93       0.047826  -0.051949   0.028541  -0.044616   0.056512  -0.057919
     94      -0.020454   0.020148   0.000155   0.001509  -0.059568   0.060149
     95      -0.015619   0.013690   0.003113  -0.002909  -0.031596   0.030469
     96       0.019048  -0.024796   0.015201  -0.026512  -0.044583   0.042533
     97       0.020457  -0.024639   0.016210  -0.028680  -0.104564   0.103819
     98      -0.003094   0.002090   0.007503  -0.011224  -0.029557   0.029958
     99       0.025952  -0.032281   0.016470  -0.030072  -0.064902   0.062389
    100      -0.008367   0.006115   0.014153  -0.018231  -0.029313   0.030079
    101      -0.006039   0.007265  -0.000388   0.001642  -0.007362   0.006436
    102      -0.044186   0.038388   0.012264  -0.009071   0.011070  -0.011864
    103       0.085385  -0.082834   0.003679  -0.021351  -0.043011   0.044235
    104      -0.075391   0.074130  -0.009097   0.026373   0.020989  -0.022391
    105      -0.112485   0.103996   0.013436   0.002115   0.018828  -0.020279
    106       0.051393  -0.050381   0.005788  -0.017949  -0.049260   0.050253
    107       0.021367  -0.018195  -0.008840   0.007270  -0.020834   0.020430
    108      -0.045154   0.063419  -0.074246   0.107539   0.225823  -0.233010
    109      -0.036550   0.052100  -0.075165   0.113626   0.192483  -0.187800
    110      -0.010230   0.011593  -0.007724   0.012898   0.021414  -0.020667
    111       0.056965  -0.044134   0.001634  -0.014770  -0.067679   0.069800
    112       0.060547  -0.049131  -0.002399  -0.005185  -0.090216   0.101009
[truncated: 1,325,056 more chars]
